# Supplementary material for: Substrate Specificity and Peptide Motif Preferences of β-Lytic and L5 Proteases from Lysobacter spp. Revealed by LC–MS/MS Analysis
Source: Int J Mol Sci. 2025 Sep 4;26(17):8603. doi: 10.3390/ijms26178603 (PMC12429127; doi:10.3390/ijms26178603)
Supplement: Supplementary file 1 [file ijms-26-08603-s001.zip]

Archive with 16 entries (16 files):
- 01_Frac+L5_Slot2-33_1_1768_5.1.201.mgf
- 02(2)_Frac+L5_Slot2-36_1_1778_5.1.201.mgf
- 05(2)_Frac+L5_Slot2-37_1_1779_5.1.201.mgf
- 24r2+Beta_Slot2-24_1_2190_5.1.201.mgf
- 25r2+Beta_Slot2-26_1_2192_5.1.201.mgf
- B1+Beta_Slot1-6_1_1872_5.1.201.mgf
- B1+L5_Slot1-1_1_1862_5.1.201.mgf
- B3+Beta_Slot1-8_1_1875_5.1.201.mgf
- B3+L5_Slot1-2_1_1864_5.1.201.mgf
- B4+L5_Slot1-3_1_1866_5.1.201.mgf
- B5+Beta_Slot1-10_1_1879_5.1.201.mgf
- B5+L5_Slot1-4_1_1868_5.1.201.mgf
- B6+Beta_Slot1-11_1_1881_5.1.201.mgf
- B6+L5_Slot1-5_1_1870_5.1.201.mgf
- B7+Beta_Slot1-12_1_1885_5.1.201.mgf
- L5+Cas_x10_Slot1-5_1_1610_5.1.201.mgf
