# Supplementary material for: Substrate Specificity and Peptide Motif Preferences of β-Lytic and L5 Proteases from Lysobacter spp. Revealed by LC–MS/MS Analysis
Source: Int J Mol Sci. 2025 Sep 4;26(17):8603. doi: 10.3390/ijms26178603 (PMC12429127; doi:10.3390/ijms26178603)
Supplement: Supplementary file 1 [file ijms-26-08603-s001.zip › 01_Frac+L5_Slot2-33_1_1768_5.1.201.mgf]

###	D:\Data\results\2024\07\29\01_Frac+L5_Slot2-33_1_1768.d\ProteinAnalysisResults.mgf
###	D:\Data\results\2024\07\29\01_Frac+L5_Slot2-33_1_1768.d\analysis.baf
###	01_Frac+L5_Slot2-33_1_1768.d
###	Instrument: micrOTOF-QII
###	Manufacturer: Bruker
###    01_Frac+L5
###    PeakWidth 5.00, MiniumIntensity 10, S/N 1Apply threshold 0, Threshold 10
###    Retain Residuals no, Create neutrally no,
###    FullScan Parameters: AdductIon (+)+H (-)-H, LowMass 0, HighMass 8000, MaxCharge charge decon 4, MinPeaks 3
###    Perf. isotope decon yes, Max Charge Istopic decon 6, MW agreement 5.00, Abund. cutoff 2.00, Envelope cutoff 75.00
###    MaxRes   Parameters: AdductIon (+)+H (-)-H, LowMass 0, HighMass 8000 
###    Perf. isotope decon yes, Max Charge Istopic decon 6, Abund. cutoff 2.00
###    MSn      Parameters: AdductIon (+)+H (-)-H, LowMass 0, HighMass 8000 
###    Perf. isotope decon yes, Max Charge Istopic decon 4, Abund. cutoff 0.05
###    Global Charge Limit: no 3, Prefer FullScan Result: yes, Export what: 2 (0=non deconv/1=deconv only/2=mixed), NoMSMSSignals: 150, Intensity threshold: 10, NoMSSignals (deconv): 2, NoMSSignals (non-deconv): 2, NormalizeData: no, SingleCharged: yes
###
COM=01_Frac+L5_Slot2-33_1_1768.d
USERNAME=Demo User

###FS:    #m/z: 487.22219 #charge 2+
###MS: 1185
###MSMS: 1186
BEGIN IONS
TITLE=Cmpd 1, +MS2(487.2222), 26.5eV, 10.6min #1186
RTINSECONDS=635.689
SCANS=1185-1186
PEPMASS=487.22219	29936
CHARGE=2+
207.08047	48	
208.06632	142	
209.06981	48	
221.09487	66	
225.09566	2398	1+
238.09816	60	
245.12749	62	
255.14212	30	
256.14086	52	
257.13733	168	
262.08922	38	
269.14702	44	
272.17456	54	
279.11802	38	
284.97686	64	
285.13136	266	
291.14242	50	
302.19342	48	
308.15765	46	
309.12661	44	
309.15958	46	
313.13452	86	
314.13607	82	
318.12598	38	
326.16132	108	
327.67952	34	
346.93882	40	
350.16325	42	
352.14981	66	
354.15732	44	
355.15125	28	
359.17487	62	
359.42856	30	
368.87004	52	
370.52472	70	
370.88361	56	
372.16354	724	1+
374.16353	94	
375.17521	56	
386.91375	58	
389.88479	42	
391.17278	46	
396.90393	52	
398.17586	46	
399.83115	28	
402.89462	34	
405.21010	52	
410.18508	84	
413.85965	40	
416.21584	68	
428.17549	230	1+
428.85309	86	
433.81414	46	
439.21106	40	
446.19292	56	
446.85092	40	
452.23572	38	
452.78603	50	
454.16505	28	
458.17532	30	
463.20082	30	
468.81923	36	
470.13464	32	
472.19131	36	
481.17467	46	
485.82906	30	
486.36370	76	
488.20269	34	
489.18084	46	
497.23236	50	
498.19383	46	
505.23723	40	
505.42176	36	
526.27078	34	
551.19347	30	
558.28425	40	
569.21697	34	
585.26235	144	1+
593.25945	44	
602.27957	608	1+
607.05444	28	
707.30611	38	
732.52941	36	
733.32086	42	
749.34345	154	
750.33632	146	
826.32065	28	
END IONS

###FS:    #m/z: 487.22288 #charge 1+
###MS: 1188
###MSMS: 1189
BEGIN IONS
TITLE=Cmpd 2, +MS2(487.2229), 26.5eV, 10.6min #1189
RTINSECONDS=636.926
SCANS=1188-1189
PEPMASS=487.22288	32126
CHARGE=1+
207.08534	230	
207.11380	82	
207.14162	54	
208.07072	516	1+
210.62168	44	
212.10596	122	
213.10757	44	
216.08792	68	
217.06645	46	
217.12902	160	
225.09656	2206	1+
225.21164	46	
225.32654	68	
226.21382	60	
230.14064	48	
231.11381	54	
234.08494	46	
238.11371	68	
240.10148	36	
249.12554	68	
250.91395	100	
254.99707	68	
257.07140	50	
257.14153	290	
258.14542	120	
258.23067	62	
260.19589	34	
268.13131	46	
273.11723	68	
274.17740	44	
285.13871	92	
286.12747	50	
286.18584	42	
287.31645	36	
287.79913	50	
290.14462	82	
291.12460	40	
295.14825	66	
296.94508	50	
302.19654	126	
307.11527	48	
308.15839	98	
313.11620	54	
313.18050	46	
314.15362	74	
321.12846	50	
324.08048	60	
324.14680	48	
336.14672	78	
344.16620	42	
344.50148	42	
345.16515	62	
351.90807	82	
354.14637	32	
357.16611	58	
360.16981	50	
364.17084	54	
365.13540	54	
370.18036	34	
371.70002	36	
372.16232	1154	1+
392.90271	50	
394.17153	134	1+
402.18010	54	
427.19011	34	
428.17334	96	
428.84695	62	
429.18331	52	
430.15390	32	
432.84934	36	
444.81926	48	
446.86639	52	
450.91059	38	
458.80218	54	
468.92082	58	
471.19746	56	
486.36628	60	
487.17442	64	
487.35909	70	
488.35851	52	
END IONS

###FS:    #m/z: 487.22189 #charge 2+
###MS: 1190
###MSMS: 1191
BEGIN IONS
TITLE=Cmpd 3, +MS2(487.2219), 26.5eV, 10.6min #1191
RTINSECONDS=637.601
SCANS=1190-1191
PEPMASS=487.22189	35192
CHARGE=2+
197.09539	60	
207.08387	152	
208.06700	298	1+
208.10288	62	
208.69240	34	
209.12734	58	
210.07782	40	
212.11175	138	
223.28810	44	
224.84771	56	
225.09579	2586	1+
225.46728	130	
225.80202	42	
227.13240	56	
240.10985	64	
240.16609	44	
243.13106	58	
251.11419	54	
251.15108	64	
253.09980	46	
257.13797	76	
258.13757	30	
259.10896	50	
270.12379	38	
272.13245	80	
273.12099	40	
274.12114	32	
274.93717	68	
285.12783	268	1+
285.21133	50	
287.15463	38	
290.14889	74	
296.11556	44	
296.16630	58	
301.13556	52	
303.18415	50	
308.15044	88	
309.12757	48	
312.15374	68	
313.15045	88	
314.13116	86	
314.98532	38	
323.18555	60	
326.18870	42	
336.14383	38	
341.15660	62	
354.16545	112	
354.20946	48	
355.18093	38	
359.16292	170	
360.18148	74	
362.15532	50	
365.97566	46	
368.86985	40	
368.90892	50	
369.00106	40	
369.91658	36	
370.88001	42	
371.88911	34	
372.16177	708	1+
386.28414	34	
393.19309	38	
410.18006	88	
418.23703	44	
428.15991	76	
428.21817	40	
430.18034	32	
432.21684	78	
446.86682	90	
471.17928	52	
477.50399	36	
486.23790	48	
486.34904	120	
487.69531	44	
505.24297	76	
516.19912	90	
531.10109	36	
541.25046	30	
544.25925	32	
553.28780	58	
558.25977	30	
560.27085	50	
585.27480	166	
602.28593	430	1+
602.42393	40	
647.25019	68	
705.32654	32	
733.34416	40	
749.34195	88	
END IONS

###FS:    #m/z: 487.22242 #charge 2+
###MS: 1192
###MSMS: 1193
BEGIN IONS
TITLE=Cmpd 4, +MS2(487.2224), 26.5eV, 10.6min #1193
RTINSECONDS=638.258
SCANS=1192-1193
PEPMASS=487.22242	38850
CHARGE=2+
196.07114	62	
207.08486	120	
208.07116	344	1+
208.11825	28	
209.04846	84	
212.10963	54	
213.10429	42	
224.11842	56	
225.09676	2274	1+
225.18383	56	
228.12362	46	
231.32360	30	
242.14833	42	
245.14864	42	
247.10996	54	
257.13738	90	
257.19806	50	
265.12251	44	
267.13474	42	
270.07941	46	
273.11281	100	
285.10386	50	
285.13526	94	
287.09986	30	
297.14360	54	
302.15001	72	
308.14469	72	
310.92859	40	
313.12202	96	
314.11805	36	
316.03567	38	
324.07300	52	
326.15536	64	
327.13918	40	
336.13235	48	
344.18034	52	
347.89968	56	
352.81378	62	
354.15843	94	
356.14785	56	
372.16536	692	1+
372.23202	114	
373.21121	48	
374.43226	26	
375.17503	58	
379.91494	78	
383.12959	70	
390.90294	32	
391.18663	66	
395.89247	30	
401.17686	34	
406.95360	40	
411.16479	44	
411.94016	52	
420.18228	52	
425.33219	32	
427.16766	146	1+
442.23782	38	
446.86845	32	
450.84941	42	
451.90015	40	
459.24673	34	
464.86196	36	
468.24696	52	
486.30165	84	
486.36069	102	
488.21705	86	
505.23278	116	1+
557.22175	50	
568.26151	54	
584.27981	42	
585.26321	66	
602.28413	732	1+
602.48146	56	
604.73269	28	
654.77940	26	
671.30353	26	
685.29292	28	
705.32784	52	
733.33709	44	
749.38587	60	
750.35423	60	
END IONS

###FS:    #m/z: 487.22253 #charge 2+
###MS: 1194
###MSMS: 1195
BEGIN IONS
TITLE=Cmpd 5, +MS2(487.2225), 26.5eV, 10.6min #1195
RTINSECONDS=638.918
SCANS=1194-1195
PEPMASS=487.22253	41042
CHARGE=2+
207.08811	122	
207.15685	68	
208.06656	488	
208.16892	38	
208.25832	42	
209.08557	38	
212.09906	120	
217.12724	50	
225.09549	3524	1+
225.22805	36	
225.93484	40	
226.02772	28	
229.99392	28	
240.11000	66	
242.10930	74	
244.14867	30	
245.14008	54	
249.12761	46	
252.10628	46	
253.05010	50	
255.10589	64	
257.14001	314	
257.21411	72	
268.12215	66	
268.91083	66	
270.09837	78	
273.12107	84	
273.17789	48	
274.11606	48	
280.14780	44	
282.13450	50	
285.13417	280	
290.14559	78	
291.14355	70	
292.88195	32	
295.11755	116	
296.11528	52	
297.95674	98	
302.05602	50	
304.11889	46	
313.14615	68	
323.14279	66	
325.21571	60	
326.18451	32	
329.54060	52	
332.12967	40	
333.26063	44	
339.03150	60	
352.92127	58	
354.15769	160	
355.21682	50	
359.15537	28	
362.99379	50	
368.89979	58	
372.16204	926	1+
375.17022	58	
376.32181	30	
382.14604	50	
384.14459	62	
399.23296	40	
404.16743	62	
408.24456	46	
410.84649	36	
424.92616	38	
428.84708	56	
434.17960	54	
444.13172	30	
446.86043	44	
449.19551	48	
450.85555	54	
470.19631	36	
485.22313	46	
485.35711	44	
486.21679	34	
486.36259	50	
509.28348	38	
516.22310	40	
524.23984	48	
525.34456	36	
544.95621	28	
551.20000	38	
552.21769	50	
559.25122	42	
568.23875	32	
576.23614	40	
585.25946	76	
586.27701	40	
602.28251	832	1+
602.43700	28	
605.29950	52	
658.28039	28	
666.28769	32	
685.68931	64	
689.30834	46	
732.32870	38	
749.34099	66	
750.36195	112	
750.48179	32	
800.67651	50	
END IONS

###FS:    #m/z: 487.22304 #charge 2+
###MS: 1196
###MSMS: 1197
BEGIN IONS
TITLE=Cmpd 6, +MS2(487.2230), 26.5eV, 10.7min #1197
RTINSECONDS=639.556
SCANS=1196-1197
PEPMASS=487.22304	46788
CHARGE=2+
156.65446	30	
195.08282	80	
197.09846	56	
207.08445	116	
208.06479	326	1+
208.13320	34	
212.10122	44	
216.13834	86	
217.13560	94	
225.01373	28	
225.09665	1900	1+
225.17658	46	
225.36212	28	
226.35467	24	
227.09869	94	
229.10920	80	
233.15960	50	
240.12182	64	
243.97704	46	
244.12068	54	
245.09118	50	
246.12914	50	
246.91899	34	
255.11690	26	
257.13988	218	
257.18438	48	
258.11184	114	
258.14982	24	
268.13595	40	
273.11210	68	
274.14257	46	
282.12407	40	
284.08113	52	
284.12880	202	1+
284.91309	28	
285.13118	172	1+
290.14269	36	
303.19285	40	
306.01114	36	
308.15972	22	
313.13614	90	
313.42425	34	
314.15468	44	
318.14721	68	
325.09912	44	
326.18622	68	
332.18141	60	
342.17860	40	
344.18718	52	
354.16049	42	
359.17374	78	
363.45608	36	
368.89502	38	
369.15570	46	
371.19801	36	
372.16589	508	1+
373.29530	42	
374.16730	90	
381.95815	36	
384.13451	60	
385.25978	42	
391.13653	38	
391.19104	34	
392.20683	46	
396.88652	34	
398.87648	44	
410.17647	70	
411.15071	32	
427.15158	24	
428.06441	24	
428.83354	124	
429.17703	30	
430.87594	60	
431.69162	36	
440.53411	32	
442.49655	74	
446.85126	74	
487.24834	40	
487.36734	26	
488.21714	74	
524.24536	38	
533.26151	50	
583.26812	100	1+
602.28796	732	1+
602.42614	40	
603.51667	26	
604.25973	86	
604.35999	34	
604.45911	22	
624.27913	36	
749.35134	330	1+
749.69007	28	
750.42230	34	
775.40177	36	
798.34497	42	
837.89131	38	
END IONS

###FS:    #m/z: 487.22260 #charge 2+
###MS: 1198
###MSMS: 1199
BEGIN IONS
TITLE=Cmpd 7, +MS2(487.2226), 26.5eV, 10.7min #1199
RTINSECONDS=640.181
SCANS=1198-1199
PEPMASS=487.22260	53294
CHARGE=2+
148.50277	18	
198.09022	40	
207.07623	42	
207.38667	78	
208.07354	388	1+
212.11217	90	
216.09962	26	
217.12773	86	
222.76075	40	
223.08373	44	
224.74701	20	
224.89823	40	
224.97838	22	
225.09471	2262	1+
225.99613	26	
226.16709	68	
226.23548	40	
237.96613	26	
244.12444	38	
245.11916	54	
254.56330	18	
256.10167	52	
257.13832	172	
265.15736	50	
268.14009	46	
272.89638	58	
273.11532	66	
273.49768	18	
274.02165	36	
281.48456	18	
285.13465	192	
285.27710	44	
286.00998	18	
291.11573	68	
293.13396	56	
297.72189	66	
308.12747	26	
308.52288	18	
309.16239	26	
311.28496	18	
313.13088	118	
314.09307	70	
324.14597	46	
332.89152	48	
336.12955	48	
337.11772	56	
342.17252	66	
350.87911	46	
353.20240	54	
354.15702	146	
357.14300	40	
360.16687	40	
362.85726	32	
364.17961	36	
364.68952	18	
370.13153	50	
370.91776	46	
371.86931	24	
372.16270	510	1+
372.73756	26	
389.89500	54	
390.92503	32	
391.18495	134	
410.14249	38	
427.15718	48	
428.17653	40	
431.10726	18	
446.18139	62	
446.85778	58	
458.22736	22	
463.16966	18	
470.28280	38	
471.17389	42	
486.36576	40	
487.22693	62	
488.20845	30	
488.88499	36	
489.19291	44	
505.23527	46	
507.23032	30	
529.49918	30	
530.21859	68	
538.57598	40	
541.27452	38	
585.04676	18	
585.25614	50	
586.30784	32	
591.64885	18	
602.28684	466	1+
602.46394	46	
602.79998	28	
603.40891	52	
603.65169	18	
628.28933	54	
634.47291	18	
636.55451	18	
686.05761	18	
700.37362	46	
714.31868	40	
749.34941	322	1+
750.35608	184	1+
761.21349	18	
782.29645	56	
791.84365	18	
825.16310	18	
END IONS

###FS:    #m/z: 487.22289 #charge 2+
###MS: 1200
###MSMS: 1201
BEGIN IONS
TITLE=Cmpd 8, +MS2(487.2229), 26.5eV, 10.7min #1201
RTINSECONDS=640.838
SCANS=1200-1201
PEPMASS=487.22289	55596
CHARGE=2+
153.62924	20	
195.07598	76	
198.09948	48	
204.07041	54	
207.08593	140	
207.72954	28	
208.07059	302	1+
209.10524	46	
210.10050	72	
212.09984	110	
213.05666	26	
216.09386	90	
217.14807	72	
223.41349	48	
224.72729	20	
224.91933	26	
225.09536	3618	1+
225.38811	36	
225.98887	26	
226.03590	26	
228.61058	36	
229.39677	20	
229.44081	28	
229.55546	22	
236.13461	42	
238.71380	20	
239.60963	30	
240.10557	40	
241.11162	56	
243.11746	22	
244.12519	74	
245.14281	62	
250.11104	82	
252.94150	58	
253.09565	42	
256.08098	46	
257.13975	442	1+
257.32691	44	
257.72391	22	
258.10381	30	
259.08664	36	
264.89203	52	
265.03695	62	
269.07449	72	
274.09991	36	
274.15519	56	
276.10068	36	
285.13054	396	1+
290.14689	66	
291.11485	64	
291.15132	46	
296.13557	48	
300.95147	72	
305.19004	32	
308.15784	32	
313.12163	108	
326.14978	74	
331.15304	56	
332.16848	72	
336.14379	36	
337.14095	62	
342.14789	58	
343.73069	20	
343.87898	36	
349.13631	48	
354.15098	246	
356.50435	36	
359.17388	44	
369.13073	54	
370.90723	34	
371.52057	38	
372.16633	880	1+
372.26801	22	
372.88397	24	
374.16408	126	
376.83669	22	
385.25853	50	
386.06247	30	
388.36948	24	
391.19197	108	
403.15175	58	
408.45206	20	
410.16946	96	
410.50210	64	
428.16364	36	
428.84301	48	
429.16865	62	
430.20046	28	
434.02818	56	
440.25024	38	
446.16926	20	
446.85468	88	
463.23744	34	
465.86589	48	
470.19602	46	
470.81647	30	
486.35650	48	
487.22688	42	
488.20599	46	
491.09872	36	
505.22867	38	
505.27930	34	
506.22945	46	
506.27134	40	
507.17640	46	
507.25758	32	
515.22874	32	
529.23883	46	
542.25700	34	
550.02823	44	
564.61631	54	
568.25109	26	
575.31604	36	
578.11970	24	
585.25701	84	
586.25142	44	
593.31190	40	
602.28365	1194	1+
602.38889	90	
642.65736	48	
667.30671	36	
682.29608	36	
690.23532	36	
714.57777	22	
732.32376	22	
733.32542	44	
749.35091	376	1+
750.45532	40	
886.78233	20	
919.30399	36	
END IONS

###FS:    #m/z: 487.22238 #charge 2+
###MS: 1202
###MSMS: 1203
BEGIN IONS
TITLE=Cmpd 9, +MS2(487.2224), 26.5eV, 10.7min #1203
RTINSECONDS=641.456
SCANS=1202-1203
PEPMASS=487.22238	59084
CHARGE=2+
162.94251	66	
173.20936	84	
208.00426	54	
208.06760	362	1+
209.10070	36	
217.12359	48	
225.09818	2268	1+
225.20897	82	
225.99648	22	
235.08700	26	
244.95764	30	
245.12808	70	
253.16964	84	
255.11861	50	
255.17000	70	
256.09841	52	
256.14522	38	
257.14614	342	1+
259.14303	54	
267.12448	54	
274.12510	50	
285.13784	158	
295.13909	38	
296.12084	54	
299.15524	58	
301.12650	52	
303.21825	48	
308.13708	22	
311.06797	36	
313.12055	116	
313.15176	112	
314.14713	44	
316.91126	68	
319.10581	76	
319.43460	26	
321.64850	36	
326.15722	66	
329.79755	40	
330.49070	30	
331.12363	46	
331.15740	36	
342.12502	48	
344.16634	68	
354.15441	118	
355.15825	70	
368.14660	48	
372.16389	568	1+
372.22920	46	
374.16397	82	
375.16561	40	
375.45062	22	
388.83160	38	
390.17640	30	
390.85160	36	
403.22735	46	
428.84712	40	
429.16958	32	
434.20181	28	
435.16337	46	
442.90246	38	
446.87715	38	
458.90477	20	
460.21733	34	
463.20496	42	
464.86410	28	
469.13737	50	
471.17656	36	
475.22213	30	
486.35357	44	
487.25809	34	
488.21479	54	
488.36524	60	
505.24592	30	
506.30595	38	
551.30530	52	
558.39100	46	
568.23028	68	
585.23986	30	
601.61503	38	
602.28082	862	1+
602.45118	46	
602.52732	36	
657.24260	36	
715.32259	50	
731.38920	28	
732.33609	40	
747.81607	26	
749.33880	190	1+
750.39613	98	
761.19905	36	
END IONS

###FS:    #m/z: 487.22255 #charge 2+
###MS: 1204
###MSMS: 1205
BEGIN IONS
TITLE=Cmpd 10, +MS2(487.2225), 26.5eV, 10.7min #1205
RTINSECONDS=642.063
SCANS=1204-1205
PEPMASS=487.22255	65024
CHARGE=2+
162.05518	18	
207.08928	178	
207.17184	44	
208.06802	302	
212.10898	122	
224.96049	40	
225.09683	2084	1+
225.63053	24	
239.13608	40	
245.14732	54	
252.13554	56	
255.10406	24	
255.13579	62	
256.59680	18	
257.13753	204	
267.12106	50	
267.58944	28	
267.92761	28	
268.11207	34	
268.95484	64	
273.14180	42	
278.10927	36	
279.12197	46	
284.07909	36	
285.13033	132	
286.13436	76	
289.30343	24	
294.89756	66	
296.20247	78	
297.35163	18	
297.79408	36	
305.15154	50	
308.17683	42	
313.11648	58	
313.15339	44	
316.16174	36	
328.76094	18	
330.17659	36	
331.15638	66	
333.92986	38	
338.12984	30	
350.91731	40	
352.18269	56	
354.15108	296	
369.20658	18	
372.16642	590	1+
372.26447	40	
373.62735	20	
376.28356	28	
384.37940	44	
386.28652	46	
392.19342	54	
392.97373	18	
411.13254	54	
416.20080	42	
419.34516	36	
445.18847	68	
471.17948	64	
486.34317	62	
488.19480	36	
505.23414	62	
524.23494	34	
529.25619	60	
537.25780	36	
542.24956	36	
550.21453	32	
585.23604	62	
592.91972	20	
593.27247	66	
602.27813	644	1+
602.37773	44	
602.54925	20	
604.43624	42	
651.40484	36	
699.29997	18	
705.32032	28	
731.37263	32	
749.34223	214	1+
750.39358	36	
785.45029	82	
791.01903	18	
862.04094	36	
891.17656	18	
940.26910	18	
END IONS

###FS:    #m/z: 487.22279 #charge 2+
###MS: 1206
###MSMS: 1207
BEGIN IONS
TITLE=Cmpd 11, +MS2(487.2228), 26.5eV, 10.7min #1207
RTINSECONDS=642.668
SCANS=1206-1207
PEPMASS=487.22279	67436
CHARGE=2+
157.84531	36	
172.01316	18	
199.11753	36	
201.07608	18	
207.08937	208	
208.07016	394	1+
210.09811	52	
212.11123	70	
216.10253	68	
218.37227	30	
224.73362	28	
224.93912	20	
225.00394	80	
225.04814	46	
225.09646	3340	1+
225.17454	106	
228.10355	106	
229.36894	24	
230.11492	26	
234.74742	18	
235.11143	50	
239.07613	28	
240.12962	42	
242.13312	50	
242.97563	64	
244.16457	34	
245.14131	48	
253.13626	72	
255.10345	90	
256.13939	42	
257.14045	514	1+
267.11715	48	
268.10165	40	
273.11970	140	
273.57538	46	
278.12030	20	
280.29805	18	
284.98585	36	
285.13408	82	
287.98525	42	
290.14415	66	
295.10928	152	
298.84692	22	
308.15660	50	
310.15439	34	
312.02395	58	
313.15129	58	
326.15195	38	
337.12196	40	
338.14313	56	
338.94089	62	
344.17010	34	
345.18283	42	
349.13012	50	
351.06975	36	
352.92067	24	
354.16252	102	
355.17606	44	
356.15328	34	
370.27318	60	
372.16577	394	
372.23044	54	
373.16116	372	1+
384.15405	66	
390.94219	28	
393.13199	26	
393.61473	36	
394.41476	18	
401.16346	62	
410.96290	32	
411.14384	118	
412.13854	18	
426.53019	22	
428.16652	46	
428.20226	48	
428.86820	24	
432.07180	20	
433.86419	62	
443.70478	46	
447.87618	40	
471.21935	24	
486.33420	38	
487.78106	18	
490.20094	38	
496.26270	28	
505.21893	50	
543.25823	40	
558.25299	64	
559.32475	30	
567.24328	34	
575.23766	38	
585.23745	38	
602.28266	572	1+
606.71637	18	
623.09653	18	
667.25771	18	
691.34262	40	
694.29424	26	
720.95485	36	
749.35402	84	
749.43319	26	
750.35848	18	
831.18866	18	
850.05677	18	
920.41931	18	
END IONS

###FS:    #m/z: 487.22325 #charge 1+
###MS: 1208
###MSMS: 1209
BEGIN IONS
TITLE=Cmpd 12, +MS2(487.2233), 26.5eV, 10.7min #1209
RTINSECONDS=643.267
SCANS=1208-1209
PEPMASS=487.22325	73632
CHARGE=1+
165.51716	18	
167.08553	50	
207.08794	40	
208.07174	380	1+
209.22373	18	
210.07623	86	
211.60389	30	
212.10871	54	
212.27226	52	
212.36713	72	
213.09813	30	
213.12480	64	
216.10766	68	
224.82943	20	
224.94989	38	
225.09550	2462	1+
225.39883	22	
225.64439	36	
226.15254	80	
229.13246	48	
231.10554	56	
242.14746	26	
257.13891	142	
257.21137	24	
260.60353	18	
267.83560	18	
269.13918	42	
270.15712	78	
273.13007	68	
274.13317	46	
275.12672	44	
285.14146	52	
290.13955	138	
294.13718	28	
297.11729	36	
304.97276	36	
308.14025	38	
309.15619	38	
313.13766	108	
314.14585	46	
314.54423	18	
324.14467	42	
326.15645	34	
333.87769	34	
336.14378	56	
337.13902	44	
340.11764	70	
343.16598	30	
343.97557	32	
344.17601	58	
348.61729	18	
354.15148	100	
355.15051	116	
359.17254	38	
360.66486	18	
371.38995	36	
371.91612	38	
371.96454	26	
372.16307	698	1+
372.70267	24	
373.34943	22	
374.24005	30	
386.89823	56	
389.24191	28	
390.66583	18	
391.18282	50	
391.22234	38	
401.17967	26	
405.02600	64	
410.17625	106	
411.16550	38	
419.17113	22	
428.17017	44	
429.19093	22	
432.78231	22	
444.17993	38	
463.19894	42	
466.31228	18	
486.34803	52	
486.57346	66	
488.20481	86	
489.20352	80	
END IONS

###FS:    #m/z: 487.22290 #charge 2+
###MS: 1210
###MSMS: 1211
BEGIN IONS
TITLE=Cmpd 13, +MS2(487.2229), 26.5eV, 10.7min #1211
RTINSECONDS=643.883
SCANS=1210-1211
PEPMASS=487.22290	72924
CHARGE=2+
156.78114	88	
207.08087	56	
208.06881	402	1+
212.10717	164	
217.12829	30	
219.13054	42	
223.06499	88	
225.03355	20	
225.09707	3404	1+
225.15714	68	
225.39504	28	
225.72098	26	
225.94899	22	
227.18753	66	
230.13243	62	
239.12898	82	
240.13783	56	
245.12378	70	
248.14381	72	
257.14045	498	1+
262.49355	20	
267.14595	50	
268.13182	56	
269.08841	72	
271.69146	36	
273.12661	34	
275.07641	56	
275.93473	54	
285.12939	204	
286.13582	94	
290.15142	60	
295.11648	48	
297.17065	50	
302.35968	26	
304.17694	42	
305.15607	68	
308.14228	40	
311.03054	48	
311.12693	44	
313.12729	74	
314.10608	70	
324.14164	128	
326.16028	84	
327.14726	20	
330.13920	38	
332.86484	72	
336.13705	74	
337.12709	44	
337.89137	58	
341.12188	50	
342.16810	60	
345.17483	52	
354.15083	130	
354.40135	52	
356.16842	28	
358.12732	56	
370.89960	52	
371.90107	22	
372.16017	972	1+
373.21105	54	
376.59811	22	
386.89876	24	
390.15454	46	
391.19394	40	
391.69627	48	
392.10482	28	
400.19230	20	
403.46883	64	
409.23951	54	
410.17209	58	
411.21802	44	
412.56518	50	
414.81326	30	
428.17531	206	1+
428.84489	34	
436.14896	60	
439.83788	42	
440.83053	44	
442.26765	48	
445.19345	44	
446.20649	58	
447.19595	38	
447.85697	24	
456.27856	46	
460.20542	48	
471.21291	30	
473.28132	24	
486.35021	164	1+
487.75762	40	
488.20614	74	
489.19792	44	
490.22917	24	
504.57284	20	
505.22915	62	
506.22925	34	
516.21393	50	
521.23374	28	
541.21936	54	
542.26341	44	
543.24926	32	
584.27991	72	
585.24649	26	
586.24403	44	
602.28111	1032	1+
602.38685	38	
602.56872	22	
640.24379	32	
706.34574	34	
725.29792	38	
732.32377	34	
748.45912	32	
749.34996	350	1+
749.53547	20	
750.50775	28	
751.40108	60	
759.32283	44	
779.33674	28	
799.38141	22	
818.54706	44	
860.84667	20	
END IONS

###FS:    #m/z: 487.22284 #charge 2+
###MS: 1212
###MSMS: 1213
BEGIN IONS
TITLE=Cmpd 14, +MS2(487.2228), 26.5eV, 10.7min #1213
RTINSECONDS=644.526
SCANS=1212-1213
PEPMASS=487.22284	73650
CHARGE=2+
161.02560	38	
174.44231	42	
183.03903	36	
189.53697	36	
192.44880	36	
197.08097	66	
201.09107	68	
206.82671	26	
207.08306	144	
208.07006	746	1+
208.37997	30	
208.62428	24	
212.09857	140	
212.70817	36	
213.09324	54	
213.14010	38	
216.09247	64	
217.07698	36	
217.12997	118	
218.06810	36	
225.01537	50	
225.09630	5724	1+
225.29814	54	
226.02788	28	
226.45313	24	
226.88500	36	
228.08892	46	
230.12974	34	
237.09311	114	
238.17394	74	
239.06710	40	
240.26317	36	
241.12303	64	
245.14204	36	
251.16767	42	
252.08464	36	
254.12679	28	
255.11113	46	
255.14309	42	
256.08921	56	
257.13899	566	1+
264.13829	30	
266.11223	66	
267.12171	80	
273.11495	282	1+
278.10834	62	
283.44989	72	
285.13309	540	1+
287.17411	44	
288.95352	78	
289.01847	46	
290.15245	32	
291.11801	28	
292.08953	40	
295.14267	52	
296.11675	62	
297.13044	48	
308.14876	120	
308.98956	38	
309.15000	60	
313.14452	220	1+
315.80793	50	
319.13306	34	
319.58189	36	
324.22169	40	
326.15579	28	
328.15363	28	
331.15748	56	
334.35596	54	
336.13445	42	
337.14098	40	
338.14438	30	
342.16840	42	
344.17566	30	
348.14216	50	
353.14632	64	
354.14933	184	
354.20994	38	
354.94101	44	
355.14378	130	1+
360.17035	38	
362.14286	28	
363.17861	60	
370.90464	44	
370.93922	50	
372.16262	1840	1+
372.29317	28	
372.91802	46	
373.24603	58	
376.10065	24	
384.15357	38	
391.18675	82	
406.89891	52	
410.18313	42	
411.14259	124	
412.18356	34	
414.17407	32	
417.24133	50	
426.20733	34	
427.17557	68	
428.18048	128	
428.84977	108	
429.17721	56	
432.22551	28	
434.56794	44	
439.14084	42	
440.84718	36	
445.20308	52	
446.18415	32	
446.93655	30	
450.20007	26	
452.19064	50	
457.23439	38	
460.20629	50	
467.80549	58	
469.19877	50	
473.23249	40	
475.29671	36	
475.95228	36	
486.27939	44	
486.36873	24	
487.23212	42	
488.21211	178	1+
498.17583	60	
505.22359	46	
506.15270	40	
506.43880	28	
507.98554	36	
509.27891	38	
523.22147	50	
533.23895	42	
534.18696	42	
541.22534	46	
543.26566	46	
558.25538	36	
568.22084	48	
584.26235	28	
585.24565	166	1+
586.30048	36	
593.26599	34	
602.28266	1324	1+
602.46342	48	
615.83357	36	
649.45584	36	
649.90946	36	
659.31704	44	
691.28779	64	
708.41434	34	
713.77003	40	
715.29378	38	
715.61591	34	
731.35904	32	
732.32510	42	
747.92468	30	
749.35170	386	1+
749.48889	48	
750.57122	40	
816.62761	48	
899.31140	46	
941.35882	82	1+
949.44747	52	
END IONS

###FS:    #m/z: 487.22324 #charge 2+
###MS: 1214
###MSMS: 1215
BEGIN IONS
TITLE=Cmpd 15, +MS2(487.2232), 26.5eV, 10.8min #1215
RTINSECONDS=645.165
SCANS=1214-1215
PEPMASS=487.22324	77462
CHARGE=2+
184.85319	118	
207.08025	144	
207.12600	70	
208.06920	680	1+
210.19229	28	
212.11052	122	
212.17789	54	
213.10955	60	
216.10016	48	
217.12717	58	
223.06568	38	
224.68562	36	
225.03226	38	
225.09682	4086	1+
225.22986	48	
225.44965	24	
225.52022	26	
225.82207	22	
226.98874	24	
227.06920	24	
227.17824	22	
240.09351	62	
245.07316	44	
245.11601	56	
245.14744	50	
245.84450	86	
253.13616	56	
254.65521	36	
257.14158	270	1+
257.21650	70	
258.65879	22	
259.14261	36	
259.48869	48	
262.15221	52	
267.15454	64	
273.11523	140	
274.11081	66	
285.13775	112	
285.21386	38	
286.13576	112	
289.15384	54	
290.16158	70	
292.13705	42	
300.96044	42	
305.38518	46	
309.11920	36	
313.12071	120	
314.15688	84	
324.13202	54	
324.16912	48	
326.15780	48	
330.16785	76	
331.15613	52	
336.14373	106	
340.11424	50	
343.14563	32	
345.17075	36	
354.15618	174	
355.15105	102	
363.41097	44	
365.49468	66	
367.11313	60	
371.19941	40	
372.16074	1040	1+
373.22223	38	
374.17036	276	1+
383.13436	52	
391.18340	62	
394.93789	28	
410.18089	34	
411.16271	72	
412.18433	52	
414.88315	64	
417.78996	26	
428.16746	96	
429.17485	26	
442.89480	28	
445.18328	32	
447.29816	32	
450.83376	30	
460.21231	68	
470.54925	36	
486.34446	92	
488.20981	66	
488.26617	54	
488.74217	86	
488.89861	38	
489.21065	46	
505.32873	28	
511.22910	26	
512.95847	36	
525.21237	52	
539.29197	22	
542.28615	30	
549.25942	28	
558.25935	60	
569.22808	48	
575.22597	28	
582.16954	42	
583.27010	114	1+
583.31161	42	
585.38618	30	
587.27558	50	
592.27185	36	
593.24697	30	
602.04193	26	
602.28404	1060	1+
603.50985	32	
603.58130	26	
605.31543	22	
648.77487	36	
658.28929	44	
661.79294	42	
731.70483	42	
749.35203	524	1+
749.45406	32	
749.62127	68	
759.32312	34	
832.27943	36	
892.97863	30	
END IONS

###FS:    #m/z: 487.22243 #charge 2+
###MS: 1216
###MSMS: 1217
BEGIN IONS
TITLE=Cmpd 16, +MS2(487.2224), 26.5eV, 10.8min #1217
RTINSECONDS=645.803
SCANS=1216-1217
PEPMASS=487.22243	86794
CHARGE=2+
145.13394	60	
197.09184	44	
207.08736	164	
208.07232	752	1+
209.05699	40	
212.09597	134	
212.14664	60	
213.12486	60	
216.08752	50	
217.07753	128	
224.90009	20	
225.09653	4718	1+
225.23590	22	
225.94107	26	
226.43297	30	
227.31445	36	
228.16932	26	
230.10890	44	
235.93189	18	
240.12792	66	
245.13674	28	
248.11546	26	
248.83951	18	
255.11011	102	
256.12919	26	
256.94251	24	
257.14039	404	
257.18772	46	
262.14741	32	
267.12103	64	
269.11683	70	
272.12810	68	
273.12050	86	
274.12534	60	
285.13099	150	
286.14474	62	
286.92265	20	
287.14263	30	
290.13905	46	
291.12124	32	
301.10956	58	
304.13222	64	
308.14450	136	
309.12698	40	
309.16529	44	
309.90566	24	
313.13640	68	
314.14389	40	
315.17803	20	
321.09491	32	
325.14648	48	
326.15142	164	
326.98736	54	
338.10440	62	
341.16562	54	
342.16721	36	
342.92101	18	
344.16770	18	
353.54808	18	
354.15737	80	
355.01821	52	
355.19810	26	
367.11785	40	
368.13626	48	
372.07355	24	
372.16487	1226	1+
372.34542	50	
373.30635	36	
374.17395	24	
374.86065	42	
391.20415	46	
392.19301	68	
393.17825	46	
397.16865	70	
410.68420	20	
412.14558	34	
414.21543	46	
416.12398	30	
416.22095	32	
429.25950	38	
429.83957	68	
444.19216	22	
445.21122	22	
446.19508	34	
447.86031	46	
447.92534	46	
451.43826	22	
452.64118	18	
453.20441	44	
453.28227	22	
454.17838	34	
465.22281	42	
468.84197	18	
469.20942	42	
486.34323	86	
487.07513	40	
487.15806	40	
488.20310	122	
489.23841	50	
505.23976	80	
505.31067	64	
506.23418	52	
507.17808	62	
507.32807	18	
513.19075	36	
516.20296	18	
517.39171	64	
522.79144	18	
526.85035	56	
531.21342	38	
533.20627	28	
542.26503	18	
558.25388	156	1+
558.47314	28	
567.23149	36	
568.22321	36	
574.27315	58	
583.23459	40	
584.89794	24	
585.25658	58	
586.27597	106	
597.50091	18	
602.20625	30	
602.28568	1120	1+
602.48356	46	
602.58160	18	
603.76750	32	
604.36028	42	
606.71664	36	
651.19450	18	
676.32131	36	
705.34178	40	
731.33158	110	1+
737.14796	30	
748.35180	38	
749.35161	468	1+
749.48278	30	
757.31257	48	
841.28888	18	
875.67288	18	
890.20025	18	
895.27939	18	
896.68956	18	
928.02609	18	
960.92703	18	
END IONS

###FS:    #m/z: 487.22282 #charge 2+
###MS: 1218
###MSMS: 1219
BEGIN IONS
TITLE=Cmpd 17, +MS2(487.2228), 26.5eV, 10.8min #1219
RTINSECONDS=646.408
SCANS=1218-1219
PEPMASS=487.22282	92292
CHARGE=2+
153.80605	18	
191.28925	48	
207.09277	100	
208.07233	300	1+
208.11109	136	
212.09481	56	
213.13164	32	
214.32177	18	
215.33452	18	
216.08756	44	
218.54184	18	
224.89097	30	
225.09598	3322	1+
225.18544	58	
225.79973	18	
231.11117	64	
232.50121	38	
234.00417	18	
234.54298	18	
236.28982	18	
236.58663	68	
240.12305	62	
245.11879	32	
248.09461	92	
256.81907	24	
257.13790	138	
258.15434	56	
262.91978	18	
269.11345	44	
273.11433	48	
285.14066	140	
285.26872	38	
286.14074	76	
290.14726	32	
291.14711	46	
292.96323	18	
296.11595	22	
297.15345	62	
303.10176	18	
308.15735	48	
309.13664	68	
309.33890	68	
310.13629	46	
313.13361	42	
313.27803	46	
314.10457	50	
314.14984	40	
320.51834	18	
326.15505	68	
327.99505	18	
328.11813	30	
331.12537	70	
331.18121	40	
337.15025	52	
344.18450	54	
347.15669	66	
353.02911	18	
354.14879	106	
355.15626	190	1+
359.13220	52	
359.17757	50	
367.11546	24	
371.20003	52	
371.48075	22	
372.00578	44	
372.16381	846	1+
372.22417	42	
372.25883	50	
374.17888	86	
375.17659	32	
377.84578	18	
377.91143	34	
386.88978	42	
387.17775	40	
391.20202	36	
392.19045	28	
400.98665	54	
401.16752	46	
410.15103	32	
410.19751	42	
428.17789	68	
430.19217	22	
432.15461	60	
432.84760	34	
443.19171	36	
446.20449	40	
446.28266	36	
446.87890	38	
462.19272	22	
469.18322	56	
469.81071	44	
488.20520	142	
496.21723	42	
496.63282	18	
499.21386	28	
504.20788	30	
505.22826	42	
530.23843	30	
532.21125	34	
542.23035	32	
542.27434	46	
550.40254	50	
556.27054	66	
557.23567	132	1+
562.58596	66	
564.57947	36	
568.24082	42	
575.24475	38	
576.40343	20	
584.27455	180	1+
602.27871	664	1+
602.47526	40	
602.87463	30	
603.13747	22	
603.36165	32	
616.60673	18	
656.87026	32	
664.72836	18	
665.17716	18	
677.98906	36	
705.34786	70	
706.36190	38	
716.50646	50	
717.96438	18	
721.59457	18	
721.97075	18	
731.34696	22	
732.92263	36	
749.35175	248	1+
750.39584	34	
750.44806	38	
762.34718	30	
769.67642	74	
788.26483	18	
830.78511	18	
859.00070	36	
888.99030	18	
901.88937	18	
958.12190	36	
END IONS

###FS:    #m/z: 487.22284 #charge 2+
###MS: 1220
###MSMS: 1221
BEGIN IONS
TITLE=Cmpd 18, +MS2(487.2228), 26.5eV, 10.8min #1221
RTINSECONDS=647.017
SCANS=1220-1221
PEPMASS=487.22284	88934
CHARGE=2+
187.16619	36	
197.11374	106	
205.08900	28	
207.09488	98	
208.06717	734	1+
209.11163	64	
211.11510	56	
212.09467	122	
218.08186	40	
225.09692	4918	1+
225.21636	46	
225.34929	46	
225.63278	26	
225.85599	42	
228.12003	34	
230.10806	62	
236.11144	90	
240.11672	82	
240.14999	46	
245.20589	36	
246.18600	54	
248.14936	66	
252.10238	44	
256.12843	46	
257.14027	230	
258.16207	58	
267.12910	40	
273.11687	56	
278.06540	38	
280.93160	38	
285.13459	316	1+
290.12079	48	
291.16972	74	
295.11243	40	
296.93904	28	
298.98548	22	
299.16200	22	
304.22909	82	
305.15614	48	
307.92761	36	
308.14314	234	1+
312.12659	38	
313.12206	60	
313.16632	32	
313.96816	50	
314.13685	40	
320.12502	36	
324.15131	42	
325.14549	26	
326.15585	96	
326.20786	48	
330.89944	22	
335.89361	30	
336.15375	60	
336.37825	36	
337.13648	50	
340.12287	28	
344.16108	60	
354.15272	334	
355.15921	22	
356.14869	66	
357.15945	24	
360.18061	34	
363.99519	36	
367.17746	34	
368.87455	70	
370.24383	48	
372.16365	1248	1+
375.69764	44	
375.98104	24	
380.03416	24	
383.15922	48	
385.35596	36	
391.19304	156	
391.94201	28	
396.32943	94	
396.89922	48	
399.17602	52	
404.81084	38	
410.16712	38	
411.14043	26	
412.76366	30	
419.24922	36	
420.23059	36	
427.83388	26	
428.18213	68	
428.52189	36	
428.84718	74	
429.20479	34	
432.21877	44	
432.93251	40	
435.19038	38	
440.20457	50	
445.19338	24	
446.08965	36	
451.16129	36	
462.20270	42	
468.23179	46	
471.21738	62	
481.49531	36	
486.34868	24	
488.20406	74	
488.29598	44	
489.20795	110	
499.17022	26	
505.23779	118	1+
515.19558	40	
515.86139	22	
541.27021	82	
550.24151	22	
555.23456	36	
556.19840	40	
558.26584	42	
559.16985	36	
567.26335	42	
568.25753	26	
576.57540	50	
584.27011	50	
585.26121	108	
592.26098	26	
598.85217	22	
601.94204	28	
602.28296	1668	1+
602.52900	100	1+
602.62025	34	
616.82653	46	
641.11357	52	
658.28645	28	
732.33191	58	
733.30874	38	
734.33917	26	
749.35269	364	1+
750.47211	42	
802.81460	28	
935.52526	40	
END IONS

###FS:    #m/z: 487.22248 #charge 2+
###MS: 1222
###MSMS: 1223
BEGIN IONS
TITLE=Cmpd 19, +MS2(487.2225), 26.5eV, 10.8min #1223
RTINSECONDS=647.635
SCANS=1222-1223
PEPMASS=487.22248	93982
CHARGE=2+
197.10323	64	
205.11179	36	
207.09211	78	
208.06928	198	
209.07036	94	
210.09351	28	
211.21794	36	
212.10445	128	
213.73019	24	
224.08693	46	
224.84702	24	
225.02859	56	
225.09598	4650	1+
225.15881	128	
225.26307	36	
225.40769	60	
225.48984	46	
225.54044	22	
227.21395	22	
228.05298	28	
228.24890	38	
228.90561	24	
229.81918	38	
229.89458	36	
230.12040	50	
230.29385	24	
235.19478	36	
238.09720	38	
239.12463	76	
242.21344	38	
245.13529	28	
248.03219	62	
250.10648	72	
252.10230	68	
254.09470	50	
255.11077	54	
257.13511	446	1+
265.12293	36	
267.11700	58	
268.13610	48	
272.13959	46	
273.11264	26	
282.14279	58	
285.12939	262	
289.15645	30	
291.12437	44	
293.24105	36	
295.10842	50	
296.12158	40	
297.08908	38	
300.12347	66	
308.14876	28	
309.15701	46	
313.12771	38	
315.15157	66	
325.10842	36	
326.16518	44	
328.16334	46	
329.88424	36	
331.14627	70	
333.06089	68	
336.13788	24	
339.13552	52	
343.23371	48	
345.17016	50	
349.91781	38	
354.15622	54	
354.31507	50	
355.15589	154	
356.82828	20	
359.17288	46	
360.18488	40	
361.89584	64	
362.17894	62	
363.92780	22	
366.14079	56	
368.88350	46	
372.16425	908	1+
372.63415	28	
375.13333	54	
377.93619	42	
390.93480	54	
391.19033	74	
392.21367	40	
404.91018	36	
411.14314	44	
428.17113	78	
429.17199	64	
430.84667	22	
446.26153	40	
447.19508	40	
452.18586	52	
453.16456	34	
470.19437	20	
486.34582	20	
487.26149	42	
487.38196	46	
488.20259	46	
488.30792	38	
489.17577	72	
505.23820	78	
506.25394	48	
517.22837	50	
524.25287	52	
529.21959	46	
542.26039	42	
558.54220	22	
568.24180	46	
574.30322	42	
575.23116	58	
583.25675	38	
585.26476	96	1+
589.27594	122	1+
601.36174	22	
601.49899	48	
602.28454	1048	1+
602.57906	32	
603.47757	36	
630.40548	34	
643.32051	48	
691.30913	38	
713.33981	30	
731.32182	60	
732.32311	38	
748.87713	26	
749.34340	506	1+
749.42651	46	
750.44994	30	
751.36024	22	
END IONS

###FS:    #m/z: 487.22290 #charge 1+
###MS: 1224
###MSMS: 1225
BEGIN IONS
TITLE=Cmpd 20, +MS2(487.2229), 26.5eV, 10.8min #1225
RTINSECONDS=648.264
SCANS=1224-1225
PEPMASS=487.22290	95362
CHARGE=1+
162.00257	42	
166.96589	68	
176.23371	36	
190.36143	24	
192.12391	22	
196.97334	24	
204.16840	36	
206.03109	34	
207.07315	530	1+
208.07300	374	1+
208.27055	24	
211.06146	42	
212.11571	108	
213.11956	58	
216.09074	58	
217.08009	48	
217.12945	86	
218.16624	34	
224.10273	38	
224.96871	36	
225.09709	4796	1+
225.19858	26	
225.22764	46	
225.33294	62	
225.43046	26	
228.64157	22	
230.12738	42	
233.52441	44	
239.11437	24	
240.11811	40	
241.11967	62	
243.07512	38	
244.14014	54	
252.16041	44	
255.10246	38	
257.13558	532	
263.10634	46	
267.13812	44	
268.13770	22	
268.26503	66	
269.09570	68	
270.12571	32	
273.13203	26	
284.13775	54	
285.13542	284	
290.14888	68	
292.08554	84	
292.84179	46	
295.11420	46	
295.23465	64	
296.12017	58	
308.15424	52	
309.13229	76	
313.15044	116	
324.14523	56	
326.16580	78	
332.11595	32	
334.95377	48	
336.14662	84	
337.88127	64	
339.16392	70	
342.15730	60	
344.15900	62	
345.31313	42	
350.93522	34	
354.15101	84	
354.21362	58	
354.25649	42	
354.33099	26	
355.15948	92	
356.15602	24	
359.16329	36	
364.17937	42	
365.19231	34	
367.13017	28	
371.16072	38	
371.32463	26	
371.66252	22	
372.08605	34	
372.16200	1090	1+
374.15992	218	1+
381.19821	26	
391.19883	122	
392.10641	32	
394.85956	28	
399.38897	36	
410.16737	52	
411.22301	32	
414.22666	54	
415.91120	64	
424.19812	50	
428.18023	114	
431.17503	50	
441.82199	38	
444.71152	34	
445.26562	32	
446.86163	94	
447.85704	26	
451.07528	28	
453.17049	46	
456.79438	22	
469.23419	54	
470.19248	56	
471.18820	24	
473.79908	36	
477.42786	58	
480.20316	34	
486.21373	28	
486.34916	72	
488.29128	50	
489.19800	40	
490.19982	72	
END IONS

###FS:    #m/z: 348.83119 #charge 3+
###MS: 1226
###MSMS: 1227
BEGIN IONS
TITLE=Cmpd 21, +MS2(348.8312), 23.0eV, 10.8min #1227
RTINSECONDS=648.928
SCANS=1226-1227
PEPMASS=348.83119	16782
CHARGE=3+
187.62085	62	
199.06530	54	
207.08423	50	
209.06954	46	
211.06883	110	
212.10191	54	
213.07879	52	
214.13473	44	
216.13065	46	
217.12517	54	
224.09148	50	
224.11842	62	
225.10419	92	
226.09274	46	
234.10112	52	
234.14729	102	
236.03852	82	
238.07651	56	
246.09563	64	
248.11359	56	
249.10935	68	
252.09539	110	
253.03841	46	
253.08502	50	
255.10650	40	
257.15002	70	
260.10706	86	
261.11936	68	
262.14885	38	
263.12313	52	
266.12460	52	
268.15219	70	
270.15814	58	
272.13649	52	
273.11503	86	
274.10456	34	
278.12174	84	
278.58051	38	
279.12815	56	
285.12771	106	
290.13886	154	
295.10938	40	
296.13034	314	
296.85580	32	
297.15315	52	
300.13878	72	
306.92369	42	
313.23709	40	
320.10140	66	
326.78225	32	
326.94499	44	
331.16719	40	
338.13838	40	
339.16433	40	
347.16047	72	
348.22714	40	
348.89488	60	
350.15749	50	
355.15652	50	
356.17328	44	
365.47929	42	
382.16688	38	
384.14063	50	
391.18773	50	
393.31481	34	
395.17510	50	
399.16424	40	
410.16186	58	
411.14335	34	
413.18883	74	
415.21149	54	
416.22799	56	
436.17178	64	
441.33031	70	
442.19041	70	
444.31108	48	
445.21496	40	
461.22219	38	
472.18542	42	
473.19747	42	
488.20934	36	
506.23008	60	
542.59836	42	
580.28280	36	
585.24689	94	
602.27425	90	
613.31950	36	
END IONS

###FS:    #m/z: 487.22244 #charge 2+
###MS: 1228
###MSMS: 1229
BEGIN IONS
TITLE=Cmpd 22, +MS2(487.2224), 26.5eV, 10.8min #1229
RTINSECONDS=649.576
SCANS=1228-1229
PEPMASS=487.22244	102388
CHARGE=2+
205.09265	66	
207.08730	120	
207.73077	24	
208.07065	588	1+
208.37527	38	
212.09595	144	
217.07827	68	
217.13021	26	
223.17612	22	
224.71960	22	
224.81396	32	
225.02345	42	
225.09690	4188	1+
225.18413	78	
225.38949	42	
225.45677	40	
227.06493	52	
227.12675	80	
231.09057	78	
231.29150	22	
242.14896	70	
244.14278	34	
245.12357	54	
255.10717	54	
257.14238	254	1+
260.14748	52	
261.07622	34	
263.12761	74	
267.12445	68	
269.11315	42	
272.16639	38	
273.10857	84	
280.14697	38	
285.13183	356	1+
286.19479	36	
290.14595	46	
291.14361	40	
295.12226	30	
296.14706	52	
298.37150	36	
299.21366	28	
300.15778	58	
307.96496	36	
308.15917	64	
309.14130	70	
313.14428	98	
313.38596	42	
314.32860	22	
326.15197	82	
330.13987	62	
331.18045	52	
331.99819	22	
333.84422	30	
334.08744	50	
342.14364	40	
344.17165	70	
349.24131	110	
351.80087	38	
353.18627	62	
354.15910	102	
356.16268	34	
357.14126	92	
359.16795	36	
362.98203	38	
372.06603	20	
372.16467	1124	1+
373.31652	40	
375.20113	50	
379.66497	50	
380.12582	22	
385.22728	38	
390.94256	36	
391.19196	122	
392.17316	46	
397.13815	46	
410.16755	30	
417.16972	26	
426.94621	46	
428.18541	78	
429.17753	28	
430.89350	30	
431.06118	36	
443.19702	42	
445.19910	46	
452.20052	36	
472.21135	24	
483.26691	36	
486.80770	26	
487.34789	52	
488.21229	86	
489.21237	66	
490.21265	50	
497.21418	44	
505.21998	128	
507.17859	50	
516.18861	28	
522.72091	40	
527.20385	36	
537.23106	24	
539.05576	46	
542.25815	38	
544.24969	46	
575.25753	40	
585.26108	120	
592.27838	32	
601.21120	60	
601.83905	34	
602.28326	924	1+
602.84498	24	
604.28554	22	
605.56940	44	
637.34208	38	
659.28712	34	
671.24659	46	
679.27065	28	
689.30741	56	
706.34983	60	
732.32016	44	
734.32702	20	
749.35448	250	1+
749.44949	50	
750.45244	34	
751.34603	124	
775.33811	28	
END IONS

###FS:    #m/z: 348.83144 #charge 1+
###MS: 1228
###MSMS: 1230
BEGIN IONS
TITLE=Cmpd 23, +MS2(348.8314), 23.0eV, 10.8min #1230
RTINSECONDS=649.64
SCANS=1228,1230
PEPMASS=348.83144	21388
CHARGE=1+
208.06309	38	
212.12033	40	
217.19037	58	
225.09342	374	1+
231.09044	66	
241.14450	34	
257.12913	42	
258.13804	58	
260.10979	64	
278.12627	112	
279.11500	52	
285.12879	66	
286.13164	34	
290.14808	78	
296.13077	106	
297.13544	48	
303.16095	70	
313.13944	68	
316.12338	52	
324.13244	68	
326.15104	54	
328.98025	66	
331.01048	38	
END IONS

###FS:    #m/z: 487.22240 #charge 2+
###MS: 1231
###MSMS: 1232
BEGIN IONS
TITLE=Cmpd 24, +MS2(487.2224), 26.5eV, 10.8min #1232
RTINSECONDS=650.324
SCANS=1231-1232
PEPMASS=487.22240	102860
CHARGE=2+
146.40508	62	
161.21996	36	
161.83538	36	
197.10727	62	
207.07342	910	1+
207.36354	34	
208.14488	50	
212.11635	122	
217.08562	58	
217.13516	40	
224.16576	52	
224.95972	48	
225.09705	5288	1+
225.18564	58	
225.22063	78	
225.28341	52	
226.74052	34	
228.10069	82	
230.12786	98	
231.01152	42	
231.17619	26	
238.08882	54	
238.12141	60	
240.10800	58	
240.15001	76	
241.16573	50	
250.12633	36	
251.09102	46	
255.12265	40	
257.14089	316	
258.14024	160	
262.32972	50	
267.11986	52	
267.67276	30	
268.10909	34	
270.96296	36	
273.12361	58	
273.70765	28	
279.06098	42	
284.56196	66	
285.13644	314	1+
285.27751	86	
290.14558	94	
291.11855	60	
295.14548	62	
296.11606	80	
297.16230	48	
303.12821	34	
303.19957	24	
305.16747	30	
307.08408	34	
308.16214	72	
309.15607	52	
312.13954	56	
313.14147	232	1+
324.09631	42	
324.14050	32	
325.14923	40	
326.00066	70	
326.18416	46	
327.16450	36	
330.17225	70	
331.13547	30	
332.15533	30	
336.14197	78	
341.15068	238	1+
345.16637	48	
354.15722	154	1+
357.13588	58	
359.16598	50	
362.95955	32	
367.92525	50	
368.10315	28	
372.16501	1086	1+
372.28027	32	
372.57929	56	
374.16529	96	
376.97183	48	
384.84758	28	
386.00927	36	
386.26109	56	
386.95806	26	
391.19237	74	
394.21785	38	
395.18981	52	
408.22445	58	
408.95477	50	
410.17586	42	
411.14682	46	
412.14777	66	
414.13615	40	
414.33918	40	
426.27584	54	
427.15849	32	
428.17690	62	
428.84588	66	
428.90563	32	
442.23359	30	
445.19693	60	
446.19489	60	
446.23898	40	
446.29910	30	
447.86052	36	
452.17998	46	
463.20597	40	
464.86227	66	
470.21259	86	
471.21515	40	
472.21951	76	
482.22994	38	
488.20358	114	
490.19495	30	
505.23108	152	1+
516.19394	68	
518.25889	52	
525.23900	26	
540.26470	26	
542.25470	48	
543.24880	36	
558.27998	44	
568.22445	70	
576.25490	34	
584.26376	190	1+
585.26002	126	1+
593.25350	50	
599.13989	36	
602.28205	1490	1+
602.56482	26	
603.38927	94	
645.06141	36	
667.27905	42	
681.02645	48	
686.65805	30	
697.75591	56	
705.26622	60	
705.36199	32	
707.35856	36	
731.36883	24	
733.31018	80	
733.46923	30	
738.39015	38	
749.36349	438	1+
749.48941	50	
750.42397	64	
762.55019	36	
887.44551	36	
END IONS

###FS:    #m/z: 348.83131 #charge 1+
###MS: 1231
###MSMS: 1233
BEGIN IONS
TITLE=Cmpd 25, +MS2(348.8313), 23.0eV, 10.8min #1233
RTINSECONDS=650.38
SCANS=1231,1233
PEPMASS=348.83131	25250
CHARGE=1+
215.11469	48	
225.09547	210	1+
234.12801	54	
238.10773	30	
240.14533	36	
244.14128	92	
257.13938	74	
260.11087	134	
263.14842	52	
268.43903	100	
273.12557	64	
274.10461	66	
278.11487	156	
280.99344	66	
285.12744	66	
290.14163	114	
293.11805	72	
296.13301	78	
297.06786	50	
297.11692	36	
297.14972	44	
298.15157	40	
305.96028	36	
311.98225	68	
314.09060	48	
336.87790	28	
348.25048	54	
END IONS

###FS:    #m/z: 487.22295 #charge 2+
###MS: 1234
###MSMS: 1235
BEGIN IONS
TITLE=Cmpd 26, +MS2(487.2230), 26.5eV, 10.9min #1235
RTINSECONDS=651.054
SCANS=1234-1235
PEPMASS=487.22295	110374
CHARGE=2+
195.07944	104	
198.10261	50	
204.84963	18	
207.09500	90	
208.06753	696	1+
208.15205	52	
212.12764	68	
214.08391	74	
216.10006	46	
217.12787	24	
219.14955	42	
222.09652	18	
225.03726	66	
225.09725	4064	1+
225.16550	122	
225.42787	20	
225.80392	30	
227.05865	78	
229.79518	62	
230.11230	102	
231.09394	36	
243.57721	24	
244.07488	40	
245.14398	58	
255.12058	70	
257.14264	108	
257.75980	30	
258.09887	54	
258.13843	108	
258.26025	28	
259.63064	18	
260.97047	36	
261.03896	18	
261.85148	18	
267.12949	50	
267.22014	34	
268.14201	20	
268.96253	72	
270.68946	18	
271.13822	42	
273.11671	82	
275.11876	28	
275.95741	18	
285.13493	348	1+
285.76092	50	
286.18557	50	
287.13000	54	
290.15176	24	
292.90953	18	
294.16605	56	
295.13128	72	
296.09457	38	
297.15247	34	
303.20628	46	
306.49222	70	
308.14908	148	
310.15248	40	
312.13632	44	
313.13915	142	1+
318.06838	70	
326.15298	88	
326.35716	18	
336.14338	72	
336.17905	28	
341.03597	18	
344.17409	110	
354.15166	220	
355.90431	18	
356.13968	52	
368.12484	46	
368.87568	38	
372.05441	32	
372.16430	968	1+
373.95009	34	
377.06789	18	
378.22749	26	
378.26770	20	
384.14876	30	
391.19107	272	
393.13692	46	
409.16638	32	
410.17514	20	
411.76650	28	
412.13100	38	
412.48940	18	
413.03441	18	
415.59634	56	
424.94835	32	
428.07729	20	
428.18577	40	
428.45407	32	
428.89098	46	
429.18860	18	
432.85335	22	
445.17963	114	1+
445.82803	42	
453.18268	52	
454.15071	38	
456.21143	28	
470.23440	32	
471.18724	76	
486.28423	44	
487.36488	28	
488.20245	132	
489.19794	84	
501.22609	60	
503.25476	54	
505.24647	36	
506.70056	18	
521.22402	38	
523.26386	38	
535.89390	18	
537.42175	18	
542.26743	38	
561.27345	24	
567.25203	42	
567.36294	30	
575.26264	44	
585.25735	82	
585.35100	46	
587.24095	52	
592.71900	18	
597.28957	42	
601.85991	28	
602.28245	990	1+
602.43569	30	
603.42612	28	
617.33493	18	
651.05105	18	
664.77233	18	
665.35977	32	
676.92989	18	
698.11837	38	
731.33048	44	
734.76811	76	
748.89072	20	
749.14997	24	
749.35572	324	1+
749.48893	54	
750.35942	182	1+
751.46078	18	
758.66665	38	
759.32277	32	
777.51841	36	
826.21644	20	
873.04175	18	
END IONS

###FS:    #m/z: 348.83167 #charge 1+
###MS: 1234
###MSMS: 1236
BEGIN IONS
TITLE=Cmpd 27, +MS2(348.8317), 23.0eV, 10.9min #1236
RTINSECONDS=651.101
SCANS=1234,1236
PEPMASS=348.83167	30332
CHARGE=1+
197.12123	32	
199.11835	42	
207.09236	54	
211.12338	58	
217.07724	54	
217.13244	54	
225.09710	230	1+
231.11925	44	
234.13369	116	
240.16676	42	
240.89261	28	
246.09289	52	
248.82511	36	
250.07119	32	
250.12347	44	
257.13865	56	
268.90674	38	
269.15549	46	
269.62066	102	
273.11268	26	
273.14595	78	
278.89970	76	
279.13076	64	
290.14450	34	
295.98786	22	
296.12788	116	
300.10142	34	
321.12358	44	
333.17542	36	
344.92375	48	
347.15884	44	
350.25600	36	
END IONS

###FS:    #m/z: 348.83106 #charge 3+
###MS: 1237
###MSMS: 1238
BEGIN IONS
TITLE=Cmpd 28, +MS2(348.8311), 23.0eV, 10.9min #1238
RTINSECONDS=651.806
SCANS=1237-1238
PEPMASS=348.83106	30338
CHARGE=3+
203.04410	44	
207.07694	58	
208.06931	84	
209.14966	40	
212.09641	84	
213.08129	54	
217.09119	68	
220.12631	38	
225.09948	320	1+
228.11595	42	
230.11652	60	
234.13701	64	
235.14332	38	
237.09809	174	1+
240.09706	40	
242.12128	36	
242.96367	58	
243.10425	56	
246.13337	48	
246.92915	44	
248.11596	42	
254.09309	54	
254.12012	52	
255.10672	112	
256.12325	44	
257.14377	134	
258.13683	44	
260.11267	280	
260.19292	42	
261.13307	68	
267.06969	62	
268.14229	158	
272.15392	40	
273.10847	96	
274.11900	30	
275.01444	28	
277.08537	42	
278.06636	46	
278.12317	142	
279.10911	94	
284.92699	26	
285.13317	96	
286.13260	40	
287.15908	74	
290.14309	150	
295.14470	60	
295.89824	26	
296.13047	724	1+
300.13899	40	
313.11177	62	
314.15542	68	
316.11577	82	
317.14438	26	
320.08845	40	
322.01927	36	
323.12937	76	
326.96987	46	
331.14952	150	
336.13736	68	
338.15719	84	
339.12523	74	
340.11296	56	
342.13833	42	
345.18105	58	
347.17210	52	
348.16728	30	
349.23050	40	
350.15319	42	
360.17764	28	
366.12611	44	
367.14305	40	
372.16957	32	
373.16841	100	
374.16747	96	
375.16473	62	
379.17991	32	
383.90402	30	
391.18891	154	
391.26642	32	
392.19015	134	
394.23861	26	
402.17667	46	
409.14436	56	
411.19443	66	
412.16220	64	
415.21369	128	
419.11592	44	
423.20178	48	
425.17509	64	
428.18033	80	
429.16377	60	
443.21322	98	
443.30186	38	
444.19014	34	
451.20632	28	
453.17414	50	
471.19052	52	
472.16759	40	
488.20842	54	
489.19926	28	
502.82594	62	
505.22629	150	1+
507.21994	32	
515.30244	34	
516.19318	38	
517.21180	122	
530.68320	68	
550.21387	40	
583.27467	46	
585.25056	42	
602.27275	160	1+
END IONS

###FS:    #m/z: 348.83126 #charge 3+
###MS: 1239
###MSMS: 1240
BEGIN IONS
TITLE=Cmpd 29, +MS2(348.8313), 23.0eV, 10.9min #1240
RTINSECONDS=652.453
SCANS=1239-1240
PEPMASS=348.83126	37072
CHARGE=3+
203.55721	28	
208.06990	64	
208.14038	42	
212.12688	44	
213.09571	24	
213.13479	58	
216.11462	50	
216.38822	36	
217.08053	102	
220.11984	64	
222.12463	42	
225.10071	76	
226.09932	88	
227.06648	24	
228.11691	54	
232.12041	38	
234.08639	32	
235.09082	54	
235.12853	58	
238.07705	60	
238.28256	46	
241.12290	44	
242.11387	44	
245.13457	60	
248.12420	104	
250.13012	50	
253.10095	46	
257.14649	82	
259.21656	50	
260.01035	22	
260.12068	100	
261.11829	44	
267.11426	24	
267.92312	26	
268.13615	44	
268.17770	40	
269.14296	62	
270.09326	56	
273.12802	148	
273.31387	36	
274.11049	22	
277.95263	56	
278.12597	348	1+
285.12964	130	
290.15453	78	
290.20914	38	
296.13458	258	1+
297.08019	34	
308.15286	24	
309.13270	40	
316.11563	104	
317.13627	48	
324.13716	68	
331.12462	40	
332.14791	56	
339.15833	66	
358.49982	70	
364.80189	22	
366.21094	38	
372.16651	128	
373.83255	36	
374.16140	40	
391.19091	184	1+
400.14526	40	
415.20536	70	
416.19913	44	
427.15666	42	
443.19201	68	
468.20052	34	
472.18310	30	
486.97237	36	
487.20829	54	
488.21102	28	
502.16896	46	
507.22619	40	
516.19376	66	
518.18908	44	
525.21296	38	
541.22327	24	
550.21314	36	
558.23493	40	
576.28667	40	
585.23409	22	
586.27636	36	
602.27758	32	
603.30529	48	
645.09123	20	
699.34178	36	
879.80610	36	
END IONS

###FS:    #m/z: 487.22310 #charge 2+
###MS: 1239
###MSMS: 1241
BEGIN IONS
TITLE=Cmpd 30, +MS2(487.2231), 26.5eV, 10.9min #1241
RTINSECONDS=652.515
SCANS=1239,1241
PEPMASS=487.22310	108624
CHARGE=2+
168.01851	36	
197.10191	176	
207.07751	120	
208.06901	590	
212.09961	94	
213.10816	56	
216.10125	112	
225.02280	48	
225.09723	4934	1+
225.23330	62	
228.13592	38	
230.09423	28	
233.08394	38	
238.11306	36	
247.13479	40	
250.14568	58	
251.04653	50	
251.10564	36	
252.15165	30	
253.11174	60	
255.11345	44	
256.09369	44	
257.13720	464	1+
257.18850	38	
257.28101	46	
262.72589	70	
264.14006	58	
267.12159	54	
268.11602	40	
273.11526	44	
284.16610	50	
285.13932	386	1+
290.14209	180	
291.14821	70	
295.13982	34	
296.14379	50	
308.14484	108	
308.98121	56	
313.13736	198	1+
314.22465	30	
315.19498	32	
324.13769	46	
325.03941	32	
326.15277	212	
327.45182	78	
331.13032	48	
332.11316	50	
336.13599	28	
337.15043	38	
342.15949	42	
342.76130	28	
344.16489	34	
344.93744	60	
348.14891	84	
350.85160	44	
354.15962	74	
355.15601	132	
359.17825	58	
364.09760	38	
372.00390	44	
372.16300	1440	1+
372.23558	80	
372.34489	50	
374.16242	258	1+
384.15450	34	
384.20555	40	
386.17348	70	
386.28177	46	
391.19070	82	
392.19951	38	
399.08188	56	
410.17832	36	
411.17219	28	
428.16194	70	
429.18188	34	
429.86154	60	
433.17627	72	
442.19480	48	
445.18815	40	
446.23796	50	
447.84803	30	
461.27265	40	
470.21558	40	
471.17883	38	
486.37424	96	
488.20086	144	
505.10008	30	
505.22702	226	1+
508.18060	32	
516.19312	36	
525.25414	36	
542.26772	146	1+
551.22184	30	
557.26023	38	
558.27455	38	
560.23226	60	
567.27635	40	
569.22321	50	
575.26929	58	
583.24400	30	
585.24569	70	
586.24920	60	
592.25491	32	
600.27316	48	
601.18872	28	
602.27963	1556	1+
602.46485	78	
604.34992	38	
605.28007	40	
648.27606	50	
658.30988	28	
689.61404	56	
705.34759	38	
711.31742	30	
732.33487	36	
733.32121	74	
746.88003	42	
749.34497	474	1+
750.09832	42	
765.29968	60	
END IONS

###FS:    #m/z: 348.83130 #charge 3+
###MS: 1242
###MSMS: 1243
BEGIN IONS
TITLE=Cmpd 31, +MS2(348.8313), 23.0eV, 10.9min #1243
RTINSECONDS=653.204
SCANS=1242-1243
PEPMASS=348.83130	39326
CHARGE=3+
196.09360	102	
206.07990	42	
207.08846	62	
208.07519	80	
210.07815	34	
214.15745	48	
222.12789	34	
225.09741	106	
226.09570	82	
232.11396	22	
233.09876	32	
234.11128	72	
235.13157	66	
236.08630	50	
236.93605	36	
243.14055	42	
247.13544	44	
248.11120	38	
250.13654	40	
253.08695	40	
255.10536	80	
257.14139	210	1+
257.74289	28	
260.11411	292	1+
266.13649	92	
266.26210	50	
267.01395	36	
270.05988	38	
270.10447	88	
271.27425	36	
272.13237	44	
273.11907	96	
273.98323	64	
274.10039	50	
278.12049	238	
278.20466	54	
279.12746	152	
285.13471	52	
288.53114	42	
290.14346	170	
290.53032	44	
291.12508	34	
292.14555	64	
296.13513	460	1+
298.12882	32	
301.13223	50	
301.16588	42	
305.18817	36	
314.08428	84	
314.14919	54	
316.14888	50	
317.12100	114	
324.14163	32	
330.14134	28	
331.13899	58	
331.17599	30	
332.12524	70	
336.14892	40	
337.19434	52	
340.11998	68	
344.17499	54	
347.15904	94	
348.12870	22	
348.24629	34	
355.13783	32	
356.14163	22	
360.15473	36	
363.18136	54	
365.14234	26	
372.16830	90	
372.36410	26	
373.17959	64	
374.15920	28	
382.16150	66	
391.18745	118	
392.19799	40	
394.86464	24	
397.18513	82	
398.21344	52	
408.18281	42	
409.43082	36	
410.16713	54	
410.32563	26	
411.15499	46	
415.19593	44	
416.22188	28	
425.47188	36	
427.75899	36	
436.13588	48	
446.20254	40	
448.19768	46	
453.17553	50	
455.14992	48	
471.17936	44	
486.20176	30	
488.20189	64	
489.19779	40	
490.78263	24	
491.26134	36	
505.21851	42	
505.25875	58	
541.25011	30	
585.25890	34	
602.26983	52	
618.20112	46	
648.97594	36	
705.68904	36	
750.36378	40	
END IONS

###FS:    #m/z: 348.83151 #charge 3+
###MS: 1244
###MSMS: 1245
BEGIN IONS
TITLE=Cmpd 32, +MS2(348.8315), 23.0eV, 10.9min #1245
RTINSECONDS=653.833
SCANS=1244-1245
PEPMASS=348.83151	41542
CHARGE=3+
163.47781	38	
177.18884	36	
197.10073	28	
204.09057	54	
207.08509	58	
208.10147	56	
209.06432	98	
212.06909	26	
212.11651	28	
213.08216	60	
220.12677	44	
225.09797	238	
226.79953	28	
227.06530	48	
227.14861	64	
229.12496	48	
230.10977	44	
233.10842	64	
234.13626	96	
235.15702	44	
236.08988	42	
236.88723	52	
243.13578	30	
246.10709	48	
248.11440	36	
250.11554	52	
251.13511	44	
253.10037	40	
255.07701	50	
256.95730	30	
257.07491	32	
257.13455	132	
258.14000	80	
260.10954	194	
261.10849	160	
266.12937	152	
268.13173	78	
269.06691	46	
269.12232	48	
273.11632	38	
274.20309	42	
276.15737	54	
278.12834	196	1+
281.44422	42	
285.13779	42	
289.12429	72	
290.14341	200	
294.95474	50	
295.13314	26	
296.13226	498	1+
296.31015	26	
299.13773	36	
300.13337	38	
301.12718	56	
303.14246	24	
307.12844	60	
310.15607	44	
313.93410	30	
316.13015	82	
317.12029	38	
327.81711	32	
331.15101	80	
332.08151	28	
334.17928	68	
336.14300	58	
336.55597	36	
342.11448	62	
344.16433	38	
349.15968	46	
352.12122	56	
352.17826	42	
354.16574	50	
356.16855	24	
364.13088	54	
367.71480	52	
372.16413	46	
374.16477	96	
383.14988	60	
385.12929	44	
390.50295	28	
391.19330	160	
392.18081	92	
396.65307	22	
399.19131	54	
400.16334	34	
401.16371	46	
402.16996	80	
409.16721	42	
409.21298	46	
410.18328	44	
413.48669	36	
415.20148	36	
426.16417	40	
428.20243	36	
429.15033	34	
442.19555	54	
443.19156	118	
444.17490	74	
446.20179	44	
470.22254	28	
471.17867	84	
480.81095	34	
487.37673	38	
488.22258	76	
492.58287	36	
505.23239	56	
506.23647	38	
509.66824	36	
516.19123	28	
528.55207	38	
585.24800	172	
602.26279	80	
695.25783	44	
732.31069	52	
758.04712	36	
779.90674	36	
END IONS

###FS:    #m/z: 487.22364 #charge 2+
###MS: 1244
###MSMS: 1246
BEGIN IONS
TITLE=Cmpd 33, +MS2(487.2236), 26.5eV, 10.9min #1246
RTINSECONDS=653.897
SCANS=1244,1246
PEPMASS=487.22364	107128
CHARGE=2+
167.95018	36	
190.65515	34	
207.08306	236	
207.13842	88	
207.37985	40	
208.02244	46	
208.07042	854	1+
210.04481	36	
211.11074	42	
212.09442	80	
213.10133	74	
216.10341	60	
217.07479	68	
217.13385	68	
218.72828	58	
224.76283	32	
225.09689	5728	1+
225.25425	48	
225.41321	116	
226.17110	40	
227.06205	50	
230.10457	62	
230.13226	60	
230.16554	58	
234.10117	54	
238.08125	70	
239.12814	72	
241.08701	34	
241.14336	50	
242.99708	40	
243.12440	60	
245.12314	44	
246.13573	62	
252.14745	56	
257.14193	466	1+
259.12514	34	
263.10237	40	
268.12327	44	
273.11943	226	
285.13020	252	
286.13894	128	
286.26068	44	
289.02932	40	
290.14593	40	
292.14379	60	
295.12583	52	
296.08133	52	
296.14736	72	
300.12037	48	
300.74716	38	
301.15481	54	
302.38700	50	
304.21729	52	
308.14535	242	
309.28673	36	
313.13202	32	
321.11655	32	
322.51859	116	
324.13488	90	
326.15891	92	
328.14984	66	
328.19786	44	
330.16526	40	
331.11901	52	
333.92910	44	
334.14919	72	
334.95871	52	
335.82684	40	
336.14567	98	
339.40933	38	
341.14616	40	
342.15310	56	
343.14607	56	
344.17928	46	
345.17796	38	
347.17148	36	
349.12620	94	
351.20829	44	
353.94977	40	
354.15463	194	
355.15720	176	
359.16589	92	
359.24251	56	
367.12171	66	
368.88061	40	
371.74560	42	
372.16431	1460	1+
372.25338	40	
376.15814	42	
386.27642	38	
387.13616	42	
391.33898	50	
392.19254	40	
393.15341	36	
394.13923	46	
396.87166	40	
397.28435	128	
399.20122	42	
404.90099	34	
405.25348	40	
409.13384	50	
410.17942	96	
411.16446	42	
413.15096	46	
428.17708	96	
428.85001	36	
429.17316	46	
435.56652	50	
442.19052	64	
446.85406	58	
450.88844	38	
463.21449	92	
464.86825	52	
477.23953	92	
485.21359	38	
487.24963	36	
487.40110	46	
488.18965	76	
491.23533	32	
505.23768	302	1+
506.18857	56	
522.25398	32	
542.26541	32	
549.24187	32	
558.25958	38	
560.25793	68	
567.26025	60	
584.28909	34	
585.27489	130	1+
592.27201	36	
601.26207	38	
602.28342	1840	1+
602.42553	36	
611.62708	48	
621.82969	64	
671.32151	34	
688.29940	48	
732.31472	46	
738.44936	38	
749.34913	584	1+
749.45407	46	
749.55408	36	
888.40095	40	
910.62357	36	
END IONS

###FS:    #m/z: 348.83152 #charge 3+
###MS: 1247
###MSMS: 1248
BEGIN IONS
TITLE=Cmpd 34, +MS2(348.8315), 23.0eV, 10.9min #1248
RTINSECONDS=654.592
SCANS=1247-1248
PEPMASS=348.83152	43724
CHARGE=3+
148.72301	54	
150.33620	36	
203.56863	36	
204.09051	40	
207.08227	40	
207.11852	44	
210.11940	62	
212.09175	36	
213.09413	32	
218.10113	44	
222.13157	56	
225.05307	24	
225.09657	502	1+
226.12843	32	
227.13642	52	
229.12621	60	
230.10765	108	
231.12613	64	
232.10709	34	
234.13237	86	
235.07823	78	
236.11051	36	
237.08950	56	
239.12933	38	
240.10911	32	
248.11235	100	
249.11492	88	
250.12687	68	
253.10020	46	
254.12148	58	
255.10725	40	
256.08161	38	
257.13433	130	
258.14914	50	
258.93238	60	
259.14070	48	
259.17733	52	
260.11200	150	
261.11633	60	
262.11316	48	
264.24984	36	
268.13491	42	
268.19093	36	
269.13604	42	
270.06733	68	
271.10623	66	
272.13159	70	
273.11561	96	
273.95731	34	
274.12644	86	
275.97984	42	
278.12032	370	1+
278.20541	60	
285.18896	46	
286.10834	26	
289.13684	24	
290.14624	130	
296.13254	588	1+
299.09233	46	
302.92932	40	
304.93668	42	
308.41959	36	
308.56668	36	
313.12467	40	
316.08718	64	
316.27283	42	
316.34293	82	
317.08390	56	
323.09141	34	
324.14057	34	
325.14196	48	
329.16545	38	
330.34117	30	
332.11473	60	
337.15681	62	
339.16032	46	
346.10595	94	
347.16478	52	
348.12690	112	
348.25973	52	
349.11964	60	
353.13752	54	
355.13798	42	
357.15305	44	
360.14502	56	
365.18964	50	
366.13730	36	
372.15902	102	
373.16213	66	
382.14461	88	
391.18785	262	1+
393.17474	46	
403.14798	36	
410.17351	46	
415.35055	32	
416.21711	44	
423.22400	52	
428.16557	42	
442.18964	66	
444.21084	60	
471.17385	56	
488.21523	72	
489.20512	80	
505.23188	54	
506.24698	62	
513.19065	48	
516.18750	100	
532.51896	78	
541.24181	44	
568.21649	32	
587.25739	54	
601.17732	38	
602.29016	32	
603.29111	56	
912.62682	36	
930.07262	36	
END IONS

###FS:    #m/z: 348.83116 #charge 3+
###MS: 1249
###MSMS: 1250
BEGIN IONS
TITLE=Cmpd 35, +MS2(348.8312), 23.0eV, 10.9min #1250
RTINSECONDS=655.209
SCANS=1249-1250
PEPMASS=348.83116	52200
CHARGE=3+
147.20425	18	
167.14600	18	
168.51592	18	
181.68147	20	
192.04966	18	
205.10828	66	
207.08498	56	
209.07780	54	
211.06534	40	
212.09527	44	
212.12235	110	
218.99543	34	
225.09403	380	1+
225.15241	70	
225.21544	66	
227.11390	38	
230.13740	58	
231.09057	46	
232.11424	56	
234.13186	198	
235.07955	44	
237.08935	22	
238.07273	64	
238.12113	62	
240.11813	48	
246.12831	30	
248.05171	30	
248.11826	108	
255.10992	64	
256.09443	34	
256.15042	26	
257.14018	92	
258.14246	54	
258.87845	18	
260.11522	80	
260.20549	56	
261.11300	44	
261.43257	30	
273.11920	104	
274.12675	40	
274.16342	26	
275.87711	22	
277.42020	18	
277.68181	30	
278.12466	144	
279.12396	92	
285.13085	198	
287.14160	48	
290.14090	124	
295.13555	64	
296.13714	256	1+
296.22243	38	
297.11014	24	
297.64720	22	
298.15915	56	
302.01940	68	
304.76485	24	
306.11886	22	
309.12737	46	
311.13734	26	
315.10624	50	
315.17128	38	
316.12801	90	
320.78321	36	
326.15223	52	
330.13950	30	
330.19377	102	
332.10915	54	
336.13598	24	
337.16865	22	
341.13327	52	
345.93010	44	
347.16773	46	
348.13329	34	
348.16485	48	
348.80068	18	
349.23232	70	
354.04233	26	
354.18202	42	
355.69554	120	
357.14453	30	
357.19684	30	
365.15813	66	
372.15926	172	1+
383.14717	26	
391.19352	104	
392.20123	18	
401.25018	30	
402.17614	44	
404.19398	66	
412.17784	56	
415.20394	64	
416.23116	50	
428.16020	60	
432.84263	18	
441.21521	34	
443.20363	32	
443.24379	66	
445.20570	32	
454.13979	42	
458.17585	46	
461.21277	64	
463.32945	38	
471.21296	42	
472.17119	54	
479.21848	28	
487.21067	138	1+
505.21781	44	
506.18666	54	
508.66429	18	
512.01716	32	
512.23292	20	
516.20618	74	
532.20923	48	
541.22726	28	
585.25067	144	1+
588.91172	18	
602.85485	18	
624.35827	36	
633.70539	18	
723.88853	36	
733.26652	18	
END IONS

###FS:    #m/z: 348.83153 #charge 3+
###MS: 1251
###MSMS: 1252
BEGIN IONS
TITLE=Cmpd 36, +MS2(348.8315), 23.0eV, 10.9min #1252
RTINSECONDS=655.828
SCANS=1251-1252
PEPMASS=348.83153	50660
CHARGE=3+
176.65097	36	
189.52263	36	
197.10530	94	
206.10249	62	
206.14470	64	
207.08559	182	
208.07590	58	
208.12903	42	
212.11481	92	
216.09966	46	
220.06851	46	
222.12995	106	
223.07976	68	
224.12170	56	
225.09892	190	
226.16776	54	
231.09779	198	1+
233.23156	56	
234.13142	220	1+
236.10071	30	
241.14507	46	
242.15748	52	
245.12407	38	
246.78163	36	
248.12136	80	
249.12331	52	
250.14693	98	
253.09584	26	
253.87509	68	
255.12155	28	
256.13104	36	
256.96521	52	
257.13659	188	
258.15325	66	
266.12060	52	
266.15124	40	
268.13352	132	
270.07813	28	
272.13950	52	
273.11276	216	1+
273.39177	30	
278.12011	310	
285.13245	54	
290.14492	328	1+
294.90616	74	
295.89358	22	
296.13804	538	1+
296.42301	24	
296.72535	42	
301.12840	46	
305.00843	42	
309.13170	32	
310.19111	34	
313.12023	50	
316.11945	126	
324.14477	40	
325.15043	48	
330.12236	40	
331.12268	48	
331.15826	52	
331.23386	30	
336.44077	36	
337.17573	62	
338.14341	44	
344.16540	88	
347.16368	50	
357.14306	40	
364.09541	104	
365.18450	36	
367.11327	38	
372.17537	60	
373.16316	70	
375.17903	52	
380.15632	28	
386.20358	48	
391.18790	150	1+
396.03046	36	
398.18096	34	
412.14684	42	
413.12542	44	
414.59438	36	
415.19761	142	1+
418.18216	34	
425.16315	156	1+
430.27090	22	
435.15243	54	
439.15430	24	
441.21192	66	
441.50779	56	
442.19436	80	
442.79120	44	
443.19142	124	
446.23250	22	
453.14920	68	
472.20322	44	
484.14002	40	
487.20443	30	
488.19200	26	
505.23449	98	
512.21877	70	
516.19464	50	
541.23030	44	
552.20476	26	
559.26240	28	
569.24624	50	
572.25398	42	
584.25760	36	
585.62324	34	
602.28311	24	
603.29864	26	
628.25672	48	
732.31023	32	
750.23456	36	
751.53909	52	
778.31494	150	1+
839.23319	36	
1009.06806	36	
END IONS

###FS:    #m/z: 348.83149 #charge 1+
###MS: 1253
###MSMS: 1254
BEGIN IONS
TITLE=Cmpd 37, +MS2(348.8315), 23.0eV, 10.9min #1254
RTINSECONDS=656.433
SCANS=1253-1254
PEPMASS=348.83149	64808
CHARGE=1+
147.82738	20	
196.69852	20	
208.07893	30	
208.86949	32	
209.09336	36	
211.06195	62	
212.11572	64	
214.10440	34	
217.11663	38	
223.13727	18	
224.14141	72	
225.05515	18	
225.09716	412	
225.25151	24	
226.33491	22	
226.61269	20	
227.13363	54	
230.13176	56	
230.81624	20	
234.13346	100	
238.08901	38	
244.14080	36	
249.11763	58	
250.14030	58	
253.04224	82	
255.10830	158	
257.13895	112	
260.11305	116	
261.11466	68	
262.15649	68	
263.11435	46	
266.12400	46	
272.12748	64	
272.16263	44	
273.11913	50	
275.10566	62	
275.67979	28	
278.12146	218	1+
285.14513	52	
286.39313	20	
290.15093	138	
294.63664	20	
296.13589	246	1+
301.11850	18	
303.66714	18	
306.12657	42	
308.14539	62	
313.14835	70	
314.15924	40	
324.14685	38	
325.13235	38	
327.86437	34	
342.17368	44	
344.16607	56	
346.19324	28	
352.16474	40	
END IONS

###FS:    #m/z: 348.83170 #charge 3+
###MS: 1255
###MSMS: 1256
BEGIN IONS
TITLE=Cmpd 38, +MS2(348.8317), 23.0eV, 11.0min #1256
RTINSECONDS=657.043
SCANS=1255-1256
PEPMASS=348.83170	61266
CHARGE=3+
201.09497	76	
203.08601	72	
207.08190	120	
208.06044	72	
208.09049	50	
209.09135	28	
211.06297	58	
212.10743	110	
212.16291	34	
212.68055	44	
213.10320	24	
218.07462	62	
223.08517	62	
224.09773	20	
225.00982	24	
225.09535	1084	1+
226.90612	22	
227.06984	78	
228.09225	38	
230.10820	96	
230.84391	26	
231.08911	88	
232.12432	42	
234.13424	310	1+
234.58716	20	
237.11371	54	
239.09285	52	
241.12613	32	
244.87567	34	
246.97443	36	
248.12239	154	
249.11884	58	
250.13928	48	
253.09937	48	
255.06348	34	
255.11178	66	
255.16867	58	
257.14030	196	
258.15965	58	
259.09280	28	
260.11126	334	
260.14815	56	
261.12561	22	
262.16428	58	
265.14314	56	
266.12943	26	
268.13377	106	
269.11571	24	
269.16038	102	
272.13134	42	
273.11592	152	
274.11758	54	
278.12455	356	1+
282.10791	50	
285.13381	102	
286.13609	186	
288.09601	46	
290.14648	148	
291.11533	40	
291.14508	58	
294.17320	42	
296.08483	36	
296.13122	504	1+
302.13708	48	
305.48045	36	
308.15365	34	
311.14259	52	
313.13244	104	
316.13913	46	
317.14909	46	
321.16956	60	
322.11373	26	
322.15487	38	
324.13378	48	
330.10945	54	
331.09604	38	
336.14414	48	
338.14290	56	
345.16621	44	
350.86899	66	
359.16228	44	
365.18132	76	
372.16440	50	
373.18643	70	
374.12196	48	
374.16147	110	
374.53704	28	
375.15918	46	
380.18333	50	
391.19129	404	1+
400.14904	58	
401.17432	62	
410.17888	192	1+
415.22694	66	
416.20968	58	
428.16385	64	
437.95690	36	
441.21826	90	
443.19382	30	
444.17372	62	
444.21836	32	
445.06180	36	
449.21476	24	
453.28291	42	
455.15105	42	
462.20298	62	
471.17537	110	
482.24147	34	
488.20429	140	
495.19636	36	
505.25188	40	
506.23353	28	
512.25017	24	
514.21546	40	
516.24251	40	
517.68187	30	
524.28914	34	
525.20020	46	
538.22195	40	
541.22602	34	
542.25786	32	
551.20225	52	
559.22887	22	
567.27416	42	
574.24651	32	
576.33804	104	
584.24848	126	1+
585.32451	40	
585.53532	56	
597.21971	36	
602.27685	60	
631.07943	36	
732.33372	30	
749.36638	28	
759.44456	38	
807.39321	36	
END IONS

###FS:    #m/z: 348.83144 #charge 3+
###MS: 1257
###MSMS: 1258
BEGIN IONS
TITLE=Cmpd 39, +MS2(348.8314), 23.0eV, 11.0min #1258
RTINSECONDS=657.664
SCANS=1257-1258
PEPMASS=348.83144	68150
CHARGE=3+
158.25097	18	
166.17552	44	
169.73384	82	
186.91213	18	
187.20177	46	
208.07250	258	1+
208.10460	30	
209.11785	24	
211.06971	48	
212.07541	44	
212.12065	26	
213.11197	54	
214.16096	26	
216.10319	72	
217.13582	28	
220.12124	80	
225.09614	628	1+
225.59289	34	
226.48270	38	
227.28694	18	
228.09306	62	
228.14047	42	
231.09110	78	
231.13915	42	
232.11886	32	
234.16170	64	
235.07563	82	
235.13878	46	
236.49314	18	
239.08824	48	
243.88975	28	
244.14821	100	
245.13393	32	
246.12368	64	
247.12731	56	
248.13304	98	
249.12305	74	
250.12435	82	
250.72179	22	
253.06419	26	
255.11131	74	
257.13788	452	1+
258.18025	28	
258.32293	24	
260.11324	260	1+
260.18531	38	
266.83867	58	
268.10553	42	
269.12026	108	
273.12993	70	
274.12129	26	
278.07374	66	
278.12186	332	
279.15817	44	
285.12867	46	
290.14283	368	
291.12036	86	
295.92376	44	
296.13385	428	1+
297.16995	32	
298.13287	52	
299.13009	30	
301.12671	80	
309.13311	40	
310.15055	70	
311.13212	46	
313.14400	62	
313.18033	32	
314.13699	34	
316.13204	196	1+
319.50954	18	
320.37559	18	
320.92088	38	
322.57168	36	
323.13138	28	
328.15385	70	
330.11581	40	
331.13664	84	
331.18400	46	
332.86916	18	
333.60013	36	
336.13666	64	
347.16158	120	
348.13001	38	
354.14036	72	
355.15785	76	
356.16277	34	
356.21585	26	
359.18040	38	
365.15651	46	
366.18804	22	
372.16417	200	
373.16130	86	
373.21019	40	
374.15641	48	
384.15581	34	
390.72713	44	
390.87569	22	
391.18979	246	1+
393.19249	32	
397.21145	28	
401.19811	24	
403.84725	18	
411.15157	62	
412.15205	20	
415.20874	112	
424.99972	18	
425.20746	28	
426.16875	46	
429.14611	64	
438.23718	38	
441.21607	22	
443.19636	210	1+
453.15394	46	
471.16956	38	
472.16923	78	
479.44484	34	
488.19527	78	
489.20301	36	
492.47453	18	
495.22551	36	
501.15018	44	
503.98555	18	
507.20700	60	
513.26200	40	
516.04564	26	
516.19915	36	
518.39075	18	
532.20758	24	
550.21286	52	
568.21635	38	
570.24745	46	
585.25664	62	
585.50208	52	
602.48161	50	
624.18183	36	
672.73181	18	
732.30587	56	
749.41849	26	
751.92023	36	
752.11401	18	
958.73408	18	
976.11025	18	
END IONS

###FS:    #m/z: 348.83157 #charge 3+
###MS: 1259
###MSMS: 1260
BEGIN IONS
TITLE=Cmpd 40, +MS2(348.8316), 23.0eV, 11.0min #1260
RTINSECONDS=658.292
SCANS=1259-1260
PEPMASS=348.83157	69402
CHARGE=3+
176.00799	36	
180.50148	44	
193.74770	64	
196.09240	60	
205.12390	34	
206.13711	54	
207.08588	126	
208.07351	80	
209.07843	38	
212.11810	108	
215.08888	48	
216.10969	68	
217.07925	58	
217.14074	48	
218.14746	70	
219.00816	68	
219.15591	24	
221.16234	52	
222.14012	32	
223.08080	46	
223.33060	50	
224.14534	102	
225.09669	722	1+
226.20126	22	
226.37046	18	
228.06917	50	
228.11043	46	
230.11678	52	
230.66121	36	
232.14284	44	
234.03665	24	
234.13404	60	
235.04712	22	
235.12286	82	
236.09263	22	
238.12296	64	
242.07988	38	
243.15313	40	
248.11487	106	
250.12552	198	1+
252.09351	80	
253.04178	64	
254.11876	48	
255.10624	92	
256.11006	56	
257.13699	378	1+
258.10259	42	
260.11852	176	
261.11721	106	
261.15367	42	
268.10787	78	
268.14199	64	
269.19935	22	
272.12831	42	
272.94487	40	
273.12384	130	
275.12832	36	
278.11891	386	1+
281.21587	50	
284.13889	64	
284.93733	60	
285.13080	258	
285.18326	36	
285.69779	38	
286.02527	26	
287.15609	40	
290.14110	394	1+
293.10109	54	
295.09471	30	
296.13475	1050	1+
296.18868	46	
296.42224	32	
297.06220	42	
297.17667	54	
297.76078	26	
297.81214	30	
300.13276	44	
301.12738	70	
303.10645	34	
307.22246	44	
308.13593	50	
311.13689	50	
313.13381	42	
314.09818	52	
315.97756	26	
316.12005	108	
317.15647	38	
321.12359	44	
327.16780	64	
328.31891	52	
331.15227	46	
340.11866	56	
347.16107	140	
348.11863	36	
349.27182	46	
357.14244	42	
357.18073	40	
359.16774	58	
360.20269	30	
365.19190	28	
366.14501	86	
372.16195	170	
373.16002	70	
374.18207	44	
381.14383	140	1+
387.56848	18	
391.13432	26	
391.18899	328	
392.22945	50	
393.19260	192	1+
398.19795	38	
398.71521	20	
399.39894	38	
403.18242	26	
407.15427	18	
411.15424	24	
413.65973	18	
414.18953	18	
415.20992	48	
416.22103	52	
425.18079	104	
428.17253	30	
429.47071	18	
431.00108	24	
443.21161	34	
443.77891	20	
444.18299	46	
444.25588	60	
445.22778	46	
446.18871	40	
447.19620	46	
453.17128	60	
467.22930	70	
470.20957	54	
471.19416	28	
471.23569	42	
488.20810	204	1+
495.20123	64	
498.19589	34	
505.22397	36	
506.25961	38	
509.22515	46	
516.20752	76	
542.25334	34	
545.84560	18	
552.35243	18	
584.28068	30	
585.27516	54	
585.75567	34	
592.49936	18	
601.25338	30	
602.27783	114	
617.56271	22	
699.30036	28	
732.36841	30	
749.34662	74	
855.13166	38	
906.71444	36	
953.59087	38	
END IONS

###FS:    #m/z: 348.83128 #charge 3+
###MS: 1261
###MSMS: 1262
BEGIN IONS
TITLE=Cmpd 41, +MS2(348.8313), 23.0eV, 11.0min #1262
RTINSECONDS=658.909
SCANS=1261-1262
PEPMASS=348.83128	76108
CHARGE=3+
153.74444	36	
160.37031	18	
179.47129	18	
207.07920	86	
208.07164	136	
210.07789	70	
212.10287	32	
213.13486	56	
213.16596	56	
217.07753	50	
217.13255	42	
218.08892	64	
219.10033	54	
220.14118	84	
225.01666	68	
225.09262	530	1+
225.18008	56	
227.10344	38	
231.09511	94	
232.11418	120	
233.12019	48	
234.13036	120	
234.17446	22	
235.12896	52	
239.10762	48	
244.02645	38	
248.11008	74	
248.14403	32	
250.12107	162	1+
253.09751	64	
253.86657	18	
255.10619	54	
256.09804	80	
257.15075	182	
260.11653	314	1+
268.13526	106	
269.14283	38	
271.01042	18	
272.13761	38	
273.12609	46	
274.12768	26	
274.79326	36	
277.88033	22	
278.12205	400	
278.21637	18	
280.05095	40	
285.13087	86	
286.12598	36	
290.14626	180	
292.14329	42	
295.13171	62	
296.13071	436	
296.96136	26	
301.13115	42	
308.14812	64	
309.05081	80	
310.15586	38	
312.13119	70	
316.16103	78	
317.12044	64	
318.13417	38	
321.11279	42	
321.21633	58	
328.16249	44	
340.14741	64	
342.14299	40	
344.16067	66	
344.56368	18	
348.23877	28	
349.22406	74	
359.17799	34	
362.87275	18	
364.17079	60	
365.17002	36	
366.13043	86	
366.99994	18	
372.16218	104	
372.24277	28	
373.18657	46	
375.22799	18	
376.16655	30	
380.15911	54	
384.09875	58	
384.15517	60	
390.97906	20	
391.19212	302	
393.18381	46	
395.61395	18	
397.18542	36	
409.18129	64	
411.13664	36	
415.20713	54	
416.32178	74	
417.14098	52	
425.17165	50	
427.16981	50	
429.17526	30	
430.15382	46	
443.19102	92	
444.60668	24	
453.17571	48	
454.19656	36	
455.26148	34	
464.23569	42	
469.15340	62	
470.19716	68	
471.17968	38	
472.17928	38	
478.22717	38	
485.76902	18	
488.20087	60	
489.22039	104	1+
498.20576	48	
505.23863	74	
516.23058	32	
528.44325	20	
543.23738	72	
562.97645	18	
568.23770	30	
569.35324	18	
585.25103	58	
593.12702	18	
602.27488	76	
618.53868	38	
645.26767	18	
665.47449	18	
672.89473	18	
702.52928	36	
722.22074	18	
729.03819	18	
750.36710	22	
763.16123	18	
839.93477	18	
END IONS

###FS:    #m/z: 348.83136 #charge 3+
###MS: 1263
###MSMS: 1264
BEGIN IONS
TITLE=Cmpd 42, +MS2(348.8314), 23.0eV, 11.0min #1264
RTINSECONDS=659.526
SCANS=1263-1264
PEPMASS=348.83136	73680
CHARGE=3+
166.79276	22	
187.94807	44	
206.10002	54	
207.17438	56	
207.22071	36	
208.07007	256	
209.11791	34	
212.10628	146	
224.12055	84	
225.09791	646	1+
225.56210	32	
229.13352	64	
230.10971	44	
231.10234	46	
234.13214	134	
235.10630	86	
238.11465	58	
239.10241	32	
241.12726	54	
242.11709	60	
242.95670	34	
245.11898	58	
247.12978	66	
248.11897	256	1+
250.12699	24	
251.06269	44	
252.07123	76	
252.99814	24	
253.04453	142	
253.09322	102	
255.10981	106	
256.16111	36	
257.09349	104	
257.13591	150	
259.08167	50	
260.12134	230	
262.16207	54	
263.50667	48	
265.13480	72	
266.12382	100	
267.12102	94	
268.09192	76	
268.13443	40	
273.11650	202	
274.96039	24	
276.67097	54	
278.12287	338	
278.35193	22	
278.67025	24	
281.51307	24	
285.13214	98	
286.13135	26	
290.14618	282	
290.91631	66	
291.47555	22	
293.11589	76	
295.10417	42	
296.07654	24	
296.13248	754	1+
296.37564	20	
296.72101	36	
297.24329	50	
298.84094	22	
300.13043	56	
308.14802	48	
314.13010	62	
316.12599	194	1+
319.77776	66	
320.16248	44	
325.13254	52	
329.15429	112	
330.13105	46	
338.87944	42	
340.11309	46	
341.14504	36	
347.15830	56	
348.15035	24	
349.17388	56	
352.12973	48	
354.15447	70	
355.01636	20	
356.16886	46	
357.15272	52	
358.16283	54	
359.15890	50	
365.14407	34	
365.19047	26	
366.13107	34	
366.19116	20	
367.12343	40	
370.13279	52	
372.15854	310	1+
372.27813	32	
374.22653	56	
376.20406	58	
383.15093	48	
383.23659	46	
384.14718	26	
386.81931	20	
391.18906	280	1+
391.29987	26	
393.03881	22	
401.18472	56	
401.25785	50	
404.17323	34	
410.17315	52	
413.66718	20	
415.20120	52	
416.20266	24	
427.16270	54	
427.20559	46	
429.17500	34	
429.22926	22	
435.17455	36	
441.20072	40	
442.19827	22	
443.19928	66	
444.21195	32	
447.21232	50	
453.18712	58	
454.18414	32	
470.17993	42	
471.19116	128	
472.21423	54	
488.19735	70	
488.30748	24	
489.22613	36	
494.20390	20	
505.23602	36	
505.31784	36	
506.22951	60	
511.82127	36	
516.19218	102	
520.19773	58	
584.26699	38	
585.26521	22	
601.26285	44	
602.27676	48	
602.44988	22	
603.26908	86	
627.29837	28	
631.57267	36	
646.27810	30	
652.26718	36	
683.62316	36	
749.34422	66	
777.80327	36	
920.57467	36	
END IONS

###FS:    #m/z: 348.83143 #charge 3+
###MS: 1265
###MSMS: 1266
BEGIN IONS
TITLE=Cmpd 43, +MS2(348.8314), 23.0eV, 11.0min #1266
RTINSECONDS=660.139
SCANS=1265-1266
PEPMASS=348.83143	78456
CHARGE=3+
176.32760	36	
178.18104	46	
192.73948	36	
198.08073	64	
207.11058	56	
208.06929	48	
209.04792	58	
212.11607	84	
217.07059	74	
217.13549	56	
224.11303	54	
225.09887	246	1+
225.15294	76	
225.19335	38	
225.22321	92	
226.12354	48	
230.12975	58	
233.11695	60	
234.13536	44	
235.13822	62	
237.10486	58	
238.08481	78	
246.06208	52	
248.11466	150	
248.87472	38	
249.12328	62	
251.13824	44	
252.13666	102	
253.08819	60	
254.07202	56	
255.11046	98	
257.07073	56	
257.14147	94	
258.14502	54	
259.07886	24	
259.14182	30	
259.74707	34	
260.10935	218	1+
260.59464	30	
266.12717	92	
268.14879	58	
269.14257	50	
270.10208	64	
272.13436	84	
273.12115	36	
277.53360	20	
278.12116	464	1+
281.10660	54	
285.13362	174	
286.13745	74	
289.19919	36	
290.14055	242	1+
291.16960	28	
295.14199	28	
296.13371	558	1+
297.07234	52	
297.20779	38	
299.20956	52	
303.14776	54	
313.12354	70	
316.12034	124	
316.16826	32	
321.13216	22	
329.16235	22	
331.11661	36	
339.13370	46	
341.12727	46	
342.17785	52	
344.17074	48	
345.15663	50	
347.15902	56	
348.21322	44	
354.15216	76	
356.16391	42	
357.16307	42	
359.17327	70	
365.16926	46	
366.15481	52	
367.17827	34	
368.13238	32	
372.16449	142	
373.17233	332	
374.15356	34	
374.19589	64	
376.11786	58	
378.41594	24	
379.95553	20	
380.16987	42	
381.15433	22	
384.17525	40	
384.31460	26	
391.01225	64	
391.07359	54	
391.18791	284	1+
393.19552	40	
398.21014	44	
411.14125	94	
415.20121	88	
415.61288	24	
425.19052	46	
428.17432	50	
429.16654	46	
441.21739	46	
444.18558	42	
446.19175	26	
448.23667	54	
454.18213	38	
455.13269	48	
455.19055	38	
462.20439	42	
470.19577	54	
471.16191	40	
478.22212	40	
481.25494	22	
488.19146	76	
488.23255	50	
489.22139	70	
496.22464	30	
505.23185	56	
507.19497	64	
525.22905	46	
526.86876	36	
539.24191	44	
558.25549	40	
559.25662	58	
568.21777	54	
575.47081	36	
584.28426	24	
585.25036	74	
586.26067	74	
587.28861	34	
602.27704	88	
603.29871	76	
610.22891	36	
644.30105	22	
647.64993	36	
721.31796	32	
798.16467	36	
962.88379	36	
1049.06552	36	
END IONS

###FS:    #m/z: 348.83150 #charge 3+
###MS: 1267
###MSMS: 1268
BEGIN IONS
TITLE=Cmpd 44, +MS2(348.8315), 23.0eV, 11.0min #1268
RTINSECONDS=660.758
SCANS=1267-1268
PEPMASS=348.83150	78958
CHARGE=3+
162.12278	68	
178.05242	46	
181.10021	36	
206.13976	32	
207.09271	234	1+
208.06520	164	
212.11283	98	
212.99847	38	
213.14533	22	
221.88195	30	
222.08913	50	
222.13310	68	
223.07635	38	
224.13804	64	
225.09744	718	1+
226.28163	54	
228.09222	96	
229.13296	56	
230.10971	40	
231.09419	70	
232.11751	92	
233.05583	74	
234.08401	54	
234.12726	210	
235.03868	44	
235.07573	164	
238.08490	64	
238.11354	40	
238.43309	36	
243.12758	62	
243.16109	48	
246.11080	58	
248.10699	78	
249.14687	42	
251.08451	62	
252.07281	44	
252.13914	42	
253.07939	46	
254.07845	74	
255.12237	88	
256.10290	40	
257.14045	258	1+
257.53908	30	
260.11638	298	1+
268.13278	224	
268.28782	28	
269.06685	62	
269.12121	52	
270.18811	50	
272.12791	44	
273.11585	144	
273.18264	54	
274.11648	92	
276.10064	42	
277.12930	46	
277.83016	36	
278.12571	280	1+
279.27954	76	
284.12067	68	
285.13508	198	1+
289.20439	40	
290.15387	264	
290.19238	58	
291.12160	38	
292.14797	34	
294.89788	40	
296.13481	634	1+
297.79856	24	
298.16485	72	
299.13164	34	
300.13149	98	
309.13296	32	
311.04761	22	
311.13715	42	
313.14773	40	
313.19929	34	
313.30397	22	
314.14935	48	
316.12848	94	
317.13149	42	
324.14478	66	
330.11452	48	
336.15667	68	
340.11461	44	
342.16591	30	
347.15592	76	
348.12929	38	
348.47109	54	
354.35329	36	
357.16240	60	
365.15313	96	
366.12945	46	
367.11565	122	
372.16046	248	
379.17408	32	
384.14760	96	
388.17182	40	
391.19250	306	
391.42207	70	
392.18585	134	
398.24296	86	
399.19618	66	
401.16353	54	
402.21275	62	
408.69763	22	
410.16142	30	
412.13719	70	
415.20341	74	
416.19951	62	
417.22309	28	
425.20769	24	
429.17135	46	
437.14136	48	
441.24930	34	
442.19115	50	
443.22073	36	
444.18683	124	1+
453.20882	62	
455.36829	36	
462.19158	58	
470.24295	56	
471.19397	42	
472.19298	40	
481.24948	50	
488.19929	66	
489.20364	74	
496.22279	44	
498.21487	28	
505.22617	54	
506.23225	74	
516.22730	32	
523.22251	62	
525.23052	68	
550.22934	32	
551.21217	22	
557.85267	36	
560.27693	42	
567.22623	38	
568.30523	32	
569.22918	46	
584.28050	38	
585.26173	86	
585.35566	54	
586.26259	22	
600.26858	54	
602.27140	30	
602.72979	24	
603.27161	64	
603.39122	26	
630.28392	28	
637.30422	32	
640.60575	36	
661.08650	36	
697.31406	42	
732.05089	124	
733.33290	54	
966.42806	36	
1024.62524	38	
END IONS

###FS:    #m/z: 348.83153 #charge 3+
###MS: 1269
###MSMS: 1270
BEGIN IONS
TITLE=Cmpd 45, +MS2(348.8315), 23.0eV, 11.0min #1270
RTINSECONDS=661.39
SCANS=1269-1270
PEPMASS=348.83153	86568
CHARGE=3+
150.78266	18	
198.09578	32	
206.08099	42	
206.76625	24	
207.08457	52	
208.06716	88	
209.10359	42	
212.11244	158	
213.11622	70	
217.09559	80	
217.12333	124	
218.40653	36	
220.11610	46	
223.11216	46	
223.14725	44	
224.15234	38	
224.77087	24	
225.04452	50	
225.09724	756	1+
225.15517	64	
225.26734	44	
226.17218	32	
226.30756	20	
227.08180	28	
231.10264	88	
233.09888	84	
234.12796	94	
234.15911	62	
235.08834	64	
235.98156	38	
238.08889	64	
239.11903	28	
241.07879	44	
243.10892	84	
247.14396	80	
248.11306	200	1+
248.21453	38	
250.12764	78	
251.06461	60	
251.12148	102	
252.11104	54	
253.10204	20	
255.02509	20	
256.13610	38	
257.07518	60	
257.13364	250	
258.14742	160	
260.10930	158	
260.18566	48	
261.13265	64	
268.13744	104	
269.07798	42	
270.08129	56	
272.00243	34	
274.12052	32	
277.08553	70	
278.12793	232	
279.12677	160	
282.98132	36	
285.13149	114	
286.14139	116	
288.90681	64	
290.14533	384	
290.21517	64	
291.18692	38	
295.13889	74	
295.71630	72	
296.13570	804	1+
296.21025	44	
300.12462	42	
304.04312	26	
306.12180	66	
308.02322	52	
313.13594	36	
314.09070	62	
314.15034	28	
316.12061	40	
321.15423	30	
325.15109	48	
328.15858	66	
329.16864	68	
330.11029	62	
332.10572	52	
336.14219	128	
337.12806	62	
342.31752	50	
344.17588	36	
345.16680	74	
348.11956	50	
349.17925	42	
352.14899	44	
354.15323	54	
355.27455	36	
356.15077	72	
366.14505	42	
367.12704	34	
367.88540	38	
368.13061	46	
370.17785	42	
372.16310	206	1+
372.26992	54	
374.20277	32	
382.15644	56	
383.17575	48	
385.13442	50	
391.20269	234	1+
392.57975	20	
393.14280	26	
393.18702	50	
393.23581	30	
393.29815	94	
398.20356	46	
400.15854	32	
401.16656	26	
410.14584	44	
411.14141	108	
411.21817	34	
415.19747	48	
416.21119	34	
417.16925	44	
426.17087	114	1+
428.13656	28	
429.15580	30	
441.69447	50	
443.19992	142	
445.26613	46	
452.18071	66	
452.64944	30	
454.13529	46	
465.11799	36	
468.21408	62	
470.20506	42	
480.19320	64	
488.20531	190	
505.23548	40	
510.25319	58	
516.19812	126	1+
525.21765	36	
534.19935	58	
538.25308	40	
538.78485	36	
541.25135	46	
550.23146	26	
551.20949	48	
557.26651	42	
567.24744	30	
575.23342	60	
582.26443	20	
583.25664	62	
585.25104	66	
602.28455	116	
605.28950	24	
662.37914	36	
737.76921	40	
750.43107	36	
962.26665	36	
1027.03969	60	
END IONS

###FS:    #m/z: 348.83147 #charge 3+
###MS: 1271
###MSMS: 1272
BEGIN IONS
TITLE=Cmpd 46, +MS2(348.8315), 23.0eV, 11.0min #1272
RTINSECONDS=662.013
SCANS=1271-1272
PEPMASS=348.83147	83928
CHARGE=3+
155.63676	50	
206.14308	44	
207.09291	60	
208.06850	136	
209.07371	50	
210.09322	84	
211.03549	98	
211.06571	64	
212.10336	240	1+
214.12345	56	
216.13134	48	
217.09446	58	
217.19729	34	
222.09717	62	
223.13093	44	
224.99044	38	
225.05536	80	
225.09485	1134	
225.16694	58	
226.05028	70	
226.08169	38	
227.09750	62	
228.09741	38	
229.12539	64	
231.64117	52	
232.13209	36	
234.07778	62	
234.15300	124	
235.13491	84	
236.09501	54	
237.09045	54	
239.08102	94	
241.09756	30	
241.14021	54	
242.13054	86	
243.08323	46	
245.12740	46	
247.15230	84	
248.11645	340	1+
248.96351	34	
251.11263	70	
252.08245	36	
254.09517	36	
254.76208	30	
255.10704	88	
255.19469	48	
255.28496	52	
256.13892	56	
257.13773	446	1+
258.93050	56	
260.11210	354	1+
265.13104	56	
266.11451	34	
266.98798	76	
267.12136	62	
268.10638	82	
268.14772	58	
269.13806	34	
270.11484	68	
273.02158	26	
273.12265	80	
276.22955	28	
278.12323	756	1+
278.18244	52	
281.08318	30	
285.12533	94	
286.13327	68	
288.10513	42	
290.14541	170	
291.13044	82	
292.15859	38	
295.11267	66	
296.13411	984	1+
297.06408	36	
300.12834	72	
308.12597	38	
310.16287	66	
313.15259	48	
314.16019	52	
315.09600	78	
316.12408	36	
316.16698	128	
317.12074	50	
318.12958	38	
321.01035	52	
330.15164	226	1+
331.12589	102	
335.42827	50	
336.14561	70	
337.14459	36	
337.19107	42	
339.11528	56	
342.08504	56	
345.11223	48	
345.15206	94	
347.15354	54	
349.22843	88	
350.11083	74	
353.18137	42	
354.14929	92	
356.18519	50	
357.15267	58	
367.12205	84	
368.88474	58	
372.15952	264	1+
382.15113	30	
383.16488	72	
391.19009	344	1+
393.14297	48	
395.21652	54	
398.20323	64	
399.20071	38	
400.20023	28	
401.16804	66	
407.16270	36	
409.19640	28	
410.17056	36	
410.23025	46	
411.13787	30	
411.19641	38	
415.16484	44	
415.20588	230	1+
415.79461	80	
417.14437	44	
425.18526	68	
425.26945	30	
429.16204	42	
430.26783	32	
442.20344	44	
443.20143	70	
444.20485	120	
446.19265	74	
453.20298	36	
454.17873	70	
462.22469	46	
471.18096	32	
472.17641	52	
479.20027	46	
486.18171	42	
487.25518	40	
488.21495	216	1+
498.17755	52	
499.23320	114	
505.22469	92	1+
512.23299	26	
516.19409	68	
524.22641	26	
536.91783	44	
566.21697	52	
568.22191	158	
585.27040	70	
586.25843	52	
593.28555	50	
594.27253	48	
602.28035	226	1+
624.25392	52	
655.35780	30	
672.30581	56	
714.33348	26	
716.29956	28	
732.33393	36	
782.92115	38	
833.04141	38	
END IONS

###FS:    #m/z: 348.83159 #charge 3+
###MS: 1273
###MSMS: 1274
BEGIN IONS
TITLE=Cmpd 47, +MS2(348.8316), 23.0eV, 11.0min #1274
RTINSECONDS=662.65
SCANS=1273-1274
PEPMASS=348.83159	89192
CHARGE=3+
198.84237	36	
204.07141	58	
207.02928	56	
207.08181	124	
208.06821	168	
210.07602	44	
210.10167	60	
211.08202	74	
211.12296	42	
212.11649	200	1+
213.08180	66	
217.08775	52	
217.12125	52	
220.11207	46	
224.06674	62	
224.11345	36	
225.09751	1042	1+
226.05367	58	
226.12330	50	
226.19213	56	
227.06122	106	
227.11025	72	
230.10572	132	
232.11954	34	
234.14040	118	
235.07427	40	
235.20659	54	
238.08258	42	
238.12917	38	
239.13743	70	
240.10962	36	
241.11644	66	
242.15373	48	
244.24768	46	
248.11037	94	
248.15720	38	
250.11416	46	
251.05607	48	
252.13573	48	
253.07994	32	
256.10129	82	
257.07034	54	
257.13674	438	1+
260.11656	288	
260.17080	34	
260.29891	48	
261.04001	42	
268.10269	84	
268.13344	108	
272.08457	44	
272.13403	128	
273.11821	302	1+
276.13108	42	
278.12199	644	
279.15132	34	
279.23734	48	
285.13714	60	
285.19772	60	
286.13342	44	
287.13648	64	
290.14862	420	1+
290.20474	72	
295.24428	44	
295.96868	44	
296.13352	1054	1+
297.08942	48	
298.12324	36	
305.16037	64	
308.15702	48	
312.16884	76	
313.13719	62	
313.37117	42	
316.12433	146	
322.10776	40	
332.13533	48	
336.14404	38	
339.14458	48	
340.11804	64	
342.09596	44	
342.18225	64	
344.17993	56	
347.16025	144	
348.09506	50	
348.23618	44	
348.90335	34	
349.08792	52	
349.16425	68	
353.12834	56	
355.13307	56	
356.15071	132	1+
359.17248	68	
365.18679	72	
366.12988	38	
370.17280	64	
372.17106	180	
373.17418	100	
374.15841	68	
375.21298	32	
379.19033	52	
380.16424	52	
382.16741	54	
383.15039	48	
386.16219	48	
388.19749	40	
391.19094	534	1+
391.48237	94	
392.12168	42	
393.12210	48	
397.65457	36	
398.16201	46	
400.15327	44	
401.20713	60	
409.14257	138	1+
411.20212	32	
416.14859	58	
418.18117	50	
420.74630	60	
425.17285	32	
425.23016	44	
426.18462	48	
427.20747	74	
429.15667	38	
436.13063	58	
442.19243	144	
443.19124	116	
444.16799	46	
446.18701	70	
453.16082	82	
455.17790	48	
461.21741	42	
462.68007	36	
465.22739	52	
470.19275	58	
475.94620	40	
487.21921	104	
488.21275	86	
489.22789	32	
502.24503	36	
505.23381	72	
505.39499	46	
506.26793	30	
513.17824	50	
516.20919	104	1+
519.80995	36	
520.19273	56	
523.24088	56	
524.46860	36	
549.62485	36	
551.22897	40	
568.23522	52	
569.22718	36	
585.25498	174	
586.25524	116	
591.28007	36	
602.28222	132	1+
626.48233	36	
705.31926	38	
749.36637	42	
869.28771	36	
982.22004	36	
1030.27567	36	
END IONS

###FS:    #m/z: 348.83182 #charge 3+
###MS: 1275
###MSMS: 1276
BEGIN IONS
TITLE=Cmpd 48, +MS2(348.8318), 23.0eV, 11.1min #1276
RTINSECONDS=663.276
SCANS=1275-1276
PEPMASS=348.83182	91324
CHARGE=3+
172.80029	36	
205.07523	86	
207.13741	34	
208.07577	46	
209.09491	88	
212.10661	68	
213.08585	46	
215.08906	54	
217.07299	56	
217.14830	56	
220.11919	106	
222.10190	44	
222.12861	58	
225.04794	36	
225.09695	720	1+
225.16584	44	
227.05758	92	
228.11943	64	
230.13027	124	
231.13051	58	
232.11798	68	
233.12917	42	
234.13451	106	
234.96996	42	
235.08623	46	
238.11170	50	
240.09092	28	
240.16692	46	
241.12303	130	
242.12798	56	
243.14839	30	
244.77933	36	
245.13932	84	
246.17745	68	
247.13510	58	
248.10083	46	
248.12711	50	
248.16420	62	
252.13908	34	
252.95842	50	
253.10047	108	
255.11602	24	
256.11430	42	
257.13968	302	1+
259.95766	42	
260.11187	338	
260.17344	44	
266.14503	78	
266.41045	34	
267.08622	46	
268.12914	214	1+
273.11867	310	1+
273.34657	54	
277.12738	70	
277.82126	24	
278.12270	262	
279.12556	142	
280.09099	38	
285.12976	352	
290.14628	138	
290.21887	54	
294.15396	110	
294.79354	24	
296.13416	848	1+
298.09935	32	
308.08899	34	
308.19073	46	
309.14851	26	
313.14577	64	
316.12779	130	
323.13100	34	
327.14050	56	
328.16587	28	
331.14711	42	
336.14258	58	
338.15659	26	
339.17199	40	
340.17564	38	
342.08646	74	
342.14475	44	
344.16762	114	
346.16585	34	
347.56258	26	
348.13993	70	
351.13855	68	
351.17734	32	
355.12393	36	
355.17277	34	
356.15571	112	
357.66958	36	
358.31053	36	
365.16972	42	
372.16612	124	
372.55363	44	
373.16484	38	
374.17934	26	
375.18139	66	
391.19031	306	1+
393.13177	50	
396.79695	28	
398.19155	36	
400.18988	58	
402.18247	38	
404.84138	56	
410.17245	68	
411.14631	38	
415.20252	54	
416.21064	118	
425.32105	28	
427.14791	44	
429.17376	34	
441.22069	40	
443.20373	104	
444.21159	64	
446.17930	90	
453.28867	56	
459.18563	24	
461.21070	54	
467.21035	42	
470.20351	26	
471.16787	52	
473.19298	58	
485.21370	42	
487.21995	34	
488.21130	90	
489.21614	58	
490.54878	44	
505.22382	74	
506.25226	30	
516.45004	36	
517.20106	32	
519.32674	36	
525.22499	54	
540.25192	54	
541.22700	52	
551.23392	38	
567.31616	22	
568.24174	28	
569.21662	28	
584.26860	42	
585.25266	42	
602.27798	40	
603.30555	32	
632.02005	36	
641.25289	38	
654.32834	48	
732.32264	48	
733.37274	28	
755.31871	36	
END IONS

###FS:    #m/z: 348.83188 #charge 3+
###MS: 1277
###MSMS: 1278
BEGIN IONS
TITLE=Cmpd 49, +MS2(348.8319), 23.0eV, 11.1min #1278
RTINSECONDS=663.935
SCANS=1277-1278
PEPMASS=348.83188	89130
CHARGE=3+
152.36888	42	
196.05335	82	
197.09974	38	
201.13931	64	
206.14519	124	
208.07991	186	
209.06395	60	
209.09796	86	
209.15383	44	
210.08122	36	
212.10542	74	
213.08094	76	
213.11600	68	
216.09566	46	
217.08818	46	
217.15176	50	
218.08329	132	
218.13603	54	
220.11615	42	
222.77509	50	
223.15031	50	
225.09797	968	1+
226.13965	38	
230.10549	50	
231.09781	114	
232.11991	128	
233.10098	54	
234.12792	212	1+
234.22883	48	
235.08627	32	
238.08598	58	
240.11412	252	1+
248.12980	128	
250.12914	38	
250.98086	62	
252.12239	104	
253.04176	50	
253.08817	66	
254.08729	52	
255.10555	212	
255.14476	52	
256.12450	96	
257.07154	74	
257.13932	344	1+
258.18594	78	
259.15662	46	
260.11327	480	1+
263.16587	58	
266.12809	110	
267.11792	54	
268.10753	152	
269.12880	58	
272.12641	70	
273.12109	154	
274.10457	106	
275.14098	36	
278.12308	672	1+
279.05790	82	
284.08103	58	
284.12551	328	1+
284.22208	54	
285.12962	274	1+
285.24230	44	
286.10175	48	
287.11341	38	
290.14511	506	1+
293.12843	46	
294.47474	46	
295.13276	112	
296.13471	1390	1+
297.08443	66	
312.12992	40	
314.08945	86	
314.12290	84	
316.12593	290	1+
320.12520	62	
320.16328	52	
321.23837	40	
330.13506	62	
331.11447	38	
336.15138	52	
337.13714	48	
339.13359	68	
344.17127	68	
346.10141	50	
347.16465	202	1+
349.25217	68	
349.95281	46	
350.22566	44	
352.13268	48	
354.15449	260	
355.18059	60	
356.16185	68	
359.15428	66	
360.17675	38	
368.15054	44	
372.16522	120	
373.16136	142	
379.60806	70	
380.97651	36	
383.15280	110	
384.16403	74	
391.19018	114	
392.18858	58	
396.16233	42	
398.18223	46	
400.14600	88	
401.17693	104	
402.19272	38	
408.16650	44	
409.18334	72	
411.22733	60	
413.16663	44	
415.20888	130	
425.18449	102	
427.15726	54	
428.17277	106	
429.17747	42	
430.55540	60	
442.20655	52	
443.20396	256	1+
444.17031	44	
446.18915	54	
454.20255	44	
470.19655	64	
471.18918	178	
471.34991	62	
474.17922	44	
479.24027	46	
481.20779	38	
488.20392	34	
488.25149	38	
505.23079	144	
506.20586	46	
516.21762	106	
524.22856	84	
567.24880	90	
569.23338	52	
570.31852	36	
583.23235	44	
585.26914	36	
586.29523	44	
602.31843	88	
603.29441	80	
646.26489	50	
714.29475	50	
732.32701	140	
749.36669	34	
751.43361	36	
END IONS

###FS:    #m/z: 348.83147 #charge 3+
###MS: 1279
###MSMS: 1280
BEGIN IONS
TITLE=Cmpd 50, +MS2(348.8315), 23.0eV, 11.1min #1280
RTINSECONDS=664.602
SCANS=1279-1280
PEPMASS=348.83147	92344
CHARGE=3+
144.85365	30	
203.08983	54	
206.13322	34	
207.08836	52	
208.07051	198	
212.11465	174	
212.93324	38	
213.09007	38	
215.08906	26	
217.08151	50	
217.12842	58	
217.16195	44	
220.11883	54	
222.13505	58	
225.09835	1216	1+
226.40615	28	
227.06469	36	
228.12471	44	
230.11549	78	
232.11470	26	
233.10092	52	
234.12954	238	
235.96274	30	
236.05493	48	
237.74841	26	
238.07693	70	
238.12815	28	
240.10179	106	
242.10865	28	
244.08856	44	
246.12804	54	
248.11130	86	
249.11702	66	
250.12722	62	
251.10735	52	
251.27457	54	
252.13932	144	
253.10025	50	
255.10862	100	
256.13133	36	
257.13771	208	
257.17584	40	
258.14828	162	
260.11407	450	1+
262.11316	70	
266.13315	58	
268.09199	32	
268.13572	98	
268.31503	52	
273.11094	336	1+
278.12276	770	1+
279.07953	34	
281.07604	28	
281.15245	42	
283.14167	68	
284.18342	44	
285.13231	258	1+
289.17251	42	
290.14177	322	1+
292.12413	32	
293.65141	36	
294.13025	54	
294.16723	48	
295.12543	80	
295.97262	28	
296.08577	42	
296.13575	936	1+
297.08516	34	
297.19468	36	
306.12239	64	
308.14427	46	
308.18060	50	
313.15433	54	
314.13061	40	
315.15190	40	
316.12454	136	
319.12406	32	
319.20790	38	
322.18056	46	
324.15104	40	
326.15100	72	
328.15808	68	
329.14929	40	
330.11539	36	
331.12927	54	
332.15319	40	
336.13319	34	
340.09452	42	
340.14811	56	
342.10068	80	
347.15356	78	
348.13269	104	
348.27796	30	
349.17327	48	
354.16108	94	
356.11504	50	
356.15619	28	
357.14800	56	
359.16809	48	
365.14232	94	
365.21428	36	
372.16838	448	1+
381.02201	26	
382.15164	58	
383.16890	86	
384.14299	72	
385.16188	28	
388.16695	42	
391.19196	474	1+
392.30997	26	
393.12735	60	
397.20108	40	
400.16217	52	
401.16901	92	
409.17977	46	
411.14861	56	
415.19890	122	
416.20087	60	
417.21057	48	
425.18733	62	
426.19474	64	
428.14255	44	
428.18048	48	
430.23360	26	
442.20492	40	
443.20090	132	
444.19677	94	
445.21159	52	
454.17451	32	
462.24129	28	
471.19362	120	
473.20806	54	
487.23068	46	
488.21542	66	
489.20170	42	
490.20588	32	
499.22214	44	
500.25282	32	
505.24922	32	
506.26101	38	
516.20548	140	1+
516.28298	58	
525.21888	56	
528.21401	46	
538.25899	38	
551.22648	48	
558.80414	42	
566.24880	44	
568.25409	34	
576.23653	38	
585.26046	146	1+
713.40668	44	
718.43106	108	1+
731.34012	26	
749.33329	60	
END IONS

###FS:    #m/z: 348.83166 #charge 3+
###MS: 1281
###MSMS: 1282
BEGIN IONS
TITLE=Cmpd 51, +MS2(348.8317), 23.0eV, 11.1min #1282
RTINSECONDS=665.263
SCANS=1281-1282
PEPMASS=348.83166	90630
CHARGE=3+
207.14511	54	
208.08309	74	
209.07383	66	
209.57395	46	
210.12370	46	
211.10896	126	1+
217.08638	102	
218.06583	54	
221.10327	70	
222.14400	66	
225.09566	1188	1+
227.08305	84	
229.15282	58	
230.11644	46	
232.11088	80	
233.10795	46	
234.13830	132	
235.09926	56	
236.08309	32	
237.10085	34	
239.12800	52	
240.08943	50	
241.13723	60	
246.15235	52	
248.11064	98	
250.13127	58	
252.10313	68	
252.14739	36	
253.09143	74	
255.10942	282	
256.08403	52	
256.17741	38	
257.13702	420	1+
259.14302	46	
260.11697	294	1+
266.12521	98	
268.13529	296	1+
269.07905	48	
270.07675	54	
270.25601	60	
273.11191	270	1+
274.88514	40	
278.12499	772	1+
282.10372	38	
282.83400	70	
285.12497	496	1+
290.28270	64	
290.98604	68	
291.14464	108	
292.97006	44	
294.88831	40	
295.12967	44	
296.13302	1090	1+
299.09741	56	
300.12410	108	
308.15408	98	
310.14731	42	
311.13097	40	
313.11622	72	
313.15669	56	
314.08866	54	
314.14396	48	
315.12984	54	
316.12362	382	1+
323.11462	44	
323.78812	34	
324.13094	140	
327.90270	52	
328.15392	48	
330.94422	52	
331.17535	36	
336.93594	34	
337.14605	54	
338.15969	44	
344.11618	36	
345.16882	52	
347.16328	70	
348.14205	82	
348.23127	36	
349.10660	42	
349.14689	50	
349.18333	42	
354.15947	120	
354.20564	60	
355.15743	52	
356.14419	48	
359.11950	52	
359.16725	38	
365.18927	34	
366.13944	34	
368.14732	46	
372.16356	552	1+
373.48811	40	
380.17929	40	
388.20146	50	
391.19077	518	1+
392.00579	34	
393.21009	32	
400.15179	54	
403.15998	38	
408.18120	42	
409.18278	56	
410.17010	140	
411.12657	78	
415.20777	94	
415.27097	50	
415.51635	54	
422.17476	36	
423.15479	42	
425.18592	48	
430.85896	54	
432.15342	42	
437.21269	48	
442.20119	128	
442.26372	54	
444.20454	120	
446.20224	48	
447.39007	38	
454.15821	40	
454.30180	62	
461.18413	64	
471.18069	48	
472.22471	32	
480.22034	36	
487.20729	314	1+
488.26794	66	
496.21616	50	
500.20710	76	
505.23336	122	
507.17137	38	
507.21831	36	
508.28218	36	
512.21237	32	
513.25464	58	
516.20677	82	
524.22905	50	
538.27120	58	
541.21167	82	
568.21911	64	
583.25725	38	
584.25921	334	1+
585.25904	246	1+
586.75209	42	
602.27621	150	
732.32063	46	
749.36040	66	
749.74710	68	
750.38706	34	
769.09735	118	
803.08697	84	
868.42239	298	1+
END IONS

###FS:    #m/z: 382.51375 #charge 3+
###MS: 1332
###MSMS: 1333
BEGIN IONS
TITLE=Cmpd 52, +MS2(382.5138), 23.0eV, 11.5min #1333
RTINSECONDS=692.356
SCANS=1332-1333
PEPMASS=382.51375	14072
CHARGE=3+
208.07193	58	
212.12344	70	
221.09597	62	
225.09545	150	
226.12292	44	
234.13577	34	
241.07937	62	
242.10889	64	
248.11299	74	
248.82735	36	
251.10943	56	
253.12001	40	
255.10284	74	
257.13289	44	
264.16866	48	
266.96770	56	
268.14123	74	
270.09863	68	
273.32515	32	
274.06878	50	
277.10286	44	
278.14301	44	
285.13180	66	
286.13786	34	
288.19876	60	
290.14406	46	
295.15448	48	
296.13523	170	
299.14152	36	
301.65065	60	
309.20164	32	
317.12562	48	
322.11892	48	
325.14630	46	
327.20593	46	
328.90773	70	
351.16900	46	
356.15271	40	
365.89231	90	
369.25792	56	
372.16962	52	
374.17471	44	
380.18989	40	
382.06662	122	
382.99407	32	
383.11944	52	
383.28785	48	
391.20987	40	
399.86503	50	
401.16957	48	
413.15439	36	
427.16272	58	
471.18898	32	
488.19911	42	
505.23320	68	
506.23012	54	
516.19451	34	
517.21415	40	
518.28152	34	
526.22656	44	
545.24110	64	
567.28193	50	
567.33074	32	
585.23751	68	
586.27285	40	
589.25887	34	
596.25444	42	
602.28303	92	
603.43082	32	
839.41806	38	
END IONS

###FS:    #m/z: 382.51405 #charge 1+
###MS: 1335
###MSMS: 1336
BEGIN IONS
TITLE=Cmpd 53, +MS2(382.5141), 23.0eV, 11.6min #1336
RTINSECONDS=693.559
SCANS=1335-1336
PEPMASS=382.51405	19510
CHARGE=1+
207.13088	48	
208.07267	60	
213.09694	50	
216.95075	52	
217.08027	58	
224.14381	76	
225.09878	262	
226.10260	116	
227.11300	56	
228.13571	34	
232.15780	46	
235.07772	42	
235.18335	54	
239.12821	50	
239.20912	42	
254.09547	66	
257.13373	232	1+
260.38484	46	
261.12730	40	
268.12026	34	
270.96660	36	
273.11793	32	
273.19989	46	
274.12171	44	
278.12455	290	
278.17539	52	
285.13503	68	
286.14183	62	
291.14465	78	
293.14303	48	
295.16938	36	
296.12971	126	
298.01133	42	
300.13487	66	
307.11656	34	
314.11104	72	
321.15141	64	
323.89568	42	
325.17326	46	
332.15733	50	
335.15495	66	
346.91917	50	
351.17914	60	
352.17912	104	
356.22649	58	
365.09573	40	
369.18685	32	
375.23518	46	
379.17979	44	
382.29514	44	
383.07608	66	
383.26196	52	
END IONS

###FS:    #m/z: 382.51456 #charge 3+
###MS: 1337
###MSMS: 1338
BEGIN IONS
TITLE=Cmpd 54, +MS2(382.5146), 23.0eV, 11.6min #1338
RTINSECONDS=694.216
SCANS=1337-1338
PEPMASS=382.51456	22218
CHARGE=3+
201.94571	68	
207.09313	48	
208.07354	46	
212.10140	58	
225.09781	444	
227.13804	36	
228.07701	84	
234.15015	72	
235.08195	62	
235.16386	42	
238.08118	62	
240.12646	64	
242.11610	54	
243.15959	58	
244.14145	60	
247.01176	74	
248.11433	116	
251.11516	86	
253.11345	38	
255.12771	54	
257.13075	144	
258.10016	48	
258.13654	64	
260.10667	50	
261.10372	68	
265.13039	68	
266.95807	50	
268.13492	74	
278.12191	78	
279.14037	80	
290.14636	126	
291.14706	44	
296.13844	266	1+
304.93745	46	
308.08102	44	
313.14225	66	
313.49277	44	
328.15793	64	
329.15034	56	
332.20180	58	
332.95438	52	
337.17585	38	
349.96232	52	
351.17702	82	
364.97063	48	
365.87797	36	
367.12355	46	
373.17078	34	
374.15696	48	
379.16671	90	
391.18326	42	
393.20004	68	
397.18416	56	
399.17419	38	
403.11260	46	
415.19036	40	
425.19056	44	
432.22540	46	
442.20632	46	
443.20927	42	
452.18564	38	
463.19725	38	
471.15779	44	
488.22562	54	
505.24367	50	
516.81144	46	
517.27757	48	
525.21945	68	
533.22714	42	
551.21517	34	
585.24935	36	
602.28873	56	
602.84337	36	
603.28017	70	
647.57365	36	
747.56255	44	
END IONS

###FS:    #m/z: 382.51391 #charge 1+
###MS: 1339
###MSMS: 1340
BEGIN IONS
TITLE=Cmpd 55, +MS2(382.5139), 23.0eV, 11.6min #1340
RTINSECONDS=694.862
SCANS=1339-1340
PEPMASS=382.51391	27538
CHARGE=1+
207.08458	68	
208.06117	100	
208.10479	42	
212.10757	60	
214.06850	62	
217.13170	34	
223.15463	62	
225.09414	646	1+
231.09807	38	
234.10423	36	
239.07277	28	
241.08530	44	
242.10536	56	
248.11711	92	
253.08748	52	
256.55984	26	
257.13726	104	
258.13450	66	
258.19368	78	
260.12215	38	
261.03817	68	
261.12797	34	
267.14866	180	1+
273.11717	96	
278.12397	246	1+
285.14993	46	
290.14810	158	
293.12550	38	
294.23052	32	
295.13527	50	
296.13223	112	
296.50135	28	
297.14505	60	
308.13012	30	
311.10952	30	
313.14993	48	
322.11306	30	
330.14414	34	
334.89763	38	
337.15712	52	
339.23102	34	
344.16958	64	
351.17347	72	
354.15266	34	
354.94214	36	
358.15813	84	
359.18280	36	
372.16078	210	1+
374.18575	36	
376.10851	48	
379.18305	78	
380.27157	42	
END IONS

###FS:    #m/z: 382.51449 #charge 3+
###MS: 1341
###MSMS: 1342
BEGIN IONS
TITLE=Cmpd 56, +MS2(382.5145), 23.0eV, 11.6min #1342
RTINSECONDS=695.51
SCANS=1341-1342
PEPMASS=382.51449	30322
CHARGE=3+
182.48368	36	
192.09695	36	
206.13338	48	
207.09041	28	
207.14169	48	
208.06154	38	
215.09263	62	
216.08843	46	
222.13585	54	
225.09758	212	
226.11271	40	
230.12870	32	
234.12655	172	
236.05834	32	
240.11362	64	
243.14336	56	
248.11744	38	
248.94075	58	
250.12747	70	
251.11000	48	
252.08590	64	
255.09648	40	
257.45746	108	
258.13842	68	
259.01701	46	
260.13022	70	
260.38497	54	
273.11883	78	
273.22207	50	
276.14528	34	
278.12134	294	1+
284.88669	52	
285.14347	58	
290.14902	42	
295.50249	28	
296.13170	310	1+
300.90059	42	
303.14652	44	
304.09617	52	
306.11717	68	
308.13489	80	
313.15052	82	
315.13432	30	
317.15955	62	
322.12369	60	
324.14713	48	
325.21703	38	
326.12341	40	
326.15680	72	
327.16684	32	
336.13441	62	
337.14453	30	
341.04187	40	
344.18911	52	
349.20386	24	
351.18056	114	
352.15897	52	
353.16223	46	
362.21929	38	
369.19630	46	
370.18824	32	
372.19044	56	
373.06414	54	
374.17176	40	
378.16405	24	
378.74164	24	
379.15957	50	
382.06924	52	
382.64349	70	
383.16015	52	
383.20732	36	
391.17778	98	
398.19211	48	
400.06484	64	
429.18831	28	
438.23666	42	
440.81267	28	
461.19527	24	
481.23024	42	
488.22940	26	
489.21284	34	
498.29329	46	
505.10504	60	
505.22333	24	
506.21867	104	
506.31220	44	
516.21006	60	
517.22319	46	
522.22053	34	
544.02642	60	
544.26290	62	
545.25995	48	
585.27417	60	
586.31471	38	
602.28191	250	1+
606.31847	38	
724.40943	30	
746.47617	36	
749.39269	52	
794.56339	66	
END IONS

###FS:    #m/z: 382.51370 #charge 3+
###MS: 1343
###MSMS: 1344
BEGIN IONS
TITLE=Cmpd 57, +MS2(382.5137), 23.0eV, 11.6min #1344
RTINSECONDS=696.149
SCANS=1343-1344
PEPMASS=382.51370	36490
CHARGE=3+
177.74561	52	
197.09904	48	
206.13983	56	
211.45404	36	
211.61207	38	
212.10296	60	
215.08103	46	
216.09111	48	
217.07329	60	
222.10169	52	
224.09816	46	
225.10094	238	
225.14908	30	
226.09791	106	
230.10948	52	
235.07814	54	
240.10837	40	
240.13696	54	
241.12424	54	
244.12506	46	
245.21469	58	
247.11879	36	
248.10303	60	
250.12223	76	
251.07824	44	
253.04605	48	
256.08107	78	
256.11871	52	
257.13560	298	
259.13762	40	
260.11045	114	
261.11588	84	
266.12459	68	
270.13133	44	
273.12013	86	
278.12770	96	
279.13175	64	
290.14342	122	
292.14815	36	
293.10240	36	
295.12081	50	
296.00757	36	
296.09527	28	
296.13569	288	
297.15819	58	
306.11793	42	
308.13935	38	
313.13394	52	
314.10392	32	
314.17296	42	
316.12436	40	
326.16244	40	
329.16550	56	
334.84956	70	
338.09033	44	
339.05770	64	
344.17281	28	
352.77871	36	
354.16110	40	
356.14434	70	
359.16765	38	
369.18310	44	
372.17508	30	
382.07385	78	
383.15930	42	
385.21329	62	
391.21217	32	
397.17400	54	
411.16202	38	
412.12500	64	
415.21763	40	
425.21025	22	
429.17791	32	
431.18137	68	
438.18174	38	
440.26909	28	
441.51345	36	
460.22751	68	
462.19709	44	
469.17657	46	
470.20327	34	
472.18142	38	
472.24340	36	
488.19689	32	
489.19946	54	
499.16794	20	
505.22528	94	
515.73499	28	
516.24929	44	
521.33825	20	
542.25661	36	
545.27629	36	
551.23808	46	
567.25249	54	
569.25929	172	1+
586.27931	24	
602.27914	268	
603.30850	28	
661.21027	138	1+
705.36882	56	
749.01652	22	
749.43546	34	
END IONS

###FS:    #m/z: 382.51356 #charge 1+
###MS: 1345
###MSMS: 1346
BEGIN IONS
TITLE=Cmpd 58, +MS2(382.5136), 23.0eV, 11.6min #1346
RTINSECONDS=696.784
SCANS=1345-1346
PEPMASS=382.51356	36710
CHARGE=1+
194.77325	66	
207.09565	38	
208.07174	52	
209.08250	44	
211.06588	60	
212.11168	100	
212.14253	78	
215.11633	46	
225.09865	550	1+
233.09631	66	
235.08186	60	
236.09922	60	
238.08174	46	
240.10917	78	
243.10029	50	
248.11185	52	
250.10342	48	
250.15260	48	
257.14549	104	
258.15020	78	
259.11419	28	
260.10881	44	
261.18667	42	
265.01168	66	
266.12669	86	
266.95845	54	
267.12950	44	
270.12166	28	
272.15369	34	
273.12067	92	
274.13060	30	
278.12527	68	
279.12915	26	
283.20780	50	
285.12957	64	
286.14186	32	
290.14386	122	
295.12015	24	
296.13318	228	
297.13397	142	
299.06393	56	
300.12202	44	
302.14585	54	
308.17425	26	
308.85252	52	
314.11072	30	
321.11902	62	
324.12583	56	
327.15905	40	
327.45288	36	
341.87257	34	
347.15930	76	
349.14122	42	
351.18085	80	
352.12947	32	
356.14449	44	
356.23206	58	
363.14722	150	1+
369.18663	46	
370.19959	36	
372.16346	110	
374.17567	58	
375.18614	52	
376.04293	26	
379.17083	40	
382.10041	82	
END IONS

###FS:    #m/z: 382.51453 #charge 3+
###MS: 1347
###MSMS: 1348
BEGIN IONS
TITLE=Cmpd 59, +MS2(382.5145), 23.0eV, 11.6min #1348
RTINSECONDS=697.417
SCANS=1347-1348
PEPMASS=382.51453	42846
CHARGE=3+
208.06823	52	
212.11008	34	
214.74332	22	
218.13890	38	
223.12391	46	
225.09445	330	
225.12679	130	
225.68041	20	
227.09429	40	
231.47866	26	
234.10645	36	
234.13831	68	
234.94608	36	
238.07441	80	
241.07787	46	
244.78579	22	
248.11791	32	
252.13540	64	
255.11852	42	
255.50176	28	
257.13630	188	
260.10984	206	
268.13516	50	
273.11587	76	
278.12506	264	
279.16287	36	
285.13314	92	
288.15070	36	
290.15588	94	
295.12483	34	
296.13629	146	
296.28981	28	
302.93349	36	
306.10986	38	
308.15820	46	
311.14239	24	
311.95048	46	
312.12132	48	
312.20555	46	
313.11238	44	
316.12145	40	
322.10830	56	
325.13389	20	
325.78805	48	
326.14829	54	
326.94683	32	
332.17256	60	
337.12399	34	
338.14000	24	
351.17721	32	
352.89259	52	
354.16146	68	
368.16599	40	
369.20627	28	
370.14569	24	
372.16881	112	
373.21066	48	
374.16974	64	
378.84881	60	
379.16432	88	
382.08297	22	
382.86342	68	
383.21718	48	
386.26121	58	
389.19765	36	
391.19741	60	
408.83759	86	
411.15930	30	
438.25313	38	
460.23039	60	
463.21437	64	
470.20897	68	
476.78746	54	
501.35414	36	
505.23020	148	1+
517.21895	50	
526.23769	48	
544.24352	34	
545.24368	34	
585.27934	122	
602.28092	234	1+
602.43618	52	
602.51380	66	
602.97134	36	
603.89199	50	
699.88569	42	
714.31043	32	
749.32452	42	
END IONS

###FS:    #m/z: 382.51391 #charge 3+
###MS: 1349
###MSMS: 1350
BEGIN IONS
TITLE=Cmpd 60, +MS2(382.5139), 23.0eV, 11.6min #1350
RTINSECONDS=698.047
SCANS=1349-1350
PEPMASS=382.51391	43540
CHARGE=3+
205.00013	36	
207.08848	72	
207.99808	40	
208.08432	58	
208.14183	48	
212.11346	46	
213.08176	52	
214.19165	54	
216.09931	78	
222.13971	44	
224.96091	30	
225.10111	300	
226.16196	76	
230.11781	48	
231.09370	86	
233.12043	38	
234.14443	38	
234.36148	62	
237.04107	52	
237.08825	64	
242.10836	66	
244.14546	34	
248.12385	40	
250.13594	54	
251.13435	52	
252.10935	58	
253.14121	50	
255.10600	38	
256.13654	42	
257.14997	164	
257.21143	32	
258.13427	64	
260.11669	78	
261.11499	46	
264.16714	32	
266.98754	42	
268.10064	36	
272.14070	46	
273.11404	46	
274.93624	50	
277.13090	24	
278.08833	56	
278.12265	198	
285.13728	152	
286.10759	22	
287.13788	58	
289.14196	30	
290.14805	156	
294.11162	26	
296.13411	238	1+
300.92747	48	
306.43284	38	
313.11415	24	
321.15988	42	
322.10838	46	
322.14691	36	
324.14375	24	
328.87640	54	
329.14183	62	
331.21765	70	
336.12364	62	
344.30630	36	
347.16062	34	
347.89017	24	
351.16320	94	
354.15058	54	
355.14727	38	
359.16910	50	
360.17033	28	
364.95423	48	
366.14064	74	
369.18407	90	
370.18300	22	
372.15763	100	
373.15134	54	
375.17467	38	
376.18327	40	
379.16780	54	
382.23321	38	
383.18749	44	
384.19648	32	
385.57437	24	
391.20960	36	
400.98550	34	
401.17036	50	
405.20048	62	
411.19920	32	
418.86901	26	
428.17263	110	
432.19253	50	
443.20335	32	
449.17971	44	
454.19218	36	
468.22081	54	
471.19016	64	
487.24420	46	
489.19843	36	
499.26890	34	
505.22417	106	
516.18828	40	
516.23918	32	
517.19997	22	
517.27759	30	
518.27105	30	
539.42458	40	
543.24388	44	
550.77924	36	
558.25628	66	
558.54553	36	
568.22439	42	
584.29339	54	
585.24433	32	
602.28322	292	1+
602.46643	22	
664.29739	24	
706.32017	42	
730.60825	36	
749.37572	38	
750.34646	28	
852.18042	36	
END IONS

###FS:    #m/z: 382.51414 #charge 3+
###MS: 1351
###MSMS: 1352
BEGIN IONS
TITLE=Cmpd 61, +MS2(382.5141), 23.0eV, 11.6min #1352
RTINSECONDS=698.69
SCANS=1351-1352
PEPMASS=382.51414	46334
CHARGE=3+
169.44833	36	
200.10476	46	
205.07054	48	
207.07738	62	
209.10678	26	
212.11681	122	
214.06241	58	
216.01893	36	
216.09534	68	
217.13653	44	
225.10023	336	
226.08931	46	
227.05008	28	
228.07217	42	
230.92407	60	
231.09092	56	
233.10115	54	
241.08810	42	
248.16040	44	
249.11459	44	
255.10925	36	
257.13888	128	
258.14022	112	
258.94634	100	
260.11033	162	
261.12055	80	
262.13212	70	
266.12329	24	
267.11709	48	
268.13633	114	
273.11792	42	
276.00578	30	
278.12486	62	
279.13696	110	
281.13600	24	
285.13982	32	
286.14720	30	
290.14362	144	
296.13349	350	1+
304.43943	74	
306.11758	44	
307.15782	50	
313.16223	46	
313.20911	64	
316.15705	40	
318.12824	36	
320.16669	68	
322.12262	30	
325.12907	34	
331.11344	52	
339.15842	50	
351.18274	110	
352.15914	44	
354.14689	40	
359.16283	44	
367.11758	72	
369.18605	52	
370.11758	30	
372.17390	44	
374.16084	128	
376.16910	52	
378.85582	32	
383.18684	58	
384.27768	40	
385.13773	58	
391.19036	110	
392.18461	58	
397.17946	32	
400.17513	52	
401.16026	56	
404.97473	34	
406.21085	60	
409.13919	40	
409.19755	30	
410.17902	62	
413.17271	52	
416.21332	34	
426.18027	30	
433.67371	36	
445.19974	32	
446.17333	44	
470.19761	60	
471.25382	50	
483.19824	40	
487.22509	46	
498.23545	44	
509.07096	58	
515.20731	60	
521.21206	38	
554.91449	36	
583.27958	24	
602.27855	276	1+
602.34691	40	
603.37901	28	
633.30090	22	
684.82845	36	
736.61246	36	
749.34347	154	
803.44217	36	
934.19658	36	
1133.29616	36	
END IONS

###FS:    #m/z: 382.51451 #charge 3+
###MS: 1353
###MSMS: 1354
BEGIN IONS
TITLE=Cmpd 62, +MS2(382.5145), 23.0eV, 11.7min #1354
RTINSECONDS=699.313
SCANS=1353-1354
PEPMASS=382.51451	52284
CHARGE=3+
188.23139	18	
188.75964	18	
205.11291	48	
206.11092	72	
207.08078	36	
208.06923	178	
212.10757	62	
216.11208	78	
225.10402	108	
225.74104	30	
226.10236	68	
226.13965	32	
227.14961	50	
228.07289	58	
228.30623	18	
229.67333	50	
232.11677	44	
234.09492	112	
234.39493	18	
240.11766	32	
247.11082	18	
248.12055	56	
248.97895	56	
249.14210	66	
251.17953	52	
253.09190	58	
255.10225	60	
258.14406	80	
260.11723	64	
261.13017	34	
262.10204	44	
268.13840	78	
269.14719	50	
273.11360	118	
273.18116	36	
274.12511	92	
278.11759	92	
279.13820	24	
284.08541	24	
284.95521	48	
285.13514	140	
290.13623	84	
294.12545	34	
295.85282	30	
296.07593	44	
296.13047	138	
297.13313	24	
306.11745	40	
307.12518	70	
310.96614	66	
313.15297	48	
313.54741	38	
314.15394	56	
322.11864	74	
323.10983	34	
326.15941	70	
337.12816	32	
343.55413	18	
350.17897	56	
351.16254	54	
353.18104	52	
355.17364	50	
359.15858	50	
361.80685	36	
363.99653	32	
369.17934	36	
372.15918	26	
374.16720	54	
377.08345	18	
379.18242	86	
379.60077	18	
380.16373	56	
382.19688	40	
383.32481	70	
391.19841	68	
397.17615	80	
398.19715	52	
401.17576	42	
413.33267	18	
425.34533	18	
428.17306	28	
445.20714	46	
446.18279	36	
451.22305	48	
452.34659	18	
453.18735	44	
462.23567	50	
471.17917	66	
473.20787	30	
488.22390	18	
489.21737	38	
494.17800	26	
499.23984	34	
505.25290	56	
506.23020	68	
516.20052	38	
516.25437	40	
517.27162	30	
519.44032	18	
541.33963	18	
543.50972	24	
550.22617	34	
550.92051	18	
575.24021	44	
585.25598	62	
586.26231	32	
602.28852	130	1+
660.06779	18	
672.27440	22	
709.70340	18	
761.57157	28	
782.24798	18	
788.53386	36	
829.68115	18	
837.52866	18	
1069.55327	36	
1106.11116	36	
END IONS

###FS:    #m/z: 382.51434 #charge 3+
###MS: 1355
###MSMS: 1356
BEGIN IONS
TITLE=Cmpd 63, +MS2(382.5143), 23.0eV, 11.7min #1356
RTINSECONDS=699.937
SCANS=1355-1356
PEPMASS=382.51434	55482
CHARGE=3+
152.55249	36	
166.14935	18	
167.89483	36	
177.86204	18	
193.30505	18	
195.77469	38	
207.09238	74	
208.07515	98	
209.09311	48	
210.40492	18	
212.09332	44	
212.15186	64	
213.12448	74	
216.09191	42	
217.07436	70	
217.12883	132	
225.10146	430	1+
225.14758	34	
227.12927	24	
229.14885	42	
230.10691	26	
230.69242	48	
231.09174	74	
232.11142	58	
234.13593	40	
235.14372	50	
236.09780	46	
246.73273	34	
248.11828	124	
250.13371	20	
252.11721	44	
253.10397	42	
256.15265	42	
256.20555	24	
257.15019	82	
260.11537	116	
261.09205	32	
262.13350	28	
266.13040	46	
268.14034	60	
273.12061	54	
278.12019	292	1+
278.99632	18	
281.02458	36	
285.13141	206	
288.14566	64	
290.14337	222	1+
290.74138	18	
294.11594	52	
296.12911	304	
296.19317	54	
296.80840	18	
297.00366	158	
297.13843	142	
298.17790	34	
303.14308	28	
308.14959	32	
313.14690	78	
314.14045	34	
324.12512	84	
325.20135	80	
338.13690	56	
339.12895	70	
341.16240	58	
343.99128	52	
352.18376	50	
354.09244	18	
354.17636	28	
354.91574	42	
355.13727	18	
356.16732	46	
360.17643	48	
361.16545	68	
367.28800	20	
367.66227	18	
369.19415	134	
372.17818	60	
373.16831	82	
374.16675	48	
376.76609	28	
379.17281	24	
380.16524	34	
382.07037	36	
382.16762	24	
391.20125	92	
391.40053	58	
392.11716	62	
392.22040	44	
393.18344	30	
397.16562	58	
397.20324	36	
398.17585	154	1+
410.07337	42	
410.16236	52	
415.21013	22	
428.18959	90	
429.19564	48	
438.17675	40	
442.21692	46	
443.20650	96	
453.16244	32	
461.21698	50	
465.14295	40	
469.58513	40	
470.17878	44	
471.19230	36	
472.23618	34	
474.13987	52	
487.67759	18	
488.20185	70	
498.25955	34	
501.20064	30	
505.23596	138	1+
505.32644	28	
507.24970	56	
510.39562	36	
516.21382	112	
531.63762	36	
537.22957	42	
541.23614	24	
548.24547	58	
556.28481	42	
560.56997	18	
574.94390	36	
575.22688	62	
585.27840	24	
586.25084	52	
592.87309	20	
602.28795	106	
602.92922	18	
603.26967	34	
603.31690	90	
607.31998	18	
609.16923	18	
609.54088	20	
630.21787	44	
636.47272	18	
660.70339	18	
684.89696	18	
749.36236	36	
781.13209	18	
791.90351	18	
806.49488	20	
812.87278	18	
826.94309	36	
834.11613	18	
845.04029	18	
880.48229	18	
1012.73031	36	
1016.03137	18	
1057.11809	36	
END IONS

###FS:    #m/z: 382.51451 #charge 3+
###MS: 1357
###MSMS: 1358
BEGIN IONS
TITLE=Cmpd 64, +MS2(382.5145), 23.0eV, 11.7min #1358
RTINSECONDS=700.567
SCANS=1357-1358
PEPMASS=382.51451	58294
CHARGE=3+
162.73916	36	
173.10329	36	
175.24844	38	
197.09470	34	
207.08536	36	
207.31804	50	
208.06992	66	
212.11192	98	
213.10512	68	
214.08026	72	
217.07459	46	
218.13500	48	
222.12792	38	
222.96331	28	
225.09814	524	
225.14961	66	
226.12105	102	
230.10860	72	
231.13262	38	
232.11146	44	
233.12795	56	
234.13354	80	
238.08079	50	
238.99505	34	
240.12654	40	
241.20787	24	
242.12951	76	
243.11553	50	
244.15402	66	
245.12188	72	
248.14197	62	
249.10984	42	
250.06984	62	
250.14819	46	
255.10891	92	
257.13920	368	1+
260.12470	34	
261.10832	52	
266.00799	42	
268.11429	50	
268.15510	24	
269.13063	36	
270.11000	54	
271.53855	24	
273.11309	92	
274.09968	34	
276.10114	54	
278.12309	326	1+
279.83976	70	
283.01018	52	
288.13750	52	
290.14398	212	
291.32874	22	
291.46460	26	
294.11995	42	
296.13258	396	1+
305.11880	52	
308.14101	96	
309.80080	100	
313.12120	42	
314.16931	58	
316.12347	72	
318.14267	32	
318.92810	66	
320.14451	54	
322.11157	66	
322.15176	58	
332.19142	46	
337.12878	78	
337.17061	36	
344.17668	56	
345.04914	42	
346.15415	64	
346.89516	34	
347.17386	36	
349.18900	42	
351.17897	34	
352.16998	50	
354.15297	42	
355.18716	28	
356.28576	54	
359.16872	114	
364.17792	32	
366.08145	36	
367.13861	28	
367.19806	32	
369.18393	60	
372.16262	174	
373.16444	92	
374.17122	36	
379.16483	52	
382.07412	48	
382.16642	56	
382.33868	20	
383.09668	26	
383.16659	38	
391.19210	132	
391.85528	38	
397.17788	82	
403.20881	30	
411.19586	54	
415.19131	54	
416.20046	28	
427.20612	38	
428.18696	26	
443.19764	86	
445.19487	22	
445.96804	22	
446.17772	66	
455.18707	24	
461.21860	44	
488.19853	30	
494.37702	112	
498.19011	66	
498.28945	44	
505.22796	126	
506.30101	36	
508.24083	28	
512.27107	34	
514.82788	36	
516.21267	52	
517.17592	52	
526.11737	52	
541.24209	50	
545.23987	24	
569.25618	92	1+
580.28480	28	
585.26891	62	
586.27119	40	
602.28675	406	1+
607.26847	36	
626.25584	42	
626.34838	36	
692.30736	52	
697.28445	24	
733.32105	40	
738.32537	36	
749.36703	70	
750.37094	46	
750.63615	38	
756.33333	50	
759.41824	40	
880.87064	36	
887.40854	36	
END IONS

###FS:    #m/z: 382.51416 #charge 3+
###MS: 1359
###MSMS: 1360
BEGIN IONS
TITLE=Cmpd 65, +MS2(382.5142), 23.0eV, 11.7min #1360
RTINSECONDS=701.202
SCANS=1359-1360
PEPMASS=382.51416	61670
CHARGE=3+
155.92348	36	
196.07189	66	
211.11638	46	
212.10542	142	
213.09380	44	
213.13158	48	
216.09785	42	
217.09770	56	
217.12816	52	
219.08206	20	
220.11633	66	
221.06856	46	
222.13183	36	
223.10231	28	
224.05188	40	
225.09574	638	1+
228.87022	24	
230.11850	34	
233.12001	52	
234.13194	112	
235.57822	24	
237.13469	64	
240.12165	104	
244.14098	80	
247.13953	42	
248.12208	58	
250.13808	36	
252.13124	74	
255.10954	86	
255.14528	82	
257.13659	246	
257.33538	38	
257.73467	32	
258.16218	56	
259.85443	20	
260.11049	356	1+
263.10563	48	
265.25608	62	
268.13574	156	
273.11365	140	
278.12413	450	
279.10055	32	
280.12107	44	
282.12241	52	
285.13280	58	
286.13185	92	
287.14220	38	
288.96527	66	
290.14219	112	
291.15249	60	
292.99503	42	
296.13807	446	1+
301.09817	22	
302.13164	34	
303.08614	36	
306.11754	42	
308.15066	40	
308.90766	46	
310.10934	26	
311.14239	58	
311.48150	20	
313.14300	66	
313.21142	22	
322.14945	30	
323.18039	38	
331.17874	38	
336.14423	40	
340.13237	46	
340.98359	68	
351.17694	38	
352.17456	66	
356.15615	98	
359.15999	52	
359.25447	60	
361.15962	44	
369.17245	36	
370.19757	38	
372.16803	266	1+
382.97194	58	
383.06968	150	
383.21686	48	
391.18942	24	
391.28816	50	
391.58719	42	
397.19608	44	
402.17371	30	
411.20225	38	
415.20743	36	
416.22038	68	
427.20668	66	
428.18198	32	
430.15477	46	
443.19851	46	
454.15285	48	
460.20625	30	
464.22953	30	
465.22951	100	
468.27031	32	
471.18015	46	
477.23162	56	
482.20767	36	
483.21457	68	
487.28495	50	
488.20750	54	
496.82098	36	
498.24046	44	
505.23593	32	
507.23122	46	
508.17195	26	
517.24741	56	
525.23323	24	
527.25243	42	
568.23899	32	
575.25869	36	
585.25334	30	
589.23239	92	1+
602.27353	112	
603.30501	116	
604.26199	48	
689.95770	24	
733.35570	32	
749.32951	46	
752.38642	40	
763.43914	32	
END IONS

###FS:    #m/z: 382.51447 #charge 3+
###MS: 1361
###MSMS: 1362
BEGIN IONS
TITLE=Cmpd 66, +MS2(382.5145), 23.0eV, 11.7min #1362
RTINSECONDS=701.83
SCANS=1361-1362
PEPMASS=382.51447	62840
CHARGE=3+
197.10644	40	
207.08719	114	
207.84830	22	
208.06297	36	
212.11164	70	
213.11864	28	
215.09472	30	
216.09669	30	
217.08268	50	
221.10237	72	
224.97123	24	
225.09666	706	
226.12004	78	
227.56905	26	
231.10262	52	
232.13614	98	
233.12541	60	
234.05622	36	
234.13136	118	
237.09780	108	
238.08888	76	
239.08485	46	
239.14451	62	
240.11821	34	
241.14482	42	
244.20877	24	
245.09051	50	
248.11657	58	
249.13320	24	
250.12932	90	
253.09197	50	
255.10377	54	
255.14453	34	
255.92193	70	
257.13942	226	
258.14377	140	
260.10829	186	1+
266.30272	30	
267.07753	56	
267.12156	98	
268.13639	74	
269.14380	44	
270.16672	78	
276.10199	50	
278.12200	158	
278.19666	42	
279.12541	72	
279.16635	46	
280.15601	44	
281.09971	42	
283.11963	68	
285.13128	62	
285.16790	42	
290.13906	74	
291.12551	56	
294.11202	78	
295.83804	28	
296.13730	156	
298.10643	74	
313.12070	68	
313.19022	42	
316.12941	62	
322.11611	32	
324.14276	76	
325.14100	38	
325.20249	36	
330.15019	44	
336.14323	46	
336.94976	36	
337.53872	22	
338.09178	22	
338.96129	62	
342.15834	30	
347.16869	38	
347.88112	42	
351.18219	72	
353.19692	56	
354.16142	28	
355.15106	58	
367.11720	66	
369.18832	76	
369.98417	24	
370.16156	32	
372.02590	22	
372.16492	172	1+
379.16546	84	
382.07457	66	
382.20324	34	
386.16471	42	
391.19008	176	
392.19638	22	
397.17835	44	
409.14481	28	
409.20577	26	
413.14650	36	
416.22875	46	
428.15946	52	
428.21490	58	
428.63143	46	
429.20658	50	
439.21784	30	
445.19366	50	
445.39346	36	
451.19606	38	
463.21530	54	
470.18634	34	
481.19832	56	
487.23284	48	
488.20709	124	
489.20564	40	
489.26173	66	
498.23449	38	
505.23823	70	
505.34032	32	
506.20509	40	
515.21895	46	
516.21577	30	
516.29549	56	
524.24797	48	
525.22359	34	
545.21886	168	1+
568.23499	38	
584.38223	44	
585.24345	64	
602.28732	224	
668.29370	42	
733.34018	38	
749.33813	62	
834.60003	36	
927.20212	36	
1066.52964	36	
END IONS

###FS:    #m/z: 382.51445 #charge 3+
###MS: 1363
###MSMS: 1364
BEGIN IONS
TITLE=Cmpd 67, +MS2(382.5145), 23.0eV, 11.7min #1364
RTINSECONDS=702.452
SCANS=1363-1364
PEPMASS=382.51445	64118
CHARGE=3+
169.81652	36	
182.02605	26	
207.10831	56	
208.09938	56	
209.07907	56	
212.13845	76	
216.11845	40	
217.07893	90	
217.13255	46	
218.10040	60	
222.11603	42	
223.51096	30	
225.10114	378	1+
226.19211	32	
231.11394	44	
234.14479	164	
238.13794	48	
240.11770	66	
242.10599	96	
245.11852	40	
247.13348	30	
248.12732	82	
250.14852	52	
253.04493	40	
253.10354	70	
254.09831	28	
257.14075	338	1+
257.22168	66	
259.11372	42	
259.16028	58	
260.11762	128	
261.11208	78	
262.15241	46	
265.11210	54	
266.96926	24	
268.10238	36	
268.14198	98	
273.11370	70	
274.62414	52	
278.12060	198	
279.12582	86	
284.96500	38	
285.14145	96	
285.18897	36	
286.14207	74	
287.12461	34	
290.15365	44	
291.15569	52	
294.12407	110	
295.15756	52	
296.08055	42	
296.13482	266	1+
297.06805	34	
301.65019	80	
304.17852	34	
306.11723	38	
307.15350	62	
308.13506	48	
312.15474	46	
313.14447	72	
314.12481	36	
315.13818	56	
321.14972	28	
324.07580	50	
326.14783	70	
331.13455	44	
333.16425	56	
336.82549	50	
342.14464	54	
345.18627	44	
348.15339	72	
349.17924	64	
351.17322	172	
352.15966	48	
354.15738	42	
369.19261	86	
372.16553	40	
374.17355	70	
375.16575	38	
378.18189	38	
379.16394	70	
382.18299	26	
383.16593	34	
384.14852	92	
391.18961	24	
397.18797	62	
398.19215	32	
399.16323	56	
410.16866	64	
411.16363	38	
412.14632	40	
415.19566	98	
416.22430	30	
427.21271	58	
429.17884	34	
436.12535	62	
444.20404	82	
446.20701	56	
460.22352	28	
463.20435	40	
471.17347	46	
472.17469	36	
474.20651	76	
480.22885	40	
488.20371	48	
489.20282	28	
497.25936	56	
505.24284	54	
506.22789	50	
507.22610	42	
514.20614	50	
516.20517	76	
516.26129	44	
517.17727	66	
524.22242	50	
524.27015	50	
540.25076	28	
541.23992	40	
544.23291	44	
569.26521	38	
570.24026	60	
585.29681	32	
586.25474	58	
586.35053	48	
593.19003	46	
602.28510	306	1+
661.32949	30	
671.56787	46	
705.31377	34	
732.35697	32	
744.07560	36	
749.35051	120	1+
776.71741	38	
784.06449	36	
795.06636	36	
901.37357	48	
949.06273	36	
1121.76543	36	
END IONS

###FS:    #m/z: 382.51460 #charge 3+
###MS: 1365
###MSMS: 1366
BEGIN IONS
TITLE=Cmpd 68, +MS2(382.5146), 23.0eV, 11.7min #1366
RTINSECONDS=703.079
SCANS=1365-1366
PEPMASS=382.51460	69482
CHARGE=3+
193.42336	36	
203.36474	114	
207.08385	112	
208.06763	52	
212.11242	50	
213.08021	130	
213.15408	46	
217.07333	42	
217.14780	34	
224.84742	26	
225.09887	268	1+
225.27074	58	
230.11388	70	
231.09730	80	
234.15014	156	
235.13564	36	
240.11391	50	
245.13185	52	
248.12382	52	
248.17297	64	
249.12725	54	
250.13479	108	
252.11437	46	
253.10536	56	
254.07379	84	
256.11458	62	
257.13457	228	1+
260.11591	438	1+
262.09522	24	
265.06756	36	
266.12467	58	
266.96231	32	
269.12172	44	
273.11888	64	
274.90008	38	
277.15075	64	
278.12081	376	1+
279.33065	22	
285.14950	58	
286.13027	84	
287.14572	62	
290.14146	58	
292.00945	44	
292.13990	38	
295.12155	42	
295.17389	42	
295.71827	20	
296.13193	416	1+
302.90211	20	
306.24415	38	
307.19300	38	
313.14573	82	
314.11920	38	
316.12467	54	
322.09948	56	
323.11035	50	
323.17214	64	
325.15071	42	
328.16443	54	
330.14433	32	
330.41020	46	
331.13147	90	
332.23735	24	
336.14747	32	
341.00262	38	
342.14155	86	
342.93574	36	
343.13173	58	
349.16085	64	
352.18037	64	
352.62641	36	
354.16032	40	
354.19591	104	
354.98875	40	
357.49153	26	
359.17777	36	
360.16858	40	
366.16107	60	
367.12231	90	
369.19680	64	
370.17340	54	
371.18493	40	
372.15775	236	1+
376.97304	42	
379.16942	42	
379.22677	34	
382.07099	84	
382.41358	20	
383.26811	44	
385.24418	42	
391.20356	34	
393.19707	30	
394.12829	74	
397.18479	68	
397.24314	44	
402.16203	48	
409.15045	62	
410.23702	46	
411.13220	54	
416.20798	72	
425.18681	36	
427.29806	36	
428.18655	24	
434.26259	36	
445.19119	80	
446.21048	58	
456.21313	44	
461.21878	32	
463.19916	44	
471.19274	38	
474.21585	36	
481.27789	30	
482.26083	48	
483.20964	42	
488.20374	262	1+
505.22736	182	1+
511.94556	48	
516.23601	26	
517.25427	40	
544.25415	22	
545.24671	36	
550.22666	38	
560.26689	32	
567.26410	50	
583.24436	36	
584.26013	94	
585.00728	28	
585.28758	116	1+
602.28002	194	
603.27968	126	
603.33003	56	
604.32472	30	
685.31558	68	
712.72223	36	
715.30461	48	
749.36101	154	1+
751.36927	38	
830.16759	36	
1115.64621	36	
END IONS

###FS:    #m/z: 382.51424 #charge 3+
###MS: 1367
###MSMS: 1368
BEGIN IONS
TITLE=Cmpd 69, +MS2(382.5142), 23.0eV, 11.7min #1368
RTINSECONDS=703.715
SCANS=1367-1368
PEPMASS=382.51424	69328
CHARGE=3+
162.51442	36	
195.13129	52	
207.08962	146	
208.07693	60	
209.07615	96	
212.12032	52	
213.10866	104	
213.29196	100	
215.09308	44	
216.10205	30	
217.08863	56	
217.12522	50	
221.09952	48	
221.91547	30	
222.12445	32	
223.13114	48	
224.09072	40	
225.09650	838	1+
225.35852	38	
225.46417	28	
230.11329	32	
232.09634	82	
233.27434	36	
233.95702	60	
234.13486	74	
235.08291	40	
235.13141	66	
236.08697	64	
239.12871	52	
240.13846	50	
248.11362	88	
248.15356	64	
250.12651	66	
251.06461	46	
252.09131	26	
252.14326	48	
255.12035	84	
256.12303	40	
256.26292	32	
257.14095	480	1+
260.11138	338	1+
262.14918	38	
267.37782	24	
268.14294	66	
273.11601	154	
274.11931	84	
276.13596	66	
277.10266	58	
278.12928	308	
280.07759	78	
285.13551	336	1+
290.14270	256	
296.13292	628	1+
297.17915	50	
306.12068	34	
311.12802	66	
313.14604	110	
314.09651	114	
314.14626	66	
316.11458	70	
322.11078	76	
323.11522	28	
326.15365	52	
326.94165	36	
333.16312	36	
336.96859	50	
338.92206	46	
344.16733	46	
348.13876	44	
349.17437	42	
350.93350	44	
352.16698	48	
355.15855	114	
356.15380	92	
357.17133	56	
359.15321	74	
361.16374	88	
364.13520	50	
365.13076	46	
369.19511	88	
370.17923	32	
372.16847	58	
373.17315	132	
377.14014	44	
378.12142	24	
379.16808	244	1+
382.09070	34	
383.08465	64	
383.14984	42	
384.07308	28	
384.15349	36	
391.19070	182	
392.13759	26	
392.20094	82	
397.19667	102	
398.18701	54	
400.14777	80	
401.19170	46	
411.13766	46	
415.20437	132	
416.21851	48	
421.16745	32	
425.19230	70	
426.19038	40	
428.14896	40	
432.22958	42	
440.21621	52	
442.20589	28	
442.80009	32	
443.20187	54	
444.17898	30	
445.20736	68	
446.21111	60	
446.94135	38	
448.21521	32	
455.19220	26	
462.21236	44	
464.22121	30	
467.22276	42	
471.17545	32	
472.17569	42	
475.21945	28	
487.21409	44	
488.20124	108	
490.30942	48	
498.24165	50	
505.09224	118	1+
505.23583	86	
516.19101	58	
516.26357	54	
522.89956	32	
533.23487	26	
542.25088	44	
543.46390	36	
558.24714	88	
568.23030	40	
583.25839	32	
584.27202	24	
585.25700	40	
602.28186	420	1+
602.96099	24	
604.30039	70	
713.28481	24	
732.30681	70	
749.37852	30	
760.61525	36	
END IONS

###FS:    #m/z: 382.51443 #charge 3+
###MS: 1369
###MSMS: 1370
BEGIN IONS
TITLE=Cmpd 70, +MS2(382.5144), 23.0eV, 11.7min #1370
RTINSECONDS=704.357
SCANS=1369-1370
PEPMASS=382.51443	69878
CHARGE=3+
206.09342	48	
207.08723	170	
207.26119	34	
212.10590	104	
212.92896	32	
213.09166	74	
218.13581	38	
221.17657	62	
223.08448	46	
225.09859	632	1+
225.27002	30	
227.11789	52	
227.98658	40	
230.11743	30	
234.08942	38	
234.12827	122	
238.08253	68	
238.21553	28	
239.12455	64	
240.11715	70	
243.09201	42	
243.16902	44	
244.15583	50	
245.14481	50	
248.12096	130	
250.10317	76	
250.14018	60	
252.12737	68	
253.09647	164	1+
256.11119	32	
257.09569	64	
257.13829	506	1+
259.14880	44	
260.11665	266	
261.10137	74	
265.07682	56	
265.12023	58	
268.13880	286	1+
270.10667	52	
273.12259	122	
276.11476	72	
278.12442	436	1+
282.12303	50	
285.13096	190	
290.14853	234	1+
292.96444	44	
293.85587	34	
295.13664	36	
296.13680	590	1+
296.18276	66	
296.22317	46	
297.07316	44	
298.15075	30	
299.18413	36	
300.07589	36	
306.11259	48	
308.13682	82	
313.14353	104	
313.21322	30	
313.24709	80	
317.14050	42	
318.14810	34	
322.10540	100	
324.14210	46	
329.15726	30	
331.93930	30	
336.13400	50	
337.09318	54	
337.13394	162	1+
338.94736	64	
341.10318	50	
342.09455	48	
344.19968	62	
347.15392	52	
348.14302	52	
351.17426	100	
352.17132	40	
352.23406	38	
354.14692	44	
356.14898	40	
360.51180	28	
362.15547	50	
365.12596	50	
368.16556	48	
369.19669	204	
372.15958	144	
373.17477	48	
374.16382	70	
379.16666	114	
379.53996	28	
385.15150	30	
389.19833	40	
391.19354	214	
392.20992	84	
397.18960	48	
397.41008	46	
400.92372	32	
401.17222	28	
404.31615	46	
415.20602	44	
416.22617	46	
418.86946	66	
421.26575	62	
425.16518	52	
442.19643	34	
444.21512	34	
446.21040	60	
453.19751	44	
454.16230	36	
455.20849	46	
461.21310	72	
464.22385	64	
469.17805	32	
470.18692	32	
471.16835	66	
471.21520	32	
472.20392	32	
488.20045	96	
489.22136	122	
498.23656	50	
516.20867	88	
518.79548	34	
523.25192	58	
558.28471	38	
560.25307	46	
561.27585	32	
569.24577	36	
575.29036	34	
585.25724	252	1+
602.28122	536	1+
602.36001	42	
603.45848	50	
605.24073	32	
605.94369	56	
633.35365	32	
653.24345	46	
694.33020	30	
705.36431	50	
712.35116	46	
750.37369	66	
887.41716	38	
END IONS

###FS:    #m/z: 382.51494 #charge 3+
###MS: 1371
###MSMS: 1372
BEGIN IONS
TITLE=Cmpd 71, +MS2(382.5149), 23.0eV, 11.8min #1372
RTINSECONDS=705.01
SCANS=1371-1372
PEPMASS=382.51494	69522
CHARGE=3+
147.83005	44	
195.09096	114	
206.13660	52	
207.08297	120	
208.06966	256	
212.11437	116	
213.10153	74	
215.03531	42	
217.08185	52	
217.13142	88	
224.11283	68	
225.09744	1052	1+
230.11356	32	
231.11090	76	
232.11454	50	
233.12265	82	
234.13233	150	
235.07911	40	
235.13486	64	
237.04551	48	
238.08644	36	
239.05951	44	
239.12553	46	
240.11717	60	
245.13209	60	
247.11526	50	
248.12683	122	
250.13201	42	
252.10049	48	
253.10476	56	
253.13770	80	
255.11392	100	
256.08953	48	
257.13817	596	1+
257.18204	66	
260.11194	242	
260.18669	44	
261.11692	96	
265.13614	52	
266.95508	54	
268.13443	64	
269.14419	38	
271.08862	80	
273.11736	84	
274.12829	40	
278.12312	350	1+
284.96974	38	
285.13302	194	
285.23813	74	
290.14498	112	
290.26636	34	
291.11652	54	
292.12668	52	
293.09737	36	
294.11050	92	
295.13152	54	
296.07952	54	
296.13229	398	
300.13024	88	
302.15016	58	
303.10283	58	
306.12289	62	
308.13825	116	
310.11802	46	
310.91683	32	
313.14330	102	
314.09009	32	
323.10034	58	
329.23891	32	
330.14344	34	
331.11737	50	
332.19118	44	
333.16974	44	
335.08427	44	
337.11820	70	
338.15909	32	
340.12329	64	
340.15701	96	
341.16383	114	
342.09551	58	
343.24493	40	
344.16881	68	
347.15996	122	
351.18583	98	
352.11450	90	
353.19121	52	
359.16457	44	
364.16056	50	
365.16115	40	
365.20459	42	
365.91523	62	
369.18623	98	
371.17208	54	
372.16697	424	1+
379.17102	212	
382.17704	34	
383.12243	32	
383.20797	40	
384.15470	38	
386.17970	34	
391.19018	270	1+
393.16955	44	
397.16942	52	
399.14386	50	
400.21100	46	
400.92239	50	
401.14985	64	
402.17759	50	
402.90054	36	
410.14915	34	
419.20600	32	
427.18105	40	
428.16763	44	
429.18333	36	
443.19770	90	
444.20691	46	
447.19624	38	
470.18068	58	
471.25358	50	
472.18136	54	
483.18704	36	
488.20208	134	
500.18364	34	
505.24854	130	
506.18378	36	
507.28967	36	
509.18555	42	
516.20347	194	1+
517.30748	56	
522.23521	40	
525.22967	52	
526.33385	52	
540.26010	42	
541.22118	40	
544.32455	36	
550.20729	60	
558.27146	68	
558.32993	46	
561.28217	38	
567.25796	46	
584.28150	48	
585.25740	82	
602.28542	682	1+
602.40659	92	
603.28649	426	1+
603.45205	36	
636.27177	50	
683.80263	34	
732.30480	50	
749.31396	60	
749.63697	36	
750.37112	58	
886.50410	86	
887.41711	40	
1107.79535	70	
END IONS

###FS:    #m/z: 382.51474 #charge 3+
###MS: 1373
###MSMS: 1374
BEGIN IONS
TITLE=Cmpd 72, +MS2(382.5147), 23.0eV, 11.8min #1374
RTINSECONDS=705.662
SCANS=1373-1374
PEPMASS=382.51474	76394
CHARGE=3+
205.12412	44	
206.13235	44	
208.06710	124	
210.06672	44	
212.10453	152	
213.09774	54	
214.10282	50	
217.08585	46	
222.12838	40	
225.09562	508	1+
228.13963	66	
229.12576	32	
230.11200	84	
230.76681	26	
231.10405	112	
232.12638	114	
233.59226	36	
234.09483	24	
234.13474	30	
235.07401	70	
239.06431	28	
241.14418	62	
242.10871	54	
245.13516	68	
248.11913	56	
249.12922	30	
251.08099	50	
251.13789	64	
255.10622	94	
255.14079	56	
257.13833	306	
258.14657	192	
260.11014	146	
268.12388	82	
268.15605	58	
269.14183	64	
273.12840	90	
273.91348	60	
278.12658	714	1+
285.13491	200	
286.14107	90	
286.85861	36	
289.18992	56	
290.13959	126	
291.14275	46	
291.50505	36	
292.16246	30	
293.14237	36	
295.02906	42	
296.13221	570	
297.08208	36	
306.12154	52	
308.13990	78	
309.13630	42	
312.16283	30	
313.12659	102	
314.12675	54	
321.17567	34	
322.11072	90	
323.16120	64	
324.14099	78	
327.15736	40	
328.12195	94	
330.14374	52	
333.18042	34	
337.14461	26	
338.17083	40	
341.15833	58	
344.18436	54	
350.12393	54	
351.11998	44	
351.18654	34	
354.96029	54	
356.17467	38	
357.15209	30	
359.16615	46	
361.15854	38	
362.86748	46	
364.13530	34	
366.12057	48	
366.20220	66	
369.18745	188	
372.16405	346	
372.23032	54	
374.14479	82	
375.10443	40	
377.19271	28	
379.17575	92	
383.22438	26	
383.30344	40	
391.18234	144	
392.19091	58	
397.17547	142	
398.18043	50	
400.17525	44	
401.17823	78	
402.17556	34	
407.19899	36	
409.13442	44	
409.22450	28	
410.16782	28	
411.15325	66	
412.15819	72	
413.17581	30	
415.19264	50	
425.17042	32	
428.17955	78	
429.17234	26	
438.11698	38	
443.19780	92	
445.20788	36	
453.17617	44	
455.24098	40	
471.21037	42	
473.20156	44	
487.20651	112	1+
498.24438	32	
499.22364	78	
504.21133	44	
505.23080	206	
505.75933	32	
510.19625	66	
515.24077	24	
516.19730	28	
522.26463	38	
534.56241	36	
542.25364	26	
554.27362	38	
558.25569	46	
559.25158	48	
560.27865	32	
568.22998	42	
575.21997	40	
582.65081	36	
584.37554	40	
585.27818	78	
586.09254	36	
598.12219	42	
602.28168	522	1+
603.00360	46	
604.31545	30	
689.30830	30	
733.33505	42	
749.36448	52	
749.66900	32	
750.33604	72	
764.66225	26	
974.00243	36	
END IONS

###FS:    #m/z: 382.51430 #charge 3+
###MS: 1375
###MSMS: 1376
BEGIN IONS
TITLE=Cmpd 73, +MS2(382.5143), 23.0eV, 11.8min #1376
RTINSECONDS=706.321
SCANS=1375-1376
PEPMASS=382.51430	74904
CHARGE=3+
206.14323	42	
207.08545	74	
208.06908	108	
211.03595	38	
211.17160	48	
212.10808	150	
213.10035	62	
216.09719	42	
217.08767	58	
220.12439	54	
224.14443	48	
225.09730	1194	1+
229.21662	62	
232.11665	108	
233.09528	50	
234.13205	136	
235.15947	50	
238.08345	104	
239.16314	56	
242.11248	56	
244.13798	40	
245.13125	74	
248.11377	98	
248.94416	58	
250.13081	92	
251.11799	96	
253.08875	80	
254.09251	54	
255.11168	64	
255.15827	38	
257.13728	524	1+
258.93045	46	
260.11342	276	
262.11793	48	
264.13864	46	
266.12574	58	
266.17174	58	
267.15962	62	
268.10943	76	
268.13658	110	
269.13681	58	
273.11856	184	
274.18199	56	
278.03936	44	
278.12738	412	1+
279.05350	66	
280.11688	36	
281.08578	126	
283.12987	84	
285.13756	84	
286.15102	44	
288.09667	36	
290.14517	130	
291.17013	38	
293.11491	58	
294.83443	68	
296.00055	50	
296.08556	58	
296.13442	658	1+
297.07802	54	
304.12417	44	
304.93181	48	
305.15813	100	
306.11766	44	
307.12028	70	
308.14192	42	
309.13217	46	
310.10052	40	
312.16019	76	
313.14431	48	
314.15336	72	
316.13542	96	
319.09111	44	
321.16147	40	
322.10807	80	
322.16145	42	
325.15977	60	
327.79493	42	
329.15502	44	
332.09674	64	
333.15793	90	
336.14388	42	
336.87246	46	
339.10271	66	
340.13723	72	
347.17378	56	
351.16909	92	
353.17650	56	
354.15324	102	
355.15721	112	1+
361.16049	48	
368.12449	56	
369.18330	342	
372.17456	114	
374.17758	70	
375.17078	84	
377.39941	46	
379.17216	108	
381.27329	44	
382.08421	40	
382.92580	36	
383.18071	38	
384.20476	50	
385.17745	46	
391.18810	142	
392.21039	94	
397.18322	86	
401.15510	44	
410.17687	52	
411.15344	64	
415.21112	134	
420.20807	40	
426.20779	60	
428.17348	50	
436.21758	40	
443.20280	38	
445.19504	68	
455.21697	76	
463.20396	114	
470.20520	68	
471.17195	58	
471.22086	54	
481.15713	54	
487.25522	52	
488.21124	46	
488.28559	50	
498.24154	42	
499.25056	66	
503.20885	44	
505.22176	204	
506.24995	74	
514.85725	38	
516.21110	78	
517.26683	56	
518.20178	36	
526.23319	42	
532.71143	40	
544.25049	74	
551.87824	46	
560.27848	56	
568.22051	68	
569.25054	40	
574.21725	36	
584.26101	70	
585.27645	84	
586.24379	44	
592.26936	70	
593.26220	46	
602.28407	814	1+
602.45741	42	
604.11060	36	
669.81083	40	
670.77093	68	
707.57857	36	
733.37681	46	
751.37526	40	
END IONS

###FS:    #m/z: 382.51524 #charge 3+
###MS: 1377
###MSMS: 1378
BEGIN IONS
TITLE=Cmpd 74, +MS2(382.5152), 23.0eV, 11.8min #1378
RTINSECONDS=706.984
SCANS=1377-1378
PEPMASS=382.51524	72172
CHARGE=3+
206.13357	44	
207.08431	140	
208.06887	98	
209.06930	50	
209.17446	34	
212.11135	52	
213.08257	46	
217.07894	50	
222.10834	114	
224.95647	80	
225.09854	764	1+
225.25928	52	
232.12042	48	
233.11739	36	
234.13481	134	
235.08827	32	
236.10298	50	
236.13106	50	
239.11367	44	
242.14335	82	
248.10963	96	
248.99498	68	
250.14031	68	
252.10506	50	
252.14672	72	
253.04961	38	
253.09228	54	
255.11005	70	
257.09558	66	
257.13939	550	1+
257.18548	56	
260.11306	266	
261.10142	130	
265.09336	46	
266.12656	130	
268.13196	242	1+
272.09181	70	
273.11686	70	
273.70725	42	
274.12592	54	
277.08082	50	
278.12279	316	
278.19334	42	
280.12952	42	
281.13776	58	
283.00649	48	
285.13748	196	
290.14103	120	
290.23759	48	
291.11983	46	
291.14623	56	
294.11550	38	
296.13595	484	1+
298.09254	58	
298.13367	40	
302.15944	52	
305.14194	58	
308.28896	36	
309.12795	34	
310.14870	50	
311.13883	50	
313.14200	106	
314.10953	62	
315.09335	38	
316.15271	40	
321.15692	52	
322.10440	62	
323.03951	58	
327.16956	54	
331.14834	78	
335.15667	48	
336.12411	142	
338.14341	66	
338.71944	92	
340.11882	62	
344.91868	42	
346.91957	36	
347.19054	100	
349.16971	50	
350.10511	42	
351.17748	42	
351.28585	32	
351.37895	62	
352.14669	98	
353.16776	42	
354.14971	114	
354.24139	42	
355.13253	40	
356.86999	36	
357.12552	32	
358.13360	44	
369.19534	98	
370.18957	38	
370.41973	40	
371.15558	56	
372.17246	46	
373.18422	96	
374.16812	198	
379.16810	114	
380.15491	34	
380.20707	42	
382.07344	94	
382.91388	36	
383.11991	54	
383.20279	38	
384.17962	62	
391.19330	70	
392.12762	42	
392.19106	74	
393.13716	34	
396.18967	38	
397.17279	102	
397.25625	34	
398.17404	34	
401.17432	46	
408.20436	44	
415.19949	172	
415.26606	90	
416.21128	72	
420.18091	48	
429.16194	44	
444.21930	52	
445.18885	46	
446.21777	36	
450.21731	34	
453.17625	36	
455.16633	44	
470.18884	102	
483.14648	44	
487.23256	34	
489.21990	110	
505.23367	116	
507.23032	42	
517.18916	52	
544.23926	34	
548.28379	46	
551.19840	94	
559.26666	32	
560.27191	50	
584.25329	198	1+
585.36431	36	
602.28370	238	
603.32231	72	
605.28734	50	
605.35190	46	
628.26275	36	
672.47404	42	
676.34254	42	
732.33902	124	1+
749.39159	54	
819.16183	36	
END IONS

###FS:    #m/z: 382.51452 #charge 3+
###MS: 1379
###MSMS: 1380
BEGIN IONS
TITLE=Cmpd 75, +MS2(382.5145), 23.0eV, 11.8min #1380
RTINSECONDS=707.638
SCANS=1379-1380
PEPMASS=382.51452	75700
CHARGE=3+
202.11261	60	
206.13333	62	
207.08298	122	
208.07240	60	
212.07466	58	
212.11310	90	
213.08210	134	
214.08362	80	
216.09582	46	
223.08100	44	
225.09657	998	1+
225.33843	44	
227.07404	74	
229.32395	78	
230.11004	74	
233.13134	282	1+
234.09349	54	
234.86914	36	
235.07912	50	
236.10983	58	
237.18587	54	
239.08460	62	
240.10543	34	
240.32637	36	
242.11738	90	
243.10032	40	
244.08740	54	
245.12855	50	
247.12498	62	
248.11318	256	1+
248.95400	50	
250.12378	108	
252.14023	54	
253.04635	44	
253.09351	120	
254.14536	68	
255.11961	72	
257.14597	236	1+
257.22281	62	
260.11352	236	1+
265.13369	100	
266.11733	48	
266.97096	66	
267.15149	34	
268.14179	74	
272.08983	68	
273.12372	72	
274.11684	44	
275.13616	32	
277.10692	46	
278.12239	436	
282.13557	38	
284.96495	38	
285.13496	242	
286.09689	50	
288.10816	88	
290.15171	94	
295.12923	32	
296.13285	550	1+
297.06797	50	
300.12853	62	
308.13570	36	
313.14469	72	
314.14181	90	
316.16311	70	
322.11292	112	
324.12798	48	
331.12635	64	
331.15787	66	
333.10915	46	
333.16154	52	
347.17044	94	
348.13949	68	
351.16909	40	
352.10582	42	
352.17085	124	
355.16165	32	
359.16376	60	
361.15127	58	
369.19257	164	
370.19867	96	
372.16260	458	1+
372.37728	38	
379.17792	154	
380.18818	76	
381.19102	44	
382.17219	42	
382.28968	36	
386.13152	58	
391.18913	190	1+
397.22225	46	
398.19411	38	
399.16989	60	
401.07933	42	
410.17893	80	
411.15288	40	
412.15617	62	
415.20776	92	
416.21627	98	
427.15153	38	
428.19801	44	
429.19049	42	
434.23758	32	
443.20134	124	
444.20961	92	
445.19481	58	
471.17924	86	
478.22167	36	
487.22817	44	
487.68806	42	
488.21135	34	
498.20331	54	
500.91536	54	
505.23337	258	
516.21587	32	
516.27104	34	
517.24263	36	
524.21785	46	
525.28581	36	
526.23876	44	
558.24844	44	
567.23952	54	
568.24840	44	
580.30890	38	
585.26563	208	1+
602.28670	584	1+
615.29465	56	
637.35154	32	
657.04238	56	
717.33293	62	
732.33588	52	
750.36375	56	
770.74741	62	
END IONS

###FS:    #m/z: 382.51507 #charge 3+
###MS: 1383
###MSMS: 1384
BEGIN IONS
TITLE=Cmpd 76, +MS2(382.5151), 23.0eV, 11.8min #1384
RTINSECONDS=709.411
SCANS=1383-1384
PEPMASS=382.51507	78614
CHARGE=3+
153.31003	72	
190.01641	86	
206.10979	48	
208.06785	228	
209.09309	78	
212.11403	142	
213.14346	94	
214.12311	66	
214.40231	58	
217.09086	50	
218.13183	50	
223.12833	52	
224.12232	60	
225.09695	944	1+
227.10878	72	
229.12182	66	
230.11200	308	1+
231.11583	242	1+
234.13382	168	
235.08379	96	
235.93917	54	
238.08603	54	
239.07622	56	
240.12141	46	
244.09261	52	
244.13308	50	
245.13612	40	
248.11073	212	
250.12562	36	
251.11789	80	
253.13147	54	
255.10623	54	
255.13625	54	
257.08814	44	
257.13899	580	1+
260.11463	158	
261.09391	64	
263.08212	46	
265.11495	50	
266.12938	32	
267.12489	50	
268.15340	50	
269.11837	52	
269.16179	48	
273.12033	182	
275.11935	50	
278.12098	580	1+
280.09454	52	
283.13348	54	
285.13041	208	
285.38029	56	
286.13990	132	
289.16532	40	
290.14343	84	
290.20639	50	
291.15415	78	
293.13362	66	
294.12044	90	
294.85506	32	
295.13590	40	
296.13794	426	1+
300.12855	62	
306.12128	84	
307.16220	38	
308.14960	40	
312.15829	46	
313.15145	74	
314.10769	52	
315.12929	70	
316.12507	80	
321.18551	44	
322.10866	46	
324.14358	84	
330.13838	48	
331.15800	62	
336.13896	44	
337.13077	54	
338.13709	86	
340.16128	36	
341.12915	56	
344.16547	66	
345.16811	92	
346.18945	64	
347.16857	44	
347.21656	34	
349.11592	34	
349.15901	46	
352.19671	34	
353.16281	60	
354.15231	108	
355.15709	50	
361.16066	34	
362.15628	34	
365.97228	54	
367.13602	70	
367.28270	56	
369.18578	184	
370.15797	60	
371.19003	44	
372.17410	446	1+
374.11557	56	
374.25347	42	
378.20331	44	
379.17129	142	
382.05507	44	
383.25791	44	
383.85324	40	
384.13631	76	
386.16539	40	
391.11578	38	
391.18767	410	1+
393.14868	60	
398.18078	54	
401.16712	38	
401.21045	62	
407.18322	40	
409.16152	54	
411.29709	38	
415.20680	88	
416.20462	38	
422.97806	34	
424.18941	48	
425.18800	62	
428.21315	52	
429.16639	96	
433.22975	34	
442.23343	48	
443.21120	92	
448.78208	36	
454.17512	50	
455.16150	34	
461.21262	38	
468.23782	58	
471.18632	72	
471.25844	38	
476.21546	42	
488.20255	154	
498.19500	44	
505.22885	194	
506.23471	148	
511.61449	50	
515.19170	252	1+
516.19608	168	1+
517.49818	44	
526.25044	36	
544.25112	36	
545.24699	56	
558.24914	46	
576.33838	38	
577.22334	56	
584.26188	34	
585.26987	316	1+
585.38534	38	
602.19973	64	
602.28377	822	1+
602.39070	58	
649.29522	52	
732.33651	46	
733.35586	42	
749.36574	106	1+
824.62756	50	
876.55061	34	
890.39355	148	1+
1143.89663	54	
END IONS

###FS:    #m/z: 387.18078 #charge 2+
###MS: 1422
###MSMS: 1423
BEGIN IONS
TITLE=Cmpd 77, +MS2(387.1808), 23.0eV, 12.2min #1423
RTINSECONDS=730.065
SCANS=1422-1423
PEPMASS=387.18078	40332
CHARGE=2+
177.34591	36	
201.82283	80	
207.08169	46	
208.06737	144	
209.11176	52	
212.09869	54	
213.08448	92	
214.08541	64	
215.08619	36	
222.15147	72	
225.09603	604	1+
226.17672	60	
227.11440	60	
229.01953	48	
230.11814	190	
231.10993	144	
233.12486	80	
235.07432	48	
239.12442	66	
240.12556	42	
245.18124	54	
246.12556	56	
247.14780	56	
248.10421	44	
250.19884	50	
251.11274	58	
252.13192	46	
253.09618	52	
256.89999	32	
257.14109	108	
258.15066	82	
259.21542	90	
260.11674	90	
261.09011	36	
266.14649	108	
267.14221	42	
270.92810	34	
278.12183	224	
285.13080	188	
294.11518	54	
296.13327	468	1+
298.13867	60	
307.14020	38	
309.14138	102	
313.14954	48	
313.36625	38	
315.93475	34	
322.12314	50	
323.18580	40	
324.14198	52	
324.97586	52	
325.13015	32	
326.17205	60	
330.11569	62	
333.17497	42	
347.82099	70	
351.17777	284	1+
354.16090	48	
360.15640	136	
360.30806	34	
369.17868	94	
370.13893	42	
372.16396	454	
372.21573	80	
372.27986	52	
373.20454	52	
377.17835	76	
378.18804	46	
379.16759	98	
380.16337	38	
380.22064	34	
387.27032	44	
389.17816	60	
395.25299	46	
397.17678	42	
400.20060	50	
407.18845	44	
409.37064	38	
410.18340	78	
415.20317	92	
415.34679	52	
425.19008	60	
427.83128	48	
443.19316	206	1+
455.19761	40	
471.27729	48	
497.20139	72	
499.26616	42	
515.24305	86	
517.25389	48	
527.23576	42	
544.24879	76	
585.24427	36	
674.37761	34	
END IONS

###FS:    #m/z: 387.18126 #charge 1+
###MS: 1425
###MSMS: 1426
BEGIN IONS
TITLE=Cmpd 78, +MS2(387.1813), 23.0eV, 12.2min #1426
RTINSECONDS=731.259
SCANS=1425-1426
PEPMASS=387.18126	42648
CHARGE=1+
207.08934	116	
208.06714	94	
212.11950	94	
213.08325	242	
214.12390	84	
216.11045	66	
217.08522	104	
224.12647	50	
225.10950	438	
225.32238	32	
226.09886	108	
227.09356	48	
230.11406	388	
231.10280	72	
234.16462	40	
235.08639	52	
251.04426	40	
257.13356	84	
258.93838	58	
260.13701	66	
266.12207	32	
268.13805	86	
278.12026	240	
279.13216	98	
285.12825	74	
285.90060	36	
286.12963	124	
290.02426	54	
296.13249	638	1+
298.14248	32	
299.01953	52	
306.12267	94	
308.13312	70	
308.97139	70	
309.14750	44	
313.11883	104	
324.12692	54	
324.91119	44	
326.16097	60	
334.14654	78	
336.13366	68	
351.17210	82	
353.91437	40	
355.15305	64	
360.15751	42	
360.21971	52	
369.19049	318	1+
371.25926	32	
372.16524	498	1+
373.11064	64	
373.22764	40	
377.19305	54	
378.18763	44	
379.17525	166	1+
386.19470	64	
END IONS

###FS:    #m/z: 387.18151 #charge 2+
###MS: 1438
###MSMS: 1439
BEGIN IONS
TITLE=Cmpd 79, +MS2(387.1815), 23.0eV, 12.3min #1439
RTINSECONDS=737.807
SCANS=1438-1439
PEPMASS=387.18151	63078
CHARGE=2+
207.08890	70	
208.06458	136	
208.14019	34	
213.08386	74	
214.08927	76	
217.13255	166	
221.12361	42	
223.07625	32	
223.11098	50	
223.14637	64	
225.10014	668	1+
230.00203	36	
230.11382	718	1+
232.13884	40	
234.13696	66	
239.10996	216	1+
243.17751	76	
245.12802	108	
247.11775	94	
248.11837	164	
250.13403	138	
253.00470	74	
253.09110	136	
254.12932	44	
257.13738	368	1+
259.13612	70	
260.11346	378	
261.09400	56	
266.11795	42	
269.15216	34	
270.08168	52	
271.18551	38	
278.12889	168	
279.12765	84	
285.13900	136	
286.14180	72	
288.13621	58	
291.10260	66	
292.12268	50	
295.12470	72	
296.13439	1092	1+
299.07900	34	
303.14837	60	
305.07876	40	
306.11679	152	
308.14499	72	
312.98388	44	
318.14787	46	
322.10838	92	
324.12731	48	
325.84421	44	
326.11938	40	
331.06691	70	
336.12452	34	
336.85390	46	
338.83536	50	
339.12951	44	
344.16239	104	
346.89598	42	
351.18118	224	
351.86885	88	
354.15532	210	
360.16053	152	1+
361.46436	54	
365.17913	48	
370.18707	92	
370.25478	82	
372.16934	616	1+
373.33776	34	
377.18212	58	
378.18571	44	
379.13248	50	
379.17323	92	
380.17444	96	
386.19513	50	
390.17015	50	
394.19257	68	
397.18004	198	1+
399.23189	50	
400.14443	34	
400.21682	36	
408.16616	46	
411.16528	34	
415.20121	196	1+
425.21084	34	
441.09095	56	
443.20709	82	
443.36960	32	
444.20653	34	
460.20794	60	
472.25083	34	
474.21957	36	
484.18883	48	
494.24223	32	
498.27022	46	
499.28691	50	
500.27785	40	
508.26414	40	
516.26212	62	
517.26509	32	
525.21980	48	
526.23815	174	
531.18636	62	
538.23061	48	
544.25562	184	
544.37468	64	
554.23568	44	
573.46745	36	
660.34092	34	
672.30516	34	
END IONS

###FS:    #m/z: 387.18117 #charge 2+
###MS: 1442
###MSMS: 1443
BEGIN IONS
TITLE=Cmpd 80, +MS2(387.1812), 23.0eV, 12.3min #1443
RTINSECONDS=739.537
SCANS=1442-1443
PEPMASS=387.18117	67534
CHARGE=2+
207.09348	54	
208.06991	68	
208.09805	118	
210.10165	58	
212.11387	58	
213.08430	172	1+
213.15232	48	
220.14776	42	
222.10184	46	
223.09728	46	
223.17424	34	
224.10330	44	
225.10082	1042	1+
226.32145	40	
230.11076	796	1+
245.13309	36	
246.12963	46	
247.14661	66	
248.00901	58	
248.11657	260	1+
250.02903	54	
250.08688	56	
251.07728	44	
252.15509	72	
253.11231	54	
257.13940	128	
259.13544	38	
260.12521	212	
261.11182	94	
268.13982	52	
271.00608	54	
275.98046	46	
278.12499	526	1+
285.13634	50	
288.10830	44	
291.11646	32	
294.18808	70	
295.11680	88	
296.13418	1350	1+
297.38917	36	
298.17924	38	
306.11713	106	
307.02054	82	
308.14070	40	
310.15937	70	
314.14664	52	
318.95176	48	
322.10443	54	
323.18058	44	
324.12874	70	
325.17361	42	
326.15700	68	
327.15725	46	
331.18177	38	
333.17072	32	
336.12454	72	
344.00527	34	
344.16343	92	
349.21407	48	
351.17477	74	
352.18365	102	
354.15868	92	
360.15951	80	
360.30047	54	
369.17967	198	
369.35751	56	
370.18983	130	
370.23876	52	
372.16632	532	1+
372.55402	52	
373.28085	54	
377.17875	106	
377.33286	46	
378.17670	42	
379.16444	110	
380.61483	68	
381.18001	52	
383.15126	56	
386.22494	34	
387.18294	80	
395.16921	32	
397.17911	392	1+
401.22127	32	
411.18176	38	
415.21238	78	
415.29941	44	
416.20728	36	
417.27465	76	
443.20480	484	1+
446.20533	36	
452.16276	90	
456.20549	62	
465.21131	48	
471.21707	46	
480.25702	42	
483.19667	40	
497.26652	50	
501.26671	42	
508.14459	60	
513.27329	50	
516.25275	94	
518.21886	54	
523.20050	50	
523.29500	52	
527.23224	74	
527.61574	38	
540.31514	34	
544.24479	78	
548.22678	36	
564.21460	50	
601.28155	58	
612.24236	50	
639.30614	34	
655.47486	42	
END IONS

###FS:    #m/z: 372.51220 #charge 1+
###MS: 1465
###MSMS: 1466
BEGIN IONS
TITLE=Cmpd 81, +MS2(372.5122), 23.0eV, 12.5min #1466
RTINSECONDS=751.59
SCANS=1465-1466
PEPMASS=372.51220	18826
CHARGE=1+
207.08417	94	
208.07336	128	
212.98627	74	
217.08498	34	
222.12513	44	
223.08076	54	
224.09543	58	
225.09748	130	
225.15057	48	
226.09529	106	
228.12874	62	
229.12632	44	
234.12820	78	
236.10358	38	
237.10576	36	
240.11003	38	
242.13008	36	
246.16096	162	1+
248.13253	48	
250.13179	32	
253.03755	62	
254.14979	62	
255.11883	90	
257.15201	110	
260.11231	132	
265.20832	54	
267.11047	36	
268.11617	58	
278.13325	140	
281.12022	64	
283.17600	36	
285.13483	104	
288.19957	50	
290.14490	38	
291.16550	44	
292.81187	36	
294.11222	86	
296.13616	246	1+
299.11125	34	
300.12623	56	
308.15282	46	
310.90273	36	
316.12963	34	
318.12517	72	
318.88992	46	
321.05941	44	
326.13840	54	
336.14610	34	
339.14788	58	
348.17578	54	
354.15672	38	
359.15820	34	
361.17911	156	
362.18914	72	
372.17001	112	
373.09931	54	
373.16674	72	
374.17651	44	
376.16084	44	
END IONS

###FS:    #m/z: 372.51211 #charge 3+
###MS: 1472
###MSMS: 1473
BEGIN IONS
TITLE=Cmpd 82, +MS2(372.5121), 23.0eV, 12.6min #1473
RTINSECONDS=754.968
SCANS=1472-1473
PEPMASS=372.51211	30204
CHARGE=3+
197.09189	42	
206.13615	36	
207.09574	62	
210.12487	56	
211.06710	40	
212.10186	52	
212.13654	34	
213.10554	56	
216.09636	70	
217.14444	42	
221.10267	78	
223.12736	70	
225.03232	32	
225.10214	470	1+
225.16218	60	
227.09005	52	
227.12079	54	
229.14650	70	
230.11693	46	
230.15726	60	
231.10015	46	
234.14053	48	
235.08619	78	
235.13809	38	
239.11598	136	
240.09839	40	
240.19443	36	
242.14636	42	
245.18113	40	
246.15994	158	
247.16508	76	
248.10967	188	
248.29994	32	
250.12294	90	
255.11305	204	1+
256.13500	50	
256.17384	54	
257.15018	158	
258.13902	62	
259.06863	46	
260.11658	158	
265.13597	46	
266.95164	50	
268.14999	64	
269.13956	62	
270.92834	60	
271.18782	48	
273.11504	50	
278.12512	478	1+
284.14605	34	
285.13471	144	
289.09307	42	
290.14679	122	
292.94107	38	
295.10249	98	
296.13572	552	1+
300.13009	64	
309.91048	58	
311.02821	42	
312.12717	44	
313.13615	40	
313.21310	32	
314.14894	60	
316.13901	46	
316.90150	56	
318.12556	58	
321.17314	36	
323.37051	48	
327.14623	38	
327.18863	46	
330.14528	60	
331.14294	36	
337.15727	44	
341.97106	64	
344.16199	102	
345.15432	46	
348.14396	48	
354.17804	126	
354.89956	46	
355.10760	48	
356.07082	38	
356.14527	82	
360.13756	44	
360.19602	56	
361.18068	118	
362.17497	64	
364.13716	44	
368.38325	36	
372.02874	62	
372.16627	124	
373.00346	50	
373.19001	56	
373.23115	44	
379.21597	76	
383.18253	76	
385.20713	48	
386.12861	32	
387.15695	96	
390.18556	36	
391.20396	48	
392.15801	36	
393.17985	82	
400.16671	114	
401.16689	52	
408.16764	42	
411.15937	46	
412.18462	52	
415.23798	44	
425.19790	48	
429.17495	50	
440.23793	36	
441.18449	40	
443.19685	66	
444.24634	86	
446.22374	50	
448.68076	34	
454.19627	34	
460.20727	56	
462.22288	168	
464.23910	32	
468.20864	52	
471.18537	46	
472.22195	48	
473.22118	46	
497.23184	40	
503.22621	50	
505.24135	70	
512.27221	50	
514.23430	60	
518.23547	42	
524.19878	54	
538.26016	34	
542.21631	100	
559.24400	40	
560.23223	62	
576.27974	72	
576.40608	46	
585.26265	56	
633.32039	214	1+
655.29289	46	
656.28871	62	
657.30546	42	
659.31874	32	
749.36142	46	
761.35353	32	
END IONS

###FS:    #m/z: 372.51200 #charge 3+
###MS: 1474
###MSMS: 1475
BEGIN IONS
TITLE=Cmpd 83, +MS2(372.5120), 23.0eV, 12.6min #1475
RTINSECONDS=755.654
SCANS=1474-1475
PEPMASS=372.51200	32320
CHARGE=3+
211.21917	58	
212.11828	48	
221.59435	78	
222.14382	34	
224.13453	58	
225.09725	484	1+
229.12884	100	
230.12998	72	
230.88087	56	
232.13537	60	
232.17836	34	
234.14729	98	
235.08661	40	
235.13123	88	
240.10092	52	
244.13361	36	
246.15802	390	1+
253.03011	48	
253.10332	54	
255.10979	80	
256.07946	36	
257.08504	34	
257.13519	136	
257.19746	64	
260.11422	308	
268.13570	52	
273.12709	54	
275.12897	52	
278.12774	250	1+
280.21702	68	
284.14772	90	
285.13396	196	
286.10474	40	
286.20308	52	
288.11548	56	
290.14715	90	
292.14940	54	
292.75119	36	
293.12871	56	
295.14194	80	
296.13655	724	1+
296.24379	40	
297.88589	32	
298.13440	38	
299.09314	42	
299.16521	46	
301.64968	58	
302.12773	44	
303.13951	44	
313.12631	94	
314.09820	76	
315.11631	48	
316.13420	40	
316.21441	42	
318.11781	204	
324.72574	58	
327.11766	52	
328.11525	138	
331.05276	36	
331.15423	50	
341.12904	42	
345.14660	38	
347.14628	54	
351.12170	34	
356.29300	54	
361.18126	400	1+
364.17632	56	
366.13378	48	
366.17843	38	
367.17276	36	
369.16710	64	
370.13926	42	
372.16894	110	
373.17046	84	
373.26236	60	
378.20243	52	
383.18616	48	
384.58743	34	
386.17901	54	
387.10308	36	
391.19052	86	
394.21826	40	
396.19492	42	
400.17555	44	
408.18774	42	
411.14480	60	
412.14942	44	
413.15786	32	
413.21149	54	
415.20274	42	
426.15352	64	
426.31103	66	
427.19673	50	
438.17270	44	
441.21630	40	
443.20624	102	
444.21439	32	
459.23741	44	
462.22279	274	1+
481.20347	42	
485.49574	50	
490.88028	44	
505.24770	60	
506.25420	44	
514.23508	44	
538.19524	46	
539.26861	66	
559.24112	78	
582.25277	52	
587.24023	62	
594.31414	42	
602.29026	56	
633.30554	36	
638.30409	34	
673.33423	32	
674.32625	46	
674.57279	36	
682.25674	54	
732.32381	74	
769.35475	56	
838.79183	36	
END IONS

###FS:    #m/z: 372.51197 #charge 1+
###MS: 1477
###MSMS: 1478
BEGIN IONS
TITLE=Cmpd 84, +MS2(372.5120), 23.0eV, 12.6min #1478
RTINSECONDS=756.92
SCANS=1477-1478
PEPMASS=372.51197	34990
CHARGE=1+
203.07364	62	
206.08030	50	
206.13461	48	
207.07941	68	
208.07121	42	
211.07265	64	
212.11779	56	
213.07507	42	
214.05827	56	
215.10137	50	
222.13247	72	
223.10810	58	
225.09602	500	
225.17542	36	
226.61012	62	
227.09852	76	
229.12570	126	
232.12455	58	
233.11206	54	
233.17302	52	
234.14450	110	
235.04725	36	
235.13130	44	
235.15954	50	
235.21901	32	
236.11965	40	
240.11007	88	
242.05366	90	
242.14814	64	
244.14079	62	
246.15775	260	1+
247.11029	52	
248.11143	86	
249.12229	66	
250.12828	58	
251.08349	112	
255.10604	32	
256.13231	138	
257.13972	298	1+
257.18000	52	
258.92611	40	
260.11541	228	
261.09675	62	
263.11141	56	
266.14289	42	
268.14736	74	
269.14014	54	
269.62536	44	
272.12979	52	
273.11812	66	
276.10131	52	
278.12387	244	
279.12596	110	
281.14771	40	
284.13900	50	
284.96901	54	
285.01387	36	
285.13323	196	1+
290.14648	162	
291.12544	74	
294.11916	38	
295.68938	42	
296.13028	640	1+
298.10722	54	
298.16814	42	
298.92022	64	
299.11895	34	
301.15903	36	
307.11289	76	
308.15904	48	
312.09006	58	
314.10956	54	
314.16671	36	
316.11497	50	
318.12597	104	
319.12778	54	
319.95138	40	
322.10560	48	
324.08815	70	
325.15570	48	
326.15095	204	1+
336.14682	138	1+
339.19283	48	
340.18202	46	
341.14414	40	
343.17706	34	
344.14467	54	
356.15066	56	
358.16341	56	
361.17891	212	
362.18486	206	
364.14096	66	
365.15187	62	
366.19136	32	
372.16254	114	
372.64528	38	
373.18259	134	
373.51579	38	
END IONS

###FS:    #m/z: 466.75395 #charge 2+
###MS: 1483
###MSMS: 1484
BEGIN IONS
TITLE=Cmpd 85, +MS2(466.7540), 25.7eV, 12.7min #1484
RTINSECONDS=759.788
SCANS=1483-1484
PEPMASS=466.75395	24794
CHARGE=2+
183.21127	36	
214.11940	58	
217.11286	38	
228.13258	44	
228.18117	94	
231.09432	34	
231.12685	42	
237.16593	54	
238.08337	52	
240.12506	50	
242.12912	52	
244.11199	54	
248.16619	42	
254.14544	58	
254.18267	88	
257.16033	32	
260.16316	76	
261.15382	50	
274.09643	56	
276.12863	48	
285.15124	82	
289.13215	50	
301.16490	56	
302.12885	42	
310.10099	60	
310.92165	42	
311.22000	56	
312.10885	40	
312.92654	68	
315.16313	56	
318.12580	64	
319.13424	44	
321.02947	50	
325.15702	38	
326.17588	66	
329.13765	76	
332.96941	46	
344.14114	40	
345.18411	36	
353.18623	50	
356.19156	110	
357.01663	32	
358.21708	40	
362.87379	84	
366.17902	34	
373.16011	124	1+
373.20173	32	
378.93522	38	
381.81242	36	
382.20942	68	
383.17565	36	
385.19143	40	
398.78791	40	
399.78905	80	
402.94449	38	
411.13386	46	
412.79601	64	
414.87147	48	
415.19618	60	
417.18391	54	
422.20197	64	
424.25361	32	
425.19080	34	
427.29507	46	
429.85150	62	
430.15666	46	
430.84906	50	
430.99656	62	
432.87317	36	
437.21804	60	
439.83361	32	
440.21722	36	
445.24575	40	
447.27424	42	
448.86933	58	
449.89999	46	
455.27145	80	
457.07378	32	
458.25567	38	
460.24745	32	
461.14060	40	
465.85002	56	
466.19459	34	
467.22079	202	1+
467.83749	64	
474.25673	62	
489.22863	36	
499.21208	46	
502.34602	40	
504.24057	42	
517.18749	48	
517.23803	60	
518.21302	50	
519.21466	48	
526.26393	34	
530.29240	56	
556.29827	58	
571.22623	32	
574.28044	36	
574.34845	34	
602.32663	86	
611.83444	56	
613.41567	36	
616.27498	44	
628.32303	42	
639.38418	38	
647.31516	40	
655.31214	46	
673.33510	124	1+
711.38869	46	
717.39065	32	
718.38066	50	
726.35178	56	
737.32377	46	
744.39532	150	1+
744.51236	34	
745.47012	32	
753.41443	42	
761.72270	64	
836.08879	36	
END IONS

###FS:    #m/z: 466.75452 #charge 2+
###MS: 1486
###MSMS: 1487
BEGIN IONS
TITLE=Cmpd 86, +MS2(466.7545), 25.7eV, 12.7min #1487
RTINSECONDS=760.984
SCANS=1486-1487
PEPMASS=466.75452	30350
CHARGE=2+
173.84703	36	
207.10832	64	
213.08731	72	
213.11995	56	
216.08511	44	
216.13435	72	
219.13836	64	
224.12199	42	
225.13793	64	
227.13708	34	
228.09672	102	
228.13322	134	
229.09905	46	
231.09485	46	
231.12180	68	
238.12739	52	
239.08406	56	
242.15244	48	
245.11133	52	
246.11592	50	
247.13595	52	
247.18205	50	
248.09645	72	
249.11497	72	
249.15931	44	
254.10119	58	
258.15598	34	
258.18842	32	
261.17081	30	
265.09938	46	
271.17831	68	
275.07631	32	
276.12746	68	
278.15151	34	
281.91074	44	
283.09828	58	
286.18486	72	
288.56292	50	
296.12116	54	
296.16570	44	
296.24759	42	
296.87405	36	
297.15934	66	
298.16953	32	
299.09699	42	
299.13867	62	
299.17662	54	
299.20956	48	
300.12916	42	
301.06826	46	
301.16855	54	
302.12895	84	
303.13534	88	
311.14297	32	
314.98207	64	
317.93823	52	
321.15103	60	
322.17110	40	
326.14188	48	
326.87627	36	
330.17369	54	
331.16179	38	
338.17082	78	
339.12629	50	
339.19335	60	
339.89128	30	
343.18137	30	
344.22994	62	
350.88467	48	
352.04718	42	
356.22315	40	
356.26432	58	
367.17403	62	
368.88534	40	
370.18863	36	
370.86374	44	
371.15677	106	
371.26189	44	
372.23480	50	
373.16950	36	
378.42449	34	
381.24338	106	
385.23773	46	
389.16344	34	
398.78852	54	
402.18160	48	
406.93123	32	
412.84472	34	
416.07708	46	
418.18911	40	
418.94945	70	
422.24416	38	
427.25884	36	
428.24495	50	
429.20496	50	
429.88373	48	
430.89361	42	
431.06742	30	
431.85316	36	
432.90347	34	
442.19051	72	
443.19914	68	
444.00422	44	
446.24469	34	
447.87270	56	
448.20452	32	
448.84191	70	
456.22390	70	
458.82357	58	
460.22311	34	
465.17365	44	
465.84155	90	
466.80675	52	
467.24116	86	
467.84672	58	
468.22166	70	
473.24230	32	
474.20481	36	
475.26975	52	
481.21657	34	
482.20269	42	
485.79515	30	
489.22754	42	
493.25487	90	
501.16177	50	
501.26335	36	
503.23570	36	
509.27301	36	
515.28595	54	
517.22906	86	
527.16443	34	
527.24736	38	
527.30814	48	
529.25434	40	
546.26336	42	
560.13038	68	
567.28213	50	
571.30945	32	
574.28101	132	
585.26209	46	
602.33760	92	
604.30670	98	
617.22579	44	
617.36715	48	
643.33549	52	
673.36264	130	1+
716.39150	62	
719.29302	46	
727.38093	30	
728.38260	38	
744.38456	62	
END IONS

###FS:    #m/z: 466.75424 #charge 2+
###MS: 1488
###MSMS: 1489
BEGIN IONS
TITLE=Cmpd 87, +MS2(466.7542), 25.7eV, 12.7min #1489
RTINSECONDS=761.625
SCANS=1488-1489
PEPMASS=466.75424	37166
CHARGE=2+
217.91601	36	
220.09309	58	
228.09637	38	
228.13252	76	
228.17187	74	
246.14856	40	
247.09961	40	
253.16236	50	
256.19027	54	
258.10896	72	
258.14410	48	
261.18246	80	
264.13508	48	
270.11031	34	
273.10959	36	
273.16144	38	
281.12940	28	
283.03839	54	
300.12437	56	
302.17653	26	
303.13895	32	
307.55217	36	
311.13845	46	
312.14846	60	
313.15813	46	
315.95350	46	
327.21100	44	
329.13655	48	
334.16538	58	
337.93618	60	
339.19330	78	
343.15914	22	
344.18804	36	
345.16679	46	
347.13405	70	
352.21940	66	
353.15192	60	
353.87565	50	
354.07903	40	
356.19327	68	
361.26541	38	
365.15445	42	
366.41221	24	
368.89095	38	
369.69590	68	
372.21603	88	
380.16752	22	
384.16308	22	
388.17762	40	
388.90057	58	
402.16253	40	
407.22656	36	
412.17952	80	
414.88776	26	
420.11772	38	
428.17203	38	
428.25120	30	
429.22290	52	
430.92714	48	
436.51305	36	
438.19223	70	
446.18988	54	
447.19380	30	
448.22393	28	
448.79923	50	
449.08700	48	
460.20302	48	
465.90000	60	
467.22442	66	
467.26302	66	
467.83809	94	
468.22394	66	
481.19901	42	
485.22793	24	
485.27017	30	
500.22565	32	
515.20938	30	
517.21591	102	
519.26833	60	
530.25135	34	
530.33036	36	
531.30940	22	
540.51562	36	
544.34237	46	
546.28114	28	
558.27904	32	
559.14646	36	
565.29964	22	
597.07384	36	
598.30902	48	
602.32424	184	1+
607.31210	36	
645.36342	50	
673.36082	126	
698.38486	22	
702.37025	44	
716.38080	34	
727.38169	40	
744.38922	196	1+
END IONS

###FS:    #m/z: 466.75386 #charge 2+
###MS: 1490
###MSMS: 1491
BEGIN IONS
TITLE=Cmpd 88, +MS2(466.7539), 25.7eV, 12.7min #1491
RTINSECONDS=762.245
SCANS=1490-1491
PEPMASS=466.75386	40086
CHARGE=2+
165.47886	36	
210.07854	70	
215.11618	42	
228.12453	60	
228.16837	64	
229.17264	56	
231.01115	62	
235.05544	38	
237.16601	36	
240.12980	38	
245.09619	52	
245.16060	58	
249.09218	30	
254.14723	76	
257.16410	40	
261.09824	52	
265.06763	32	
270.14965	66	
281.12569	46	
281.19865	44	
285.15008	96	
287.13814	32	
291.06305	36	
291.17284	40	
294.11186	28	
295.16829	42	
299.20292	30	
302.15029	42	
308.92966	56	
327.19383	44	
328.21081	34	
329.14999	56	
337.18330	50	
339.07971	24	
339.11976	62	
339.21160	40	
341.49352	22	
348.15924	38	
348.96985	44	
349.17546	46	
353.17200	44	
357.13733	44	
357.20618	86	
359.88768	34	
366.16123	48	
366.21177	48	
371.58495	36	
373.19580	44	
374.19296	62	
383.25767	56	
385.15565	40	
385.68579	36	
387.88336	44	
390.23242	34	
394.85834	52	
396.23238	54	
403.82098	28	
406.13927	48	
407.95061	32	
414.85737	46	
418.21046	36	
422.25726	42	
425.87803	46	
428.26249	50	
439.21006	22	
443.22542	48	
445.28956	50	
447.84441	40	
448.18780	62	
448.85159	44	
456.21358	62	
458.86527	40	
460.24751	44	
467.26985	38	
473.27984	82	
474.21932	46	
481.19283	38	
499.22646	26	
506.24937	36	
510.07119	36	
517.35084	46	
518.54971	36	
528.34551	24	
540.27331	70	
555.26776	40	
557.28471	40	
574.27687	22	
582.31591	50	
602.31431	60	
603.28830	38	
610.27653	46	
612.44314	74	
615.42601	36	
616.27792	38	
619.27545	68	
628.28438	44	
638.32101	36	
639.37941	52	
645.32832	30	
655.29306	40	
663.34500	28	
673.34447	110	
673.40485	40	
716.38571	54	
726.36298	38	
729.27375	24	
744.37507	100	1+
758.43844	30	
768.38827	24	
871.11147	36	
END IONS

###FS:    #m/z: 466.75429 #charge 2+
###MS: 1492
###MSMS: 1493
BEGIN IONS
TITLE=Cmpd 89, +MS2(466.7543), 25.7eV, 12.7min #1493
RTINSECONDS=762.893
SCANS=1492-1493
PEPMASS=466.75429	42320
CHARGE=2+
213.00130	84	
217.06884	26	
220.11175	58	
223.10467	46	
228.11294	78	
228.22971	26	
232.09880	60	
237.15492	52	
240.15844	36	
241.11927	62	
246.14043	70	
247.12750	70	
248.12982	74	
249.09450	54	
254.10562	84	
255.14825	40	
256.08306	42	
257.12929	38	
260.16036	32	
268.12530	26	
269.12289	56	
281.19523	60	
283.15118	42	
284.11707	100	
285.18724	174	
298.12040	56	
299.13329	58	
299.17351	158	
300.64640	90	
301.14688	62	
302.13826	104	
303.13463	66	
309.14760	50	
311.20649	56	
319.13431	58	
326.18761	24	
330.13298	50	
335.37358	32	
337.19035	38	
338.16723	68	
339.20778	32	
344.19167	46	
344.23346	46	
351.24220	50	
353.86890	24	
354.21637	42	
356.21996	42	
357.17630	80	
358.16633	64	
358.89151	64	
370.23708	66	
370.92892	60	
375.15444	64	
389.07015	52	
389.16264	50	
390.15523	34	
392.14883	42	
398.17757	36	
400.18483	34	
402.15581	34	
412.86563	52	
414.86140	48	
416.20550	34	
426.89833	42	
428.17065	174	1+
428.33255	38	
431.15658	48	
432.18867	36	
437.26742	66	
438.85650	44	
441.01834	34	
441.84413	42	
443.23390	46	
443.29182	36	
444.26219	40	
445.18870	52	
446.18424	50	
448.83584	50	
452.21262	32	
454.18141	52	
455.25207	52	
463.55908	60	
467.24413	48	
467.83833	80	
481.19154	40	
482.20411	126	
486.22222	26	
489.26510	44	
497.32050	40	
499.20468	52	
499.27791	42	
499.35380	46	
499.51617	54	
502.36959	34	
516.28132	28	
516.83060	42	
517.21614	44	
518.20820	46	
524.47561	36	
531.25224	58	
532.94802	62	
538.28686	50	
545.25277	44	
545.31049	50	
550.28309	30	
556.27932	58	
572.28615	38	
574.28386	80	
584.35848	32	
585.26908	44	
586.40351	58	
600.29198	26	
602.31956	42	
602.86376	26	
604.34471	26	
609.29355	40	
617.32858	32	
639.33978	58	
645.30909	34	
646.31277	40	
647.28601	40	
655.33094	58	
658.44972	24	
673.34305	222	1+
682.33904	40	
705.35689	36	
726.37796	28	
727.39092	32	
743.30187	24	
744.38509	58	
745.37084	60	
760.18322	36	
861.64362	36	
863.71150	56	
886.24839	66	
END IONS

###FS:    #m/z: 466.75381 #charge 2+
###MS: 1494
###MSMS: 1495
BEGIN IONS
TITLE=Cmpd 90, +MS2(466.7538), 25.7eV, 12.7min #1495
RTINSECONDS=763.543
SCANS=1494-1495
PEPMASS=466.75381	45904
CHARGE=2+
146.47481	104	
184.37338	36	
206.15197	52	
211.13793	40	
223.11949	50	
223.19150	40	
226.11370	40	
228.17324	164	
229.14594	38	
230.15691	62	
231.31403	36	
232.09433	44	
232.13901	60	
236.09833	36	
236.16309	60	
254.11692	44	
254.19264	80	
255.15519	42	
256.13154	70	
263.00560	52	
263.15736	36	
265.13515	64	
269.11636	24	
271.14962	38	
272.12273	76	
277.25082	38	
283.17171	34	
284.23583	34	
289.52032	36	
296.20294	40	
299.13729	56	
299.17742	112	
299.21219	58	
302.14052	106	
310.15311	30	
311.18912	48	
312.17694	38	
312.21819	38	
314.12832	42	
325.22180	40	
329.17816	46	
332.45022	58	
335.16576	46	
339.14013	32	
344.22265	50	
345.27317	40	
347.15921	52	
352.04473	44	
355.16797	36	
355.23212	40	
356.23354	48	
357.14516	40	
357.19684	46	
358.18117	48	
359.18606	28	
363.14828	50	
364.16987	46	
367.17410	52	
368.97258	40	
371.16767	88	
371.25944	50	
372.14956	42	
373.36038	36	
375.14531	58	
382.17391	38	
386.81223	24	
386.93320	24	
392.22576	34	
399.03433	36	
403.19111	26	
410.16895	72	
415.22743	28	
416.18471	58	
420.21420	58	
422.22939	54	
422.90276	46	
423.16643	34	
427.26647	36	
428.18392	48	
430.87889	42	
431.49428	38	
444.22866	34	
446.19476	56	
448.84986	30	
449.20222	32	
449.82924	34	
453.16670	72	
453.25963	44	
455.26237	50	
463.28934	34	
467.22608	50	
471.25425	80	
473.25222	40	
475.24347	66	
482.20960	46	
482.27187	30	
483.17586	30	
495.24307	34	
499.19905	58	
499.28735	90	
501.27267	36	
507.31499	34	
508.23331	42	
509.33951	42	
513.23174	46	
517.21822	144	1+
529.26206	26	
539.29483	42	
545.30777	48	
546.34920	38	
549.25130	52	
564.30628	38	
565.28426	28	
566.31000	26	
570.27928	50	
573.53923	66	
574.27143	100	
584.36444	48	
587.38652	36	
588.26936	68	
589.24358	26	
595.55190	46	
598.27752	44	
601.28206	46	
601.34059	40	
602.37268	60	
603.26352	72	
605.30113	32	
606.96293	36	
611.33659	52	
612.27537	38	
616.28194	38	
628.33496	68	
645.31019	66	
655.30330	28	
673.29727	52	
673.35856	110	
673.56278	34	
674.33558	26	
679.19178	58	
681.35433	34	
690.95240	36	
694.42047	26	
709.36716	38	
711.35534	36	
715.38475	36	
716.36870	40	
717.42246	26	
724.31267	36	
726.42635	54	
744.38314	324	1+
815.42646	42	
934.62000	80	1+
END IONS

###FS:    #m/z: 466.75442 #charge 2+
###MS: 1496
###MSMS: 1497
BEGIN IONS
TITLE=Cmpd 91, +MS2(466.7544), 25.7eV, 12.7min #1497
RTINSECONDS=764.178
SCANS=1496-1497
PEPMASS=466.75442	52236
CHARGE=2+
168.51629	18	
210.08340	56	
213.10378	128	
224.17759	32	
225.15033	46	
228.11664	54	
228.14514	84	
228.17656	178	
229.08319	56	
231.09965	56	
237.14945	56	
240.13003	42	
249.15217	38	
251.06415	78	
254.17946	48	
255.18654	20	
257.11246	46	
258.13916	40	
260.16227	56	
264.06356	48	
265.12428	54	
266.12958	46	
267.18363	32	
272.12795	54	
274.13358	96	
281.20445	48	
284.12646	178	
285.15566	44	
286.16252	46	
287.10363	66	
294.10689	56	
299.14180	40	
299.17598	130	
301.15227	68	
301.78929	26	
303.14379	36	
304.18403	28	
311.13236	50	
313.18224	56	
328.21052	56	
329.17602	42	
338.32009	44	
338.66045	22	
339.12791	40	
339.17813	26	
339.30132	22	
344.22312	46	
348.90888	22	
355.12791	32	
356.20797	54	
357.14124	42	
357.20822	52	
360.90689	28	
366.15091	38	
371.79625	52	
372.21682	146	
372.90371	30	
373.18042	44	
375.15205	190	
377.13723	20	
383.18222	52	
383.24702	60	
385.00251	34	
386.19892	42	
387.28574	32	
387.62079	36	
388.23349	72	
389.19292	36	
391.26684	40	
393.65469	42	
395.11651	38	
410.16410	126	
410.89148	26	
411.22876	40	
416.22766	50	
418.19435	42	
421.15899	54	
422.23474	34	
423.19877	32	
428.20397	34	
429.22875	46	
430.87324	38	
439.85606	48	
443.26012	62	
444.24337	32	
446.18366	114	
448.87086	24	
449.96865	62	
458.22724	42	
462.20017	24	
467.23078	58	
468.24159	32	
468.89426	66	
472.18596	52	
473.24494	36	
475.19129	24	
481.18874	66	
484.25574	46	
495.22497	60	
498.30143	60	
499.20766	48	
499.27173	38	
500.25087	22	
503.23273	28	
517.23154	50	
518.22209	32	
521.23249	66	
527.31573	38	
530.28429	30	
531.24823	46	
538.30869	42	
541.29388	64	
546.29622	20	
546.34379	48	
552.32578	34	
556.38488	38	
557.78028	42	
558.24798	38	
569.33704	38	
571.71808	50	
574.28015	76	
575.36701	50	
584.27581	52	
585.30304	42	
586.32045	58	
602.31357	124	
602.47030	44	
609.28326	30	
611.78904	36	
612.35262	26	
615.33826	28	
617.31348	32	
618.45842	22	
627.49556	42	
637.33518	36	
638.34719	50	
645.26178	68	
645.30537	60	
645.36102	34	
645.41213	34	
646.36123	48	
673.34813	84	
708.36290	32	
709.35935	36	
716.38171	38	
717.41377	46	
726.36518	114	1+
744.39217	106	
745.36247	34	
778.64433	54	
841.96675	36	
END IONS

###FS:    #m/z: 466.75400 #charge 2+
###MS: 1498
###MSMS: 1499
BEGIN IONS
TITLE=Cmpd 92, +MS2(466.7540), 25.7eV, 12.7min #1499
RTINSECONDS=764.797
SCANS=1498-1499
PEPMASS=466.75400	60158
CHARGE=2+
168.85795	18	
191.25836	18	
211.15303	60	
212.13237	50	
214.11513	40	
218.16419	66	
220.94809	78	
226.14513	60	
228.11435	52	
228.16762	98	
229.10115	50	
230.19713	60	
232.13411	70	
234.88639	18	
250.83617	18	
251.76970	18	
252.13066	40	
254.15839	72	
254.95611	34	
259.13790	108	
265.12785	50	
276.06437	24	
282.19483	36	
285.15096	62	
285.22562	18	
285.44004	18	
287.17437	32	
288.93368	44	
292.21633	18	
294.68667	18	
296.23493	42	
300.20476	38	
324.89150	26	
326.23224	42	
329.18004	50	
329.25154	42	
337.14822	54	
338.18621	46	
339.13124	44	
344.22849	40	
344.31643	48	
345.17213	50	
354.98256	20	
356.19445	38	
358.19684	36	
370.25183	34	
370.87944	34	
373.17545	28	
374.94237	18	
375.14403	38	
376.17023	48	
376.62167	18	
380.14457	34	
388.27545	48	
393.71389	42	
394.24388	30	
401.21793	32	
402.16700	30	
403.84052	26	
410.19129	48	
412.88545	92	
416.20569	38	
428.17536	68	
430.90463	38	
433.17284	54	
443.05657	54	
446.19596	88	
467.21458	40	
468.32477	24	
472.20109	22	
473.26484	28	
482.19842	40	
485.23639	66	
509.27947	36	
510.31833	52	
517.21167	78	
517.26721	48	
518.23831	56	
555.32844	18	
565.65720	18	
584.41543	38	
602.32917	116	
602.43107	40	
638.30155	52	
645.31099	48	
646.33401	42	
658.36878	30	
673.35034	110	
698.38832	44	
716.36477	24	
717.38970	108	
720.95671	18	
726.89234	22	
727.37669	28	
731.84076	18	
744.38947	22	
745.56945	32	
873.51942	18	
921.18016	36	
END IONS

###FS:    #m/z: 466.75431 #charge 2+
###MS: 1500
###MSMS: 1501
BEGIN IONS
TITLE=Cmpd 93, +MS2(466.7543), 25.7eV, 12.8min #1501
RTINSECONDS=765.41
SCANS=1500-1501
PEPMASS=466.75431	60084
CHARGE=2+
145.39392	20	
147.17917	18	
177.95831	36	
208.11110	62	
210.08728	50	
228.02371	34	
228.09647	46	
228.13512	134	
228.17843	84	
229.17963	30	
231.09827	42	
234.79415	36	
237.16252	80	
237.19800	68	
241.07917	34	
246.11139	40	
247.12498	64	
254.11546	22	
256.11989	34	
256.44656	36	
258.15435	46	
265.11982	58	
266.16482	56	
272.11777	68	
273.12512	46	
276.07087	64	
279.08022	68	
281.12536	38	
283.18292	40	
285.14127	46	
295.19974	36	
299.20968	50	
300.17306	26	
301.11515	46	
302.15498	48	
302.80230	60	
303.00011	22	
303.12088	38	
303.80392	40	
304.15175	44	
311.16986	42	
313.17660	56	
314.81432	36	
315.98562	42	
317.13563	38	
318.12219	94	
318.71752	22	
319.15225	62	
324.15612	54	
327.14061	36	
328.16588	42	
329.15817	36	
330.20577	46	
334.17917	34	
336.99833	62	
338.18053	64	
339.21109	46	
350.91966	30	
351.02682	40	
354.20739	48	
356.30272	18	
357.20239	46	
357.72146	20	
365.92697	34	
367.93597	28	
368.88506	44	
369.69309	28	
369.88220	46	
370.17633	82	
370.23938	58	
372.19487	42	
373.16590	40	
375.85541	44	
382.15364	42	
382.28620	40	
383.24232	34	
385.20272	62	
385.83429	28	
389.17597	36	
391.36842	26	
396.18079	58	
398.18192	54	
398.25076	54	
401.15885	48	
406.76178	18	
407.10472	26	
411.13227	56	
413.24198	32	
415.28034	42	
416.17039	38	
427.25201	70	
428.17424	66	
428.25183	40	
429.84688	46	
430.19316	66	
430.87589	34	
431.89272	40	
436.98670	32	
439.15884	40	
439.24567	32	
441.29949	62	
445.26851	52	
446.19458	96	
448.85101	36	
449.83785	56	
456.26756	42	
460.19593	40	
463.18778	52	
466.52573	22	
466.87821	50	
466.99849	28	
467.24404	32	
469.28024	30	
470.22690	40	
474.27668	56	
475.24019	62	
481.21105	46	
489.22392	58	
497.28751	24	
500.04603	18	
502.15219	18	
503.24663	78	
510.23227	42	
517.22501	54	
518.23500	80	
523.28491	32	
523.32514	56	
533.24781	20	
548.28840	34	
556.85905	22	
562.94717	40	
568.00944	32	
574.27506	108	
579.32001	44	
602.30357	54	
603.31218	58	
645.32141	40	
646.35645	44	
647.35169	72	
655.32739	38	
673.34745	102	
674.35416	66	
702.35585	54	
708.87151	36	
726.36388	42	
744.35921	74	
744.40759	92	
745.37296	20	
746.39154	26	
803.32523	30	
END IONS

###FS:    #m/z: 466.75432 #charge 2+
###MS: 1502
###MSMS: 1503
BEGIN IONS
TITLE=Cmpd 94, +MS2(466.7543), 25.7eV, 12.8min #1503
RTINSECONDS=766.024
SCANS=1502-1503
PEPMASS=466.75432	65728
CHARGE=2+
155.47298	18	
175.22792	18	
177.15614	18	
191.60059	18	
195.84091	18	
210.11370	68	
220.09634	48	
220.96344	18	
223.11632	66	
228.09619	166	
228.14928	80	
229.13792	40	
231.68838	18	
234.05281	18	
239.10080	56	
240.16680	36	
241.08962	82	
242.15441	66	
247.10787	44	
248.16114	46	
254.11213	40	
255.14803	38	
257.13791	46	
265.12274	40	
271.18289	98	
273.12641	62	
273.44647	18	
275.84503	36	
276.36690	18	
278.49205	18	
284.12686	36	
284.20017	34	
285.20297	50	
286.15490	38	
292.19846	18	
294.13407	40	
294.17955	46	
294.74060	18	
299.16962	136	
299.21879	110	
301.14630	100	
302.12841	78	
302.16496	42	
312.11058	32	
312.15074	46	
316.22759	58	
318.12470	90	
328.21234	32	
337.22366	46	
338.16843	48	
341.12311	38	
348.17762	62	
349.79687	36	
350.61211	24	
353.14237	32	
353.21707	32	
356.19685	72	
357.24704	46	
368.88031	38	
369.50433	18	
372.21446	50	
373.22078	64	
375.14085	54	
376.91611	24	
384.19750	46	
385.90944	18	
387.18386	50	
397.87982	18	
401.25864	48	
409.58533	36	
410.18937	36	
411.20326	34	
411.26046	36	
412.68441	36	
413.24285	26	
413.81208	54	
414.87692	44	
415.17198	40	
422.09503	22	
426.90990	50	
428.16306	32	
429.18797	76	
430.18866	52	
431.88810	24	
439.19846	34	
446.18277	130	
448.84640	38	
453.21032	44	
454.28109	52	
455.26169	58	
459.74401	24	
461.20216	46	
463.19366	26	
466.85056	40	
467.10534	46	
467.21532	84	
467.84554	100	
468.25458	34	
473.27887	76	
481.26639	52	
481.89792	100	
482.26569	44	
483.17803	26	
489.24295	26	
493.24753	46	
496.22808	34	
513.23810	42	
514.30918	20	
516.24030	74	
517.21801	238	1+
526.27530	68	
529.23988	60	
545.32741	46	
556.27549	30	
557.27196	38	
558.22170	20	
567.29053	46	
572.17374	62	
574.31036	54	
576.30187	36	
580.67592	18	
582.32005	38	
602.26408	42	
602.31794	178	1+
610.30864	32	
611.76966	36	
620.30656	46	
627.37688	44	
628.46645	22	
637.31534	32	
643.35147	40	
645.30713	80	
645.38537	20	
646.34288	92	
648.33019	36	
655.33246	36	
656.31783	38	
671.38216	42	
673.29382	34	
673.35812	288	1+
680.22051	44	
699.38118	30	
700.40378	54	
706.95657	18	
716.38870	80	
716.45924	50	
726.36693	58	
744.38671	56	
745.39922	96	
745.59021	42	
745.64975	48	
786.44187	28	
894.93324	36	
END IONS

###FS:    #m/z: 466.75436 #charge 2+
###MS: 1504
###MSMS: 1505
BEGIN IONS
TITLE=Cmpd 95, +MS2(466.7544), 25.7eV, 12.8min #1505
RTINSECONDS=766.635
SCANS=1504-1505
PEPMASS=466.75436	67824
CHARGE=2+
228.13467	98	
229.13314	40	
229.17424	74	
230.10867	44	
231.09159	58	
233.11599	46	
237.15016	98	
238.17214	46	
239.11695	36	
240.14692	80	
241.12869	50	
243.18061	46	
246.14001	60	
252.90826	42	
254.10994	32	
254.21440	64	
255.14453	70	
256.15830	30	
258.10552	54	
259.12927	26	
260.15435	24	
266.16305	70	
267.17345	44	
268.98176	64	
269.15369	32	
272.12616	28	
273.14731	40	
275.11484	34	
276.10239	56	
282.18546	46	
282.70773	70	
285.16064	48	
290.20082	56	
299.15641	54	
299.20640	64	
302.13163	40	
315.16673	54	
318.12866	32	
325.22555	34	
327.17133	64	
328.20730	142	
328.67243	32	
329.13736	48	
330.14973	40	
331.17778	52	
333.06536	42	
339.15893	46	
339.21137	56	
341.21528	62	
341.42838	36	
345.17481	26	
347.15798	66	
353.19765	50	
354.16698	44	
355.20632	52	
355.32961	54	
356.21421	58	
357.14762	40	
357.18671	30	
364.09631	34	
366.22649	42	
369.22815	44	
370.21469	32	
370.88387	90	
371.18081	40	
372.21535	64	
372.89278	68	
373.16290	32	
375.13078	40	
376.15370	52	
386.17655	30	
387.18763	46	
387.88644	38	
388.19219	34	
388.25485	36	
391.25403	32	
392.84551	34	
393.82336	40	
394.98776	36	
396.22259	84	
396.87757	28	
398.17235	46	
399.23894	54	
400.19149	38	
401.17591	56	
401.23341	90	
407.24755	48	
411.17025	38	
418.18812	78	
424.91830	38	
426.25152	34	
428.17587	68	
428.27832	38	
429.84652	52	
430.85046	52	
431.90798	24	
441.86617	36	
443.25374	54	
447.08824	26	
454.18603	26	
456.17491	42	
466.12870	46	
466.85609	56	
467.23294	58	
467.86397	46	
471.22312	84	
473.26735	124	
475.25225	48	
481.20258	70	
484.25095	56	
485.24451	60	
486.24133	42	
486.39359	26	
489.23504	46	
499.20957	96	
503.24822	130	1+
511.27114	74	
517.22836	86	
529.28457	54	
542.36132	36	
545.30315	30	
554.29149	56	
574.28722	62	
575.28328	48	
589.31552	30	
595.27797	26	
597.35170	34	
598.35055	24	
602.33124	68	
609.28149	52	
614.68539	40	
629.33293	40	
637.28967	24	
642.96415	36	
645.32165	68	
646.33737	94	
673.30566	44	
673.35902	52	
673.41765	44	
675.38465	60	
681.64343	44	
688.33101	26	
689.37772	38	
695.96987	36	
698.37362	48	
698.91431	38	
716.37460	144	
744.38675	378	1+
744.93480	30	
786.43019	26	
793.73968	36	
898.91515	36	
END IONS

###FS:    #m/z: 466.75410 #charge 2+
###MS: 1506
###MSMS: 1507
BEGIN IONS
TITLE=Cmpd 96, +MS2(466.7541), 25.7eV, 12.8min #1507
RTINSECONDS=767.252
SCANS=1506-1507
PEPMASS=466.75410	72852
CHARGE=2+
172.66648	36	
176.20288	36	
211.15704	96	
212.10775	66	
214.11083	54	
217.09829	86	
220.78621	26	
226.14761	62	
228.13358	184	
228.18243	50	
229.16525	30	
230.17899	20	
231.09916	34	
235.14722	18	
237.15496	68	
237.61390	36	
240.11691	28	
249.10107	58	
256.13258	38	
258.10945	72	
258.17207	18	
264.17856	72	
265.11488	78	
267.15132	44	
268.18301	42	
268.98343	20	
270.16738	48	
271.14425	54	
272.18651	30	
277.92674	18	
283.14299	52	
284.12699	36	
285.16070	46	
286.09233	44	
295.16634	46	
299.20208	132	
300.10746	48	
301.15122	36	
303.20066	32	
308.12529	36	
309.19366	70	
310.11800	24	
311.16596	56	
312.17039	42	
314.51490	18	
317.14978	40	
324.52840	26	
325.21185	48	
327.12640	36	
328.22148	52	
329.16073	36	
330.12610	52	
331.14730	32	
333.22092	18	
336.99435	46	
338.16762	44	
339.14443	54	
344.19120	60	
348.20493	30	
356.18942	34	
357.13240	46	
357.19821	44	
358.13064	30	
363.21853	44	
365.23107	54	
372.23623	40	
373.16454	56	
374.21629	34	
374.34973	18	
380.21439	54	
382.17221	44	
383.25608	26	
389.17357	24	
390.23727	48	
399.15719	44	
400.20759	42	
409.18441	64	
417.23805	42	
428.21858	38	
430.85071	30	
432.88909	48	
436.17501	48	
440.31712	54	
446.17926	38	
448.88594	30	
451.24291	36	
460.22607	48	
461.21382	46	
463.18120	46	
466.20333	18	
467.22881	88	
468.23019	50	
469.12120	20	
473.26016	28	
477.39919	54	
481.22041	36	
482.20015	52	
486.29777	56	
489.18715	36	
494.27478	26	
500.27173	64	
504.22793	26	
517.21791	110	
531.29834	38	
538.28542	28	
539.30034	52	
542.21412	24	
544.31879	50	
545.08882	18	
545.25475	54	
554.27745	32	
556.32532	32	
558.27119	30	
566.76578	36	
588.33962	68	
602.30156	66	
603.68237	32	
617.31572	26	
627.31147	38	
634.43838	18	
639.43187	18	
645.30734	26	
645.35326	44	
653.64625	18	
653.73658	18	
655.32528	116	1+
657.35776	52	
664.39273	22	
673.30314	36	
673.38168	18	
673.43316	28	
674.30104	50	
674.36499	116	
676.04999	18	
682.34193	32	
699.38465	26	
700.28571	62	
716.38407	44	
718.41645	38	
726.35978	48	
726.44538	24	
728.40268	36	
744.38367	234	1+
744.50538	66	
796.11949	18	
931.75174	18	
END IONS

###FS:    #m/z: 466.75401 #charge 2+
###MS: 1508
###MSMS: 1509
BEGIN IONS
TITLE=Cmpd 97, +MS2(466.7540), 25.7eV, 12.8min #1509
RTINSECONDS=767.861
SCANS=1508-1509
PEPMASS=466.75401	74676
CHARGE=2+
147.39997	36	
171.57449	18	
210.92229	40	
211.07081	50	
213.07966	64	
213.12384	60	
215.13195	54	
221.08407	56	
226.15290	48	
228.09572	34	
228.13864	240	1+
228.16629	108	
229.10234	24	
231.09036	68	
233.09792	76	
236.07187	64	
238.19198	38	
240.12642	78	
242.11287	54	
244.98974	54	
247.14733	64	
249.23525	60	
254.18745	36	
255.15237	52	
272.12104	84	
272.17613	60	
274.15349	56	
274.72904	18	
281.21106	22	
282.10495	34	
285.15129	60	
285.18925	90	
287.45774	36	
293.34040	18	
299.17121	104	
299.20616	68	
300.24410	52	
305.07871	36	
309.14847	70	
312.17138	52	
313.14115	58	
318.12108	34	
329.21649	38	
330.50967	32	
331.19131	52	
339.12479	48	
340.14246	38	
343.99565	44	
350.92140	22	
352.99315	18	
357.16216	46	
361.62573	18	
368.12718	36	
369.22770	52	
371.14531	60	
372.22010	36	
373.16663	72	
374.21126	50	
375.15061	46	
381.22592	42	
381.81899	36	
388.16835	46	
398.15754	80	
401.15675	30	
401.19885	24	
409.16201	42	
409.20407	44	
412.17673	24	
413.81794	60	
415.88592	18	
417.69454	18	
420.81588	72	
424.15765	62	
428.16241	44	
429.99246	18	
439.22892	36	
443.21782	28	
446.19999	96	
446.48886	26	
447.19691	34	
450.15071	42	
456.22903	34	
456.28106	44	
459.25859	62	
463.84706	18	
464.22155	54	
465.21311	60	
467.84084	46	
474.65833	60	
480.21398	34	
481.21500	64	
482.19776	64	
484.27120	24	
485.29345	42	
491.75566	18	
499.22562	132	
500.35922	32	
503.23764	46	
512.26574	50	
517.21654	64	
521.26139	34	
527.24260	34	
532.22957	30	
541.27124	66	
543.42807	18	
545.27186	48	
546.28039	34	
549.90212	36	
566.26744	32	
572.21538	22	
574.27277	68	
586.37503	24	
593.37706	46	
595.15055	36	
600.30707	36	
600.55098	42	
602.30825	158	1+
618.30511	62	
637.32187	36	
640.38523	18	
645.33442	24	
647.35510	24	
648.26422	24	
673.28660	22	
673.35397	76	
674.33940	114	1+
698.42912	46	
713.40741	30	
716.40167	68	
744.38597	86	
815.74571	18	
912.33640	18	
END IONS

###FS:    #m/z: 466.75401 #charge 2+
###MS: 1510
###MSMS: 1511
BEGIN IONS
TITLE=Cmpd 98, +MS2(466.7540), 25.7eV, 12.8min #1511
RTINSECONDS=768.47
SCANS=1510-1511
PEPMASS=466.75401	78010
CHARGE=2+
162.72606	36	
206.90795	50	
208.98018	18	
213.08565	48	
213.13910	70	
219.09236	48	
228.12663	50	
228.16867	78	
228.27514	48	
230.12157	62	
231.09370	122	
232.10636	58	
234.20045	56	
237.27634	34	
238.07457	60	
238.18370	46	
240.07776	32	
240.13892	74	
246.13037	44	
247.00066	34	
247.78417	24	
248.12463	50	
249.09067	52	
256.16267	50	
258.11142	102	
258.56753	36	
266.10979	74	
267.14979	52	
268.12238	64	
268.45712	28	
271.18021	40	
282.14015	58	
283.64911	56	
285.12006	52	
296.09013	18	
296.81563	18	
298.38684	20	
299.19259	56	
301.15021	32	
302.12354	64	
314.19229	46	
318.12955	22	
323.18526	58	
326.96342	18	
327.19550	34	
328.18996	26	
329.20376	58	
333.01076	18	
336.00963	18	
338.18652	38	
340.13111	36	
340.18658	46	
344.18654	32	
354.21061	64	
356.18357	48	
356.23106	90	
357.15375	70	
358.89238	44	
366.07628	18	
371.15571	46	
371.24192	54	
375.15630	80	
379.15024	50	
384.27354	34	
389.16453	168	
396.07042	36	
398.23631	144	1+
401.19191	52	
402.19768	64	
404.20058	48	
409.17470	22	
412.87587	66	
414.19613	52	
415.22955	72	
416.15939	56	
418.44373	18	
421.82149	32	
424.18215	64	
425.21147	24	
427.22893	62	
428.25107	50	
429.85082	30	
432.12272	56	
438.27036	54	
443.24525	22	
444.24517	62	
445.19506	24	
446.24246	30	
450.18319	60	
453.20206	34	
460.23462	82	
467.22472	36	
467.83847	68	
473.19930	58	
478.15486	36	
481.18683	60	
481.25797	48	
482.18904	30	
483.25890	32	
485.27146	32	
489.46612	28	
499.23055	48	
499.46832	44	
503.23389	110	1+
514.27021	46	
515.36574	42	
517.22237	38	
522.81391	22	
524.27810	72	
527.05614	18	
538.92166	26	
544.30735	42	
574.32492	44	
575.28077	36	
576.42048	18	
585.18448	18	
586.30970	38	
592.31359	40	
592.49109	18	
597.34160	36	
597.50249	18	
600.32832	32	
601.28752	60	
602.31704	86	
604.26776	20	
610.31288	52	
620.29192	26	
627.91580	18	
633.63111	18	
645.30806	146	1+
655.32738	54	
655.37983	70	
657.35136	34	
673.36617	148	
674.34486	36	
698.45011	42	
707.05752	18	
714.36252	20	
716.39489	32	
717.31753	20	
719.23613	18	
723.20030	18	
727.38169	76	
743.98391	18	
744.38214	64	
744.63725	18	
745.39686	24	
745.48023	22	
748.59911	36	
763.00745	18	
799.40911	18	
805.40316	18	
807.29833	18	
END IONS

###FS:    #m/z: 466.75342 #charge 2+
###MS: 1512
###MSMS: 1513
BEGIN IONS
TITLE=Cmpd 99, +MS2(466.7534), 25.7eV, 12.8min #1513
RTINSECONDS=769.131
SCANS=1512-1513
PEPMASS=466.75342	75242
CHARGE=2+
214.12242	56	
220.10782	54	
228.10064	104	
228.13548	52	
228.16806	90	
229.16549	70	
237.16695	44	
238.07847	106	
238.15814	56	
239.13383	56	
240.15894	58	
242.15342	48	
246.10476	120	
248.12436	52	
249.09405	56	
250.16425	52	
252.13478	68	
254.11225	142	
254.18192	56	
255.09372	48	
255.18670	42	
257.15561	44	
260.14852	94	
267.11270	78	
268.17917	66	
270.18410	48	
270.89933	42	
272.13098	82	
273.14762	50	
278.90855	52	
281.12987	56	
282.10989	42	
283.20864	52	
284.12286	46	
285.15610	78	
287.12903	54	
294.20711	56	
295.15931	52	
298.02371	50	
299.17560	282	1+
300.12539	58	
301.14615	56	
302.21106	46	
307.08434	48	
311.13773	60	
311.20442	82	
312.17809	56	
312.23263	48	
313.15834	52	
321.11569	52	
325.19836	48	
326.16631	56	
328.16013	70	
330.18256	106	
339.15577	118	
340.15395	62	
352.16133	56	
352.23951	48	
355.16199	68	
356.18458	42	
356.23717	42	
357.14620	134	
357.18555	58	
358.14360	56	
359.14383	52	
360.18613	46	
361.99662	50	
370.17494	50	
370.23807	160	
371.15300	58	
371.19019	76	
371.26141	54	
372.22207	160	
373.19474	164	
374.25907	60	
375.14971	212	1+
375.19524	78	
384.18805	120	
388.89897	64	
393.14449	78	
393.91746	50	
396.22588	56	
398.17181	68	
398.24360	100	
400.19564	54	
401.17177	94	
401.21681	48	
404.19417	42	
409.22093	44	
410.15689	174	1+
410.20493	64	
412.86968	58	
415.21884	66	
416.17932	42	
416.24964	46	
428.25389	86	
429.21489	66	
429.82512	48	
430.70412	42	
430.93937	50	
431.20346	76	
445.28274	50	
445.33485	42	
446.30594	54	
446.84606	92	
448.13694	42	
448.29926	46	
448.86905	62	
449.86304	44	
455.20093	48	
455.26665	56	
458.21080	58	
465.83682	82	
467.22085	152	
467.83430	56	
468.22345	112	
468.83797	44	
472.19709	62	
473.19517	44	
473.27523	78	
475.24642	54	
481.21351	62	
482.19882	60	
483.24889	44	
489.27037	42	
495.20267	54	
499.21369	84	
503.28064	44	
512.26639	46	
513.35803	46	
514.28845	68	
516.30167	68	
517.21715	280	1+
527.25240	60	
531.24757	68	
544.30427	64	
545.21511	136	1+
545.28216	72	
553.41310	46	
567.26883	46	
572.75635	50	
574.27090	200	
575.32102	66	
579.33296	56	
588.28270	56	
602.30209	126	
627.31651	114	1+
639.35120	58	
645.33193	78	
655.29619	58	
655.35531	90	
656.30635	46	
663.34731	48	
673.34880	330	1+
674.44026	60	
674.74504	46	
716.38865	144	1+
726.37010	158	1+
728.39837	52	
744.38653	438	1+
855.33960	206	1+
END IONS

###FS:    #m/z: 466.75386 #charge 2+
###MS: 1514
###MSMS: 1515
BEGIN IONS
TITLE=Cmpd 100, +MS2(466.7539), 25.7eV, 12.8min #1515
RTINSECONDS=769.786
SCANS=1514-1515
PEPMASS=466.75386	77464
CHARGE=2+
210.08311	70	
215.07381	46	
219.14653	84	
227.10582	64	
228.09629	48	
228.16487	72	
231.09538	44	
234.12882	46	
237.15823	86	
238.11533	42	
239.12840	40	
241.08040	40	
254.18336	40	
255.06501	40	
255.15984	54	
256.12816	38	
258.11358	38	
264.16592	42	
268.11872	38	
270.10778	72	
272.17636	56	
273.12123	64	
285.15467	76	
285.22498	56	
299.16769	184	
300.11797	66	
301.10633	38	
302.13172	42	
303.14827	64	
309.19910	68	
311.16017	56	
312.20784	90	
313.12105	42	
314.13142	56	
315.15914	46	
316.84603	54	
318.14410	46	
322.11340	62	
323.20907	46	
327.17935	52	
329.14088	72	
329.19913	46	
332.11127	64	
337.15387	36	
339.20837	40	
340.11994	38	
342.12104	62	
350.87208	40	
353.21726	68	
356.18737	52	
357.13743	140	
357.22967	78	
358.97118	46	
359.98297	48	
364.95499	48	
369.13882	40	
370.87921	38	
371.17648	38	
372.19540	76	
373.17124	66	
373.22678	48	
374.17726	104	
374.88255	52	
375.15210	132	
380.20130	40	
387.19210	40	
390.16762	66	
394.21281	52	
394.92211	46	
396.21245	36	
398.23578	38	
399.81416	44	
400.18293	54	
402.26588	72	
404.16589	38	
409.21015	50	
411.17483	64	
412.16842	62	
416.16314	48	
421.21386	42	
426.26229	64	
428.17094	92	
428.26376	40	
430.84030	38	
430.89167	80	
431.88858	38	
432.21094	50	
436.96308	46	
437.20891	84	
438.22159	44	
440.20933	96	
441.23840	60	
443.26255	78	
443.48315	42	
445.29381	38	
446.19100	244	1+
448.84702	54	
449.19688	44	
450.23460	60	
454.25532	64	
458.23788	38	
458.27691	54	
460.22549	50	
463.26259	44	
466.21127	66	
467.22003	66	
467.84167	80	
468.25887	58	
469.07680	54	
469.30174	44	
470.22707	54	
472.25906	50	
473.28065	40	
481.19574	54	
482.20217	52	
482.32864	52	
490.21197	38	
491.29149	50	
499.21550	68	
500.23520	38	
503.25025	42	
508.25761	38	
509.28561	40	
515.26703	46	
517.22525	174	1+
538.29825	40	
544.30163	44	
545.24682	38	
546.28188	42	
555.46506	46	
558.27235	88	
567.26783	80	
571.24862	74	
576.31484	62	
584.25830	54	
601.32765	40	
602.26700	86	
602.32344	130	
603.27038	48	
610.27949	66	
612.28216	40	
615.20538	44	
617.34172	52	
638.31908	54	
644.30273	160	1+
647.35956	38	
673.34948	314	1+
684.27831	36	
690.39678	40	
698.37727	76	
716.37878	262	1+
744.39325	94	
744.62406	58	
745.38571	72	
912.60378	38	
END IONS

###FS:    #m/z: 466.75392 #charge 2+
###MS: 1516
###MSMS: 1517
BEGIN IONS
TITLE=Cmpd 101, +MS2(466.7539), 25.7eV, 12.8min #1517
RTINSECONDS=770.438
SCANS=1516-1517
PEPMASS=466.75392	75832
CHARGE=2+
154.40415	60	
195.39360	52	
204.13238	60	
209.10941	72	
211.08547	48	
211.18840	48	
212.13917	44	
226.07794	68	
226.12144	48	
228.09381	68	
228.13425	156	
228.17694	70	
230.14510	122	
231.10387	78	
238.15985	50	
241.10073	46	
246.12479	62	
247.10431	96	
249.10589	56	
254.10948	72	
254.14913	68	
256.13600	44	
258.10525	72	
260.33726	60	
265.13534	98	
267.19070	54	
267.28042	56	
268.13634	48	
268.17093	48	
271.16786	72	
272.12743	48	
273.10009	66	
282.18322	46	
283.14026	46	
283.17729	96	
283.23183	114	
284.12248	62	
285.15248	50	
294.18013	46	
298.14354	66	
298.19158	46	
299.16242	282	1+
300.21582	56	
300.34718	80	
302.13544	50	
308.93106	60	
309.12479	62	
311.21272	44	
313.20958	44	
318.14665	54	
327.13702	44	
328.19777	70	
330.12090	46	
331.12546	50	
333.12723	46	
333.16085	66	
339.13359	60	
341.14226	86	
341.22583	52	
343.19672	52	
345.18283	48	
349.81169	56	
354.12336	52	
355.15217	56	
356.18596	102	
357.13176	220	
362.90923	54	
365.16240	74	
366.93202	72	
367.13455	60	
367.19977	68	
368.19715	70	
369.16972	60	
370.23811	74	
371.15159	54	
373.17269	160	
375.14949	110	
383.21313	68	
384.15475	44	
389.16153	54	
392.19836	52	
393.83949	46	
396.20479	58	
397.26840	54	
399.78236	52	
400.22790	52	
400.43798	56	
413.87174	58	
415.23009	50	
415.27734	46	
417.21599	46	
418.72456	46	
420.18837	58	
422.23498	52	
424.25304	70	
425.18543	44	
426.22899	60	
427.25598	52	
428.17493	188	
431.80779	44	
432.18207	46	
437.25064	52	
443.25339	44	
446.18863	84	
447.83779	46	
447.88446	50	
450.00628	44	
454.19165	46	
455.18987	58	
455.23067	54	
467.25901	98	
467.83749	72	
468.22116	46	
472.22199	50	
480.26178	54	
481.20399	72	
489.22073	50	
490.22937	48	
499.21149	90	
499.26632	48	
499.61632	44	
503.25429	68	
509.25593	70	
509.47534	48	
511.28440	50	
514.30595	58	
515.48917	44	
517.23265	60	
544.30001	54	
547.28525	46	
548.28162	46	
566.24796	48	
570.24060	70	
572.25410	52	
574.33165	44	
575.28420	60	
584.27385	44	
586.35290	54	
602.31800	122	
603.28525	70	
603.36384	64	
605.23542	44	
618.33244	50	
627.45187	44	
645.32941	284	1+
656.33209	52	
673.34781	480	1+
710.29401	44	
716.38489	64	
716.56485	54	
717.38579	74	
726.35781	86	
728.33980	54	
744.38667	520	1+
END IONS

###FS:    #m/z: 471.90064 #charge 3+
###MS: 1520
###MSMS: 1521
BEGIN IONS
TITLE=Cmpd 102, +MS2(471.9006), 24.4eV, 12.9min #1521
RTINSECONDS=772.198
SCANS=1520-1521
PEPMASS=471.90064	16564
CHARGE=3+
209.10875	38	
215.14425	40	
219.13421	62	
220.09193	70	
222.13963	34	
228.09780	66	
245.16862	46	
252.98372	42	
254.16832	50	
256.13016	40	
258.13936	38	
266.12215	208	
266.57037	38	
276.17316	62	
283.13343	54	
290.14059	62	
292.13154	70	
296.20286	46	
297.16468	32	
298.13729	42	
300.99258	64	
307.04804	32	
309.03144	74	
309.12894	44	
315.13101	92	
315.16935	80	
323.16482	84	
330.15557	32	
342.14854	64	
344.15067	40	
354.17217	42	
378.06551	86	
380.15071	34	
406.17214	88	
410.27548	70	
424.93130	54	
425.19834	64	
426.14778	34	
427.14773	36	
427.28878	66	
431.20425	44	
434.87882	44	
436.26771	44	
452.93693	38	
497.19054	70	
498.21375	36	
511.13877	36	
514.21874	82	
528.26424	46	
563.23213	32	
579.31511	38	
580.35552	34	
584.23886	48	
585.43997	56	
590.31420	32	
592.98260	38	
625.36643	50	
671.38185	40	
678.31103	42	
683.31036	36	
782.42948	40	
950.44350	36	
END IONS

###FS:    #m/z: 466.75492 #charge 1+
###MS: 1520
###MSMS: 1522
BEGIN IONS
TITLE=Cmpd 103, +MS2(466.7549), 25.7eV, 12.9min #1522
RTINSECONDS=772.257
SCANS=1520,1522
PEPMASS=466.75492	82566
CHARGE=1+
201.08036	74	
211.92980	50	
213.07885	56	
228.10654	104	
228.16366	46	
229.17392	64	
231.08874	78	
233.16502	36	
237.16861	50	
239.09967	124	
242.17775	38	
242.96491	60	
244.13422	68	
245.09205	62	
246.10603	36	
246.15723	56	
248.13986	46	
254.11240	42	
256.12468	40	
257.15925	148	
258.16423	56	
261.17438	112	
265.12225	42	
266.09462	54	
266.15164	54	
267.18189	46	
269.16225	56	
270.18409	60	
272.13600	80	
284.12929	70	
288.95893	32	
290.17956	86	
293.11749	48	
299.16567	68	
300.18024	50	
301.15722	88	
302.13884	74	
303.15660	68	
307.24450	50	
313.18880	34	
315.16739	70	
321.17478	34	
333.18114	30	
335.20500	44	
339.12176	38	
339.17983	42	
340.98458	44	
344.22905	38	
345.16712	60	
353.14269	44	
353.21623	58	
354.18632	60	
355.12972	80	
355.19304	40	
356.19483	72	
357.24218	36	
358.49091	50	
360.17725	32	
364.19684	50	
372.19629	36	
373.16344	30	
373.23377	30	
374.18146	50	
375.14710	144	
377.28829	54	
383.15068	40	
392.87874	48	
396.19491	40	
398.19330	40	
398.24629	30	
399.22566	42	
402.15702	52	
402.90807	42	
410.16615	72	
410.20734	50	
418.19207	28	
419.17988	34	
422.22969	94	
423.19861	36	
425.26277	48	
428.17901	64	
428.21853	84	
432.19473	44	
441.21660	40	
442.20945	32	
446.18538	174	1+
447.84410	48	
448.85004	80	
449.21341	28	
454.28223	40	
460.20198	32	
460.30866	32	
463.19824	40	
467.21514	100	
467.82995	136	
468.24856	44	
END IONS

###FS:    #m/z: 471.89940 #charge 3+
###MS: 1524
###MSMS: 1525
BEGIN IONS
TITLE=Cmpd 104, +MS2(471.8994), 24.4eV, 12.9min #1525
RTINSECONDS=773.504
SCANS=1524-1525
PEPMASS=471.89940	19182
CHARGE=3+
205.24930	36	
212.39516	100	
212.55133	40	
213.08698	46	
214.15311	36	
219.15001	70	
220.12364	50	
222.14719	62	
228.08993	42	
238.14613	74	
239.17016	44	
244.12762	38	
245.11548	52	
251.16889	40	
257.12628	64	
258.13258	36	
266.12598	156	
267.12261	152	
268.89983	38	
281.19456	50	
283.14472	52	
290.96398	44	
292.13248	56	
299.12992	40	
307.16740	34	
315.16700	64	
316.16729	34	
323.18031	56	
326.16110	58	
327.13570	40	
329.18387	52	
336.16289	54	
336.72726	36	
353.26096	42	
356.22365	56	
368.41978	44	
369.13807	56	
371.24805	44	
376.02527	38	
380.18636	44	
386.34342	34	
393.09602	58	
398.16403	64	
398.83847	44	
404.83844	36	
404.90139	36	
406.18641	38	
412.86968	44	
427.16444	46	
427.21177	36	
442.22975	36	
446.22195	54	
452.86042	50	
454.24801	66	
455.22612	72	
459.22602	60	
472.18805	34	
472.23752	40	
473.22829	40	
497.19074	74	
498.19118	82	
498.26635	38	
499.17299	56	
500.03443	32	
514.21475	68	
525.27239	44	
554.27245	36	
555.27997	42	
598.27689	40	
609.24902	32	
691.40589	36	
696.30764	68	
697.37192	48	
716.94633	36	
881.41413	34	
END IONS

###FS:    #m/z: 485.73351 #charge 1+
###MS: 1526
###MSMS: 1527
BEGIN IONS
TITLE=Cmpd 105, +MS2(485.7335), 26.4eV, 12.9min #1527
RTINSECONDS=774.175
SCANS=1526-1527
PEPMASS=485.73351	19658
CHARGE=1+
153.76913	36	
208.08018	32	
213.09099	48	
216.08450	48	
218.15602	50	
225.10412	264	
227.16971	36	
227.57647	46	
233.15112	124	
235.15151	36	
240.99487	58	
244.13677	36	
246.12494	266	
246.17010	40	
247.10727	262	1+
252.15103	62	
254.14236	56	
255.14517	72	
256.99988	48	
257.10819	88	
259.21161	56	
260.10108	54	
264.13338	40	
264.16144	68	
265.16568	60	
268.12341	72	
269.11806	54	
274.12176	42	
275.11487	56	
276.10544	64	
285.12200	28	
288.08771	54	
291.14456	60	
291.19663	40	
292.12633	56	
292.16336	44	
292.90512	36	
301.09354	118	
305.19864	40	
316.18421	34	
319.10119	284	
336.13026	50	
338.18393	36	
343.19261	46	
349.19135	50	
352.87207	42	
354.15694	46	
354.98058	50	
356.16448	28	
358.16797	72	
360.16173	66	
372.16492	54	
372.95321	40	
374.14856	34	
375.92998	50	
386.13355	30	
387.20796	48	
389.24051	54	
395.05778	30	
402.18312	36	
404.21152	50	
406.16692	46	
406.27017	34	
411.20321	38	
414.17603	68	
429.20623	48	
429.29857	42	
430.18726	72	
432.19355	50	
439.83907	58	
447.20226	58	
450.81881	48	
450.96541	28	
451.24035	38	
453.23936	42	
454.20139	80	
462.86228	40	
463.88002	58	
468.31112	50	
469.29084	30	
471.19735	42	
486.22920	46	
END IONS

###FS:    #m/z: 485.73323 #charge 2+
###MS: 1528
###MSMS: 1529
BEGIN IONS
TITLE=Cmpd 106, +MS2(485.7332), 26.4eV, 12.9min #1529
RTINSECONDS=774.835
SCANS=1528-1529
PEPMASS=485.73323	23536
CHARGE=2+
208.10695	28	
216.12739	60	
217.07775	50	
218.06695	52	
219.10610	34	
225.09373	192	
226.13650	38	
227.10765	66	
233.15253	156	
235.17863	60	
237.11891	54	
244.14514	62	
247.11447	270	1+
247.15617	46	
255.19625	58	
257.14232	42	
258.15950	38	
264.13543	166	
271.12791	34	
273.12859	32	
274.11722	68	
275.10165	66	
275.13673	34	
275.17152	46	
276.16608	46	
277.15049	50	
280.12193	46	
285.12626	34	
286.14118	46	
289.13683	46	
291.10545	74	
292.12574	42	
295.14155	38	
297.21727	32	
301.10357	46	
313.15937	34	
314.14981	60	
316.20220	36	
319.10525	156	
320.10821	68	
320.14826	42	
329.16571	62	
334.20347	48	
346.12624	52	
346.16733	32	
352.73351	48	
359.17452	32	
366.92759	60	
367.16342	86	
368.17371	64	
372.18035	46	
372.25761	40	
373.16040	32	
386.18919	64	
402.20980	44	
403.20128	44	
403.71670	58	
404.24164	54	
405.21058	28	
409.23613	28	
414.14255	62	
414.18437	68	
415.18279	42	
421.20956	50	
426.25179	60	
428.84820	52	
429.17824	28	
430.16695	40	
431.20488	48	
438.81541	28	
446.85889	40	
447.20238	144	
452.15223	34	
453.21085	46	
454.21860	36	
455.30270	34	
457.19064	54	
467.25826	54	
468.90626	46	
471.22106	70	
472.20873	42	
477.25015	28	
477.28890	48	
484.95280	48	
485.31086	66	
485.37375	32	
486.27524	48	
488.25533	34	
496.20828	28	
498.24621	36	
504.24776	28	
505.22735	38	
514.73273	30	
516.19630	32	
517.25364	42	
517.30780	68	
526.31695	40	
531.22735	34	
535.25917	46	
543.56545	36	
556.22516	36	
561.35285	30	
562.24810	28	
563.25674	40	
564.28151	50	
575.18362	60	
585.23548	26	
586.25460	26	
591.27821	36	
593.31394	42	
596.35109	44	
602.29917	132	
604.30146	72	
612.27589	38	
613.26918	62	
620.24794	46	
624.29481	40	
679.34574	26	
690.95223	40	
693.31767	38	
703.27616	48	
704.28539	32	
720.30684	202	1+
737.40980	30	
740.36824	60	
840.69540	36	
872.41712	42	
END IONS

###FS:    #m/z: 485.73481 #charge 2+
###MS: 1530
###MSMS: 1531
BEGIN IONS
TITLE=Cmpd 107, +MS2(485.7348), 26.4eV, 12.9min #1531
RTINSECONDS=775.471
SCANS=1530-1531
PEPMASS=485.73481	30288
CHARGE=2+
202.08035	50	
208.07176	142	
218.08441	76	
221.08761	42	
225.10182	188	1+
227.09762	32	
229.16522	56	
233.14921	112	
233.42065	36	
237.17440	36	
238.06119	62	
240.12652	74	
244.16614	58	
245.76539	24	
246.04798	54	
246.13161	70	
246.83179	20	
247.11158	26	
250.45090	36	
254.13816	34	
254.18364	66	
254.86021	68	
256.14569	66	
257.08015	58	
264.13975	104	
265.13566	42	
267.17287	62	
269.17027	68	
270.17594	50	
272.10135	64	
274.11422	106	
274.19132	38	
275.10608	74	
277.08534	36	
279.12239	74	
288.04834	72	
291.10827	30	
292.13097	74	
292.16575	60	
296.32891	36	
298.12043	70	
301.10402	104	
302.09877	62	
302.43669	76	
303.08001	28	
308.92057	66	
309.15184	64	
310.24317	36	
314.12385	44	
316.18113	28	
317.13038	36	
319.10420	160	
321.11356	52	
333.14729	46	
336.28067	20	
338.98337	34	
345.03562	60	
346.15449	46	
346.65755	44	
354.15757	42	
354.84258	36	
359.14163	20	
369.89370	44	
370.17435	50	
371.18223	46	
372.16276	138	
373.15078	50	
373.21133	48	
374.16779	46	
386.89336	56	
392.22036	28	
396.15700	46	
405.24362	34	
409.14714	40	
414.18014	42	
418.16797	38	
422.21290	46	
425.86171	36	
426.76988	40	
430.19880	56	
433.23585	26	
447.19932	74	
448.24906	56	
448.84984	26	
453.23180	50	
464.87758	52	
479.27990	22	
492.19212	56	
500.34692	66	
511.74549	36	
519.29810	34	
520.52742	54	
543.25697	36	
546.25792	38	
560.69210	22	
561.26199	38	
562.22974	24	
562.38445	24	
563.21262	46	
565.59514	36	
566.21859	32	
581.24100	30	
584.27614	50	
598.97605	40	
602.26596	34	
604.30189	60	
605.31271	32	
610.22366	26	
624.72612	34	
639.25289	32	
641.28954	20	
641.34505	48	
648.31449	22	
672.28516	30	
703.28986	32	
704.27970	38	
720.31918	94	1+
738.33314	40	
741.38101	22	
785.06280	36	
842.37118	34	
894.93346	36	
END IONS

###FS:    #m/z: 347.67929 #charge 2+
###MS: 1532
###MSMS: 1533
BEGIN IONS
TITLE=Cmpd 108, +MS2(347.6793), 23.0eV, 12.9min #1533
RTINSECONDS=776.116
SCANS=1532-1533
PEPMASS=347.67929	39162
CHARGE=2+
194.90001	78	
201.85674	54	
206.09024	122	
206.68644	50	
207.08924	52	
207.15325	54	
213.09356	42	
215.13867	82	
219.14315	44	
220.09647	30	
224.09376	38	
227.15760	88	
228.14837	42	
235.09174	56	
235.91835	74	
243.14274	106	
244.15276	58	
247.10983	128	
247.31784	38	
251.11836	30	
255.96450	72	
257.10228	48	
263.12791	40	
264.19110	32	
265.11901	616	
268.18379	50	
272.10683	50	
273.05102	30	
275.10896	204	
277.14534	36	
284.13376	44	
286.17264	42	
287.15097	80	
293.10753	44	
303.15198	46	
304.14185	102	
320.18866	70	
321.16141	520	1+
327.13845	34	
330.15122	114	
332.12999	42	
338.18232	566	1+
340.18503	78	
343.17251	58	
346.12852	30	
346.22925	96	
347.23012	524	1+
365.16573	32	
372.16474	52	
380.21079	52	
389.19443	32	
391.21030	36	
395.22798	40	
399.18505	40	
403.84030	36	
421.26609	54	
432.18219	54	
432.28629	36	
434.24188	28	
449.21698	148	
449.35214	44	
450.20936	140	
452.25393	56	
462.25037	32	
467.22418	734	1+
467.28997	54	
467.41176	36	
467.83473	34	
471.18436	30	
475.97614	40	
493.20259	48	
545.83411	50	
550.22794	36	
580.31330	208	1+
600.96069	50	
END IONS

###FS:    #m/z: 485.73483 #charge 2+
###MS: 1534
###MSMS: 1535
BEGIN IONS
TITLE=Cmpd 109, +MS2(485.7348), 26.4eV, 12.9min #1535
RTINSECONDS=776.75
SCANS=1534-1535
PEPMASS=485.73483	44434
CHARGE=2+
146.92528	18	
151.82620	18	
153.74155	18	
198.30087	18	
201.09909	56	
206.93074	36	
218.06237	62	
219.13068	32	
225.10708	68	
228.00632	62	
233.14824	34	
240.19894	18	
241.20386	28	
243.14087	48	
246.07946	22	
247.10368	146	
247.14116	54	
248.11825	108	
254.11402	40	
255.14907	58	
257.06197	60	
257.14644	46	
258.13325	38	
259.12298	36	
260.16881	40	
264.02505	22	
264.13517	94	
265.14011	28	
272.11284	56	
272.15936	56	
274.11746	66	
275.12355	80	
281.21101	18	
285.11982	56	
289.18428	18	
291.10237	72	
292.17601	36	
293.16483	44	
301.10232	52	
301.13645	56	
302.15198	56	
303.09294	46	
308.93095	54	
314.28988	36	
319.10401	138	
320.10487	128	
320.24477	32	
325.18775	52	
325.93498	18	
346.21286	32	
348.19786	38	
354.27036	30	
355.17195	48	
356.96746	24	
372.16110	72	
378.14260	32	
391.19873	56	
402.17489	28	
412.16845	34	
413.16475	50	
419.19892	40	
419.53972	30	
420.19444	34	
427.45645	18	
429.19279	34	
431.16488	60	
432.19600	28	
433.19238	22	
447.19226	48	
462.86081	26	
470.19798	28	
486.24054	40	
486.35474	38	
492.82362	20	
497.25603	38	
498.24300	38	
517.26635	36	
528.23023	42	
531.22706	38	
536.22295	30	
539.62780	18	
542.27220	24	
551.24417	22	
560.27492	46	
561.33011	22	
562.23770	34	
563.25708	50	
578.28121	50	
599.57073	18	
602.30545	32	
610.25658	46	
611.28501	34	
612.27142	22	
619.26813	44	
638.25397	28	
677.01336	18	
679.32063	46	
680.33040	22	
686.52240	18	
694.29860	46	
700.08428	36	
702.30913	40	
703.26725	56	
703.37706	38	
704.33234	28	
710.35990	26	
720.30248	28	
738.38304	34	
739.33049	28	
748.45243	18	
952.36092	18	
END IONS

###FS:    #m/z: 485.73501 #charge 2+
###MS: 1536
###MSMS: 1537
BEGIN IONS
TITLE=Cmpd 110, +MS2(485.7350), 26.4eV, 13.0min #1537
RTINSECONDS=777.348
SCANS=1536-1537
PEPMASS=485.73501	52804
CHARGE=2+
168.11225	20	
198.20690	18	
199.83526	36	
202.08775	52	
209.08980	26	
214.16990	62	
215.14322	46	
218.04818	70	
221.10357	20	
224.95157	26	
225.09734	242	
227.10511	52	
233.14833	50	
235.08278	66	
246.11997	196	
247.12446	92	
257.09222	40	
257.12419	30	
257.15571	66	
263.10303	48	
264.13304	122	
264.20370	20	
266.30942	18	
272.11498	24	
274.11753	102	
275.07704	64	
285.38928	20	
289.12884	52	
291.10752	36	
292.12435	52	
292.15239	42	
293.26919	52	
295.12603	38	
296.09468	20	
297.08361	32	
300.97767	44	
301.09846	78	
302.99736	34	
303.08320	72	
307.17548	38	
312.16732	56	
319.11165	122	
320.22040	50	
323.78396	18	
343.16772	46	
356.13543	34	
359.13966	42	
372.15636	42	
385.18729	52	
386.18917	44	
396.19473	36	
402.20891	60	
404.19494	24	
407.52761	20	
414.16289	82	
416.18227	20	
419.98706	18	
430.18260	66	
430.24128	30	
431.17541	38	
442.40695	56	
447.20216	28	
448.72301	28	
454.21351	36	
456.20269	54	
456.64358	20	
458.20261	20	
460.21305	48	
471.23286	30	
471.59575	18	
478.71541	18	
485.36226	36	
485.40970	38	
487.21716	44	
489.25249	42	
489.75551	20	
492.30145	36	
498.28267	48	
502.20510	20	
503.27031	88	
506.05405	20	
506.21793	32	
507.02595	20	
508.04007	38	
512.07709	18	
519.22653	18	
523.72084	18	
532.30103	56	
536.74384	20	
543.80040	36	
544.65517	36	
545.21133	34	
559.30756	18	
561.26150	26	
572.66289	20	
580.54362	18	
581.21798	50	
582.26755	60	
586.34691	20	
592.24394	46	
602.29718	32	
612.26367	48	
628.31601	36	
641.37256	36	
647.99783	22	
671.03060	20	
674.29434	58	
678.27608	32	
679.33568	40	
685.26255	44	
692.05379	36	
702.27728	26	
703.30723	36	
720.32773	30	
721.31483	30	
729.07522	20	
738.33752	36	
739.34395	22	
749.36737	62	
775.93759	20	
808.16131	18	
923.21515	18	
940.73736	18	
941.28331	20	
END IONS

###FS:    #m/z: 347.67964 #charge 2+
###MS: 1536
###MSMS: 1538
BEGIN IONS
TITLE=Cmpd 111, +MS2(347.6796), 23.0eV, 13.0min #1538
RTINSECONDS=777.399
SCANS=1536,1538
PEPMASS=347.67964	45610
CHARGE=2+
161.96569	36	
202.08198	106	
206.09219	98	
207.08509	82	
215.14166	42	
225.12615	48	
236.85607	36	
242.06357	46	
243.12533	72	
244.12982	76	
247.11082	250	
247.20610	44	
248.08685	42	
249.11116	50	
249.86560	28	
250.66233	32	
252.09321	50	
261.12552	30	
265.11988	318	1+
267.09231	40	
275.11156	56	
294.22867	36	
300.15718	34	
303.16142	38	
304.13351	34	
305.13737	58	
312.16918	84	
313.14554	44	
313.36725	36	
314.51264	36	
315.85919	56	
320.16145	72	
321.15580	134	
322.16282	94	
324.16983	64	
324.50960	36	
324.91958	50	
330.17937	30	
335.47737	36	
338.18225	412	1+
338.23740	26	
340.08282	34	
341.54453	36	
344.16090	66	
346.22796	38	
347.24137	182	
347.33464	46	
348.22335	54	
354.49208	36	
356.16870	44	
374.27385	36	
383.20760	54	
384.39177	36	
389.15838	36	
399.20177	36	
407.20386	62	
408.18188	58	
430.19336	36	
432.19054	104	
449.21097	136	
449.26954	48	
451.20234	40	
451.35447	24	
466.23681	26	
467.22660	342	1+
498.18390	34	
580.30834	40	
693.30714	56	
END IONS

###FS:    #m/z: 485.73391 #charge 2+
###MS: 1539
###MSMS: 1540
BEGIN IONS
TITLE=Cmpd 112, +MS2(485.7339), 26.4eV, 13.0min #1540
RTINSECONDS=778.042
SCANS=1539-1540
PEPMASS=485.73391	57848
CHARGE=2+
145.27689	20	
149.81069	20	
150.70588	18	
160.05594	20	
160.98117	18	
173.54295	18	
193.93363	36	
200.06785	42	
202.09467	36	
204.95197	80	
208.85916	20	
209.07103	42	
212.67600	18	
218.07899	32	
220.12385	54	
225.09795	260	
225.25205	20	
225.34822	26	
227.07819	44	
230.83668	20	
233.15358	70	
237.12506	52	
243.13598	66	
246.12879	30	
247.10683	170	
254.13968	36	
256.14593	64	
264.13351	132	
264.17734	72	
268.14545	68	
274.13510	20	
274.28462	18	
275.07177	34	
275.12128	32	
280.02945	20	
281.01574	18	
282.14962	68	
285.12679	72	
289.13383	46	
290.30694	36	
291.13928	60	
292.14010	56	
293.12971	48	
293.23737	20	
293.91943	44	
301.09065	66	
302.20486	64	
307.12535	52	
313.13200	58	
313.26996	20	
315.23268	24	
316.22056	20	
317.16405	70	
318.95630	36	
319.10696	142	
320.11202	52	
331.13054	40	
331.16298	72	
342.18795	32	
358.19125	34	
358.60368	18	
361.18821	22	
384.18142	20	
386.93075	18	
387.17759	38	
387.22925	42	
394.82410	34	
395.63309	20	
402.21328	30	
403.18288	40	
404.21237	36	
405.20642	32	
411.19719	54	
414.17403	38	
416.25626	38	
417.28067	48	
417.95408	20	
422.20241	20	
429.17888	28	
430.83647	30	
432.22593	42	
437.15620	22	
437.76079	20	
438.04558	18	
443.92157	34	
448.65576	24	
448.88070	42	
455.17521	50	
457.33174	34	
458.23036	24	
466.34187	20	
475.18794	42	
476.25897	34	
486.20575	18	
486.30386	18	
506.27841	30	
537.15016	20	
539.33513	44	
552.26666	40	
560.84672	22	
561.27884	36	
563.21351	30	
575.23360	32	
578.41763	22	
578.56524	48	
586.29621	20	
599.30880	64	
602.26852	24	
610.27588	54	
617.79181	38	
619.25024	52	
632.79152	20	
637.19042	20	
639.09451	20	
648.41095	20	
674.45190	20	
676.06373	20	
677.26182	56	
689.36499	34	
697.91847	18	
703.29584	40	
705.35793	36	
724.84127	20	
725.95918	26	
749.34710	40	
760.34944	18	
806.39814	32	
816.36719	86	
830.22172	20	
905.99163	18	
908.98772	20	
952.26805	20	
965.51923	20	
END IONS

###FS:    #m/z: 347.67955 #charge 2+
###MS: 1539
###MSMS: 1541
BEGIN IONS
TITLE=Cmpd 113, +MS2(347.6796), 23.0eV, 13.0min #1541
RTINSECONDS=778.082
SCANS=1539,1541
PEPMASS=347.67955	51780
CHARGE=2+
199.14692	50	
200.10935	42	
202.08771	64	
206.09417	68	
207.11622	44	
215.13344	24	
220.09798	66	
225.08701	50	
227.17700	36	
227.62108	28	
243.14878	66	
247.10193	104	
248.11249	50	
248.94483	54	
252.23523	40	
257.15963	70	
265.11852	190	
269.12229	110	
275.15450	44	
280.13737	32	
286.18929	38	
301.14193	36	
304.36846	20	
314.10827	70	
315.66942	36	
321.16685	94	
322.15440	28	
337.89660	40	
338.18496	412	1+
338.28668	62	
344.19664	42	
346.93543	68	
347.22212	254	1+
348.16811	26	
402.72870	36	
407.19430	38	
432.19215	84	
434.00441	20	
449.21337	74	
450.20435	52	
467.21844	510	1+
467.27776	52	
468.21946	314	1+
483.01654	22	
535.26569	20	
537.40798	36	
562.76355	36	
580.38481	48	
637.33561	44	
END IONS

###FS:    #m/z: 485.73448 #charge 1+
###MS: 1542
###MSMS: 1543
BEGIN IONS
TITLE=Cmpd 114, +MS2(485.7345), 26.4eV, 13.0min #1543
RTINSECONDS=778.722
SCANS=1542-1543
PEPMASS=485.73448	60150
CHARGE=1+
179.25612	18	
196.06811	36	
202.08851	92	
208.07384	46	
214.16362	66	
215.13249	70	
218.05510	46	
219.12667	30	
224.13094	64	
225.09956	376	
225.60572	18	
227.07816	56	
228.11332	72	
231.07598	38	
241.21003	18	
246.14091	78	
247.11274	270	1+
254.10503	42	
254.33945	52	
258.08373	52	
258.11935	22	
259.20335	50	
264.14492	146	
268.11506	46	
273.10981	44	
273.15870	40	
274.12147	94	
274.16935	44	
275.08052	80	
283.14214	92	
286.18539	48	
287.13049	58	
289.13326	36	
291.09500	42	
292.12839	102	
292.16466	108	
301.13717	64	
302.10565	56	
302.14710	50	
303.16156	58	
318.14929	38	
319.10764	158	
321.15913	32	
329.17550	68	
329.56119	36	
330.21177	42	
338.16493	32	
341.19589	56	
345.13381	30	
346.19789	72	
355.16803	28	
356.22871	52	
359.18294	42	
365.16489	42	
368.88552	62	
371.13772	50	
371.90802	36	
372.18070	84	
375.21583	48	
376.60655	36	
377.12550	44	
400.78776	18	
402.19754	24	
403.18346	134	1+
403.26898	32	
406.25131	48	
410.55529	36	
411.13657	30	
414.20014	48	
415.22008	44	
419.21290	34	
420.22404	66	
421.22334	48	
428.19848	52	
432.19615	38	
437.20740	34	
457.67322	18	
458.79369	18	
460.24820	36	
461.21384	56	
461.37346	22	
466.84440	48	
468.85428	58	
471.22909	60	
472.05054	36	
472.17611	54	
475.20009	40	
477.10769	18	
485.25230	72	
486.25282	76	
486.88984	20	
487.22125	46	
487.27675	32	
491.21187	48	
END IONS

###FS:    #m/z: 347.67996 #charge 1+
###MS: 1542
###MSMS: 1544
BEGIN IONS
TITLE=Cmpd 115, +MS2(347.6800), 23.0eV, 13.0min #1544
RTINSECONDS=778.777
SCANS=1542,1544
PEPMASS=347.67996	50078
CHARGE=1+
183.21842	36	
203.09650	46	
206.09019	96	
231.04797	52	
232.14197	68	
233.11725	54	
234.24942	30	
247.11222	216	1+
254.90658	58	
258.11017	56	
265.12153	560	1+
268.20131	48	
272.13208	40	
276.10358	34	
276.13899	66	
276.31133	34	
278.15215	52	
289.12516	62	
292.15940	60	
296.15341	60	
304.12868	104	
316.92712	40	
319.15657	42	
320.21137	46	
321.15581	272	
322.19845	68	
330.14436	68	
337.90035	34	
338.18147	850	1+
338.25425	46	
339.00234	30	
346.22268	38	
347.07024	52	
347.22216	302	1+
END IONS

###FS:    #m/z: 485.73420 #charge 1+
###MS: 1545
###MSMS: 1546
BEGIN IONS
TITLE=Cmpd 116, +MS2(485.7342), 26.4eV, 13.0min #1546
RTINSECONDS=779.433
SCANS=1545-1546
PEPMASS=485.73420	68066
CHARGE=1+
151.54734	18	
170.49967	20	
193.07074	18	
202.08445	64	
203.72414	20	
207.11070	62	
208.09606	58	
208.65281	26	
214.91284	20	
218.06996	72	
219.10005	48	
220.11043	120	
221.11053	42	
225.09402	166	
227.09334	82	
228.16867	18	
233.14905	136	
233.19294	26	
235.08229	54	
247.05833	40	
247.11276	202	1+
249.11017	74	
254.14319	54	
257.10387	50	
257.14334	48	
258.14240	66	
264.14788	74	
265.61582	36	
269.07890	42	
271.11525	46	
272.04609	20	
272.15900	48	
274.12163	310	
275.08529	150	
287.12730	26	
289.13066	22	
291.15209	38	
292.05538	20	
292.12318	76	
301.09846	90	
302.15528	32	
318.13374	36	
319.11155	136	
320.11971	62	
325.18849	38	
343.20090	26	
349.19807	30	
351.76253	22	
352.35181	20	
354.17678	34	
354.23687	36	
357.08378	20	
358.16232	52	
358.82674	20	
359.19370	26	
371.22261	40	
372.15574	48	
373.16582	20	
377.20525	30	
380.13866	40	
384.27889	38	
385.15585	62	
386.18390	36	
402.19616	66	
402.92818	52	
403.23354	94	
404.21597	48	
406.24579	32	
415.19231	44	
422.21931	38	
427.22381	20	
428.09518	20	
429.19281	44	
430.20704	26	
430.93192	18	
432.18281	46	
442.24334	20	
446.11251	20	
447.19527	56	
448.20340	54	
452.26946	24	
454.21533	38	
464.22984	48	
466.90191	62	
470.19025	24	
472.20279	50	
481.26637	42	
481.77234	20	
484.94102	36	
488.23818	28	
END IONS

###FS:    #m/z: 347.67965 #charge 1+
###MS: 1545
###MSMS: 1547
BEGIN IONS
TITLE=Cmpd 117, +MS2(347.6796), 23.0eV, 13.0min #1547
RTINSECONDS=779.478
SCANS=1545,1547
PEPMASS=347.67965	56368
CHARGE=1+
155.37186	36	
203.08263	44	
206.09368	80	
215.14076	98	
225.09833	44	
229.12659	40	
231.14274	54	
237.13080	78	
243.12703	72	
244.08928	36	
247.10990	198	
248.11181	162	
254.05902	36	
255.00240	34	
262.11827	56	
265.11961	304	
265.27459	22	
267.16892	28	
270.42140	50	
271.18329	38	
277.15006	44	
278.14477	48	
279.12388	66	
280.13428	52	
287.12588	92	
294.12130	38	
300.09343	58	
304.12346	74	
306.16264	32	
308.90305	52	
321.15109	174	
322.15621	112	
329.03710	68	
330.66517	32	
337.92385	26	
337.97025	44	
338.18166	414	1+
339.13294	22	
339.71413	58	
340.18695	72	
342.18771	40	
346.84450	22	
347.22091	158	
END IONS

###FS:    #m/z: 485.73467 #charge 1+
###MS: 1548
###MSMS: 1549
BEGIN IONS
TITLE=Cmpd 118, +MS2(485.7347), 26.4eV, 13.0min #1549
RTINSECONDS=780.119
SCANS=1548-1549
PEPMASS=485.73467	69428
CHARGE=1+
153.83244	38	
201.85496	18	
215.13901	70	
218.08390	24	
219.10783	36	
223.65180	74	
225.10025	224	1+
230.18197	52	
231.09938	48	
233.14512	180	1+
238.12974	60	
240.92557	18	
243.14369	54	
245.06045	18	
246.12696	108	
247.10896	244	
254.09617	56	
254.14767	56	
255.13698	44	
258.06636	64	
260.21543	50	
264.13403	298	
265.14176	158	
270.87965	18	
274.13848	44	
275.10516	78	
275.18065	46	
276.08494	44	
277.11600	58	
283.13400	64	
284.06450	56	
284.10937	32	
286.13172	48	
287.16608	54	
289.14137	44	
291.11280	60	
292.13142	62	
296.79989	18	
299.12424	28	
301.09387	188	1+
301.42119	20	
304.19703	54	
305.50404	18	
313.78986	56	
316.96343	18	
319.11233	142	
320.09843	46	
320.73245	18	
321.13253	48	
328.62903	18	
341.51308	18	
343.20566	56	
344.21441	26	
346.16952	24	
356.11037	28	
357.21610	62	
361.10838	18	
363.17875	52	
372.16116	86	
373.20655	122	
373.26810	60	
375.19231	46	
376.93239	30	
379.17068	32	
384.16869	28	
384.93160	48	
385.19707	60	
386.18059	44	
394.90722	18	
403.18017	36	
403.23269	62	
414.16851	62	
416.18246	30	
416.23728	66	
419.20605	58	
420.21493	56	
421.21350	22	
426.25377	30	
429.24242	110	
446.90057	18	
447.20313	44	
448.16613	42	
448.23142	62	
452.20323	110	
467.89866	50	
469.07565	18	
474.29669	22	
475.18480	146	
486.19142	30	
486.43994	30	
490.16682	36	
END IONS

###FS:    #m/z: 485.73460 #charge 1+
###MS: 1550
###MSMS: 1551
BEGIN IONS
TITLE=Cmpd 119, +MS2(485.7346), 26.4eV, 13.0min #1551
RTINSECONDS=780.726
SCANS=1550-1551
PEPMASS=485.73460	77176
CHARGE=1+
148.81278	20	
168.57072	20	
195.10230	58	
196.76507	18	
201.03626	28	
206.58075	20	
208.14153	56	
219.12715	72	
225.10285	262	1+
225.15729	70	
227.09611	82	
227.12779	62	
227.37824	20	
228.10470	42	
230.05058	52	
231.13177	38	
233.14807	32	
236.06414	68	
238.13890	50	
243.16291	28	
244.12128	86	
246.12213	46	
247.11065	604	1+
247.16449	52	
252.64734	74	
253.50866	20	
254.12369	32	
255.09017	44	
257.14430	126	
260.16024	62	
260.32174	42	
263.42535	20	
264.13658	124	
264.31114	56	
265.13751	94	
266.14221	40	
270.10321	76	
271.11897	54	
272.16699	40	
274.13743	80	
275.09916	44	
277.39081	34	
283.17786	48	
285.12947	46	
285.47772	20	
287.13861	72	
288.89730	36	
290.13061	136	1+
291.83435	24	
293.14091	20	
295.19917	30	
298.15185	20	
300.91262	20	
301.09840	88	
302.10027	48	
305.02152	40	
308.90776	18	
311.18504	34	
319.09828	162	
319.51914	28	
320.10677	58	
327.39664	20	
341.47707	20	
342.69202	26	
347.15858	36	
347.52943	20	
348.44522	30	
352.64549	52	
352.89477	22	
354.16730	44	
354.97420	36	
360.15714	42	
360.67422	66	
368.28294	20	
369.48955	24	
369.66437	40	
372.17109	80	
373.27286	42	
374.18694	36	
376.17966	42	
380.15912	50	
380.24201	48	
384.18143	50	
385.18705	76	
386.18428	28	
387.18380	72	
388.85374	32	
391.20037	40	
396.24794	68	
397.47283	20	
401.20215	64	
401.25704	28	
402.20261	114	
402.32418	52	
403.19085	122	
404.19268	106	
404.33249	40	
404.99557	20	
409.11946	20	
414.17952	50	
417.28121	52	
419.21133	48	
420.21628	58	
423.27029	22	
423.96813	20	
429.20280	182	1+
430.84979	44	
432.18576	126	
432.86393	40	
435.13886	26	
442.20744	74	
446.58805	20	
447.17819	28	
454.21261	66	
457.25384	42	
458.19375	36	
458.50530	24	
470.22686	38	
475.18983	44	
477.24655	76	
482.15246	44	
485.23760	28	
486.22003	92	
489.22250	40	
END IONS

###FS:    #m/z: 485.73402 #charge 2+
###MS: 1552
###MSMS: 1553
BEGIN IONS
TITLE=Cmpd 120, +MS2(485.7340), 26.4eV, 13.0min #1553
RTINSECONDS=781.349
SCANS=1552-1553
PEPMASS=485.73402	77368
CHARGE=2+
177.92762	82	
187.88357	38	
202.08667	74	
208.06853	42	
215.13657	86	
216.14200	50	
218.05227	58	
219.04898	60	
219.10654	88	
221.13535	46	
224.13467	56	
225.09808	184	
227.10145	64	
229.10035	86	
233.14825	384	
237.13473	38	
240.13734	62	
241.20907	44	
243.21025	56	
246.12628	310	
247.11203	390	1+
252.14427	78	
252.20805	42	
254.14072	36	
255.14519	124	
256.07056	42	
257.14154	74	
259.13139	42	
260.16140	120	
261.14572	42	
264.13701	174	
265.14312	120	
269.13977	34	
272.10208	34	
272.16159	40	
274.11369	106	
275.08425	62	
275.12886	72	
276.11050	54	
284.12987	50	
284.97317	50	
286.19022	48	
291.11772	34	
292.12656	102	
295.13705	46	
301.09450	194	
303.13450	34	
307.14005	46	
309.14615	46	
311.18340	40	
317.13993	60	
318.12083	46	
319.10519	406	1+
319.25443	46	
320.15894	66	
321.10497	48	
336.16354	50	
341.16724	40	
343.80765	82	
346.15090	56	
357.20310	54	
372.15821	116	
373.16110	80	
373.21640	68	
375.20805	46	
379.17080	58	
381.18609	82	
384.16733	54	
384.20277	52	
386.51270	36	
387.18790	58	
392.14159	42	
395.19567	62	
401.19499	292	1+
404.20664	96	
405.17430	50	
413.83745	50	
419.01035	46	
419.20484	226	1+
420.41961	34	
421.20797	70	
421.25947	82	
425.25193	42	
428.85397	36	
429.18831	118	
429.22917	74	
430.20893	66	
431.18635	42	
432.19369	46	
433.20030	42	
438.90599	36	
444.27237	56	
447.20124	242	
448.79713	62	
450.19649	36	
451.05973	36	
452.15713	34	
454.19730	36	
454.27647	38	
454.69845	66	
459.23009	62	
463.21045	46	
467.23499	40	
468.22965	36	
469.25588	40	
471.25217	88	
472.22775	58	
475.18228	70	
485.24418	54	
485.47367	58	
487.15124	44	
487.33676	50	
489.84820	36	
498.23081	40	
506.21186	42	
507.23688	44	
508.23150	30	
517.24834	40	
519.27745	30	
546.25052	46	
560.26892	42	
561.31719	72	
562.23349	44	
563.23162	64	
570.27177	66	
571.34218	38	
582.35453	42	
592.24286	82	
602.28358	32	
602.32380	44	
602.42270	46	
603.28651	44	
603.53130	42	
611.27704	44	
612.28820	38	
619.30758	32	
620.25270	48	
630.30631	36	
638.26875	44	
645.06990	58	
664.26658	54	
679.34640	42	
680.45227	50	
693.31046	86	
703.28112	112	1+
704.31599	32	
705.28777	54	
720.31313	42	
722.30367	64	
723.32642	66	
738.31899	48	
750.35201	50	
806.39752	40	
822.56856	38	
884.45861	112	
END IONS

###FS:    #m/z: 347.67955 #charge 2+
###MS: 1552
###MSMS: 1554
BEGIN IONS
TITLE=Cmpd 121, +MS2(347.6795), 23.0eV, 13.0min #1554
RTINSECONDS=781.399
SCANS=1552,1554
PEPMASS=347.67955	62806
CHARGE=2+
170.92031	36	
202.08021	60	
205.87024	32	
206.09103	142	
207.09353	94	
215.14612	72	
219.12635	40	
220.09689	32	
223.13271	74	
227.07641	24	
228.10104	38	
238.95611	44	
239.55240	36	
243.13214	76	
244.12284	46	
247.10621	522	1+
247.18181	52	
248.17053	34	
252.17050	46	
252.97930	46	
259.16138	74	
260.16506	36	
262.18701	30	
265.11880	212	
266.13517	64	
269.12780	56	
271.24894	42	
274.12445	26	
276.83706	36	
279.13134	46	
279.18831	36	
287.13914	62	
289.10673	48	
294.11594	60	
296.13221	66	
301.10065	72	
302.09190	36	
303.15033	46	
304.17477	52	
313.14149	74	
317.10334	54	
321.14832	52	
321.24177	42	
322.16171	102	
322.79613	26	
322.90391	36	
323.16365	50	
335.04130	36	
336.78528	30	
338.18286	826	1+
339.23436	72	
342.55849	26	
346.24275	62	
347.22559	246	1+
348.15924	36	
361.18675	44	
380.15267	26	
386.36467	38	
388.20867	44	
398.24542	36	
423.03635	36	
432.18838	42	
433.18802	66	
449.22120	168	
450.19644	96	
450.30620	36	
451.21814	46	
452.23051	36	
467.01487	32	
467.22076	772	1+
468.99064	40	
478.21621	46	
563.53057	36	
580.30890	84	
602.30256	30	
637.35276	24	
672.79447	36	
674.48588	36	
END IONS

###FS:    #m/z: 485.73472 #charge 1+
###MS: 1555
###MSMS: 1556
BEGIN IONS
TITLE=Cmpd 122, +MS2(485.7347), 26.4eV, 13.0min #1556
RTINSECONDS=782.055
SCANS=1555-1556
PEPMASS=485.73472	86952
CHARGE=1+
151.18505	18	
165.39811	20	
165.48565	18	
168.94474	20	
188.84269	20	
202.08916	108	
202.41440	34	
208.07000	50	
212.10386	86	
215.14381	48	
218.05725	122	
219.12020	46	
223.05468	38	
225.09257	132	
225.14494	72	
233.15492	68	
234.18064	72	
234.97672	22	
235.07892	38	
236.06353	28	
237.09755	30	
238.11839	108	
241.14921	64	
242.15344	32	
243.14080	74	
244.10462	60	
245.12752	66	
246.05452	44	
246.12416	196	
246.22748	34	
247.10890	248	
247.93935	54	
254.09220	52	
254.14768	36	
256.14857	60	
257.10452	114	
264.13331	118	
265.14076	44	
266.16444	44	
271.14021	42	
273.13045	36	
274.12069	72	
275.14657	42	
275.25424	18	
280.13447	52	
280.95888	28	
281.12011	34	
281.15982	64	
286.64190	20	
290.14374	34	
291.11182	42	
292.12260	138	
292.16782	112	
299.23742	18	
300.57642	24	
301.09288	260	
302.20175	68	
302.61908	68	
305.05591	20	
310.16114	46	
310.21565	34	
312.60226	48	
313.15645	90	
319.10630	192	
321.09518	40	
321.22860	48	
326.67959	18	
326.92868	46	
330.67648	50	
333.05093	20	
346.16700	78	
352.14060	42	
354.95131	32	
355.63193	40	
356.16214	24	
357.18856	50	
358.17384	38	
358.22125	46	
360.70814	22	
361.45648	20	
365.17287	30	
366.13066	36	
372.15982	76	
373.21386	32	
379.37966	20	
384.16660	38	
386.17892	42	
388.95210	42	
389.37480	24	
392.11025	42	
394.20282	20	
402.18768	76	
403.18698	106	
404.22696	28	
405.20058	60	
411.20250	48	
412.18974	40	
413.08867	20	
414.17490	30	
415.16686	32	
416.15814	54	
419.20803	156	1+
422.20756	24	
422.38281	26	
428.85231	42	
429.19514	28	
430.19992	48	
431.18845	44	
437.19456	28	
437.24516	56	
439.84815	40	
440.48649	20	
446.94761	20	
447.15272	36	
447.21153	214	1+
447.28785	30	
448.84999	28	
450.05190	40	
452.19680	40	
454.19131	30	
456.20870	46	
466.87283	40	
467.83422	54	
475.17949	76	
476.25117	66	
484.20821	36	
485.36995	42	
486.22691	56	
489.22792	48	
END IONS

###FS:    #m/z: 347.67942 #charge 2+
###MS: 1555
###MSMS: 1557
BEGIN IONS
TITLE=Cmpd 123, +MS2(347.6794), 23.0eV, 13.0min #1557
RTINSECONDS=782.096
SCANS=1555,1557
PEPMASS=347.67942	69758
CHARGE=2+
169.04001	36	
190.10005	36	
206.08548	46	
206.11126	50	
208.11426	30	
230.13842	50	
231.12764	56	
232.14636	30	
243.11584	46	
247.11378	150	
247.73919	20	
247.81563	28	
248.10587	248	
248.14188	50	
257.14730	38	
265.12237	226	
266.15179	82	
267.12367	26	
269.12945	72	
270.22276	62	
275.10163	56	
276.10851	70	
277.19458	58	
286.15877	44	
287.15941	46	
296.15665	58	
302.85097	52	
303.14361	30	
304.12609	82	
313.21821	30	
320.12049	44	
321.15448	252	
322.11864	58	
331.14913	46	
338.18195	314	1+
346.23261	24	
347.22707	142	
348.16281	50	
354.14678	46	
361.19294	32	
365.89058	34	
370.20126	22	
378.64545	20	
387.20759	70	
404.07406	38	
407.19899	54	
432.18982	38	
449.20945	120	
450.18581	78	
450.23745	32	
467.07984	24	
467.22493	566	1+
468.33286	58	
493.18761	30	
580.97187	20	
581.31209	60	
638.33311	48	
END IONS

###FS:    #m/z: 485.73436 #charge 1+
###MS: 1558
###MSMS: 1559
BEGIN IONS
TITLE=Cmpd 124, +MS2(485.7344), 26.4eV, 13.0min #1559
RTINSECONDS=782.729
SCANS=1558-1559
PEPMASS=485.73436	101778
CHARGE=1+
201.30312	18	
202.49320	18	
203.69388	20	
204.75652	18	
209.44965	18	
210.52679	18	
211.04923	36	
211.15386	18	
211.26036	18	
211.48868	18	
211.66761	18	
211.73235	18	
212.42987	18	
212.80006	18	
213.13654	60	
213.25847	18	
213.51463	18	
213.69825	18	
214.49482	18	
215.16286	38	
216.50427	18	
218.34902	18	
218.43798	18	
218.95277	18	
219.05684	50	
219.10547	96	
220.41137	18	
221.43450	18	
223.24142	18	
224.14019	40	
225.09882	166	
225.13806	58	
225.22455	18	
225.58606	18	
226.71568	18	
229.10584	56	
229.24484	18	
231.11539	48	
231.86774	36	
232.76132	18	
233.17337	98	
234.87843	18	
235.08272	56	
235.45238	18	
236.93664	18	
237.38806	18	
237.44856	18	
238.11481	26	
239.74890	18	
240.04888	18	
240.57227	18	
240.73467	18	
243.20999	18	
244.09235	56	
244.40330	18	
244.86588	18	
245.09058	28	
246.12280	210	
247.00018	18	
247.10537	438	1+
249.12274	62	
249.83412	18	
249.90032	18	
250.08722	48	
250.11146	56	
250.21486	18	
251.85699	18	
251.99407	18	
252.39308	18	
253.37115	18	
253.62534	18	
254.14983	70	
255.21170	60	
255.79321	18	
256.08180	28	
257.14057	26	
260.26638	18	
261.58758	38	
262.11867	64	
263.16670	18	
263.41302	18	
263.69344	18	
264.14815	88	
265.37914	18	
266.69395	18	
272.10098	60	
273.10016	72	
274.11968	126	
274.94169	18	
275.11885	106	
276.10115	32	
278.79137	18	
279.29852	18	
280.14799	34	
283.13404	48	
289.16070	40	
290.38052	20	
291.11360	84	
298.16937	52	
299.17346	44	
301.09323	64	
302.10719	98	
303.10187	62	
306.14118	50	
316.18562	40	
317.11835	52	
317.90068	36	
319.11510	54	
319.47533	38	
320.10573	70	
321.11552	44	
321.26935	44	
324.17064	38	
331.21104	70	
342.17921	32	
344.17594	22	
346.67145	26	
355.18948	28	
372.16158	52	
373.18628	74	
374.14793	50	
378.91061	54	
387.19707	70	
388.93639	82	
396.84693	20	
402.19556	168	1+
412.85391	48	
414.17983	76	
417.28080	46	
419.17299	48	
428.68020	22	
429.20586	58	
430.19447	38	
432.19367	34	
433.22836	34	
441.23657	24	
443.55130	20	
447.20056	130	
448.20901	50	
449.19165	44	
449.26226	52	
453.22748	34	
454.20401	86	
455.21956	58	
459.05695	26	
465.55096	36	
469.26555	22	
472.21658	48	
473.26143	46	
476.26156	58	
481.18671	54	
486.22345	32	
END IONS

###FS:    #m/z: 347.67910 #charge 2+
###MS: 1558
###MSMS: 1560
BEGIN IONS
TITLE=Cmpd 125, +MS2(347.6791), 23.0eV, 13.0min #1560
RTINSECONDS=782.765
SCANS=1558,1560
PEPMASS=347.67910	74790
CHARGE=2+
174.63252	18	
184.90336	18	
206.08882	50	
220.08573	64	
228.14456	88	
231.72030	18	
243.13869	86	
244.09310	38	
247.11183	328	1+
248.14961	58	
249.09387	44	
252.14733	64	
254.32607	38	
256.50950	18	
265.12316	244	
274.11905	68	
275.08935	58	
276.13718	28	
277.99224	22	
279.14628	96	
293.11940	32	
296.14410	44	
301.45311	18	
304.11923	48	
309.53365	18	
311.97426	36	
319.10170	90	
320.17765	40	
321.15717	116	
322.14933	84	
329.15185	58	
337.95784	26	
338.18446	514	1+
347.22430	238	1+
370.14788	46	
382.62354	18	
397.31629	18	
403.20415	28	
406.24225	22	
407.18985	56	
415.38445	36	
428.97828	18	
432.19851	60	
449.20227	76	
450.19909	98	
451.12462	40	
467.22112	172	
468.23977	116	
469.21344	44	
469.25164	50	
493.86183	18	
524.68557	18	
535.25951	36	
541.30099	18	
554.03419	36	
577.10881	18	
580.31760	34	
581.29741	28	
617.47148	118	1+
621.84461	18	
END IONS

###FS:    #m/z: 485.73434 #charge 1+
###MS: 1561
###MSMS: 1562
BEGIN IONS
TITLE=Cmpd 126, +MS2(485.7343), 26.4eV, 13.1min #1562
RTINSECONDS=783.382
SCANS=1561-1562
PEPMASS=485.73434	107374
CHARGE=1+
180.43903	20	
183.32294	20	
190.02788	20	
191.66223	18	
192.27146	18	
194.61583	20	
194.94093	18	
195.89223	18	
195.94718	18	
196.03879	18	
196.18540	18	
198.09268	18	
198.39118	18	
198.45755	18	
199.86855	18	
199.99808	18	
200.97646	18	
201.30312	18	
201.70438	18	
201.85310	18	
202.77636	18	
202.83600	18	
203.08612	42	
203.37313	18	
203.54113	18	
206.05817	18	
208.11096	54	
209.43828	18	
209.84377	18	
210.19273	18	
210.81550	18	
211.06639	46	
211.26036	18	
212.10254	50	
213.83601	18	
217.72680	18	
218.05539	64	
218.36449	18	
219.20070	18	
219.65043	18	
224.13727	80	
224.23189	18	
224.28284	18	
224.48671	18	
225.09787	164	
225.69614	18	
227.67827	18	
228.72206	18	
232.33027	18	
233.15688	62	
233.25672	18	
234.04085	18	
234.11693	18	
234.15271	50	
235.02286	18	
235.43632	18	
236.38503	18	
236.64666	18	
237.85607	18	
239.35192	18	
239.77727	18	
240.75092	18	
240.86464	18	
241.14451	26	
241.73875	18	
242.14545	72	
242.96516	18	
243.96160	18	
244.17218	20	
245.43549	18	
245.81286	22	
246.12930	126	
246.79867	18	
246.93026	18	
247.10636	432	1+
247.15210	70	
247.20863	28	
249.85067	18	
249.92100	18	
250.54617	18	
253.28608	30	
253.73373	18	
254.15940	54	
254.72274	18	
254.90657	18	
255.15717	52	
255.19080	18	
257.14251	42	
258.14688	20	
258.34877	18	
261.01427	18	
264.13131	76	
264.88479	18	
265.62137	82	
266.47174	18	
267.11725	18	
274.07466	62	
274.11674	180	
275.09752	68	
276.13675	56	
285.13299	48	
286.12026	64	
286.19393	40	
288.79498	20	
289.14669	44	
292.13372	76	
292.16676	46	
294.18388	46	
298.10283	46	
301.09948	150	
302.09644	50	
306.11723	56	
315.66088	58	
317.18946	22	
318.12294	42	
319.10787	256	
330.13604	56	
338.17679	38	
341.64610	20	
343.17051	56	
344.15716	60	
346.19486	46	
347.15827	74	
359.17470	42	
364.17033	58	
372.18552	40	
384.16080	62	
385.19275	56	
402.20934	138	
403.17483	56	
410.89994	56	
412.30179	20	
414.17420	38	
419.20963	36	
421.22279	50	
429.21010	100	
430.21375	54	
433.18316	48	
437.16674	24	
447.20382	102	
447.32936	68	
452.19076	46	
453.24988	42	
454.19664	40	
454.25436	48	
457.19064	38	
458.21086	22	
458.44619	22	
459.21966	42	
477.21080	28	
487.23877	24	
END IONS

###FS:    #m/z: 347.67938 #charge 2+
###MS: 1561
###MSMS: 1563
BEGIN IONS
TITLE=Cmpd 127, +MS2(347.6794), 23.0eV, 13.1min #1563
RTINSECONDS=783.423
SCANS=1561,1563
PEPMASS=347.67938	76026
CHARGE=2+
192.33317	36	
193.46371	36	
206.08818	264	
219.10771	22	
220.09109	24	
232.15070	52	
243.14227	74	
244.11685	42	
245.10327	44	
247.11088	284	1+
249.59631	20	
265.12339	100	
266.57428	36	
267.14627	40	
275.28815	48	
279.12942	40	
280.14259	58	
285.14069	56	
290.16438	38	
290.67941	36	
292.93755	50	
293.12906	44	
303.00363	58	
303.15125	112	
318.10266	48	
320.18715	30	
321.15485	160	1+
325.82631	38	
326.16677	76	
333.14631	60	
338.17920	308	1+
339.52990	62	
340.46279	44	
347.22841	254	
351.04682	38	
365.19998	50	
372.16572	46	
403.23831	40	
407.20686	44	
421.35854	36	
432.17438	20	
449.20801	116	
451.20744	28	
467.22121	364	1+
467.34394	44	
468.65397	26	
506.22479	22	
536.26133	32	
561.14735	36	
580.30401	54	
590.30202	24	
613.90484	30	
END IONS

###FS:    #m/z: 485.73429 #charge 2+
###MS: 1564
###MSMS: 1565
BEGIN IONS
TITLE=Cmpd 128, +MS2(485.7343), 26.4eV, 13.1min #1565
RTINSECONDS=784.058
SCANS=1564-1565
PEPMASS=485.73429	119944
CHARGE=2+
185.46337	40	
208.07199	56	
215.14374	148	
216.06548	18	
216.23479	18	
216.55820	18	
218.05472	168	
219.10455	76	
225.09803	338	
226.15672	44	
227.10230	38	
229.14077	56	
233.15530	250	
234.14950	48	
236.16366	42	
238.11408	46	
244.11333	38	
244.16196	20	
246.12309	250	
247.10811	844	1+
258.15028	38	
259.09831	50	
261.13659	42	
264.13469	234	
265.13892	102	
266.64267	20	
268.17300	104	
270.91651	66	
271.08853	58	
272.09746	30	
273.10986	44	
274.11937	112	
275.10251	168	
275.20008	22	
275.52353	20	
279.22855	20	
284.06318	76	
286.18480	56	
289.13257	122	
291.10853	42	
292.14597	56	
293.17015	38	
295.13992	36	
298.17487	36	
300.10640	42	
301.09507	252	
301.99639	20	
302.14650	32	
302.19571	34	
302.99997	38	
303.09385	42	
313.15061	52	
319.10012	262	1+
319.14379	32	
326.08984	40	
336.13479	28	
345.11465	60	
346.14106	64	
348.17961	36	
354.16652	64	
359.21851	20	
360.16356	146	1+
360.65807	42	
370.14969	36	
372.17540	68	
374.33462	20	
375.21729	42	
377.18461	36	
380.21574	56	
388.15499	32	
394.70687	36	
402.19021	134	
402.28746	62	
403.20237	94	
404.31159	54	
414.17772	98	
416.21136	84	
416.45195	20	
417.27753	26	
419.13755	36	
419.20741	48	
420.22486	66	
429.18366	106	
430.19815	48	
432.21234	22	
433.19982	68	
440.83254	74	
442.27927	44	
443.25944	64	
446.24253	32	
447.14427	26	
447.19515	72	
447.27389	28	
454.19658	34	
455.20800	42	
459.21071	46	
467.83460	46	
471.24933	32	
472.22987	32	
477.24341	58	
478.23572	54	
485.35824	46	
486.23542	30	
510.26969	34	
515.33085	20	
517.59975	24	
529.23642	26	
533.39604	24	
534.15474	22	
535.24018	62	
538.24572	24	
540.27365	48	
542.28494	34	
543.25723	48	
562.23285	24	
563.21462	48	
565.24129	60	
570.33419	52	
578.28099	40	
584.27632	64	
592.27590	46	
595.30445	54	
602.29279	128	
610.29541	32	
611.27709	40	
613.25448	34	
620.25385	92	
637.27984	34	
651.11954	20	
651.36701	44	
657.32786	36	
667.26717	52	
669.23815	26	
675.70993	20	
676.26891	72	
678.31188	50	
679.35749	110	
682.76966	20	
688.31939	50	
692.32105	42	
693.29968	40	
702.32301	144	1+
703.28293	28	
704.27709	28	
710.32801	36	
720.31106	34	
721.29819	104	
738.42648	30	
755.54343	36	
780.41311	20	
788.29993	46	
836.59876	20	
839.97088	20	
962.56122	36	
END IONS

###FS:    #m/z: 347.67917 #charge 2+
###MS: 1564
###MSMS: 1566
BEGIN IONS
TITLE=Cmpd 129, +MS2(347.6792), 23.0eV, 13.1min #1566
RTINSECONDS=784.103
SCANS=1564,1566
PEPMASS=347.67917	82134
CHARGE=2+
180.21058	18	
202.10299	96	
206.08804	110	
216.97245	18	
220.11665	68	
231.76215	40	
243.16173	42	
245.15513	58	
245.39860	18	
247.10975	426	1+
261.16411	44	
264.96757	32	
265.12129	306	1+
274.53826	18	
275.09443	52	
278.15373	48	
279.13253	54	
281.19243	60	
287.14662	52	
290.91067	60	
292.78489	18	
293.11658	50	
294.11898	36	
301.08886	54	
304.15825	24	
310.13294	64	
321.15778	134	
322.16076	78	
331.09711	72	
338.18224	566	1+
338.26269	32	
338.46111	40	
340.18675	24	
340.24721	22	
346.21108	34	
347.23408	68	
348.18596	18	
348.22764	70	
351.19338	36	
354.60050	18	
373.16121	38	
406.42692	22	
430.86973	22	
444.74386	68	
450.19127	58	
451.21753	28	
457.99242	36	
467.21902	244	
467.29803	22	
468.21810	108	
475.24305	18	
479.23257	52	
563.66044	20	
580.30388	50	
588.50362	18	
588.92908	18	
600.78577	18	
616.39401	18	
619.79702	18	
649.55775	18	
END IONS

###FS:    #m/z: 485.73416 #charge 1+
###MS: 1567
###MSMS: 1568
BEGIN IONS
TITLE=Cmpd 130, +MS2(485.7342), 26.4eV, 13.1min #1568
RTINSECONDS=784.748
SCANS=1567-1568
PEPMASS=485.73416	133258
CHARGE=1+
177.80477	18	
178.02821	18	
178.76586	18	
179.13000	18	
182.14475	18	
182.67147	18	
184.41254	18	
184.68277	18	
185.01016	18	
185.79779	18	
186.23330	18	
186.46912	18	
186.84101	18	
187.43538	18	
187.61101	18	
189.99904	18	
190.79719	18	
190.82612	18	
192.88532	18	
194.02113	18	
194.32385	18	
194.59759	18	
194.94095	18	
199.07011	18	
199.64292	18	
200.66863	18	
202.08049	86	
202.28470	18	
202.49322	18	
204.70411	18	
206.94582	18	
206.99794	46	
208.06573	62	
208.49243	18	
208.98023	18	
209.22245	18	
209.88550	18	
210.25347	18	
211.85045	18	
211.92664	18	
211.98761	18	
214.55617	18	
217.00523	18	
217.46814	18	
217.64959	18	
217.86587	18	
218.06375	50	
218.11705	18	
218.31423	18	
219.11123	52	
219.24722	18	
219.79012	18	
222.90526	18	
223.18669	18	
223.73444	18	
224.47104	18	
225.09463	66	
226.27847	18	
227.10378	82	
228.97547	18	
230.72536	18	
232.19866	18	
233.15406	220	1+
233.35669	18	
233.59664	18	
233.86473	18	
234.07691	18	
234.60978	18	
238.12661	18	
240.17018	36	
246.13031	130	
246.22412	46	
247.10730	392	1+
247.17758	56	
249.88793	24	
251.07624	34	
252.10638	48	
254.14711	46	
255.13872	40	
264.13302	148	
265.15305	24	
271.11555	66	
273.11310	48	
274.12014	226	
275.08060	46	
275.15532	34	
289.13179	66	
289.88654	60	
292.17114	38	
293.17845	50	
296.12623	38	
301.09727	102	
302.08343	64	
302.14112	34	
303.09116	36	
303.14149	34	
303.54932	20	
304.13832	60	
304.51221	20	
313.16316	36	
315.15416	52	
315.19532	20	
319.10811	230	
335.20167	68	
336.12586	40	
344.17614	34	
347.13670	26	
356.14403	44	
360.18609	30	
360.23568	38	
372.16124	40	
375.21020	32	
381.12523	40	
385.18349	40	
386.18567	64	
393.13939	76	
397.29546	20	
399.80482	54	
402.22250	124	
403.19584	160	
409.14089	50	
409.69174	70	
412.11643	58	
412.16340	46	
414.04764	38	
415.17607	30	
419.21795	34	
422.81486	48	
429.20068	74	
430.11197	68	
431.17756	30	
432.18332	40	
434.90975	30	
439.17472	26	
444.21254	24	
445.92462	38	
446.22227	36	
447.19369	66	
448.82998	34	
452.21920	32	
453.23415	82	
454.20847	116	
460.22371	32	
461.21348	68	
471.22368	30	
472.26212	52	
477.78252	20	
485.16759	24	
486.35584	32	
487.28852	32	
488.28491	56	
490.20193	40	
END IONS

###FS:    #m/z: 485.73416 #charge 1+
###MS: 1569
###MSMS: 1570
BEGIN IONS
TITLE=Cmpd 131, +MS2(485.7342), 26.4eV, 13.1min #1570
RTINSECONDS=785.326
SCANS=1569-1570
PEPMASS=485.73416	148598
CHARGE=1+
146.00661	18	
147.19510	18	
147.87231	18	
149.73382	18	
150.42967	18	
154.83725	18	
156.45697	18	
160.31766	18	
160.34086	18	
161.68934	18	
168.94135	20	
198.29905	18	
200.22395	18	
200.95051	18	
201.29200	18	
201.75273	18	
202.79129	18	
204.24376	18	
205.11249	18	
205.44249	18	
205.99433	18	
206.48296	18	
206.84041	18	
207.42428	18	
208.08011	50	
208.94618	18	
215.15849	18	
216.88187	18	
218.05894	36	
219.11532	134	
221.48515	18	
222.98342	18	
225.09538	94	
226.22729	18	
227.08970	40	
227.17701	18	
228.56773	18	
230.26046	18	
230.81681	18	
231.58090	18	
233.15733	52	
233.64064	18	
234.17096	34	
237.59782	18	
238.48620	18	
238.75708	20	
239.35599	18	
240.70627	18	
244.12433	40	
244.24377	18	
244.31740	18	
246.04273	18	
246.12469	32	
247.10681	216	
247.23060	24	
248.11403	90	
248.43372	18	
249.10671	40	
249.47437	18	
250.60005	18	
251.65768	18	
254.15714	34	
255.22427	18	
255.61327	18	
257.15306	42	
257.87365	18	
258.86227	18	
260.60852	18	
264.13611	112	
265.65210	18	
266.13542	48	
266.39914	18	
267.78499	18	
271.12311	18	
272.46933	18	
273.23020	18	
274.11741	132	
275.10722	50	
275.98858	18	
280.55966	18	
281.45467	18	
282.44346	18	
287.63533	20	
289.12876	62	
290.37609	18	
290.52328	18	
292.15910	58	
293.14776	18	
293.25531	18	
293.77993	18	
294.80360	18	
295.96861	18	
297.99371	18	
300.98768	40	
301.08905	176	
301.41451	18	
303.32593	18	
304.35238	18	
306.37384	18	
307.85070	18	
307.94255	18	
309.38635	18	
313.05244	36	
314.69835	18	
316.14857	18	
317.13465	50	
317.56948	18	
317.84472	18	
319.11239	344	
319.18993	18	
321.09957	54	
328.04101	18	
330.24415	18	
336.22082	18	
336.85938	18	
338.69200	18	
341.43331	18	
341.79611	18	
344.38964	18	
344.58880	18	
346.07688	36	
346.16458	58	
346.24746	18	
349.48866	18	
351.01195	18	
355.19331	84	
357.17283	36	
366.17558	108	
372.17530	34	
374.23198	52	
384.18779	38	
388.18364	48	
398.11440	60	
402.19319	22	
402.53968	20	
403.27030	68	
403.58529	20	
406.42945	20	
414.15359	34	
415.20025	84	
419.20294	40	
423.19780	66	
427.24143	52	
430.17990	78	
432.19763	34	
447.20039	38	
448.18788	20	
452.19179	30	
466.85946	22	
486.25944	66	
END IONS

###FS:    #m/z: 347.67941 #charge 2+
###MS: 1569
###MSMS: 1571
BEGIN IONS
TITLE=Cmpd 132, +MS2(347.6794), 23.0eV, 13.1min #1571
RTINSECONDS=785.383
SCANS=1569,1571
PEPMASS=347.67941	82232
CHARGE=2+
191.76395	62	
203.08522	30	
206.09898	80	
207.11067	56	
207.51664	36	
212.03334	36	
215.13507	84	
220.09646	66	
230.09030	50	
232.11270	30	
236.18332	30	
236.94980	38	
242.03599	66	
243.13588	140	
244.84631	48	
245.10846	40	
247.10717	362	
248.10207	170	
260.14314	52	
262.10284	36	
265.11463	694	1+
265.21800	32	
266.83739	32	
269.12291	46	
273.12297	44	
276.08814	52	
276.14513	48	
276.19193	52	
277.13318	46	
278.14550	30	
278.65392	28	
279.13135	76	
287.16002	48	
296.16603	48	
296.20385	42	
303.14006	28	
304.13110	120	
305.12057	40	
307.72214	36	
309.12874	44	
320.11059	60	
320.16375	32	
321.15274	312	1+
330.77467	36	
332.14020	24	
338.18061	1068	1+
341.37578	42	
346.22205	56	
347.22162	418	1+
366.06574	46	
366.18130	24	
367.11899	48	
371.13360	26	
383.17250	46	
390.17993	112	
391.15755	36	
407.18898	50	
408.15147	76	
432.18847	112	
433.20165	48	
449.21445	272	
450.19843	154	
461.21831	42	
467.22437	646	1+
467.30380	30	
470.18733	76	
506.23530	34	
555.28548	36	
580.28634	42	
602.43388	40	
621.83161	36	
636.74791	38	
636.89981	36	
655.26000	36	
END IONS

###FS:    #m/z: 485.73443 #charge 1+
###MS: 1572
###MSMS: 1573
BEGIN IONS
TITLE=Cmpd 133, +MS2(485.7344), 26.4eV, 13.1min #1573
RTINSECONDS=786.015
SCANS=1572-1573
PEPMASS=485.73443	155222
CHARGE=1+
152.55600	20	
166.97465	68	
169.77590	20	
191.34351	18	
196.22576	20	
202.08453	38	
209.08949	38	
210.07230	48	
213.12168	72	
214.07540	24	
215.14322	60	
218.05905	122	
219.12753	90	
220.10065	20	
222.13281	72	
225.12142	52	
230.66972	18	
233.11239	46	
233.15010	80	
234.14947	46	
234.62938	40	
235.08943	94	
235.48856	18	
236.01499	18	
236.14345	42	
237.28729	18	
238.16297	18	
242.16932	50	
242.62998	100	
243.66739	18	
244.11631	56	
246.13782	180	
246.24394	18	
247.10886	446	1+
247.15356	162	
248.79275	18	
248.87533	18	
251.42938	18	
254.08801	54	
254.16382	46	
254.76037	18	
255.64257	18	
256.19525	18	
259.21692	48	
261.14037	38	
262.05976	18	
262.34794	18	
264.13427	532	1+
266.29664	18	
267.18990	40	
269.12721	18	
270.08087	54	
270.80862	18	
270.94646	18	
271.12942	40	
271.30846	22	
272.14739	22	
273.18244	24	
274.11827	108	
275.10293	88	
276.14514	18	
276.86322	18	
278.34148	18	
279.51292	18	
281.13955	44	
281.30102	18	
282.22799	18	
282.29834	18	
283.25338	18	
284.07339	36	
285.61927	18	
287.17390	18	
288.52600	18	
289.12414	52	
289.17820	60	
289.50709	24	
290.12987	38	
291.12099	38	
291.97924	36	
292.16345	36	
293.17827	66	
298.06664	32	
301.09650	132	
302.21492	34	
303.09147	32	
303.17098	28	
304.19202	34	
308.14951	42	
308.58128	20	
311.21203	40	
316.19080	48	
317.12694	42	
318.16565	48	
318.64709	102	
318.89077	20	
319.10255	144	
321.11061	70	
321.15000	72	
322.11465	52	
332.12612	42	
336.14314	46	
338.15160	52	
346.14534	44	
347.11895	52	
347.22576	42	
357.16720	30	
357.19787	38	
363.17904	48	
372.17542	66	
373.16587	20	
373.20855	78	
373.26137	40	
381.25369	30	
385.14569	50	
386.17974	60	
387.20320	54	
389.32836	20	
401.18862	26	
402.19374	150	
403.17506	56	
404.16827	32	
412.15013	32	
414.17884	54	
417.28131	38	
418.28171	34	
419.21332	52	
420.22602	60	
422.87000	24	
429.18831	42	
430.19088	32	
431.51349	20	
432.19257	52	
442.20782	54	
443.23457	34	
444.77585	20	
447.19523	150	
447.28945	44	
448.20513	76	
452.22045	50	
454.21327	38	
455.24204	32	
457.26754	26	
461.23610	42	
462.20733	50	
463.06686	26	
464.21844	50	
469.21788	54	
470.49101	28	
476.25349	20	
481.24305	42	
488.27923	44	
489.25266	36	
END IONS

###FS:    #m/z: 347.67926 #charge 1+
###MS: 1572
###MSMS: 1574
BEGIN IONS
TITLE=Cmpd 134, +MS2(347.6793), 23.0eV, 13.1min #1574
RTINSECONDS=786.061
SCANS=1572,1574
PEPMASS=347.67926	87828
CHARGE=1+
190.03873	38	
202.08241	72	
206.09267	64	
206.53135	32	
207.12095	20	
211.11556	42	
215.13764	72	
220.10114	72	
225.09819	36	
225.14573	46	
229.12112	68	
233.09624	42	
243.13099	160	
247.10978	528	1+
247.18909	20	
250.06189	30	
252.27899	22	
261.11618	72	
264.63978	26	
265.11920	552	1+
265.17016	36	
274.22606	62	
276.12722	54	
277.13719	62	
278.14196	88	
279.13361	78	
282.89670	36	
284.18439	40	
287.11408	56	
288.49266	36	
291.92938	22	
293.11047	54	
294.11640	66	
294.19297	56	
300.09352	46	
303.13873	74	
311.95782	26	
312.13397	30	
320.16794	40	
321.15510	326	1+
330.19262	32	
332.12135	48	
338.18327	750	1+
338.27972	38	
338.31161	42	
339.47788	50	
347.22629	178	
348.15924	52	
350.13895	34	
END IONS

###FS:    #m/z: 485.73492 #charge 1+
###MS: 1575
###MSMS: 1576
BEGIN IONS
TITLE=Cmpd 135, +MS2(485.7349), 26.4eV, 13.1min #1576
RTINSECONDS=786.679
SCANS=1575-1576
PEPMASS=485.73492	169548
CHARGE=1+
168.60472	20	
187.22403	18	
187.42464	18	
187.89793	18	
190.21918	18	
190.42861	18	
191.43404	18	
192.33319	18	
192.46389	18	
192.89623	18	
194.17860	34	
197.75763	18	
197.87174	18	
198.34329	18	
199.83528	18	
200.12028	18	
201.23260	18	
202.11068	42	
203.08511	30	
203.37689	18	
204.62923	18	
205.56256	18	
205.69768	18	
207.06633	18	
208.10265	50	
208.90457	18	
211.54580	18	
215.13667	78	
216.18823	62	
216.81451	24	
217.07286	40	
218.10097	66	
218.41093	18	
219.06116	52	
219.10779	84	
224.34951	18	
224.53380	18	
224.79272	20	
225.09848	62	
225.12497	66	
227.52430	18	
228.42531	18	
229.64132	18	
229.75239	18	
231.11953	52	
231.48533	18	
231.83987	18	
233.15060	84	
234.14949	116	
236.09205	64	
237.18061	30	
237.45262	18	
237.60994	18	
238.06622	54	
238.13418	58	
239.13716	36	
240.05702	18	
240.31662	20	
240.49112	18	
240.89310	18	
244.11195	50	
246.12463	120	
246.72059	18	
247.10608	454	1+
247.79061	18	
249.05102	24	
249.30905	18	
249.52399	18	
250.72852	18	
251.15556	56	
251.20948	18	
254.11524	34	
254.22594	18	
257.77700	18	
258.79912	18	
260.08489	18	
264.13663	106	
264.81242	18	
265.06802	18	
265.13128	48	
267.18573	18	
267.41252	18	
267.82355	18	
268.08060	18	
268.95550	18	
271.57149	18	
271.67501	18	
271.79581	18	
274.12975	92	
274.52527	18	
274.71611	18	
275.09733	44	
276.10960	60	
277.74796	20	
279.33355	18	
283.14804	78	
283.47366	18	
283.51773	18	
284.97827	18	
286.14542	32	
287.08521	18	
287.19164	18	
288.50599	18	
289.55607	18	
290.14519	74	
291.11593	48	
292.16639	76	
293.16213	44	
293.37635	18	
293.45256	18	
296.98257	18	
299.56804	18	
300.74696	18	
301.09275	136	
303.10550	34	
317.13367	46	
319.10455	410	1+
321.11405	48	
330.88655	20	
335.20994	44	
336.11287	28	
341.17314	44	
346.15582	46	
354.98776	22	
358.18547	28	
360.23512	44	
366.21719	56	
371.24744	42	
379.32285	42	
387.19452	32	
388.16600	40	
393.20487	66	
402.18092	52	
402.26407	20	
403.19219	94	
404.17222	40	
412.16882	34	
413.22981	24	
416.22800	40	
419.23700	28	
420.22917	26	
421.57889	20	
429.19039	50	
447.17102	78	
452.19744	46	
456.21846	52	
457.17799	30	
458.27858	44	
466.86241	34	
475.18369	52	
486.23187	34	
487.23960	76	
END IONS

###FS:    #m/z: 347.67954 #charge 2+
###MS: 1575
###MSMS: 1577
BEGIN IONS
TITLE=Cmpd 136, +MS2(347.6795), 23.0eV, 13.1min #1577
RTINSECONDS=786.722
SCANS=1575,1577
PEPMASS=347.67954	90472
CHARGE=2+
202.11626	54	
206.09080	154	
210.13123	58	
215.13819	96	
216.03818	34	
220.10915	46	
225.09717	64	
225.13458	50	
232.13848	58	
233.13285	44	
243.14016	86	
244.09318	48	
247.11048	436	1+
257.08769	46	
262.81912	20	
265.12538	156	
266.12166	96	
269.11816	52	
275.01117	32	
275.56687	40	
275.82906	28	
276.10643	34	
276.14113	44	
279.13180	66	
280.13874	40	
287.12687	90	
290.14939	48	
292.15760	48	
293.11569	52	
294.11126	46	
298.17819	34	
303.14751	36	
304.13231	38	
316.13038	66	
321.09050	56	
321.15523	288	1+
327.76141	36	
331.13368	44	
332.12562	46	
338.18202	534	
338.29236	26	
339.18629	302	
340.20609	46	
342.88111	40	
345.23031	62	
347.23705	106	
348.21825	42	
349.75783	36	
382.10211	20	
386.17954	28	
399.52086	36	
401.92820	36	
426.94262	36	
432.18990	38	
447.87768	36	
449.21146	156	
450.21941	146	
452.19729	54	
455.94747	20	
467.22189	892	1+
477.21100	110	
489.45463	72	
508.60380	20	
515.35747	36	
531.33089	36	
533.23411	70	
551.14886	36	
560.61376	20	
564.27617	54	
580.30210	46	
581.30656	94	
656.83240	38	
END IONS

###FS:    #m/z: 485.73378 #charge 2+
###MS: 1578
###MSMS: 1579
BEGIN IONS
TITLE=Cmpd 137, +MS2(485.7338), 26.4eV, 13.1min #1579
RTINSECONDS=787.33
SCANS=1578-1579
PEPMASS=485.73378	181386
CHARGE=2+
151.88428	20	
198.58665	20	
202.08940	92	
204.10571	40	
207.09251	44	
212.98297	38	
213.54143	20	
214.12160	34	
218.05695	120	
218.13268	56	
220.11036	28	
221.03536	30	
224.14533	48	
225.09590	184	
229.13086	36	
230.62202	18	
233.00499	18	
233.14386	214	
233.84472	18	
235.07989	34	
238.06674	70	
239.30741	18	
239.42079	18	
239.55445	18	
241.09219	18	
241.69402	18	
242.16511	36	
243.74911	18	
244.89458	18	
246.12830	106	
246.63426	18	
246.70003	18	
247.10771	548	1+
247.24296	18	
248.01725	18	
248.77624	18	
248.80927	18	
252.95386	52	
253.27121	18	
254.15143	44	
256.08553	32	
258.08878	54	
264.13482	250	1+
269.16190	42	
270.10337	58	
270.14199	38	
272.10242	26	
274.11816	248	1+
276.08426	50	
280.20059	52	
283.19182	48	
284.07753	66	
286.15083	46	
290.10525	52	
291.13117	68	
292.13358	124	
292.16628	66	
295.16851	54	
296.85621	60	
301.10077	76	
301.61987	40	
302.09623	76	
304.19619	38	
308.14965	54	
310.15668	48	
312.19785	46	
312.30809	52	
319.10759	144	
319.18478	40	
320.15269	68	
325.10851	34	
326.94320	72	
332.05872	20	
341.02693	54	
343.17601	42	
347.99569	20	
348.13033	52	
351.64538	38	
364.16004	42	
366.22529	54	
372.16577	66	
374.14660	50	
374.21747	40	
375.17412	26	
384.16548	46	
388.15613	44	
398.47105	46	
401.19226	60	
402.16421	20	
403.20431	28	
404.19647	70	
412.16404	30	
414.17425	40	
419.20909	48	
420.24245	36	
421.22162	24	
429.18778	76	
430.18608	40	
432.18272	70	
445.35006	20	
446.87486	56	
447.19829	92	
448.21546	46	
452.20466	78	
453.16707	46	
453.23201	54	
454.22634	46	
455.19001	76	
459.10303	54	
460.23633	26	
468.22004	42	
472.22100	36	
476.25087	28	
478.22825	40	
479.87400	30	
487.25536	60	
506.26528	40	
521.20798	34	
522.27198	76	
532.28511	34	
537.21069	36	
539.08084	20	
542.28526	38	
543.22326	30	
554.24021	24	
560.29065	40	
560.36950	24	
563.21347	58	
568.24650	34	
602.54491	32	
603.29990	26	
606.27366	34	
610.24214	36	
611.21309	38	
620.22719	28	
621.24627	36	
650.28462	34	
676.30221	40	
677.28341	42	
679.33316	42	
685.26912	52	
692.31552	22	
703.27653	126	1+
704.35279	22	
720.33225	44	
721.28353	116	1+
742.42070	36	
749.35482	50	
757.49333	40	
772.38728	34	
806.40467	56	
816.36291	30	
823.39975	20	
868.54912	20	
884.81501	20	
END IONS

###FS:    #m/z: 347.67864 #charge 1+
###MS: 1578
###MSMS: 1580
BEGIN IONS
TITLE=Cmpd 138, +MS2(347.6786), 23.0eV, 13.1min #1580
RTINSECONDS=787.365
SCANS=1578,1580
PEPMASS=347.67864	98010
CHARGE=1+
177.55009	18	
202.08391	50	
206.04269	64	
206.09018	172	
208.11431	46	
209.99941	68	
215.14891	28	
217.74614	36	
220.11195	86	
223.11260	74	
225.11530	66	
230.08201	144	
234.10484	42	
243.13280	46	
247.10925	504	1+
258.12509	84	
265.11909	326	
265.15882	50	
272.09223	60	
274.11393	30	
274.91527	56	
275.08984	52	
276.14466	28	
278.16313	56	
284.08997	58	
293.10732	88	
296.95551	18	
321.15653	128	
329.17095	36	
338.18116	556	1+
343.85075	18	
346.61526	18	
347.22408	68	
348.18911	38	
349.18988	76	
350.12502	18	
END IONS

###FS:    #m/z: 485.73431 #charge 1+
###MS: 1581
###MSMS: 1582
BEGIN IONS
TITLE=Cmpd 139, +MS2(485.7343), 26.4eV, 13.1min #1582
RTINSECONDS=787.965
SCANS=1581-1582
PEPMASS=485.73431	196276
CHARGE=1+
149.41370	18	
203.08878	68	
208.06498	58	
215.15826	68	
216.03154	30	
216.15447	58	
218.06737	30	
223.85975	18	
225.09503	82	
225.82202	18	
226.88914	18	
226.99954	18	
230.33594	18	
230.40347	18	
231.59286	18	
233.14884	128	
234.76617	18	
236.58228	18	
236.74333	18	
237.59784	20	
238.07362	42	
238.11034	70	
239.00385	18	
239.14493	62	
239.70031	18	
240.49518	18	
243.13754	44	
244.11236	40	
245.17727	18	
246.12564	270	
247.10497	330	
247.89774	18	
248.14387	56	
248.18628	18	
251.52900	18	
252.09383	18	
252.17279	18	
253.78797	18	
254.09632	54	
254.83140	18	
254.96038	52	
255.35810	18	
256.52211	18	
256.63530	18	
257.52074	18	
259.11136	38	
260.38466	18	
260.46913	18	
261.14762	22	
262.97996	18	
264.13030	386	
264.79965	18	
265.24049	32	
265.35786	18	
265.75451	18	
266.32227	18	
270.53305	18	
270.90769	18	
272.16635	56	
274.12089	144	
274.15626	66	
274.94173	18	
275.07653	38	
275.11877	66	
276.45838	20	
278.11965	72	
278.58606	18	
280.77014	18	
281.13390	28	
282.15765	18	
286.18537	72	
286.89013	18	
288.25711	18	
288.33352	38	
289.12843	56	
289.47147	18	
290.15822	56	
291.14042	54	
291.64408	18	
292.12504	78	
292.17225	64	
294.42178	18	
294.96092	18	
295.23067	18	
295.77505	18	
298.00729	18	
299.34613	18	
300.12948	52	
300.63112	20	
301.01935	18	
301.08721	110	
302.06852	58	
302.24662	18	
303.07074	18	
303.43535	18	
306.67170	18	
307.28157	18	
307.46052	18	
307.66248	18	
308.23198	18	
310.22477	18	
310.39535	18	
310.74127	18	
312.08650	46	
314.88411	18	
315.29293	18	
317.06600	18	
317.63947	18	
319.10495	312	1+
321.09820	20	
326.10565	62	
327.14551	48	
333.19566	40	
336.14175	28	
338.66260	70	
343.16104	46	
346.13325	54	
347.14989	42	
360.17157	66	
363.18551	26	
364.22113	36	
368.88698	44	
369.14790	40	
375.19514	38	
384.16017	48	
384.22815	66	
398.19574	22	
402.21558	82	
403.18883	24	
412.16533	26	
414.20120	32	
415.18747	40	
417.91133	20	
419.21185	38	
420.15010	60	
423.26846	30	
429.18965	48	
433.18511	36	
433.70774	34	
434.66734	58	
447.20297	142	
447.24808	30	
452.19697	28	
453.22926	44	
458.21324	34	
459.23598	40	
471.24402	34	
472.21025	30	
475.19351	54	
477.29579	76	
486.23409	20	
END IONS

###FS:    #m/z: 347.67922 #charge 2+
###MS: 1581
###MSMS: 1583
BEGIN IONS
TITLE=Cmpd 140, +MS2(347.6792), 23.0eV, 13.1min #1583
RTINSECONDS=788.02
SCANS=1581,1583
PEPMASS=347.67922	97242
CHARGE=2+
194.80303	24	
202.08340	68	
202.32939	36	
203.09154	42	
206.09244	108	
207.10850	58	
220.09101	74	
228.12234	64	
229.12563	32	
243.15121	34	
247.10684	346	
248.10418	200	
249.20802	22	
257.09608	50	
258.08490	60	
265.11928	432	1+
269.07896	68	
274.10751	148	1+
278.14698	66	
279.13298	66	
287.13917	30	
292.12650	44	
293.13525	40	
296.12154	48	
296.15729	52	
302.85678	38	
303.14024	86	
303.29643	22	
313.40435	36	
321.15866	384	
323.16110	100	
329.17894	66	
332.12300	22	
338.18329	580	
338.43679	22	
339.18520	324	
340.27368	36	
347.21943	192	1+
356.72784	36	
360.18737	44	
374.57268	38	
403.27516	36	
407.22178	38	
415.21791	38	
432.18909	112	
443.89317	36	
449.21313	106	
450.19805	74	
450.26774	42	
467.22461	568	1+
469.23393	22	
469.45261	24	
474.22768	24	
477.33696	48	
478.19929	48	
580.29955	112	
637.33506	26	
638.33304	62	
665.13184	36	
END IONS

###FS:    #m/z: 485.73493 #charge 2+
###MS: 1584
###MSMS: 1585
BEGIN IONS
TITLE=Cmpd 141, +MS2(485.7349), 26.4eV, 13.1min #1585
RTINSECONDS=788.66
SCANS=1584-1585
PEPMASS=485.73493	207246
CHARGE=2+
174.65331	36	
189.58808	44	
202.08198	64	
203.11213	80	
208.40496	50	
209.08571	40	
210.10711	52	
215.13473	72	
218.05712	140	
218.09388	54	
219.07218	56	
219.11424	118	
221.08794	46	
224.14226	38	
225.09894	164	
226.09845	72	
226.15575	50	
227.08346	46	
233.14829	296	1+
235.08141	52	
236.07650	96	
242.15322	52	
246.12543	254	
247.10801	748	1+
247.18050	36	
249.10735	62	
250.09982	36	
252.07627	36	
254.14866	50	
256.07872	64	
257.06275	34	
257.18021	38	
259.22132	56	
264.13088	214	
264.27238	64	
265.13203	130	
273.10940	58	
274.12032	338	
274.93295	40	
275.09574	160	
282.05347	58	
288.95900	40	
289.14335	88	
291.10888	98	
292.13455	174	
292.16940	110	
292.95988	56	
296.13085	54	
298.17960	40	
301.09732	174	
301.19194	44	
302.10382	90	
302.14350	112	
303.12720	62	
319.11045	522	1+
319.75643	36	
321.10583	54	
326.17549	52	
328.14103	58	
330.15359	46	
332.15576	46	
336.12559	56	
341.15658	60	
346.15575	74	
348.09617	42	
348.17654	50	
360.65401	68	
366.15020	48	
366.93363	50	
368.14703	60	
372.17058	54	
374.15144	38	
384.15095	72	
384.19422	68	
387.19475	54	
388.90948	72	
393.16503	46	
395.13631	38	
402.21202	106	
403.19548	114	
404.19453	96	
411.21466	44	
413.27063	48	
414.44094	66	
415.83859	44	
417.28769	42	
419.21495	110	
419.25614	36	
420.22371	86	
422.29812	38	
429.18853	118	
430.16629	46	
431.25770	38	
432.18278	138	1+
439.19571	42	
441.22841	64	
446.21275	38	
447.20953	186	1+
448.87559	50	
449.21322	58	
454.20103	92	
455.21946	56	
457.18371	56	
471.24363	52	
472.24770	40	
472.32388	44	
474.85335	44	
475.18769	38	
484.32509	44	
486.23311	86	
497.25698	62	
498.20819	36	
504.23979	42	
504.55964	36	
505.24121	40	
505.40844	58	
509.19822	64	
509.26362	48	
515.25698	44	
516.21407	38	
516.34929	46	
525.26649	46	
527.27182	38	
528.25721	42	
532.27866	78	
534.29013	58	
542.27638	80	
560.28303	72	
561.26194	74	
563.23101	72	
563.28218	48	
564.25478	36	
564.43962	42	
565.18390	48	
582.23401	36	
585.25586	92	
589.29899	42	
602.35643	42	
610.26237	84	
612.24019	48	
621.27566	48	
636.28505	40	
640.24638	34	
642.30669	34	
661.36984	38	
677.30951	34	
679.33347	58	
693.28189	48	
695.28278	48	
695.34235	42	
702.31101	226	1+
705.28195	44	
706.33651	46	
720.31557	56	
721.30952	174	1+
738.32193	52	
789.12344	36	
END IONS

###FS:    #m/z: 485.73462 #charge 1+
###MS: 1586
###MSMS: 1587
BEGIN IONS
TITLE=Cmpd 142, +MS2(485.7346), 26.4eV, 13.2min #1587
RTINSECONDS=789.229
SCANS=1586-1587
PEPMASS=485.73462	210748
CHARGE=1+
147.25864	18	
148.19079	18	
148.96611	18	
149.83635	18	
158.16412	20	
174.47002	20	
185.50893	18	
202.08084	38	
207.11452	40	
212.03717	18	
212.22015	18	
216.06551	18	
218.05344	88	
218.08547	42	
219.10973	40	
219.77074	18	
219.85406	20	
221.26710	18	
223.73446	18	
225.09693	156	
225.14791	22	
225.27173	18	
226.92069	18	
227.03504	18	
227.08947	36	
228.55192	18	
231.09128	20	
231.38978	18	
233.15129	184	
234.89051	18	
235.14744	66	
238.52664	18	
238.78946	18	
240.04542	42	
240.52360	18	
244.12928	34	
244.16658	46	
244.25607	18	
244.75945	18	
245.55035	18	
245.67340	18	
246.12633	222	
246.16501	66	
247.10676	556	1+
248.56577	18	
249.77212	18	
251.44185	18	
253.17614	42	
253.67958	18	
254.09522	46	
254.33864	18	
256.07361	108	
256.58081	18	
257.21844	18	
257.80643	18	
257.92411	18	
259.09934	50	
263.28140	18	
264.13318	276	1+
265.10213	18	
265.94228	18	
266.57006	18	
270.11996	18	
270.44697	18	
271.12371	32	
271.92529	18	
273.26051	18	
273.68467	18	
274.12359	54	
274.89835	22	
275.09713	44	
275.55398	18	
275.63653	18	
281.03333	18	
281.17351	64	
281.64245	58	
284.07113	36	
286.65080	18	
287.62129	48	
288.93738	18	
289.05751	18	
289.12841	98	
290.50948	20	
292.14042	80	
292.50735	18	
293.20156	18	
293.56019	18	
294.05815	18	
296.52722	18	
296.83376	18	
297.14046	18	
298.28296	20	
298.51805	18	
300.00308	18	
300.83322	18	
301.10105	128	
302.07332	48	
305.01002	46	
305.22969	18	
309.16176	56	
311.44070	34	
316.19979	38	
317.12566	38	
317.18685	30	
319.11060	386	1+
321.17993	76	
329.14653	60	
335.03656	20	
336.12476	48	
340.17756	38	
341.16785	50	
345.17659	34	
346.14055	30	
347.43661	62	
348.14420	56	
348.20294	36	
355.13301	46	
355.66094	20	
360.16059	48	
363.18831	32	
367.14819	28	
370.19805	38	
371.02890	44	
371.15643	30	
388.15234	38	
391.20384	60	
401.13415	40	
402.17765	216	
402.21639	88	
403.19150	68	
403.71088	72	
404.17951	64	
404.69578	58	
404.78565	40	
412.17032	42	
414.16988	60	
424.18663	54	
429.17667	116	1+
429.34779	40	
434.16966	56	
446.22215	34	
447.20133	60	
448.14914	34	
450.20683	44	
453.22107	60	
454.20728	58	
464.16669	28	
465.19266	22	
466.17205	72	
471.25046	48	
471.52762	20	
475.17341	54	
486.23165	20	
487.23984	54	
END IONS

###FS:    #m/z: 347.67959 #charge 1+
###MS: 1586
###MSMS: 1588
BEGIN IONS
TITLE=Cmpd 143, +MS2(347.6796), 23.0eV, 13.2min #1588
RTINSECONDS=789.281
SCANS=1586,1588
PEPMASS=347.67959	98514
CHARGE=1+
151.71687	62	
162.05258	46	
202.08697	38	
202.12761	44	
206.08972	308	1+
206.12036	80	
219.10693	60	
220.09258	100	
220.18930	60	
225.09594	110	
228.12808	70	
231.13150	72	
233.12907	74	
234.13213	58	
240.10930	40	
242.15040	54	
243.13288	70	
244.12976	38	
247.10878	584	1+
249.10588	52	
249.16753	56	
253.09111	68	
258.91500	30	
259.15736	42	
259.33367	54	
265.11676	820	1+
275.09988	110	
276.12734	62	
279.13807	56	
286.08819	36	
293.11088	62	
296.14889	44	
296.20304	46	
297.16658	34	
300.15822	58	
302.99558	32	
304.13242	148	1+
304.16782	26	
317.21030	54	
318.19049	44	
320.16675	56	
321.15527	390	
322.16389	182	
325.10334	30	
329.15174	58	
331.13329	56	
338.09504	38	
338.18234	1332	1+
338.79278	26	
338.92808	30	
342.79846	38	
346.22315	56	
347.22250	358	1+
348.18874	56	
END IONS

###FS:    #m/z: 485.73471 #charge 1+
###MS: 1589
###MSMS: 1590
BEGIN IONS
TITLE=Cmpd 144, +MS2(485.7347), 26.4eV, 13.2min #1590
RTINSECONDS=789.899
SCANS=1589-1590
PEPMASS=485.73471	214418
CHARGE=1+
148.44901	20	
154.55078	20	
167.46131	20	
197.43065	48	
202.08057	82	
203.08128	36	
207.08181	38	
208.08900	52	
208.60378	24	
217.06643	48	
218.06432	88	
219.05016	48	
219.10658	118	
220.05426	48	
220.90518	20	
223.17702	26	
225.10747	106	
228.12567	38	
228.39368	20	
229.08717	32	
230.10052	50	
233.15626	102	
233.70468	20	
234.15249	50	
237.15783	26	
239.14080	54	
240.15792	86	
246.12954	276	
247.10934	650	1+
248.97634	26	
253.12921	46	
253.30039	18	
253.45870	18	
254.10474	62	
254.14610	46	
254.17577	54	
254.78963	18	
255.45850	18	
256.06805	90	
256.40058	18	
257.06802	50	
257.15069	66	
257.47036	18	
258.04230	56	
259.12013	56	
259.20748	64	
260.18833	20	
262.43275	18	
264.13474	226	1+
264.39096	18	
264.43778	18	
266.77522	18	
270.09015	48	
271.08991	64	
271.11808	58	
272.10741	62	
272.43480	18	
273.46823	20	
273.88370	28	
274.11710	92	
274.41449	30	
274.55782	20	
275.10332	82	
275.34115	18	
276.11085	30	
277.08103	18	
283.12655	40	
283.61911	18	
284.07407	40	
285.93342	18	
289.10514	44	
289.22006	22	
289.52492	18	
290.30477	18	
292.12776	84	
292.18055	56	
293.10299	18	
295.86510	18	
296.24337	18	
296.63991	18	
299.11992	36	
301.10271	106	
303.09889	48	
306.58246	22	
315.16981	30	
316.30704	56	
317.13078	64	
319.10708	382	
321.10762	106	
327.13232	34	
337.12463	46	
338.16835	40	
340.46201	20	
345.00705	40	
346.14869	70	
346.96351	66	
349.19032	64	
349.89915	48	
356.14956	30	
361.16968	40	
363.17730	40	
367.12402	54	
371.66586	20	
372.15839	88	
373.20456	38	
374.13759	48	
383.20823	48	
384.20099	58	
385.17790	80	
386.18969	68	
387.22566	50	
388.22439	38	
388.26533	38	
388.93026	48	
390.15755	24	
400.25603	32	
401.19060	28	
401.29643	26	
402.18216	50	
402.21713	92	
403.21055	112	
404.20569	58	
407.13028	42	
408.92437	34	
412.16660	26	
413.19248	22	
416.19541	84	
419.20235	96	
421.23605	34	
423.19778	38	
429.18751	154	
430.20947	46	
432.18725	44	
442.23503	42	
446.21295	54	
447.19994	98	
447.38965	38	
448.21564	54	
449.22193	40	
453.21923	52	
453.65650	20	
454.20072	54	
454.25240	34	
459.23790	34	
460.22521	62	
471.23264	24	
476.61056	20	
477.23107	84	
480.20547	22	
484.97783	48	
486.23437	40	
487.03999	30	
END IONS

###FS:    #m/z: 347.67951 #charge 2+
###MS: 1589
###MSMS: 1591
BEGIN IONS
TITLE=Cmpd 145, +MS2(347.6795), 23.0eV, 13.2min #1591
RTINSECONDS=789.947
SCANS=1589,1591
PEPMASS=347.67951	103080
CHARGE=2+
178.79738	36	
202.08431	78	
202.89256	40	
206.09230	82	
207.08848	86	
207.13862	86	
215.07299	78	
215.14176	72	
220.10887	32	
224.11640	28	
233.09653	34	
233.12383	72	
234.12061	44	
243.13835	130	
244.15267	44	
246.12743	66	
247.11023	162	
248.10263	48	
248.11531	96	
258.08863	72	
259.11539	50	
265.12143	492	1+
265.87197	22	
265.98314	24	
267.12608	68	
271.13419	44	
273.10581	56	
274.11271	40	
275.10381	138	
276.13742	114	
277.15987	66	
289.05352	54	
293.11818	140	
296.14456	56	
303.09833	44	
303.14500	186	
304.12782	72	
304.18807	44	
305.16015	72	
321.15612	574	1+
330.18329	42	
331.13857	70	
337.93145	26	
338.04031	42	
338.18205	1030	1+
341.01015	28	
347.23079	112	
348.16019	34	
348.22895	86	
361.18445	42	
375.63716	36	
386.90081	44	
389.21567	44	
432.18452	136	1+
442.19142	26	
449.21879	84	
450.21178	76	
451.21216	38	
466.41839	22	
467.22198	1040	1+
468.43521	54	
468.70126	26	
469.25770	48	
477.41366	36	
503.79588	36	
528.90806	28	
537.98158	36	
564.33262	34	
580.34019	56	
580.50259	22	
581.30910	62	
593.33777	62	
610.07814	38	
END IONS

###FS:    #m/z: 485.73409 #charge 1+
###MS: 1592
###MSMS: 1593
BEGIN IONS
TITLE=Cmpd 146, +MS2(485.7341), 26.4eV, 13.2min #1593
RTINSECONDS=790.564
SCANS=1592-1593
PEPMASS=485.73409	222548
CHARGE=1+
145.09714	20	
162.82296	20	
183.13790	42	
202.10200	56	
202.15804	28	
215.15532	44	
218.06043	60	
220.10067	18	
222.26489	18	
223.43773	46	
225.10086	100	
226.92297	30	
227.09708	40	
228.24736	18	
228.31063	18	
228.54797	18	
229.09108	40	
229.60961	18	
230.13009	70	
230.84467	18	
231.09211	56	
233.15233	88	
234.50559	18	
234.65391	18	
235.08243	52	
235.30787	18	
236.84615	20	
236.90446	18	
237.98127	18	
238.06556	82	
238.36903	18	
239.90702	18	
239.95762	26	
241.01500	18	
241.05970	18	
241.99116	18	
242.18177	48	
242.64242	60	
243.09985	18	
246.12745	130	
246.60345	18	
247.10599	542	1+
247.65880	18	
250.23561	22	
251.34226	18	
252.16034	18	
252.71756	18	
253.13047	60	
254.14463	64	
257.14394	64	
258.39510	18	
259.11448	42	
260.99318	18	
261.55583	18	
262.52604	18	
263.21771	18	
263.45130	18	
264.15166	142	
265.08509	18	
265.14005	50	
268.26491	18	
269.36773	18	
270.08555	18	
271.01110	18	
271.18804	36	
272.10577	40	
272.76321	18	
273.09556	64	
274.11751	240	
275.07747	48	
275.11033	124	
282.86779	40	
285.12821	32	
287.12957	46	
289.12871	20	
291.14381	104	
292.12678	194	
292.16253	38	
293.17008	92	
294.13004	72	
301.10338	102	
301.74384	22	
302.10502	34	
302.14723	56	
303.11735	72	
304.19642	64	
309.90680	20	
311.19320	26	
319.10805	486	1+
321.09949	46	
327.11354	38	
330.14846	34	
336.13985	36	
343.16607	56	
346.15522	70	
348.15428	34	
356.20457	68	
357.14873	54	
357.69676	44	
358.18377	70	
360.16741	50	
366.15430	30	
371.16720	38	
376.14554	44	
384.18100	36	
385.17933	54	
386.19538	44	
387.16004	30	
389.20483	32	
390.24981	52	
392.84284	32	
401.18336	36	
402.20652	34	
403.20190	100	
410.83576	40	
412.34902	40	
414.17793	140	
415.20260	30	
418.21152	60	
420.21693	84	
421.21858	46	
428.84919	46	
429.02121	36	
429.19703	96	
430.16043	54	
431.19227	104	
432.19320	36	
435.21661	54	
435.81366	20	
441.16507	22	
444.21020	26	
446.19447	66	
446.86760	22	
447.20250	366	
448.91960	38	
449.20535	22	
449.25882	46	
450.20173	20	
450.34583	20	
452.19766	52	
453.19427	40	
454.21469	44	
455.21360	50	
457.18552	54	
458.23272	28	
459.48355	20	
460.21856	66	
461.93762	102	
470.26246	60	
471.24590	58	
473.21728	24	
477.23973	40	
END IONS

###FS:    #m/z: 347.67964 #charge 2+
###MS: 1592
###MSMS: 1594
BEGIN IONS
TITLE=Cmpd 147, +MS2(347.6796), 23.0eV, 13.2min #1594
RTINSECONDS=790.62
SCANS=1592,1594
PEPMASS=347.67964	104646
CHARGE=2+
191.44799	42	
202.09112	108	
203.09407	46	
206.08893	96	
207.10009	54	
210.13663	50	
212.11760	34	
215.15010	40	
216.14966	60	
220.09015	92	
221.11097	38	
229.13601	26	
230.14965	50	
231.08333	34	
231.12801	62	
232.17927	40	
234.12960	34	
237.10575	80	
241.12104	48	
243.15235	84	
247.11055	626	1+
250.09960	66	
252.14134	32	
258.24855	46	
260.15339	58	
265.11654	912	1+
274.12147	40	
275.10287	66	
276.12994	106	
278.16332	58	
280.13801	72	
284.16165	76	
285.18545	54	
288.08743	66	
290.14011	46	
293.10099	130	
294.80363	36	
295.12261	62	
296.15844	68	
303.16015	92	
304.14419	74	
320.67705	24	
321.15379	450	
322.17374	28	
322.42176	24	
323.17000	70	
333.15110	58	
338.18115	1282	1+
338.39419	36	
338.59800	42	
339.23980	52	
342.17191	56	
343.12078	24	
344.45490	24	
347.23025	74	
348.13195	24	
348.22365	34	
353.12417	36	
361.18128	38	
367.17839	70	
381.11490	38	
387.15700	28	
388.20745	60	
389.23060	36	
390.18621	48	
391.17859	54	
407.20547	36	
415.16145	36	
429.22834	40	
432.18151	210	
446.32821	36	
447.29633	36	
448.68435	24	
449.21110	174	
450.19418	60	
450.32372	74	
451.21843	70	
467.14398	26	
467.22508	1392	1+
506.21917	40	
517.90435	40	
535.24685	40	
546.26944	26	
564.92011	36	
565.64163	24	
573.89747	36	
580.32181	48	
581.39040	44	
584.27512	36	
590.28310	42	
591.29528	46	
632.57440	36	
632.99575	36	
649.59121	36	
END IONS

###FS:    #m/z: 485.73445 #charge 1+
###MS: 1595
###MSMS: 1596
BEGIN IONS
TITLE=Cmpd 148, +MS2(485.7344), 26.4eV, 13.2min #1596
RTINSECONDS=791.244
SCANS=1595-1596
PEPMASS=485.73445	239152
CHARGE=1+
166.29309	30	
174.30412	20	
202.08204	150	
204.61427	20	
207.09226	88	
208.07642	40	
208.10419	48	
209.10044	52	
213.10635	48	
214.17405	48	
215.13211	36	
217.07769	44	
218.05408	66	
219.11580	40	
224.96935	18	
225.78663	18	
226.03447	18	
226.12044	58	
226.51085	18	
227.00350	18	
227.09563	50	
227.78891	18	
228.13200	50	
228.14983	54	
228.93194	18	
231.99533	36	
232.25453	18	
232.29841	18	
232.44203	18	
233.14686	110	
233.18271	48	
233.73669	18	
234.95470	18	
235.72158	18	
236.07190	56	
237.70679	18	
238.32458	36	
241.12077	40	
243.10083	76	
246.12633	170	
246.63428	18	
247.10760	492	1+
247.29854	18	
249.93347	18	
250.35569	22	
251.07677	18	
252.15546	96	
252.66763	18	
254.13768	60	
254.82724	18	
255.15227	46	
255.94398	18	
256.14500	18	
256.26627	66	
256.78209	18	
257.05861	68	
257.47036	18	
257.72240	18	
259.21274	60	
259.79375	18	
260.16607	44	
260.45225	18	
261.97928	18	
263.58775	28	
264.12891	254	1+
265.17103	54	
266.79659	18	
267.84070	18	
270.17632	44	
271.00249	18	
272.10726	34	
273.10270	106	
273.14444	50	
273.36436	18	
273.45092	18	
274.11896	246	1+
275.08032	62	
283.17412	32	
283.26661	20	
287.13372	48	
289.14633	26	
291.10722	64	
291.97473	24	
292.12500	76	
294.14893	40	
296.11262	40	
297.12243	20	
299.12495	54	
301.09402	226	1+
303.08547	78	
303.12989	52	
306.14089	84	
306.17942	24	
310.13356	54	
318.14793	32	
319.10675	336	1+
319.15278	46	
321.10139	36	
321.72461	20	
328.19795	70	
331.15263	24	
331.36758	20	
334.86413	20	
337.64890	54	
338.65321	54	
339.19980	76	
345.12751	32	
350.92476	44	
351.65970	62	
354.15631	42	
362.17688	44	
363.16326	42	
370.15864	40	
372.87758	28	
374.15517	108	
376.21457	44	
379.45620	20	
383.15688	36	
384.17097	62	
385.18185	38	
386.17699	34	
389.17293	40	
390.92053	20	
401.23197	46	
402.20514	218	1+
414.21067	62	
419.21766	34	
420.19992	38	
425.01513	112	
425.21193	30	
429.18911	110	
431.18649	52	
432.17946	54	
435.19957	42	
439.18574	40	
447.19361	96	
447.39851	26	
448.22642	62	
449.21076	30	
449.54031	20	
450.19142	42	
450.88362	46	
453.45863	24	
454.20677	66	
456.68816	52	
458.23276	42	
462.19071	42	
471.23733	36	
474.17112	40	
476.19295	30	
485.35698	38	
486.22334	34	
486.35098	56	
488.22472	24	
488.89299	20	
489.25784	32	
END IONS

###FS:    #m/z: 485.73436 #charge 2+
###MS: 1597
###MSMS: 1598
BEGIN IONS
TITLE=Cmpd 149, +MS2(485.7344), 26.4eV, 13.2min #1598
RTINSECONDS=791.808
SCANS=1597-1598
PEPMASS=485.73436	242854
CHARGE=2+
202.09353	140	
208.06542	84	
208.14438	46	
210.09971	36	
212.12531	46	
218.05836	44	
219.11033	100	
219.13549	66	
219.18467	56	
225.10620	124	
226.19485	54	
227.07946	60	
227.13001	78	
227.42497	38	
233.14838	242	
235.09506	52	
237.07812	44	
243.12480	70	
244.11206	28	
244.16576	68	
244.94179	28	
245.09196	60	
246.12082	140	
246.24147	28	
247.11097	506	1+
254.15940	44	
256.09555	50	
257.08116	44	
257.15388	98	
259.10681	44	
260.12783	70	
264.13419	376	1+
266.21178	54	
270.20252	74	
271.11884	34	
271.17900	56	
273.09529	36	
274.12578	44	
275.10201	178	
275.18708	32	
280.19265	42	
284.06841	90	
284.13480	78	
289.12440	42	
296.12987	76	
296.87888	50	
300.21971	52	
301.10124	234	
301.16524	38	
303.08955	48	
303.12514	48	
304.19302	38	
309.19675	50	
311.07594	36	
311.13388	50	
314.18336	50	
318.64276	26	
319.10216	260	1+
326.16184	102	
327.16471	72	
329.16119	50	
332.18358	52	
336.12530	38	
337.15636	42	
346.14134	38	
346.66646	54	
351.65352	68	
358.18210	52	
367.15405	52	
369.15668	42	
373.23257	42	
385.17513	42	
390.95419	34	
400.24794	42	
400.93922	56	
402.20857	104	
403.19658	330	1+
405.88055	26	
406.26032	46	
412.18061	54	
418.21574	36	
419.20261	46	
420.22616	44	
429.18962	58	
434.19380	52	
436.51301	40	
439.24008	34	
445.24362	48	
446.18563	36	
446.22613	32	
447.20149	86	
448.20895	38	
449.21395	30	
452.18720	36	
454.20875	60	
458.23234	50	
459.23690	48	
463.25302	26	
465.24078	56	
470.22029	36	
471.25526	38	
475.27358	32	
482.22599	34	
485.22652	46	
490.82191	30	
503.25131	46	
505.27057	36	
512.26120	54	
516.26658	56	
517.24181	30	
530.24090	50	
532.26772	34	
533.34189	48	
535.26465	30	
540.52288	38	
541.27946	36	
542.27795	40	
543.05497	68	
543.27068	40	
552.25443	52	
552.77698	46	
560.23651	36	
563.21389	40	
563.27654	66	
567.24037	26	
578.29072	74	
581.27486	126	1+
582.25970	40	
584.26357	44	
588.27381	44	
592.26816	36	
599.32738	36	
602.29025	46	
603.29287	42	
611.75052	36	
619.25357	78	
620.27666	38	
632.09083	28	
638.26067	36	
648.28500	72	
648.34468	34	
676.26770	44	
688.31325	50	
693.30795	44	
702.30864	48	
703.27854	54	
704.28255	96	
704.60809	38	
708.38741	30	
720.32176	28	
721.28205	34	
723.39642	46	
750.32994	44	
805.63326	50	
818.42594	50	
END IONS

###FS:    #m/z: 485.73467 #charge 2+
###MS: 1599
###MSMS: 1600
BEGIN IONS
TITLE=Cmpd 150, +MS2(485.7347), 26.4eV, 13.2min #1600
RTINSECONDS=792.405
SCANS=1599-1600
PEPMASS=485.73467	239172
CHARGE=2+
202.08414	108	
208.14446	46	
213.13186	46	
214.13039	52	
214.17672	76	
215.13482	132	
216.13878	60	
218.05984	232	1+
219.11632	128	
225.10159	94	
226.15701	84	
227.08014	84	
227.11072	52	
230.11717	60	
233.15509	272	
234.16218	134	
235.08317	72	
239.04892	82	
241.16585	48	
242.15030	44	
244.13256	74	
246.12188	558	
247.10704	1036	1+
248.58583	44	
253.05488	52	
253.13018	58	
253.19282	50	
254.15296	164	1+
255.09285	76	
255.22410	66	
256.06934	84	
256.14855	56	
257.11795	62	
260.16723	42	
263.13714	56	
264.13497	532	1+
269.12379	48	
269.16194	56	
272.10585	44	
273.09278	52	
274.12240	346	
275.10413	138	
276.13613	54	
284.07351	48	
286.18075	86	
289.13051	140	
291.13033	44	
292.15948	210	
293.15470	100	
295.18134	52	
296.14999	50	
300.47072	78	
301.09671	670	1+
302.19660	50	
303.08512	54	
304.08720	44	
306.07135	76	
309.16924	44	
311.06977	48	
316.18560	100	
316.82718	44	
317.19671	60	
318.13331	44	
319.10846	506	1+
322.13746	52	
322.64884	66	
323.01716	56	
330.21609	66	
337.65708	80	
338.16339	82	
339.25221	56	
346.14855	78	
347.15844	104	
347.66186	62	
352.88781	72	
353.16423	90	
357.25792	44	
357.95967	50	
358.17371	66	
364.16889	46	
366.17023	76	
369.13122	62	
371.16097	252	1+
371.22191	60	
373.21217	50	
384.17758	144	1+
386.10787	42	
386.14930	56	
386.18249	44	
387.15689	70	
389.22601	50	
392.22625	54	
393.19625	46	
400.89363	50	
401.20682	60	
402.20027	200	
403.19758	326	1+
405.53194	54	
406.20344	52	
408.42024	126	
412.82956	48	
414.32341	52	
416.22296	54	
417.23930	44	
419.21209	268	1+
420.25379	42	
429.19022	134	
429.24867	50	
430.19211	46	
431.19021	84	
432.18949	184	
432.24469	48	
436.20229	52	
443.26030	56	
447.19951	624	1+
454.21014	206	
458.31328	46	
459.25802	42	
460.22248	96	
461.22119	110	
466.16141	48	
471.24686	48	
475.25790	54	
476.25583	44	
476.72983	48	
478.22766	64	
481.17604	44	
486.23167	50	
486.85764	48	
487.24539	68	
504.24491	120	
508.25258	52	
509.20487	76	
512.20771	66	
516.25550	66	
517.22927	42	
524.26452	48	
525.22392	42	
528.24749	48	
531.24013	42	
534.31679	58	
540.29107	58	
542.28338	56	
545.20648	120	1+
551.24710	54	
560.28318	150	1+
562.22417	150	1+
564.28639	96	
574.22241	44	
580.25328	64	
583.27634	42	
585.35204	46	
591.25045	158	1+
595.24751	42	
602.28595	74	
619.25025	148	1+
630.28205	156	1+
637.28945	42	
638.23564	122	
675.27767	212	1+
676.27829	178	1+
679.33375	60	
688.30757	58	
692.31507	72	
695.30633	104	
702.30852	54	
703.28672	162	1+
704.29247	108	1+
720.31072	398	1+
738.31856	154	1+
738.59820	56	
762.35052	46	
789.63823	46	
END IONS

###FS:    #m/z: 485.73492 #charge 2+
###MS: 1601
###MSMS: 1602
BEGIN IONS
TITLE=Cmpd 151, +MS2(485.7349), 26.4eV, 13.2min #1602
RTINSECONDS=793.016
SCANS=1601-1602
PEPMASS=485.73492	239512
CHARGE=2+
202.11053	120	
207.08872	56	
209.11688	68	
212.09867	72	
215.14241	104	
218.05940	288	1+
219.11829	84	
219.15461	68	
219.40525	84	
220.12368	86	
223.55469	54	
224.14982	78	
225.10113	226	1+
226.15119	64	
227.10954	130	
228.14881	58	
229.11011	54	
230.15598	62	
233.15198	402	
234.13356	70	
235.08784	50	
235.16832	66	
236.07622	88	
240.15379	64	
241.12407	56	
242.14785	88	
243.08033	48	
245.10709	48	
246.12549	308	
247.11071	1246	1+
248.15087	88	
249.11241	110	
255.14775	84	
256.08079	106	
256.14030	78	
257.12200	86	
258.07885	64	
258.13854	72	
259.22392	48	
264.13398	1016	1+
272.10698	288	
274.12146	426	
275.10561	174	
277.17550	72	
280.96755	62	
284.14291	102	
285.06645	48	
287.18680	56	
291.14685	130	
292.13732	228	
293.63284	68	
295.08600	50	
296.15241	90	
300.23965	48	
301.09563	902	1+
302.16657	78	
310.17730	64	
310.62685	86	
316.17921	70	
317.12673	50	
317.19091	78	
318.13024	48	
318.16052	52	
319.10964	954	1+
329.63159	66	
338.14293	62	
338.64836	60	
343.18159	56	
343.63179	70	
346.65784	62	
347.15220	80	
349.13706	52	
351.65406	106	
354.14810	92	
355.65991	72	
357.20159	52	
358.15554	130	
360.16569	86	
363.22914	64	
366.17073	138	
372.17395	82	
374.20580	70	
384.16988	72	
384.18609	302	1+
385.68119	76	
387.20240	108	
402.20095	706	1+
412.15232	96	
414.18749	338	1+
414.23116	68	
416.18609	56	
419.21379	54	
420.22301	146	
429.19160	304	
430.19405	158	
431.22035	64	
432.19487	76	
435.11525	56	
437.13174	56	
446.21741	92	
447.19977	526	1+
453.21821	54	
454.20374	130	
455.21565	52	
457.19093	66	
460.21416	72	
462.23005	58	
470.22784	62	
471.23961	116	
472.21508	66	
477.23630	112	
484.24640	50	
485.28428	156	1+
485.36028	58	
486.23127	110	
487.24941	74	
498.23441	70	
504.23622	144	
509.23935	84	
514.33478	62	
515.25639	174	1+
516.34428	52	
528.23813	54	
529.22862	200	
532.29537	88	
534.26277	98	
535.21930	102	1+
537.20447	48	
540.22974	58	
542.29965	78	
543.26565	106	1+
545.21354	170	1+
551.24352	100	
560.29554	60	
560.44612	62	
561.29518	52	
563.22408	166	1+
575.23044	78	
578.29771	82	
580.30477	70	
585.26843	98	
591.24660	348	1+
592.14903	74	
592.24932	306	1+
596.30843	68	
602.27594	188	1+
612.28760	52	
619.24548	286	1+
637.27537	84	
638.26409	56	
640.27131	48	
649.32980	54	
671.32797	54	
676.32585	50	
679.29052	50	
679.35696	102	
682.33330	52	
685.27438	106	1+
688.31268	50	
692.30249	50	
694.29528	80	
695.33854	74	
702.28763	276	1+
703.28334	206	1+
710.32787	52	
720.32395	66	
721.30866	416	1+
738.32357	48	
739.32336	64	
740.31891	48	
749.36960	86	
755.39347	48	
805.39437	522	1+
842.39857	52	
852.40328	62	
951.46911	156	1+
END IONS

###FS:    #m/z: 485.73495 #charge 2+
###MS: 1603
###MSMS: 1604
BEGIN IONS
TITLE=Cmpd 152, +MS2(485.7350), 26.4eV, 13.2min #1604
RTINSECONDS=793.601
SCANS=1603-1604
PEPMASS=485.73495	247826
CHARGE=2+
199.12947	54	
201.02562	74	
202.08085	72	
208.15280	78	
209.07526	52	
210.15799	64	
214.15392	68	
215.15900	64	
217.14023	42	
218.06809	118	
219.13164	46	
220.11278	90	
223.11217	42	
225.11034	42	
226.14567	58	
227.62650	70	
228.10839	56	
229.10161	46	
233.15120	330	1+
235.08378	52	
240.06517	46	
240.14454	42	
244.11412	70	
246.12405	472	
247.11082	856	1+
247.17222	56	
252.13772	72	
254.15314	56	
259.11967	54	
260.17008	44	
264.14350	178	
265.13793	134	
266.18606	46	
269.15818	44	
273.10970	40	
274.09596	40	
274.14594	72	
275.08630	96	
279.10686	40	
282.63154	62	
288.19289	90	
289.13615	160	
291.11237	78	
291.16593	40	
292.12950	192	
299.11439	44	
301.09567	220	
301.65007	52	
302.15205	88	
304.07933	62	
304.19219	50	
309.14667	50	
309.28100	68	
311.18558	42	
313.14344	54	
313.48670	52	
314.17005	64	
318.12575	46	
319.10405	734	1+
323.16402	48	
330.19118	40	
331.20286	56	
331.93075	56	
338.12448	44	
339.18736	42	
341.15893	60	
343.67548	58	
348.17375	68	
350.88836	42	
351.17425	40	
354.19564	60	
357.20270	46	
361.14631	50	
367.16922	48	
368.14261	56	
370.97401	46	
372.18091	58	
373.24682	54	
373.68262	42	
376.16072	48	
380.23664	48	
384.16702	42	
385.17827	76	
387.20097	68	
402.18128	152	
402.22144	120	
403.15927	62	
403.20433	48	
405.19495	54	
405.24264	40	
410.20488	50	
412.16348	46	
414.17674	168	
415.21698	54	
420.20999	102	
420.24839	52	
423.00840	48	
429.14261	50	
429.18997	74	
430.18472	74	
432.16930	74	
442.23412	58	
446.21103	42	
447.20602	186	1+
448.42524	40	
452.21859	64	
454.21795	64	
454.29740	46	
455.20214	62	
457.19852	44	
460.24670	40	
461.40023	100	
468.28864	58	
472.21801	64	
476.20035	62	
476.24975	48	
477.27456	44	
486.23582	38	
487.37214	46	
504.23785	38	
511.19426	48	
515.26017	112	1+
529.23082	72	
532.28738	76	
533.25145	40	
534.28649	38	
536.24194	40	
543.25915	50	
546.22577	50	
560.28898	154	1+
563.22910	172	1+
570.34975	126	1+
577.32685	58	
578.46987	50	
582.22977	50	
584.30079	42	
586.30942	72	
592.31884	40	
593.25084	40	
597.32895	48	
598.00748	44	
610.27553	52	
621.22393	48	
629.26234	54	
639.23671	48	
659.26627	54	
663.28360	48	
679.34129	174	1+
681.34176	104	
691.30504	148	1+
694.30359	80	
702.29619	190	1+
703.29772	146	1+
710.32978	48	
720.31380	106	
721.30073	110	
723.36209	60	
738.35261	44	
779.37627	46	
834.37480	54	
858.46484	40	
936.41522	38	
END IONS

###FS:    #m/z: 485.73465 #charge 2+
###MS: 1605
###MSMS: 1606
BEGIN IONS
TITLE=Cmpd 153, +MS2(485.7346), 26.4eV, 13.2min #1606
RTINSECONDS=794.195
SCANS=1605-1606
PEPMASS=485.73465	244440
CHARGE=2+
202.08150	144	
202.13913	54	
204.92109	66	
209.10416	50	
215.13926	140	
218.05570	208	
219.10691	60	
220.10457	106	
224.16876	62	
225.10113	254	
225.15776	66	
226.11815	46	
226.15021	138	
227.09291	76	
230.08238	56	
230.13427	68	
233.15214	286	
237.13739	56	
238.12179	46	
241.14413	72	
242.10608	76	
243.17741	46	
244.11003	56	
246.12310	712	
246.39317	54	
247.10947	998	1+
249.11840	60	
251.13580	70	
253.13670	198	1+
254.10741	106	
255.09457	66	
257.13078	66	
260.10596	68	
264.13723	696	1+
265.63447	58	
271.12119	76	
272.16760	80	
273.11116	56	
274.12468	284	
275.08066	190	
276.10761	110	
277.07131	50	
284.07852	108	
287.09830	60	
287.13658	106	
291.14174	140	
292.13710	220	
293.08977	48	
293.17529	134	
301.09968	514	1+
301.61446	78	
303.09003	52	
303.15725	50	
304.12469	108	
306.65414	94	
311.23540	64	
316.18547	66	
318.13250	68	
318.87766	58	
319.10621	744	1+
321.11693	92	
321.17507	52	
322.11678	46	
327.11234	52	
330.15376	58	
331.34777	52	
331.65440	74	
332.19746	52	
334.18870	62	
335.11716	62	
336.13459	64	
338.15792	78	
338.64327	64	
339.15164	100	
341.21055	78	
343.20564	88	
344.93417	58	
346.15175	278	1+
350.92960	72	
351.65485	54	
353.16881	50	
356.17350	48	
372.17105	52	
375.14622	46	
384.17028	122	
386.18495	166	
387.18768	62	
394.19694	82	
395.21208	80	
397.15796	62	
399.18033	66	
399.27583	46	
400.27321	50	
401.21839	48	
401.30072	58	
402.21747	264	
404.23655	56	
404.32201	54	
405.19500	72	
405.26994	50	
407.89730	54	
409.24759	48	
414.19788	106	
415.19234	54	
417.69609	54	
419.20455	154	
420.23272	122	
420.29562	50	
421.27378	46	
429.18869	460	1+
431.14960	66	
432.18364	86	
432.22231	92	
433.19843	76	
434.17229	54	
437.24633	66	
440.16776	68	
447.20110	580	1+
447.31485	70	
451.20361	152	1+
454.20620	52	
462.19124	72	
472.20924	56	
473.21686	66	
481.18624	50	
483.25579	60	
485.22413	50	
486.23204	96	
488.26947	44	
515.25175	138	1+
517.23255	80	
529.23365	48	
532.29269	112	
533.32124	54	
535.22966	78	
537.22993	46	
542.26089	132	1+
543.26123	90	1+
545.26717	46	
560.27755	96	
561.30044	58	
562.22487	304	1+
562.45611	50	
563.22138	198	1+
582.27326	54	
592.25120	118	1+
596.24891	46	
597.25786	48	
602.29032	92	
610.25225	54	
610.29638	44	
611.29923	56	
620.24695	216	
632.29887	48	
639.29730	54	
676.26770	60	
676.32391	68	
678.27833	68	
679.34247	132	1+
685.37040	52	
696.31041	56	
702.32982	76	
703.29335	302	1+
720.31694	82	
721.29344	376	1+
722.29751	222	1+
738.31223	224	1+
805.37138	314	1+
834.38558	76	
842.39923	48	
851.41923	52	
891.52106	98	1+
END IONS

###FS:    #m/z: 485.73502 #charge 2+
###MS: 1607
###MSMS: 1608
BEGIN IONS
TITLE=Cmpd 154, +MS2(485.7350), 26.4eV, 13.2min #1608
RTINSECONDS=794.823
SCANS=1607-1608
PEPMASS=485.73502	250588
CHARGE=2+
193.60547	66	
196.11974	62	
202.08621	94	
203.08232	76	
208.06596	60	
211.10492	72	
215.13923	418	1+
218.05879	210	
219.10812	264	
220.61786	80	
223.61018	72	
225.10182	104	
229.09744	52	
231.17477	52	
233.15537	616	1+
236.07518	56	
236.63560	64	
238.63188	90	
242.15171	108	
243.15778	72	
245.12425	62	
246.12432	1236	
247.10828	1974	1+
247.19597	54	
254.15679	104	
255.16317	52	
256.09539	58	
257.12645	80	
259.17298	58	
259.20327	58	
260.11065	60	
261.13842	112	
264.13431	1532	1+
270.08191	52	
270.17581	54	
272.15612	110	
273.10025	62	
275.10535	282	
275.15961	72	
285.13186	64	
287.65793	86	
290.13679	96	
291.11282	174	
291.15525	362	1+
295.18151	98	
296.14834	82	
298.20587	74	
301.09646	988	1+
303.14621	112	
304.16614	76	
306.14934	80	
308.19470	52	
310.16398	62	
314.15556	80	
315.14950	64	
316.18522	54	
316.64344	52	
317.13811	54	
318.10078	82	
319.10914	846	1+
320.16417	50	
321.10310	94	
322.15124	50	
324.64101	68	
330.14901	62	
331.22411	64	
334.18930	62	
339.17491	62	
341.10411	52	
341.16847	72	
342.15432	62	
343.19298	64	
346.15051	342	1+
352.14468	70	
352.74416	78	
353.16819	88	
359.21979	50	
360.17641	78	
367.21484	70	
372.16986	114	
373.14523	52	
373.19395	52	
374.15950	100	
375.16864	70	
377.18115	62	
384.19920	96	
385.18122	56	
386.18342	106	
388.16257	50	
391.20948	78	
394.68855	56	
394.77438	54	
401.20268	56	
402.18948	766	1+
402.22108	186	
408.18923	52	
413.16787	62	
414.18554	110	
415.21933	66	
417.17262	58	
419.21179	600	1+
428.16009	68	
429.18671	710	1+
433.20180	66	
443.26618	72	
446.22943	92	
447.20000	636	1+
455.21542	262	1+
457.17959	106	
460.22767	82	
462.17970	56	
464.18035	54	
469.28016	62	
471.25643	52	
472.22273	134	
474.23190	54	
475.18682	102	
477.24470	62	
478.25871	52	
486.23473	58	
488.29168	78	
504.23821	96	
511.23574	50	
514.27582	56	
515.26526	182	1+
515.35199	52	
516.26973	124	1+
521.21587	50	
529.24063	178	1+
532.29156	172	1+
532.37745	52	
534.27633	76	
534.30548	58	
535.22911	160	
537.23001	68	
538.20696	136	1+
542.26644	238	1+
545.21474	158	1+
547.23073	738	1+
560.29289	138	
561.26648	80	
562.23326	170	1+
562.28746	84	
563.22963	106	1+
565.25113	84	
566.21823	160	1+
575.61123	58	
578.16247	76	
580.24267	246	1+
583.25915	488	1+
591.33135	54	
593.22892	64	
602.29316	120	
611.27142	62	
612.31702	90	
619.25474	400	1+
619.41514	82	
620.25109	250	1+
637.27476	74	
638.25064	142	1+
643.30973	54	
648.30679	102	1+
650.26654	52	
673.33225	72	
675.29309	458	1+
677.26729	158	
680.33256	110	
685.26043	54	
687.41357	56	
692.30130	92	
693.33318	144	1+
695.29687	74	
702.30433	136	
703.27995	484	1+
703.93270	52	
720.30272	778	1+
721.29778	392	1+
721.90613	62	
738.32683	292	1+
761.36558	208	1+
792.33908	56	
792.93557	68	
805.38973	526	1+
816.34955	84	
833.43398	66	
834.66776	72	
842.39332	52	
853.39567	52	
END IONS

###FS:    #m/z: 347.67955 #charge 2+
###MS: 1607
###MSMS: 1609
BEGIN IONS
TITLE=Cmpd 155, +MS2(347.6796), 23.0eV, 13.2min #1609
RTINSECONDS=794.878
SCANS=1607,1609
PEPMASS=347.67955	118916
CHARGE=2+
153.52097	38	
201.11415	38	
202.07311	54	
206.08589	206	
207.09880	106	
220.10507	44	
226.10890	36	
226.16502	36	
228.13323	100	
229.16587	66	
230.96002	34	
244.09576	48	
244.13852	44	
247.10523	514	
248.09116	78	
248.82581	26	
257.08775	36	
257.15080	52	
258.92140	32	
261.12336	56	
265.12148	714	1+
266.27178	48	
269.12378	32	
270.56721	48	
271.16956	40	
275.10793	56	
275.15266	86	
276.09996	42	
277.11486	94	
277.16854	42	
279.13174	102	
280.12999	58	
281.16917	46	
282.13487	50	
287.02712	54	
292.12787	48	
294.13393	62	
296.15950	48	
297.15474	48	
300.10304	106	
301.16116	56	
303.14770	46	
303.17960	46	
304.14069	100	
304.17286	64	
305.12923	90	
307.14836	48	
307.21819	46	
309.04111	42	
321.05461	78	
321.15314	828	1+
331.11916	48	
331.22945	36	
338.18205	1304	1+
339.40029	36	
340.83638	30	
347.18318	62	
347.22127	408	1+
350.14819	68	
364.22024	44	
389.19681	36	
389.24021	54	
406.50850	38	
407.20580	36	
409.19365	26	
432.18997	102	
432.59171	32	
433.18740	78	
449.20330	614	1+
450.55085	48	
467.22249	1478	1+
467.29659	58	
470.61900	36	
473.75805	54	
514.37435	28	
564.53242	32	
576.14524	34	
580.30703	154	
581.79616	28	
582.32865	26	
591.67935	36	
END IONS

###FS:    #m/z: 485.73482 #charge 2+
###MS: 1610
###MSMS: 1611
BEGIN IONS
TITLE=Cmpd 156, +MS2(485.7348), 26.4eV, 13.3min #1611
RTINSECONDS=795.537
SCANS=1610-1611
PEPMASS=485.73482	249828
CHARGE=2+
202.09103	104	
202.17223	58	
207.37903	80	
210.07913	114	
213.12917	50	
215.13738	150	
215.17070	58	
218.06206	184	
218.16410	66	
219.12095	100	
225.09695	266	1+
225.14737	100	
226.15329	54	
227.13447	54	
228.09314	88	
229.10923	100	
230.12975	60	
231.11899	54	
233.14719	620	1+
234.61826	60	
235.08495	60	
235.10958	52	
235.62813	74	
238.08199	58	
238.13452	58	
238.63159	96	
239.04507	58	
242.16467	54	
244.18281	68	
246.12555	672	
247.10801	1388	1+
247.23626	54	
249.07721	78	
254.15039	132	
255.15566	52	
257.12187	74	
264.13478	944	1+
270.09122	94	
271.12276	130	
272.12122	108	
273.11279	82	
274.11974	698	
275.08515	84	
275.11869	408	
276.14965	86	
281.15939	50	
283.08804	112	
283.13706	62	
284.08078	64	
286.18738	152	
287.12172	86	
290.12979	56	
291.13583	544	1+
292.16397	234	1+
295.15044	50	
297.24790	52	
301.09529	600	1+
301.15251	108	
302.14193	172	1+
307.15205	50	
309.14618	60	
309.19253	52	
316.18548	56	
318.20511	56	
319.10397	1104	1+
325.17938	78	
331.17429	104	
332.20604	60	
334.19997	114	
337.15510	64	
338.14043	78	
338.66280	60	
339.26969	54	
343.19630	62	
346.11725	76	
348.18906	68	
355.20693	54	
356.15976	70	
357.13272	54	
357.18666	82	
369.17356	84	
369.24704	54	
372.16398	82	
374.14982	58	
377.17609	58	
384.16240	164	
388.21699	70	
389.15425	56	
394.68102	58	
400.22904	58	
402.17579	428	1+
402.20556	226	
404.20137	352	1+
408.19781	74	
411.18128	62	
414.17500	130	
415.18593	62	
419.20107	112	
420.22707	142	
421.23059	76	
425.26153	50	
429.19167	392	1+
431.17603	116	
432.19493	172	
445.17931	50	
446.19957	66	
447.19921	294	1+
454.22016	178	1+
456.20758	58	
458.23098	84	
460.20728	104	
472.24970	58	
472.32482	56	
475.18956	120	
476.25667	60	
479.23784	50	
486.23330	144	
487.23117	92	
488.28411	90	
498.27414	54	
504.23649	86	1+
515.30311	52	
516.27850	142	
517.91012	56	
518.16637	76	
527.26045	130	1+
530.16204	50	
532.29772	136	
534.28404	66	
542.27462	54	
543.29931	66	
545.22674	124	
547.20438	52	
551.26674	54	
555.25945	64	
556.25038	56	
560.30372	52	
563.20935	72	
567.23554	78	
578.29077	64	
580.23471	68	
583.27630	52	
592.25654	120	
595.24071	56	
598.31550	58	
602.48479	54	
618.60463	54	
620.25312	132	
621.24250	90	
631.28422	100	
637.85978	50	
638.26032	168	
643.34358	56	
648.34285	68	
654.22334	68	
677.35699	54	
679.35248	52	
680.31847	58	
684.04807	60	
694.30640	100	
702.29646	86	
703.28260	334	1+
703.33705	90	
720.30871	486	1+
721.31624	196	1+
738.31090	168	1+
771.35664	330	1+
807.39415	54	
816.34422	56	
824.38699	52	
888.90142	54	
END IONS

###FS:    #m/z: 347.67954 #charge 2+
###MS: 1610
###MSMS: 1612
BEGIN IONS
TITLE=Cmpd 157, +MS2(347.6795), 23.0eV, 13.3min #1612
RTINSECONDS=795.591
SCANS=1610,1612
PEPMASS=347.67954	121474
CHARGE=2+
206.09793	92	
207.09249	72	
215.14702	52	
216.13544	48	
217.12536	82	
218.16280	52	
220.11185	46	
220.83925	50	
226.14530	40	
230.12981	88	
231.09221	58	
232.13936	76	
233.13306	28	
235.40225	36	
243.12942	148	
245.10573	32	
247.10792	1024	1+
247.95753	30	
251.65257	36	
255.14420	58	
256.16129	28	
262.10168	44	
265.11872	840	1+
266.14630	50	
269.12248	118	
270.12051	46	
273.18015	28	
275.09729	76	
276.10604	48	
277.14082	38	
278.14963	50	
279.13254	38	
280.83104	36	
285.13719	50	
286.11014	40	
287.13054	34	
290.89768	46	
293.11781	46	
295.12656	46	
296.15313	72	
302.93783	54	
303.14887	30	
304.13186	150	1+
312.12480	38	
315.16054	32	
319.20733	60	
320.17078	40	
321.15662	788	1+
328.53196	26	
329.14111	44	
329.17596	72	
338.18372	1674	1+
339.33779	52	
343.08212	26	
347.22842	238	1+
347.65530	36	
348.17402	32	
361.19359	46	
361.22219	68	
361.27080	34	
389.17715	92	
390.16051	50	
400.22204	38	
408.20332	28	
408.25685	58	
415.17657	40	
426.52721	64	
432.19375	70	
433.28309	36	
449.21419	78	
449.29711	54	
450.20396	86	
451.20896	54	
453.22613	52	
467.22312	1016	1+
467.31828	64	
469.28236	28	
474.16220	32	
477.21689	56	
536.14325	32	
574.63176	32	
580.30688	78	
595.28852	26	
625.54535	48	
637.33633	40	
638.34009	46	
647.31773	40	
END IONS

###FS:    #m/z: 485.73503 #charge 1+
###MS: 1613
###MSMS: 1614
BEGIN IONS
TITLE=Cmpd 158, +MS2(485.7350), 26.4eV, 13.3min #1614
RTINSECONDS=796.265
SCANS=1613-1614
PEPMASS=485.73503	249130
CHARGE=1+
160.63940	68	
202.08280	96	
202.12092	56	
208.26658	44	
210.11648	66	
212.10215	60	
215.14057	142	
218.06090	60	
218.12245	108	
219.04250	56	
219.11583	84	
221.20030	52	
222.14693	64	
224.13972	76	
225.05230	68	
225.10007	144	
228.12373	72	
229.07768	88	
231.15549	52	
233.15108	588	1+
233.21068	52	
235.08344	76	
236.63862	72	
238.07088	54	
239.12074	44	
240.04267	58	
243.63055	82	
244.11238	82	
246.12299	554	
247.10761	1382	1+
249.16816	70	
253.19592	48	
254.14988	98	
255.10328	48	
255.14548	182	
255.18689	50	
257.15427	98	
258.24465	66	
259.15442	58	
259.21559	114	
263.16662	58	
264.13656	1100	1+
268.11542	56	
273.10614	108	
274.11889	770	1+
275.08370	166	
276.17531	70	
280.83144	74	
283.08982	64	
284.07294	52	
286.10184	56	
287.13478	44	
287.62195	76	
288.11155	54	
289.13811	146	
291.11379	164	
292.24180	50	
292.43680	70	
298.15738	44	
300.12110	52	
301.09430	1108	1+
302.65120	136	
308.14375	68	
309.15170	70	
311.10095	50	
315.66118	74	
316.19791	102	
317.13623	76	
317.20154	64	
318.13726	86	
319.10767	1740	1+
319.97640	50	
320.18728	54	
321.09650	52	
321.19069	48	
324.14668	58	
327.16681	80	
328.19608	74	
329.18619	166	
330.17181	92	
335.13585	112	1+
336.98873	48	
339.16408	56	
342.14940	58	
346.66305	226	
349.14741	70	
358.15432	66	
358.20635	52	
360.23082	54	
362.93321	50	
364.50665	50	
365.18324	70	
366.15952	68	
366.25048	46	
373.17291	142	
373.25163	76	
374.17466	88	
375.19466	44	
382.93077	52	
383.18553	58	
384.19367	48	
386.26705	48	
388.16243	68	
394.21301	50	
396.64827	58	
401.20191	84	
402.21018	288	
403.19957	588	1+
403.72185	98	
406.21325	66	
408.09946	50	
411.16323	46	
411.30262	54	
412.21133	90	
413.14093	48	
414.17787	128	
415.18084	140	1+
417.27054	60	
419.20523	252	
420.22996	100	
426.21763	96	
428.17721	44	
429.00914	44	
429.19641	546	1+
430.17137	80	
431.16650	66	
431.24090	56	
432.19605	144	
434.20282	46	
435.14264	70	
436.21836	48	
437.89886	68	
440.24432	74	
441.20975	68	
442.26189	68	
444.82575	54	
445.23766	68	
447.20368	822	1+
447.47398	44	
448.15722	54	
448.84870	62	
449.86218	46	
452.20846	84	
453.21175	456	1+
457.18050	116	
457.24208	72	
458.20955	46	
462.18994	48	
465.20186	54	
468.24823	70	
469.27206	86	
471.22915	76	
472.21077	112	
476.28259	70	
477.24015	68	
480.26958	74	
485.27520	58	
485.35070	88	
486.24003	132	
487.23113	78	
488.26210	46	
489.26745	56	
END IONS

###FS:    #m/z: 347.67958 #charge 2+
###MS: 1613
###MSMS: 1615
BEGIN IONS
TITLE=Cmpd 159, +MS2(347.6796), 23.0eV, 13.3min #1615
RTINSECONDS=796.327
SCANS=1613,1615
PEPMASS=347.67958	120082
CHARGE=2+
187.31420	50	
199.02608	54	
202.08296	204	
202.13286	42	
206.08825	106	
210.12071	48	
215.13466	148	
216.13610	64	
216.16623	56	
218.13162	50	
220.10135	58	
220.48722	36	
224.11523	40	
228.13262	82	
231.13529	44	
233.13088	104	
235.86410	36	
237.15453	48	
239.31016	36	
240.13391	64	
243.13697	96	
243.95378	84	
244.12041	70	
247.10751	1014	1+
247.25657	44	
252.09378	48	
257.19286	52	
262.10241	40	
263.17201	48	
265.11975	1208	1+
269.11860	62	
269.16665	54	
270.92821	50	
273.09192	80	
274.66194	36	
275.10386	146	
276.13862	50	
278.17503	48	
279.14827	50	
285.10189	62	
288.14150	34	
289.12525	44	
293.12479	44	
302.06124	42	
303.14576	60	
304.13399	330	1+
304.19051	96	
310.00797	68	
317.23369	36	
320.17674	48	
321.02798	36	
321.15804	738	1+
321.21739	56	
322.29930	54	
328.16806	52	
329.17956	106	
337.12456	36	
338.18163	2252	1+
338.34171	38	
339.65398	34	
342.16806	32	
347.22901	390	1+
348.17385	66	
350.15959	44	
352.95273	38	
361.18662	60	
372.16515	40	
390.17033	38	
407.21746	54	
414.06905	48	
431.19215	42	
432.18951	174	
441.56955	38	
449.20899	702	1+
467.22282	1808	1+
467.63229	38	
468.39090	58	
477.20503	50	
521.22140	48	
539.37281	46	
581.31575	60	
587.24185	32	
616.68716	78	
END IONS

###FS:    #m/z: 485.73494 #charge 2+
###MS: 1616
###MSMS: 1617
BEGIN IONS
TITLE=Cmpd 160, +MS2(485.7349), 26.4eV, 13.3min #1617
RTINSECONDS=797.026
SCANS=1616-1617
PEPMASS=485.73494	237296
CHARGE=2+
201.37682	60	
202.08809	338	1+
208.09257	58	
210.12786	110	
215.14564	96	
218.06033	376	1+
219.11487	256	
225.10082	364	
226.14839	56	
227.62261	96	
228.13302	62	
230.11767	94	
233.15274	500	1+
234.17997	66	
235.14694	66	
237.08654	74	
238.12278	62	
240.06870	64	
242.18695	80	
244.13653	76	
245.13872	140	
246.08323	58	
246.12601	986	
246.37081	60	
247.10883	2380	1+
251.13036	126	
252.16851	74	
253.15212	340	1+
254.08845	58	
254.15297	250	1+
254.56844	104	
256.07286	134	
257.14194	108	
258.05808	68	
259.14019	68	
259.21137	58	
260.17555	84	
261.10760	68	
264.13417	1174	1+
264.37406	62	
264.62093	62	
267.63027	84	
268.98167	66	
270.08810	66	
271.15470	72	
272.10920	124	
272.15312	104	
273.10941	76	
274.11859	1050	1+
281.17837	58	
283.14327	154	
284.00644	66	
284.07921	66	
286.17929	116	
287.16025	58	
289.13384	222	1+
291.11528	638	1+
294.15622	60	
296.07536	66	
299.11473	62	
301.09460	1132	1+
301.14946	246	1+
303.08468	78	
304.16220	70	
305.13757	58	
310.15050	84	
310.63109	66	
315.16352	86	
316.17696	94	
317.12795	96	
318.11740	82	
319.10587	1608	1+
322.66387	58	
324.15091	76	
329.15524	74	
331.17188	78	
334.19857	68	
336.77865	62	
337.11428	72	
337.66334	108	
338.21443	90	
339.64673	92	
341.16806	72	
346.15298	196	
348.19077	108	
353.16730	78	
354.16664	70	
355.15798	68	
355.68066	60	
359.16273	82	
367.13961	58	
369.16863	66	
371.13693	62	
371.18409	58	
375.20647	72	
375.89065	98	
376.20080	68	
381.19172	100	
383.38265	76	
384.16628	108	
386.18681	170	
387.19554	94	
388.17987	158	1+
394.20280	122	
394.69796	102	
402.19609	1202	1+
403.20180	892	1+
412.18481	76	
414.18302	608	1+
419.21096	550	1+
424.97625	60	
429.18919	990	1+
430.27625	66	
430.85505	72	
432.18879	454	1+
441.04578	70	
443.37995	74	
445.24613	70	
446.20986	82	
446.85371	80	
447.19921	1024	1+
447.80475	96	
449.18888	62	
453.21884	58	
454.20769	214	
455.20823	96	
471.23003	122	
472.21568	88	
472.87105	64	
475.19971	162	
480.19677	146	1+
485.25956	86	
486.23885	90	
487.15311	60	
504.24181	198	1+
504.30338	78	
509.25754	58	
512.05328	68	
514.19947	56	
515.20970	64	
515.26934	360	1+
516.27194	304	1+
517.20852	124	1+
521.26525	118	
522.23879	58	
528.24280	228	1+
529.24103	174	1+
532.28472	328	1+
534.24408	112	
535.23265	122	
538.23389	90	
539.23149	68	
542.27104	164	1+
543.25392	62	
544.27267	88	
545.22562	84	
548.27290	62	
551.24484	78	
560.27562	308	1+
563.22165	448	1+
563.31198	64	
572.30198	72	
578.31698	72	
578.41514	62	
579.24900	148	1+
581.27507	244	1+
582.64030	82	
585.31765	68	
591.25329	296	1+
602.29608	106	
611.28109	214	1+
612.28961	72	
613.26891	62	
619.26353	108	
620.25045	140	
621.24740	254	1+
631.29116	170	1+
637.27459	104	
638.25304	104	
675.28305	348	1+
678.32142	68	
679.34473	268	1+
680.47153	62	
687.24314	66	
688.30717	292	1+
693.30655	396	1+
701.30044	64	
702.28898	1070	1+
703.28668	826	1+
704.35014	62	
705.32345	114	
710.33661	84	
720.30463	716	1+
720.32967	280	1+
721.63275	58	
738.31916	344	1+
743.32887	244	1+
806.41858	110	1+
816.36917	68	
END IONS

###FS:    #m/z: 485.73450 #charge 2+
###MS: 1619
###MSMS: 1620
BEGIN IONS
TITLE=Cmpd 161, +MS2(485.7345), 26.4eV, 13.3min #1620
RTINSECONDS=798.199
SCANS=1619-1620
PEPMASS=485.73450	254606
CHARGE=2+
201.11122	62	
202.07961	230	
203.09748	106	
206.13043	60	
208.06728	142	
213.04906	54	
213.13869	90	
215.17032	82	
217.08154	58	
218.05806	270	1+
219.10639	238	
225.09730	206	
226.07345	66	
226.16100	72	
227.07989	146	
227.59875	74	
232.63797	68	
233.14739	524	1+
235.35141	58	
237.14787	88	
242.15779	72	
246.12549	828	
246.19020	56	
247.11033	1928	1+
254.09162	84	
254.13367	68	
255.15630	72	
256.07045	100	
257.08200	88	
257.13433	68	
258.09736	56	
264.13665	916	1+
269.12785	56	
272.11018	58	
272.16134	86	
273.11072	108	
274.11838	580	
275.10337	124	
283.17391	60	
284.06960	96	
287.14201	80	
288.10210	56	
289.13706	114	
291.12252	568	1+
296.63592	110	
298.11973	94	
301.09716	950	
302.07720	88	
302.17083	56	
303.09923	118	
303.14152	128	
306.03413	56	
311.94730	60	
312.08526	74	
316.16860	70	
317.13105	62	
318.11637	62	
318.64844	76	
319.10790	1546	1+
319.15801	138	
321.10608	98	
321.15355	248	1+
321.92205	54	
322.65875	82	
323.14190	90	
324.15396	96	
325.66000	92	
335.19962	56	
338.15850	128	
344.21337	72	
346.15589	354	1+
346.99849	56	
351.17923	72	
353.15997	64	
355.19670	70	
356.17057	94	
358.14561	72	
360.65787	58	
365.22334	118	
366.15628	52	
368.88472	54	
372.15895	52	
372.29277	56	
374.19288	66	
377.18676	68	
379.19064	88	
381.68248	66	
384.21015	74	
385.18605	68	
386.17470	106	
389.69395	52	
394.69269	76	
401.17421	62	
402.20253	960	1+
403.20216	632	1+
403.69615	54	
403.74325	60	
405.17468	52	
412.16129	82	
414.18129	142	
415.18758	114	
419.20817	120	
420.22361	294	1+
420.33923	56	
424.18196	54	
425.28844	54	
426.21904	54	
427.24338	58	
429.19015	642	1+
430.15212	78	
432.19898	252	1+
437.28153	84	
438.25948	64	
442.20860	90	
446.29768	60	
447.20327	364	1+
447.85469	54	
449.20693	84	
454.20473	132	
457.18799	56	
459.21773	86	
466.88476	58	
467.81296	58	
471.22728	424	1+
475.19234	98	
476.23956	86	
481.18724	68	
485.24519	92	
486.23032	162	
487.23044	140	1+
487.30009	126	1+
492.19076	92	
497.25024	56	
498.26002	54	
502.21300	98	
514.26450	244	1+
516.03421	64	
517.24272	74	
517.30706	76	
524.27889	72	
528.27349	78	
529.24090	96	
532.28132	214	1+
534.25187	210	1+
536.22270	56	
539.24479	56	
540.28521	98	
560.28088	154	
561.28592	110	
563.22004	320	1+
579.30700	82	
580.29981	74	
582.24688	104	
588.26998	56	
592.25831	170	1+
593.17275	76	
593.26262	132	1+
602.27278	100	
610.26954	74	
612.27196	84	
619.26358	88	
620.25476	386	1+
637.27005	116	1+
650.27911	96	
651.74291	54	
674.42445	60	
675.28275	154	1+
677.30079	58	
679.33808	170	
685.29248	108	1+
688.30837	104	
693.32498	184	1+
694.29810	128	
702.28253	536	1+
703.27996	266	1+
705.29030	108	1+
720.30617	394	1+
738.32487	326	1+
738.48293	58	
790.37517	168	1+
806.38130	154	
815.36637	124	
817.39885	120	1+
818.39749	82	1+
842.60697	62	
851.39971	84	
953.46247	130	1+
END IONS

###FS:    #m/z: 347.67943 #charge 2+
###MS: 1619
###MSMS: 1621
BEGIN IONS
TITLE=Cmpd 162, +MS2(347.6794), 23.0eV, 13.3min #1621
RTINSECONDS=798.262
SCANS=1619,1621
PEPMASS=347.67943	124590
CHARGE=2+
180.81505	72	
193.04353	36	
204.08772	52	
206.09182	344	1+
210.11425	56	
216.14699	38	
217.09252	48	
220.08838	52	
220.12433	68	
224.10504	50	
228.14815	70	
228.97141	52	
233.12421	64	
240.01334	48	
243.14169	62	
243.83294	36	
246.09570	68	
247.10780	1106	1+
254.88903	42	
256.01166	44	
257.13727	66	
258.12417	38	
260.13319	32	
261.11622	60	
263.11085	46	
265.12085	968	1+
266.24921	46	
269.12150	70	
275.10730	84	
276.13038	172	1+
279.14373	52	
292.17213	42	
293.11361	132	
296.15376	58	
300.79619	62	
302.08706	38	
303.15078	70	
304.12915	74	
305.10467	32	
306.08605	52	
314.10982	74	
319.19490	54	
321.15843	908	1+
321.28476	52	
321.74435	44	
329.14650	44	
330.87338	56	
332.12571	40	
333.15599	44	
338.18106	2608	1+
338.26268	46	
338.49074	42	
347.08145	38	
347.16011	78	
347.22232	180	
347.88272	46	
348.22818	70	
357.63060	36	
361.20138	38	
361.80429	36	
363.18811	74	
364.11393	32	
369.15231	40	
383.18690	96	
386.17399	36	
388.26104	48	
389.16406	54	
390.16486	48	
391.17549	68	
402.13993	50	
406.20726	32	
407.19015	92	
414.17197	96	
418.16912	46	
421.21418	36	
432.18496	308	1+
449.21042	728	1+
449.44622	72	
462.75988	32	
467.22500	1932	1+
532.28340	46	
580.31490	40	
581.30630	170	
621.28369	34	
648.33007	48	
END IONS

###FS:    #m/z: 485.73418 #charge 2+
###MS: 1622
###MSMS: 1623
BEGIN IONS
TITLE=Cmpd 163, +MS2(485.7342), 26.4eV, 13.3min #1623
RTINSECONDS=798.983
SCANS=1622-1623
PEPMASS=485.73418	238820
CHARGE=2+
202.09371	146	
209.08282	70	
210.12048	74	
211.07341	70	
212.10557	90	
215.13880	152	
216.13668	82	
218.06080	348	1+
219.11545	274	
223.10636	100	
224.14396	136	
225.09515	276	
226.11733	120	
226.14928	90	
230.07526	130	
231.11739	70	
231.27743	80	
233.14935	946	
235.10381	76	
238.23483	68	
239.17779	70	
240.14281	72	
242.14122	74	
243.12932	66	
244.12129	66	
246.12441	860	
246.32675	82	
247.10978	2776	1+
247.16843	110	
250.13267	100	
251.14393	80	
254.09199	308	1+
254.14510	320	1+
256.07778	144	
257.06222	138	
259.09917	112	
259.16001	88	
259.20589	106	
260.18128	78	
261.13455	66	
264.13527	1542	1+
268.11734	112	
269.12453	168	
269.16204	78	
271.12127	100	
273.09777	86	
273.63734	78	
274.11505	1298	1+
275.15760	104	
277.62140	94	
279.14224	74	
282.13582	160	1+
285.06799	68	
286.18397	82	
287.12947	68	
289.13176	140	
291.12515	708	1+
291.14975	98	
296.62284	90	
299.14255	70	
300.15622	66	
301.09554	1366	1+
303.13595	316	1+
304.20229	102	
306.18849	106	
309.15575	148	
310.62844	162	
315.11234	68	
315.16206	78	
315.63326	70	
316.19114	132	
317.12472	100	
318.12470	88	
319.10553	2778	1+
325.19285	106	
328.17461	66	
328.65255	84	
329.16230	78	
330.67251	68	
331.14944	66	
332.64586	84	
333.65817	126	
334.09751	80	
338.15986	352	1+
341.39435	70	
343.62395	66	
346.15340	140	
346.45694	94	
351.67074	100	
356.09854	68	
356.18583	390	1+
356.66390	68	
360.64850	90	
370.12325	72	
370.17898	78	
372.16517	300	1+
373.20405	104	
374.15299	134	
375.17577	66	
384.16770	186	
385.16710	150	
386.19145	290	1+
394.15325	74	
394.22153	114	
401.19836	108	
402.20040	1490	1+
412.16641	92	
414.17763	430	1+
419.20809	422	
420.21736	428	
420.29958	118	
425.24580	160	1+
428.21371	106	
429.18982	1072	1+
432.19474	144	
433.19393	72	
434.17370	70	
442.20786	156	
446.23664	142	
447.19701	1354	1+
451.19830	178	1+
453.19919	216	1+
454.20745	318	
458.18425	140	
458.24487	76	
459.21787	70	
460.22559	88	
460.42084	90	
471.25846	182	
472.21974	148	
472.32293	66	
473.21148	82	
475.21242	104	
480.18437	82	
481.20279	78	
482.22966	82	
482.27738	70	
484.22203	116	
485.24835	140	
486.23425	120	
487.24148	74	
487.30820	76	
488.28286	80	
499.23264	100	
500.25914	100	
502.21197	90	
503.25930	140	
509.20751	156	1+
513.22963	68	
514.27141	142	
515.26365	388	1+
516.26870	274	1+
519.10087	94	
519.21494	78	
529.24072	160	1+
532.21061	254	1+
532.28618	328	1+
542.26189	354	1+
543.25485	224	1+
545.22125	210	1+
551.24314	100	
552.25416	72	
555.26490	76	
560.28696	270	
561.28424	206	
562.25645	68	
563.22752	412	1+
575.24873	70	
576.21759	66	
580.25536	112	
583.26796	408	1+
586.28896	108	1+
592.24235	248	1+
593.29763	70	
602.28668	222	1+
610.26167	92	
612.26347	200	1+
619.24776	646	1+
620.24458	472	1+
629.29191	188	1+
637.26776	220	1+
657.24430	198	1+
658.25405	126	1+
659.26169	72	
661.32644	108	
675.27447	434	1+
676.29004	692	1+
679.33850	174	
680.33941	126	
692.31283	706	1+
692.33170	82	
693.29369	176	
694.29799	134	
695.34643	86	
702.28571	1230	1+
703.28687	1286	1+
720.30480	946	1+
721.31091	346	1+
738.31657	180	
761.37386	144	1+
805.39247	770	1+
816.38027	118	1+
840.03183	78	
842.41293	164	1+
END IONS

###FS:    #m/z: 406.19520 #charge 1+
###MS: 1632
###MSMS: 1633
BEGIN IONS
TITLE=Cmpd 164, +MS2(406.1952), 23.1eV, 13.4min #1633
RTINSECONDS=803.942
SCANS=1632-1633
PEPMASS=406.19520	16838
CHARGE=1+
207.08082	64	
209.17239	58	
211.04031	36	
225.10216	204	1+
228.98259	50	
233.08940	40	
234.13760	156	
240.17128	50	
246.15365	178	
248.11215	58	
250.09552	62	
251.12694	42	
252.06034	76	
256.11197	46	
257.14184	140	
269.84496	34	
273.11428	48	
278.12063	158	
279.12363	62	
287.13309	52	
288.14707	42	
296.14158	194	
297.94981	46	
301.15687	48	
302.13760	68	
314.16408	56	
328.16475	42	
330.16805	42	
336.19338	46	
337.16157	50	
339.13560	54	
348.20029	48	
354.19067	34	
367.12982	40	
368.12630	66	
369.14932	70	
370.19927	54	
372.17344	134	
379.17210	102	
380.16514	46	
388.10043	78	
397.21205	54	
407.25281	56	
410.18389	40	
END IONS

###FS:    #m/z: 406.19534 #charge 3+
###MS: 1635
###MSMS: 1636
BEGIN IONS
TITLE=Cmpd 165, +MS2(406.1953), 23.1eV, 13.4min #1636
RTINSECONDS=805.144
SCANS=1635-1636
PEPMASS=406.19534	20916
CHARGE=3+
156.82678	32	
207.08212	50	
208.06798	106	
212.09796	66	
212.14263	40	
213.12905	62	
218.15253	48	
225.09839	394	
226.12141	44	
229.12465	92	
230.94717	92	
233.96468	66	
235.15469	54	
241.11045	40	
243.53000	34	
245.15208	58	
246.15370	306	
249.09498	50	
249.15812	34	
250.91173	52	
251.14331	50	
257.13476	52	
259.11978	86	
260.11859	112	
261.09676	98	
263.12073	54	
268.09992	134	
268.13514	74	
272.89705	48	
274.15293	54	
274.89015	34	
276.12365	64	
278.12478	180	
281.11275	68	
285.14368	102	
286.13258	50	
290.14463	116	
296.14052	306	1+
299.13679	68	
300.94477	32	
301.14591	50	
305.16133	80	
306.91083	70	
308.14423	46	
324.12360	48	
325.15999	66	
334.14848	38	
345.15287	38	
345.20153	58	
351.18822	98	
351.23098	42	
352.18224	102	
353.18923	44	
358.16707	36	
361.17918	90	
364.13081	44	
364.18102	58	
368.88755	36	
369.19074	56	
372.16272	158	
373.19665	52	
376.22520	40	
379.17529	60	
382.83811	34	
382.89910	32	
387.01867	50	
389.19442	32	
389.86518	52	
391.19036	48	
397.19028	110	
405.22679	36	
405.98109	76	
407.27472	70	
408.18381	38	
411.15785	58	
415.20973	44	
416.21740	54	
418.20427	84	
421.20385	38	
425.23005	32	
443.19331	42	
444.19645	82	
453.20033	38	
462.23008	72	
475.24949	32	
487.22602	62	
498.24839	42	
516.19646	102	
516.25887	58	
517.25156	92	
519.17199	60	
532.75172	36	
545.25482	38	
566.27943	42	
576.27192	70	
576.40847	34	
601.24406	56	
602.29770	32	
656.29823	42	
657.35237	40	
673.31784	110	1+
760.33668	44	
820.39644	48	
926.68611	54	
END IONS

###FS:    #m/z: 406.19530 #charge 1+
###MS: 1637
###MSMS: 1638
BEGIN IONS
TITLE=Cmpd 166, +MS2(406.1953), 23.1eV, 13.4min #1638
RTINSECONDS=805.818
SCANS=1637-1638
PEPMASS=406.19530	26506
CHARGE=1+
147.59293	50	
192.82603	36	
212.12310	48	
225.09810	382	
226.11593	38	
230.13817	64	
232.11961	76	
243.12396	40	
246.16174	124	
250.16081	50	
253.09530	38	
257.14261	146	
258.11731	36	
260.11973	82	
264.13562	64	
265.12826	28	
265.88745	40	
266.88740	46	
269.12380	34	
276.15345	50	
278.12864	236	
280.92298	38	
282.09594	70	
285.13838	54	
290.01933	50	
291.13090	52	
292.88888	34	
295.12314	40	
296.13951	214	
304.10469	60	
306.12984	38	
306.90514	44	
308.10345	34	
311.14359	36	
324.14213	58	
325.12836	64	
326.13926	90	
327.15533	46	
342.08711	32	
350.88558	42	
351.17157	78	
353.15062	40	
355.15851	44	
360.85237	50	
361.17158	72	
366.14193	52	
369.18884	64	
372.16677	178	1+
379.19235	44	
379.91803	28	
388.90447	46	
392.14298	68	
398.17890	64	
405.12203	42	
406.26165	34	
406.89495	64	
407.21700	48	
410.17825	44	
END IONS

###FS:    #m/z: 406.19454 #charge 3+
###MS: 1639
###MSMS: 1640
BEGIN IONS
TITLE=Cmpd 167, +MS2(406.1945), 23.1eV, 13.4min #1640
RTINSECONDS=806.488
SCANS=1639-1640
PEPMASS=406.19454	26992
CHARGE=3+
207.07057	66	
208.07251	60	
209.10119	38	
211.94899	38	
212.10736	34	
216.11414	50	
224.09927	82	
225.09967	262	
225.17823	34	
226.11781	74	
228.10535	54	
229.12098	118	
233.10430	42	
233.15376	54	
237.09430	58	
237.57036	60	
246.16047	178	
247.04532	78	
248.11454	70	
250.13579	52	
253.09560	70	
255.13599	50	
257.14422	230	
258.14127	102	
260.11914	252	
261.06484	104	
261.14222	46	
266.95583	38	
268.14441	40	
269.09816	64	
278.12206	184	
285.12929	42	
285.29633	78	
292.14093	34	
295.14554	54	
296.13551	366	1+
296.49146	116	
298.14337	70	
307.08471	40	
309.14716	32	
313.13399	48	
317.00097	64	
327.14103	48	
328.93355	80	
339.15300	74	
341.15940	42	
342.19300	38	
344.16059	52	
352.15643	50	
354.16082	62	
361.17803	102	
363.17404	50	
367.11966	56	
369.17524	32	
369.96694	50	
370.21430	32	
372.16661	192	1+
372.25064	38	
379.17733	38	
385.41907	34	
391.11083	52	
396.15273	42	
397.19718	168	1+
400.15467	108	
405.16109	42	
405.25000	48	
406.24422	68	
406.93508	44	
407.18838	58	
410.18833	58	
415.20867	42	
427.17013	30	
452.18590	40	
462.22843	120	
463.23901	36	
496.94098	50	
498.18294	38	
498.25466	50	
500.79836	32	
508.33534	38	
516.24459	58	
517.26374	34	
534.28630	42	
540.25349	58	
542.20155	42	
543.33658	54	
544.46599	48	
559.25565	74	
576.27284	64	
587.23259	52	
602.29521	60	
612.27582	46	
640.83588	56	
654.32571	30	
657.30461	34	
673.32483	250	1+
END IONS

###FS:    #m/z: 406.19453 #charge 3+
###MS: 1641
###MSMS: 1642
BEGIN IONS
TITLE=Cmpd 168, +MS2(406.1945), 23.1eV, 13.5min #1642
RTINSECONDS=807.146
SCANS=1641-1642
PEPMASS=406.19453	31468
CHARGE=3+
167.19252	46	
206.15636	56	
207.08166	76	
208.07103	114	
212.11165	76	
213.14842	54	
217.07859	48	
219.11967	44	
221.10377	58	
225.09600	490	1+
225.16947	42	
229.11127	52	
229.14176	74	
231.07490	38	
232.02917	32	
234.07127	26	
235.08660	38	
235.13603	52	
237.04096	54	
240.97326	70	
241.13489	28	
242.11804	46	
243.11501	40	
245.07894	56	
245.13019	104	
246.15722	66	
246.89000	54	
247.14933	72	
251.12386	30	
257.14075	224	1+
260.11604	96	
261.09550	42	
262.10128	86	
265.14455	62	
273.12302	62	
278.12148	310	1+
278.49626	28	
285.14656	38	
290.14904	68	
293.13325	42	
296.13419	602	1+
298.11030	62	
302.10495	38	
302.19772	50	
305.20251	38	
306.13081	48	
306.20035	34	
309.17982	46	
310.10116	54	
314.97155	52	
320.12540	38	
322.12871	36	
328.16848	50	
336.11559	62	
336.15918	54	
340.17168	40	
341.12457	60	
344.16649	84	
346.98350	46	
348.21398	36	
351.17852	32	
352.18150	44	
354.14893	80	
361.18555	116	
362.18633	52	
364.93053	88	
370.87439	40	
372.17034	118	
373.17667	38	
375.20171	52	
377.19877	28	
379.16164	74	
380.16058	32	
390.15591	48	
392.20590	52	
397.17956	54	
397.64099	72	
398.18086	88	
399.20494	26	
405.19973	36	
406.24923	46	
407.17480	50	
407.36355	70	
415.21490	52	
416.21720	44	
427.24495	38	
430.17432	46	
443.19860	78	
444.22488	44	
455.73844	72	
462.23128	38	
462.31497	34	
470.19919	42	
471.21437	52	
483.18513	90	
496.19936	48	
505.25296	32	
506.20270	62	
522.24554	26	
535.92641	66	
544.24038	40	
556.29160	46	
559.21592	56	
563.78874	32	
563.96567	38	
576.27225	72	
585.25390	36	
588.23013	42	
591.26850	42	
602.26872	60	
639.30384	28	
656.29049	38	
656.33959	36	
656.54805	52	
657.28177	26	
673.32383	192	1+
673.37231	62	
715.34686	34	
749.40598	28	
776.36273	44	
777.39104	50	
812.39712	36	
END IONS

###FS:    #m/z: 406.19509 #charge 3+
###MS: 1643
###MSMS: 1644
BEGIN IONS
TITLE=Cmpd 169, +MS2(406.1951), 23.1eV, 13.5min #1644
RTINSECONDS=807.806
SCANS=1643-1644
PEPMASS=406.19509	32104
CHARGE=3+
196.06783	50	
207.08250	62	
208.06988	28	
212.10517	36	
216.09165	62	
225.09867	652	1+
229.12652	166	
230.14587	38	
233.09668	70	
234.13078	160	
239.15004	56	
240.10984	56	
240.85589	34	
242.12121	52	
243.15219	64	
246.15568	432	1+
248.12026	58	
255.10570	150	
257.14682	52	
258.14713	58	
260.11889	102	
261.12886	52	
262.09487	46	
265.12747	60	
266.11830	34	
266.15492	56	
267.12592	238	1+
272.13774	66	
273.14395	36	
276.01944	50	
277.12547	58	
278.12649	356	1+
282.13556	42	
285.14327	84	
290.13553	56	
296.08144	48	
296.13655	400	1+
297.25889	36	
300.16266	48	
303.13554	36	
308.19985	60	
310.05743	36	
310.15164	30	
310.18764	56	
313.14576	66	
319.15811	38	
322.10989	48	
324.14137	46	
332.17284	32	
339.14897	60	
344.14185	58	
347.19724	88	
347.89955	58	
351.17585	128	
352.12583	50	
352.17697	82	
354.15842	48	
355.20797	42	
356.16134	40	
356.74498	28	
357.15664	80	
359.15995	48	
361.18532	46	
362.63702	30	
370.13390	68	
372.17268	108	
373.16820	80	
378.89959	42	
379.16929	110	
379.21647	40	
380.18998	52	
388.16200	50	
391.22025	64	
395.13429	30	
397.18408	124	
399.21186	40	
406.26092	56	
407.88132	28	
408.23668	62	
410.18195	44	
415.20304	142	
418.21224	42	
419.19587	74	
421.31054	50	
424.30274	54	
425.26277	52	
433.21990	34	
444.23066	32	
450.22915	28	
453.18052	36	
455.20126	30	
462.23461	144	
469.18242	44	
496.24644	56	
498.21246	42	
515.20940	90	
516.21968	56	
518.22063	38	
527.24997	48	
534.24287	46	
542.23432	58	
559.24217	82	
568.22510	30	
576.28154	94	
588.22777	28	
623.25895	32	
629.30603	30	
655.31686	136	1+
656.37853	54	
673.32724	342	1+
727.81825	32	
803.58439	56	
943.17582	36	
END IONS

###FS:    #m/z: 406.19478 #charge 3+
###MS: 1645
###MSMS: 1646
BEGIN IONS
TITLE=Cmpd 170, +MS2(406.1948), 23.1eV, 13.5min #1646
RTINSECONDS=808.463
SCANS=1645-1646
PEPMASS=406.19478	37944
CHARGE=3+
191.75294	36	
208.07702	68	
213.12092	48	
220.13911	72	
224.08645	68	
225.10145	294	
225.18933	26	
226.09979	148	
228.14390	42	
229.14639	62	
233.08223	56	
234.13938	112	
236.07046	48	
238.01366	36	
240.95009	36	
242.11545	22	
243.15096	26	
246.15441	308	
247.11943	68	
249.11892	56	
251.07262	46	
252.08781	22	
255.11291	80	
257.14517	100	
260.11308	148	1+
266.12182	34	
268.14262	74	
268.57611	22	
273.12690	64	
278.12736	158	
279.11990	72	
284.12601	48	
285.13563	132	
292.13078	58	
296.13735	314	
309.15276	42	
310.92530	58	
313.14433	50	
317.16867	32	
320.94639	46	
322.10628	64	
323.13748	36	
323.17336	72	
324.16255	98	
325.14267	36	
326.15239	32	
328.88615	30	
334.15583	52	
340.16718	44	
351.17307	96	
351.25453	24	
354.14891	168	1+
359.18960	40	
361.18953	52	
361.34089	40	
362.19118	78	
369.18916	30	
370.19069	42	
371.19173	44	
372.18013	72	
373.38940	50	
374.12678	22	
379.16461	52	
380.00714	36	
380.16723	30	
385.66312	24	
387.20681	24	
388.87151	36	
397.18155	54	
398.49116	36	
407.22400	24	
408.36272	36	
411.15079	66	
415.20056	86	
416.22256	36	
425.17586	52	
426.23543	54	
428.49882	22	
440.15193	102	
440.98674	36	
443.20421	42	
444.21200	40	
444.30598	50	
462.23712	50	
464.20328	46	
468.56875	22	
488.19990	52	
495.19189	64	
498.25945	40	
516.23569	140	1+
526.26349	30	
527.27923	34	
541.23720	36	
558.24525	56	
563.27154	40	
567.28878	52	
575.24764	38	
576.28004	106	
577.25793	38	
577.76082	26	
586.18156	36	
587.24158	36	
595.22178	66	
596.26943	36	
602.29792	48	
604.29377	24	
612.54720	36	
617.03780	36	
638.31108	30	
656.28896	66	
672.78778	24	
673.33189	324	1+
674.54390	24	
821.41079	22	
821.55911	54	
1008.83831	36	
1018.24575	36	
1148.99275	38	
END IONS

###FS:    #m/z: 406.19542 #charge 3+
###MS: 1647
###MSMS: 1648
BEGIN IONS
TITLE=Cmpd 171, +MS2(406.1954), 23.1eV, 13.5min #1648
RTINSECONDS=809.108
SCANS=1647-1648
PEPMASS=406.19542	38696
CHARGE=3+
207.06955	42	
210.08207	52	
212.10053	72	
212.13676	52	
212.45236	38	
213.07918	72	
213.13668	46	
216.14587	48	
224.12020	30	
225.10011	392	
225.53930	30	
227.10553	42	
229.12990	52	
234.13779	46	
235.08484	78	
235.11576	66	
235.16558	34	
237.10953	52	
239.63515	58	
240.13268	106	
242.12122	54	
246.15403	288	1+
246.20283	62	
248.11974	84	
249.13590	52	
257.14373	252	1+
257.18406	38	
260.04790	48	
260.11046	42	
261.11591	66	
262.88007	26	
266.12819	86	
266.95509	44	
267.15926	62	
268.13411	26	
269.12390	30	
277.61742	28	
278.13211	86	
279.12887	104	
280.13446	58	
283.15194	38	
285.13122	70	
290.15014	78	
293.12650	48	
295.13424	294	1+
296.09408	44	
296.13771	250	1+
306.15637	36	
308.13070	44	
310.17357	30	
313.14470	56	
318.16622	64	
322.11439	122	
324.14123	50	
325.17112	42	
326.17062	64	
339.17824	46	
342.09734	34	
347.05212	44	
351.18445	36	
353.15867	32	
354.16221	40	
356.17540	44	
357.15936	64	
359.82495	56	
361.16646	82	
362.19040	46	
369.17352	64	
369.21289	32	
372.16094	82	
373.17271	72	
379.16900	70	
388.19632	96	
389.17880	66	
391.23132	64	
392.19931	52	
397.21056	72	
406.24439	94	
407.23683	38	
407.50925	26	
414.19096	26	
415.20219	64	
421.18233	42	
426.19240	62	
427.18305	118	
443.28083	34	
445.21299	28	
457.22591	54	
462.23018	30	
466.24656	62	
470.21091	38	
473.19931	110	
481.17275	26	
488.22330	36	
498.21733	60	
501.22137	48	
512.26163	40	
518.22652	82	
526.23303	28	
550.22835	40	
558.26234	56	
565.24788	40	
577.26859	38	
587.25894	62	
639.28994	26	
657.30021	44	
658.31793	68	
673.32046	178	1+
674.67559	48	
675.30980	44	
728.35588	60	
759.52377	36	
810.01725	38	
820.38745	82	
960.01826	26	
END IONS

###FS:    #m/z: 406.19522 #charge 3+
###MS: 1649
###MSMS: 1650
BEGIN IONS
TITLE=Cmpd 172, +MS2(406.1952), 23.1eV, 13.5min #1650
RTINSECONDS=809.748
SCANS=1649-1650
PEPMASS=406.19522	41226
CHARGE=3+
154.69242	36	
197.10286	36	
198.32886	54	
207.08590	42	
208.07300	130	
211.53766	76	
212.10474	36	
212.15210	68	
213.10512	52	
214.11221	38	
217.07107	46	
223.15561	52	
225.10497	312	
225.19424	50	
229.13404	58	
230.12940	40	
232.11503	54	
233.11349	50	
235.09961	72	
235.14368	64	
237.10307	64	
240.11939	92	
242.11318	46	
246.15649	402	1+
248.12085	164	
248.55001	42	
249.13504	66	
249.99356	28	
253.96932	28	
255.11256	54	
257.14822	256	1+
259.14769	58	
260.11282	208	1+
260.73955	52	
268.13172	32	
269.13637	52	
270.11161	66	
274.92540	48	
278.12315	28	
279.13846	34	
285.13439	116	
285.67319	32	
286.15251	56	
294.20751	52	
295.12557	116	
296.13264	272	
298.14573	44	
301.16895	54	
309.12327	46	
310.16959	48	
312.90420	50	
313.08108	42	
313.14604	56	
315.17311	68	
318.16204	26	
320.16772	72	
323.11673	40	
325.13884	80	
327.14268	68	
332.84970	44	
334.17497	52	
336.94517	64	
337.12800	36	
339.19313	40	
346.91498	70	
351.18862	106	
354.16467	38	
355.18610	50	
356.14495	26	
356.74655	58	
361.17135	34	
369.19068	168	
371.22465	36	
372.18899	42	
373.17008	40	
376.12424	32	
379.16684	56	
380.17086	66	
388.88950	54	
389.20720	34	
390.14960	36	
391.21535	100	
392.15955	40	
393.13395	34	
397.19362	40	
398.18820	68	
406.20291	62	
415.21832	38	
426.74545	36	
428.18719	42	
458.19423	66	
458.23772	70	
461.23083	118	1+
462.27638	54	
465.17075	28	
470.21114	42	
472.22141	26	
487.25004	44	
494.21902	28	
505.18289	42	
514.22927	36	
516.26260	44	
517.25541	58	
526.24044	52	
545.35294	34	
556.30355	50	
576.26728	82	
587.25338	32	
600.29565	74	
603.29289	68	
603.46165	48	
611.89315	38	
656.30166	70	
657.24178	32	
657.29012	40	
670.31863	32	
673.32105	252	
673.44850	44	
674.43092	30	
731.33830	48	
820.37885	54	
END IONS

###FS:    #m/z: 411.70809 #charge 2+
###MS: 1651
###MSMS: 1652
BEGIN IONS
TITLE=Cmpd 173, +MS2(411.7081), 23.5eV, 13.5min #1652
RTINSECONDS=810.394
SCANS=1651-1652
PEPMASS=411.70809	33008
CHARGE=2+
205.10813	78	
212.10796	34	
217.21041	54	
218.48823	52	
221.12583	56	
223.11323	34	
225.12003	122	
225.17956	42	
226.08161	54	
226.11671	60	
243.10053	52	
244.09410	44	
244.20760	54	
247.10172	146	
247.14782	56	
250.99404	46	
265.11988	114	
265.30690	64	
267.10072	32	
269.13669	48	
285.25753	34	
287.13440	74	
294.16548	48	
295.20021	82	
297.10600	36	
297.21708	48	
298.14706	44	
300.15210	48	
303.15041	44	
304.13783	34	
310.18770	48	
311.16886	124	
312.17573	60	
317.19734	40	
321.16192	140	
322.14689	46	
329.17609	52	
333.12253	42	
337.05612	54	
338.18376	908	1+
338.24228	108	
342.15443	42	
342.32886	42	
346.19894	42	
348.96974	54	
357.83091	44	
371.15154	40	
375.16030	32	
380.16564	90	
384.21152	60	
387.55480	112	
410.16970	68	
411.26173	78	
411.33999	32	
411.87558	42	
412.25889	56	
412.40225	62	
413.26031	32	
414.19454	42	
416.18039	54	
421.21803	54	
427.41260	78	
449.20276	228	1+
467.22332	702	1+
467.84105	32	
468.90315	32	
477.21770	44	
478.20311	96	
480.27975	38	
502.23814	38	
530.23657	34	
554.69540	54	
570.34812	48	
580.30368	64	
580.56189	34	
581.30111	38	
602.29754	64	
619.32810	66	
637.33912	52	
648.31953	40	
694.36150	60	
END IONS

###FS:    #m/z: 411.70831 #charge 2+
###MS: 1653
###MSMS: 1654
BEGIN IONS
TITLE=Cmpd 174, +MS2(411.7083), 23.5eV, 13.5min #1654
RTINSECONDS=811.051
SCANS=1653-1654
PEPMASS=411.70831	35750
CHARGE=2+
208.09196	56	
220.32928	58	
225.09596	50	
243.11307	48	
244.08773	46	
247.10351	42	
248.11319	72	
249.15600	50	
254.90605	34	
255.10195	64	
265.11983	68	
265.15298	34	
269.15782	32	
275.11498	46	
276.15434	52	
287.14180	58	
293.01914	46	
293.16879	104	
295.14907	36	
298.10170	40	
298.67633	46	
299.85287	32	
300.16158	54	
301.14135	60	
303.14487	66	
308.91047	32	
310.18696	44	
311.16946	378	1+
321.15435	106	
322.16043	32	
326.92557	34	
329.16210	52	
337.81688	32	
338.07504	36	
338.18032	964	1+
357.16469	50	
362.19723	36	
363.59722	38	
366.12690	40	
366.17204	80	
384.18296	46	
394.90085	48	
407.01438	62	
408.41706	34	
410.97020	38	
411.46196	38	
413.22202	54	
417.20150	72	
432.19936	68	
440.22161	38	
449.20760	132	
450.21214	48	
467.22258	968	1+
477.20620	40	
580.30650	44	
600.39592	36	
602.26688	44	
615.32903	46	
637.33056	166	1+
637.37721	38	
648.30899	54	
694.35502	106	
694.51319	38	
695.34881	66	
705.32369	32	
END IONS

###FS:    #m/z: 406.19545 #charge 3+
###MS: 1653
###MSMS: 1655
BEGIN IONS
TITLE=Cmpd 175, +MS2(406.1955), 23.1eV, 13.5min #1655
RTINSECONDS=811.115
SCANS=1653,1655
PEPMASS=406.19545	42844
CHARGE=3+
184.49483	78	
190.91481	36	
206.09245	36	
206.14783	42	
207.08474	84	
208.06228	46	
209.07134	68	
212.11669	40	
219.12354	70	
221.12308	52	
225.10042	652	1+
225.14101	96	
227.08210	54	
229.13773	94	
229.21690	50	
232.12623	58	
233.10450	88	
234.15906	34	
235.02683	76	
236.07120	52	
238.11877	40	
241.12577	52	
242.12845	78	
246.16322	260	1+
248.12175	70	
248.96697	74	
249.15227	44	
252.96309	46	
253.05533	42	
255.10420	200	
257.14578	150	
258.13733	52	
260.11623	122	
261.11442	74	
264.02041	68	
268.10724	78	
273.03166	52	
278.12619	192	1+
280.12613	32	
282.15434	42	
285.13901	68	
286.15013	48	
288.15136	74	
294.14369	36	
295.11475	46	
296.13927	284	
296.20696	40	
297.15614	134	
308.13984	52	
309.12029	40	
313.11340	48	
313.14692	114	
314.13133	36	
323.11604	36	
324.12600	60	
324.16246	34	
326.15777	42	
327.17884	58	
332.85660	44	
336.15051	112	
337.14398	72	
344.15769	50	
351.19374	70	
352.14741	60	
353.17239	62	
355.16525	88	
357.16426	54	
361.18456	44	
362.91796	38	
369.19441	48	
369.31232	40	
372.16342	78	
373.17936	74	
379.18529	34	
382.15751	42	
387.16818	34	
392.18948	38	
397.18181	58	
399.00402	54	
401.17880	40	
405.21090	50	
406.96321	50	
410.19317	66	
415.20379	68	
425.19187	44	
441.19057	40	
443.20060	104	
455.15708	38	
462.23556	220	1+
471.18135	50	
479.17693	34	
488.19902	38	
491.28315	36	
500.22666	52	
517.29587	36	
558.25750	38	
559.23917	64	
569.21536	36	
573.18458	40	
576.27163	60	
588.23557	40	
602.26832	42	
612.28309	46	
613.11411	36	
613.28465	62	
614.27264	40	
656.54648	44	
657.30542	62	
673.32712	248	1+
735.92676	56	
787.36045	36	
820.40158	48	
905.44866	40	
937.54528	80	
END IONS

###FS:    #m/z: 406.19504 #charge 3+
###MS: 1657
###MSMS: 1658
BEGIN IONS
TITLE=Cmpd 176, +MS2(406.1950), 23.1eV, 13.5min #1658
RTINSECONDS=812.378
SCANS=1657-1658
PEPMASS=406.19504	41588
CHARGE=3+
162.63679	42	
207.09271	48	
208.06698	64	
209.06982	52	
210.10098	38	
212.12173	52	
215.08531	36	
216.09958	40	
221.10293	46	
225.09686	570	1+
228.16892	84	
229.12490	138	
229.23140	32	
230.11426	36	
231.13181	60	
232.10271	68	
234.10126	44	
234.13738	176	
241.07970	46	
242.10846	90	
246.15805	294	1+
247.11363	52	
247.34971	38	
249.11085	70	
250.12855	48	
253.05056	74	
255.14652	98	
256.11611	118	
257.13594	430	1+
257.21951	50	
258.94663	34	
260.11483	472	1+
266.14220	32	
268.14274	36	
269.08825	54	
271.93754	50	
272.14614	44	
279.13371	96	
279.19348	44	
285.01316	56	
285.13141	204	1+
285.17806	44	
287.16426	48	
290.14280	74	
292.95559	46	
296.13692	794	1+
299.11610	32	
302.12810	42	
303.13520	46	
304.97346	56	
308.13938	34	
310.93951	50	
313.11894	32	
322.11746	38	
324.13347	34	
326.14826	38	
331.11904	54	
336.14957	72	
337.13836	38	
344.15553	78	
346.16522	44	
351.17718	90	
353.18157	42	
354.14834	62	
361.17879	178	1+
367.12081	86	
369.18934	38	
371.17095	68	
372.16492	380	1+
372.28136	58	
380.99304	66	
382.14629	34	
384.19093	78	
386.18377	34	
388.85909	56	
389.16081	34	
395.19159	54	
397.17987	154	
406.27059	34	
411.17201	52	
412.24404	36	
414.18443	50	
418.24980	44	
423.19745	70	
426.17451	46	
427.19741	76	
427.24693	54	
428.18267	42	
439.13613	42	
440.23451	44	
444.23509	40	
457.19679	40	
462.24513	114	
463.22521	52	
464.24066	80	
467.22752	50	
470.20172	74	
472.17725	40	
472.22228	54	
473.27541	38	
474.23729	46	
487.21005	38	
492.25016	54	
498.22226	34	
505.27263	36	
516.25502	58	
519.24376	38	
525.22637	38	
526.22700	36	
539.25063	42	
539.43903	72	
542.23644	80	
543.22108	52	
559.13778	36	
559.23344	44	
568.26911	48	
576.26702	176	
576.35308	46	
580.31582	34	
584.28128	60	
585.24617	52	
602.28518	152	
656.30544	40	
657.30918	38	
673.33680	258	1+
690.35507	34	
698.32039	36	
749.39203	46	
757.33872	386	1+
820.38899	216	1+
820.57365	48	
821.43341	66	
832.36637	254	1+
END IONS

###FS:    #m/z: 411.70841 #charge 2+
###MS: 1659
###MSMS: 1660
BEGIN IONS
TITLE=Cmpd 177, +MS2(411.7084), 23.5eV, 13.6min #1660
RTINSECONDS=813.044
SCANS=1659-1660
PEPMASS=411.70841	45416
CHARGE=2+
208.09876	62	
216.11879	46	
220.10494	60	
225.09999	108	
226.10147	40	
234.13310	66	
241.14237	54	
243.13279	48	
245.05037	38	
246.82564	26	
247.10779	120	
248.08283	34	
265.11454	130	
268.88782	42	
278.14598	78	
288.14566	28	
293.15568	42	
296.86186	42	
299.27001	48	
300.15708	32	
310.18185	88	
310.22032	42	
311.17230	680	1+
311.24957	68	
321.15268	202	
338.17924	1042	1+
341.32652	36	
349.17824	28	
349.89976	54	
355.16687	64	
368.93157	26	
388.89910	32	
393.18991	38	
404.09600	56	
407.82973	62	
411.22922	80	
411.85006	56	
412.40086	26	
413.21621	58	
418.19710	42	
422.21804	30	
433.18509	32	
449.22326	74	
450.21322	96	
450.39527	62	
466.93116	34	
467.22265	788	1+
468.29946	76	
472.19888	68	
477.20821	34	
485.24710	50	
532.24563	28	
572.25962	26	
580.30716	80	
589.27869	56	
616.36190	48	
637.33569	60	
638.32503	128	
685.29247	42	
694.37550	48	
695.34636	78	
750.35262	28	
752.01544	26	
END IONS

###FS:    #m/z: 406.19556 #charge 3+
###MS: 1659
###MSMS: 1661
BEGIN IONS
TITLE=Cmpd 178, +MS2(406.1956), 23.1eV, 13.6min #1661
RTINSECONDS=813.108
SCANS=1659,1661
PEPMASS=406.19556	41476
CHARGE=3+
149.60430	38	
164.85501	36	
191.64727	34	
208.08836	52	
209.06774	56	
212.11853	134	
212.99407	48	
213.09026	42	
216.09444	98	
216.17319	56	
217.10904	48	
220.12361	66	
220.93563	74	
222.14067	50	
223.14196	44	
224.09554	106	
225.09761	560	
226.11663	48	
227.09788	46	
228.05820	60	
229.12640	32	
231.08715	84	
234.13488	46	
237.09067	56	
242.10862	52	
242.96054	38	
245.13174	54	
246.15544	182	
247.12025	66	
250.13533	90	
252.09462	46	
255.11479	92	
257.13743	360	1+
257.22758	60	
259.07709	78	
260.11380	98	
261.12811	50	
266.14575	150	1+
272.14141	32	
278.12090	318	
278.21946	66	
285.13536	310	1+
290.13337	36	
294.11316	46	
295.14787	38	
296.13161	112	
296.21517	34	
297.06451	44	
311.13805	56	
312.13251	66	
312.16432	72	
313.11673	38	
314.10677	34	
314.15101	54	
319.10034	36	
324.88495	34	
328.11166	64	
331.91042	46	
336.12870	56	
340.20019	50	
344.15946	68	
344.23940	50	
346.92964	38	
351.19579	122	
352.18412	42	
354.15615	106	
356.15557	38	
361.17881	86	
364.16068	48	
369.20476	32	
370.24930	40	
372.16069	214	
379.17880	86	
383.86881	52	
387.03525	42	
387.15838	32	
388.17169	52	
397.17520	64	
400.19005	54	
403.17475	68	
405.22720	84	
412.16656	32	
415.20667	74	
418.20655	32	
426.19098	70	
427.19433	36	
446.20737	50	
452.27065	40	
455.29008	50	
455.77066	44	
462.23000	174	
463.23478	80	
475.15751	44	
514.32543	44	
516.22331	72	
516.26048	120	
517.21424	38	
534.23665	62	
542.27604	34	
570.19841	60	
588.23596	32	
602.31098	46	
657.31295	72	
673.33098	212	1+
673.42570	54	
680.33622	54	
708.63428	46	
731.34004	50	
752.55524	76	
803.35856	36	
804.35633	32	
820.40862	92	
END IONS

###FS:    #m/z: 411.70849 #charge 2+
###MS: 1663
###MSMS: 1664
BEGIN IONS
TITLE=Cmpd 179, +MS2(411.7085), 23.5eV, 13.6min #1664
RTINSECONDS=814.389
SCANS=1663-1664
PEPMASS=411.70849	52762
CHARGE=2+
157.62858	42	
168.35774	30	
202.08955	32	
206.09414	28	
206.13357	74	
207.08968	44	
207.36616	22	
216.12253	36	
225.09972	88	
226.11239	60	
228.13614	52	
230.26144	44	
239.70043	36	
242.13478	46	
243.11220	54	
244.15733	82	
244.86382	26	
245.11366	114	
246.12476	64	
247.11331	108	
248.11415	22	
257.37767	22	
257.40647	62	
258.13783	32	
265.11506	246	
271.24394	36	
274.04456	74	
275.10215	32	
276.13253	48	
278.16690	52	
278.96692	44	
292.17136	48	
293.16137	40	
294.17877	32	
295.13577	72	
300.10306	56	
300.15067	22	
303.14630	94	
310.18541	202	
311.17254	702	1+
316.80023	30	
320.08505	38	
321.15921	336	1+
328.20771	40	
329.14659	52	
332.12996	32	
333.80917	30	
334.14542	40	
337.99008	68	
338.18221	1564	1+
338.37162	24	
339.25561	52	
342.55153	36	
349.66278	26	
349.79962	36	
355.21434	24	
356.91026	46	
357.22760	36	
361.20534	44	
367.17813	52	
370.36297	36	
370.89011	46	
371.79735	44	
373.14107	38	
375.21401	24	
389.18215	62	
390.16823	42	
393.20035	46	
395.07747	48	
404.19013	48	
406.22837	40	
411.19833	26	
411.39127	30	
412.20656	38	
432.19162	80	
438.17109	72	
439.23316	44	
441.09669	36	
449.20967	450	1+
450.21163	258	1+
452.21926	32	
460.39611	22	
466.23948	56	
467.22730	1076	1+
467.61932	42	
473.18720	46	
505.66051	38	
527.54936	36	
530.21570	36	
538.33566	50	
568.35368	30	
572.25686	30	
580.30714	104	
602.29594	70	
637.33356	180	1+
637.66606	44	
648.34792	26	
660.30623	60	
694.36158	80	
695.35502	136	
696.37696	24	
721.83608	36	
741.50940	36	
END IONS

###FS:    #m/z: 411.70850 #charge 2+
###MS: 1665
###MSMS: 1666
BEGIN IONS
TITLE=Cmpd 180, +MS2(411.7085), 23.5eV, 13.6min #1666
RTINSECONDS=815.061
SCANS=1665-1666
PEPMASS=411.70850	50906
CHARGE=2+
215.11172	64	
215.15553	66	
225.10242	230	
226.07821	84	
228.13159	148	
231.21027	44	
233.22126	64	
234.13368	88	
243.12819	96	
243.18999	60	
244.36050	36	
247.10499	264	
255.13215	98	
265.12338	188	
266.12108	114	
276.13659	40	
278.15514	154	1+
279.12891	40	
285.07147	40	
287.27661	50	
288.14246	70	
289.11575	58	
292.16751	48	
293.11562	110	
293.15661	116	
300.15040	96	
301.15953	76	
303.15229	46	
308.13509	38	
310.18722	250	
311.17112	844	1+
315.93836	52	
316.15108	36	
320.15782	68	
321.16000	156	
322.17016	58	
323.17178	48	
325.89031	36	
327.17904	56	
332.15953	34	
335.17629	82	
335.81384	50	
337.11409	46	
337.19934	66	
338.18191	1536	1+
344.11934	44	
348.16668	80	
351.13558	58	
354.86774	38	
357.17567	48	
359.15549	48	
362.82801	46	
370.87312	48	
375.18522	60	
376.22522	60	
389.20451	42	
391.19121	82	
408.19414	40	
408.85060	34	
411.07227	38	
411.22327	38	
411.40020	36	
411.85335	76	
412.22170	68	
413.24395	50	
421.19807	56	
421.23974	30	
432.18285	106	
434.19098	32	
439.22520	48	
439.26739	44	
439.54361	48	
449.21282	606	1+
449.30783	60	
450.45102	46	
451.25117	46	
452.19198	40	
467.22356	1704	1+
467.37680	30	
520.24607	42	
530.22221	40	
555.19914	44	
572.07386	40	
580.30040	158	1+
584.19755	38	
590.25866	54	
595.28433	42	
617.27421	138	1+
630.27378	32	
637.32888	130	
638.32300	96	
692.31633	34	
694.35836	68	
695.33540	34	
696.39031	50	
END IONS

###FS:    #m/z: 411.70852 #charge 2+
###MS: 1667
###MSMS: 1668
BEGIN IONS
TITLE=Cmpd 181, +MS2(411.7085), 23.5eV, 13.6min #1668
RTINSECONDS=815.734
SCANS=1667-1668
PEPMASS=411.70852	55418
CHARGE=2+
205.89970	42	
225.08950	220	1+
225.13849	70	
227.07364	56	
228.12839	60	
228.15995	38	
231.20666	70	
232.05554	46	
243.13736	44	
247.11243	146	
248.10773	68	
248.13668	64	
257.16811	56	
259.15294	40	
265.11458	42	
266.12170	36	
269.13110	58	
272.17148	82	
273.35184	54	
277.16818	44	
278.14536	28	
279.13378	120	
280.14311	54	
293.10807	52	
293.16246	52	
294.15759	160	1+
294.95730	58	
296.15812	26	
303.14887	88	
303.22102	42	
305.89824	56	
310.18425	156	
311.17303	374	1+
314.99550	44	
321.16289	276	1+
321.78491	60	
327.16417	40	
329.18078	48	
330.18626	34	
333.02010	30	
337.19342	30	
338.18269	1332	1+
338.32677	30	
338.41791	26	
339.09607	48	
340.50768	30	
346.17424	42	
347.85648	40	
357.18307	40	
358.17224	62	
360.92171	54	
361.19015	50	
361.81302	56	
365.88117	40	
366.18487	50	
370.91895	38	
380.02323	28	
389.17818	44	
389.89531	48	
394.22387	36	
407.86555	54	
411.24990	36	
412.22698	52	
412.44074	60	
413.39220	58	
415.39262	26	
416.16965	38	
418.17130	26	
432.18833	28	
439.24001	38	
440.21339	86	
445.21313	54	
449.21599	266	
450.20733	176	
455.19767	102	
467.22800	1082	1+
467.46219	44	
473.21757	38	
477.21680	34	
490.19032	50	
515.29197	30	
547.09479	52	
562.29659	32	
581.30899	32	
583.30626	26	
598.49609	60	
602.28591	42	
619.32107	34	
637.32708	88	
638.32118	58	
694.35212	102	
695.16355	46	
695.36276	86	
789.61649	38	
END IONS

###FS:    #m/z: 411.70886 #charge 2+
###MS: 1669
###MSMS: 1670
BEGIN IONS
TITLE=Cmpd 182, +MS2(411.7089), 23.5eV, 13.6min #1670
RTINSECONDS=816.401
SCANS=1669-1670
PEPMASS=411.70886	56464
CHARGE=2+
178.17153	54	
206.08074	72	
209.10979	46	
215.13663	44	
224.11026	106	
225.10081	174	
226.08618	78	
226.12983	34	
227.06214	36	
228.14169	66	
233.15780	58	
238.12737	56	
243.10061	40	
243.12640	204	1+
244.09214	88	
247.10809	182	1+
247.17668	44	
251.13865	48	
257.17121	44	
258.96677	46	
259.14901	54	
265.11907	454	1+
265.36554	40	
266.15383	100	
276.12102	38	
277.12455	30	
278.14013	52	
278.62892	56	
280.13995	50	
288.13377	70	
292.17713	42	
293.11577	70	
293.15846	106	
294.15782	46	
296.11312	44	
297.12377	60	
300.15939	30	
301.15623	72	
303.15656	36	
303.18989	50	
304.12753	44	
310.18460	174	
311.17120	562	1+
313.18142	50	
314.95598	28	
320.19153	52	
321.15542	406	1+
325.79242	52	
329.19961	56	
330.15787	56	
330.76327	70	
333.82028	32	
336.89820	56	
337.96264	40	
338.18283	1416	1+
338.39725	56	
338.54901	56	
338.99174	48	
344.79684	48	
346.18855	38	
346.92057	60	
355.10761	28	
357.21814	54	
362.90273	56	
370.84791	38	
388.88382	66	
389.17336	54	
389.21249	50	
393.15538	52	
403.70159	44	
411.14991	52	
411.21262	30	
411.38753	38	
413.25994	60	
417.18855	38	
432.18194	70	
435.23419	38	
438.25891	38	
446.23421	56	
449.20631	370	1+
449.29030	44	
466.90935	46	
467.22339	1454	1+
467.31864	68	
469.29674	60	
476.20983	40	
489.19687	30	
502.27095	48	
514.26535	60	
530.27243	40	
546.22998	34	
563.71063	28	
571.24257	54	
574.26772	54	
580.30256	30	
581.31307	62	
589.31132	54	
613.31905	58	
617.30427	54	
633.33577	34	
637.33205	158	
638.32766	120	
639.06086	52	
646.32121	46	
647.36870	30	
677.32497	34	
694.33146	246	1+
699.97424	28	
784.19011	52	
END IONS

###FS:    #m/z: 411.70894 #charge 2+
###MS: 1672
###MSMS: 1673
BEGIN IONS
TITLE=Cmpd 183, +MS2(411.7089), 23.5eV, 13.6min #1673
RTINSECONDS=817.605
SCANS=1672-1673
PEPMASS=411.70894	64560
CHARGE=2+
157.10002	54	
160.05273	36	
206.11812	56	
207.12702	42	
208.06949	36	
208.11558	70	
216.76838	24	
217.20534	52	
218.08626	32	
224.40452	36	
225.09230	194	
226.08901	82	
233.25729	42	
239.08720	26	
243.11121	50	
245.22650	54	
247.01191	38	
247.11157	274	
248.13672	44	
262.14233	24	
265.11985	154	
269.13207	50	
279.15511	48	
279.91183	22	
288.09500	24	
293.12030	58	
293.16635	74	
294.16479	96	
296.08136	36	
297.15651	22	
298.08468	34	
300.09763	46	
304.12472	96	
305.13343	38	
310.19737	130	
311.17169	342	
312.15086	48	
313.15390	52	
313.27017	54	
319.11132	44	
321.16064	246	1+
321.36251	34	
321.53457	26	
322.48765	28	
329.14934	30	
334.14692	42	
338.18222	1564	1+
338.29349	86	
340.06863	30	
341.04141	32	
341.15592	34	
341.31353	32	
344.15918	32	
346.83498	34	
346.91409	60	
348.19455	58	
354.13970	52	
364.92970	76	
370.22495	40	
371.18390	36	
376.19147	46	
384.85642	24	
388.88483	48	
389.18413	44	
389.82884	34	
390.24233	54	
402.72275	56	
403.20622	84	
407.27683	22	
408.17709	64	
411.19729	34	
411.84480	32	
412.17795	34	
415.16591	42	
421.21991	46	
432.22692	66	
439.24148	34	
449.21255	84	
449.27031	58	
449.38267	22	
450.18785	100	
450.21992	74	
451.21566	28	
463.18633	44	
465.25514	22	
466.92449	24	
467.22262	786	1+
469.23186	52	
473.21281	38	
477.21629	38	
478.21693	44	
490.56703	36	
518.96372	42	
549.92100	36	
580.57252	24	
582.31376	26	
587.27371	34	
589.25606	28	
590.28596	24	
599.23934	32	
602.27534	46	
619.78439	48	
637.32366	100	
638.36055	40	
639.41619	22	
648.34779	40	
652.31729	36	
654.06944	72	
655.15320	36	
661.93618	34	
664.40507	70	
677.34088	24	
694.34679	172	1+
694.75623	36	
774.33138	36	
786.74719	36	
806.37342	22	
END IONS

###FS:    #m/z: 411.70768 #charge 2+
###MS: 1675
###MSMS: 1676
BEGIN IONS
TITLE=Cmpd 184, +MS2(411.7077), 23.5eV, 13.6min #1676
RTINSECONDS=818.79
SCANS=1675-1676
PEPMASS=411.70768	69612
CHARGE=2+
202.07663	58	
206.09903	70	
208.49450	30	
215.14495	72	
215.19677	56	
222.44799	70	
222.97928	52	
225.09081	70	
226.07380	82	
226.10896	56	
227.11241	26	
228.13745	68	
232.13943	40	
233.12506	54	
241.14731	34	
241.25286	36	
243.10608	90	
244.09331	74	
247.10939	250	
248.98751	46	
249.11822	38	
253.12924	54	
254.18107	62	
259.99737	44	
261.15408	52	
265.11633	268	
266.15711	32	
268.26932	36	
275.12840	52	
276.09309	30	
276.14067	38	
278.14691	26	
278.18456	50	
278.77844	36	
279.13772	42	
280.13866	64	
286.13207	50	
293.10845	50	
293.16800	54	
295.14307	34	
295.19430	38	
296.22044	54	
300.17457	36	
303.14358	120	
304.13839	114	1+
305.17856	34	
310.17261	628	1+
310.96355	70	
311.17072	434	1+
312.12777	80	
315.66962	38	
316.80493	52	
316.91257	28	
321.15564	474	1+
324.93011	46	
328.19310	50	
331.14051	54	
338.18444	2176	1+
338.27539	78	
338.43868	44	
338.81020	26	
356.18843	52	
357.17979	46	
361.18920	44	
361.86136	38	
366.17755	38	
370.81479	32	
370.88423	36	
371.18157	46	
372.19189	48	
382.85419	36	
384.90481	46	
385.04350	24	
387.86336	36	
403.21465	32	
407.18024	54	
410.85877	30	
411.21883	40	
412.21587	56	
413.22644	42	
414.16458	52	
421.21972	40	
433.20056	42	
439.23704	58	
449.21546	332	1+
458.22721	40	
458.46329	36	
467.22432	1718	1+
467.35495	42	
467.94001	22	
470.34395	22	
477.21247	68	
493.19643	32	
515.32879	52	
531.22947	46	
564.19447	36	
580.30654	86	
602.32478	36	
608.32419	40	
608.84127	36	
620.29641	24	
636.02955	30	
637.33124	170	1+
637.41636	66	
694.37096	200	1+
710.25950	36	
END IONS

###FS:    #m/z: 411.70824 #charge 2+
###MS: 1677
###MSMS: 1678
BEGIN IONS
TITLE=Cmpd 185, +MS2(411.7082), 23.5eV, 13.7min #1678
RTINSECONDS=819.431
SCANS=1677-1678
PEPMASS=411.70824	70300
CHARGE=2+
206.11099	52	
208.10435	34	
212.11426	56	
215.13510	84	
225.10115	212	
225.31073	32	
226.07638	50	
228.13405	80	
233.22792	42	
243.11500	64	
247.11216	212	
250.17044	58	
256.16661	42	
261.12777	42	
265.11646	276	
275.10593	62	
276.95026	72	
278.14857	52	
279.15413	62	
280.15152	48	
285.16585	28	
290.14001	60	
293.15718	102	
294.11557	52	
296.17205	62	
300.57498	34	
303.14305	50	
304.14073	50	
306.95120	54	
308.90760	44	
308.98177	46	
310.18822	162	
311.17168	614	1+
311.28688	50	
312.19572	66	
320.17050	102	
321.16019	104	
322.17347	94	
326.21029	54	
329.17768	82	
331.23882	38	
337.19981	48	
338.18180	1510	1+
338.90965	82	
351.20897	42	
351.91421	58	
368.17943	56	
371.79170	48	
372.22681	64	
376.01258	32	
390.16452	80	
404.20499	46	
411.83894	36	
411.89799	42	
412.17326	46	
413.13744	52	
429.14618	28	
432.18669	48	
433.18981	50	
440.22415	46	
449.21257	564	1+
460.18911	38	
467.22859	1206	1+
502.25303	38	
506.24767	54	
515.20383	34	
563.28755	36	
572.25547	60	
580.32449	42	
581.31020	30	
589.25323	42	
589.99694	26	
590.28919	34	
619.32786	60	
637.32395	158	
637.50265	40	
638.32307	132	
667.20921	26	
676.34905	38	
692.38015	44	
694.35574	30	
694.48678	28	
695.35955	68	
END IONS

###FS:    #m/z: 411.70842 #charge 2+
###MS: 1681
###MSMS: 1682
BEGIN IONS
TITLE=Cmpd 186, +MS2(411.7084), 23.5eV, 13.7min #1682
RTINSECONDS=821.178
SCANS=1681-1682
PEPMASS=411.70842	78434
CHARGE=2+
170.16842	36	
202.09834	54	
203.08671	46	
207.08623	96	
208.08051	56	
215.13531	48	
224.10994	64	
225.08649	92	
225.16131	46	
226.08062	224	
228.13240	112	
228.16591	64	
230.12617	56	
232.13300	22	
232.95790	42	
233.13298	46	
239.14061	60	
243.12037	64	
243.22372	92	
244.11114	96	
247.11420	118	
248.11251	58	
248.14518	40	
260.55375	30	
265.11863	216	1+
266.14995	74	
267.40839	36	
269.12690	74	
276.13247	134	
278.14728	30	
279.13312	160	
284.13926	46	
287.14272	34	
292.89471	24	
293.02494	22	
293.16495	88	
294.11285	34	
299.83349	22	
300.09481	56	
303.14596	112	
310.20052	48	
311.11146	54	
311.17187	602	1+
312.12605	58	
321.15331	418	
322.17651	78	
327.11190	48	
328.20675	70	
329.15457	88	
334.71584	36	
334.86023	34	
338.18217	1558	1+
340.18550	88	
342.76471	36	
343.40460	36	
345.91138	66	
356.18084	42	
361.24444	38	
364.94877	30	
368.87686	52	
369.68820	26	
382.17555	34	
388.19203	58	
388.88520	44	
389.17806	114	
403.23213	64	
406.19272	40	
408.17535	22	
411.20277	58	
411.91889	54	
412.21719	42	
412.41034	50	
416.18789	28	
417.97125	40	
431.22081	58	
432.20287	30	
433.19122	44	
436.06951	90	
437.76108	36	
439.23531	58	
449.21362	518	1+
449.28924	60	
449.36666	26	
467.22317	1956	1+
467.35741	32	
468.37231	72	
488.87008	36	
531.22839	30	
557.83579	36	
580.30012	64	
581.33167	50	
583.83343	66	
584.28247	52	
597.29828	36	
602.29859	46	
604.23941	26	
629.30128	34	
630.29977	54	
637.33240	312	1+
637.40196	46	
657.08393	36	
677.32427	26	
694.34399	198	1+
694.43735	36	
759.37225	30	
772.40642	46	
805.38788	36	
END IONS

###FS:    #m/z: 411.70928 #charge 2+
###MS: 1687
###MSMS: 1688
BEGIN IONS
TITLE=Cmpd 187, +MS2(411.7093), 23.5eV, 13.7min #1688
RTINSECONDS=824.007
SCANS=1687-1688
PEPMASS=411.70928	81392
CHARGE=2+
199.57097	48	
202.09842	40	
206.09200	32	
212.12050	60	
215.14284	92	
216.10216	34	
219.20462	46	
222.25712	62	
225.09443	352	
226.07610	178	
227.12571	60	
228.10970	60	
228.14824	70	
229.98465	40	
232.06785	60	
233.08837	46	
237.13387	46	
239.02733	50	
243.10378	84	
243.13102	102	
244.11298	80	
244.14050	72	
244.96549	62	
247.11042	454	1+
249.11086	54	
265.12033	302	1+
266.57005	34	
270.12089	72	
272.88883	38	
275.10112	104	
276.12725	36	
278.14536	56	
279.12565	102	
280.94658	32	
291.11665	38	
292.13393	62	
293.11426	36	
293.17601	100	
294.15062	32	
294.93960	46	
295.12241	60	
296.15501	68	
300.15519	178	1+
304.14172	40	
304.83599	48	
306.19107	40	
307.13018	60	
310.19210	110	
310.91262	50	
311.17190	1106	1+
312.22428	38	
314.08923	42	
316.11204	72	
320.16846	84	
321.15339	392	1+
321.40678	74	
327.29965	76	
329.17021	44	
330.17721	60	
334.96033	42	
336.93098	60	
337.21033	48	
338.18319	2148	1+
338.30179	44	
338.48963	38	
344.99317	52	
355.04016	32	
356.19019	56	
358.88614	32	
361.18611	42	
361.81355	42	
367.29897	52	
368.88599	44	
369.01808	44	
371.37079	38	
371.78639	58	
372.15015	40	
378.17850	34	
384.32498	34	
385.16641	64	
386.17505	66	
388.97769	32	
395.89946	40	
406.91563	32	
407.18882	52	
407.81288	66	
410.37609	52	
411.40433	50	
412.84296	70	
416.19089	54	
419.01887	80	
424.22995	36	
424.86782	34	
426.23473	58	
432.17644	168	
432.37890	36	
438.22069	40	
439.22151	34	
448.18182	52	
449.21787	306	
450.19763	182	
467.22170	1504	1+
467.32144	64	
467.54049	32	
470.33627	42	
471.19261	32	
477.20952	78	
479.22237	66	
484.27978	50	
506.26947	36	
514.35505	58	
524.24203	56	
530.23118	48	
538.29797	50	
546.25846	38	
564.19052	34	
572.95103	60	
580.05834	36	
580.31940	32	
581.30611	58	
585.29139	40	
590.60610	62	
595.40546	82	
602.31133	52	
604.28541	84	
617.27101	38	
620.29368	80	
637.33310	86	
638.34658	88	
656.33432	34	
676.35682	42	
683.42788	40	
694.34555	262	
695.35392	186	
749.36422	50	
END IONS

###FS:    #m/z: 401.20045 #charge 2+
###MS: 1756
###MSMS: 1757
BEGIN IONS
TITLE=Cmpd 188, +MS2(401.2004), 23.0eV, 14.4min #1757
RTINSECONDS=860.952
SCANS=1756-1757
PEPMASS=401.20045	46426
CHARGE=2+
206.10396	40	
210.17486	54	
213.07808	42	
215.11053	130	
217.09741	68	
218.09015	66	
220.14769	228	
221.12371	220	
221.17839	38	
222.13319	86	
222.62439	58	
225.16914	86	
226.14068	38	
226.93991	40	
227.09893	42	
227.65093	82	
231.99113	32	
232.14236	1590	1+
232.44623	80	
236.80372	62	
237.16659	36	
242.12511	74	
242.21621	38	
245.09580	244	1+
248.18330	106	
249.13296	80	
249.26844	48	
250.13160	46	
250.19019	46	
251.06959	100	
251.10084	64	
253.07889	60	
261.17904	54	
266.14769	150	
266.18757	138	
267.15989	52	
269.13135	34	
269.18747	44	
270.11094	68	
270.20624	40	
271.17744	84	
276.16881	92	
277.18162	72	
281.12240	78	
284.15701	58	
287.12610	116	
287.17016	56	
287.22740	32	
288.20054	108	
294.18556	412	1+
294.22862	42	
295.14605	56	
298.13490	40	
300.93384	52	
312.12627	48	
312.17733	62	
312.40813	66	
313.12597	66	
320.88417	44	
321.94516	54	
323.16723	34	
325.18003	42	
326.16448	42	
326.93328	50	
328.21168	48	
330.15223	184	
340.17333	72	
342.10980	48	
347.16528	258	
356.08663	32	
356.20851	44	
357.15295	86	
358.17960	134	
358.23218	38	
359.17910	56	
364.17637	32	
366.18189	36	
369.72117	66	
372.15993	34	
382.16783	60	
383.23123	56	
384.19785	100	
384.26154	114	
385.11088	52	
387.20314	34	
392.15304	66	
400.21870	52	
400.32500	32	
401.28846	786	1+
402.15998	102	
402.33627	60	
427.20167	234	
433.23245	50	
434.27614	64	
443.06179	58	
443.81364	34	
444.21937	1298	1+
446.75290	36	
455.25700	40	
464.19794	56	
474.21349	38	
495.31320	46	
500.14308	34	
506.24544	34	
507.26633	76	
516.32092	32	
540.27874	34	
557.30250	118	
560.31132	38	
567.28688	34	
569.33516	42	
573.25729	38	
581.29519	52	
591.22537	48	
633.35962	46	
654.35615	106	1+
669.05763	36	
675.83900	88	
709.36802	52	
END IONS

###FS:    #m/z: 401.20015 #charge 2+
###MS: 1761
###MSMS: 1762
BEGIN IONS
TITLE=Cmpd 189, +MS2(401.2002), 23.0eV, 14.4min #1762
RTINSECONDS=863.236
SCANS=1761-1762
PEPMASS=401.20015	59622
CHARGE=2+
196.37264	36	
198.44672	36	
206.82557	36	
207.36419	36	
210.15470	64	
211.14251	110	
212.09455	36	
213.08845	60	
215.10740	44	
215.13106	62	
216.00632	28	
217.09741	56	
220.15158	50	
220.19803	62	
221.13661	152	
222.13163	56	
222.16733	58	
225.17348	52	
226.13741	40	
228.06485	144	
228.13393	44	
232.06034	46	
232.14193	906	1+
232.35884	22	
234.03711	32	
234.14199	140	
242.19721	92	
245.10318	134	
247.09310	28	
248.17178	102	
249.12632	62	
249.17782	50	
250.19757	60	
253.18694	54	
254.65621	36	
255.11081	54	
266.14944	92	
266.18903	154	
267.17531	54	
270.10883	142	
270.18654	160	1+
271.14019	42	
274.88513	50	
276.16071	152	1+
277.52148	36	
281.16882	46	
284.13503	54	
285.13890	32	
286.74342	38	
287.14065	66	
288.20005	64	
288.89894	32	
294.02641	42	
294.18251	318	
294.43093	80	
295.16405	50	
296.14906	36	
297.09043	26	
300.12147	46	
301.28762	36	
309.19834	40	
312.65472	106	
313.13610	52	
319.04957	58	
330.13574	164	
333.16090	48	
341.96123	22	
342.12515	50	
343.98700	36	
347.16680	66	
348.17492	52	
349.12807	44	
358.18178	86	
359.19163	28	
360.29148	72	
361.20840	40	
363.23281	50	
363.91595	62	
372.26742	28	
382.17263	48	
384.19956	54	
384.26223	90	
384.35125	60	
385.27953	38	
401.22901	62	
401.28557	320	
402.27114	26	
409.17850	50	
417.69301	30	
420.17891	56	
423.23103	48	
427.19926	184	1+
433.21027	88	
435.21949	64	
444.22099	998	1+
444.35388	22	
446.22625	124	
470.19384	42	
496.29907	34	
506.27232	84	
507.25866	128	
508.30652	34	
557.30234	136	
558.29079	22	
558.73813	24	
563.37043	44	
563.51891	52	
567.30078	40	
571.24771	66	
585.31606	32	
610.25963	26	
633.32641	46	
637.35314	64	
637.99078	36	
654.35440	98	
688.79489	36	
726.40067	64	
761.80158	36	
769.04247	36	
790.91547	36	
798.38557	36	
END IONS

###FS:    #m/z: 586.78269 #charge 2+
###MS: 1925
###MSMS: 1926
BEGIN IONS
TITLE=Cmpd 190, +MS2(586.7827), 32.2eV, 15.9min #1926
RTINSECONDS=951.227
SCANS=1925-1926
PEPMASS=586.78269	16492
CHARGE=2+
215.11226	38	
218.05729	94	
228.13995	68	
230.12230	44	
233.11789	54	
233.16332	120	
234.15398	44	
236.09127	42	
241.11337	46	
246.96139	38	
247.11725	30	
264.13588	36	
269.08791	40	
269.12285	116	
270.08632	34	
275.07595	88	
279.14607	56	
286.11789	66	
286.96995	48	
287.18845	44	
288.10372	46	
291.11064	94	
292.13240	70	
299.11110	32	
302.14642	68	
303.12977	44	
313.10326	42	
313.14411	192	
318.14957	42	
319.10808	108	
330.18223	56	
331.16145	74	
334.94605	44	
341.22179	32	
343.17327	40	
345.11744	84	
350.88032	72	
355.19375	54	
362.04864	40	
369.14801	62	
371.20102	34	
377.14545	48	
380.14612	52	
384.13021	66	
386.23315	42	
387.19379	70	
392.91133	60	
398.94517	60	
402.20628	56	
403.16679	56	
404.18804	32	
414.19733	68	
417.27927	38	
420.24153	56	
421.22986	40	
432.19458	82	
433.20005	38	
433.91496	50	
447.20655	66	
448.19529	52	
457.18072	54	
472.61692	36	
472.86353	32	
476.24531	50	
477.18841	52	
494.21543	40	
495.22712	48	
523.28516	34	
532.29723	52	
542.28214	46	
545.32877	50	
550.33874	38	
561.27847	34	
568.29484	38	
570.26033	56	
597.23128	36	
611.43177	54	
612.25061	48	
614.16186	40	
622.32200	52	
644.30281	34	
680.34507	40	
833.44422	30	
840.36782	66	
1017.30720	36	
END IONS

###FS:    #m/z: 586.78231 #charge 1+
###MS: 1927
###MSMS: 1928
BEGIN IONS
TITLE=Cmpd 191, +MS2(586.7823), 32.2eV, 15.9min #1928
RTINSECONDS=951.87
SCANS=1927-1928
PEPMASS=586.78231	24084
CHARGE=1+
183.52163	36	
203.10111	72	
210.10617	40	
215.13867	58	
227.18075	54	
230.10856	148	
233.16901	70	
240.13508	44	
241.09229	50	
241.14059	46	
246.14259	60	
247.10740	156	1+
250.03296	36	
251.07264	56	
254.18409	42	
256.10357	36	
259.21391	24	
262.06138	36	
264.15816	72	
269.10705	48	
271.11970	34	
271.51790	22	
274.12013	38	
276.12167	42	
284.10773	42	
285.15539	36	
286.12319	30	
292.16783	78	
293.16324	138	
299.18346	54	
304.12066	50	
310.66309	36	
313.15634	140	
317.13948	42	
319.06397	36	
319.10818	158	
319.19955	40	
320.12839	70	
321.15790	54	
324.12896	74	
327.13629	52	
327.66758	82	
331.14870	32	
333.23401	44	
341.18193	46	
343.18214	46	
349.60105	38	
368.22558	34	
374.19247	46	
385.15108	34	
386.18763	164	
387.19138	86	
402.18930	38	
404.20364	30	
412.17211	22	
416.18082	72	
420.23967	26	
429.18453	42	
431.20672	22	
433.17813	32	
438.79124	36	
447.19441	114	
452.20751	42	
454.20606	22	
458.78810	30	
466.21373	46	
467.21459	42	
477.30775	24	
479.87872	24	
480.78582	42	
490.30125	44	
495.20738	64	
516.26695	54	
524.19392	40	
528.79734	28	
532.27855	40	
534.82709	28	
541.16267	68	
542.76719	24	
565.26636	50	
569.47402	24	
570.27827	36	
576.11979	28	
586.30027	30	
586.35391	56	
588.29581	58	
END IONS

###FS:    #m/z: 586.78140 #charge 1+
###MS: 1929
###MSMS: 1930
BEGIN IONS
TITLE=Cmpd 192, +MS2(586.7814), 32.2eV, 15.9min #1930
RTINSECONDS=952.481
SCANS=1929-1930
PEPMASS=586.78140	34204
CHARGE=1+
185.33443	18	
211.85253	18	
215.14407	56	
216.13117	44	
219.52614	20	
230.11353	48	
231.12223	54	
232.13438	44	
234.11307	58	
239.56882	18	
240.16063	36	
241.13525	94	
241.75525	18	
242.16236	42	
244.10881	42	
246.14778	30	
247.14446	74	
255.76833	18	
259.13615	86	
264.15564	34	
265.13369	66	
268.12779	30	
273.10976	32	
285.19534	34	
286.11243	50	
287.11683	54	
287.14792	58	
289.14768	46	
291.11196	42	
292.12693	52	
292.15843	72	
303.13393	40	
313.15638	198	1+
319.11553	106	
319.19919	56	
320.10346	58	
329.36513	18	
331.11530	78	
331.16068	84	
341.18279	62	
349.83153	18	
351.52238	18	
375.21756	66	
378.16360	46	
383.66383	18	
385.45921	22	
386.12621	24	
386.34866	50	
402.20036	64	
404.15787	52	
406.24897	40	
408.87622	44	
414.19620	36	
415.16170	40	
419.97939	18	
420.23698	52	
421.16278	32	
421.24305	24	
428.95717	38	
429.18781	46	
432.27488	28	
434.19026	96	
447.21092	80	
448.21554	46	
451.11571	18	
452.19136	32	
453.21588	36	
455.25320	48	
459.28697	52	
472.16764	28	
480.45246	18	
491.94800	50	
515.23906	58	
523.26683	34	
533.35722	18	
533.98600	36	
535.09635	36	
542.29198	26	
544.65872	18	
546.26935	58	
550.25241	34	
555.27928	40	
567.28938	54	
570.26760	36	
573.94178	18	
582.21971	26	
592.28191	36	
END IONS

###FS:    #m/z: 586.78173 #charge 2+
###MS: 1931
###MSMS: 1932
BEGIN IONS
TITLE=Cmpd 193, +MS2(586.7817), 32.2eV, 15.9min #1932
RTINSECONDS=953.078
SCANS=1931-1932
PEPMASS=586.78173	44268
CHARGE=2+
166.27464	20	
166.79820	20	
178.00391	18	
178.77300	18	
182.27209	18	
183.40817	20	
183.48971	18	
183.81603	20	
184.68292	18	
185.45203	18	
185.89427	18	
186.32276	18	
186.71239	18	
187.45703	18	
188.42944	18	
188.54443	18	
189.43679	22	
189.80081	18	
190.60578	18	
191.88712	18	
193.69695	18	
194.65982	18	
195.02882	18	
195.37988	18	
196.41844	18	
196.89743	18	
197.71361	18	
198.38767	20	
199.12567	18	
199.24387	18	
200.31301	18	
200.43898	20	
200.52051	18	
201.37758	18	
201.85699	18	
202.53435	18	
203.11189	72	
203.20509	28	
203.61226	18	
212.11190	26	
214.05492	84	
215.15411	60	
218.05977	38	
226.17275	46	
230.11167	122	
233.16666	86	
237.10784	50	
240.11361	76	
242.12913	62	
244.10925	58	
246.11859	80	
248.72689	20	
252.11550	64	
257.11455	46	
264.15217	80	
269.13200	66	
274.13925	62	
275.11885	84	
276.06776	48	
286.11066	22	
289.14239	38	
289.29319	36	
291.17906	66	
292.12944	102	
300.65642	24	
301.10822	24	
303.17146	40	
304.82766	20	
309.18356	70	
312.21118	46	
313.15436	90	
316.61900	20	
319.11188	136	
320.10747	66	
320.16903	56	
322.14253	68	
325.24682	64	
331.16464	62	
333.16575	36	
349.17099	56	
355.20195	30	
357.09297	46	
369.24884	70	
372.96395	20	
375.20591	48	
377.14170	68	
386.99801	22	
387.20672	34	
388.37905	20	
388.93742	42	
402.15677	22	
404.20099	22	
420.23180	36	
424.41587	20	
426.98228	40	
428.86986	44	
429.19021	54	
430.20943	42	
431.18239	44	
434.91838	20	
439.15847	44	
440.28970	56	
447.19082	46	
450.74273	28	
451.25768	54	
452.21330	32	
453.25261	20	
454.21954	68	
457.22020	26	
462.24089	54	
463.17704	20	
475.19373	44	
482.68657	20	
490.38166	36	
494.21275	46	
495.25646	26	
510.77482	42	
530.05779	42	
532.28525	36	
562.28917	28	
563.20869	62	
563.38817	20	
580.25702	32	
587.26078	34	
588.68825	20	
606.31258	20	
608.11162	52	
610.35025	20	
675.31240	22	
695.46669	36	
705.37195	22	
710.31628	26	
711.15974	20	
720.31066	66	
731.36023	20	
754.36390	38	
771.72280	20	
778.33800	36	
787.12546	20	
797.82342	36	
821.73770	36	
843.41292	66	
854.35390	20	
889.37563	30	
898.58972	30	
923.35741	34	
966.23587	36	
970.46293	20	
971.44626	24	
1053.55819	20	
END IONS

###FS:    #m/z: 586.78202 #charge 1+
###MS: 1933
###MSMS: 1934
BEGIN IONS
TITLE=Cmpd 194, +MS2(586.7820), 32.2eV, 15.9min #1934
RTINSECONDS=953.686
SCANS=1933-1934
PEPMASS=586.78202	51018
CHARGE=1+
146.41186	36	
167.36660	36	
177.01353	18	
177.63743	18	
178.21315	20	
178.32183	18	
179.21037	20	
180.55172	18	
180.65020	18	
181.58366	18	
181.89771	18	
183.16721	18	
183.47552	18	
184.65447	18	
186.35491	18	
187.08094	18	
188.32886	18	
189.63858	18	
190.41792	18	
190.48655	20	
190.73950	18	
192.62020	18	
192.69649	18	
196.00965	18	
196.22590	18	
197.78354	18	
199.03703	18	
200.62059	18	
201.11395	18	
201.91278	18	
201.99089	18	
202.08831	48	
202.35932	18	
202.52318	18	
203.14580	38	
204.18408	18	
205.93439	18	
206.12975	18	
206.34023	18	
206.44623	38	
206.76530	18	
208.13372	18	
208.90473	18	
209.68096	18	
210.22327	18	
210.80049	18	
210.84989	18	
212.61320	18	
213.17840	18	
214.22293	18	
215.13502	46	
215.86565	18	
219.24739	18	
224.13033	64	
226.15718	36	
227.08311	28	
230.12184	74	
230.18455	60	
233.14875	50	
238.53085	20	
239.12059	38	
240.09818	50	
241.14448	100	
244.14964	38	
244.63270	20	
247.09993	48	
252.14605	24	
254.08883	70	
254.16698	52	
258.13511	90	
258.55980	20	
258.78247	20	
259.10021	36	
260.61718	20	
261.13388	40	
264.13605	52	
268.12711	32	
269.16176	48	
272.11066	30	
273.16121	22	
275.07259	42	
275.17160	52	
285.15075	78	
286.11720	24	
286.15533	60	
287.11223	24	
292.24352	24	
293.13346	44	
293.17514	76	
296.15348	26	
301.09548	134	
302.07424	52	
309.10141	32	
313.15502	156	
313.19670	44	
317.19295	40	
318.19921	52	
319.09915	140	
323.17231	26	
331.05548	24	
331.17175	38	
333.13715	48	
340.50571	20	
355.17321	54	
371.17727	56	
373.17072	54	
374.14774	38	
382.02259	28	
386.18497	34	
397.15396	38	
399.28056	46	
403.19116	30	
404.19158	54	
411.76559	20	
414.17989	40	
415.19828	44	
418.82155	50	
421.22999	28	
428.84788	40	
429.19551	34	
432.18241	50	
433.17649	30	
434.17382	20	
436.51357	20	
447.19618	110	
447.32625	44	
448.20517	40	
450.19588	36	
450.90726	82	
450.97089	22	
452.18602	38	
454.17557	28	
457.26762	20	
458.18783	50	
461.33141	20	
468.87769	22	
474.25367	30	
475.20691	46	
476.24467	118	1+
489.29947	36	
494.21404	54	
497.25533	52	
512.26988	22	
519.81157	20	
523.54163	20	
536.23510	48	
542.26454	38	
556.25386	44	
570.29867	28	
575.22208	38	
592.26391	32	
END IONS

###FS:    #m/z: 586.78174 #charge 1+
###MS: 1935
###MSMS: 1936
BEGIN IONS
TITLE=Cmpd 195, +MS2(586.7817), 32.2eV, 15.9min #1936
RTINSECONDS=954.288
SCANS=1935-1936
PEPMASS=586.78174	63132
CHARGE=1+
172.90062	18	
175.28701	18	
176.27255	18	
176.92299	18	
177.13543	18	
178.85349	18	
179.09510	18	
179.83145	18	
180.74872	18	
181.13248	18	
181.62246	18	
181.93300	18	
181.99302	18	
184.03256	18	
186.48356	18	
186.88409	18	
187.48211	18	
188.73136	18	
190.70697	18	
191.47401	18	
191.77473	18	
192.24259	18	
192.46040	18	
192.97272	18	
197.40090	18	
197.48917	18	
197.73937	18	
197.79826	18	
200.04267	18	
203.10175	46	
204.24392	18	
205.36762	18	
206.58092	18	
207.93741	18	
209.07189	58	
209.20747	18	
210.40546	18	
210.56114	18	
212.09874	70	
212.96445	18	
214.19228	18	
214.64835	18	
216.00025	18	
216.67490	24	
217.20207	18	
217.54165	18	
217.72698	18	
218.41109	18	
218.89874	18	
218.98394	18	
219.49936	18	
220.22508	18	
220.26781	18	
222.80775	18	
223.11668	48	
223.96565	18	
224.08709	18	
224.12988	42	
225.53908	18	
225.88511	18	
226.55826	18	
226.92166	76	
227.91943	18	
228.05774	18	
228.46899	18	
230.12179	66	
230.45528	20	
231.04369	18	
231.44169	18	
231.83605	18	
233.16009	114	
233.28890	18	
233.72484	18	
234.39754	18	
235.59718	18	
236.61465	18	
237.08189	18	
238.38535	20	
239.33997	18	
239.81395	18	
240.36142	18	
240.62525	18	
241.11501	24	
241.64130	18	
243.10392	28	
246.49060	18	
247.63837	18	
251.84059	18	
252.35587	18	
253.35887	18	
253.68808	18	
253.80482	18	
254.54337	18	
255.09710	46	
255.59673	18	
255.99439	18	
256.61452	18	
256.88292	18	
257.25219	18	
257.28577	18	
262.10158	68	
264.13060	132	
269.11508	68	
274.12619	80	
278.07548	54	
280.20450	50	
280.72209	20	
281.84580	20	
286.11323	68	
291.11763	58	
291.95041	20	
292.15709	44	
301.09783	68	
304.22478	20	
309.18367	24	
311.90114	36	
313.15315	346	1+
313.22403	40	
316.52830	22	
319.10736	192	
321.09262	42	
331.15793	72	
334.20137	24	
340.12845	40	
355.18257	22	
355.66187	70	
370.14874	56	
371.16295	50	
372.18378	26	
375.14593	42	
388.23180	22	
389.15353	50	
393.18065	44	
396.22242	42	
401.54345	22	
403.17073	44	
429.19040	40	
432.19959	46	
457.17488	32	
463.82464	38	
476.20057	82	
494.44713	36	
514.18806	20	
515.22096	26	
532.28498	66	
533.29852	46	
543.24874	42	
543.30783	56	
566.25571	48	
586.33472	22	
588.29459	28	
END IONS

###FS:    #m/z: 586.78222 #charge 1+
###MS: 1937
###MSMS: 1938
BEGIN IONS
TITLE=Cmpd 196, +MS2(586.7822), 32.2eV, 15.9min #1938
RTINSECONDS=954.894
SCANS=1937-1938
PEPMASS=586.78222	68568
CHARGE=1+
173.69311	22	
190.23015	18	
192.03942	18	
192.19905	18	
192.44587	18	
192.60567	18	
195.29208	18	
195.85943	18	
197.07743	18	
200.40192	18	
200.67990	18	
201.02116	18	
202.68709	18	
203.36210	18	
203.97095	18	
204.44970	18	
205.80294	18	
206.29887	18	
206.40415	18	
206.86692	18	
207.15312	18	
207.60541	18	
208.16392	18	
211.37468	18	
211.54595	18	
211.92680	18	
212.00302	20	
212.09449	18	
212.78115	18	
213.20897	18	
213.80940	18	
214.34170	18	
214.63685	18	
214.73656	18	
214.94372	18	
215.79643	18	
217.90081	18	
218.06274	34	
218.28733	18	
218.79807	18	
218.97619	18	
219.10983	32	
219.57304	18	
220.09693	18	
221.12906	38	
221.16992	18	
222.65150	18	
223.29245	18	
223.63675	18	
224.01657	18	
224.65948	18	
225.25223	18	
225.35831	18	
228.02613	18	
228.06170	18	
229.51062	18	
230.12169	104	
230.41952	20	
231.21479	18	
231.31032	18	
231.50142	18	
233.14871	104	
233.40484	18	
234.30539	18	
235.10331	18	
235.16351	18	
236.67504	18	
236.78780	18	
237.74326	18	
239.43716	36	
240.11419	40	
241.14881	28	
242.11770	32	
246.12954	66	
251.08608	34	
255.15074	50	
256.14591	66	
257.16030	30	
260.19133	36	
264.13269	92	
267.15549	38	
269.13149	22	
273.10465	42	
274.03143	58	
274.12299	48	
275.12827	30	
277.15527	20	
280.69798	36	
285.56410	28	
286.11346	86	
287.11602	110	
289.12981	52	
292.02432	20	
292.18640	38	
295.14212	54	
296.19019	50	
301.09117	94	
304.19941	56	
307.13055	38	
313.15097	282	1+
313.30265	20	
316.19070	48	
317.11818	44	
319.10922	238	
319.68200	30	
320.09881	34	
324.65853	20	
331.16037	116	
331.21285	20	
338.12510	46	
340.18775	52	
345.31332	20	
346.14579	32	
368.40911	38	
374.15278	44	
377.13972	56	
382.18434	46	
382.22748	22	
386.26299	42	
387.18775	52	
390.21514	24	
392.24104	44	
392.85912	50	
402.27856	70	
404.20066	56	
405.20737	34	
408.15967	24	
414.15705	60	
420.22470	104	
422.23397	52	
425.71085	20	
426.83477	20	
429.18480	42	
429.23368	58	
431.12789	20	
431.18256	56	
432.22003	36	
442.18462	38	
443.20406	44	
447.21965	46	
450.19687	52	
457.18320	28	
466.23454	38	
471.22714	54	
475.20391	42	
480.11402	20	
515.28642	50	
560.25821	22	
570.31030	34	
580.20993	36	
582.25111	36	
END IONS

###FS:    #m/z: 586.78234 #charge 2+
###MS: 1939
###MSMS: 1940
BEGIN IONS
TITLE=Cmpd 197, +MS2(586.7823), 32.2eV, 15.9min #1940
RTINSECONDS=955.496
SCANS=1939-1940
PEPMASS=586.78234	75950
CHARGE=2+
149.31464	20	
181.56602	18	
183.63155	18	
187.87295	18	
188.03084	18	
191.11562	18	
192.03942	18	
193.26006	18	
193.58039	18	
196.04629	18	
196.24423	18	
197.79826	18	
199.41015	18	
199.50996	18	
200.25003	18	
201.22532	18	
201.38128	18	
201.65995	18	
202.55297	18	
202.75044	18	
203.61226	18	
204.76418	18	
205.15388	18	
206.86692	18	
207.07778	18	
207.19832	18	
207.51491	18	
209.13176	18	
209.59000	18	
210.26881	18	
212.10259	42	
212.99883	18	
213.44216	18	
213.51482	18	
213.82088	18	
214.02377	18	
218.05676	52	
218.21000	58	
218.77871	18	
219.12680	74	
220.13200	34	
220.76919	18	
221.99588	18	
226.16194	36	
229.14181	42	
230.11556	104	
233.15095	76	
247.10859	100	
248.12003	56	
253.87571	22	
255.14845	34	
256.07462	58	
257.07552	48	
259.17512	46	
265.14893	76	
270.16223	42	
271.11859	34	
273.11232	20	
284.17550	32	
285.56583	48	
286.11932	52	
287.15393	22	
288.10611	38	
289.12485	36	
291.10282	48	
291.14407	32	
292.12495	46	
292.16331	168	
294.13054	38	
295.13886	118	
297.15484	52	
299.08843	38	
301.10149	76	
312.82313	22	
313.15617	228	
319.12485	74	
319.48549	28	
321.10460	64	
321.19209	36	
331.15713	144	
333.17127	30	
334.29467	20	
342.19235	56	
356.10987	40	
358.13220	50	
366.17737	38	
368.22673	28	
374.15882	44	
378.29496	20	
388.18012	24	
390.18555	54	
392.89961	34	
393.19266	24	
395.21147	44	
401.19276	72	
402.25090	38	
403.19937	22	
404.20141	68	
411.68579	42	
416.16888	28	
431.19416	42	
432.19828	38	
433.76749	20	
436.83866	30	
446.78877	60	
448.19844	46	
465.20413	22	
466.42704	24	
470.27267	42	
475.20004	28	
479.38028	24	
482.76131	20	
486.23433	36	
494.20822	42	
496.03673	30	
507.30060	38	
516.79753	36	
524.26018	44	
533.28465	24	
551.25668	30	
560.27997	58	
561.28960	46	
563.24373	42	
563.38893	38	
567.83854	20	
569.36159	20	
570.36213	52	
611.28831	20	
630.62788	20	
640.92246	20	
679.33387	46	
680.31810	36	
682.30168	22	
695.35987	20	
703.27254	74	
706.34843	30	
722.31062	24	
743.96372	32	
750.27886	32	
782.35981	24	
787.32370	20	
808.40422	30	
816.53893	46	
822.37940	30	
842.38544	22	
843.41932	34	
908.42830	20	
953.46083	28	
981.17339	20	
1121.70685	20	
END IONS

###FS:    #m/z: 586.78203 #charge 1+
###MS: 1941
###MSMS: 1942
BEGIN IONS
TITLE=Cmpd 198, +MS2(586.7820), 32.2eV, 15.9min #1942
RTINSECONDS=956.081
SCANS=1941-1942
PEPMASS=586.78203	78466
CHARGE=1+
144.85770	18	
165.31410	20	
166.77453	36	
168.35328	50	
179.75072	20	
181.70713	36	
181.86240	18	
182.17315	18	
183.42234	18	
183.61736	18	
184.19948	18	
186.14058	18	
186.63728	18	
187.25282	18	
188.88960	18	
190.72142	18	
191.76386	18	
193.23459	18	
193.38015	18	
194.00670	18	
194.20726	18	
198.28446	18	
199.37689	18	
199.46560	18	
199.89833	18	
201.64880	18	
201.70455	18	
202.91073	18	
203.01886	18	
203.11250	42	
203.58611	18	
203.79156	18	
204.09432	18	
204.24018	36	
205.24761	18	
206.00951	18	
207.91099	18	
210.01839	18	
211.23391	18	
212.14023	38	
213.33128	18	
214.10056	66	
215.13606	50	
215.41980	18	
216.15799	18	
218.05542	100	
218.61228	18	
219.06933	62	
219.10819	150	
219.50712	18	
220.99869	18	
221.06103	60	
222.37431	18	
223.18295	18	
223.48413	18	
224.18897	18	
224.22032	18	
224.37711	18	
224.78503	18	
225.84971	18	
225.94412	18	
226.99970	18	
228.08175	28	
229.01922	18	
230.11254	162	
231.89365	34	
232.20681	18	
233.16994	46	
234.16975	54	
240.12183	54	
241.09737	26	
246.12151	30	
247.10413	80	
251.10190	58	
254.09248	42	
254.14595	42	
254.17672	54	
258.07486	66	
264.08056	20	
264.13614	172	1+
270.10780	30	
272.10295	36	
274.16090	32	
276.11124	60	
284.70675	32	
285.16309	36	
286.11538	50	
287.11143	48	
287.35842	22	
292.02031	32	
292.15850	30	
294.92517	20	
299.15835	24	
301.10056	104	
302.07831	26	
313.14881	250	
314.14738	106	
315.25597	20	
317.13513	50	
319.10236	44	
320.11749	74	
331.15645	210	
331.22079	60	
332.13969	28	
334.19897	20	
337.11427	20	
346.17484	34	
348.18868	34	
358.11770	50	
361.19088	42	
365.20537	44	
367.06900	26	
371.20472	38	
374.31466	20	
385.19811	30	
386.17874	50	
387.22629	30	
389.15844	28	
403.20551	26	
409.18375	52	
414.18285	78	
419.20131	30	
420.43602	48	
429.17959	38	
432.18776	42	
432.23800	36	
446.24489	34	
447.19899	78	
450.35647	54	
451.26191	32	
454.20302	60	
463.82499	20	
466.23363	38	
470.15322	44	
475.20143	32	
477.19441	32	
486.22956	44	
504.24894	42	
505.24855	40	
519.29542	26	
522.87113	20	
533.25443	28	
548.28119	30	
551.24183	34	
560.24342	36	
563.24640	42	
569.28556	44	
571.13621	20	
577.24744	36	
582.29078	38	
587.34919	124	
END IONS

###FS:    #m/z: 586.78179 #charge 2+
###MS: 1943
###MSMS: 1944
BEGIN IONS
TITLE=Cmpd 199, +MS2(586.7818), 32.2eV, 15.9min #1944
RTINSECONDS=956.677
SCANS=1943-1944
PEPMASS=586.78179	89302
CHARGE=2+
163.23710	72	
183.69185	18	
183.94025	18	
185.16698	18	
185.39856	18	
185.99420	18	
187.12390	18	
187.68645	18	
187.82632	18	
190.97453	18	
191.36537	18	
192.44587	18	
195.81548	18	
196.02063	18	
196.21123	18	
196.98925	18	
197.87189	18	
198.47984	18	
198.90781	18	
201.73429	20	
205.69032	20	
215.13535	56	
218.05979	36	
221.05721	58	
228.14364	64	
231.12255	42	
233.14882	118	
234.14934	132	
239.07243	34	
240.12723	46	
244.16633	60	
246.98202	32	
247.10358	40	
247.36250	36	
250.14415	40	
252.14811	68	
257.12522	46	
258.11819	52	
264.13474	70	
269.14002	56	
272.12113	64	
275.09762	58	
276.11155	66	
285.15975	52	
286.11596	72	
287.14360	46	
288.10926	62	
291.13338	28	
292.15641	84	
293.16232	38	
301.09649	128	
313.15199	164	
314.14855	90	
314.94006	36	
319.10145	100	
319.76088	20	
321.14369	62	
326.12938	82	
326.19495	70	
331.15623	80	
332.16355	50	
345.16784	56	
349.18809	36	
351.11585	54	
353.54690	20	
369.15329	40	
375.16518	52	
376.15436	44	
377.14024	56	
385.15114	30	
387.19128	30	
393.14664	26	
396.86757	52	
402.19277	32	
402.57071	28	
403.19712	34	
406.20621	82	
414.17414	56	
415.18611	68	
417.86347	20	
420.14013	74	
420.22524	46	
428.16481	46	
429.16727	42	
432.21803	30	
445.78022	84	
447.20468	56	
448.19459	42	
452.20353	62	
453.20294	36	
455.22924	52	
465.98062	24	
466.26195	52	
466.30984	44	
467.22377	44	
470.24970	44	
475.18653	20	
483.65303	20	
491.28037	20	
494.21380	38	
494.37711	60	
502.21725	34	
503.20361	48	
509.21492	44	
515.29068	46	
524.25774	24	
533.23219	54	
542.27040	40	
551.25064	22	
558.44183	20	
560.27106	22	
561.29942	22	
561.42685	20	
566.28596	28	
578.27764	56	
578.59090	20	
581.23752	50	
587.33566	34	
587.54617	36	
598.04699	20	
610.27588	30	
611.29195	62	
612.25047	66	
647.37892	20	
673.41383	34	
678.33261	46	
680.31770	40	
680.40244	34	
681.33152	34	
703.28783	26	
704.26698	48	
722.32100	32	
727.52900	20	
738.30611	42	
747.68068	34	
762.11923	36	
780.20172	20	
788.35952	20	
815.38849	46	
822.33924	40	
840.76062	36	
842.39178	32	
848.08469	20	
865.33553	48	
878.20275	20	
878.38503	34	
883.18926	20	
922.42109	36	
946.67991	36	
950.13778	22	
END IONS

###FS:    #m/z: 586.78170 #charge 2+
###MS: 1945
###MSMS: 1946
BEGIN IONS
TITLE=Cmpd 200, +MS2(586.7817), 32.2eV, 16.0min #1946
RTINSECONDS=957.288
SCANS=1945-1946
PEPMASS=586.78170	88788
CHARGE=2+
202.08072	66	
203.33884	60	
213.08669	36	
215.13983	102	
215.23510	48	
218.05809	122	
220.63342	26	
225.11817	56	
225.16127	54	
229.10300	54	
230.11112	158	
233.15152	42	
234.15811	58	
235.09587	52	
240.11416	94	
241.08853	40	
241.12554	44	
241.17365	54	
243.02223	54	
244.10103	44	
246.13309	34	
247.10527	176	
248.02567	50	
248.13504	122	
249.11123	42	
254.08469	56	
254.16316	50	
254.63850	66	
258.17182	44	
259.16488	40	
264.13074	82	
269.12767	112	
271.13221	54	
272.11600	54	
272.15401	62	
273.09906	138	
273.77803	26	
274.11679	56	
274.14819	54	
282.88898	58	
286.11230	54	
288.10163	28	
289.14759	46	
292.13094	122	
292.16457	116	
293.14360	56	
293.17711	28	
297.15806	42	
300.17458	38	
301.09513	232	
301.18749	50	
304.09026	36	
309.13309	58	
313.15097	244	
313.28493	36	
315.13490	38	
319.11011	192	1+
321.17179	52	
325.18206	28	
328.08880	38	
329.02383	34	
331.16551	162	
332.15868	100	
335.12772	62	
335.94519	30	
336.53308	36	
340.24073	42	
346.16082	44	
347.09113	28	
348.16032	52	
348.45021	26	
351.00695	46	
353.21776	66	
354.17013	26	
360.17576	42	
360.65849	72	
369.19874	50	
374.16329	40	
380.18685	62	
382.17731	58	
386.38008	34	
387.22530	42	
388.16803	56	
393.18049	54	
393.33608	26	
394.20065	28	
404.17567	60	
414.17872	84	
417.31366	50	
419.19605	38	
420.23577	58	
429.18362	54	
429.23355	60	
431.18291	52	
434.17325	44	
447.20302	80	
447.29171	48	
452.19241	38	
452.24201	34	
453.20603	48	
459.18736	40	
460.22689	62	
464.87479	46	
466.22880	30	
467.26069	38	
471.32274	42	
475.18949	104	
476.23452	30	
490.97382	34	
494.21616	114	
496.23412	40	
503.25574	38	
514.20007	50	
516.27834	38	
532.31506	34	
542.26981	28	
543.27023	66	
547.24259	26	
551.25155	76	
553.27089	44	
560.28005	92	
567.77593	54	
569.78106	58	
576.00605	40	
581.26260	54	
582.26059	46	
586.25349	34	
587.32341	40	
588.27530	58	
607.24413	32	
610.30115	36	
614.24828	26	
646.23539	36	
669.27087	54	
677.33220	40	
679.33105	90	
695.32763	50	
723.37855	38	
738.32014	26	
739.34824	30	
741.35391	50	
764.33259	54	
783.34775	38	
812.31264	38	
823.23840	36	
829.42381	30	
834.40552	26	
835.40477	42	
869.03661	30	
890.42153	40	
1026.49926	42	
END IONS

###FS:    #m/z: 586.78193 #charge 2+
###MS: 1947
###MSMS: 1948
BEGIN IONS
TITLE=Cmpd 201, +MS2(586.7819), 32.2eV, 16.0min #1948
RTINSECONDS=957.881
SCANS=1947-1948
PEPMASS=586.78193	98048
CHARGE=2+
177.66184	18	
178.99354	18	
180.82262	18	
181.91888	18	
185.21329	18	
186.45139	18	
186.51215	18	
191.66239	18	
192.69285	18	
192.72192	18	
193.75159	18	
194.29481	18	
195.09827	18	
195.87408	18	
199.58390	18	
200.79857	18	
200.96550	18	
204.72299	18	
206.44551	18	
206.90080	18	
213.10182	56	
216.04592	34	
218.05507	64	
219.08149	56	
220.11246	48	
226.15156	48	
227.11766	62	
229.08561	50	
230.11733	126	
232.10754	42	
233.14859	240	
240.16716	58	
241.08793	64	
242.11294	58	
242.17080	30	
244.63488	32	
246.12371	50	
247.10469	130	
247.14398	44	
248.81357	20	
251.13547	86	
252.10631	84	
256.07926	70	
258.12799	24	
264.13379	76	
265.13707	42	
269.12943	92	
269.36790	20	
270.12025	84	
271.12139	128	
273.10520	42	
275.07690	70	
275.11988	34	
276.15884	42	
279.04011	58	
284.07880	46	
286.11915	98	
287.10409	50	
287.16180	42	
288.09637	50	
289.13193	100	
291.11660	38	
292.17296	26	
293.12782	22	
296.14527	44	
299.15534	46	
301.09426	72	
306.14986	46	
314.15944	50	
319.11076	104	
320.07552	62	
320.16802	70	
331.16200	168	
332.17477	32	
335.20383	32	
341.24099	44	
343.20547	44	
349.19054	36	
372.21122	48	
376.85068	20	
381.37576	20	
384.16703	32	
386.20553	54	
403.15352	36	
403.21643	48	
404.88529	26	
405.18573	32	
409.19997	46	
420.22452	66	
421.25599	54	
429.20526	52	
430.16929	42	
431.15442	72	
432.19757	36	
435.19047	42	
438.20930	50	
447.21834	30	
449.20887	30	
452.24758	22	
453.20095	42	
457.18912	32	
457.26206	30	
461.21409	48	
465.63854	28	
466.22279	44	
471.87451	42	
481.21527	74	
481.87354	36	
485.25720	26	
494.23426	22	
516.82574	50	
551.22879	60	
558.76967	20	
560.27795	36	
560.35505	40	
562.54649	28	
586.12886	38	
586.36749	42	
588.31979	38	
593.23159	40	
604.31966	24	
620.23954	50	
628.92022	20	
638.29878	30	
640.58175	32	
656.36621	38	
663.42570	20	
666.31269	36	
674.36365	34	
679.33499	46	
691.64132	20	
703.30100	88	
705.34954	30	
713.68154	20	
714.79367	20	
730.91774	22	
737.97883	20	
744.65583	20	
821.39275	56	
854.90476	20	
858.46038	58	
940.43651	30	
941.41307	36	
943.23639	20	
947.61429	36	
1005.88124	20	
1018.98111	20	
1088.05605	20	
1120.85670	20	
1163.06262	20	
END IONS

###FS:    #m/z: 586.78111 #charge 2+
###MS: 1949
###MSMS: 1950
BEGIN IONS
TITLE=Cmpd 202, +MS2(586.7811), 32.2eV, 16.0min #1950
RTINSECONDS=958.49
SCANS=1949-1950
PEPMASS=586.78111	100188
CHARGE=2+
202.07629	54	
202.12080	58	
203.10485	38	
215.13605	36	
218.06570	64	
219.12667	48	
222.10476	52	
225.09585	34	
226.07310	56	
230.11334	188	
230.15797	58	
231.09954	64	
233.15248	252	
234.14507	52	
235.10131	34	
241.10808	34	
242.15110	48	
245.13679	68	
246.14095	34	
247.10908	170	
248.10873	132	
252.12767	34	
254.14462	96	
258.11731	40	
259.10354	40	
259.21719	58	
261.08277	44	
264.13830	102	
265.15759	44	
268.12579	36	
270.18441	74	
272.15822	54	
275.08979	34	
275.13391	56	
275.22782	54	
286.12619	116	
286.18939	40	
290.11740	46	
292.12988	72	
292.16330	162	
293.13984	54	
298.17370	48	
299.11533	46	
299.18710	56	
301.09084	106	
302.07838	44	
302.15511	64	
304.16643	48	
305.18000	52	
313.15376	238	
313.35283	44	
314.15969	156	
315.16127	76	
317.12991	106	
318.11544	54	
319.10530	356	
320.11138	162	
325.15171	34	
326.19060	80	
327.14874	34	
329.12291	50	
331.15781	236	
334.18578	68	
334.90160	38	
346.17416	52	
352.14567	80	
356.20473	50	
368.23399	38	
374.14883	60	
374.20444	48	
384.18110	46	
387.16262	74	
393.18088	74	
393.23659	42	
400.20148	36	
402.14415	90	
402.19273	48	
403.17544	38	
404.19141	46	
414.18265	168	
415.19437	78	
416.18443	58	
417.29563	34	
419.19964	38	
420.21491	46	
432.19275	60	
433.18196	56	
445.24284	38	
446.20038	36	
447.19910	178	
449.20903	40	
450.20303	34	
452.19154	48	
452.93856	50	
454.20937	56	
454.29146	40	
455.18088	42	
455.21895	54	
466.26925	44	
471.23316	44	
475.20022	80	
476.19997	96	
477.19765	60	
482.16986	76	
494.23189	78	
501.23255	44	
507.16164	72	
515.26421	46	
523.24386	74	
529.23502	34	
532.28501	50	
542.26049	70	
543.24439	68	
544.29379	36	
551.25863	58	
552.24580	62	
558.29907	40	
560.29772	38	
570.27255	64	
580.24239	56	
587.45661	60	
592.26968	50	
593.25659	34	
603.45064	80	
606.34147	38	
610.24921	64	
620.20289	60	
622.33984	52	
635.31567	54	
638.29662	46	
647.09049	78	
679.36123	38	
679.94748	40	
703.25397	34	
723.29697	34	
723.36418	46	
750.30978	34	
753.37216	36	
811.10930	52	
817.57233	50	
820.63516	36	
834.73216	36	
861.37624	34	
904.37860	38	
905.41334	38	
923.43098	50	
940.43597	96	
952.45634	42	
1009.19748	66	
1025.51623	36	
END IONS

###FS:    #m/z: 586.78183 #charge 1+
###MS: 1951
###MSMS: 1952
BEGIN IONS
TITLE=Cmpd 203, +MS2(586.7818), 32.2eV, 16.0min #1952
RTINSECONDS=959.082
SCANS=1951-1952
PEPMASS=586.78183	102462
CHARGE=1+
178.09471	18	
195.09427	60	
204.09862	42	
208.07330	36	
214.08140	48	
215.13516	96	
218.06007	106	
219.05689	82	
220.04839	32	
222.22211	20	
226.07002	20	
230.11972	196	
230.46530	22	
233.15072	126	
235.10811	48	
238.11560	36	
240.09697	44	
241.04990	22	
241.12473	66	
243.17293	44	
244.12851	36	
246.12350	100	
247.10845	110	
248.10554	46	
248.13300	66	
249.00351	18	
252.06076	20	
254.15313	80	
254.34528	22	
256.17867	20	
259.11996	72	
260.20235	48	
264.13223	208	
265.14278	20	
266.12633	32	
269.12996	52	
269.16561	76	
269.28843	18	
270.12443	86	
274.11777	44	
275.09076	48	
286.10651	62	
287.11780	46	
287.20568	44	
289.13119	32	
289.19484	46	
291.10259	46	
292.12770	52	
292.16699	30	
293.15452	52	
295.14604	50	
296.11730	38	
297.15430	48	
298.82582	20	
301.09522	68	
303.18010	24	
304.47818	18	
309.15436	24	
312.54337	18	
312.76769	20	
313.15266	280	1+
316.18078	36	
317.19488	34	
319.05057	52	
319.10785	468	1+
319.38111	44	
321.14752	40	
322.10501	32	
323.19635	78	
329.13799	52	
331.16444	108	
332.15435	24	
340.15679	62	
343.18706	44	
345.15572	26	
355.21111	34	
358.13316	78	
360.18195	86	
366.21230	38	
368.24807	20	
375.20824	44	
377.15489	40	
385.35221	20	
386.15373	48	
386.19802	26	
387.20911	22	
388.21373	38	
402.21254	120	
403.19081	30	
404.19515	88	
413.94586	22	
414.86222	20	
423.19198	46	
424.15709	50	
425.29418	42	
426.15292	42	
429.18613	70	
432.17507	60	
446.19464	38	
447.18896	22	
448.21292	48	
449.18895	30	
452.20140	72	
457.18357	38	
458.21715	44	
459.20392	36	
461.22127	26	
464.18861	24	
466.25296	20	
479.51207	18	
486.22614	30	
487.33790	44	
492.20278	36	
494.21531	40	
495.22415	44	
497.54195	20	
514.41953	18	
532.33619	24	
532.38751	22	
533.03990	20	
533.24473	30	
542.28223	20	
543.27636	28	
545.21787	40	
551.24756	26	
560.28918	70	
562.23972	32	
563.11485	20	
563.30659	68	
567.83289	46	
574.24737	62	
583.27319	56	
586.29194	36	
587.30509	38	
591.80067	32	
592.23050	24	
END IONS

###FS:    #m/z: 341.69753 #charge 1+
###MS: 1953
###MSMS: 1954
BEGIN IONS
TITLE=Cmpd 204, +MS2(341.6975), 23.0eV, 16.0min #1954
RTINSECONDS=959.679
SCANS=1953-1954
PEPMASS=341.69753	28702
CHARGE=1+
151.86503	18	
158.58256	18	
159.88227	18	
209.10834	142	
211.12335	50	
212.02016	18	
217.10220	30	
221.11236	72	
223.08493	60	
224.12640	32	
233.16952	48	
234.14897	40	
237.13124	50	
239.11757	272	
243.14064	56	
245.97723	36	
249.10894	22	
252.11496	46	
257.12207	36	
260.11393	48	
262.12395	92	
266.87799	18	
267.10452	38	
268.02722	18	
280.14630	28	
291.99077	24	
292.13675	116	
304.38270	26	
308.13513	42	
309.17528	88	
310.16393	60	
312.70071	36	
325.32687	56	
335.20061	58	
337.16321	294	1+
342.12547	18	
END IONS

###FS:    #m/z: 341.69733 #charge 2+
###MS: 1955
###MSMS: 1956
BEGIN IONS
TITLE=Cmpd 205, +MS2(341.6973), 23.0eV, 16.0min #1956
RTINSECONDS=960.271
SCANS=1955-1956
PEPMASS=341.69733	47324
CHARGE=2+
160.38076	18	
161.15072	18	
162.41918	18	
162.51593	18	
162.84644	18	
163.69261	18	
167.00446	18	
168.57764	18	
168.79521	18	
171.25254	18	
176.08147	18	
176.18916	18	
177.42817	18	
177.75256	18	
177.98993	18	
178.05978	18	
179.24926	18	
180.15802	18	
182.50891	18	
184.87148	18	
185.66951	18	
186.28345	18	
186.79464	18	
188.44380	18	
190.37457	18	
192.19904	18	
192.85275	18	
193.27461	18	
193.59495	18	
195.09826	18	
195.61042	18	
198.22549	18	
199.06657	18	
199.79102	20	
203.19044	18	
203.66081	18	
205.72410	18	
205.92311	18	
206.91209	18	
209.09340	66	
210.57253	18	
210.60292	18	
210.80048	18	
212.32325	18	
212.48727	18	
213.22425	18	
213.25865	18	
214.29954	18	
214.81710	18	
215.80027	18	
217.34481	18	
217.68450	18	
218.25639	18	
219.23188	18	
220.39213	18	
220.85864	18	
221.09978	116	
221.52816	18	
223.29244	18	
223.65632	18	
223.80900	18	
224.27911	18	
224.77718	18	
224.97342	18	
225.11169	52	
226.02674	18	
227.77325	18	
227.91547	18	
230.12164	18	
230.24474	18	
231.17101	18	
231.87988	18	
233.46882	18	
234.16456	48	
235.26386	18	
236.15615	72	
237.12604	50	
237.96526	18	
238.01775	18	
238.04602	18	
238.40150	18	
238.63595	18	
239.12763	34	
239.19422	18	
239.65185	18	
239.87880	18	
241.87325	18	
242.65541	18	
243.32654	18	
245.09482	44	
245.91155	18	
246.50703	18	
248.11669	28	
252.13922	44	
252.36003	18	
252.40576	18	
252.45566	18	
254.02168	18	
254.09865	22	
255.63020	18	
256.43426	18	
256.60194	18	
257.06752	18	
262.12737	42	
262.18731	66	
267.10045	58	
268.40227	20	
269.03214	56	
270.13370	62	
274.31736	20	
276.65007	36	
278.70421	20	
280.13949	48	
280.20883	58	
282.16127	60	
285.18643	56	
289.91266	20	
291.16255	36	
292.13671	42	
293.13831	68	
298.10766	54	
309.16756	56	
310.17197	48	
311.16188	38	
313.75679	20	
316.16196	48	
322.16270	42	
330.18774	40	
334.17959	88	
337.16239	88	
338.17205	46	
352.20564	38	
353.15288	38	
353.19326	62	
370.20717	178	
376.17445	48	
381.18837	42	
394.21326	44	
395.18612	66	
404.16976	56	
410.21135	52	
438.20789	78	
461.62374	20	
476.26239	20	
502.22310	38	
516.23872	42	
546.89340	20	
626.40237	20	
649.13810	20	
657.33227	20	
END IONS

###FS:    #m/z: 586.78137 #charge 2+
###MS: 1955
###MSMS: 1957
BEGIN IONS
TITLE=Cmpd 206, +MS2(586.7814), 32.2eV, 16.0min #1957
RTINSECONDS=960.303
SCANS=1955,1957
PEPMASS=586.78137	109228
CHARGE=2+
153.75801	70	
206.79227	42	
208.10171	20	
225.40545	18	
227.21269	18	
230.05812	40	
230.12950	52	
233.15058	168	
233.23998	34	
235.08665	36	
239.99673	24	
240.09387	74	
240.61915	18	
243.00720	48	
243.17357	46	
246.12074	56	
247.03661	58	
247.11128	54	
247.14104	56	
250.12498	46	
252.15927	34	
256.12367	50	
257.05835	56	
258.04582	60	
264.13309	106	
267.12280	46	
269.13306	54	
273.14162	22	
274.11691	46	
275.07716	66	
280.51603	18	
286.11313	76	
286.18667	36	
287.14811	44	
289.13868	56	
291.13356	38	
291.82532	18	
292.12450	68	
292.16726	28	
293.12333	18	
294.18342	64	
295.15011	28	
295.27382	22	
299.11020	54	
300.19479	82	
301.09887	160	
303.12562	48	
309.19336	54	
310.25725	18	
313.16973	86	
317.18357	64	
318.75079	22	
319.11336	174	
319.96894	22	
327.26431	18	
328.15123	24	
328.18333	52	
331.15820	36	
332.16068	74	
333.01108	18	
344.18205	64	
347.21189	42	
348.20225	70	
354.91705	54	
361.33263	22	
368.92136	38	
369.17501	22	
375.12018	18	
375.16558	50	
382.18460	30	
385.80445	18	
386.17077	38	
387.17509	54	
397.17578	34	
402.14662	48	
402.22751	28	
404.19451	76	
413.17110	34	
414.17743	34	
414.26083	36	
419.20431	24	
420.22260	58	
421.22896	50	
429.19602	148	
431.18154	44	
431.24105	42	
432.18614	96	
437.24724	54	
440.23351	44	
444.23273	34	
447.18964	76	
451.24116	42	
452.18652	36	
453.21738	64	
466.29138	36	
469.26572	42	
470.21124	56	
477.85724	32	
480.19507	54	
482.19194	28	
488.26887	50	
494.21280	40	
498.24314	32	
500.82817	18	
507.37706	18	
509.18677	44	
511.40562	32	
521.20200	66	
526.25695	46	
532.99457	18	
533.23298	48	
536.28658	18	
543.26452	76	
544.27685	48	
548.21325	32	
560.29221	74	
562.80735	28	
564.24604	46	
565.25353	32	
579.29499	38	
584.24255	24	
586.35492	42	
587.36912	50	
587.42383	56	
604.27961	48	
607.32049	48	
610.25943	56	
617.34639	28	
618.75837	22	
620.25464	68	
637.03239	36	
637.98727	18	
639.35610	24	
663.29393	36	
677.28113	66	
679.33704	20	
680.36509	40	
703.29371	34	
723.35260	28	
738.33945	86	
738.49081	36	
784.37106	26	
785.76024	18	
817.39872	50	
842.49541	24	
844.43007	22	
865.81747	18	
906.38503	38	
913.43068	38	
940.44662	42	
END IONS

###FS:    #m/z: 341.69742 #charge 1+
###MS: 1958
###MSMS: 1959
BEGIN IONS
TITLE=Cmpd 207, +MS2(341.6974), 23.0eV, 16.0min #1959
RTINSECONDS=960.914
SCANS=1958-1959
PEPMASS=341.69742	68412
CHARGE=1+
154.97093	18	
156.04156	18	
156.20835	18	
156.48328	18	
156.95513	18	
157.58538	18	
157.94374	18	
159.96336	18	
161.22051	20	
161.51310	18	
161.74271	20	
162.99345	18	
164.18861	18	
175.92521	18	
177.98993	18	
178.20999	18	
178.24144	18	
178.89550	18	
179.23524	18	
181.50607	18	
183.83732	18	
184.32738	18	
184.82522	18	
185.51262	18	
186.96997	18	
192.32607	18	
192.60566	18	
195.99498	18	
199.82432	18	
199.85022	18	
201.05456	18	
201.31814	18	
202.11737	18	
206.73141	18	
207.54507	18	
208.72696	18	
209.10397	172	
209.23775	18	
209.81361	18	
211.11621	40	
211.63732	18	
212.76588	18	
213.53393	18	
213.63721	18	
214.20760	18	
214.80560	18	
217.10745	34	
219.46058	18	
220.20566	18	
221.10406	62	
222.90542	18	
223.43326	18	
223.98523	18	
225.16189	18	
227.12590	40	
230.34007	18	
231.13157	36	
231.32623	18	
232.21877	18	
233.16960	54	
233.64081	18	
234.52177	18	
238.85028	18	
239.11499	158	
239.43715	18	
240.12653	46	
240.79985	18	
241.11687	34	
241.66164	18	
242.15222	34	
242.87154	18	
243.40616	18	
246.33858	18	
247.63425	18	
248.90853	18	
249.40841	18	
250.13641	18	
252.20621	18	
253.15971	40	
253.42552	18	
261.25133	18	
262.15288	52	
263.18010	72	
263.52369	18	
263.98274	18	
265.78882	20	
266.96695	38	
267.09979	50	
267.70382	18	
268.26937	18	
269.76322	18	
271.03282	18	
271.16640	18	
272.15770	42	
274.12206	56	
277.94010	18	
278.23689	18	
280.16590	44	
280.20401	48	
280.82295	18	
280.96332	18	
282.22818	18	
283.55318	18	
284.47060	18	
288.17370	52	
288.75964	18	
288.79522	18	
289.02655	18	
291.16623	18	
291.26895	18	
292.14284	28	
292.17857	36	
292.95532	18	
297.14484	44	
298.40521	18	
299.22408	18	
303.30792	18	
303.34894	18	
305.52259	18	
306.63524	18	
306.96530	18	
307.94987	24	
308.91928	34	
309.16711	320	1+
312.89974	18	
313.07957	46	
313.20073	18	
315.14924	36	
316.42808	18	
321.47605	18	
323.14932	48	
323.33699	18	
324.16408	68	
324.50515	18	
330.90582	46	
331.34873	18	
332.42151	18	
334.12242	18	
334.46217	18	
335.19009	18	
335.76533	18	
336.70594	18	
337.07102	18	
337.16110	112	
338.16129	32	
341.43357	18	
344.43361	18	
END IONS

###FS:    #m/z: 586.78175 #charge 1+
###MS: 1958
###MSMS: 1960
BEGIN IONS
TITLE=Cmpd 208, +MS2(586.7818), 32.2eV, 16.0min #1960
RTINSECONDS=960.957
SCANS=1958,1960
PEPMASS=586.78175	107260
CHARGE=1+
212.11177	46	
214.04954	56	
215.09695	58	
218.07177	160	
218.13300	26	
223.12389	62	
227.14897	34	
228.08533	58	
230.11183	158	
233.02307	36	
233.14870	234	
233.21474	22	
234.08295	116	
240.09476	72	
241.10566	82	
244.11357	152	
246.12431	102	
246.32152	42	
247.12122	64	
247.15755	68	
248.10874	34	
249.76401	20	
251.12084	68	
254.14837	162	
255.14478	94	
257.82130	24	
259.13172	28	
263.10773	60	
264.14794	108	
266.09378	44	
269.08077	38	
269.12606	130	
270.18084	44	
272.12337	34	
272.15499	42	
273.10254	112	
274.11837	74	
275.10216	54	
285.15572	48	
286.11992	108	1+
286.17246	30	
292.12781	166	
292.16353	314	1+
295.13748	52	
300.19518	52	
301.09739	60	
302.10042	52	
304.13284	64	
304.20630	48	
309.16188	52	
312.15945	58	
313.15334	436	
314.23981	36	
315.66735	36	
318.75768	20	
319.11411	176	
320.11690	106	
331.16334	212	1+
334.19801	38	
336.19475	34	
337.11426	38	
338.16967	28	
343.21323	20	
347.26582	70	
354.17695	46	
358.20802	60	
359.18869	30	
367.14885	36	
368.22266	58	
371.19746	48	
373.20706	44	
377.14107	36	
379.15142	50	
384.19422	26	
386.20552	44	
391.21079	32	
400.75665	36	
402.16696	60	
403.18169	40	
404.21434	38	
404.99674	54	
414.18213	34	
420.21135	40	
420.40263	20	
429.20665	78	
430.91176	40	
432.18598	148	
438.25901	42	
447.20555	112	
448.20631	58	
449.20827	54	
452.18654	96	
454.19698	68	
455.69112	28	
459.23638	28	
468.25166	34	
475.19472	32	
478.18933	32	
478.24023	48	
480.18580	28	
489.36745	68	
494.20254	22	
495.22164	46	
509.21493	52	
511.28463	44	
516.76774	30	
521.26868	38	
533.30506	38	
535.62919	36	
543.25675	36	
548.24964	24	
551.24397	28	
558.21342	48	
560.28639	32	
561.30062	54	
563.22974	30	
564.32938	24	
567.83932	60	
573.81633	36	
586.33992	28	
587.34652	124	
588.31389	26	
592.24287	46	
END IONS

###FS:    #m/z: 341.69819 #charge 2+
###MS: 1961
###MSMS: 1962
BEGIN IONS
TITLE=Cmpd 209, +MS2(341.6982), 23.0eV, 16.0min #1962
RTINSECONDS=961.597
SCANS=1961-1962
PEPMASS=341.69819	97520
CHARGE=2+
152.42358	18	
153.21311	18	
157.97993	18	
158.12143	18	
159.84090	18	
160.14549	18	
164.79287	18	
165.60028	18	
168.95508	18	
169.40788	18	
171.70497	18	
173.19673	20	
173.53102	18	
175.09300	18	
175.18999	18	
175.42565	18	
177.45606	18	
177.68277	18	
178.11566	18	
178.59105	18	
180.21775	18	
182.06365	18	
182.32862	18	
182.60086	18	
183.16366	18	
183.89410	18	
185.78365	18	
186.24058	18	
189.22429	18	
192.06871	76	
194.30940	18	
199.73553	18	
200.87646	36	
201.08886	64	
201.50015	18	
203.78035	18	
206.54706	18	
207.72987	18	
209.10176	246	
211.11673	48	
215.86179	18	
216.01179	18	
216.88203	18	
218.15200	50	
218.28733	18	
221.09982	126	
222.22601	18	
223.90689	18	
227.03124	18	
227.10437	66	
229.34015	18	
230.31226	18	
231.12116	78	
232.11110	18	
233.15355	74	
234.14995	48	
234.22335	24	
234.33343	18	
236.17965	44	
237.09416	24	
238.09852	56	
238.53084	18	
238.61789	32	
239.02020	18	
239.11106	204	
239.36021	18	
240.11668	86	
241.63315	18	
242.60241	18	
243.13296	44	
243.89640	18	
243.94545	18	
244.09263	18	
244.45260	18	
245.10303	68	
246.33858	18	
247.37896	18	
248.11492	90	
249.09025	62	
252.19737	44	
252.39329	18	
253.46302	18	
253.51719	18	
254.48491	18	
254.81068	18	
256.95423	18	
257.11787	20	
258.13869	38	
260.04708	18	
260.92192	82	
262.12773	20	
262.22944	18	
262.36508	18	
263.11167	78	
263.88070	18	
264.15799	84	
266.33526	18	
270.20662	72	
270.56767	18	
271.70971	18	
272.11971	18	
272.15623	26	
274.12666	50	
275.15013	74	
276.14130	76	
280.14589	106	
282.29871	30	
283.15014	32	
289.33809	20	
290.12284	34	
291.16115	48	
292.13438	106	
292.75612	22	
306.19956	44	
309.09203	20	
309.16982	260	
310.16242	94	
311.15833	42	
335.19047	42	
337.16025	242	
338.15154	66	
341.15072	30	
346.16086	58	
352.19281	320	1+
353.23814	64	
360.76808	20	
362.17604	28	
363.19217	62	
365.19156	44	
366.18237	84	
370.20996	110	
370.27735	22	
370.79925	106	
392.20478	120	
394.18017	54	
395.21706	20	
403.17529	56	
406.21307	46	
420.18834	90	
423.24876	112	
438.22742	46	
457.60639	22	
474.90401	20	
488.25753	34	
512.27284	56	
551.51504	20	
552.29817	50	
563.97844	20	
569.30616	64	
570.30366	36	
685.24690	68	
END IONS

###FS:    #m/z: 586.78194 #charge 1+
###MS: 1961
###MSMS: 1963
BEGIN IONS
TITLE=Cmpd 210, +MS2(586.7819), 32.2eV, 16.0min #1963
RTINSECONDS=961.641
SCANS=1961,1963
PEPMASS=586.78194	110004
CHARGE=1+
160.05607	36	
168.45023	36	
178.42634	20	
198.32868	36	
203.11078	68	
203.66081	36	
205.95278	20	
218.06407	40	
219.07496	20	
223.10632	54	
229.10582	56	
230.11801	98	
230.15815	40	
233.14480	46	
234.14779	66	
238.11848	114	
239.07363	40	
240.09536	124	
240.13946	38	
241.12587	58	
242.15101	56	
244.13114	90	
246.11584	68	
246.14528	54	
247.10826	44	
247.14773	40	
251.09840	28	
254.14966	132	
260.36794	36	
264.06840	36	
264.13829	94	
265.12835	66	
267.14795	42	
269.12704	122	
271.12362	46	
272.09792	56	
272.17113	76	
273.08857	52	
274.15250	62	
275.08583	40	
280.20582	42	
286.11397	170	
287.12067	72	
289.09329	42	
291.11310	66	
292.16668	146	
299.00681	36	
301.09648	48	
301.15507	26	
303.09430	34	
305.18812	32	
313.15073	370	1+
313.21926	20	
317.12298	46	
319.10524	460	
320.08856	40	
323.25213	68	
324.11349	34	
326.15136	64	
327.17436	42	
329.12765	36	
331.15917	100	
332.16150	102	
336.13431	42	
338.17745	40	
345.12154	32	
348.17439	42	
350.06578	42	
351.20297	56	
357.15343	46	
361.11509	30	
361.64849	36	
364.18521	38	
370.17230	32	
373.21175	48	
375.18706	36	
377.14479	36	
379.17189	62	
384.16110	54	
388.18306	68	
390.18162	36	
393.16940	44	
393.21365	38	
394.19223	36	
395.15916	56	
402.22051	96	
403.20135	58	
404.23213	70	
404.41420	26	
405.22848	48	
413.85810	26	
414.17950	92	
420.21806	26	
421.34277	38	
429.18232	60	
430.19666	82	
432.22764	36	
434.26303	30	
447.19977	144	
448.19818	54	
450.20100	78	
452.19052	36	
454.21159	28	
457.17792	22	
457.26526	38	
466.87349	40	
471.24950	20	
472.23218	42	
475.18943	30	
477.24503	26	
485.41009	36	
489.24966	32	
494.22327	32	
495.29695	34	
496.65500	36	
503.18863	64	
510.21454	50	
525.38066	38	
533.25310	70	
542.26952	52	
542.32227	32	
546.27415	42	
551.25410	34	
552.37613	24	
553.25171	32	
560.27287	34	
560.33595	42	
563.21718	24	
564.91071	46	
580.24144	44	
587.34246	44	
END IONS

###FS:    #m/z: 341.69812 #charge 1+
###MS: 1964
###MSMS: 1965
BEGIN IONS
TITLE=Cmpd 211, +MS2(341.6981), 23.0eV, 16.0min #1965
RTINSECONDS=962.275
SCANS=1964-1965
PEPMASS=341.69812	126708
CHARGE=1+
147.02059	18	
147.20791	18	
147.85649	18	
149.30183	18	
149.73713	18	
150.74777	18	
152.02312	18	
152.46236	18	
154.03391	18	
154.48579	18	
179.91919	18	
180.52708	18	
181.93299	18	
182.82728	18	
183.40461	18	
184.71492	18	
187.25280	18	
188.37553	18	
188.87160	18	
189.24187	64	
189.59531	18	
190.42151	18	
193.46750	18	
193.62408	18	
193.74064	18	
194.38236	18	
194.98128	18	
199.75032	20	
204.00458	18	
204.56946	18	
204.61813	18	
206.64486	18	
207.09267	56	
208.69292	18	
208.99929	18	
209.11111	162	
209.27182	18	
209.75295	18	
210.12579	92	
211.11796	126	
211.33242	54	
213.28922	18	
215.50815	18	
216.77410	18	
218.17905	18	
218.39174	18	
219.09274	56	
220.90531	18	
221.10905	178	
221.87109	18	
221.98416	18	
222.10473	64	
222.12262	66	
223.08455	52	
223.37848	18	
225.09948	50	
226.12542	54	
227.19324	62	
230.89650	18	
231.09487	40	
233.16539	54	
233.40483	36	
234.62197	18	
236.15654	54	
236.22428	18	
237.69572	38	
238.15430	90	
238.78555	18	
239.11281	476	1+
239.71667	18	
240.58869	18	
241.09667	34	
241.77613	54	
241.87731	18	
243.54059	28	
244.48533	18	
245.12119	56	
246.12813	54	
246.83176	18	
248.42948	34	
254.50578	18	
256.66901	18	
257.08429	18	
257.12560	34	
257.44111	18	
258.11795	64	
258.90035	18	
259.62940	18	
262.13962	50	
262.39898	18	
262.85706	18	
263.11172	56	
265.05115	18	
265.90829	18	
266.13027	22	
266.19432	18	
269.40225	18	
269.50106	18	
272.17043	42	
272.46520	18	
272.74175	18	
274.14831	18	
276.71536	18	
278.40716	18	
278.83092	18	
279.40600	24	
280.13791	62	
280.26621	18	
281.78866	18	
281.85896	18	
283.63691	18	
284.13079	18	
284.66043	18	
285.20825	18	
286.21689	18	
287.42695	18	
287.77759	18	
287.84863	18	
288.18620	18	
291.05904	18	
291.66214	18	
292.14049	54	
292.70451	18	
293.14658	74	
297.50167	18	
298.83937	18	
299.98513	18	
300.16679	50	
300.39324	18	
302.38333	18	
302.89326	18	
303.08916	18	
303.14384	18	
304.09696	18	
304.65858	18	
305.90239	18	
306.18724	48	
307.19671	40	
308.67804	20	
309.16741	592	
310.04060	20	
310.15910	106	
312.15903	62	
322.18970	40	
323.99145	24	
328.16041	40	
331.21874	50	
335.18588	56	
337.15848	306	
338.17276	54	
342.12439	44	
END IONS

###FS:    #m/z: 586.78227 #charge 2+
###MS: 1964
###MSMS: 1966
BEGIN IONS
TITLE=Cmpd 212, +MS2(586.7823), 32.2eV, 16.0min #1966
RTINSECONDS=962.323
SCANS=1964,1966
PEPMASS=586.78227	109160
CHARGE=2+
158.03256	36	
160.39733	36	
192.30428	36	
202.13568	54	
203.09776	66	
204.10553	54	
208.06552	82	
208.10374	50	
214.07639	52	
215.13561	76	
218.05858	66	
219.13450	40	
219.47608	36	
220.12397	72	
221.46583	36	
224.10268	70	
224.13855	40	
226.10245	44	
227.08594	60	
227.50274	36	
230.11615	70	
230.18933	46	
233.15139	120	
237.08152	38	
239.13279	42	
240.09273	48	
241.11714	44	
244.97296	56	
247.10682	92	
247.13593	52	
252.17743	74	
259.15659	58	
260.16990	42	
261.12951	48	
264.13537	248	
268.13999	56	
269.09369	50	
269.13562	44	
271.11850	58	
271.18431	54	
272.15406	54	
274.11459	118	
275.07737	68	
281.43949	36	
284.08584	38	
285.23534	52	
287.13770	50	
291.11063	46	
292.16001	244	
295.13571	42	
297.23053	56	
301.10199	80	
302.09554	96	
306.38321	38	
311.12526	40	
313.15095	484	1+
316.16672	36	
317.14066	52	
319.10706	178	
320.10964	98	
325.17413	46	
328.13120	54	
331.16666	382	1+
331.21617	56	
332.12696	38	
333.17117	60	
338.17325	48	
341.18336	48	
343.18295	70	
347.19328	70	
354.18265	56	
356.17984	44	
358.17239	42	
359.16630	38	
361.18616	44	
361.42454	36	
368.15797	36	
368.60974	36	
369.14369	40	
371.22094	44	
374.14780	72	
375.52039	54	
388.16780	52	
393.18395	38	
394.20432	64	
396.92545	36	
402.17670	90	
402.48679	46	
403.19659	36	
404.21133	46	
405.18938	44	
408.21603	52	
411.17667	44	
414.19333	38	
416.18499	44	
419.20658	162	
429.18725	126	
431.18753	56	
432.19017	130	
433.19785	90	
446.22423	36	
447.19429	116	
449.24850	40	
452.19473	76	
457.21943	50	
457.94795	36	
461.72946	42	
466.22935	82	
469.29777	36	
476.29590	40	
477.29662	66	
485.25412	48	
489.30567	36	
494.22062	38	
494.30183	48	
495.27431	44	
503.25640	46	
515.25180	36	
526.25275	40
[truncated: 2,210,566 more chars]
