# Supplementary material for: Substrate Specificity and Peptide Motif Preferences of β-Lytic and L5 Proteases from Lysobacter spp. Revealed by LC–MS/MS Analysis
Source: Int J Mol Sci. 2025 Sep 4;26(17):8603. doi: 10.3390/ijms26178603 (PMC12429127; doi:10.3390/ijms26178603)
Supplement: Supplementary file 1 [file ijms-26-08603-s001.zip › 02(2)_Frac+L5_Slot2-36_1_1778_5.1.201.mgf]

###	D:\Data\results\2024\07\29\02(2)_Frac+L5_Slot2-36_1_1778.d\ProteinAnalysisResults.mgf
###	D:\Data\results\2024\07\29\02(2)_Frac+L5_Slot2-36_1_1778.d\analysis.baf
###	02(2)_Frac+L5_Slot2-36_1_1778.d
###	Instrument: micrOTOF-QII
###	Manufacturer: Bruker
###    02(2)_Frac+L5
###    PeakWidth 5.00, MiniumIntensity 10, S/N 1Apply threshold 0, Threshold 10
###    Retain Residuals no, Create neutrally no,
###    FullScan Parameters: AdductIon (+)+H (-)-H, LowMass 0, HighMass 8000, MaxCharge charge decon 4, MinPeaks 3
###    Perf. isotope decon yes, Max Charge Istopic decon 6, MW agreement 5.00, Abund. cutoff 2.00, Envelope cutoff 75.00
###    MaxRes   Parameters: AdductIon (+)+H (-)-H, LowMass 0, HighMass 8000 
###    Perf. isotope decon yes, Max Charge Istopic decon 6, Abund. cutoff 2.00
###    MSn      Parameters: AdductIon (+)+H (-)-H, LowMass 0, HighMass 8000 
###    Perf. isotope decon yes, Max Charge Istopic decon 4, Abund. cutoff 0.05
###    Global Charge Limit: no 3, Prefer FullScan Result: yes, Export what: 2 (0=non deconv/1=deconv only/2=mixed), NoMSMSSignals: 150, Intensity threshold: 10, NoMSSignals (deconv): 2, NoMSSignals (non-deconv): 2, NormalizeData: no, SingleCharged: yes
###
COM=02(2)_Frac+L5_Slot2-36_1_1778.d
USERNAME=Demo User

###FS:    #m/z: 492.23791 #charge 3+
###MS: 981
###MSMS: 982
BEGIN IONS
TITLE=Cmpd 1, +MS2(492.2379), 24.8eV, 8.7min #982
RTINSECONDS=523.725
SCANS=981-982
PEPMASS=492.23791	10346
CHARGE=3+
199.93206	52	
214.08024	54	
217.07379	52	
223.06520	62	
223.10768	42	
223.15078	42	
226.15558	90	
229.11477	64	
229.15291	50	
230.16838	34	
231.16660	74	
234.49701	76	
234.97018	42	
240.20641	50	
241.07317	142	
242.08437	56	
242.13794	46	
243.14477	64	
244.16045	50	
248.15962	60	
251.00358	36	
256.09870	40	
257.19316	62	
258.13390	52	
259.08888	116	
260.09542	56	
274.09125	50	
318.86045	56	
326.89372	38	
328.92314	44	
332.95375	46	
334.81936	56	
345.20352	150	
346.20928	106	
347.21608	46	
356.16161	64	
358.81088	60	
363.13311	34	
365.84010	60	
368.22980	36	
370.11698	34	
371.12470	42	
387.19248	46	
388.12185	170	
398.20649	56	
411.24812	68	
414.85955	48	
420.80553	36	
428.91891	32	
431.87483	48	
435.12351	44	
439.23806	42	
446.80626	38	
448.78476	42	
456.88441	46	
465.15774	42	
470.99132	36	
471.18417	56	
473.30452	38	
473.94759	58	
474.82608	38	
482.15382	36	
492.32096	48	
492.79198	44	
496.20813	34	
536.27347	64	
601.40611	72	
684.40614	68	
717.31615	42	
765.34590	54	
775.22329	34	
END IONS

###FS:    #m/z: 492.23841 #charge 3+
###MS: 983
###MSMS: 984
BEGIN IONS
TITLE=Cmpd 2, +MS2(492.2384), 24.8eV, 8.7min #984
RTINSECONDS=524.382
SCANS=983-984
PEPMASS=492.23841	17354
CHARGE=3+
213.07624	98	
222.12086	38	
225.11725	38	
226.14832	98	
226.17932	126	
229.11130	168	
230.12068	70	
231.09193	146	
232.12462	64	
234.07606	62	
239.07644	62	
241.07508	116	
241.14803	58	
242.07674	82	
242.36788	32	
244.15745	60	
248.15423	120	
254.14120	32	
256.12696	44	
257.19384	54	
258.14690	62	
259.09196	168	
260.09503	68	
267.99426	36	
275.12696	60	
294.14691	72	
298.97946	48	
309.14991	54	
319.94681	36	
325.13023	60	
326.12760	60	
326.90030	32	
327.22056	60	
329.05435	42	
340.92367	58	
345.20651	68	
351.16517	42	
352.11680	40	
354.24365	72	
354.92040	40	
358.15513	36	
359.20620	46	
361.14821	60	
370.12083	126	
376.89311	42	
386.22091	30	
388.13584	134	
392.88293	42	
394.26347	34	
428.84662	40	
440.23612	56	
445.97121	42	
447.17833	34	
450.85407	52	
453.16018	30	
457.82202	40	
462.21639	40	
473.29249	92	
473.90339	34	
481.24791	44	
495.22299	32	
497.27447	46	
498.26067	40	
501.17597	48	
511.26846	34	
537.05599	32	
564.17553	34	
594.73773	36	
611.37645	46	
622.92885	36	
626.26528	62	
638.79095	46	
712.43875	42	
727.41314	34	
755.38617	36	
838.43203	46	
END IONS

###FS:    #m/z: 492.23734 #charge 1+
###MS: 985
###MSMS: 986
BEGIN IONS
TITLE=Cmpd 3, +MS2(492.2373), 24.8eV, 8.8min #986
RTINSECONDS=525.021
SCANS=985-986
PEPMASS=492.23734	25504
CHARGE=1+
163.26835	34	
201.11671	62	
204.95926	50	
213.07380	58	
213.10058	68	
214.08447	44	
226.11307	54	
226.14689	130	
227.15341	108	
228.95515	28	
229.11525	370	1+
230.99758	24	
231.09824	124	
232.09132	46	
240.13166	156	
241.07835	298	1+
241.12593	56	
243.18579	34	
244.16146	38	
245.87497	52	
248.16041	78	
248.21371	78	
258.20256	28	
259.08737	324	1+
276.11437	24	
283.12372	42	
295.15268	32	
324.15137	50	
327.20851	24	
328.18199	54	
343.19332	54	
345.20997	130	
346.21646	44	
350.87328	34	
352.11070	164	1+
356.89450	72	
358.15590	56	
361.12427	40	
365.22389	32	
370.12372	126	
376.91511	46	
385.67961	68	
386.22957	42	
394.85293	32	
398.10498	28	
463.14591	52	
468.25713	40	
472.88360	38	
473.29408	46	
473.43690	32	
475.19694	62	
491.80988	42	
493.23783	54	
497.26410	32	
END IONS

###FS:    #m/z: 492.23818 #charge 1+
###MS: 987
###MSMS: 988
BEGIN IONS
TITLE=Cmpd 4, +MS2(492.2382), 24.8eV, 8.8min #988
RTINSECONDS=525.642
SCANS=987-988
PEPMASS=492.23818	31300
CHARGE=1+
171.35196	18	
201.12826	68	
202.12522	48	
213.08048	32	
216.09669	56	
221.04923	56	
226.10936	26	
226.15242	188	
227.15210	132	
229.13322	64	
230.07694	42	
230.12876	60	
231.11208	128	
238.15353	60	
240.12687	140	
241.07643	204	1+
241.14657	28	
244.16365	90	
245.10289	52	
248.15960	152	
248.65401	22	
249.09727	54	
249.16064	54	
257.19456	72	
258.10011	42	
258.13393	64	
259.09036	292	
260.94239	40	
264.10729	18	
269.08713	52	
269.20114	30	
270.71280	54	
323.15624	50	
324.11821	36	
327.20583	28	
330.37022	64	
336.23908	44	
341.02154	68	
341.95535	42	
345.20878	134	
346.20638	74	
352.10676	58	
352.15620	24	
354.25976	42	
369.17818	30	
375.10160	48	
376.92459	36	
388.13782	50	
394.85301	24	
395.93223	48	
405.21488	42	
432.99667	42	
446.84257	34	
451.84884	32	
455.32493	30	
463.13286	50	
468.82778	52	
473.29296	42	
484.15614	30	
487.29268	46	
493.03298	24	
495.26946	40	
496.25947	38	
END IONS

###FS:    #m/z: 492.23814 #charge 1+
###MS: 989
###MSMS: 990
BEGIN IONS
TITLE=Cmpd 5, +MS2(492.2381), 24.8eV, 8.8min #990
RTINSECONDS=526.265
SCANS=989-990
PEPMASS=492.23814	32448
CHARGE=1+
158.51981	80	
213.07435	46	
226.15412	278	1+
229.11293	46	
229.15280	42	
230.15179	48	
231.08981	254	1+
232.13118	50	
235.04948	54	
235.12239	20	
240.13515	92	
241.00830	20	
241.07528	328	
241.26841	20	
243.08369	64	
243.19162	80	
247.76739	22	
248.16251	42	
251.10976	44	
257.19505	96	
258.14196	56	
259.09084	96	
259.30199	28	
278.13873	72	
281.05925	46	
288.07898	42	
291.11507	58	
304.93593	26	
305.65845	36	
309.21524	50	
327.19742	90	
342.12628	64	
343.12229	50	
345.07238	40	
345.20857	450	1+
352.11465	132	
354.25116	68	
357.19176	44	
360.12752	24	
368.24397	50	
370.12156	80	
371.76400	34	
377.92575	46	
386.25151	26	
387.18853	20	
388.12160	84	
388.35372	26	
389.12098	118	
390.92762	36	
404.19066	26	
410.27474	28	
414.80217	44	
428.83023	58	
453.15485	66	
456.17533	56	
457.29272	28	
470.29180	36	
473.00882	38	
475.16843	66	
481.04289	28	
482.15248	48	
484.36007	30	
491.80725	28	
492.80786	98	
496.25726	102	1+
END IONS

###FS:    #m/z: 492.23820 #charge 3+
###MS: 991
###MSMS: 992
BEGIN IONS
TITLE=Cmpd 6, +MS2(492.2382), 24.8eV, 8.8min #992
RTINSECONDS=526.908
SCANS=991-992
PEPMASS=492.23820	27484
CHARGE=3+
201.11680	42	
204.97825	34	
213.08265	34	
225.09597	56	
226.11497	36	
226.15052	242	
229.11369	358	1+
229.15348	46	
230.07760	58	
231.00009	56	
231.09637	260	
233.08378	40	
240.12888	162	
241.07876	196	
248.15368	138	
249.97922	36	
254.15012	54	
257.20582	34	
258.14170	118	
259.09202	404	1+
261.10752	50	
278.09997	54	
280.13842	56	
282.95288	44	
328.17768	40	
329.22586	60	
332.19173	42	
336.23480	88	
337.18600	34	
345.20748	364	1+
345.27159	58	
351.16611	38	
352.12334	36	
352.20790	52	
353.10570	44	
354.96884	46	
355.13096	68	
364.16027	64	
369.16578	96	
370.17748	38	
379.15204	36	
383.24708	40	
385.85283	36	
386.23140	118	
394.14902	34	
428.84442	38	
431.90303	40	
432.87562	94	
436.26917	42	
443.18989	40	
446.83364	52	
448.80068	66	
448.85316	80	
472.28789	56	
477.88776	34	
480.18204	50	
492.24517	32	
492.59867	78	
492.81476	94	
492.86637	36	
493.16944	46	
498.18604	32	
509.21102	34	
509.84840	44	
510.82378	58	
515.26032	46	
517.16270	42	
531.76055	42	
558.26551	40	
569.21143	34	
585.30235	36	
602.40040	40	
621.28458	50	
629.36833	50	
679.29941	50	
731.90553	62	
861.50098	32	
944.62745	180	1+
END IONS

###FS:    #m/z: 512.56036 #charge 3+
###MS: 1007
###MSMS: 1008
BEGIN IONS
TITLE=Cmpd 7, +MS2(512.5604), 25.3eV, 8.9min #1008
RTINSECONDS=535.179
SCANS=1007-1008
PEPMASS=512.56036	10870
CHARGE=3+
209.12341	42	
210.11305	46	
216.04652	46	
235.09883	58	
246.05040	78	
251.06769	60	
256.12423	48	
260.08260	42	
262.14372	38	
263.11431	44	
276.10084	54	
280.16072	52	
286.11423	34	
295.10431	34	
298.15113	32	
300.12315	60	
329.89991	32	
338.14716	44	
343.93610	36	
349.07077	60	
354.16884	54	
362.17871	44	
400.16205	46	
405.87907	42	
409.13170	42	
410.19746	40	
411.21047	38	
414.72644	34	
418.95877	40	
421.27477	40	
424.81223	44	
428.24369	108	
439.16562	32	
463.19580	32	
469.27698	46	
473.28271	34	
475.19694	34	
476.76718	44	
476.82380	44	
477.76307	48	
477.84759	34	
486.26639	46	
491.24350	42	
499.30372	84	
514.19911	38	
517.32101	40	
542.21196	36	
547.23867	40	
548.23004	264	1+
557.32056	56	
564.14246	58	
598.26102	36	
605.27120	40	
613.32799	72	
627.30696	44	
628.29756	34	
649.27427	72	
658.38703	46	
696.40622	32	
718.28286	44	
728.37489	40	
879.37458	40	
END IONS

###FS:    #m/z: 539.88775 #charge 1+
###MS: 1024
###MSMS: 1025
BEGIN IONS
TITLE=Cmpd 8, +MS2(539.8877), 25.8eV, 9.1min #1025
RTINSECONDS=543.919
SCANS=1024-1025
PEPMASS=539.88775	10740
CHARGE=1+
212.13218	52	
217.11099	642	1+
217.15934	52	
223.10439	56	
230.08882	72	
237.14547	58	
243.13106	40	
244.14042	50	
246.04230	56	
260.00361	56	
266.10896	78	
267.12502	54	
269.02436	40	
278.17116	48	
283.11106	46	
298.16473	74	
316.18238	32	
324.10265	52	
339.12971	42	
341.11260	34	
343.00033	34	
344.11713	44	
348.16238	56	
355.01839	48	
358.92938	40	
364.93421	44	
370.86335	36	
378.12993	52	
393.11966	34	
405.98970	46	
411.86371	32	
415.19052	54	
418.72745	62	
428.83440	36	
432.23028	40	
437.12831	42	
440.16293	32	
446.86549	120	
448.85512	48	
456.14879	34	
461.00677	50	
462.90215	38	
464.86984	202	1+
466.84809	42	
468.21312	36	
477.15011	48	
484.87032	44	
496.19690	48	
530.17220	34	
END IONS

###FS:    #m/z: 380.19026 #charge 3+
###MS: 1080
###MSMS: 1081
BEGIN IONS
TITLE=Cmpd 9, +MS2(380.1903), 23.0eV, 9.6min #1081
RTINSECONDS=573.643
SCANS=1080-1081
PEPMASS=380.19026	12922
CHARGE=3+
205.07916	58	
210.08203	48	
214.08427	54	
217.16010	46	
223.15454	42	
224.04401	52	
225.12661	86	
226.15155	42	
235.09243	40	
235.12589	82	
241.21825	44	
244.16296	92	
244.98633	32	
249.10722	62	
254.14123	44	
261.16671	54	
266.11681	54	
270.12316	40	
272.13259	36	
281.12864	48	
285.18629	60	
286.15433	38	
291.00965	74	
305.15209	46	
308.16583	66	
308.94481	58	
322.18374	46	
328.18806	40	
332.20170	42	
338.89323	46	
339.18734	38	
343.20997	72	
345.27806	52	
351.87055	46	
352.91481	54	
353.18994	50	
357.21703	56	
358.20417	88	
362.10389	46	
373.24595	36	
380.15797	58	
380.22459	54	
380.87372	64	
397.19349	68	
410.15635	50	
414.24214	44	
421.14706	62	
421.27645	42	
431.22774	40	
433.17097	46	
442.25941	50	
444.29266	42	
451.25601	44	
459.25557	58	
485.29175	36	
486.27157	54	
490.14736	58	
510.45756	106	
519.25342	48	
550.22693	40	
551.22443	32	
573.33628	40	
579.24630	44	
589.26233	38	
591.22656	40	
620.25871	32	
680.27197	40	
681.38247	38	
706.38101	42	
747.29480	42	
777.37757	52	
END IONS

###FS:    #m/z: 380.19020 #charge 3+
###MS: 1082
###MSMS: 1083
BEGIN IONS
TITLE=Cmpd 10, +MS2(380.1902), 23.0eV, 9.6min #1083
RTINSECONDS=574.292
SCANS=1082-1083
PEPMASS=380.19020	23598
CHARGE=3+
161.55003	36	
209.12063	40	
216.07769	76	
216.13428	70	
224.13344	48	
227.12914	40	
228.13668	54	
228.16997	28	
231.14721	48	
239.12414	46	
244.13248	44	
244.16750	58	
246.07902	36	
249.10020	20	
256.12321	42	
261.11343	26	
261.30766	28	
263.20049	40	
265.16074	58	
278.10104	60	
282.06357	56	
286.14857	52	
308.91205	54	
310.09037	52	
313.17153	20	
325.17838	20	
333.15548	50	
343.19909	44	
345.05156	30	
361.14539	54	
369.25101	40	
373.21959	38	
375.17142	26	
380.15932	54	
408.16520	30	
409.17411	46	
409.23354	56	
415.23964	60	
416.19347	54	
431.20701	38	
439.16589	84	
449.20283	26	
460.13253	62	
463.24434	22	
475.13521	64	
480.18069	48	
483.18909	34	
483.84840	20	
486.27249	40	
504.18955	28	
509.29553	38	
518.38734	94	
520.25001	42	
550.22868	46	
607.23653	50	
635.17898	28	
645.41076	68	
648.24709	56	
663.30528	30	
664.29880	34	
680.30110	20	
707.29620	30	
730.36233	36	
760.30599	54	
760.40092	38	
778.11269	42	
778.33120	24	
836.40603	24	
837.42819	32	
863.43111	30	
END IONS

###FS:    #m/z: 380.19012 #charge 3+
###MS: 1084
###MSMS: 1085
BEGIN IONS
TITLE=Cmpd 11, +MS2(380.1901), 23.0eV, 9.6min #1085
RTINSECONDS=574.901
SCANS=1084-1085
PEPMASS=380.19012	30706
CHARGE=3+
212.11352	50	
215.18529	50	
224.10162	44	
227.13322	72	
229.17800	58	
231.12184	72	
236.12408	36	
242.14493	42	
244.15817	56	
250.15175	38	
253.16165	42	
255.14386	68	
256.12752	74	
259.09869	40	
260.18779	22	
270.15038	36	
273.16103	50	
276.07034	50	
286.64758	24	
292.05692	28	
300.15860	36	
306.14426	52	
317.11539	40	
319.06880	46	
320.08215	54	
322.00045	46	
329.19244	74	
337.23267	50	
338.20499	66	
344.92386	64	
347.16681	68	
357.20096	38	
358.15625	38	
363.24189	52	
375.16376	32	
382.39157	36	
385.21152	64	
392.11038	56	
404.13593	40	
405.13634	62	
410.16257	70	
414.24208	40	
422.22769	62	
448.26993	54	
456.28062	34	
464.14481	44	
474.17945	22	
483.21948	58	
485.27988	46	
501.10728	50	
507.22446	40	
512.29923	32	
513.33322	24	
517.23259	42	
518.28745	52	
551.22867	32	
568.46432	18	
576.22817	44	
608.26246	46	
620.24340	26	
689.25928	34	
696.31549	54	
750.32771	26	
770.34620	24	
783.40143	44	
822.80316	18	
END IONS

###FS:    #m/z: 569.77906 #charge 2+
###MS: 1086
###MSMS: 1087
BEGIN IONS
TITLE=Cmpd 12, +MS2(569.7791), 31.2eV, 9.6min #1087
RTINSECONDS=575.548
SCANS=1086-1087
PEPMASS=569.77906	18322
CHARGE=2+
212.09740	68	
217.12454	56	
221.09208	44	
228.13610	48	
231.47126	36	
244.15872	34	
251.05194	34	
253.97032	34	
254.14405	72	
254.98215	38	
274.15168	40	
276.27498	54	
292.36309	68	
298.10108	32	
303.12941	58	
310.08950	36	
317.10812	40	
319.03587	40	
320.07451	46	
324.12116	46	
330.17674	40	
343.20055	46	
345.05455	50	
361.12510	36	
372.21562	34	
373.20699	84	
378.09034	38	
378.92008	38	
381.21029	48	
393.18067	34	
398.18546	72	
405.01911	42	
413.19583	34	
428.84354	30	
438.71220	68	
446.85261	44	
453.13103	64	
461.19400	30	
469.27114	60	
471.15545	48	
487.84222	54	
492.18711	40	
512.70859	56	
524.19201	36	
534.78890	54	
541.29165	32	
551.22508	40	
562.22622	32	
577.22686	44	
588.32559	64	
648.30880	38	
649.24008	40	
652.28748	32	
701.76618	30	
750.30874	42	
793.41654	48	
878.42789	42	
END IONS

###FS:    #m/z: 380.19018 #charge 3+
###MS: 1088
###MSMS: 1089
BEGIN IONS
TITLE=Cmpd 13, +MS2(380.1902), 23.0eV, 9.6min #1089
RTINSECONDS=576.181
SCANS=1088-1089
PEPMASS=380.19018	49420
CHARGE=3+
146.51051	18	
201.18076	18	
202.50453	36	
204.15038	18	
205.89677	18	
206.18605	18	
206.29506	18	
207.49976	18	
209.48004	18	
213.02163	18	
214.14296	36	
214.26772	44	
215.49265	18	
216.13528	46	
219.17746	18	
223.19678	58	
223.93409	18	
224.10715	60	
224.19658	18	
224.27496	18	
226.06523	60	
226.15967	48	
230.93998	18	
231.04360	20	
231.90749	18	
232.31021	18	
235.28761	18	
237.15005	52	
238.11857	66	
238.26780	18	
239.09671	18	
239.61501	18	
240.11358	18	
240.16631	18	
240.84820	18	
244.10857	22	
246.97526	18	
248.97000	18	
253.41668	18	
254.18804	18	
256.67686	18	
260.00851	18	
260.05819	50	
260.19846	18	
261.09834	40	
261.76708	18	
262.95406	18	
264.25859	18	
269.42735	18	
278.40640	18	
278.82578	18	
281.20332	54	
286.14521	52	
286.18151	52	
286.49506	18	
288.04317	18	
288.50087	18	
293.09236	46	
293.14256	18	
296.54447	18	
297.36981	18	
298.83387	18	
301.85007	18	
302.14548	22	
303.44819	20	
307.17759	22	
309.50057	20	
310.03028	18	
310.17766	48	
311.02646	18	
318.11010	76	
320.15700	46	
323.33101	18	
323.42514	18	
324.07970	18	
327.14922	68	
333.46596	18	
335.93179	18	
337.17646	64	
339.22969	46	
339.36296	32	
340.53803	18	
341.01633	18	
342.47261	18	
342.54527	18	
343.20930	96	
343.24810	50	
345.17662	46	
345.92972	18	
350.71649	18	
353.30420	18	
357.79988	18	
361.93551	18	
369.36710	20	
371.74501	18	
372.10336	18	
375.58480	18	
377.51464	18	
379.00093	18	
379.08245	18	
379.73497	18	
379.80127	18	
380.82204	18	
384.44142	18	
387.87173	18	
387.93874	18	
390.14811	18	
391.61760	18	
402.65332	18	
402.92119	18	
403.68855	18	
404.69352	18	
414.25650	50	
418.10330	56	
422.28100	18	
424.49967	18	
430.35406	18	
432.18021	18	
433.17099	18	
440.03392	18	
440.51716	18	
442.65101	18	
443.37814	18	
446.02173	18	
451.10455	18	
451.18187	52	
454.47376	18	
455.38365	18	
456.73060	18	
465.14692	30	
471.29246	34	
480.20576	72	
487.33515	24	
490.19419	46	
525.24744	50	
536.26054	40	
549.21733	46	
578.23547	40	
618.34096	30	
646.24847	28	
651.00118	20	
652.87226	20	
660.64577	20	
663.29282	30	
677.33093	86	
743.32855	26	
791.34531	38	
833.89877	20	
929.09297	20	
1013.68059	20	
END IONS

###FS:    #m/z: 569.77831 #charge 2+
###MS: 1088
###MSMS: 1090
BEGIN IONS
TITLE=Cmpd 14, +MS2(569.7783), 31.2eV, 9.6min #1090
RTINSECONDS=576.235
SCANS=1088,1090
PEPMASS=569.77831	22122
CHARGE=2+
209.12411	46	
213.12500	56	
216.08142	76	
225.13621	26	
226.10576	68	
226.15690	48	
229.09413	60	
246.11324	42	
252.06656	32	
258.07303	26	
261.09025	58	
269.12304	38	
273.16875	38	
283.17821	42	
286.08734	48	
320.19563	42	
328.13207	48	
335.14051	42	
364.90932	52	
399.38028	30	
409.16550	36	
416.23514	48	
449.17459	38	
451.26993	40	
485.26833	36	
497.64952	38	
551.23883	38	
552.23965	58	
570.33895	40	
571.39140	30	
636.29580	42	
695.30516	28	
747.30200	50	
748.35659	26	
761.28768	30	
778.38969	54	
796.35190	36	
1011.45306	40	
END IONS

###FS:    #m/z: 380.19075 #charge 3+
###MS: 1091
###MSMS: 1092
BEGIN IONS
TITLE=Cmpd 15, +MS2(380.1908), 23.0eV, 9.6min #1092
RTINSECONDS=576.882
SCANS=1091-1092
PEPMASS=380.19075	58018
CHARGE=3+
145.09140	18	
147.46255	20	
169.36227	20	
186.57663	20	
192.83829	18	
194.36784	18	
196.54138	18	
198.18867	18	
200.72069	18	
205.93434	18	
208.73445	18	
213.07929	34	
213.68301	18	
215.65021	20	
218.35678	18	
218.99137	90	
222.68254	18	
223.17967	50	
223.60523	18	
223.97718	18	
225.06742	40	
227.12119	66	
228.22748	18	
229.12149	106	
231.48520	18	
233.14090	44	
235.00267	18	
238.20399	60	
239.11746	54	
239.82573	18	
240.16690	68	
241.30334	18	
241.43346	18	
242.16059	18	
242.84667	18	
244.15446	66	
246.16532	26	
248.12610	20	
248.54484	18	
254.28820	18	
255.14322	58	
256.89915	18	
259.20683	56	
260.04651	18	
260.08440	50	
260.17736	18	
261.14969	58	
262.24156	18	
262.61466	18	
268.10584	18	
268.95502	48	
269.10432	52	
269.58634	18	
271.13124	18	
271.63137	18	
273.94603	20	
276.11850	28	
276.51874	18	
276.84960	18	
279.16009	38	
280.83971	18	
281.09854	18	
282.01637	18	
282.20540	20	
283.23073	18	
283.63610	18	
284.94229	18	
285.09694	18	
286.56595	18	
287.94325	22	
290.19259	18	
290.33527	18	
293.05744	20	
298.03800	36	
300.84603	18	
303.57587	18	
303.80847	18	
307.62947	18	
309.33485	18	
312.63478	18	
314.11734	18	
316.17782	40	
317.05612	38	
318.45529	18	
318.82903	18	
319.09031	42	
319.16593	60	
319.86750	56	
321.88320	18	
325.37194	18	
328.06407	50	
335.97497	18	
338.19720	22	
338.93169	18	
340.30627	18	
342.15397	50	
343.20162	26	
344.20470	66	
345.10249	46	
352.94964	46	
356.18829	50	
357.14610	42	
357.18608	54	
361.21836	50	
365.23173	26	
377.18337	72	
379.20987	32	
380.12546	24	
385.25374	44	
386.22443	36	
387.10398	40	
409.15205	82	
409.59939	24	
411.14725	50	
411.22191	48	
414.49750	20	
415.17499	44	
415.24596	92	
436.13390	46	
443.22316	42	
448.20740	48	
453.28617	54	
454.46820	20	
485.24548	34	
486.27798	20	
506.29903	52	
507.21842	48	
513.30633	28	
519.28383	44	
536.18943	34	
536.24918	28	
551.28538	64	
552.23211	46	
552.34076	42	
563.18420	38	
564.17037	22	
564.46849	36	
566.88052	22	
589.25671	42	
606.23629	20	
638.25575	30	
648.28957	24	
661.29847	20	
736.42292	26	
746.35326	26	
750.32756	54	
760.30870	38	
782.99703	20	
863.40429	44	
1013.88063	20	
END IONS

###FS:    #m/z: 569.77931 #charge 2+
###MS: 1091
###MSMS: 1093
BEGIN IONS
TITLE=Cmpd 16, +MS2(569.7793), 31.2eV, 9.6min #1093
RTINSECONDS=576.933
SCANS=1091,1093
PEPMASS=569.77931	25482
CHARGE=2+
230.14928	44	
234.13188	86	
235.11532	60	
242.14241	72	
248.95762	36	
251.14730	40	
254.14142	82	
258.10463	36	
260.94995	54	
276.16137	36	
294.08433	52	
297.10618	32	
301.55460	30	
305.17331	36	
306.54171	46	
331.17986	54	
334.80643	70	
351.11607	36	
352.13964	34	
357.21212	42	
368.69844	36	
373.20040	40	
387.19671	60	
390.20000	32	
414.38029	36	
431.02797	74	
432.70206	52	
458.32594	60	
476.76682	70	
485.26543	28	
524.83716	68	
526.23300	24	
534.76580	40	
537.24661	42	
570.31242	46	
593.22058	34	
593.27731	36	
618.76296	46	
640.33112	32	
648.26703	38	
677.57698	36	
760.30343	28	
764.31456	24	
775.31517	30	
831.67156	48	
847.36417	26	
891.42180	36	
938.57065	28	
END IONS

###FS:    #m/z: 380.18982 #charge 3+
###MS: 1094
###MSMS: 1095
BEGIN IONS
TITLE=Cmpd 17, +MS2(380.1898), 23.0eV, 9.6min #1095
RTINSECONDS=577.571
SCANS=1094-1095
PEPMASS=380.18982	65646
CHARGE=3+
151.13090	18	
151.98483	18	
152.47248	18	
161.20756	18	
161.41700	18	
215.13270	44	
217.08271	52	
220.07242	46	
223.88319	18	
225.13429	38	
225.56243	18	
227.12893	36	
229.07103	60	
229.24081	18	
232.32618	18	
232.63346	18	
233.15309	90	
236.04663	46	
239.15339	66	
240.20353	30	
241.70194	18	
242.11000	46	
242.76103	18	
244.16486	70	
245.18493	48	
246.40388	18	
251.73627	18	
257.81445	18	
259.18253	56	
259.39696	18	
261.14500	20	
262.02510	40	
268.47022	18	
270.16164	60	
275.54474	18	
277.13709	18	
277.18034	60	
280.18728	66	
283.05851	42	
289.19960	54	
290.94208	18	
292.53348	18	
294.09331	18	
304.13759	58	
306.07099	64	
306.24475	18	
308.12084	18	
310.10048	50	
311.32194	18	
312.20919	18	
312.56075	18	
315.86849	18	
324.27292	18	
325.63636	18	
330.73312	18	
332.18559	38	
338.18780	22	
338.83533	18	
342.87474	18	
343.19922	118	
346.92346	18	
347.13310	18	
348.05530	18	
352.12949	18	
355.45722	18	
358.20004	70	
361.16960	24	
368.04043	18	
370.57527	18	
373.67653	72	
374.67779	76	
375.18382	68	
383.43633	18	
384.24686	44	
385.13964	18	
390.29288	18	
396.21978	18	
400.01088	18	
404.48823	18	
406.04247	18	
408.75236	18	
409.17168	44	
409.45110	18	
410.17657	32	
415.29713	18	
416.29528	66	
418.12367	32	
418.19334	64	
418.69076	18	
421.46395	18	
423.22271	18	
434.56656	18	
434.89397	18	
442.30399	58	
443.93492	18	
445.63493	18	
448.23851	86	
451.48820	18	
452.17219	50	
459.82325	18	
460.53626	18	
463.23607	18	
466.62759	18	
467.60048	18	
468.11983	40	
471.47378	18	
474.93519	18	
481.53986	18	
483.55778	18	
485.27104	84	
485.40115	18	
485.70103	18	
486.30079	48	
487.84903	18	
492.01990	18	
495.34608	18	
495.53249	18	
499.57220	18	
509.80234	18	
510.00918	18	
518.93713	18	
519.18160	18	
521.21968	26	
521.95226	18	
525.09006	18	
526.62645	18	
529.32053	18	
533.30201	18	
584.19338	28	
584.24107	28	
599.37497	46	
638.77233	20	
645.21102	56	
648.28480	50	
659.86922	24	
660.57738	30	
661.26638	30	
705.30327	26	
706.24771	42	
729.91771	20	
734.38761	44	
735.29526	24	
736.35118	36	
750.33378	24	
763.29005	32	
765.33099	20	
766.37016	20	
776.34726	56	
852.79480	52	
1135.93188	20	
END IONS

###FS:    #m/z: 569.77863 #charge 2+
###MS: 1094
###MSMS: 1096
BEGIN IONS
TITLE=Cmpd 18, +MS2(569.7786), 31.2eV, 9.6min #1096
RTINSECONDS=577.629
SCANS=1094,1096
PEPMASS=569.77863	26292
CHARGE=2+
213.09014	84	
233.14711	96	
235.17339	38	
236.13529	54	
241.13330	54	
254.34490	28	
255.16898	68	
256.10325	44	
259.08111	50	
268.15251	62	
271.10287	40	
280.16046	56	
285.12732	44	
294.07915	34	
301.15122	44	
305.09553	34	
315.09887	28	
338.17054	58	
350.14416	44	
368.87555	44	
373.20520	50	
379.13787	66	
390.19362	44	
391.20906	36	
392.96220	28	
398.23881	28	
404.10995	38	
412.88043	48	
420.90120	54	
425.23776	50	
427.23236	40	
474.87317	46	
476.27055	30	
479.19085	28	
487.76108	66	
534.79277	32	
551.23028	46	
552.74782	32	
553.77168	32	
589.32545	36	
605.23756	50	
647.25452	48	
648.25412	34	
666.26145	34	
678.30677	36	
761.34131	32	
762.29982	36	
781.31939	46	
805.38957	36	
875.38790	44	
END IONS

###FS:    #m/z: 380.18991 #charge 3+
###MS: 1097
###MSMS: 1098
BEGIN IONS
TITLE=Cmpd 19, +MS2(380.1899), 23.0eV, 9.6min #1098
RTINSECONDS=578.285
SCANS=1097-1098
PEPMASS=380.18991	68194
CHARGE=3+
150.10294	18	
154.57406	18	
157.76653	18	
209.18639	22	
213.06582	26	
214.33356	22	
215.11246	20	
224.16142	44	
227.10484	62	
229.78250	32	
236.13145	62	
236.16748	58	
238.11772	42	
239.73658	18	
241.20172	20	
242.16399	30	
242.24749	22	
244.13496	22	
245.05810	56	
246.06330	46	
254.15699	30	
258.12122	50	
262.09833	56	
265.11222	20	
271.10107	18	
275.14926	54	
275.23203	18	
276.55792	18	
276.77993	18	
278.12741	50	
278.71655	18	
279.71365	18	
280.34432	18	
282.78605	18	
285.13787	42	
285.18856	54	
286.14990	62	
287.13873	38	
289.05682	18	
289.21703	18	
293.06563	48	
293.25013	18	
297.78969	18	
298.87008	18	
302.05044	38	
305.29742	18	
310.09544	102	
311.36350	18	
312.76205	28	
313.47293	18	
315.00857	18	
317.05571	18	
320.02648	18	
320.16695	40	
321.58276	18	
321.62031	18	
322.84649	18	
322.87941	18	
323.17059	32	
323.63228	18	
323.76884	18	
326.34989	18	
327.17769	44	
329.24980	18	
330.06712	18	
330.44761	18	
337.84633	30	
337.93025	18	
338.17209	56	
343.19607	158	
344.20823	54	
345.82266	18	
345.92487	18	
346.48975	18	
354.16069	22	
357.82960	20	
357.94843	20	
360.82109	18	
361.56220	18	
362.91644	42	
369.86596	30	
374.17719	58	
374.85481	18	
377.19691	50	
378.17208	36	
378.55781	18	
381.00333	46	
389.24401	42	
389.52804	18	
391.47262	18	
394.41935	18	
394.75207	18	
398.06608	18	
398.25920	60	
399.17905	18	
402.21757	18	
404.15058	40	
407.30143	26	
409.16491	44	
414.23171	30	
415.33980	18	
418.41769	18	
423.28193	36	
426.24856	18	
430.18579	18	
431.01670	18	
433.62323	18	
434.03752	18	
439.94610	18	
440.30299	18	
440.49521	18	
446.53593	18	
447.14955	40	
454.51284	18	
456.20461	62	
475.24894	72	
479.18396	74	
485.28098	40	
486.27598	72	
496.76089	44	
507.21584	52	
515.32457	20	
517.21020	32	
519.26574	42	
541.29125	32	
547.15972	40	
550.31899	20	
551.26310	50	
575.20464	22	
576.24692	50	
577.25167	64	
578.55202	28	
589.24302	38	
602.26642	38	
608.26183	40	
614.30446	50	
623.26923	32	
634.23535	42	
645.24513	48	
649.24687	50	
653.27972	26	
677.26397	48	
678.31163	38	
686.48235	98	
687.35089	26	
737.38286	30	
809.66559	20	
817.37545	50	
826.50144	42	
996.46329	20	
END IONS

###FS:    #m/z: 569.77822 #charge 2+
###MS: 1097
###MSMS: 1099
BEGIN IONS
TITLE=Cmpd 20, +MS2(569.7782), 31.2eV, 9.6min #1099
RTINSECONDS=578.359
SCANS=1097,1099
PEPMASS=569.77822	28000
CHARGE=2+
216.13546	42	
228.16745	46	
233.14576	68	
242.14905	38	
242.18633	80	
245.06965	54	
254.15877	58	
261.09368	40	
267.16323	54	
272.14965	70	
273.14250	54	
278.11588	34	
286.18452	46	
288.10529	60	
293.07878	62	
299.05623	56	
300.12933	48	
311.18804	40	
314.13661	40	
317.07742	52	
328.20568	56	
337.09941	86	
338.17940	46	
343.29658	56	
383.88671	36	
398.22940	40	
402.14917	36	
407.23627	46	
408.17569	46	
428.28246	42	
444.70986	40	
452.20727	40	
465.01266	34	
479.21659	44	
485.26904	88	
486.27462	128	
487.24746	46	
490.22345	38	
516.80538	68	
517.25272	60	
546.16629	42	
551.23575	72	
563.19746	44	
565.17485	50	
569.80327	30	
576.81164	54	
588.31548	52	
590.20870	36	
654.27879	48	
664.26482	52	
761.32258	62	
779.37726	46	
789.32263	34	
834.40916	32	
873.39104	38	
890.39833	44	
END IONS

###FS:    #m/z: 380.19060 #charge 3+
###MS: 1100
###MSMS: 1101
BEGIN IONS
TITLE=Cmpd 21, +MS2(380.1906), 23.0eV, 9.7min #1101
RTINSECONDS=579.026
SCANS=1100-1101
PEPMASS=380.19060	70146
CHARGE=3+
177.65159	20	
204.09636	22	
205.09413	50	
209.06696	52	
212.06840	40	
212.11572	98	
212.15522	56	
213.07990	34	
213.10652	48	
217.00725	30	
218.38000	20	
220.10832	52	
225.13792	44	
226.11377	58	
227.13027	44	
228.11646	26	
228.98673	52	
232.07083	72	
233.14543	54	
235.06738	48	
236.13926	56	
236.79341	22	
238.17492	22	
242.16260	54	
244.14131	22	
244.28355	46	
249.09465	46	
252.09454	50	
253.16727	60	
254.09640	38	
259.97056	20	
260.05823	56	
272.10236	56	
278.11931	52	
279.10575	54	
289.11989	36	
292.17964	30	
293.06423	78	
294.06265	50	
294.12138	58	
297.15570	24	
298.15603	50	
302.16019	50	
309.17341	54	
311.19233	104	
323.09061	46	
330.17134	52	
332.07708	56	
334.09475	32	
338.07862	32	
343.20320	132	
344.85483	20	
345.13665	44	
351.12434	66	
353.18191	56	
355.20010	36	
357.14675	38	
358.13740	36	
367.20146	48	
367.24484	24	
368.22197	100	
377.25018	52	
382.18264	42	
385.21569	64	
388.19164	50	
392.16130	54	
394.22303	46	
404.14820	86	
411.14116	44	
414.22343	22	
416.13913	54	
423.14104	30	
432.21332	42	
440.16839	38	
443.13489	40	
447.18323	58	
455.45051	36	
465.21803	26	
473.24584	28	
480.20197	80	
485.17108	38	
485.28031	32	
488.93319	42	
489.18526	20	
503.23538	26	
508.16646	54	
508.28401	42	
511.49970	20	
513.22327	44	
518.29654	32	
519.25212	28	
525.36487	44	
550.21706	52	
551.21986	142	1+
552.21970	106	1+
559.24057	34	
561.19342	60	
565.68499	34	
592.22552	44	
648.26255	26	
666.28847	36	
669.37184	40	
693.71913	36	
700.34115	32	
707.31930	46	
716.97932	20	
735.28840	26	
735.37602	22	
741.27499	20	
746.32305	48	
751.33524	32	
774.32215	36	
777.34721	64	
780.39938	20	
821.48999	20	
835.42969	26	
848.19866	36	
925.30750	20	
END IONS

###FS:    #m/z: 569.77856 #charge 2+
###MS: 1100
###MSMS: 1102
BEGIN IONS
TITLE=Cmpd 22, +MS2(569.7786), 31.2eV, 9.7min #1102
RTINSECONDS=579.084
SCANS=1100,1102
PEPMASS=569.77856	31206
CHARGE=2+
217.10391	70	
221.02547	48	
232.10999	62	
233.14127	46	
243.15210	32	
245.13518	52	
245.17738	64	
247.09684	32	
252.06515	92	
254.14294	64	
257.02442	46	
257.14208	42	
258.10505	48	
262.12093	34	
271.09648	50	
272.14892	32	
282.10074	44	
285.16287	40	
301.16321	28	
310.10975	60	
330.18192	54	
342.14259	54	
349.12570	42	
351.16688	46	
358.95012	32	
366.20394	50	
368.14079	80	
380.96472	42	
409.17603	50	
434.25596	40	
453.23707	70	
460.97342	54	
469.26393	42	
485.26862	116	
485.36657	36	
516.89922	40	
519.26213	28	
524.77305	34	
525.80936	34	
526.33174	28	
532.13525	46	
550.21279	38	
551.22839	44	
569.28878	32	
592.11453	36	
636.23469	50	
645.23193	56	
648.25190	40	
678.19820	86	
706.26133	44	
714.76740	40	
734.27297	50	
734.33747	36	
736.34144	30	
778.38250	34	
789.49841	46	
871.38088	34	
878.41866	28	
888.47058	40	
889.37932	32	
906.41414	34	
END IONS

###FS:    #m/z: 473.75172 #charge 2+
###MS: 1103
###MSMS: 1104
BEGIN IONS
TITLE=Cmpd 23, +MS2(473.7517), 26.0eV, 9.7min #1104
RTINSECONDS=579.782
SCANS=1103-1104
PEPMASS=473.75172	21316
CHARGE=2+
205.09631	162	
213.12314	64	
216.08080	38	
218.09319	58	
223.01404	72	
224.11527	34	
225.09969	52	
226.10846	40	
226.15470	176	
229.10683	40	
229.14952	50	
233.09029	106	
238.07371	38	
239.26719	40	
245.07945	64	
250.07737	34	
262.14206	36	
269.12419	92	
276.16295	38	
280.68529	46	
282.17219	28	
283.16920	104	
283.39622	28	
290.11799	68	
290.15769	52	
295.09110	34	
296.12590	42	
300.09978	28	
310.14853	38	
312.13538	38	
314.19713	32	
316.14280	52	
322.18343	28	
328.13993	66	
330.14400	38	
333.18878	56	
338.92766	32	
352.19398	34	
353.20131	44	
354.21509	58	
355.14266	66	
356.23698	38	
358.21705	48	
362.18983	36	
372.14352	40	
375.23381	46	
385.32424	48	
391.91865	52	
400.37678	70	
401.09409	60	
402.20621	30	
409.13963	32	
410.67968	60	
411.14812	50	
411.21386	50	
413.05532	36	
413.87843	44	
414.21478	56	
419.94924	58	
424.71423	62	
428.84487	36	
429.01037	46	
432.24986	178	
432.81107	50	
451.97217	70	
467.43575	40	
475.18004	68	
479.26792	34	
482.20484	36	
492.25738	70	
522.21695	48	
533.22205	44	
538.28183	44	
541.29009	86	
555.30670	46	
560.33672	154	1+
560.40647	28	
562.30937	42	
562.42859	34	
594.37330	56	
596.31228	28	
610.25259	50	
615.47386	36	
643.38708	46	
653.32663	44	
657.41508	44	
669.33995	42	
670.38111	38	
674.30509	30	
680.37992	34	
698.38378	62	
714.41145	282	1+
714.76041	54	
725.28705	40	
725.41332	38	
744.40112	50	
760.35671	36	
770.31281	80	
784.85105	82	
863.33486	30	
END IONS

###FS:    #m/z: 380.19019 #charge 3+
###MS: 1105
###MSMS: 1106
BEGIN IONS
TITLE=Cmpd 24, +MS2(380.1902), 23.0eV, 9.7min #1106
RTINSECONDS=580.418
SCANS=1105-1106
PEPMASS=380.19019	71942
CHARGE=3+
210.08239	58	
211.14609	48	
216.11142	32	
220.10081	56	
224.13451	42	
224.18436	70	
227.15395	52	
228.16433	52	
230.08111	74	
236.13088	34	
238.11619	26	
243.10828	66	
244.16460	72	
247.07389	36	
250.16552	50	
252.05822	26	
255.11526	38	
255.14473	46	
257.10286	36	
260.05835	38	
263.10666	60	
266.94972	58	
284.96727	58	
300.16308	28	
307.03387	58	
312.16241	52	
313.15265	36	
320.08244	64	
325.18570	30	
330.12408	42	
330.20427	66	
335.28196	24	
338.91245	42	
339.17749	18	
343.20420	30	
357.21507	72	
366.13368	66	
375.30594	18	
378.12746	24	
380.12179	80	
385.20228	38	
392.14551	28	
394.15504	50	
395.15527	58	
395.22633	56	
408.13970	40	
409.16467	44	
414.23411	62	
427.85217	38	
430.08270	64	
432.20853	38	
436.13095	22	
442.30848	58	
464.13818	50	
468.25157	42	
472.18425	36	
480.19009	42	
485.27749	58	
485.42755	24	
502.26689	32	
511.13860	52	
518.22106	62	
519.25888	68	
525.24911	42	
551.23762	84	
552.23804	118	
572.28967	26	
589.31354	56	
613.19362	28	
634.22334	24	
636.67370	26	
642.23578	42	
648.23937	24	
652.33414	26	
677.26541	26	
677.30692	40	
729.30880	36	
734.29057	28	
735.31595	38	
750.39557	38	
760.34424	50	
761.32866	90	
818.41733	24	
835.36914	32	
END IONS

###FS:    #m/z: 473.75273 #charge 2+
###MS: 1105
###MSMS: 1107
BEGIN IONS
TITLE=Cmpd 25, +MS2(473.7527), 26.0eV, 9.7min #1107
RTINSECONDS=580.472
SCANS=1105,1107
PEPMASS=473.75273	25176
CHARGE=2+
205.09716	32	
214.11870	64	
219.05122	26	
219.12541	106	
224.10641	58	
225.09436	62	
226.15091	138	
227.08687	48	
227.18154	40	
228.07727	30	
232.14746	72	
233.08778	88	
234.10104	38	
239.11395	36	
244.13712	44	
246.12064	38	
254.09718	44	
255.17751	70	
256.07835	80	
257.12551	58	
258.11409	50	
270.07168	52	
271.13967	68	
272.24017	60	
283.16470	26	
285.11403	66	
290.11040	68	
298.12163	56	
301.15459	46	
314.14602	36	
325.19806	76	
334.18327	50	
342.14895	28	
357.18612	54	
372.16942	32	
373.27095	54	
375.20914	38	
380.24754	28	
388.21775	54	
393.17695	46	
409.14661	36	
432.23999	136	1+
432.69081	48	
469.24271	70	
469.29478	32	
480.29447	42	
485.23546	52	
560.34930	34	
561.25563	44	
574.25623	44	
615.33752	36	
639.37524	40	
657.37969	32	
658.38083	26	
714.43334	158	1+
715.38944	42	
722.18575	34	
839.37391	36	
857.46893	34	
875.37290	30	
926.45761	26	
END IONS

###FS:    #m/z: 380.19012 #charge 3+
###MS: 1108
###MSMS: 1109
BEGIN IONS
TITLE=Cmpd 26, +MS2(380.1901), 23.0eV, 9.7min #1109
RTINSECONDS=581.153
SCANS=1108-1109
PEPMASS=380.19012	70000
CHARGE=3+
164.45356	30	
209.15421	62	
215.08876	22	
218.11801	50	
225.17353	78	
227.09008	40	
232.94517	44	
235.07113	66	
242.16269	60	
244.16151	130	
245.14351	40	
245.97888	32	
251.06323	40	
252.10355	124	
253.15944	102	
254.03956	42	
254.15408	50	
255.10631	36	
255.18013	32	
257.15971	62	
270.08498	48	
275.10635	52	
276.10983	26	
278.14827	40	
279.10455	40	
283.08984	50	
284.95481	42	
290.05470	92	
296.16134	68	
299.21936	46	
300.03814	60	
300.16625	44	
300.70487	40	
303.13964	54	
303.17145	52	
309.08627	54	
310.11684	76	
311.18240	26	
318.06348	44	
320.12994	52	
321.11308	54	
321.14592	56	
326.90553	30	
328.19696	38	
335.09636	68	
338.17038	42	
339.15550	26	
343.20496	84	
344.19299	64	
345.15117	50	
346.14172	32	
346.22591	50	
353.66234	58	
355.17701	54	
356.21223	56	
357.15656	56	
371.16281	26	
375.18380	56	
377.17644	30	
379.83654	46	
381.18555	38	
386.20810	72	
394.16411	70	
395.21923	32	
400.18742	64	
400.58083	32	
402.22298	58	
403.20358	42	
404.14144	38	
408.17534	32	
409.09906	28	
409.15909	140	1+
410.24112	34	
414.23733	124	
419.09677	58	
427.11627	34	
435.15584	30	
436.12919	50	
441.32227	56	
443.26698	44	
447.14405	40	
448.22000	76	
451.25797	28	
464.21701	52	
474.15358	32	
475.28213	52	
478.18507	40	
480.19698	98	
480.29984	34	
482.20693	52	
485.30784	70	
486.16682	46	
488.21622	22	
490.18118	26	
494.16517	46	
506.17379	92	
508.23517	30	
519.08491	54	
520.26181	28	
521.16282	22	
545.19439	40	
551.24410	52	
552.23478	164	
563.18499	60	
573.33584	82	
575.22681	24	
579.25978	34	
585.25616	30	
591.31608	44	
592.29665	24	
593.26464	46	
604.24192	48	
607.24934	34	
609.47566	42	
622.21311	48	
624.27200	64	
636.23162	42	
649.36744	30	
650.25687	54	
659.28165	46	
660.27595	32	
661.37413	52	
665.39128	50	
677.38092	44	
691.31391	72	
695.26621	38	
705.29296	24	
706.27194	30	
707.00777	28	
713.27743	34	
714.99871	36	
721.53371	44	
733.33051	28	
735.32973	34	
746.37527	22	
764.34748	80	
778.37611	54	
835.40725	30	
836.37595	24	
921.98435	48	
END IONS

###FS:    #m/z: 473.75325 #charge 1+
###MS: 1108
###MSMS: 1110
BEGIN IONS
TITLE=Cmpd 27, +MS2(473.7533), 26.0eV, 9.7min #1110
RTINSECONDS=581.201
SCANS=1108,1110
PEPMASS=473.75325	29220
CHARGE=1+
205.08745	58	
211.11618	52	
212.10204	36	
215.10802	58	
224.09373	44	
226.15597	60	
232.13917	38	
233.09239	256	1+
242.11322	40	
244.16102	56	
246.12147	44	
251.10506	54	
258.10791	58	
269.15710	50	
276.15725	44	
283.17363	42	
290.10412	48	
290.13684	110	
296.15233	42	
316.15610	56	
329.21769	62	
331.12551	26	
342.21199	46	
360.16915	50	
363.18140	42	
363.90617	38	
365.18941	44	
366.19619	54	
371.16943	50	
377.86122	34	
388.22875	44	
392.20877	48	
393.99867	36	
395.22558	42	
398.90432	28	
415.19603	32	
415.24424	44	
422.25149	28	
427.18372	34	
428.18064	40	
430.23165	28	
432.24830	30	
440.24022	28	
442.24300	42	
448.11262	44	
450.17397	38	
454.19389	56	
457.28392	56	
461.27279	30	
468.47544	24	
END IONS

###FS:    #m/z: 473.75311 #charge 2+
###MS: 1111
###MSMS: 1112
BEGIN IONS
TITLE=Cmpd 28, +MS2(473.7531), 26.0eV, 9.7min #1112
RTINSECONDS=581.915
SCANS=1111-1112
PEPMASS=473.75311	33380
CHARGE=2+
205.04671	26	
205.09887	112	
212.09671	30	
213.08579	66	
214.14958	44	
216.06888	52	
217.10191	44	
221.10087	32	
226.15415	104	
227.14869	50	
233.09453	226	1+
233.27055	22	
237.07412	54	
241.18048	48	
243.14433	102	
243.18591	32	
244.12466	42	
244.87347	32	
246.08768	50	
248.13045	30	
251.14383	40	
252.12274	48	
254.09277	54	
256.08657	56	
256.11963	46	
258.00833	36	
263.14166	56	
265.15686	38	
268.11906	60	
268.16666	22	
270.10131	48	
273.15603	28	
277.17265	48	
283.17508	76	
284.15141	52	
287.17247	46	
289.11471	38	
290.11903	60	
291.11414	76	
292.12099	48	
292.15785	48	
295.19928	30	
298.14756	52	
306.11588	34	
316.15190	36	
324.13856	24	
327.11176	30	
328.11138	40	
328.89299	50	
332.91754	50	
333.17433	78	
333.21696	54	
335.07483	60	
341.17858	32	
346.24637	52	
349.16383	52	
354.74680	38	
356.13953	68	
356.20187	60	
357.42144	26	
358.80103	26	
360.19441	38	
364.21403	50	
367.98567	26	
369.19066	36	
370.15118	56	
371.87678	56	
375.20917	58	
377.18456	76	
378.95015	66	
380.24627	38	
384.87000	26	
392.88679	32	
406.74951	32	
412.28817	40	
414.84656	32	
423.21652	38	
427.20532	26	
432.24499	98	
433.24622	102	
450.23281	28	
453.21102	24	
454.92089	32	
457.19504	34	
469.22902	30	
469.29862	50	
474.14578	24	
474.22829	66	
474.74828	64	
485.25213	46	
487.22789	30	
525.27882	26	
537.30017	40	
543.31476	64	
546.30232	40	
551.22449	28	
560.33247	48	
560.57295	34	
562.29081	30	
569.34138	26	
585.30331	30	
587.22068	28	
589.30693	42	
598.32656	34	
612.29516	88	
615.34276	96	
618.59116	32	
631.41887	48	
639.44165	36	
643.30484	50	
655.26862	28	
657.39075	170	1+
672.39255	34	
697.39217	42	
698.40964	52	
714.41677	398	1+
730.22590	26	
757.11271	72	
792.73826	42	
845.43743	28	
END IONS

###FS:    #m/z: 635.74954 #charge 2+
###MS: 1113
###MSMS: 1114
BEGIN IONS
TITLE=Cmpd 29, +MS2(635.7495), 33.0eV, 9.7min #1114
RTINSECONDS=582.571
SCANS=1113-1114
PEPMASS=635.74954	13234
CHARGE=2+
212.09808	60	
225.09921	50	
229.08191	40	
231.11026	36	
239.10494	58	
242.11233	40	
252.11899	36	
258.15855	54	
260.09373	72	
267.09990	72	
270.10790	50	
271.13170	36	
286.15036	48	
289.14668	38	
293.11480	64	
295.10876	54	
299.08707	36	
299.13078	86	
300.12484	48	
304.13288	52	
306.12057	100	
312.07039	36	
316.12459	32	
316.16200	42	
325.11270	50	
335.01660	68	
348.14907	50	
350.13119	68	
351.12819	54	
353.16547	42	
355.14073	40	
368.14816	36	
369.14794	32	
377.14472	44	
378.13000	46	
386.93409	54	
389.20399	68	
395.15363	58	
396.14355	98	
397.13894	56	
413.17460	212	
417.85026	52	
427.12616	54	
429.15022	36	
433.16696	38	
443.17385	104	
452.19571	38	
457.21326	44	
464.15629	44	
466.19769	46	
472.17308	34	
479.85583	44	
490.87556	52	
496.21959	38	
499.14028	58	
502.84169	44	
503.18052	52	
509.19948	48	
511.21489	46	
516.16788	40	
524.19754	46	
525.18480	44	
535.20699	66	
595.21734	50	
603.21758	74	
653.22090	40	
654.21636	40	
695.39980	42	
701.26931	36	
710.34287	66	
754.30121	50	
807.30700	56	
839.31157	36	
840.27614	36	
907.64007	34	
940.44978	32	
998.46078	38	
END IONS

###FS:    #m/z: 635.74870 #charge 2+
###MS: 1115
###MSMS: 1116
BEGIN IONS
TITLE=Cmpd 30, +MS2(635.7487), 33.0eV, 9.7min #1116
RTINSECONDS=583.225
SCANS=1115-1116
PEPMASS=635.74870	19542
CHARGE=2+
207.06669	36	
214.11286	84	
226.16174	78	
238.11125	36	
242.11302	46	
243.11276	34	
249.10033	26	
250.11018	52	
251.57896	66	
256.12356	56	
260.17216	42	
264.10588	148	
267.09643	44	
281.11439	30	
285.14100	28	
294.10724	72	
299.13386	50	
300.12035	74	
306.12779	70	
312.13946	46	
314.15066	52	
317.15454	38	
321.13166	44	
323.13778	52	
338.13667	66	
350.13951	48	
361.15488	36	
367.19521	34	
368.14367	34	
372.13461	46	
372.18837	42	
382.16097	42	
383.17142	36	
385.16522	34	
396.14993	138	
400.20951	28	
400.97914	30	
407.17257	36	
411.10399	54	
412.10850	46	
413.16552	80	
413.23098	40	
414.15972	70	
422.08297	48	
443.17560	40	
444.18759	46	
509.17100	40	
526.81339	40	
527.23829	36	
531.85285	50	
566.20762	34	
643.24388	44	
700.27173	70	
702.24227	62	
712.23507	44	
728.28557	38	
775.49034	26	
807.29554	36	
871.29719	36	
891.71779	42	
958.35827	38	
959.35977	30	
END IONS

###FS:    #m/z: 473.75285 #charge 2+
###MS: 1115
###MSMS: 1117
BEGIN IONS
TITLE=Cmpd 31, +MS2(473.7529), 26.0eV, 9.7min #1117
RTINSECONDS=583.283
SCANS=1115,1117
PEPMASS=473.75285	34810
CHARGE=2+
181.67676	36	
205.09669	94	
211.10052	62	
212.12462	44	
225.10280	60	
226.14131	34	
229.08970	72	
233.09481	270	1+
239.14220	42	
239.38216	36	
240.12926	36	
246.07537	48	
256.07683	78	
256.18286	66	
257.12070	72	
257.18907	98	
267.10967	50	
268.17958	70	
270.18815	58	
272.09963	36	
274.10357	42	
282.14400	44	
283.18759	54	
284.12665	58	
284.17901	106	
285.16350	68	
287.17429	42	
287.20802	50	
290.11418	30	
325.15516	38	
325.19687	64	
333.19129	28	
333.29878	34	
336.92054	28	
342.20265	48	
342.23924	46	
349.20750	46	
357.16175	48	
369.04031	32	
377.11919	38	
378.11978	36	
397.11610	86	
397.33990	28	
404.24149	54	
405.23556	34	
408.27315	50	
413.87876	58	
414.00236	36	
431.89834	30	
432.24590	130	
434.25060	38	
434.33571	28	
444.83387	32	
461.26796	56	
467.87869	30	
472.28081	58	
472.81024	38	
474.21590	34	
488.22577	44	
527.29923	38	
534.29846	36	
543.40103	34	
544.79757	34	
546.15824	38	
552.23885	38	
552.31872	34	
560.33846	124	
597.35855	40	
599.38008	68	
615.34920	66	
639.37844	32	
644.34464	30	
657.38088	84	
658.38089	46	
674.33856	40	
679.39376	28	
714.40677	224	1+
715.47199	38	
846.49684	34	
END IONS

###FS:    #m/z: 635.74897 #charge 1+
###MS: 1118
###MSMS: 1119
BEGIN IONS
TITLE=Cmpd 32, +MS2(635.7490), 33.0eV, 9.7min #1119
RTINSECONDS=583.985
SCANS=1118-1119
PEPMASS=635.74897	22826
CHARGE=1+
207.06230	32	
214.13092	42	
215.01641	34	
215.10421	32	
224.20006	68	
230.11155	38	
236.10278	56	
241.08749	46	
242.11258	138	
243.12901	62	
244.08592	30	
249.09748	36	
256.09075	42	
257.12947	54	
258.08016	102	
259.13141	44	
267.10340	98	
271.12081	38	
272.10000	58	
272.13550	68	
281.06289	84	
281.12422	58	
282.12004	24	
284.13432	38	
288.12084	30	
296.15185	34	
299.12870	96	
306.12651	82	
313.18559	58	
316.13374	38	
319.16186	40	
320.12630	56	
328.08187	52	
333.17227	30	
356.14860	62	
368.15167	46	
372.20007	38	
386.26098	62	
387.14080	84	
387.19138	30	
389.17208	44	
395.14823	62	
396.14621	110	
397.14102	44	
401.16902	42	
402.94834	42	
408.16986	38	
413.16517	206	1+
428.18034	34	
428.87613	36	
430.19096	36	
438.19665	44	
439.17837	54	
440.91212	42	
442.16446	26	
443.18214	182	
453.19845	48	
459.67197	44	
469.17520	74	
483.52911	36	
493.19382	42	
494.83411	34	
497.21108	40	
500.16284	28	
504.18625	44	
509.19300	52	
510.25038	46	
524.18745	138	
526.19403	72	
555.25006	44	
556.75133	40	
590.75519	42	
596.23214	46	
603.17953	38	
604.22198	38	
616.89771	46	
END IONS

###FS:    #m/z: 473.21842 #charge 3+
###MS: 1118
###MSMS: 1120
BEGIN IONS
TITLE=Cmpd 33, +MS2(473.2184), 26.0eV, 9.7min #1120
RTINSECONDS=584.046
SCANS=1118,1120
PEPMASS=473.21842	3666
CHARGE=3+
205.09668	84	
205.12495	88	
211.11307	52	
214.09732	54	
226.14757	76	
226.17922	50	
228.12826	40	
230.10930	42	
232.13005	34	
232.15863	66	
233.08752	174	
234.16510	50	
240.12176	36	
246.09512	42	
247.12733	54	
249.11524	58	
251.14174	60	
253.13380	62	
257.16363	60	
261.10607	82	
265.15831	50	
266.14467	92	
272.12103	64	
278.91457	48	
280.13828	58	
283.16547	64	
287.16491	52	
290.10771	106	
292.15799	60	
298.15522	42	
300.20134	42	
303.18435	32	
310.09040	44	
315.17029	54	
322.19228	46	
325.10211	54	
326.15813	36	
330.19663	74	
330.96160	64	
332.80268	42	
333.18809	40	
334.20230	36	
340.19517	44	
353.15219	44	
357.18083	40	
357.22100	54	
358.20039	38	
370.32819	34	
376.09227	50	
382.98120	46	
383.23570	42	
384.21560	74	
392.90209	40	
397.22128	52	
410.89732	32	
414.24478	36	
418.11536	30	
420.29426	34	
428.84129	44	
429.84461	38	
432.24224	140	
435.89669	30	
439.16103	46	
439.80252	46	
454.22243	44	
454.88090	36	
461.29022	36	
465.24819	54	
475.27088	36	
476.08219	34	
476.25993	40	
479.26913	66	
480.26489	42	
489.24931	44	
507.27763	62	
525.30121	34	
532.29982	40	
543.33813	40	
560.34326	156	
599.34222	32	
615.34997	36	
628.28556	48	
657.38554	70	
671.47986	56	
714.42174	222	1+
714.61404	34	
818.37813	36	
886.32578	30	
END IONS

###FS:    #m/z: 635.74860 #charge 2+
###MS: 1121
###MSMS: 1122
BEGIN IONS
TITLE=Cmpd 34, +MS2(635.7486), 33.0eV, 9.7min #1122
RTINSECONDS=584.743
SCANS=1121-1122
PEPMASS=635.74860	30280
CHARGE=2+
221.09612	58	
224.09741	106	
233.41258	36	
234.59259	50	
237.09021	58	
238.11110	40	
242.11484	114	
244.11681	32	
256.13985	42	
257.12692	48	
258.10066	66	
262.07416	32	
267.10195	74	
267.90503	46	
271.14526	48	
299.13483	84	
303.08593	30	
304.94786	24	
306.12346	20	
308.14301	34	
316.11649	100	
317.17322	36	
320.12986	68	
341.06579	42	
342.17733	40	
350.16389	38	
356.14573	62	
364.15951	40	
367.16253	70	
368.14584	52	
369.16787	42	
372.18338	42	
382.16909	20	
385.17690	42	
395.15695	46	
396.14438	146	
398.14476	20	
402.04733	24	
402.14284	52	
413.16901	222	
419.18969	34	
439.18941	52	
443.18524	108	
451.20549	46	
452.17162	38	
457.19766	30	
470.86108	34	
509.17964	32	
510.22550	80	
522.83495	24	
524.18405	116	
530.27334	34	
536.22057	56	
556.20725	44	
572.22995	22	
579.24453	38	
582.26245	50	
603.21882	36	
614.19227	28	
637.29731	46	
640.23636	58	
664.25750	28	
670.25305	28	
700.27324	66	
701.07991	30	
701.28130	62	
749.84731	28	
766.30150	44	
767.26227	24	
958.36098	46	
998.35258	28	
1017.37158	22	
1025.35198	24	
END IONS

###FS:    #m/z: 635.74843 #charge 1+
###MS: 1123
###MSMS: 1124
BEGIN IONS
TITLE=Cmpd 35, +MS2(635.7484), 33.0eV, 9.8min #1124
RTINSECONDS=585.359
SCANS=1123-1124
PEPMASS=635.74843	34304
CHARGE=1+
201.66185	28	
202.07662	28	
214.11273	74	
220.00435	70	
224.09077	60	
235.06763	36	
238.11906	52	
242.10839	156	
244.23133	18	
249.09820	54	
254.11660	38	
259.08552	54	
267.11924	50	
269.46566	20	
271.13106	40	
274.13098	76	
275.09968	20	
281.12493	62	
282.13146	44	
283.13810	74	
288.11917	72	
289.11387	80	
294.11357	26	
295.13107	30	
298.17735	50	
299.15300	88	
303.12527	30	
306.11757	60	
311.13320	40	
320.13878	38	
326.08959	38	
331.12796	52	
338.13747	48	
339.11569	50	
350.15301	34	
358.18393	28	
365.14357	44	
366.13405	64	
368.15257	44	
368.21001	46	
370.14755	70	
373.13465	62	
377.15312	50	
385.18531	72	
395.15958	24	
396.14829	42	
409.19067	68	
411.22260	40	
413.17178	242	1+
415.08392	36	
438.09158	40	
440.89653	42	
443.18578	74	
444.19316	32	
455.12213	72	
458.19620	52	
499.21653	52	
500.26348	40	
524.19167	66	
526.90364	58	
539.27498	30	
544.26682	24	
580.74145	42	
595.20836	212	1+
596.20588	150	1+
596.52357	20	
603.22185	30	
634.25938	24	
635.07053	20	
END IONS

###FS:    #m/z: 635.74875 #charge 2+
###MS: 1125
###MSMS: 1126
BEGIN IONS
TITLE=Cmpd 36, +MS2(635.7487), 33.0eV, 9.8min #1126
RTINSECONDS=585.985
SCANS=1125-1126
PEPMASS=635.74875	34992
CHARGE=2+
214.07804	40	
214.11224	48	
220.08585	42	
221.10427	38	
224.09774	52	
229.58750	28	
230.08577	64	
230.30785	62	
238.11144	46	
239.10655	34	
242.11759	36	
243.13763	50	
246.08983	26	
249.08632	44	
256.12137	126	
258.07957	38	
259.11100	50	
263.11215	82	
264.11013	42	
267.10394	130	
270.09990	64	
272.17572	26	
280.12599	52	
285.11587	56	
289.10787	26	
290.13830	62	
294.08067	44	
294.15689	56	
298.08961	78	
299.12947	154	
301.08322	50	
305.63795	32	
306.12517	60	
316.12130	80	
317.11231	52	
323.11542	86	
325.13056	52	
338.15168	56	
350.13154	102	
350.18821	48	
357.13951	24	
359.17247	52	
365.15350	46	
368.14865	118	
369.16511	58	
385.18504	42	
396.13833	76	
397.15676	38	
408.14300	62	
411.21210	34	
413.18133	152	
413.24013	42	
413.30993	132	
414.18919	102	
415.18473	46	
427.13416	86	
430.19660	42	
431.17940	74	
440.19876	30	
443.17971	38	
450.85523	36	
453.17485	46	
466.87355	26	
475.20056	24	
482.92458	26	
483.17588	28	
498.16439	54	
499.18656	28	
505.29708	34	
525.17530	54	
528.17885	42	
528.61996	26	
529.38767	56	
553.25382	46	
556.77822	24	
566.21733	32	
571.22871	22	
577.16808	28	
595.24976	38	
648.31384	36	
663.20511	56	
671.23724	54	
700.26072	162	1+
702.25405	36	
716.29376	32	
842.32425	30	
850.20829	34	
873.36822	26	
882.37599	30	
1016.38986	36	
1114.48828	22	
END IONS

###FS:    #m/z: 635.74783 #charge 2+
###MS: 1127
###MSMS: 1128
BEGIN IONS
TITLE=Cmpd 37, +MS2(635.7478), 33.0eV, 9.8min #1128
RTINSECONDS=586.614
SCANS=1127-1128
PEPMASS=635.74783	39684
CHARGE=2+
207.07171	126	
207.12328	70	
239.11079	104	
242.11543	58	
255.10228	58	
258.09132	28	
269.11052	44	
270.11420	58	
271.09278	74	
281.18141	40	
288.12470	34	
292.09906	54	
294.09301	42	
298.08298	72	
299.12684	46	
309.16493	36	
313.15726	34	
316.11565	68	
316.16182	32	
342.17322	66	
351.15517	24	
357.14649	68	
366.14281	24	
368.15239	206	
375.21461	44	
382.13128	62	
384.13824	46	
385.18248	34	
393.44809	36	
395.15592	48	
396.13200	116	
396.16636	80	
399.22140	28	
413.16475	108	
413.23032	50	
421.19008	30	
425.17883	34	
435.04431	22	
441.82072	36	
443.17599	52	
464.25140	64	
473.19792	42	
482.35884	22	
498.82916	46	
509.18337	30	
511.23513	48	
524.18186	60	
526.77400	24	
536.19973	46	
538.20038	56	
539.69088	42	
556.21895	44	
573.26098	34	
595.22260	36	
603.21619	36	
616.84133	26	
625.26539	42	
665.31617	34	
667.32303	50	
670.39889	26	
682.26208	24	
699.08535	22	
700.25193	56	
701.28982	46	
709.23613	36	
810.30802	82	
814.30850	22	
816.69698	22	
840.30418	32	
880.31248	36	
924.91851	28	
END IONS

###FS:    #m/z: 635.74849 #charge 1+
###MS: 1129
###MSMS: 1130
BEGIN IONS
TITLE=Cmpd 38, +MS2(635.7485), 33.0eV, 9.8min #1130
RTINSECONDS=587.234
SCANS=1129-1130
PEPMASS=635.74849	40156
CHARGE=1+
187.46437	36	
202.08800	48	
207.07082	36	
214.07035	40	
215.07081	64	
224.10479	86	
230.09317	60	
241.97667	30	
242.11300	70	
248.14563	40	
264.10941	38	
267.10773	30	
270.10177	42	
270.13171	62	
271.10586	54	
273.12149	36	
277.12385	38	
281.12946	116	
282.15604	46	
298.10449	24	
299.12992	46	
300.13209	112	
303.09816	58	
305.13839	36	
306.12424	104	
309.11392	52	
313.16050	26	
317.12280	104	
350.14750	58	
351.12674	36	
352.13513	52	
353.02534	52	
356.15247	52	
363.16667	32	
364.12418	62	
367.15217	28	
368.15090	80	
369.15194	36	
370.10419	32	
380.14574	30	
395.15437	86	
396.14832	280	1+
396.63154	36	
400.16629	36	
406.16139	38	
411.18975	40	
413.17778	98	
414.08700	26	
437.18955	36	
443.18263	192	
443.29127	40	
444.19517	72	
457.18841	60	
459.23990	38	
474.84876	36	
480.15773	54	
481.21527	22	
485.12167	26	
488.01980	28	
490.15773	54	
493.18405	92	
496.17726	32	
498.14928	32	
510.22499	80	
518.10227	76	
521.20215	24	
524.17954	38	
525.22278	32	
526.17516	42	
553.21944	26	
553.26113	50	
556.16674	32	
562.82572	24	
576.69879	50	
579.19143	56	
585.82353	26	
588.97601	36	
596.22332	68	
597.21770	38	
598.79842	32	
601.87598	36	
604.22558	24	
END IONS

###FS:    #m/z: 635.74846 #charge 2+
###MS: 1131
###MSMS: 1132
BEGIN IONS
TITLE=Cmpd 39, +MS2(635.7485), 33.0eV, 9.8min #1132
RTINSECONDS=587.869
SCANS=1131-1132
PEPMASS=635.74846	44110
CHARGE=2+
207.07287	158	
212.12079	24	
214.07420	44	
214.11178	38	
215.13631	88	
216.09651	50	
224.09771	82	
226.06191	58	
226.12985	72	
230.10520	38	
239.11201	46	
241.08459	58	
241.13309	90	
242.11220	120	
243.11214	60	
248.05873	70	
253.10536	102	
258.08013	112	
259.09259	38	
260.37389	38	
261.13661	62	
267.01193	26	
267.06610	64	
267.11071	34	
271.10166	46	
276.13964	76	
279.11960	44	
281.11408	22	
288.11746	114	
293.13027	56	
298.11254	92	
299.13990	56	
300.13788	30	
300.72094	30	
303.12049	56	
310.12061	176	1+
316.11980	64	
316.16980	44	
320.14105	22	
323.90151	50	
327.95933	42	
338.14221	38	
342.13470	42	
346.10282	32	
349.21863	26	
351.12776	48	
354.17320	26	
359.88815	44	
364.11942	72	
365.14348	44	
368.14936	116	
369.15252	40	
370.60319	22	
372.13989	76	
378.13973	34	
395.17408	82	
395.58706	22	
396.14233	80	
397.14057	56	
397.62220	130	
401.19422	36	
402.19458	36	
404.96845	50	
407.16054	66	
408.73579	34	
413.17038	298	1+
426.17416	42	
427.16126	36	
435.16630	72	
439.18275	60	
443.18310	144	
452.16538	60	
454.91226	22	
457.21089	56	
457.26879	50	
457.63761	40	
480.25440	34	
481.18972	30	
485.21797	40	
486.98361	48	
493.19413	66	
494.19340	40	
521.49497	26	
525.19744	54	
526.31482	26	
542.21681	36	
555.20706	38	
557.23090	74	
557.72625	64	
566.19017	56	
574.02781	34	
579.25703	46	
584.11118	28	
585.19025	42	
595.22973	36	
597.11164	22	
604.21186	34	
700.26698	114	1+
710.23869	42	
738.26251	46	
782.29068	26	
783.29335	32	
807.32550	26	
820.39416	36	
833.35357	36	
871.30789	58	
947.07274	50	
947.54914	44	
957.07124	36	
975.29440	36	
1010.54011	36	
1015.43406	44	
END IONS

###FS:    #m/z: 635.74807 #charge 1+
###MS: 1133
###MSMS: 1134
BEGIN IONS
TITLE=Cmpd 40, +MS2(635.7481), 33.0eV, 9.8min #1134
RTINSECONDS=588.541
SCANS=1133-1134
PEPMASS=635.74807	44254
CHARGE=1+
207.06897	50	
213.10126	72	
224.10687	50	
229.78210	28	
230.08530	48	
232.06681	44	
235.07145	44	
238.08280	40	
240.09386	64	
242.10636	342	1+
250.88676	56	
251.10953	86	
252.06699	30	
252.09663	46	
253.07552	50	
258.08801	160	1+
260.13986	44	
269.11846	42	
270.08942	68	
272.11490	36	
274.12663	40	
275.12311	32	
276.10146	100	
281.12432	116	
285.14313	26	
288.11444	48	
295.13980	36	
296.13535	36	
298.09292	138	
298.12823	40	
299.12956	326	1+
306.11890	136	
306.15242	56	
309.12367	46	
313.15830	34	
316.11560	44	
317.14624	54	
319.08728	36	
320.13500	46	
321.13666	40	
324.10226	48	
336.17113	40	
337.15878	42	
338.13935	118	
339.14335	62	
344.09715	36	
345.12721	70	
350.14305	126	
356.92071	32	
366.39776	30	
367.14225	66	
368.14688	130	
369.14153	44	
373.13246	30	
381.18486	36	
383.15525	44	
386.17755	58	
391.18499	36	
395.13415	134	
396.14499	208	
397.12174	52	
397.19450	40	
398.15556	46	
399.13221	52	
400.19010	42	
405.09870	40	
407.14987	42	
407.19286	30	
408.09764	32	
408.14920	40	
408.91881	26	
413.16712	396	1+
416.02871	38	
421.18020	48	
426.14584	36	
430.18578	52	
431.17999	42	
433.19960	66	
443.17915	156	
444.19302	54	
457.31297	56	
459.12848	42	
468.68297	50	
469.15975	48	
474.09710	36	
481.13877	32	
486.86209	38	
488.19107	40	
493.18776	34	
493.24316	26	
496.17980	46	
498.16993	38	
499.21682	50	
502.21932	60	
510.22475	104	
522.20401	28	
524.17487	68	
525.19938	44	
526.36309	46	
531.21032	32	
543.24892	32	
554.82716	60	
555.20907	58	
557.20664	78	
557.70261	44	
562.27989	44	
568.18226	44	
568.25861	34	
580.30106	42	
595.21105	134	
636.29562	46	
END IONS

###FS:    #m/z: 635.74859 #charge 2+
###MS: 1135
###MSMS: 1136
BEGIN IONS
TITLE=Cmpd 41, +MS2(635.7486), 33.0eV, 9.8min #1136
RTINSECONDS=589.211
SCANS=1135-1136
PEPMASS=635.74859	43282
CHARGE=2+
200.31711	64	
220.10783	40	
224.11979	32	
225.09518	42	
226.07798	52	
232.12566	72	
235.07982	60	
238.10794	72	
239.12375	70	
242.11364	170	
244.20243	82	
250.09243	36	
252.08853	52	
256.12137	104	
258.00009	44	
259.13146	58	
260.11747	42	
263.12358	42	
267.10393	100	
270.10165	96	
271.13906	62	
279.07561	48	
281.11823	102	
283.13871	58	
285.15029	60	
288.14496	52	
295.09490	46	
295.13109	54	
298.09768	42	
299.13197	280	1+
308.13024	40	
313.14383	134	
316.10714	72	
322.10917	42	
323.01832	32	
332.12851	48	
338.13629	120	
339.11972	36	
345.16667	42	
350.14038	52	
352.13032	56	
358.15509	48	
368.15029	232	1+
372.17976	40	
381.13825	36	
385.17551	64	
390.15989	52	
394.12255	82	
395.16378	36	
396.14143	314	1+
404.54718	56	
407.17449	36	
413.17646	204	
414.16956	152	
418.17411	38	
425.17397	48	
426.16921	60	
427.12445	40	
428.14669	56	
429.94687	56	
443.18911	248	
452.79040	56	
457.18905	44	
464.16157	42	
474.85611	36	
476.16287	38	
477.20166	40	
483.25812	44	
498.19668	50	
504.18151	40	
506.25678	44	
510.24064	34	
516.16870	60	
518.78889	48	
524.18502	56	
536.79478	52	
538.20098	32	
553.22450	76	
556.76835	42	
585.12003	68	
595.21029	50	
601.69731	44	
603.22417	58	
603.32684	38	
605.25078	50	
623.29696	42	
670.25224	34	
675.24205	40	
679.28976	66	
683.24705	36	
695.25352	48	
700.26239	292	1+
700.39661	44	
702.25879	66	
710.26846	40	
737.28258	34	
782.30863	48	
805.31576	48	
840.28981	36	
873.31864	32	
932.62298	40	
958.46227	48	
1016.45772	48	
1023.43083	36	
END IONS

###FS:    #m/z: 635.74712 #charge 2+
###MS: 1137
###MSMS: 1138
BEGIN IONS
TITLE=Cmpd 42, +MS2(635.7471), 33.0eV, 9.8min #1138
RTINSECONDS=589.885
SCANS=1137-1138
PEPMASS=635.74712	44418
CHARGE=2+
192.44303	44	
207.07045	66	
207.11190	38	
224.06804	54	
226.08880	70	
230.09227	140	
234.08067	54	
235.07140	64	
238.09485	46	
239.10425	90	
241.09205	48	
242.11426	214	
243.10029	34	
247.06231	34	
249.09352	58	
254.94030	52	
255.12398	44	
256.12631	62	
258.08716	48	
259.09385	78	
260.12594	72	
266.13482	44	
267.10265	162	
268.13780	38	
269.11415	38	
269.14443	42	
270.10615	74	
271.08848	76	
271.13577	34	
281.12037	52	
282.12221	38	
288.11792	184	1+
298.09156	56	
298.14130	40	
299.12748	192	
300.14781	40	
304.16065	48	
305.12707	48	
306.12246	66	
307.89949	56	
310.08051	76	
313.14242	126	
315.11643	46	
315.16553	56	
316.11791	230	
316.19906	36	
331.11331	48	
331.70995	32	
333.14572	50	
336.12829	54	
339.09063	64	
340.21937	60	
347.13191	54	
348.11904	34	
350.13799	52	
351.11981	38	
354.17650	48	
366.13559	44	
368.14924	208	
375.12807	60	
378.97528	36	
382.16204	56	
383.17972	44	
385.18708	38	
395.14936	228	1+
395.25050	44	
397.15422	126	
399.14718	48	
404.13995	56	
408.14860	56	
413.05379	60	
413.10887	58	
413.17202	366	1+
414.24142	38	
418.16534	42	
425.17380	62	
431.83809	42	
432.93024	62	
443.18228	378	
446.21672	54	
454.93091	68	
456.12777	46	
459.07208	32	
467.16594	72	
468.68771	50	
468.97562	44	
481.19268	36	
484.26559	44	
488.18992	44	
493.20466	34	
494.43087	56	
510.19200	34	
511.22800	50	
516.14588	38	
520.85950	38	
521.79770	60	
522.80689	56	
524.19141	112	
527.18436	40	
530.20712	42	
535.22603	36	
551.21385	44	
562.20538	42	
571.23862	36	
585.19226	44	
591.21862	48	
594.23437	46	
595.21813	66	
602.22778	48	
603.19295	54	
625.21312	62	
637.29929	34	
637.45666	36	
653.23467	50	
654.23560	50	
665.10499	40	
665.24132	40	
670.28654	36	
671.23931	48	
672.26158	48	
679.24777	46	
682.24387	50	
696.23998	58	
700.26691	282	1+
779.32822	32	
782.27820	34	
958.34824	56	
1015.41089	32	
END IONS

###FS:    #m/z: 373.19829 #charge 3+
###MS: 1141
###MSMS: 1142
BEGIN IONS
TITLE=Cmpd 43, +MS2(373.1983), 23.0eV, 9.9min #1142
RTINSECONDS=591.667
SCANS=1141-1142
PEPMASS=373.19829	16150
CHARGE=3+
195.09151	44	
206.09172	36	
212.11649	90	
213.08282	56	
213.99724	40	
216.09597	44	
216.99849	56	
220.11614	50	
224.15681	44	
225.16534	56	
225.82221	42	
226.11740	72	
227.09804	66	
228.13365	50	
237.12934	46	
239.11404	52	
243.16369	74	
244.09300	46	
249.08450	40	
250.11575	42	
251.11044	74	
254.12101	116	
254.15531	40	
258.98911	38	
262.14361	52	
263.13628	96	
267.10325	32	
268.13378	48	
269.13512	88	
270.08110	54	
271.15117	44	
272.17496	40	
277.13693	40	
279.12245	40	
285.15976	46	
286.18040	64	
288.17685	34	
289.17145	58	
297.36192	64	
298.14241	40	
300.02327	60	
302.13188	56	
305.11037	32	
305.84659	66	
309.15122	44	
311.14162	62	
314.17791	32	
320.93033	32	
323.12458	32	
329.19328	46	
331.11441	32	
337.16611	38	
339.17005	92	
340.20453	56	
344.18495	38	
347.15636	48	
362.23901	54	
368.22618	40	
372.13794	34	
373.22439	64	
374.03950	96	
376.18981	46	
380.22518	34	
382.18164	44	
399.20498	80	
400.17293	98	
403.21196	44	
414.20028	52	
427.17397	42	
433.22690	38	
433.78581	32	
434.19666	34	
440.23239	86	
441.19927	64	
453.26272	44	
457.24502	66	
459.23597	54	
467.21638	34	
468.25235	62	
471.24664	44	
475.28820	36	
481.24594	100	
493.22143	52	
498.22997	46	
498.26886	54	
500.27093	42	
539.27935	34	
556.29408	32	
575.86445	36	
586.35577	34	
610.37447	32	
627.32735	46	
627.37580	34	
628.35422	32	
637.38974	34	
643.34606	116	1+
647.33464	36	
667.32822	44	
684.36310	72	
694.34947	34	
708.39284	40	
709.38783	46	
END IONS

###FS:    #m/z: 373.19715 #charge 3+
###MS: 1143
###MSMS: 1144
BEGIN IONS
TITLE=Cmpd 44, +MS2(373.1971), 23.0eV, 9.9min #1144
RTINSECONDS=592.346
SCANS=1143-1144
PEPMASS=373.19715	18266
CHARGE=3+
147.52316	40	
207.04037	36	
207.19103	56	
214.40605	56	
221.09067	36	
223.14407	38	
226.10598	94	
226.16764	52	
229.08434	72	
229.13073	58	
232.13855	56	
237.12584	42	
239.11373	78	
240.13722	38	
242.13274	48	
242.94390	34	
243.14524	54	
245.11111	62	
251.15572	68	
252.13741	38	
253.14971	66	
254.11590	146	
257.06220	44	
267.10034	50	
267.15490	56	
271.14227	122	
278.86016	56	
279.13151	38	
282.14621	32	
295.14085	82	
297.12571	64	
299.21755	60	
304.13206	40	
306.12111	56	
307.14835	50	
312.14872	66	
314.17814	58	
323.13315	58	
324.13892	38	
327.16276	42	
328.97475	44	
329.18584	62	
330.15382	74	
339.19507	82	
350.13228	78	
365.16868	42	
366.14719	34	
372.16983	40	
372.32089	60	
375.15442	48	
378.22077	36	
382.22557	34	
383.19939	66	
396.23063	56	
398.21161	48	
399.19712	178	
404.21952	54	
413.20942	54	
413.27917	34	
416.23055	38	
417.19825	52	
427.17164	44	
427.42705	52	
431.20790	52	
435.20979	60	
440.21527	44	
441.20319	44	
442.27390	32	
453.25931	40	
457.24767	62	
458.27060	46	
471.28005	46	
480.23235	40	
483.25359	42	
498.30424	44	
499.25601	36	
515.24142	44	
515.29358	58	
534.27085	46	
555.96523	50	
556.30606	46	
557.32609	38	
593.26990	60	
598.33038	34	
667.35545	42	
678.29206	40	
684.37228	56	
731.40616	42	
738.40212	32	
END IONS

###FS:    #m/z: 373.19589 #charge 3+
###MS: 1146
###MSMS: 1147
BEGIN IONS
TITLE=Cmpd 45, +MS2(373.1959), 23.0eV, 9.9min #1147
RTINSECONDS=593.552
SCANS=1146-1147
PEPMASS=373.19589	29082
CHARGE=3+
211.10845	58	
218.06236	76	
226.15169	46	
228.12416	68	
229.13455	50	
230.15727	52	
231.14415	44	
232.15450	54	
236.10395	46	
237.14285	44	
239.10532	46	
242.11786	42	
243.16022	70	
250.12177	30	
251.12205	46	
254.12648	48	
255.14019	70	
261.14205	52	
267.09728	110	
268.13630	72	
271.14190	86	
272.15315	40	
275.13031	22	
277.02799	36	
285.16880	68	
286.10889	46	
287.11599	50	
291.94541	28	
304.15979	74	
309.14453	30	
311.17333	50	
312.16993	50	
323.12791	58	
328.17497	40	
329.06734	22	
329.19176	68	
339.16312	44	
348.10369	36	
350.16875	56	
350.86478	46	
353.19100	54	
354.19036	38	
354.90109	40	
362.13121	44	
362.20342	50	
364.88875	38	
370.16191	38	
370.20659	42	
371.21308	26	
372.24086	40	
373.25099	36	
375.16626	32	
376.15661	40	
382.18143	120	
384.22147	146	
389.27263	26	
394.21627	54	
399.19197	38	
413.66214	96	
422.15837	50	
428.84621	36	
434.19314	36	
440.21480	78	
445.22490	52	
449.24382	32	
453.24628	64	
454.19458	24	
457.23591	78	
458.50819	24	
467.86666	36	
470.27494	44	
479.18723	54	
480.21101	116	1+
482.25372	56	
498.26473	34	
498.33245	44	
531.55751	36	
533.26873	30	
551.22513	40	
569.29453	28	
573.30796	22	
585.31611	42	
599.33070	38	
602.32582	26	
611.34587	32	
634.23064	34	
665.37677	38	
666.36162	36	
703.30899	28	
720.35618	42	
765.41950	38	
END IONS

###FS:    #m/z: 373.19649 #charge 3+
###MS: 1148
###MSMS: 1149
BEGIN IONS
TITLE=Cmpd 46, +MS2(373.1965), 23.0eV, 9.9min #1149
RTINSECONDS=594.2
SCANS=1148-1149
PEPMASS=373.19649	26626
CHARGE=3+
209.09669	54	
211.10447	42	
216.07726	66	
219.02456	40	
220.12852	46	
223.11257	38	
225.03192	52	
225.11858	134	1+
238.08602	44	
239.10673	34	
240.14703	74	
241.02778	64	
241.13405	76	
246.18243	70	
249.08944	34	
251.07446	38	
251.11274	66	
252.11519	88	
253.17090	42	
254.11768	140	
254.15523	58	
257.94173	54	
260.95969	38	
262.08430	66	
262.11861	34	
268.13942	248	1+
268.19178	38	
269.08759	54	
271.16119	46	
274.92459	64	
279.13099	48	
283.15241	36	
285.01661	36	
285.14445	56	
290.15702	36	
291.14689	42	
297.13972	72	
301.10549	72	
303.13267	50	
306.10775	54	
309.14601	64	
310.10324	42	
312.16185	82	
313.18170	74	
317.13899	48	
320.13387	38	
323.13813	62	
325.07928	36	
326.16999	58	
328.97536	42	
333.68504	72	
337.16610	40	
340.17591	44	
349.21290	56	
354.13486	42	
354.18895	32	
355.11283	68	
357.19367	40	
358.89558	66	
361.24279	48	
371.92809	70	
380.15363	56	
382.19215	36	
383.19000	76	
387.30044	36	
392.18810	36	
392.87297	36	
396.23082	46	
399.19890	40	
400.20296	76	
406.21122	38	
408.17029	44	
413.23580	68	
419.19566	52	
424.23116	72	
424.82934	34	
428.20613	34	
439.20781	168	1+
439.27637	42	
441.25919	94	
453.27248	32	
454.19006	58	
463.23693	34	
470.26719	48	
470.38431	50	
476.24831	50	
483.20239	44	
484.30026	36	
498.26848	44	
499.26239	34	
515.29003	52	
566.28505	46	
598.33721	36	
610.33542	38	
616.31985	36	
625.33659	52	
626.33604	46	
649.32974	32	
656.22040	46	
667.32322	40	
704.34532	38	
740.40790	42	
954.49710	160	1+
END IONS

###FS:    #m/z: 373.19609 #charge 3+
###MS: 1150
###MSMS: 1151
BEGIN IONS
TITLE=Cmpd 47, +MS2(373.1961), 23.0eV, 9.9min #1151
RTINSECONDS=594.874
SCANS=1150-1151
PEPMASS=373.19609	28328
CHARGE=3+
211.10147	40	
223.10056	54	
226.12622	100	
228.13213	66	
229.13602	122	
230.14075	48	
235.66479	72	
237.11002	48	
239.10886	50	
240.10905	64	
240.15000	54	
243.13850	52	
244.15861	90	
244.19084	48	
250.12117	120	
251.10692	144	
253.10346	48	
254.12930	70	
254.15340	92	
263.14054	60	
268.14289	116	
269.08398	52	
269.14134	70	
269.18427	76	
271.14903	126	
273.16999	54	
285.16104	96	
298.13178	92	
299.17728	70	
307.99678	40	
312.16078	60	
313.16086	114	
314.19070	44	
326.90829	34	
329.18887	124	
330.18057	56	
331.21947	52	
333.20401	46	
336.17685	42	
339.17127	46	
340.20584	62	
341.22352	44	
344.14539	34	
354.89545	40	
357.20338	46	
361.23908	36	
365.22449	46	
367.18341	46	
371.21613	44	
373.23614	60	
382.18055	124	
382.25678	38	
383.14496	40	
383.21116	34	
384.19068	34	
384.97816	32	
397.18352	40	
398.22901	34	
399.20446	38	
401.18004	60	
424.27325	44	
429.14507	32	
430.23408	32	
435.19493	40	
440.22452	58	
446.20334	44	
451.18795	42	
453.24672	50	
457.24204	96	
470.27754	118	
479.20983	56	
481.26390	64	
487.24804	44	
495.28719	56	
498.27597	70	
499.26735	58	
517.27032	60	
520.71480	68	
525.20272	34	
540.27488	54	
556.29755	82	
562.27287	64	
567.31015	48	
567.60422	46	
593.29594	42	
616.35251	48	
625.33962	42	
627.32035	34	
643.35311	64	
643.62214	36	
644.41417	42	
667.37590	32	
684.36551	44	
684.49244	38	
END IONS

###FS:    #m/z: 592.23361 #charge 1+
###MS: 1152
###MSMS: 1153
BEGIN IONS
TITLE=Cmpd 48, +MS2(592.2336), 32.5eV, 9.9min #1153
RTINSECONDS=595.553
SCANS=1152-1153
PEPMASS=592.23361	17732
CHARGE=1+
201.08141	56	
207.07086	40	
219.09611	66	
224.12757	56	
225.10777	48	
230.08504	74	
230.11201	90	
239.10439	72	
241.09111	76	
242.08349	36	
242.11239	172	
253.12574	48	
255.63908	44	
258.10809	76	
260.09801	36	
267.11038	88	
268.12429	54	
271.10096	72	
275.14031	44	
276.09696	42	
278.11766	32	
280.13904	78	
281.13010	54	
289.17334	78	
290.90273	48	
292.13892	38	
298.09658	38	
298.15018	44	
299.13155	112	
312.09447	42	
312.98773	36	
320.13472	44	
323.99079	44	
328.11232	50	
328.91856	56	
330.12874	54	
334.90608	56	
338.13751	68	
339.13950	56	
340.12246	36	
340.99259	36	
350.13852	48	
351.13378	38	
352.15931	46	
352.81487	32	
356.15392	120	
357.15369	52	
360.08200	50	
360.20550	44	
364.16234	36	
368.15995	102	
372.19050	42	
374.12529	50	
392.14030	44	
394.12439	40	
395.14624	128	1+
395.93612	36	
407.16954	38	
413.16808	200	
415.14884	50	
437.12093	34	
448.81870	38	
461.25487	42	
466.20996	38	
493.20171	32	
493.99668	40	
494.21106	52	
497.22643	36	
502.78961	40	
508.22482	64	
509.16605	52	
510.18246	74	
524.17014	48	
527.25660	38	
553.22495	38	
562.23594	34	
581.23283	58	
590.89478	34	
597.19713	60	
END IONS

###FS:    #m/z: 592.23244 #charge 2+
###MS: 1154
###MSMS: 1155
BEGIN IONS
TITLE=Cmpd 49, +MS2(592.2324), 32.5eV, 9.9min #1155
RTINSECONDS=596.216
SCANS=1154-1155
PEPMASS=592.23244	21158
CHARGE=2+
219.10379	68	
224.10229	54	
224.13861	46	
235.07579	54	
238.10910	82	
240.08934	46	
242.10789	172	
242.14261	58	
243.10705	62	
244.12851	72	
245.13717	44	
247.10600	52	
254.12460	60	
255.14793	46	
256.13323	58	
258.08704	58	
260.09824	52	
262.10999	50	
267.05286	50	
267.10195	32	
269.07569	34	
271.13638	42	
273.14225	44	
280.60442	38	
281.12009	36	
282.17032	72	
285.13728	42	
295.12746	38	
299.13248	58	
304.13705	98	
309.15945	34	
310.90741	38	
312.13589	44	
316.12327	56	
322.13145	46	
322.99227	44	
323.12449	52	
337.18327	62	
339.08031	46	
340.12380	48	
350.12770	52	
351.14742	44	
352.14508	36	
355.21823	32	
356.15382	160	
356.28732	40	
356.96326	42	
357.16196	82	
364.11974	66	
367.15437	132	1+
372.12492	42	
373.15859	80	
378.12992	70	
382.75399	52	
395.16660	94	
396.13755	76	
397.14711	60	
408.18990	84	
413.16978	162	
422.17956	62	
424.84549	34	
427.13032	40	
428.10867	80	
455.14356	46	
459.88402	42	
462.20532	48	
464.15544	32	
499.17976	52	
501.80453	38	
510.73054	50	
513.24872	68	
513.70314	68	
524.18805	34	
525.18524	40	
555.22698	58	
556.17770	36	
592.24671	54	
595.30743	38	
613.22643	322	1+
643.25074	32	
654.21932	58	
656.25520	42	
670.23823	50	
END IONS

###FS:    #m/z: 373.19601 #charge 3+
###MS: 1154
###MSMS: 1156
BEGIN IONS
TITLE=Cmpd 50, +MS2(373.1960), 23.0eV, 9.9min #1156
RTINSECONDS=596.279
SCANS=1154,1156
PEPMASS=373.19601	29298
CHARGE=3+
211.10405	48	
213.08199	60	
214.12707	88	
215.13173	52	
222.15243	58	
223.11579	52	
225.15716	46	
226.13253	60	
237.12933	72	
243.15452	92	
244.13778	62	
244.92266	32	
250.07858	46	
250.14030	56	
251.12177	48	
253.15104	54	
254.11961	54	
263.13335	42	
266.10469	44	
268.13460	128	
270.15057	64	
271.15574	100	
271.18860	48	
271.52327	78	
272.14940	64	
273.14780	50	
281.14185	54	
297.12668	58	
298.94644	42	
310.16377	36	
310.92482	48	
311.17222	64	
314.15934	36	
315.14271	46	
329.19055	74	
339.16736	54	
340.15735	40	
348.16209	56	
350.17851	32	
359.24187	60	
367.21001	84	
371.21351	52	
382.18584	34	
383.18466	46	
397.17875	58	
399.19418	32	
400.19129	32	
416.22680	44	
422.19646	104	
426.22774	36	
430.22842	68	
440.21364	66	
453.74315	58	
456.28294	62	
457.25168	116	
458.26441	40	
470.27857	136	
471.26928	62	
474.18353	58	
488.26670	38	
489.26127	42	
496.28497	52	
530.24807	44	
598.32345	38	
599.34892	52	
608.29473	34	
610.32357	38	
627.31982	42	
643.34392	60	
644.35590	40	
684.38064	42	
712.33289	48	
END IONS

###FS:    #m/z: 592.23198 #charge 2+
###MS: 1157
###MSMS: 1158
BEGIN IONS
TITLE=Cmpd 51, +MS2(592.2320), 32.5eV, 10.0min #1158
RTINSECONDS=597.015
SCANS=1157-1158
PEPMASS=592.23198	23276
CHARGE=2+
208.07293	40	
212.14851	60	
219.10436	62	
221.13498	44	
230.10756	36	
239.11087	102	
240.06200	44	
240.12584	34	
241.09976	54	
242.10401	110	
242.15323	46	
244.08358	38	
247.11998	36	
251.07201	48	
256.12742	34	
260.09725	76	
263.11114	62	
266.17760	42	
267.10412	152	
269.11078	58	
270.09773	34	
271.09356	62	
271.12769	62	
281.12688	104	
281.17310	38	
282.11727	124	
285.00897	58	
285.14488	74	
295.09596	46	
295.15503	52	
298.09440	32	
299.12787	130	
301.13781	44	
305.11382	42	
309.14990	44	
311.13225	62	
316.12601	108	
324.06978	32	
327.09259	44	
331.18521	64	
336.16158	42	
345.11344	40	
350.13701	94	
355.07209	46	
356.15226	248	
357.14891	126	
359.01863	48	
364.11926	48	
365.14380	64	
368.14898	60	
369.14619	72	
370.07192	36	
378.14189	60	
385.17259	64	
386.16780	52	
395.13968	48	
396.13825	70	
396.40094	52	
396.90732	50	
398.18122	50	
400.17999	54	
401.16808	40	
412.21523	44	
413.17447	148	
413.23501	68	
418.19374	64	
419.14666	40	
422.90442	50	
435.14803	34	
446.85149	54	
462.95985	32	
465.95097	44	
476.80183	48	
486.11748	56	
499.15194	48	
500.20529	46	
503.24929	34	
509.18814	34	
511.21283	38	
516.18267	50	
528.27353	62	
574.20216	34	
591.29092	42	
593.37194	38	
613.22306	450	1+
630.26281	46	
642.24398	46	
670.26546	36	
693.22678	36	
696.23284	52	
785.29877	44	
839.29484	58	
841.34528	34	
867.40112	42	
928.33960	50	
END IONS

###FS:    #m/z: 592.23295 #charge 2+
###MS: 1159
###MSMS: 1160
BEGIN IONS
TITLE=Cmpd 52, +MS2(592.2329), 32.5eV, 10.0min #1160
RTINSECONDS=597.688
SCANS=1159-1160
PEPMASS=592.23295	27804
CHARGE=2+
206.10734	36	
207.07420	110	
211.06266	46	
212.09457	38	
214.08865	46	
215.10574	50	
217.11633	48	
220.09646	42	
221.10351	70	
225.12587	64	
226.11273	58	
226.15556	46	
230.01376	48	
230.10894	56	
231.11152	84	
239.10540	54	
241.11485	66	
242.11074	52	
249.09375	54	
256.12471	78	
259.10092	46	
260.61880	36	
264.10595	48	
267.10640	118	
268.11022	56	
271.09319	58	
281.06679	56	
282.12161	42	
283.08474	44	
285.11081	54	
294.10631	52	
298.08981	164	1+
299.13151	68	
300.07846	42	
300.13613	40	
303.97248	60	
313.14024	48	
321.12797	82	
328.09202	28	
334.05767	64	
334.12500	66	
339.16261	184	1+
350.13322	66	
350.87270	72	
351.12742	62	
355.15660	32	
356.15215	214	
356.91068	48	
357.17242	30	
368.15256	112	
372.13424	66	
385.20142	60	
395.08965	46	
395.15103	84	
396.16149	70	
396.99603	48	
398.11832	48	
398.17191	50	
413.17327	416	1+
416.19498	50	
422.18480	42	
433.17681	68	
438.16969	32	
455.16506	36	
456.12073	42	
465.19254	38	
470.30353	38	
481.18516	54	
482.18945	56	
496.18383	34	
510.15734	30	
512.28676	42	
513.70462	38	
514.45773	46	
523.19387	28	
524.17626	34	
529.24209	40	
556.23025	38	
563.26084	30	
574.35855	36	
579.23614	32	
580.25495	44	
593.29936	64	
596.38479	30	
613.23101	148	1+
613.43804	32	
615.23304	92	
625.22928	30	
626.23459	52	
642.23066	36	
670.26455	40	
682.25273	50	
728.34202	32	
784.28839	32	
787.34252	34	
822.29341	28	
867.29371	32	
871.32817	28	
910.34541	58	
928.34598	92	
END IONS

###FS:    #m/z: 592.23166 #charge 2+
###MS: 1161
###MSMS: 1162
BEGIN IONS
TITLE=Cmpd 53, +MS2(592.2317), 32.5eV, 10.0min #1162
RTINSECONDS=598.358
SCANS=1161-1162
PEPMASS=592.23166	29652
CHARGE=2+
207.09099	114	
213.09134	72	
214.10774	34	
217.12168	40	
224.05598	62	
226.17207	34	
233.14053	52	
237.11765	34	
238.12960	42	
239.16921	42	
240.09271	44	
240.14627	32	
242.11588	54	
243.11553	50	
245.06709	44	
248.11401	30	
258.08940	46	
259.09811	100	
260.10596	52	
267.10482	66	
267.13535	70	
268.13119	72	
281.11381	58	
284.91282	46	
298.11429	30	
298.15676	64	
299.13503	116	
300.15888	32	
310.08121	50	
313.15727	40	
316.09164	40	
316.15659	44	
322.09419	70	
340.14627	44	
345.15056	70	
347.12069	32	
350.15154	118	
354.13683	44	
356.15220	392	
357.17173	40	
365.14397	42	
367.89416	82	
368.14737	170	1+
374.94603	50	
377.13775	44	
380.98327	30	
385.16546	34	
387.21814	48	
394.96788	36	
395.12957	38	
395.16941	50	
396.14144	120	
397.15417	80	
398.14937	62	
401.32179	38	
405.12502	44	
409.79598	54	
412.16215	38	
413.18005	110	
414.16768	38	
414.20977	30	
417.22018	34	
425.14769	54	
445.76316	28	
448.24349	46	
452.15958	36	
455.23277	68	
457.82758	46	
462.88627	28	
468.83410	38	
475.17631	46	
482.31021	44	
491.19589	36	
493.21153	38	
494.22931	44	
496.17428	44	
497.80712	54	
516.21549	32	
522.22074	42	
524.19275	48	
538.19559	62	
551.05882	38	
551.27342	52	
554.22226	28	
564.85416	28	
592.28289	48	
595.22134	108	
613.22555	212	1+
639.20954	44	
642.24300	48	
663.79781	42	
666.26212	32	
697.31279	44	
727.29655	34	
767.31553	50	
785.29405	58	
807.27143	60	
809.30081	42	
821.89519	52	
839.30100	28	
848.30155	28	
876.72305	32	
911.94211	50	
928.37025	46	
937.35343	44	
1026.41271	40	
END IONS

###FS:    #m/z: 592.23248 #charge 1+
###MS: 1163
###MSMS: 1164
BEGIN IONS
TITLE=Cmpd 54, +MS2(592.2325), 32.5eV, 10.0min #1164
RTINSECONDS=599.027
SCANS=1163-1164
PEPMASS=592.23248	30076
CHARGE=1+
207.07347	36	
212.09795	40	
214.11956	94	
214.15446	60	
217.07776	56	
219.08754	56	
224.09665	154	1+
230.09292	130	
239.10821	40	
241.07945	54	
241.12138	34	
242.06481	84	
242.10747	238	
244.11332	46	
249.09732	44	
250.10401	38	
254.11781	104	
256.12617	82	
257.15447	58	
266.10824	64	
267.10276	106	
271.09912	64	
275.11892	46	
279.42515	70	
281.11723	56	
282.11757	42	
285.16280	54	
285.70556	34	
286.10045	42	
295.12014	50	
298.08795	46	
299.13305	156	
300.09215	46	
300.12778	92	
304.13295	36	
311.09571	46	
311.14660	48	
317.10601	40	
322.09843	38	
326.09485	114	
338.08498	64	
339.12897	38	
350.13659	106	
351.10363	34	
351.14434	64	
356.08360	50	
356.14803	424	1+
365.13343	116	1+
367.18855	36	
368.15079	314	
377.19554	54	
378.14001	32	
385.17111	76	
389.19649	44	
391.14008	40	
395.17351	50	
396.14594	94	
397.15346	58	
411.03031	38	
413.16831	198	
414.17942	106	
417.20305	40	
419.87974	58	
421.81871	80	
424.86066	54	
435.15512	52	
436.12980	42	
441.20403	64	
453.20006	32	
455.11939	88	
455.27317	62	
456.14438	42	
465.16514	40	
473.13227	36	
476.14025	96	
483.22422	40	
489.71782	70	
493.19353	76	
495.18415	52	
496.19068	36	
504.21202	44	
506.16232	40	
510.23872	36	
516.18970	86	
525.18321	32	
551.80408	32	
571.17272	38	
591.77785	44	
595.24894	42	
END IONS

###FS:    #m/z: 592.23288 #charge 2+
###MS: 1165
###MSMS: 1166
BEGIN IONS
TITLE=Cmpd 55, +MS2(592.2329), 32.5eV, 10.0min #1166
RTINSECONDS=599.691
SCANS=1165-1166
PEPMASS=592.23288	28938
CHARGE=2+
206.07314	34	
207.06716	38	
214.11502	32	
219.09385	82	
229.14664	38	
230.10088	50	
231.08352	38	
231.11922	70	
233.09318	68	
237.09851	44	
242.11175	220	
249.09570	148	
253.09406	68	
256.09018	48	
258.09587	46	
259.10023	36	
260.11617	84	
265.12269	46	
267.11598	46	
269.12415	86	
271.13230	70	
281.06430	38	
285.11464	58	
287.12873	36	
295.13452	42	
298.08968	92	
298.14901	48	
299.13298	122	
314.10910	54	
317.14448	56	
321.12780	84	
326.07650	60	
330.14784	48	
332.11128	76	
340.12736	62	
355.16035	54	
356.14867	496	1+
367.14564	58	
368.15163	60	
368.94723	34	
369.16872	52	
372.17145	36	
374.14589	44	
378.13907	64	
381.13892	44	
384.12367	38	
384.19142	52	
385.17583	74	
395.14328	62	
395.19357	60	
396.15473	78	
396.21661	70	
397.14349	70	
400.18826	42	
411.11067	34	
413.17301	100	
414.16234	64	
416.20558	54	
419.20606	64	
424.17014	42	
427.12771	68	
428.84699	40	
432.20336	62	
432.88682	46	
442.75696	46	
453.17424	56	
455.14012	40	
461.14593	34	
475.19129	48	
475.81882	38	
489.18616	44	
504.11553	46	
513.19513	62	
516.21496	50	
516.27510	58	
526.22277	52	
538.16206	44	
577.25879	50	
578.21469	40	
580.15017	50	
591.29358	36	
594.35513	32	
613.23356	274	1+
614.22838	160	1+
625.22568	32	
642.26861	68	
679.32148	40	
682.27172	32	
727.25568	92	
728.38559	32	
784.29376	66	
784.86004	72	
871.33988	38	
920.36112	52	
930.34519	32	
970.55851	32	
END IONS

###FS:    #m/z: 464.21234 #charge 3+
###MS: 1169
###MSMS: 1170
BEGIN IONS
TITLE=Cmpd 56, +MS2(464.2123), 24.3eV, 10.0min #1170
RTINSECONDS=601.416
SCANS=1169-1170
PEPMASS=464.21234	22254
CHARGE=3+
203.88429	46	
229.15743	66	
230.11168	182	
231.10798	68	
240.09719	48	
241.10357	36	
243.12409	50	
244.13199	160	
246.13240	74	
247.12847	48	
248.09990	56	
251.07655	60	
262.08513	36	
276.11277	80	
283.17831	70	
293.15524	36	
294.17944	52	
300.07831	44	
304.15978	64	
310.93958	46	
312.14987	58	
313.14175	106	
323.14712	106	
329.14028	48	
331.14821	42	
331.19968	32	
334.17868	58	
335.20847	34	
337.16654	48	
341.14139	40	
350.16841	32	
364.14523	44	
365.15459	34	
366.91204	40	
368.89120	36	
371.86493	42	
386.88950	48	
388.82709	40	
392.19721	40	
393.18759	50	
394.16602	56	
400.24210	46	
414.19325	84	
423.17452	62	
425.21258	46	
428.21789	58	
428.85388	46	
440.86898	42	
446.85596	56	
447.85330	38	
448.88318	54	
451.27681	44	
453.17426	36	
454.21100	38	
464.80259	44	
464.86833	52	
464.99848	32	
466.24897	66	
467.27703	54	
470.25265	60	
477.91829	60	
489.21999	38	
491.28346	56	
528.18247	44	
536.22625	52	
538.19697	52	
550.23545	62	
591.18081	60	
622.25032	36	
632.29902	38	
650.12048	48	
666.26003	44	
753.29562	38	
770.38523	48	
839.33370	32	
1069.46951	44	
END IONS

###FS:    #m/z: 469.23364 #charge 3+
###MS: 1174
###MSMS: 1175
BEGIN IONS
TITLE=Cmpd 57, +MS2(469.2336), 24.4eV, 10.1min #1175
RTINSECONDS=603.688
SCANS=1174-1175
PEPMASS=469.23364	16268
CHARGE=3+
202.08419	74	
203.08561	36	
209.05894	42	
211.13000	48	
212.09794	36	
213.13628	70	
216.09336	86	
224.10675	46	
226.07365	80	
226.11337	266	
226.14847	122	
227.06265	70	
229.11625	80	
232.99789	70	
233.15432	66	
235.11550	36	
238.13007	36	
240.13316	60	
244.09086	192	
244.26455	40	
247.10637	52	
248.11180	50	
255.50400	56	
257.10073	66	
258.15114	48	
264.13431	38	
266.01685	32	
266.17279	86	
268.12258	52	
274.10111	50	
276.15823	50	
277.10322	52	
279.14135	54	
280.09896	40	
286.10193	72	
295.09957	60	
297.15095	68	
306.93338	42	
309.17921	36	
310.09786	38	
310.13066	54	
311.11551	42	
312.12855	34	
313.10247	46	
314.21136	42	
315.16784	50	
315.20004	50	
330.14358	92	
332.18762	144	
336.23441	60	
341.18290	86	
342.90851	36	
342.98534	46	
343.20336	42	
346.12993	60	
346.16844	52	
349.18380	40	
357.20578	34	
358.19194	64	
362.01653	40	
364.69895	78	
365.13886	138	
372.87575	44	
373.17503	290	
383.18529	44	
388.15898	78	
388.93575	40	
389.13925	60	
390.91431	66	
403.16294	44	
405.82144	46	
409.81583	40	
410.24163	62	
412.20995	68	
421.17254	48	
429.23662	98	
429.31157	40	
430.23251	88	
434.15766	32	
440.13843	36	
441.23061	34	
451.20934	50	
459.17299	40	
460.16096	40	
462.81439	38	
466.22664	40	
468.84668	50	
469.20966	56	
479.19464	42	
489.18617	52	
510.23663	122	
519.17865	34	
527.28095	36	
541.30957	34	
555.27632	62	
558.33210	38	
566.24629	36	
569.31355	34	
574.31474	40	
583.30590	40	
588.26494	34	
589.23101	68	
596.38057	46	
598.31646	40	
606.23418	32	
614.37111	44	
635.28383	40	
649.31269	64	
680.28392	46	
689.61324	56	
690.33263	32	
707.28916	40	
708.37924	36	
723.52547	40	
804.40188	32	
813.41673	34	
820.38023	38	
886.55328	38	
887.44186	52	
END IONS

###FS:    #m/z: 469.23335 #charge 1+
###MS: 1177
###MSMS: 1178
BEGIN IONS
TITLE=Cmpd 58, +MS2(469.2334), 24.4eV, 10.1min #1178
RTINSECONDS=604.881
SCANS=1177-1178
PEPMASS=469.23335	24442
CHARGE=1+
202.08009	54	
209.04647	40	
210.10599	64	
214.07691	70	
215.14134	36	
216.09747	86	
218.14394	34	
223.14660	42	
226.15647	88	
227.17646	52	
228.12535	52	
229.12154	40	
230.14521	54	
234.10915	50	
239.10819	50	
239.15479	44	
240.12629	62	
241.15401	44	
243.12056	48	
244.09064	262	
247.10480	204	
249.09828	40	
253.15934	62	
257.16771	52	
260.09683	34	
262.11021	54	
264.13557	114	
265.14014	54	
270.20495	48	
271.15358	62	
273.12182	66	
275.10962	54	
278.10102	60	
278.37353	30	
279.10203	88	
279.14490	38	
287.09449	58	
287.16529	42	
292.10375	56	
293.12825	42	
295.14041	56	
297.14188	84	
304.19242	48	
306.11249	50	
313.19417	36	
314.14131	40	
315.15853	114	
323.20808	34	
326.15593	54	
329.16769	32	
330.13969	96	
332.18407	38	
333.22298	66	
333.89713	34	
336.23872	40	
340.11677	56	
340.21922	36	
341.13871	78	
344.11162	110	
344.16012	30	
345.13066	64	
346.23662	48	
354.21601	40	
354.95023	68	
357.14742	60	
362.12587	32	
365.63988	48	
366.25071	30	
367.06773	52	
369.16837	34	
373.17511	48	
374.16130	82	
374.42986	58	
379.13860	70	
380.16279	42	
389.13765	128	
390.12776	42	
391.13074	30	
401.19005	28	
407.15247	76	
407.25133	48	
408.14882	62	
410.18839	34	
411.23279	28	
414.24687	50	
424.19344	40	
428.24047	34	
429.24004	256	1+
435.16745	50	
441.21632	38	
447.23938	38	
448.16352	40	
450.17140	48	
451.25417	60	
467.26137	70	
468.84609	56	
469.30090	34	
END IONS

###FS:    #m/z: 682.26643 #charge 1+
###MS: 1179
###MSMS: 1180
BEGIN IONS
TITLE=Cmpd 59, +MS2(682.2664), 33.0eV, 10.1min #1180
RTINSECONDS=605.545
SCANS=1179-1180
PEPMASS=682.26643	23234
CHARGE=1+
213.07823	50	
213.14100	66	
217.06751	68	
223.07245	52	
228.04474	36	
230.10074	36	
231.10905	42	
238.10924	54	
240.09373	58	
240.12694	154	
241.06835	52	
241.11135	54	
242.10566	40	
245.07771	82	
248.19061	62	
250.07059	56	
258.10070	82	
258.13946	46	
259.08559	194	
263.08603	36	
267.05323	54	
272.11965	46	
275.16772	48	
290.20163	62	
297.14421	42	
299.07054	48	
300.11976	40	
302.09454	230	1+
310.09495	50	
316.10747	180	
342.09083	34	
342.15884	64	
342.99593	50	
344.23392	42	
351.15366	64	
360.09784	298	1+
369.13196	40	
370.08588	64	
371.12738	68	
387.14137	48	
388.09763	44	
401.23121	34	
404.17851	38	
413.20896	42	
421.34119	36	
446.17539	44	
448.13259	46	
450.87059	32	
458.21898	52	
459.22215	50	
470.20269	36	
480.19852	84	
495.22353	42	
497.21752	44	
498.22128	42	
499.20852	32	
503.16043	62	
504.75804	46	
512.83337	46	
542.77307	38	
546.81624	40	
551.25606	36	
555.23246	50	
586.28442	44	
613.20252	38	
627.30051	48	
681.30246	38	
END IONS

###FS:    #m/z: 469.23413 #charge 3+
###MS: 1181
###MSMS: 1182
BEGIN IONS
TITLE=Cmpd 60, +MS2(469.2341), 24.4eV, 10.1min #1182
RTINSECONDS=606.214
SCANS=1181-1182
PEPMASS=469.23413	27336
CHARGE=3+
172.26125	56	
204.09027	54	
207.13004	40	
209.12721	82	
213.08218	52	
214.11615	40	
216.09610	64	
217.08648	52	
226.07719	84	
226.14393	376	1+
228.12478	46	
229.11884	56	
233.10813	54	
234.13328	62	
235.07448	52	
235.11575	74	
239.15366	56	
240.13684	48	
240.20301	58	
241.08732	36	
244.08931	594	1+
246.12933	42	
247.10218	124	
248.13611	36	
250.11468	64	
250.15648	36	
254.06317	56	
254.93833	36	
255.05357	36	
257.15541	66	
257.20512	42	
260.16869	68	
264.12800	44	
265.15401	56	
272.08047	44	
274.11184	92	
274.16614	36	
275.10066	42	
278.11605	90	
278.30188	36	
281.12477	42	
283.94517	46	
285.08786	52	
286.07917	42	
288.08293	38	
291.12946	38	
292.10359	58	
292.13777	114	
294.16298	196	1+
296.09776	40	
298.13250	42	
300.14846	76	
307.14272	50	
312.12631	50	
312.63524	94	
313.10176	40	
313.15897	60	
313.19638	74	
315.16114	74	
316.18572	48	
320.87567	48	
322.17897	40	
323.16105	56	
327.14842	62	
329.17792	46	
330.14198	42	
332.95535	78	
334.20637	44	
337.16151	46	
340.18688	50	
344.11593	36	
344.18982	44	
345.09714	42	
345.18398	102	
346.11744	40	
352.15040	60	
355.25262	46	
360.03193	48	
362.12541	42	
364.16032	42	
365.13891	54	
366.17256	38	
370.20328	50	
373.13839	76	
373.16979	38	
374.89491	66	
388.14931	52	
389.20932	72	
390.11891	94	
391.12178	38	
393.16298	38	
394.84532	54	
398.14419	74	
403.70005	60	
406.17991	42	
407.14939	36	
411.21477	72	
412.22684	88	
413.89064	40	
420.14906	46	
428.22809	66	
429.24341	444	1+
431.23535	84	
431.87681	38	
432.82225	42	
432.86527	48	
433.86752	44	
434.83901	54	
440.24414	44	
449.80964	44	
450.18714	48	
450.81878	38	
451.14883	46	
451.25022	52	
451.87858	36	
453.27654	38	
458.21980	68	
469.27176	72	
475.19121	42	
476.19271	64	
493.19849	50	
498.24645	56	
510.10341	58	
510.23657	156	1+
510.38899	62	
522.17475	42	
527.19774	38	
529.14127	44	
534.30584	46	
538.35932	78	
539.30901	42	
557.32354	50	
558.33225	36	
570.32625	68	
580.28706	40	
581.30829	38	
587.19976	62	
593.31599	40	
608.21900	38	
617.30659	42	
621.31230	40	
632.28171	46	
633.23535	40	
633.32562	44	
647.28174	42	
654.33789	54	
665.42270	36	
685.38378	56	
688.10129	44	
689.25015	42	
697.22980	38	
702.24832	46	
749.35031	38	
772.43566	36	
869.49871	46	
END IONS

###FS:    #m/z: 682.26621 #charge 1+
###MS: 1181
###MSMS: 1183
BEGIN IONS
TITLE=Cmpd 61, +MS2(682.2662), 33.0eV, 10.1min #1183
RTINSECONDS=606.277
SCANS=1181,1183
PEPMASS=682.26621	24970
CHARGE=1+
212.09767	90	
213.08221	38	
214.10852	62	
217.07920	36	
224.09452	32	
224.84479	70	
230.10960	112	
231.05847	80	
232.09509	34	
240.12909	42	
241.13305	54	
242.09288	72	
245.07845	88	
258.10669	220	1+
270.10336	52	
272.12063	98	
273.12112	58	
286.10195	40	
290.12580	142	
314.08984	56	
341.14236	54	
342.09994	44	
350.10383	60	
351.19667	34	
354.11177	34	
360.09921	82	
369.13437	162	
369.17711	56	
370.09243	34	
370.15882	42	
371.11737	34	
387.16094	50	
388.20701	52	
389.18185	32	
431.13546	94	
433.15758	40	
452.19617	46	
458.25969	38	
464.18829	62	
497.21237	50	
501.95509	34	
550.00920	40	
560.18958	36	
561.18414	44	
573.22657	32	
END IONS

###FS:    #m/z: 469.23349 #charge 3+
###MS: 1184
###MSMS: 1185
BEGIN IONS
TITLE=Cmpd 62, +MS2(469.2335), 24.4eV, 10.1min #1185
RTINSECONDS=607.006
SCANS=1184-1185
PEPMASS=469.23349	29196
CHARGE=3+
210.12133	46	
214.12276	52	
216.09237	82	
217.09451	70	
218.09361	38	
219.14640	80	
226.07310	168	1+
226.11574	56	
226.14969	194	
226.20786	66	
227.12664	70	
227.15973	88	
228.06588	70	
230.12203	46	
231.13934	38	
233.10936	32	
234.11565	42	
239.14578	104	
240.12987	102	
244.09199	418	1+
244.12321	132	
245.13968	56	
246.12860	68	
247.10158	216	
250.11172	44	
251.11367	68	
254.09211	48	
257.14762	112	
257.35251	34	
259.12777	72	
264.12558	86	
265.13367	108	
266.07426	44	
273.10888	58	
273.14797	58	
275.04125	44	
276.06668	42	
278.10827	224	1+
280.12684	84	
286.06900	46	
288.11457	54	
292.12634	78	
294.07576	38	
294.16963	46	
295.19003	44	
300.13853	46	
302.10452	40	
305.11084	38	
309.15034	46	
310.08625	56	
312.19940	42	
314.07191	64	
314.14531	38	
317.16710	60	
327.17238	34	
328.05006	44	
330.12851	56	
331.19048	40	
332.18797	230	
334.14004	56	
337.19028	42	
340.19351	96	
341.10119	68	
342.18224	38	
344.15022	46	
347.13257	38	
349.10097	38	
351.09392	66	
352.19873	34	
354.17458	68	
354.21026	104	
354.67286	54	
355.23952	54	
357.17140	46	
358.18141	82	
361.15077	42	
362.21442	48	
365.13835	86	
366.20557	36	
369.17748	72	
372.10577	198	1+
373.17125	94	
374.17704	42	
384.23092	54	
388.15983	50	
389.12542	46	
394.15849	48	
407.15022	42	
408.15191	74	
413.23631	52	
414.23688	48	
416.13581	52	
416.27370	32	
416.31944	38	
429.24121	338	1+
432.13723	38	
434.15163	60	
436.20514	50	
441.18901	40	
446.20468	38	
448.16963	52	
450.19272	40	
452.26785	40	
457.14596	36	
458.16173	74	
458.24179	46	
468.83149	68	
468.90186	38	
469.18694	60	
469.29325	66	
470.19577	40	
474.19434	58	
475.21210	64	
476.17768	64	
478.22121	50	
482.24078	36	
485.12596	40	
492.24698	44	
493.28543	56	
494.30352	36	
496.23065	64	
508.66191	32	
510.22915	64	
515.24505	38	
545.30613	44	
548.90418	34	
557.33832	114	1+
561.25116	38	
569.28947	36	
574.26462	36	
587.21465	60	
588.27239	38	
591.20606	50	
599.28547	38	
617.29318	34	
618.92842	52	
621.29306	102	
634.25622	40	
636.30874	36	
642.30970	36	
652.34458	40	
695.35737	52	
707.29952	56	
708.28756	32	
731.36729	46	
748.36139	46	
832.31919	66	
858.36327	32	
869.39022	68	
870.45507	46	
886.48162	34	
943.46955	38	
1049.52288	46	
END IONS

###FS:    #m/z: 682.26634 #charge 2+
###MS: 1184
###MSMS: 1186
BEGIN IONS
TITLE=Cmpd 63, +MS2(682.2663), 33.0eV, 10.1min #1186
RTINSECONDS=607.068
SCANS=1184,1186
PEPMASS=682.26634	25604
CHARGE=2+
184.89989	66	
213.08064	38	
214.08395	54	
217.07893	52	
226.13384	54	
230.11145	204	
231.05500	74	
232.06002	42	
239.10149	64	
240.13521	74	
241.08015	116	
241.13213	42	
245.07413	96	
245.13149	48	
252.09813	52	
258.11392	74	
259.08490	44	
259.12392	96	
266.15478	60	
270.10287	56	
290.13441	50	
298.09209	108	
316.10427	88	
316.13790	62	
317.14157	68	
332.10480	40	
341.13692	60	
345.11191	38	
351.20434	32	
352.11969	46	
358.12576	64	
360.09949	98	
370.13309	122	
373.14488	52	
387.13005	40	
413.10884	36	
415.13304	54	
439.62065	36	
445.15565	54	
484.17362	36	
488.80409	42	
502.18377	46	
510.20462	44	
511.81458	50	
516.20992	56	
526.20016	38	
561.21970	38	
581.25930	54	
620.93952	46	
670.26043	34	
702.46952	56	
756.27222	38	
773.35420	60	
814.59515	56	
826.35762	32	
1185.45266	48	
END IONS

###FS:    #m/z: 682.26637 #charge 1+
###MS: 1187
###MSMS: 1188
BEGIN IONS
TITLE=Cmpd 64, +MS2(682.2664), 33.0eV, 10.1min #1188
RTINSECONDS=607.796
SCANS=1187-1188
PEPMASS=682.26637	28566
CHARGE=1+
212.09877	68	
217.10293	58	
221.12648	36	
223.06885	76	
229.06751	48	
230.11736	168	1+
231.06054	108	
232.07549	58	
234.08555	38	
240.09248	60	
240.12789	38	
241.08115	196	
241.13773	52	
245.07310	404	1+
245.13605	44	
245.17196	66	
253.11205	38	
257.11788	44	
258.14350	46	
259.09111	98	
272.12158	96	
277.09837	52	
298.09147	46	
300.11968	50	
302.10323	100	
303.10067	68	
311.16429	72	
312.08374	32	
312.13130	36	
316.11160	130	
321.13147	70	
325.16423	62	
342.13469	48	
353.11784	74	
357.09837	42	
360.12450	106	
369.12674	48	
369.17114	36	
370.12144	56	
386.17186	42	
387.14071	90	
387.19125	64	
388.14802	54	
389.16189	38	
395.20538	34	
397.00089	70	
406.18407	40	
413.60701	48	
427.14541	32	
431.13655	116	
441.21463	38	
448.15308	50	
461.19681	32	
494.91052	42	
516.18138	50	
524.24642	44	
532.25596	36	
541.26757	38	
559.25772	32	
560.19343	36	
562.17974	50	
568.29131	40	
573.22437	44	
579.21648	40	
587.26177	52	
608.22941	34	
627.24821	60	
645.28589	48	
665.99026	52	
END IONS

###FS:    #m/z: 682.26643 #charge 2+
###MS: 1189
###MSMS: 1190
BEGIN IONS
TITLE=Cmpd 65, +MS2(682.2664), 33.0eV, 10.1min #1190
RTINSECONDS=608.476
SCANS=1189-1190
PEPMASS=682.26643	31646
CHARGE=2+
211.63813	48	
212.13664	74	
213.07830	56	
227.06689	46	
228.08051	36	
230.10595	244	
232.07452	50	
240.08552	60	
240.13658	72	
241.07693	298	
241.12408	42	
242.09720	54	
243.08703	38	
244.11251	48	
245.07284	296	
247.06960	36	
252.09849	48	
253.08428	48	
256.08635	94	
258.10499	212	
259.13621	32	
264.65914	70	
267.12051	42	
272.11481	42	
278.10895	52	
280.06077	40	
283.17470	36	
290.13327	120	
296.08059	44	
298.10078	58	
299.10580	58	
301.05928	36	
302.09107	200	1+
313.11611	62	
316.11501	82	
317.12588	42	
324.11707	54	
325.11682	56	
332.10522	52	
334.12598	46	
337.19904	34	
339.17229	64	
342.09276	32	
360.10489	138	
361.15681	30	
368.09132	42	
369.11618	66	
370.13766	94	
370.26442	44	
370.46853	50	
371.11880	44	
377.09303	42	
381.13830	36	
387.14556	92	
388.13432	42	
395.10862	72	
400.21036	34	
405.17267	48	
413.12063	50	
416.19269	40	
425.15847	62	
427.13166	76	
431.13230	72	
438.14690	58	
450.04655	42	
466.17667	42	
471.22966	40	
480.21346	42	
484.20819	38	
542.15563	30	
543.18012	32	
551.22573	32	
569.74585	50	
574.21506	38	
579.21744	40	
579.76387	46	
595.28015	46	
609.23974	72	
622.24582	44	
626.25243	202	1+
648.24538	44	
653.24515	68	
668.24819	40	
670.26239	30	
681.25503	40	
682.36887	56	
709.31185	34	
715.31867	50	
728.28013	42	
740.80559	32	
756.37715	36	
759.30147	122	1+
774.32221	32	
809.35344	36	
817.30088	36	
817.36317	36	
817.53767	30	
827.32949	78	
870.39524	34	
913.54628	50	
918.66505	46	
956.33388	32	
961.44014	34	
968.36015	56	
1059.94701	44	
1075.43564	40	
1205.50136	40	
END IONS

###FS:    #m/z: 393.73040 #charge 2+
###MS: 1192
###MSMS: 1193
BEGIN IONS
TITLE=Cmpd 66, +MS2(393.7304), 23.0eV, 10.2min #1193
RTINSECONDS=609.703
SCANS=1192-1193
PEPMASS=393.73040	28168
CHARGE=2+
210.15426	42	
211.14562	112	
216.11596	52	
225.16804	244	
226.14405	42	
227.14485	48	
228.06200	48	
230.08543	40	
231.17061	40	
235.11520	72	
240.10146	56	
241.12079	50	
242.15414	40	
242.18992	256	
245.10012	40	
249.12735	54	
251.15883	72	
252.16449	44	
253.12108	34	
253.15781	98	
254.17176	34	
257.13071	42	
257.56477	26	
263.08799	26	
264.13600	42	
267.13077	50	
269.19183	40	
270.18806	210	
271.16960	32	
272.20511	52	
275.94942	24	
276.09632	766	1+
277.26410	56	
278.10084	64	
280.13617	28	
283.15551	40	
284.15730	40	
290.71538	36	
294.16476	56	
309.18719	38	
309.29357	36	
321.03177	28	
323.89522	76	
324.22170	56	
355.27834	254	1+
355.39581	24	
358.92492	26	
365.35936	48	
366.24836	58	
367.25275	40	
369.18166	50	
373.21420	46	
376.19793	52	
383.27378	90	
384.28709	34	
387.16038	46	
393.24117	26	
395.25194	60	
395.40365	58	
398.16608	38	
400.29729	428	1+
404.19988	30	
414.17194	40	
422.22704	28	
437.36245	28	
438.31845	40	
450.31149	46	
472.23468	42	
475.25403	54	
476.36717	46	
494.33707	116	
511.36599	130	
512.35949	82	
529.22476	64	
531.29812	38	
555.34907	38	
565.19321	44	
569.49523	56	
576.24817	66	
591.36673	36	
644.38688	36	
655.34833	32	
666.35111	56	
END IONS

###FS:    #m/z: 682.26671 #charge 2+
###MS: 1192
###MSMS: 1194
BEGIN IONS
TITLE=Cmpd 67, +MS2(682.2667), 33.0eV, 10.2min #1194
RTINSECONDS=609.766
SCANS=1192,1194
PEPMASS=682.26671	31954
CHARGE=2+
205.10466	36	
214.06276	60	
217.07797	106	
228.04157	64	
228.21270	52	
230.11156	36	
231.05601	80	
231.11462	66	
235.06731	58	
240.09454	72	
240.14129	60	
241.08382	86	
245.07712	224	
250.07285	72	
256.09431	54	
258.10312	110	
259.08827	82	
261.08610	50	
269.13986	40	
272.13378	50	
283.17027	62	
284.07687	48	
298.10658	58	
302.09440	202	
312.12553	64	
314.07969	50	
316.11411	34	
317.12101	58	
330.12491	40	
343.12742	32	
360.09737	62	
369.13375	74	
370.13235	46	
373.16515	42	
396.11047	58	
401.12747	40	
405.14754	38	
413.12293	50	
427.15585	38	
431.13135	114	
445.14939	40	
488.19647	40	
492.14267	52	
502.19116	36	
576.30681	32	
596.20629	48	
608.26931	66	
618.24215	58	
702.28892	34	
810.33636	32	
831.30521	32	
864.67429	42	
1000.37582	58	
END IONS

###FS:    #m/z: 443.70528 #charge 2+
###MS: 1196
###MSMS: 1197
BEGIN IONS
TITLE=Cmpd 68, +MS2(443.7053), 24.7eV, 10.2min #1197
RTINSECONDS=611.035
SCANS=1196-1197
PEPMASS=443.70528	33364
CHARGE=2+
211.11195	76	
212.11053	320	1+
217.13852	52	
223.10146	62	
227.12199	54	
229.12232	36	
232.14183	58	
233.14099	28	
234.14442	72	
237.08653	54	
238.09837	50	
240.10978	110	
241.11242	54	
241.21403	48	
241.60848	30	
242.10505	52	
244.09800	76	
249.95454	38	
256.17589	34	
257.13834	1798	1+
260.39899	26	
266.18136	40	
268.10586	90	
269.09974	66	
272.10438	40	
272.96577	62	
273.12493	80	
274.10817	66	
284.12947	36	
285.12956	602	1+
285.38053	42	
289.12877	42	
290.14330	38	
294.12546	58	
295.10917	38	
296.10678	52	
297.15570	32	
298.11973	46	
299.09204	70	
299.16450	48	
301.10856	34	
309.15440	54	
313.14820	32	
318.11531	50	
328.15117	32	
328.21151	54	
329.15380	52	
330.21055	68	
331.16115	46	
333.15052	62	
337.14412	38	
340.11640	96	
343.10259	48	
346.08491	54	
352.15494	36	
353.02658	34	
353.21657	42	
357.16195	54	
359.01958	40	
370.19536	28	
372.19400	36	
384.22716	58	
385.15010	52	
388.22148	52	
391.19404	62	
393.12870	36	
405.79989	26	
428.17224	60	
429.23677	34	
432.25582	40	
443.16378	40	
445.22273	50	
445.27590	30	
449.19735	32	
460.20537	30	
468.25691	36	
475.27171	48	
482.59182	74	
500.86293	34	
502.23902	46	
503.25747	36	
505.25716	54	
506.23508	32	
521.32586	44	
547.27919	30	
559.24272	48	
560.25436	34	
562.28228	28	
564.30089	26	
567.37451	42	
568.25347	46	
568.34500	48	
579.28512	72	
583.28957	26	
585.24657	30	
586.29855	50	
602.27442	460	1+
602.46458	36	
642.13007	52	
659.38831	62	
692.26558	26	
715.36972	30	
723.39235	42	
732.32741	28	
749.36375	42	
750.38215	44	
790.37334	36	
END IONS

###FS:    #m/z: 393.73016 #charge 2+
###MS: 1196
###MSMS: 1198
BEGIN IONS
TITLE=Cmpd 69, +MS2(393.7302), 23.0eV, 10.2min #1198
RTINSECONDS=611.084
SCANS=1196,1198
PEPMASS=393.73016	33836
CHARGE=2+
211.43016	30	
212.11347	56	
212.14348	36	
213.12022	68	
225.18901	60	
226.14920	72	
227.17632	40	
230.10786	60	
231.12240	44	
237.15600	30	
240.15420	66	
242.18960	80	
245.83416	52	
252.16372	48	
253.15787	52	
255.20664	44	
258.08718	38	
261.14029	52	
264.08007	42	
266.14336	34	
269.20383	56	
270.15384	32	
270.18732	168	
272.17923	24	
276.09832	878	1+
278.08400	50	
279.15160	42	
280.16563	46	
282.46917	46	
285.22774	26	
287.20908	42	
288.19973	34	
305.49881	36	
323.01582	38	
339.27979	40	
355.27827	78	
356.27047	156	
357.23583	52	
359.17834	38	
365.12899	40	
366.23032	56	
367.28912	42	
369.17573	50	
381.14898	28	
382.27572	84	
382.32931	54	
383.27110	120	
384.26757	56	
392.22932	46	
393.86813	36	
400.21786	32	
400.29779	152	1+
444.27709	60	
494.34787	60	
498.29261	48	
509.32337	48	
511.35789	54	
512.37006	98	
521.24006	48	
530.39348	36	
534.22436	26	
540.37403	42	
556.34390	36	
685.29144	44	
755.42257	36	
END IONS

###FS:    #m/z: 443.70559 #charge 2+
###MS: 1199
###MSMS: 1200
BEGIN IONS
TITLE=Cmpd 70, +MS2(443.7056), 24.7eV, 10.2min #1200
RTINSECONDS=611.792
SCANS=1199-1200
PEPMASS=443.70559	33544
CHARGE=2+
199.06946	40	
210.10134	56	
212.11039	388	
212.15133	52	
213.13289	52	
216.10420	128	
217.07161	68	
225.19669	30	
226.07840	48	
226.13071	100	
227.07831	66	
227.11427	52	
239.11378	40	
240.11059	114	
241.00288	54	
242.85303	34	
245.08344	32	
251.89776	52	
253.09175	48	
257.14019	1586	1+
257.34492	32	
259.14254	82	
263.04722	46	
273.11406	188	
285.12886	992	1+
285.20418	48	
287.08976	30	
288.21109	68	
293.11535	40	
294.14241	54	
298.16101	54	
312.03281	48	
313.14705	78	
314.15152	82	
314.21425	52	
316.14407	46	
317.12034	44	
326.18838	30	
343.96200	36	
346.89865	36	
350.16322	34	
359.02408	60	
362.85219	50	
364.13369	66	
367.18129	50	
369.15179	36	
369.87327	38	
372.18873	44	
374.16100	56	
382.42409	50	
386.89241	66	
399.15215	50	
400.22598	44	
402.22444	48	
402.85274	104	
408.78476	36	
411.01798	46	
424.13362	42	
425.23457	34	
429.16435	40	
432.22135	30	
432.26172	32	
442.90377	36	
444.19173	62	
444.26504	38	
445.13818	52	
446.18746	38	
451.27041	44	
467.19192	62	
469.20550	32	
472.16819	40	
489.20800	40	
490.22173	44	
497.23666	50	
499.24596	38	
506.20142	32	
507.23836	38	
508.17254	30	
508.22097	46	
509.29138	32	
525.22379	56	
542.25924	48	
543.31446	54	
551.21219	36	
557.29424	42	
568.24021	38	
568.30882	50	
574.29697	56	
575.26220	36	
585.25554	76	
585.48676	38	
586.26143	68	
602.27948	1228	1+
602.44899	86	
603.89475	34	
646.34156	34	
672.28646	58	
673.33403	32	
706.33370	34	
714.29719	48	
732.33140	56	
735.87337	30	
748.34669	132	1+
769.49281	38	
END IONS

###FS:    #m/z: 443.70549 #charge 2+
###MS: 1203
###MSMS: 1204
BEGIN IONS
TITLE=Cmpd 71, +MS2(443.7055), 24.7eV, 10.2min #1204
RTINSECONDS=613.497
SCANS=1203-1204
PEPMASS=443.70549	44416
CHARGE=2+
212.11315	352	1+
212.20419	42	
212.25893	52	
215.12855	38	
217.08278	44	
217.14445	64	
217.67742	92	
225.09462	56	
226.99359	32	
227.09468	48	
228.13530	58	
232.13178	52	
236.04692	48	
238.07855	48	
238.64389	54	
239.16611	48	
240.10506	92	
241.10878	44	
245.09173	34	
254.10986	44	
255.10292	154	
257.13713	2286	1+
257.49340	24	
257.57435	116	
268.10139	34	
268.15565	66	
269.10785	58	
273.13162	34	
282.95099	28	
284.95164	42	
285.13220	868	1+
287.42403	22	
290.13892	32	
294.21925	50	
297.10780	42	
308.09426	62	
313.11559	56	
313.15737	84	
314.11075	46	
318.97417	64	
330.50691	24	
331.14642	46	
331.20845	60	
332.19351	26	
334.68249	50	
338.15620	58	
345.19017	66	
350.15229	36	
351.12789	40	
352.15880	54	
356.15859	66	
364.90414	38	
371.39121	62	
372.95681	38	
373.18415	38	
374.16192	46	
386.23461	72	
387.18627	34	
391.19454	40	
394.13736	64	
394.20648	38	
397.24099	38	
398.23640	38	
407.00729	60	
411.15745	46	
413.21992	30	
414.19347	30	
422.84682	66	
424.17714	36	
425.81219	58	
427.19731	22	
428.18222	66	
429.17289	46	
437.26151	32	
444.21602	60	
444.81339	38	
456.15579	34	
476.23931	34	
487.54406	48	
488.20831	46	
505.22486	64	
506.23831	34	
515.22303	46	
516.19279	38	
524.00599	46	
524.24650	64	
539.27069	46	
541.24819	26	
545.24966	48	
555.20798	56	
558.36482	44	
566.26409	32	
569.24381	34	
584.28932	24	
585.23972	44	
601.43693	28	
602.27847	392	1+
602.55885	48	
618.32066	48	
624.30397	62	
629.38209	28	
654.11339	24	
697.99529	68	
706.40179	46	
712.31843	46	
732.31813	28	
749.34817	144	1+
END IONS

###FS:    #m/z: 443.70508 #charge 2+
###MS: 1206
###MSMS: 1207
BEGIN IONS
TITLE=Cmpd 72, +MS2(443.7051), 24.7eV, 10.2min #1207
RTINSECONDS=614.666
SCANS=1206-1207
PEPMASS=443.70508	44332
CHARGE=2+
154.69090	92	
212.11622	552	1+
217.08652	46	
217.13099	56	
218.14054	52	
223.08167	38	
227.10560	56	
228.06559	50	
234.09623	52	
237.09338	36	
238.12694	82	
239.13749	56	
240.11488	226	1+
243.03938	38	
244.12968	40	
245.13683	86	
246.14540	60	
246.18230	52	
246.99089	62	
248.72750	36	
249.11839	60	
249.14820	52	
250.97860	56	
252.11411	70	
255.06889	38	
255.14204	78	
257.13686	3346	1+
257.20530	62	
257.23929	42	
258.48648	42	
259.89117	34	
261.15708	44	
264.09612	64	
267.10278	72	
268.10407	94	
269.07456	40	
269.11920	84	
270.06337	46	
270.13715	42	
270.18184	36	
270.95386	62	
272.12563	104	
273.12219	206	
278.64754	72	
285.13084	1236	1+
285.20644	54	
286.21577	42	
290.14000	36	
292.12568	66	
295.13592	56	
296.11294	66	
297.17485	32	
300.12976	52	
301.64243	46	
302.94202	42	
310.10909	36	
312.15703	56	
313.10815	50	
313.15091	78	
314.14078	62	
315.10669	50	
316.10071	46	
324.07461	44	
330.18993	48	
331.16655	32	
333.17541	62	
340.12279	98	
352.16851	48	
353.20067	54	
354.14487	36	
354.32418	56	
357.12790	62	
357.16758	48	
359.02499	100	
361.14875	36	
364.16701	34	
365.13373	46	
369.14014	56	
373.14483	60	
373.20596	56	
380.20693	38	
384.17677	32	
387.07272	40	
391.18750	180	
396.97613	82	
402.20797	46	
411.13072	36	
427.19065	50	
428.17857	44	
428.26131	44	
429.15826	124	
435.15701	82	
436.10083	50	
443.24760	34	
444.16249	60	
446.25321	44	
447.17336	46	
458.14803	60	
463.50535	38	
463.91761	58	
470.20153	44	
488.20351	102	
496.22681	34	
505.24461	36	
505.28891	82	
523.22076	54	
545.20110	48	
553.19286	64	
558.24957	54	
560.22707	52	
567.28493	46	
568.20899	48	
571.23100	66	
571.28739	36	
580.62465	38	
584.24647	42	
585.24585	200	
587.26192	52	
594.27226	66	
602.27956	840	1+
602.44386	50	
602.71183	56	
603.20691	36	
605.63296	38	
613.67414	32	
658.31669	32	
671.19596	54	
677.08098	76	
717.28958	44	
731.35341	44	
734.35885	50	
749.35733	42	
750.34728	74	
761.29729	34	
769.44157	36	
785.26915	36	
790.43247	102	1+
END IONS

###FS:    #m/z: 641.60146 #charge 1+
###MS: 1208
###MSMS: 1209
BEGIN IONS
TITLE=Cmpd 73, +MS2(641.6015), 27.0eV, 10.3min #1209
RTINSECONDS=615.324
SCANS=1208-1209
PEPMASS=641.60146	16104
CHARGE=1+
209.91799	30	
217.11776	766	1+
217.18264	42	
226.07344	32	
227.08213	50	
228.14457	58	
230.06516	56	
230.10165	62	
244.13747	74	
251.14156	54	
258.10431	42	
267.07772	56	
269.05781	50	
274.94581	72	
280.13386	48	
284.10413	42	
298.12980	36	
304.18691	44	
308.08917	30	
316.18203	134	
333.17512	38	
341.10268	66	
341.19082	40	
367.16751	42	
369.17222	54	
375.13415	42	
376.13709	38	
377.20070	36	
379.17858	42	
381.12812	54	
382.89844	62	
395.22471	38	
400.98539	50	
406.12624	34	
407.15588	38	
409.17615	34	
416.12915	48	
420.11601	36	
450.86618	34	
456.21348	36	
467.88848	54	
486.83807	48	
504.28145	36	
514.21870	38	
562.74500	40	
588.74436	38	
640.29402	32	
641.32953	34	
642.36906	86	
643.02982	38	
END IONS

###FS:    #m/z: 481.45428 #charge 4+
###MS: 1210
###MSMS: 1211
BEGIN IONS
TITLE=Cmpd 74, +MS2(481.4543), 24.6eV, 10.3min #1211
RTINSECONDS=616.012
SCANS=1210-1211
PEPMASS=481.45428	14674
CHARGE=4+
199.11536	42	
211.11793	40	
212.07638	88	
212.13197	74	
213.04956	74	
215.14756	110	
216.13628	78	
217.07580	58	
217.11459	1602	1+
219.12578	124	
224.11490	72	
225.03199	40	
226.08183	40	
227.06971	50	
227.09921	42	
228.16865	62	
230.08505	86	
232.14261	190	
235.09739	72	
236.10049	60	
237.13164	80	
240.10027	96	
241.12339	42	
242.15819	54	
243.11157	152	
246.12918	94	
246.18559	60	
247.01576	54	
247.09856	72	
247.17760	46	
248.09893	58	
249.11817	46	
252.09989	92	
261.03034	46	
262.08513	68	
263.06398	52	
265.08547	110	
266.07421	60	
268.11483	54	
270.09634	56	
270.94269	64	
273.17418	50	
283.01985	42	
283.09669	328	1+
287.09301	42	
289.19874	66	
290.07120	42	
290.89848	54	
291.15621	58	
295.12726	42	
295.17251	70	
298.16848	50	
306.46428	58	
307.14259	52	
310.09025	72	
310.18268	44	
314.22324	46	
315.16534	80	
316.04152	56	
316.19141	74	
321.18359	68	
323.14223	44	
324.07500	62	
326.14903	70	
327.13745	80	
332.19597	42	
333.18419	174	
334.14498	62	
334.22104	54	
337.19576	48	
340.16726	46	
342.18144	164	1+
349.13058	68	
351.16415	54	
354.17917	70	
355.06795	46	
357.16765	56	
361.15445	42	
361.42890	70	
363.52483	42	
368.87538	72	
370.20786	74	
373.17555	52	
376.07767	46	
378.10961	50	
381.09381	46	
381.22084	58	
387.28423	50	
394.24794	48	
404.11494	50	
406.04171	50	
409.22978	52	
410.13120	78	
413.24512	50	
425.77951	42	
425.97465	80	
426.81774	42	
430.13124	78	
432.10512	64	
435.23719	50	
440.23294	58	
444.81063	112	
445.15972	52	
446.88028	48	
448.18084	46	
450.11158	44	
454.21684	78	
456.22549	84	
457.21984	56	
458.21762	102	
462.18343	48	
462.84760	48	
466.21432	44	
470.20722	58	
472.27422	48	
474.18742	62	
479.14162	56	
481.82430	42	
482.71150	46	
484.16421	62	
489.26171	52	
491.28351	62	
495.14725	56	
497.22423	50	
499.26236	50	
500.14017	52	
511.26450	42	
513.23230	156	
515.21167	44	
559.22900	56	
564.26572	42	
577.30215	48	
582.23139	44	
583.17953	54	
584.28606	68	
593.18061	66	
593.28845	114	
604.36006	40	
610.20148	58	
616.16343	44	
630.16853	50	
651.23357	54	
662.34334	50	
675.29825	44	
712.33966	46	
721.28163	42	
730.33453	194	1+
750.42347	54	
760.31168	114	1+
760.34542	54	
857.39364	46	
906.45532	58	
965.24978	42	
1152.47032	138	
1319.75380	72	
END IONS

###FS:    #m/z: 454.24921 #charge 3+
###MS: 1210
###MSMS: 1212
BEGIN IONS
TITLE=Cmpd 75, +MS2(454.2492), 24.1eV, 10.3min #1212
RTINSECONDS=616.074
SCANS=1210,1212
PEPMASS=454.24921	17002
CHARGE=3+
209.08663	54	
212.11797	48	
213.12895	98	
216.17336	36	
217.08721	44	
224.23149	42	
226.11321	90	
227.13214	40	
228.16798	56	
230.16928	36	
240.14729	70	
241.12305	36	
243.06660	54	
243.14401	36	
243.20114	44	
246.14863	40	
250.11070	62	
252.14440	34	
254.16622	56	
256.15733	68	
256.19685	34	
258.13223	86	
264.67535	44	
266.10830	68	
272.06287	60	
274.13476	38	
276.14400	50	
279.19824	114	
281.10387	44	
283.16828	52	
284.17520	64	
290.00040	40	
299.21819	48	
301.17276	58	
309.17356	58	
312.12621	66	
317.11278	78	
318.82997	44	
324.12459	36	
344.18914	48	
349.07434	34	
358.85929	36	
363.23284	44	
367.14687	48	
378.23712	34	
384.21103	68	
389.24137	32	
391.91723	60	
397.17331	36	
401.16258	56	
411.19105	50	
414.20963	42	
420.36336	58	
426.27502	52	
434.13132	48	
435.27016	42	
441.23215	52	
450.15538	32	
455.23429	64	
475.24951	62	
491.21357	32	
498.30956	34	
508.24500	42	
526.27995	42	
533.26631	50	
540.25615	50	
558.29481	42	
564.29181	36	
618.69048	52	
619.14156	32	
694.38373	34	
717.31497	42	
731.26143	38	
746.47854	42	
END IONS

###FS:    #m/z: 641.60233 #charge 1+
###MS: 1210
###MSMS: 1213
BEGIN IONS
TITLE=Cmpd 76, +MS2(641.6023), 27.0eV, 10.3min #1213
RTINSECONDS=616.112
SCANS=1210,1213
PEPMASS=641.60233	28144
CHARGE=1+
210.08689	72	
217.11709	614	1+
217.19433	62	
220.15444	50	
222.93091	26	
228.14387	40	
232.13743	64	
233.18442	48	
244.64878	36	
300.14042	34	
340.07913	46	
341.12376	40	
369.12030	46	
374.91565	38	
379.14893	36	
397.14280	62	
398.14388	58	
399.55333	26	
438.11598	38	
486.85067	34	
518.54997	18	
641.21710	44	
641.33830	30	
642.25690	38	
642.36972	60	
END IONS

###FS:    #m/z: 443.70550 #charge 2+
###MS: 1210
###MSMS: 1214
BEGIN IONS
TITLE=Cmpd 77, +MS2(443.7055), 24.7eV, 10.3min #1214
RTINSECONDS=616.166
SCANS=1210,1214
PEPMASS=443.70550	51042
CHARGE=2+
193.96893	32	
203.11748	34	
209.09681	58	
212.11517	390	
212.38872	38	
213.08699	58	
217.07855	60	
218.12052	40	
221.12526	26	
223.08533	38	
224.13401	30	
226.10512	62	
227.10651	44	
232.14868	106	
235.08645	56	
238.11067	38	
239.13871	58	
240.10733	244	
244.14623	30	
245.08770	42	
246.63009	74	
248.12515	44	
255.49558	54	
257.13724	1904	1+
257.20740	54	
267.14341	50	
268.10227	44	
269.10153	60	
276.09785	58	
282.11820	50	
284.97875	48	
285.13029	904	1+
290.14000	136	
291.00441	44	
295.13803	40	
302.19530	30	
311.19801	72	
313.15100	76	
314.10209	54	
327.15984	52	
330.12999	40	
332.10986	40	
342.93758	46	
349.15968	36	
351.15722	44	
352.11482	46	
355.20490	40	
356.16395	50	
359.02887	38	
359.06176	44	
366.14577	90	
366.92176	72	
369.13194	52	
373.16837	46	
374.14077	46	
388.85801	56	
391.18750	80	
401.18698	30	
411.14178	56	
428.15561	68	
428.21841	30	
428.30001	62	
444.21110	36	
444.25491	48	
444.29293	48	
446.20106	108	
451.21333	26	
474.21765	54	
481.18882	34	
488.20052	44	
489.18533	38	
505.22101	64	
508.20263	44	
525.22875	56	
542.24523	26	
551.21438	42	
581.13956	66	
585.25256	96	1+
586.34676	30	
602.28038	928	1+
602.39081	70	
602.45083	30	
604.28335	138	1+
625.30510	26	
712.36744	44	
731.36057	36	
732.31500	46	
734.33236	38	
777.27431	38	
END IONS

###FS:    #m/z: 641.60042 #charge 3+
###MS: 1215
###MSMS: 1216
BEGIN IONS
TITLE=Cmpd 78, +MS2(641.6004), 27.0eV, 10.3min #1216
RTINSECONDS=616.97
SCANS=1215-1216
PEPMASS=641.60042	51674
CHARGE=3+
162.28287	20	
172.97669	20	
175.20418	18	
181.49577	18	
182.36777	20	
184.22816	20	
185.89094	18	
187.03821	18	
189.01934	18	
194.80242	18	
196.44610	18	
197.47460	18	
199.41767	18	
212.06401	60	
216.90336	26	
217.11357	1630	1+
217.16759	62	
217.46056	18	
218.16679	36	
218.79415	18	
219.14706	46	
220.07746	18	
221.76189	18	
222.15962	18	
222.47572	18	
225.10682	18	
226.09280	54	
226.47936	18	
229.06859	32	
230.73334	18	
231.06741	18	
232.31434	18	
238.07505	38	
240.13344	46	
240.97021	18	
242.92838	18	
249.47009	18	
257.61712	18	
258.16771	18	
261.66985	18	
267.37369	18	
275.52751	18	
280.59430	18	
283.49523	18	
283.56133	18	
291.94754	18	
293.58652	18	
297.99561	22	
299.90726	18	
300.12066	88	
300.48768	18	
301.20946	18	
302.13474	32	
313.63530	18	
316.19016	54	
322.54578	18	
325.52321	18	
327.69419	18	
331.32852	18	
333.04572	18	
333.18962	58	
334.17801	40	
334.37961	18	
335.78330	18	
338.50801	18	
340.30163	18	
341.98866	18	
346.45584	18	
347.17718	18	
347.80164	20	
349.77140	18	
354.11627	58	
355.17128	20	
355.27980	18	
355.61532	18	
359.57456	18	
361.46288	18	
363.50582	18	
364.20972	18	
365.89485	18	
366.73637	18	
371.12430	32	
374.73341	18	
374.81954	18	
378.16603	18	
378.68024	18	
383.11506	50	
384.38521	18	
391.85093	18	
392.15147	18	
395.41814	18	
395.85541	18	
401.67211	18	
405.06765	18	
405.28891	18	
408.21419	44	
411.50334	18	
412.41700	18	
425.12565	18	
429.49150	18	
435.67502	18	
437.20592	18	
440.54489	18	
445.45288	18	
455.12146	18	
456.21839	72	
461.20537	48	
463.59126	18	
464.84308	20	
466.12483	18	
466.70700	18	
469.90692	18	
472.01974	18	
474.02333	18	
484.66365	18	
484.89414	18	
488.28871	18	
488.72255	18	
493.18189	18	
493.38534	18	
498.94092	18	
502.14833	42	
502.68931	18	
503.01209	18	
503.62272	18	
509.86762	18	
514.92094	18	
515.72893	18	
516.18073	18	
521.06800	18	
526.28445	18	
530.06169	18	
535.81834	64	
550.99809	18	
566.85043	34	
571.97693	18	
581.78294	18	
592.13712	18	
593.73671	18	
604.42788	18	
613.25559	18	
623.30983	18	
641.25923	32	
734.12071	26	
766.30216	38	
801.28613	38	
870.83428	20	
1057.24655	20	
1394.98539	20	
1579.79172	20	
1742.98041	20	
END IONS

###FS:    #m/z: 481.45262 #charge 4+
###MS: 1215
###MSMS: 1217
BEGIN IONS
TITLE=Cmpd 79, +MS2(481.4526), 24.6eV, 10.3min #1217
RTINSECONDS=617.003
SCANS=1215,1217
PEPMASS=481.45262	29560
CHARGE=4+
155.65959	30	
199.11038	36	
211.11506	40	
213.04416	42	
214.10405	60	
217.11606	374	1+
217.31025	46	
219.14251	62	
221.11123	54	
223.04263	34	
223.12031	56	
226.08629	58	
226.16501	46	
227.10541	44	
228.15248	32	
229.08074	94	
230.08268	36	
232.13421	52	
236.05559	64	
238.07196	24	
244.12165	54	
244.16203	34	
249.04874	40	
251.16774	54	
255.10753	78	
256.16495	34	
257.13057	26	
265.08691	26	
266.06758	24	
268.07204	28	
272.10092	64	
274.08760	48	
274.16540	44	
275.15445	44	
276.04700	22	
281.13363	56	
282.06043	98	
283.12940	40	
287.12573	54	
292.12589	42	
300.14188	56	
301.11904	72	
311.06323	44	
312.15619	32	
313.18266	154	1+
324.09344	36	
325.05164	44	
325.16865	58	
327.08158	100	
328.01558	40	
332.80307	44	
333.18207	218	
335.10025	20	
337.14890	28	
340.12196	60	
340.20415	52	
341.12320	50	
342.21691	50	
344.10886	28	
351.12889	46	
353.17682	36	
355.09325	60	
360.22078	46	
365.13489	66	
391.08478	54	
392.18281	22	
398.15135	52	
399.14898	60	
401.13867	52	
402.62205	18	
409.03995	50	
409.81126	48	
411.09682	26	
411.20192	66	
413.11668	26	
414.19975	34	
415.17352	54	
417.13881	66	
418.19752	48	
428.23004	44	
429.22035	24	
435.93857	40	
439.11542	28	
444.17373	66	
450.10774	22	
452.19931	56	
452.40090	44	
456.21353	24	
472.23599	38	
481.79685	66	
482.24706	48	
485.17591	48	
485.24013	44	
485.29707	44	
487.25472	38	
488.06982	60	
495.70264	40	
512.18404	32	
518.22791	48	
519.27047	44	
525.18539	36	
534.14349	34	
552.16763	40	
558.28032	20	
562.25528	52	
563.29111	18	
592.22031	36	
594.28508	36	
601.26702	50	
616.13673	58	
616.31526	22	
625.31118	46	
640.24079	28	
669.29065	44	
684.19465	40	
714.20374	20	
719.33967	30	
719.39144	30	
724.38808	32	
730.34101	20	
731.90638	32	
857.27052	38	
956.35985	38	
1070.31555	46	
1078.68094	18	
1418.85713	18	
END IONS

###FS:    #m/z: 443.70539 #charge 2+
###MS: 1215
###MSMS: 1218
BEGIN IONS
TITLE=Cmpd 80, +MS2(443.7054), 24.7eV, 10.3min #1218
RTINSECONDS=617.064
SCANS=1215,1218
PEPMASS=443.70539	51808
CHARGE=2+
196.09042	56	
212.10976	588	1+
213.04092	68	
214.12397	38	
215.70823	36	
216.09304	42	
217.11711	54	
223.07276	60	
224.09947	64	
224.13521	50	
229.08245	44	
232.13976	44	
237.10934	44	
237.15825	52	
239.09319	58	
239.14616	34	
240.11867	154	1+
244.09314	60	
244.14931	60	
249.16339	38	
251.07189	54	
253.06364	52	
256.02251	46	
256.98295	44	
257.13671	2838	1+
257.19372	56	
258.21674	44	
267.10349	50	
268.10264	122	
269.11839	48	
270.12390	40	
274.12475	32	
274.18146	46	
283.06287	66	
285.13145	1742	1+
287.00459	68	
288.20539	44	
288.84106	32	
296.23305	34	
303.02989	50	
313.10502	108	
313.14927	100	
327.20241	46	
330.12866	48	
332.12049	44	
333.12235	56	
335.14577	44	
348.14860	50	
348.41703	46	
354.88121	50	
356.16378	66	
358.98875	38	
359.16671	60	
372.20418	30	
374.18227	54	
376.16240	72	
376.20528	46	
382.20145	58	
383.16483	62	
391.18759	130	
393.13755	44	
399.18196	38	
401.14701	30	
403.21674	78	
415.23818	46	
427.15130	38	
428.17350	148	
429.17722	72	
432.25152	80	
442.20122	46	
443.26368	48	
443.31779	56	
444.22221	56	
445.23269	56	
445.72081	42	
446.18820	48	
461.21109	34	
462.20535	40	
471.17049	80	
474.25758	52	
486.17726	30	
488.19606	50	
496.22628	30	
505.23901	42	
506.29749	56	
542.23637	32	
547.24414	50	
558.24966	116	1+
568.23817	54	
569.22668	42	
584.26612	52	
585.24731	138	
585.64139	48	
587.26286	42	
587.34645	50	
591.29633	50	
602.02740	30	
602.27819	730	1+
602.36465	74	
602.85296	32	
603.53399	46	
631.48530	42	
740.42036	50	
749.35017	60	
750.36713	62	
759.38231	48	
844.35252	48	
END IONS

###FS:    #m/z: 454.24839 #charge 3+
###MS: 1215
###MSMS: 1219
BEGIN IONS
TITLE=Cmpd 81, +MS2(454.2484), 24.1eV, 10.3min #1219
RTINSECONDS=617.13
SCANS=1215,1219
PEPMASS=454.24839	21032
CHARGE=3+
203.10791	56	
209.08422	70	
216.10453	68	
218.12432	42	
221.09549	38	
225.13595	36	
226.13682	56	
227.05532	44	
228.16261	86	
233.09227	64	
233.14975	40	
234.16749	62	
236.12264	54	
240.13835	44	
241.11729	42	
249.11022	86	
250.48846	44	
259.02704	58	
262.04310	38	
264.13458	40	
266.10014	60	
268.11840	52	
271.13507	76	
278.13531	40	
281.15524	48	
283.09036	38	
283.17389	60	
284.13913	62	
286.19363	32	
291.14843	70	
306.92718	52	
310.13109	70	
311.17353	118	
312.15351	42	
324.14448	58	
331.04717	46	
344.18974	44	
350.12399	68	
354.24557	54	
356.98418	50	
364.23244	34	
365.99384	46	
369.21187	36	
388.14504	40	
390.14382	60	
415.21771	70	
416.18949	46	
417.84515	84	
420.23036	32	
429.27012	40	
436.84951	46	
439.26139	42	
442.29942	38	
453.36342	36	
455.02080	38	
456.34215	36	
461.24841	70	
489.21156	42	
497.27106	38	
499.20434	40	
511.10359	60	
511.24895	34	
525.29350	76	
530.28955	52	
531.28692	40	
538.96723	56	
541.26828	48	
556.32999	74	
568.31395	32	
636.32778	48	
651.41438	38	
668.35394	34	
669.30808	56	
672.38237	48	
681.36513	42	
689.33261	48	
698.37596	34	
700.39632	60	
705.45021	34	
706.38112	40	
747.30896	54	
786.39766	42	
803.48158	38	
913.49408	40	
END IONS

###FS:    #m/z: 569.56487 #charge 3+
###MS: 1220
###MSMS: 1221
BEGIN IONS
TITLE=Cmpd 82, +MS2(569.5649), 26.4eV, 10.3min #1221
RTINSECONDS=617.915
SCANS=1220-1221
PEPMASS=569.56487	17552
CHARGE=3+
160.46261	36	
217.13516	90	
218.14130	46	
230.11289	56	
265.12100	36	
289.15860	58	
297.16480	36	
298.18046	26	
312.12565	30	
316.91548	42	
334.17832	68	
339.16675	68	
342.18923	26	
371.15550	42	
376.11016	40	
447.10572	74	
447.85247	44	
447.92508	66	
484.24189	40	
507.22947	44	
529.29018	48	
568.26578	52	
570.23231	42	
618.19730	62	
647.08852	36	
654.26928	42	
692.35909	44	
758.47501	34	
END IONS

###FS:    #m/z: 641.60046 #charge 1+
###MS: 1222
###MSMS: 1223
BEGIN IONS
TITLE=Cmpd 83, +MS2(641.6005), 27.0eV, 10.3min #1223
RTINSECONDS=618.523
SCANS=1222-1223
PEPMASS=641.60046	102324
CHARGE=1+
145.13878	18	
146.43140	18	
153.49562	18	
153.67727	18	
158.39849	18	
170.47625	18	
170.53436	18	
170.60614	18	
172.92506	18	
186.33371	18	
190.41812	18	
191.47059	18	
192.83476	18	
193.07108	18	
193.23114	18	
200.75047	18	
201.83478	18	
206.77664	18	
206.98526	28	
214.74806	18	
217.00922	18	
217.11540	2084	1+
217.17438	74	
218.76368	32	
219.13109	18	
219.56912	18	
224.13402	18	
224.57309	18	
225.65691	18	
230.08323	44	
230.53858	18	
232.14244	64	
240.09328	26	
242.16209	42	
243.12406	56	
245.10340	30	
253.06698	18	
257.44912	18	
260.12191	44	
262.07268	30	
265.08052	18	
266.06524	44	
266.15114	54	
268.43607	18	
272.13732	34	
274.26478	18	
276.93686	18	
277.11546	18	
277.63416	18	
281.45424	18	
282.47381	18	
282.66739	18	
282.98741	56	
283.10821	38	
290.74585	18	
291.46478	18	
298.16564	50	
298.65537	18	
299.09259	34	
300.11125	18	
302.52359	18	
303.90445	18	
309.91989	20	
315.18063	18	
316.15908	88	
316.97444	24	
319.62882	18	
321.06220	18	
333.19108	24	
334.64767	18	
341.46616	18	
345.67199	18	
349.37505	18	
350.80984	18	
359.21164	52	
360.78152	18	
381.10262	36	
385.59711	18	
391.47284	18	
398.11953	36	
398.16502	58	
400.47186	18	
412.91953	24	
414.10354	18	
417.47090	18	
417.62599	18	
427.99043	18	
430.18364	28	
437.92856	18	
442.56869	18	
443.41035	46	
446.20442	18	
449.21456	68	
449.39441	22	
456.65817	18	
469.18728	32	
475.77995	18	
478.10047	18	
479.10132	32	
491.57327	18	
498.89416	18	
499.26543	18	
502.77147	18	
506.82285	18	
507.78958	18	
515.91915	18	
525.89428	18	
527.32366	18	
527.54003	18	
532.09422	18	
533.48969	18	
535.23810	18	
543.76061	18	
554.09868	18	
560.19585	18	
564.16727	18	
564.91970	18	
585.83004	18	
587.28789	18	
587.57968	18	
599.13443	18	
617.22847	18	
618.97878	18	
631.55679	18	
635.10025	18	
641.29488	50	
641.81904	18	
642.13070	18	
END IONS

###FS:    #m/z: 481.45327 #charge 4+
###MS: 1222
###MSMS: 1224
BEGIN IONS
TITLE=Cmpd 84, +MS2(481.4533), 24.6eV, 10.3min #1224
RTINSECONDS=618.548
SCANS=1222,1224
PEPMASS=481.45327	54686
CHARGE=4+
147.75203	20	
168.46590	18	
169.94696	18	
178.19283	18	
181.79209	18	
187.71178	18	
195.63621	18	
196.01713	18	
206.50199	18	
206.83310	18	
209.08967	76	
209.27945	18	
212.92627	20	
213.05068	100	
214.12272	56	
216.16182	22	
216.97000	74	
217.11423	302	1+
217.16776	42	
217.67675	18	
218.79028	18	
219.08117	60	
221.04513	46	
222.53818	18	
226.09853	54	
228.14997	72	
229.60962	18	
230.06979	42	
230.10569	70	
230.19298	18	
230.44520	18	
231.01117	62	
231.19474	18	
231.69245	18	
232.14113	158	
236.55003	18	
237.04067	36	
250.82368	18	
256.04425	18	
256.99998	18	
258.12584	24	
259.45190	18	
261.00982	18	
265.45137	20	
266.08240	66	
267.27099	18	
274.27778	18	
274.38854	22	
274.71573	18	
274.78080	18	
275.06597	56	
276.08428	34	
277.25054	18	
277.90023	18	
280.36638	18	
285.11387	40	
286.31806	18	
288.20312	34	
289.55110	18	
290.44247	18	
297.91633	18	
298.05638	18	
299.79396	18	
302.95164	18	
308.58058	18	
311.65931	18	
316.16535	40	
323.59480	18	
324.89550	18	
325.08493	36	
326.09954	20	
333.17781	102	
336.57988	18	
338.19991	18	
341.67898	18	
342.00802	18	
344.09685	66	
346.97240	74	
352.83232	18	
370.09198	20	
370.44450	18	
373.18727	18	
374.49027	18	
375.22500	18	
377.78443	18	
378.76173	18	
381.57852	18	
384.27234	18	
386.89229	78	
388.87255	18	
392.82032	18	
395.08515	18	
397.37735	18	
398.12964	52	
410.59070	18	
412.86889	18	
416.10938	44	
423.21218	18	
423.97705	18	
424.57542	18	
424.92602	18	
429.22670	50	
430.70729	20	
431.10388	18	
431.55502	18	
432.08753	40	
436.74637	18	
438.45450	18	
438.95881	18	
439.46341	18	
441.61671	18	
445.17122	18	
447.22787	50	
447.28862	18	
448.48499	18	
455.59059	18	
457.69340	20	
460.00311	18	
467.14156	40	
472.24152	18	
473.26704	32	
475.03242	18	
481.55161	18	
481.94952	54	
485.30341	18	
486.27753	36	
486.54954	18	
488.89035	18	
491.15558	18	
504.74515	18	
505.95123	18	
508.24300	40	
508.82807	18	
513.54241	28	
514.32130	18	
517.24563	18	
519.89177	18	
522.52073	18	
523.11914	18	
527.05325	18	
531.16591	40	
536.28003	18	
541.17609	18	
549.13211	18	
601.28281	26	
731.39089	22	
734.22504	42	
757.30846	20	
1106.30317	20	
1147.03924	20	
1755.63624	20	
END IONS

###FS:    #m/z: 443.70485 #charge 2+
###MS: 1222
###MSMS: 1225
BEGIN IONS
TITLE=Cmpd 85, +MS2(443.7048), 24.7eV, 10.3min #1225
RTINSECONDS=618.596
SCANS=1222,1225
PEPMASS=443.70485	60796
CHARGE=2+
212.11406	466	1+
213.37908	24	
214.08871	56	
216.11217	60	
217.07617	66	
223.09375	56	
226.14957	44	
231.09186	44	
232.07904	58	
238.07385	42	
238.15070	44	
239.08384	38	
239.13096	70	
240.11489	50	
240.15113	86	
241.12524	62	
242.16278	50	
248.12081	48	
249.13950	60	
255.09536	68	
255.13944	42	
257.13765	1882	1+
257.22875	48	
257.52236	28	
261.52653	30	
262.10300	42	
267.11383	74	
268.12686	50	
269.11830	78	
269.16377	24	
270.16208	36	
273.10976	40	
277.10014	32	
279.07614	40	
281.15124	40	
284.08816	32	
285.13082	924	1+
296.11880	24	
297.06242	54	
307.09800	42	
313.14484	138	
314.15336	46	
315.12857	34	
317.15314	32	
322.15647	50	
327.19489	24	
331.12796	62	
331.27193	36	
341.15671	50	
346.93397	44	
349.17349	44	
354.90562	58	
356.14941	44	
357.10663	72	
359.03321	58	
359.16794	56	
364.18021	34	
365.15949	32	
367.14339	34	
372.90693	76	
374.20705	50	
376.96050	36	
380.91944	46	
387.13064	52	
391.09791	30	
408.96292	56	
411.15787	52	
417.15068	34	
428.17498	40	
429.20766	50	
437.12758	44	
442.15489	54	
444.19519	38	
446.17069	46	
470.20567	104	
471.17267	56	
475.19215	44	
488.22464	26	
489.21516	26	
501.22808	60	
506.26307	34	
541.22363	50	
543.28412	34	
560.25249	36	
561.31113	50	
581.29605	36	
585.24981	32	
587.25061	50	
602.15291	46	
602.27525	552	1+
603.55460	36	
604.26979	24	
605.22561	38	
624.31626	30	
625.34686	26	
697.30834	26	
712.30445	36	
716.28608	42	
731.34651	42	
732.31822	36	
749.34309	106	1+
750.40340	40	
753.25311	38	
762.53275	30	
835.28687	26	
END IONS

###FS:    #m/z: 569.56528 #charge 3+
###MS: 1222
###MSMS: 1226
BEGIN IONS
TITLE=Cmpd 86, +MS2(569.5653), 26.4eV, 10.3min #1226
RTINSECONDS=618.655
SCANS=1222,1226
PEPMASS=569.56528	18120
CHARGE=3+
230.07035	50	
248.04544	58	
325.17948	48	
337.13193	64	
369.08119	60	
385.20354	30	
393.14620	56	
393.89426	64	
411.13125	52	
456.21950	36	
478.87362	42	
482.14027	32	
486.31356	36	
503.15403	44	
503.26940	50	
523.76719	48	
535.79620	44	
552.16530	32	
677.33744	36	
END IONS

###FS:    #m/z: 454.24880 #charge 3+
###MS: 1222
###MSMS: 1227
BEGIN IONS
TITLE=Cmpd 87, +MS2(454.2488), 24.1eV, 10.3min #1227
RTINSECONDS=618.718
SCANS=1222,1227
PEPMASS=454.24880	23034
CHARGE=3+
207.01754	94	
207.15750	80	
215.10692	80	
218.05860	48	
224.18534	66	
226.17673	62	
227.12046	40	
228.15813	68	
229.16961	42	
235.11547	58	
245.09044	40	
254.11401	84	
256.12324	80	
272.16450	32	
275.07534	72	
279.13545	76	
279.24461	58	
282.15510	88	
284.16344	34	
295.15133	32	
298.08852	60	
299.17750	52	
308.99819	48	
314.20534	32	
326.18346	58	
328.15420	34	
331.12454	42	
335.15171	54	
337.11736	32	
339.91963	46	
344.19385	44	
364.18407	38	
375.21554	70	
376.17765	48	
379.14988	44	
388.09831	84	
404.11008	34	
409.25011	52	
411.22176	52	
416.86671	40	
425.29403	42	
429.24683	40	
433.17178	34	
435.19588	38	
444.20531	64	
452.21678	42	
454.27429	32	
456.47453	40	
466.18854	76	
467.13068	40	
481.16059	32	
483.25569	36	
494.22321	64	
498.20587	42	
502.23101	60	
511.27379	38	
528.29904	38	
531.24921	82	
540.28953	38	
544.30852	38	
545.22332	32	
568.30909	52	
570.36219	38	
582.30156	46	
594.37460	48	
667.34169	42	
669.32673	36	
686.33506	82	
769.32632	36	
810.44527	34	
END IONS

###FS:    #m/z: 487.22047 #charge 1+
###MS: 1228
###MSMS: 1229
BEGIN IONS
TITLE=Cmpd 88, +MS2(487.2205), 26.5eV, 10.3min #1229
RTINSECONDS=619.511
SCANS=1228-1229
PEPMASS=487.22047	28218
CHARGE=1+
147.29104	18	
167.72272	18	
197.10155	66	
203.10102	44	
207.08380	108	
208.06554	132	
208.41277	62	
212.11791	40	
214.11635	40	
217.14386	38	
224.13471	60	
224.97539	22	
225.09402	1072	1+
226.14395	48	
229.12966	52	
230.06524	30	
230.09610	76	
230.19695	26	
235.17584	48	
240.08918	40	
240.11734	58	
240.85637	42	
242.17826	38	
245.06718	50	
246.07948	50	
249.15534	52	
250.18212	56	
255.10577	104	
256.13679	60	
257.13223	118	
257.18119	54	
258.13537	76	
270.21495	46	
271.19700	66	
273.10900	64	
278.12731	64	
285.13259	166	
288.07532	58	
289.20452	36	
290.13562	52	
295.13195	40	
298.04336	66	
301.20126	48	
313.13760	90	
322.11370	56	
325.15907	46	
327.11572	50	
331.11938	58	
331.20080	44	
332.14615	22	
333.94426	36	
341.15730	26	
342.17375	52	
344.15080	44	
348.12339	44	
354.15117	46	
357.22007	68	
359.15300	46	
361.49274	18	
368.88026	32	
371.17982	46	
372.15767	274	
373.33644	18	
374.15356	18	
376.18290	30	
383.13493	58	
386.27054	58	
387.19834	42	
388.88822	32	
391.18864	54	
392.23910	46	
400.14086	26	
400.20164	64	
402.16493	44	
407.00836	28	
411.15378	62	
428.16442	68	
428.84632	36	
435.42677	24	
446.86543	22	
455.25051	40	
458.18128	38	
485.34404	48	
486.35336	200	
488.21985	50	
END IONS

###FS:    #m/z: 641.60036 #charge 3+
###MS: 1230
###MSMS: 1231
BEGIN IONS
TITLE=Cmpd 89, +MS2(641.6004), 27.0eV, 10.3min #1231
RTINSECONDS=620.109
SCANS=1230-1231
PEPMASS=641.60036	135796
CHARGE=3+
160.34475	18	
175.06155	42	
175.17301	18	
180.22692	20	
181.04471	18	
213.16611	50	
216.81649	20	
216.90514	22	
216.96916	34	
217.11456	3214	1+
217.29696	142	
217.36955	54	
218.01863	18	
218.25039	24	
219.66221	18	
219.83706	38	
220.55576	38	
220.76136	18	
221.47747	18	
223.96557	18	
225.11869	50	
226.09443	54	
228.14537	56	
230.06990	48	
230.68962	18	
232.13671	186	
232.73340	18	
233.14011	104	
239.02807	18	
240.19923	56	
244.27028	24	
244.66517	18	
246.61771	18	
253.55435	18	
258.11752	54	
265.08860	44	
274.36882	18	
275.02382	18	
282.12098	48	
282.84343	18	
283.09601	74	
284.30664	18	
286.37565	18	
289.16370	56	
290.01891	18	
291.26376	18	
293.11600	36	
294.30896	18	
298.16976	64	
300.13531	52	
303.74023	18	
310.05577	38	
316.27611	26	
317.18417	116	
318.82922	18	
322.46589	18	
322.69152	18	
324.67383	18	
325.17389	18	
326.14265	36	
329.82011	18	
333.09828	18	
333.17948	24	
333.21293	24	
334.41791	18	
338.39728	18	
339.66466	18	
341.27275	18	
342.18165	68	
344.95223	18	
346.11942	28	
347.12843	18	
351.95292	18	
358.02787	18	
358.43901	18	
360.32931	18	
361.65697	18	
375.08826	52	
380.11739	40	
389.04359	38	
390.25175	18	
390.93451	18	
390.97073	18	
395.29847	18	
396.57955	18	
398.11752	32	
400.99578	18	
408.49337	18	
412.39575	18	
413.20399	18	
413.80004	18	
415.15208	80	
419.96114	18	
420.92171	18	
428.80297	18	
430.62041	18	
433.10591	18	
436.16099	32	
438.82724	18	
448.70673	18	
455.18417	46	
467.13558	48	
470.97411	18	
477.91166	18	
478.59847	18	
480.72012	56	
491.74158	18	
494.15282	32	
495.12528	28	
497.38131	18	
498.01772	18	
499.87380	28	
506.01600	18	
506.71093	18	
507.84268	18	
508.31461	18	
512.63707	18	
513.24681	56	
530.18195	74	
530.77277	36	
536.81353	18	
549.74559	18	
561.28661	18	
562.89344	30	
563.94353	18	
567.90324	18	
569.12632	18	
572.07711	18	
591.29971	26	
594.20296	56	
602.02386	18	
603.57244	18	
619.02438	18	
620.69246	18	
623.75426	18	
632.95852	18	
641.52735	18	
648.56654	18	
652.83924	18	
669.50142	18	
670.99206	18	
675.69161	18	
679.39758	18	
753.57508	20	
755.67037	26	
796.09502	22	
946.55479	192	1+
1028.83782	56	
1178.08604	20	
1411.77225	20	
1804.59309	20	
1878.76360	20	
END IONS

###FS:    #m/z: 481.45355 #charge 4+
###MS: 1230
###MSMS: 1232
BEGIN IONS
TITLE=Cmpd 90, +MS2(481.4536), 24.6eV, 10.3min #1232
RTINSECONDS=620.13
SCANS=1230,1232
PEPMASS=481.45355	73750
CHARGE=4+
175.58896	18	
179.20051	18	
181.35124	18	
183.03643	18	
187.79786	18	
189.69286	18	
192.52959	18	
200.14219	34	
203.08983	18	
208.28106	18	
209.09827	32	
210.89933	18	
212.09162	60	
215.10176	70	
217.11580	536	1+
217.26377	18	
217.58795	20	
219.37913	18	
223.60145	18	
224.74570	18	
226.07525	58	
226.90496	18	
227.15714	66	
228.13567	48	
228.55987	18	
229.17415	30	
230.08253	52	
230.43130	18	
232.13014	146	
232.37419	18	
234.14098	18	
235.08817	44	
235.66127	18	
235.93456	18	
237.21873	18	
239.11324	48	
240.10664	52	
244.18871	96	
246.33419	18	
247.09530	48	
247.45276	18	
248.63990	18	
250.07814	18	
251.74057	18	
252.10629	58	
255.13152	64	
257.11329	24	
257.29797	18	
258.13737	42	
259.00619	52	
263.92701	18	
264.38641	18	
268.14826	62	
269.77561	18	
270.70493	18	
276.92380	18	
278.23193	18	
279.59564	18	
282.82583	18	
283.09910	46	
287.10689	42	
288.32326	18	
291.17863	52	
293.91847	18	
297.08122	18	
298.20778	20	
300.11680	34	
302.32334	18	
304.65773	18	
305.62237	18	
309.02408	24	
310.21484	18	
311.08702	44	
311.67780	18	
317.15370	80	
317.91861	18	
318.32254	32	
323.09345	32	
325.40990	18	
326.87983	18	
328.92715	18	
333.17998	82	
334.19291	54	
336.96892	18	
339.62607	18	
339.97851	66	
341.09154	32	
341.20094	44	
342.20059	32	
343.18759	18	
354.11658	18	
359.20648	54	
364.17477	18	
364.29964	18	
367.31298	18	
372.09474	52	
380.14105	40	
384.05691	18	
384.52891	18	
385.57142	18	
387.81528	20	
398.13058	74	
402.88468	18	
403.70458	18	
411.14508	24	
411.20611	42	
412.35855	18	
414.17013	26	
424.16012	66	
427.39507	18	
429.64882	18	
430.75076	18	
430.85940	18	
431.27236	18	
436.79014	18	
437.86286	18	
438.61345	18	
438.69567	18	
440.03420	18	
444.98903	18	
445.65177	18	
449.94939	18	
450.13866	48	
452.16159	44	
454.82004	18	
457.50867	18	
458.11344	18	
458.20867	18	
459.91332	18	
464.04783	18	
466.45263	18	
470.86053	18	
472.22447	18	
478.12649	24	
480.06531	18	
482.17250	32	
482.75269	18	
484.93450	18	
487.42743	18	
488.49117	18	
501.37580	18	
505.83940	18	
510.21637	40	
525.25266	40	
538.53701	20	
544.52325	26	
610.29408	26	
651.20332	42	
794.72947	20	
956.31059	20	
1721.42084	20	
END IONS

###FS:    #m/z: 487.21925 #charge 2+
###MS: 1230
###MSMS: 1233
BEGIN IONS
TITLE=Cmpd 91, +MS2(487.2193), 26.5eV, 10.3min #1233
RTINSECONDS=620.155
SCANS=1230,1233
PEPMASS=487.21925	41394
CHARGE=2+
148.14682	18	
178.14043	18	
178.23826	18	
180.82995	18	
181.79563	18	
185.84813	20	
190.51927	18	
190.97836	18	
192.09766	18	
193.18385	18	
197.09544	44	
198.85996	18	
200.69115	18	
201.42597	18	
201.62290	18	
203.81782	18	
207.08149	78	
207.10563	46	
207.43581	18	
208.06112	128	
212.12091	78	
213.16496	26	
214.70588	18	
216.09574	54	
216.35042	18	
217.02851	18	
217.13247	60	
217.25991	18	
217.63042	18	
218.97615	18	
219.34812	18	
220.54364	18	
223.38625	18	
224.78494	30	
225.09477	944	1+
225.15395	60	
225.40753	42	
227.09412	114	
228.02601	18	
228.14003	42	
228.17038	22	
229.10646	60	
230.10488	60	
233.75268	18	
234.11309	70	
240.82805	18	
241.07530	54	
245.06609	42	
251.78210	18	
252.09025	70	
253.28770	18	
255.55451	18	
257.13360	50	
259.55732	18	
260.72238	18	
266.22374	18	
268.14821	42	
273.11388	54	
274.16944	18	
280.32695	18	
281.12739	30	
283.77293	18	
285.38000	18	
286.48195	18	
288.30549	18	
289.16379	18	
291.13328	44	
291.60779	18	
294.85249	18	
295.86001	18	
296.46805	18	
296.77907	18	
298.00218	18	
298.54910	18	
299.90274	18	
300.12920	54	
307.16162	18	
309.15067	62	
312.12248	50	
314.06187	18	
314.43767	18	
323.63012	18	
325.13189	68	
326.50140	18	
331.13852	92	
332.33447	18	
333.11290	36	
334.33656	18	
335.88883	18	
344.07784	18	
344.62663	18	
346.72383	20	
346.82130	18	
347.05639	40	
348.46577	18	
350.06515	18	
353.77684	18	
354.15475	68	
357.07770	18	
358.43901	18	
359.99157	18	
361.31861	18	
366.99705	18	
367.16862	68	
368.04064	18	
368.93992	18	
370.10709	18	
372.16140	86	
373.19486	18	
373.35667	18	
375.14391	18	
376.22439	26	
378.30856	18	
380.51080	18	
380.77121	20	
382.71431	18	
383.41606	18	
386.62564	18	
391.21495	46	
392.26551	18	
392.57139	18	
393.52609	18	
395.52745	18	
396.29295	18	
398.67225	18	
399.21066	18	
403.54159	18	
407.39917	18	
407.64748	18	
410.82409	18	
411.38126	18	
412.23101	18	
415.42539	18	
416.23125	18	
417.23567	18	
421.17948	18	
424.49455	18	
432.19249	40	
474.17061	80	
486.35468	54	
488.16428	24	
488.31081	64	
490.18697	76	
493.10686	38	
505.21521	46	
505.26207	28	
538.25486	28	
561.23381	32	
602.29067	76	
603.28022	22	
666.20690	34	
749.34013	106	1+
END IONS

###FS:    #m/z: 443.70537 #charge 2+
###MS: 1230
###MSMS: 1234
BEGIN IONS
TITLE=Cmpd 92, +MS2(443.7054), 24.7eV, 10.3min #1234
RTINSECONDS=620.196
SCANS=1230,1234
PEPMASS=443.70537	70856
CHARGE=2+
146.49542	54	
190.02465	18	
201.12169	40	
212.12372	118	
213.11575	54	
215.10897	38	
217.11754	50	
222.09804	68	
223.09100	20	
225.16950	54	
227.20846	50	
231.99501	40	
238.07341	62	
239.06060	60	
239.11761	44	
240.11096	300	
244.13419	44	
255.10714	44	
257.13504	1330	1+
257.21027	42	
257.87344	22	
268.10243	92	
273.11393	50	
285.12890	776	1+
285.73364	32	
287.16482	34	
287.98414	22	
294.14222	44	
297.12080	26	
297.18418	40	
301.64942	58	
316.08966	20	
327.89077	34	
331.12890	40	
349.17452	34	
351.86148	30	
354.91758	22	
358.83055	18	
359.19761	58	
366.20517	36	
370.15622	42	
373.17025	38	
381.14423	48	
391.19587	64	
392.19362	66	
400.24146	48	
410.17110	38	
412.14147	38	
426.80848	24	
427.19507	40	
428.16959	164	1+
428.23141	26	
443.22497	36	
443.28499	50	
446.17944	26	
471.33147	36	
487.22498	60	
488.19358	58	
496.20250	40	
505.22154	50	
515.20063	54	
529.26937	34	
529.35654	30	
531.30919	40	
542.23918	22	
568.23444	58	
570.69530	40	
570.82098	36	
585.24776	86	
602.27592	674	1+
602.91089	26	
622.28983	50	
658.30393	20	
705.33922	26	
749.34658	50	
749.87113	36	
END IONS

###FS:    #m/z: 569.56535 #charge 3+
###MS: 1230
###MSMS: 1235
BEGIN IONS
TITLE=Cmpd 93, +MS2(569.5654), 26.4eV, 10.3min #1235
RTINSECONDS=620.259
SCANS=1230,1235
PEPMASS=569.56535	22632
CHARGE=3+
217.08313	50	
269.07176	40	
280.08135	36	
289.18078	46	
304.18171	72	
324.20195	56	
333.19801	44	
341.96492	48	
366.06966	54	
372.13955	38	
384.13931	30	
385.55067	60	
398.11925	36	
428.89740	30	
440.10512	52	
453.18429	38	
486.85021	46	
568.80105	42	
569.17723	42	
577.16441	44	
580.31953	44	
640.22913	38	
END IONS

###FS:    #m/z: 319.14674 #charge 1+
###MS: 1236
###MSMS: 1237
BEGIN IONS
TITLE=Cmpd 94, +MS2(319.1467), 23.0eV, 10.4min #1237
RTINSECONDS=621.025
SCANS=1236-1237
PEPMASS=319.14674	12978
CHARGE=1+
187.71357	32	
208.06216	114	
209.07493	40	
212.09173	54	
217.07839	32	
219.12003	46	
221.60571	58	
224.12931	94	
225.09598	384	1+
225.14115	40	
227.11713	48	
229.14633	64	
231.12251	40	
237.17027	54	
238.07866	58	
238.12245	50	
238.15096	64	
239.06000	48	
239.11731	70	
241.12531	64	
242.08819	38	
244.12917	36	
256.96303	46	
257.08005	52	
257.14249	82	
262.89999	32	
263.08524	68	
274.13424	46	
285.11083	50	
290.14387	36	
290.18803	38	
291.04456	40	
308.14867	72	
311.16094	50	
316.12314	76	
317.12212	166	1+
320.24311	56	
322.89295	62	
END IONS

###FS:    #m/z: 487.22001 #charge 2+
###MS: 1238
###MSMS: 1239
BEGIN IONS
TITLE=Cmpd 95, +MS2(487.2200), 26.5eV, 10.4min #1239
RTINSECONDS=621.637
SCANS=1238-1239
PEPMASS=487.22001	101236
CHARGE=2+
148.92521	20	
154.63925	18	
156.55581	18	
159.06794	18	
163.20448	18	
168.24855	18	
168.72080	18	
173.75211	18	
177.11833	18	
178.30816	18	
180.74549	18	
190.38201	18	
192.44244	18	
192.90747	20	
195.19716	18	
197.10129	22	
200.67632	18	
202.10204	58	
207.08340	220	
208.06542	346	
208.14435	66	
209.11627	32	
211.02271	24	
217.09881	52	
217.13258	100	
220.09092	30	
224.78318	22	
225.09608	2292	1+
225.17700	50	
226.10573	82	
227.16204	68	
228.14112	42	
229.15548	24	
230.10627	72	
233.18481	20	
237.00916	18	
239.16548	44	
240.69810	18	
241.07266	46	
241.42954	18	
245.13960	42	
245.16414	60	
250.59577	18	
251.89840	18	
252.13522	18	
257.14307	134	
257.19723	18	
268.80927	18	
272.06737	18	
273.11227	46	
273.14767	18	
280.79139	44	
281.06751	42	
285.13026	142	
286.12740	52	
288.30993	18	
290.83513	18	
295.13568	24	
303.19530	22	
307.44148	18	
308.14453	36	
309.16086	34	
313.12939	94	
314.10447	72	
322.65861	18	
324.13603	46	
328.13905	46	
334.18823	18	
336.74316	18	
340.12278	44	
342.15278	60	
344.04387	20	
344.16524	20	
347.13228	34	
354.15560	112	
355.15254	48	
355.86215	18	
356.83542	18	
357.12840	40	
357.16198	26	
357.24717	62	
359.55473	18	
368.70143	22	
368.88417	60	
370.36392	18	
372.16074	340	1+
372.23086	40	
374.20788	44	
378.35438	18	
383.60058	20	
387.20453	22	
387.88229	18	
388.77451	18	
391.18766	24	
392.06857	20	
398.48416	18	
402.61157	18	
402.92671	18	
410.16923	18	
411.16911	40	
411.31757	18	
426.50821	18	
428.16957	28	
428.34245	18	
430.92460	18	
434.75780	18	
435.46203	18	
436.83391	18	
446.82382	18	
446.89073	34	
455.74145	18	
467.41969	18	
470.65611	18	
471.18881	42	
476.18244	36	
477.21963	18	
481.96523	18	
486.34346	54	
489.20271	30	
494.15883	18	
499.16615	28	
504.00459	18	
507.53604	18	
510.28732	18	
511.48224	18	
518.27589	18	
520.53647	18	
524.20236	46	
530.54990	18	
532.01577	18	
532.20194	46	
533.53807	18	
543.28613	42	
548.29224	18	
551.31762	18	
553.05805	18	
557.29722	30	
562.10537	18	
565.16857	18	
568.21802	28	
580.04200	18	
581.30331	18	
583.27371	18	
586.25061	54	
587.17376	18	
602.28445	340	1+
602.45247	42	
603.60126	26	
604.32475	50	
605.27821	30	
611.96656	20	
660.78802	42	
729.28898	20	
749.34923	108	1+
END IONS

###FS:    #m/z: 641.60043 #charge 3+
###MS: 1238
###MSMS: 1240
BEGIN IONS
TITLE=Cmpd 96, +MS2(641.6004), 27.0eV, 10.4min #1240
RTINSECONDS=621.656
SCANS=1238,1240
PEPMASS=641.60043	149470
CHARGE=3+
151.46583	18	
171.51676	18	
184.76500	18	
205.61533	18	
209.08598	60	
210.67134	18	
211.46225	18	
215.17018	18	
216.00881	74	
217.11357	1078	
217.16945	34	
217.29483	46	
218.10560	22	
218.39172	18	
219.11733	100	
221.13484	18	
228.14762	48	
230.08938	44	
232.13818	60	
234.66190	18	
234.82631	18	
239.31951	18	
246.00979	18	
246.61771	18	
248.99081	18	
250.17749	18	
252.83389	18	
264.64181	18	
284.11574	56	
284.63771	18	
286.86748	18	
291.84024	18	
310.62062	18	
321.36241	18	
322.41420	18	
324.56066	18	
325.12236	54	
325.34854	18	
329.00310	18	
333.18516	32	
333.26485	64	
333.67650	18	
353.40774	18	
358.04273	18	
358.44397	18	
378.95532	18	
381.90068	18	
390.83102	18	
393.87922	18	
394.98113	18	
398.31177	18	
398.88130	18	
417.17464	28	
426.83232	22	
428.45620	18	
439.64450	18	
444.05651	18	
447.04513	18	
453.33659	18	
465.23252	18	
471.29792	18	
475.62015	18	
488.70522	18	
491.62552	18	
493.84223	24	
511.19225	18	
514.22637	18	
523.99946	18	
529.64605	18	
545.57469	18	
548.37191	18	
554.14799	18	
555.10333	20	
557.15238	18	
561.39203	18	
565.31168	18	
570.87587	18	
581.19055	42	
583.05250	18	
586.51440	18	
594.96817	18	
595.14693	18	
595.86223	18	
611.77882	18	
615.80536	18	
617.69674	18	
620.63378	18	
622.52603	18	
624.95100	18	
626.33881	18	
653.08670	18	
656.35468	18	
670.37528	18	
674.31130	18	
674.66474	18	
679.88884	18	
691.29176	18	
692.00760	18	
697.63698	18	
697.96191	18	
717.14793	18	
724.85713	18	
728.52585	18	
729.82623	18	
757.17166	18	
761.84556	18	
762.88615	18	
766.53384	20	
769.05756	18	
775.46517	18	
797.65393	18	
798.95541	18	
801.68012	18	
810.05339	18	
811.81976	18	
826.42628	18	
832.26761	18	
833.92198	18	
844.53672	18	
846.88098	18	
850.66297	18	
860.40047	18	
876.69081	18	
876.79156	18	
888.32227	18	
903.46495	18	
905.56663	18	
912.98523	18	
914.31430	18	
923.68461	18	
927.71395	18	
929.60422	18	
936.44757	18	
957.68703	18	
963.13768	18	
971.13875	18	
981.31167	18	
988.41653	18	
1008.95359	18	
1045.39961	18	
1066.24404	18	
1093.49112	18	
1097.03388	18	
1102.82373	18	
1103.04104	18	
1110.03234	18	
1112.40551	18	
1117.92943	18	
1273.81749	20	
1821.92567	20	
END IONS

###FS:    #m/z: 481.45343 #charge 4+
###MS: 1238
###MSMS: 1241
BEGIN IONS
TITLE=Cmpd 97, +MS2(481.4534), 24.6eV, 10.4min #1241
RTINSECONDS=621.679
SCANS=1238,1241
PEPMASS=481.45343	81316
CHARGE=4+
146.64688	18	
195.84128	18	
198.66809	18	
200.63554	18	
201.31084	18	
202.95185	18	
203.09751	58	
209.57110	18	
211.07852	56	
213.04679	78	
216.58147	18	
217.04393	18	
217.11361	680	1+
217.16280	56	
217.19094	54	
218.50004	22	
222.60067	18	
223.74236	18	
226.11406	30	
227.31895	26	
228.27704	18	
228.98344	18	
229.08643	18	
232.13745	46	
232.21065	18	
233.14593	66	
235.13113	50	
237.06759	30	
238.08906	48	
239.35595	18	
239.78535	18	
240.10722	58	
241.12006	52	
243.04263	18	
244.09975	62	
244.15767	40	
245.15649	74	
246.05306	26	
246.10922	64	
248.85868	18	
249.12299	18	
253.09946	48	
255.10097	80	
256.12781	68	
258.12988	38	
263.66771	18	
265.13137	118	
266.07419	42	
268.12315	18	
269.12758	52	
270.11996	56	
271.13037	50	
279.00080	18	
279.60878	18	
282.89186	18	
286.07856	44	
287.08071	34	
290.15710	18	
295.09560	52	
295.78349	18	
296.05812	18	
297.16642	28	
300.15626	44	
302.71938	18	
305.77338	18	
306.28616	18	
310.14923	48	
312.51004	18	
314.18305	62	
315.18340	32	
315.38047	18	
315.85516	36	
316.11604	56	
317.95128	18	
319.18448	18	
323.16261	62	
324.08690	30	
325.16233	34	
325.78298	18	
329.28799	18	
331.53341	18	
333.18603	194	
334.03515	18	
334.90148	18	
336.19667	90	
337.13949	32	
339.83832	18	
339.89622	20	
342.11453	20	
342.17857	52	
342.21212	44	
343.09708	38	
344.18565	46	
350.16251	36	
352.11878	52	
354.17960	120	
359.54977	18	
361.23902	18	
362.61321	18	
369.30195	18	
370.13350	42	
372.99266	18	
374.12479	46	
375.09069	34	
375.24023	18	
377.51489	20	
381.10271	32	
381.16966	18	
383.38096	50	
385.23369	54	
385.67935	18	
387.55248	18	
388.39790	18	
392.11968	40	
393.71302	18	
394.17014	18	
399.13103	26	
404.10959	18	
406.21746	44	
409.06485	18	
413.66696	18	
418.48218	20	
420.34739	18	
421.09307	38	
422.92151	18	
438.11971	32	
449.13471	60	
455.13365	48	
457.23566	30	
460.09324	42	
464.15051	54	
469.20306	54	
478.11660	50	
486.29646	44	
497.30593	26	
525.26444	52	
537.21513	40	
540.14895	46	
557.22306	28	
561.23973	36	
562.13330	30	
567.26432	20	
588.21428	42	
598.20961	48	
639.27615	34	
705.21357	30	
733.37303	38	
763.48020	32	
863.35247	32	
1107.62566	62	
1804.35961	20	
END IONS

###FS:    #m/z: 319.14648 #charge 1+
###MS: 1238
###MSMS: 1242
BEGIN IONS
TITLE=Cmpd 98, +MS2(319.1465), 23.0eV, 10.4min #1242
RTINSECONDS=621.726
SCANS=1238,1242
PEPMASS=319.14648	21084
CHARGE=1+
199.92066	66	
207.08106	66	
208.06513	58	
212.10178	36	
215.08485	62	
223.14826	58	
225.09428	358	1+
238.07774	48	
239.12872	52	
240.12608	56	
257.07992	68	
272.19137	44	
274.12685	36	
276.94123	36	
284.23781	30	
285.11521	34	
286.13740	48	
286.17177	28	
296.10520	36	
300.12519	46	
302.93367	64	
309.15554	28	
314.11838	48	
317.13237	26	
END IONS

###FS:    #m/z: 569.56548 #charge 3+
###MS: 1238
###MSMS: 1243
BEGIN IONS
TITLE=Cmpd 99, +MS2(569.5655), 26.4eV, 10.4min #1243
RTINSECONDS=621.789
SCANS=1238,1243
PEPMASS=569.56548	25308
CHARGE=3+
213.09515	50	
232.13135	48	
232.19020	42	
241.10025	42	
241.13184	36	
245.13552	54	
253.14156	34	
266.16358	36	
272.09705	54	
283.10802	32	
286.12717	76	
294.11476	74	
297.30291	32	
299.06893	46	
303.00573	44	
308.13374	44	
311.17071	42	
370.91800	34	
443.22866	40	
503.19303	34	
568.29137	42	
568.81342	38	
569.66280	44	
570.35698	42	
686.24225	34	
726.75273	34	
820.67919	42	
END IONS

###FS:    #m/z: 509.76508 #charge 1+
###MS: 1244
###MSMS: 1245
BEGIN IONS
TITLE=Cmpd 100, +MS2(509.7651), 27.6eV, 10.4min #1245
RTINSECONDS=622.562
SCANS=1244-1245
PEPMASS=509.76508	12944
CHARGE=1+
212.14117	50	
213.12396	34	
215.12724	60	
217.12185	46	
218.14880	102	
221.09212	52	
224.09947	56	
225.15802	32	
229.99478	60	
230.14195	180	
233.14794	40	
239.15386	58	
240.13039	468	1+
241.07022	56	
242.19103	146	
244.12011	76	
244.17458	42	
252.11223	32	
256.05403	56	
256.19998	54	
257.07155	42	
258.19753	64	
259.14417	50	
269.12479	72	
270.17670	142	
271.17497	70	
273.13396	40	
281.23460	32	
283.13749	86	
287.11122	50	
292.14989	46	
296.29212	50	
297.21632	40	
299.19492	40	
303.19070	32	
308.19840	62	
311.16713	96	
312.11598	52	
313.18212	54	
316.11485	40	
321.10895	70	
325.21613	72	
328.16454	210	1+
330.12472	62	
331.12269	56	
333.18838	46	
334.94522	68	
338.19030	42	
343.19705	62	
343.22584	76	
344.19365	36	
347.19576	42	
348.25114	38	
351.86919	42	
359.17715	44	
361.24006	44	
368.20220	48	
372.17047	46	
377.21440	54	
382.96428	46	
392.81094	68	
393.23572	56	
396.22939	48	
399.22655	32	
400.22199	52	
403.19962	58	
411.69434	38	
415.09535	40	
416.15729	58	
419.23093	50	
426.21123	48	
428.88390	36	
430.23436	58	
433.20817	46	
443.20473	84	
444.22632	68	
445.86796	36	
446.85622	124	
453.96200	54	
454.22414	60	
458.21493	102	
459.16775	106	
466.85299	42	
472.26878	40	
472.83872	36	
474.20516	46	
493.28622	38	
508.17266	38	
508.24252	60	
510.23936	48	
END IONS

###FS:    #m/z: 487.22029 #charge 2+
###MS: 1246
###MSMS: 1247
BEGIN IONS
TITLE=Cmpd 101, +MS2(487.2203), 26.5eV, 10.4min #1247
RTINSECONDS=623.197
SCANS=1246-1247
PEPMASS=487.22029	217384
CHARGE=2+
195.10182	52	
197.12013	30	
207.08787	274	
207.97899	30	
208.07227	610	1+
208.11946	58	
208.34932	50	
210.06379	52	
212.10036	196	
213.07587	38	
214.07719	44	
215.10933	42	
217.09310	32	
217.13050	80	
218.09843	80	
219.07205	46	
221.74571	50	
225.09449	7770	1+
225.16792	106	
225.46350	40	
226.20075	46	
231.08802	60	
236.11654	38	
239.06872	52	
240.10932	74	
240.21888	42	
241.07924	72	
242.10440	94	
245.12121	38	
245.15985	90	
246.10410	40	
247.13127	38	
250.10311	36	
252.15148	38	
253.03387	50	
255.10461	104	
255.14570	44	
255.25028	54	
257.13866	386	1+
259.99112	38	
260.10588	40	
268.12001	32	
269.11749	50	
270.06424	34	
273.11015	286	1+
273.15654	46	
284.12074	32	
284.18743	62	
285.13006	420	1+
285.17292	66	
290.13652	52	
291.20963	76	
292.12117	34	
295.12794	70	
295.15656	58	
298.09192	40	
301.64552	60	
307.12082	32	
308.14135	80	
310.12816	36	
313.12615	136	
313.24891	68	
314.13930	70	
315.25391	48	
317.84290	40	
324.13593	52	
325.11787	34	
326.15395	138	
327.15462	56	
327.21082	36	
331.15659	44	
333.18979	66	
334.12140	38	
337.14628	64	
338.12822	32	
343.93206	34	
344.16886	60	
346.17837	46	
347.27252	36	
354.14816	514	1+
354.31317	42	
359.16186	58	
361.13914	40	
366.14033	50	
372.09312	42	
372.16130	1404	1+
374.16476	108	
375.23429	70	
376.21335	44	
382.18120	40	
383.30252	46	
391.19256	68	
392.18541	68	
393.14277	42	
401.03895	40	
410.17914	46	
412.85163	36	
416.19457	36	
423.22364	36	
428.18296	78	
428.84021	50	
429.17871	64	
442.19905	34	
443.71071	42	
444.17559	68	
446.84841	82	
453.17973	46	
464.86412	34	
466.23185	36	
467.90679	36	
470.22509	34	
470.29781	38	
471.19035	30	
472.17407	42	
486.35235	76	
487.74029	46	
488.19465	50	
489.22514	46	
500.82950	92	
505.23563	84	
507.21998	54	
515.21971	34	
516.18572	38	
517.19321	38	
526.25790	32	
542.24953	142	
543.61468	70	
544.25595	40	
552.30161	42	
558.25092	114	1+
566.31708	32	
567.25302	54	
572.32205	52	
573.60599	88	
576.25961	34	
577.30660	32	
584.25150	40	
584.32899	46	
585.25980	42	
601.21982	52	
602.27906	1634	1+
602.38674	44	
602.45040	44	
602.58994	42	
604.36403	32	
614.26188	42	
625.33401	34	
626.29871	46	
636.86928	50	
658.33304	32	
732.32366	40	
733.32023	46	
741.46140	66	
749.35230	560	1+
749.45813	34	
749.52824	44	
752.71367	34	
795.31092	44	
801.37480	42	
897.69116	164	
END IONS

###FS:    #m/z: 641.60131 #charge 3+
###MS: 1246
###MSMS: 1248
BEGIN IONS
TITLE=Cmpd 102, +MS2(641.6013), 27.0eV, 10.4min #1248
RTINSECONDS=623.216
SCANS=1246,1248
PEPMASS=641.60131	155592
CHARGE=3+
145.40695	18	
146.54546	18	
151.35310	18	
153.52481	18	
160.30498	18	
160.70291	18	
162.29622	18	
169.04734	18	
172.55354	18	
177.55402	18	
184.97852	18	
186.00873	18	
188.52669	18	
189.69647	18	
195.40200	18	
197.29443	18	
197.85731	18	
207.30013	18	
212.18601	18	
212.76208	18	
216.53525	18	
216.89358	22	
216.93213	20	
217.11407	1000	
217.22451	42	
217.29821	44	
217.34094	24	
218.13266	52	
218.17324	18	
219.11990	30	
219.33632	50	
220.10098	42	
224.36919	18	
226.71182	18	
227.83239	18	
228.08979	64	
228.12087	18	
232.13512	56	
235.99487	18	
237.88432	18	
239.92132	24	
251.98564	18	
253.78361	18	
254.55554	18	
258.40748	18	
263.84198	18	
264.96123	18	
284.11619	30	
291.01369	18	
298.80239	18	
305.82830	18	
306.12129	20	
309.11339	32	
310.06723	42	
311.80719	18	
312.51004	18	
316.06872	18	
316.17902	92	
324.87664	18	
327.01234	18	
328.43844	18	
332.50625	18	
333.19013	44	
335.64905	18	
338.12774	18	
344.68009	18	
357.39429	18	
360.50321	18	
362.03534	18	
375.67128	18	
386.57933	18	
395.48062	18	
397.64348	18	
400.83858	18	
402.09294	64	
408.51454	18	
410.10298	18	
417.52975	18	
421.02374	18	
425.83826	18	
426.61091	18	
438.43260	18	
450.42140	18	
458.94847	18	
460.53092	18	
468.71065	18	
471.97428	18	
476.44240	18	
477.98032	20	
484.22589	20	
494.38575	18	
514.70126	18	
515.53879	18	
515.62793	18	
524.73061	18	
526.28448	18	
534.84463	18	
539.14453	18	
548.43933	18	
549.78855	18	
555.72629	18	
562.35360	18	
565.88742	24	
569.52599	18	
571.79546	18	
572.58426	18	
579.31736	18	
582.29441	18	
592.48748	18	
620.35345	20	
627.93801	18	
633.22193	18	
634.01248	18	
635.81280	18	
636.07020	18	
649.34660	18	
659.19398	18	
664.31072	18	
667.75896	22	
669.90780	18	
693.44726	18	
697.50564	18	
698.38375	18	
702.90055	18	
704.90728	18	
708.51825	18	
721.59836	18	
728.64595	18	
728.72366	18	
730.13029	18	
730.90841	18	
732.20383	18	
733.20273	18	
747.70241	18	
754.15715	18	
759.71600	18	
762.01894	18	
769.18095	18	
772.60355	18	
775.98272	18	
783.22456	18	
784.75614	18	
787.54468	18	
790.93425	18	
798.65953	18	
802.59927	18	
805.77587	18	
807.14345	18	
813.02080	18	
843.81431	18	
END IONS

###FS:    #m/z: 319.14743 #charge 1+
###MS: 1246
###MSMS: 1249
BEGIN IONS
TITLE=Cmpd 103, +MS2(319.1474), 23.0eV, 10.4min #1249
RTINSECONDS=623.245
SCANS=1246,1249
PEPMASS=319.14743	41862
CHARGE=1+
145.73224	18	
147.75521	18	
152.28194	18	
152.56309	18	
152.81213	18	
157.29028	18	
160.37127	18	
160.76928	18	
162.24621	18	
163.75667	18	
163.88733	18	
164.88067	18	
167.12327	18	
168.05509	18	
169.73207	18	
171.69862	62	
172.56729	18	
174.52580	18	
176.43973	18	
181.27018	18	
181.53457	18	
186.46236	20	
187.16711	18	
188.54106	20	
189.33615	18	
191.92357	18	
195.30322	18	
197.12168	18	
198.55005	18	
205.00029	18	
205.43898	18	
205.60407	18	
206.09925	40	
206.92723	18	
207.08137	32	
208.05718	34	
218.82513	18	
225.09396	426	1+
225.87321	18	
226.05025	18	
227.75339	18	
227.83239	18	
228.10316	28	
230.12219	62	
231.56499	18	
233.78069	18	
235.40421	18	
236.57420	18	
236.86413	18	
238.97952	18	
239.16163	18	
241.12628	50	
241.46614	18	
242.78156	18	
244.11349	46	
245.56664	18	
246.13382	42	
252.18925	18	
254.97328	18	
256.10340	36	
256.17829	18	
257.07990	54	
257.13392	66	
261.43283	18	
268.86076	18	
269.12614	34	
275.70567	18	
277.79555	18	
281.87592	18	
283.95372	18	
287.08472	18	
288.27438	18	
289.27061	18	
290.08577	18	
292.50232	18	
292.73513	18	
296.07163	18	
296.40046	18	
296.43200	18	
297.06293	38	
297.35195	18	
302.96076	18	
305.15129	18	
306.72144	18	
307.82708	18	
309.10953	18	
310.07196	18	
310.58372	18	
311.62236	18	
312.44990	18	
316.11438	74	
322.14170	18	
322.82317	18	
323.29358	18	
323.35005	18	
324.14127	52	
END IONS

###FS:    #m/z: 481.45352 #charge 4+
###MS: 1246
###MSMS: 1250
BEGIN IONS
TITLE=Cmpd 104, +MS2(481.4535), 24.6eV, 10.4min #1250
RTINSECONDS=623.276
SCANS=1246,1250
PEPMASS=481.45352	82452
CHARGE=4+
207.07785	20	
208.08256	26	
210.08246	54	
212.12975	104	
213.04461	54	
215.09798	36	
216.00996	20	
216.13795	36	
217.11421	1624	1+
217.75609	26	
218.13923	74	
223.10402	52	
224.90631	62	
224.96755	20	
225.09098	62	
226.07294	144	
226.10916	68	
226.33554	22	
228.06493	42	
228.09720	110	
228.16011	46	
232.09390	48	
232.13549	274	
233.14867	122	
237.12589	72	
238.09575	170	1+
240.14505	66	
242.60989	62	
243.09535	58	
243.12446	82	
244.17320	66	
248.94303	24	
249.05219	70	
250.04010	70	
252.08743	34	
252.21835	20	
253.09603	42	
254.16680	32	
258.49383	24	
264.06663	76	
264.12351	44	
266.10142	98	
267.08732	52	
275.68829	20	
278.08386	26	
282.06061	44	
282.11304	22	
283.10371	290	1+
291.11174	60	
300.13629	26	
301.06394	24	
302.17084	30	
306.10755	30	
307.14388	40	
310.08786	22	
311.09561	54	
312.16348	42	
316.15614	48	
316.18954	46	
317.35422	22	
323.02441	34	
325.16401	44	
327.09059	32	
331.15331	50	
333.18387	342	1+
337.09487	42	
339.14302	56	
341.21044	30	
342.18249	120	
344.11426	28	
347.05500	38	
350.14289	62	
353.12257	46	
354.17048	40	
355.14602	32	
363.09060	58	
365.07362	50	
365.13129	52	
367.17371	48	
370.21371	56	
373.18392	36	
394.09714	42	
394.65611	24	
395.11169	44	
395.69403	20	
402.09665	24	
410.12363	32	
411.19576	46	
418.18660	42	
422.19034	74	
424.18264	30	
427.14110	108	
428.23378	38	
428.32078	22	
428.36116	24	
439.10162	28	
447.20009	34	
450.11581	44	
456.21745	184	
457.27919	26	
458.16851	42	
460.84283	20	
462.18090	28	
468.13760	64	
468.81791	30	
482.16095	56	
483.32762	22	
495.15436	36	
512.18037	22	
516.30485	40	
519.19981	42	
523.12760	26	
523.33713	26	
524.20317	32	
525.22505	24	
526.08637	22	
532.20782	54	
547.22163	48	
549.20294	24	
561.50314	38	
563.21738	62	
566.21307	42	
573.32314	44	
581.13221	46	
583.14098	24	
584.24723	24	
589.25208	24	
591.18771	54	
593.31061	56	
594.28459	64	
596.34665	38	
614.75405	40	
621.28048	34	
623.21480	22	
627.44934	20	
630.21251	26	
631.35392	28	
641.28820	66	
643.30380	52	
645.20097	28	
654.21705	48	
656.34127	20	
659.03272	20	
665.25371	40	
699.40776	20	
702.28678	20	
719.23438	22	
751.26319	34	
814.38680	34	
1072.38851	26	
1095.99385	20	
1195.54263	20	
1217.41671	30	
1408.98059	20	
END IONS

###FS:    #m/z: 443.70551 #charge 2+
###MS: 1246
###MSMS: 1251
BEGIN IONS
TITLE=Cmpd 105, +MS2(443.7055), 24.7eV, 10.4min #1251
RTINSECONDS=623.34
SCANS=1246,1251
PEPMASS=443.70551	71184
CHARGE=2+
208.98509	72	
209.10463	58	
212.11366	970	1+
213.06359	46	
215.14705	52	
216.13211	40	
217.09449	72	
218.12848	56	
221.08042	66	
221.11497	64	
223.10132	114	
225.09034	42	
225.12322	44	
228.09403	38	
229.12974	50	
230.10117	44	
234.15259	64	
238.06671	42	
238.12281	32	
240.11429	208	
241.12200	214	
244.14100	60	
245.12644	100	
248.12005	72	
253.12126	32	
256.15437	78	
257.13612	4126	1+
257.21476	62	
257.32737	70	
260.14758	56	
261.62321	54	
266.17729	38	
267.13457	80	
268.10109	118	
269.11139	70	
272.94390	44	
273.11277	56	
274.16985	48	
276.10923	52	
278.11366	50	
279.04827	54	
281.09921	38	
285.13049	1536	1+
288.12749	74	
290.08622	46	
296.12530	44	
302.99265	72	
309.22120	42	
313.14623	90	
315.14307	54	
317.13227	50	
327.18855	74	
331.14646	56	
334.14529	46	
338.11360	66	
341.18049	60	
343.21029	66	
344.18390	54	
347.15080	34	
349.16096	40	
354.05748	44	
354.17606	44	
357.14695	50	
361.14191	64	
363.18917	44	
365.10463	58	
365.18025	34	
365.22262	124	1+
366.12486	72	
366.17035	68	
367.11678	64	
368.10563	40	
368.14068	46	
370.91945	44	
374.15915	222	
377.10228	44	
384.14968	46	
388.22706	92	
391.19475	92	
392.18202	50	
395.41725	66	
399.23825	40	
401.18830	60	
408.21308	44	
409.16799	34	
418.12840	46	
418.22624	34	
426.22474	36	
426.87474	66	
427.22425	60	
428.17568	56	
443.24677	32	
444.21823	116	
444.28916	40	
446.17143	36	
471.16366	42	
479.22275	48	
488.22513	64	
488.27773	70	
489.23840	40	
499.19378	42	
505.22422	116	
507.20177	46	
521.19422	34	
524.19742	58	
525.24531	44	
530.34466	48	
537.24307	36	
542.24100	42	
553.26687	44	
557.20685	40	
558.25174	50	
558.32673	46	
560.25709	86	
567.25366	54	
568.20304	52	
570.23764	34	
574.25853	34	
584.25094	268	1+
585.24746	176	1+
587.36561	42	
590.18945	38	
602.21091	52	
602.27858	1592	1+
602.42793	38	
602.79424	74	
603.35774	66	
604.39445	38	
606.58179	34	
618.30832	36	
627.28084	42	
630.34613	46	
633.78497	40	
635.28403	58	
688.29332	38	
697.32531	36	
732.38696	44	
746.41322	42	
749.35001	356	1+
750.96491	40	
776.28974	58	
824.19319	40	
END IONS

###FS:    #m/z: 487.21985 #charge 2+
###MS: 1252
###MSMS: 1253
BEGIN IONS
TITLE=Cmpd 106, +MS2(487.2199), 26.5eV, 10.4min #1253
RTINSECONDS=624.077
SCANS=1252-1253
PEPMASS=487.21985	279980
CHARGE=2+
159.39215	54	
197.09568	100	
204.08632	62	
207.08413	414	
208.06970	1186	1+
208.14910	58	
210.27682	70	
212.10413	110	
213.08792	52	
213.11314	84	
214.05824	50	
216.09379	74	
217.08719	80	
223.98942	38	
224.11317	44	
224.86874	44	
225.01259	36	
225.09514	11418	1+
225.23169	46	
225.91850	38	
228.14105	80	
230.11755	102	
231.11453	56	
232.11477	54	
234.11230	38	
239.09692	92	
240.13619	100	
242.14939	44	
244.16163	68	
245.12257	134	
246.05138	52	
246.12933	64	
247.02450	92	
247.13495	42	
253.05487	64	
253.08813	72	
255.11236	80	
255.14602	52	
256.08686	38	
257.13598	840	1+
259.09352	48	
263.09824	60	
267.12111	82	
268.11649	84	
270.07144	42	
273.11561	286	
273.19076	60	
275.11574	88	
277.08137	74	
279.12677	44	
281.11391	44	
285.13193	808	1+
285.19351	64	
285.43725	42	
290.14443	278	
295.13602	102	
297.12551	90	
299.12848	56	
305.22936	44	
308.14772	384	1+
312.12153	54	
313.12687	266	1+
313.20897	70	
319.11470	76	
324.13750	80	
325.12721	60	
326.16007	306	1+
328.15328	40	
331.12616	122	
331.27984	46	
331.55262	38	
332.14140	40	
336.13588	212	1+
338.17679	60	
341.12759	42	
342.16418	118	
344.17029	54	
346.11940	40	
347.16506	52	
347.21231	48	
348.14381	70	
354.15199	560	1+
354.35794	38	
356.15667	70	
358.16265	48	
359.13235	54	
362.87271	58	
364.86892	52	
365.16995	70	
369.21735	48	
371.18063	48	
372.16242	2848	1+
372.22650	122	
375.15840	44	
376.09626	42	
382.12173	44	
382.17613	42	
385.14008	50	
387.15501	62	
391.19681	88	
392.87617	40	
408.93704	38	
409.88433	48	
410.11938	74	
410.16635	184	1+
410.83499	40	
411.13648	48	
411.20997	38	
412.24592	56	
416.22657	56	
417.49766	52	
425.17424	38	
428.16803	154	
428.84663	38	
438.16860	48	
442.20630	40	
445.19449	60	
445.53606	60	
446.22023	54	
446.85010	40	
448.92851	48	
452.17624	48	
454.14461	58	
455.17459	94	
456.22136	50	
463.25354	66	
464.85439	36	
468.88128	40	
470.16640	48	
471.17318	54	
477.16386	50	
478.21515	62	
484.18598	48	
485.35131	86	
486.35675	80	
487.82072	42	
488.20986	134	
489.19851	68	
489.26594	44	
498.17595	48	
505.22851	398	1+
505.29508	42	
516.22381	52	
521.24657	48	
542.24316	46	
542.33395	46	
543.31496	52	
547.31829	42	
551.19254	60	
556.25728	52	
557.25224	208	1+
567.22186	230	1+
568.22026	148	1+
575.25735	88	
583.24648	94	
585.25482	102	
585.33042	50	
602.27993	3020	1+
602.45580	60	
603.39260	46	
603.97935	38	
626.31902	52	
660.25558	44	
689.32655	38	
698.29876	46	
749.34753	1110	1+
749.44700	50	
END IONS

###FS:    #m/z: 319.14725 #charge 3+
###MS: 1252
###MSMS: 1254
BEGIN IONS
TITLE=Cmpd 107, +MS2(319.1473), 23.0eV, 10.4min #1254
RTINSECONDS=624.101
SCANS=1252,1254
PEPMASS=319.14725	55792
CHARGE=3+
149.23522	18	
149.49114	18	
149.59037	18	
154.70761	18	
154.84763	18	
158.12519	18	
159.66602	18	
159.82481	18	
170.18249	20	
170.64376	18	
172.45384	18	
175.64446	18	
175.99152	18	
179.66682	18	
179.97217	18	
181.47815	18	
182.19816	18	
182.61175	18	
192.46059	18	
196.48646	18	
198.03038	18	
201.87942	18	
207.08230	40	
208.06605	54	
208.74971	18	
209.06431	60	
209.19905	64	
211.13125	18	
212.85754	18	
213.07143	18	
215.64266	18	
219.00714	18	
222.40156	18	
223.77368	18	
225.09176	234	
226.10739	54	
226.28642	18	
226.59756	18	
228.59548	18	
229.89526	18	
232.99701	18	
235.46444	18	
236.33273	18	
237.97717	18	
239.07702	48	
245.35342	18	
250.65792	18	
250.95635	18	
251.75718	18	
252.53850	18	
253.31686	18	
255.10181	58	
257.14594	50	
257.41554	18	
258.80732	18	
261.03943	18	
263.07293	34	
265.60917	18	
273.12546	48	
274.10228	26	
277.90025	18	
278.19264	18	
285.13700	46	
288.25217	18	
289.76937	18	
290.19916	26	
291.14774	52	
296.30134	18	
297.97055	18	
303.14773	32	
304.79023	18	
308.91170	18	
309.23838	18	
309.90608	18	
311.68705	18	
312.65811	18	
316.11854	142	
316.57609	18	
318.79184	18	
319.20786	20	
321.15132	18	
323.10739	24	
323.18065	18	
324.42866	18	
324.99458	18	
330.12989	48	
332.17704	18	
335.78332	18	
339.24033	18	
340.07477	18	
340.41753	18	
343.97591	18	
346.47534	18	
347.11868	18	
350.88829	18	
353.54552	18	
354.20524	44	
356.42026	18	
358.24084	18	
359.40587	18	
360.36906	18	
361.96064	18	
366.69630	18	
367.05221	18	
370.16752	18	
372.15428	92	
378.18641	18	
386.70284	18	
387.27946	18	
387.93899	18	
388.81063	18	
389.71425	18	
395.62636	18	
398.27521	18	
398.90744	18	
399.34664	18	
399.94831	18	
402.46980	18	
407.15633	54	
420.08451	18	
421.37287	18	
424.35976	18	
430.15400	58	
432.62131	18	
435.84987	18	
435.94276	18	
442.20034	40	
446.53620	18	
448.42404	18	
452.08925	18	
454.14000	68	
454.27323	18	
456.64141	18	
460.81178	18	
463.28142	18	
463.69272	18	
463.87308	18	
465.33414	18	
480.84549	18	
482.90797	18	
485.81092	18	
486.48606	18	
487.20707	28	
489.97309	18	
496.73948	18	
498.37406	18	
523.64606	20	
569.27024	22	
744.92111	20	
759.80256	20	
END IONS

###FS:    #m/z: 641.60063 #charge 3+
###MS: 1252
###MSMS: 1255
BEGIN IONS
TITLE=Cmpd 108, +MS2(641.6006), 27.0eV, 10.4min #1255
RTINSECONDS=624.127
SCANS=1252,1255
PEPMASS=641.60063	144478
CHARGE=3+
145.21763	18	
156.10090	20	
177.28906	18	
177.85758	18	
182.38546	18	
182.59407	18	
183.39071	18	
184.21396	18	
185.01056	18	
186.23726	18	
187.64007	18	
190.94942	18	
191.28231	18	
192.47512	18	
194.58331	18	
194.68920	18	
195.28859	18	
198.32883	18	
199.09921	46	
199.33268	18	
201.16604	18	
201.28485	18	
202.37432	18	
202.56425	18	
208.73458	18	
210.07586	40	
210.12466	18	
217.11492	2426	1+
217.22913	58	
217.25992	18	
217.72110	28	
218.01100	22	
218.16271	74	
218.19073	52	
218.69352	18	
218.80965	26	
222.06992	18	
223.18865	22	
223.35496	18	
226.32185	18	
228.15330	52	
231.52517	18	
232.14499	104	
233.13363	64	
233.24876	22	
235.83407	18	
238.26796	18	
240.34496	18	
242.73671	18	
247.54747	18	
248.14904	18	
253.60436	18	
253.98796	18	
258.08783	18	
258.37803	18	
259.16899	80	
261.28051	18	
266.24083	18	
268.24744	18	
268.53471	18	
271.19072	60	
272.98333	18	
274.93210	70	
275.01080	18	
276.81929	18	
278.05297	18	
282.05700	56	
282.11558	70	
283.10335	92	
283.64950	18	
289.50213	18	
291.69271	18	
294.45266	18	
294.85249	18	
297.17129	34	
299.27308	20	
300.48770	18	
302.32334	18	
304.56181	18	
312.87565	18	
314.02477	18	
316.13325	42	
316.18878	20	
319.13739	32	
322.77145	18	
324.72571	18	
325.40991	18	
327.24428	18	
329.94846	18	
331.64779	18	
332.67808	18	
335.15745	26	
341.10774	32	
342.13873	18	
342.26893	42	
343.09791	22	
344.10998	98	
344.18844	62	
346.13410	34	
348.96701	28	
354.17581	46	
354.21245	30	
356.36591	18	
357.77041	18	
358.12452	34	
360.37900	18	
360.72686	18	
362.27440	18	
362.89734	18	
364.14981	18	
365.82979	18	
367.88000	18	
368.93992	18	
369.44782	18	
372.54295	18	
374.10472	44	
380.52102	18	
381.17988	18	
385.90039	18	
390.60340	18	
393.01229	18	
394.94472	18	
395.27766	18	
397.15306	18	
398.14924	58	
405.08348	32	
413.05505	20	
419.18286	46	
451.15787	28	
453.33102	20	
456.23030	20	
460.82820	84	
494.21832	50	
501.28866	32	
502.85623	28	
571.02239	32	
687.21834	44	
696.24083	34	
717.29478	22	
734.18423	34	
781.71642	20	
850.26156	26	
892.23470	20	
913.64194	48	
921.39515	20	
956.55343	20	
966.19420	20	
1027.16705	20	
1168.01008	20	
1603.71671	20	
1862.96929	20	
END IONS

###FS:    #m/z: 481.45310 #charge 4+
###MS: 1252
###MSMS: 1256
BEGIN IONS
TITLE=Cmpd 109, +MS2(481.4531), 24.6eV, 10.4min #1256
RTINSECONDS=624.168
SCANS=1252,1256
PEPMASS=481.45310	77672
CHARGE=4+
165.95949	28	
180.23173	76	
200.13842	48	
200.95485	38	
208.07358	60	
211.11154	52	
212.13683	34	
212.17503	34	
213.05630	28	
213.12561	70	
214.12626	46	
214.87359	56	
216.92750	30	
217.07572	42	
217.56836	46	
218.11630	204	
220.92515	60	
221.06550	34	
223.06885	24	
223.10492	40	
225.09202	64	
226.11110	42	
227.13684	42	
228.08875	86	
228.13636	68	
229.12970	42	
230.08380	36	
230.18071	40	
231.09490	46	
231.69246	56	
231.98928	28	
232.13616	106	
236.10060	64	
237.03660	68	
238.08633	40	
240.13567	104	
241.05918	60	
241.19837	62	
245.18144	56	
248.06715	72	
249.04045	68	
252.09694	38	
255.05660	54	
264.05530	46	
265.12177	92	
267.38626	34	
270.06403	58	
272.10946	54	
273.07005	38	
280.13643	84	
282.06023	38	
283.09348	228	1+
285.13247	52	
291.08127	48	
292.04960	56	
296.08889	50	
296.33846	64	
297.17553	58	
300.12718	174	1+
307.09229	54	
308.15658	54	
310.07553	54	
314.93668	30	
316.16581	44	
318.88531	30	
323.17143	58	
324.07589	58	
327.08570	36	
329.19959	32	
333.18643	348	
337.15071	38	
338.13719	34	
341.99777	36	
342.13521	44	
342.18515	54	
342.24056	34	
343.16653	40	
349.95683	58	
350.14616	26	
352.10637	52	
353.11816	40	
353.48647	36	
354.17322	24	
358.12484	36	
359.20333	80	
362.11772	44	
363.11266	74	
367.11301	38	
368.12038	38	
369.08631	36	
371.63539	46	
375.02480	32	
376.15371	46	
378.09888	46	
380.11075	160	1+
381.21531	48	
384.19666	48	
384.95036	46	
386.18810	44	
389.12656	68	
392.11116	48	
395.37281	42	
398.14311	38	
410.12151	102	
411.11602	56	
413.13503	32	
415.14806	40	
420.14954	42	
427.91003	52	
428.22225	32	
429.17158	36	
433.08651	84	
433.22587	1068	1+
440.25275	68	
441.17543	50	
446.70779	46	
452.99118	30	
454.16777	32	
454.22582	28	
465.20476	54	
466.15950	40	
489.13055	26	
492.17763	54	
497.24002	38	
500.26446	36	
512.15643	50	
517.12603	58	
523.17032	36	
524.17206	52	
528.70060	50	
537.17067	50	
540.70782	72	
553.11904	50	
560.19061	52	
595.26973	44	
607.21143	40	
611.17136	48	
613.17683	42	
615.38241	40	
617.31037	26	
634.15889	62	
635.20582	26	
643.35160	26	
644.28826	46	
645.10530	36	
645.27473	36	
665.30392	46	
706.40309	36	
731.33855	46	
746.39009	36	
760.33799	44	
767.29073	24	
830.40336	26	
873.40184	40	
END IONS

###FS:    #m/z: 436.72733 #charge 2+
###MS: 1257
###MSMS: 1258
BEGIN IONS
TITLE=Cmpd 110, +MS2(436.7273), 24.5eV, 10.4min #1258
RTINSECONDS=624.891
SCANS=1257-1258
PEPMASS=436.72733	27062
CHARGE=2+
203.09821	54	
208.89721	60	
210.13232	62	
216.13457	132	
217.11532	788	1+
221.04895	46	
223.16333	58	
226.09345	48	
226.14533	54	
227.08994	40	
228.11642	62	
229.13784	48	
231.12628	66	
233.09760	72	
233.18133	34	
234.13773	46	
235.11131	58	
238.08395	66	
240.10946	64	
241.07786	42	
242.18165	46	
243.15603	44	
244.13935	60	
245.08760	36	
245.18465	50	
251.10133	28	
251.14343	50	
252.13051	58	
253.14629	50	
255.09867	108	
264.11784	42	
268.12646	56	
269.10528	34	
272.11459	36	
276.15381	54	
276.92763	34	
279.08220	64	
280.13621	28	
283.10206	44	
284.13796	54	
290.11787	58	
296.11688	46	
297.10385	398	1+
304.17282	48	
305.12437	60	
309.87861	62	
310.09023	68	
311.20424	32	
312.85771	62	
313.15998	112	
313.19899	60	
314.12720	42	
323.21359	30	
324.12618	64	
325.14977	58	
326.13748	48	
329.22233	30	
331.12604	38	
332.15967	46	
332.19154	88	
333.16038	28	
338.15194	68	
339.16423	60	
339.20579	64	
341.25760	38	
342.16060	32	
342.19670	44	
355.14812	40	
355.19145	74	
357.21235	84	
358.15728	28	
358.21699	98	
367.11684	40	
370.74289	56	
372.21886	36	
372.25961	54	
373.13368	30	
378.23202	58	
379.20522	56	
386.20851	40	
386.26600	96	
390.89923	34	
394.15869	46	
395.19401	58	
398.17499	44	
401.15223	36	
409.21359	80	
411.19519	38	
412.85352	38	
413.26832	36	
414.23778	224	1+
419.24796	36	
431.25997	142	
433.24806	48	
436.18358	34	
442.23337	28	
448.15780	46	
448.22340	28	
455.24442	70	
462.25643	38	
467.25477	42	
469.20286	50	
470.30378	48	
483.12713	32	
493.18979	56	
499.20496	34	
499.33788	28	
501.28269	52	
511.24503	108	
514.25820	46	
514.30259	58	
524.27934	90	
525.26503	168	
527.20024	40	
542.30155	336	1+
542.42189	32	
544.28784	56	
559.31755	130	1+
561.27322	32	
569.31405	36	
570.30670	50	
581.26039	58	
586.33580	42	
588.78648	42	
611.32260	98	
612.42774	42	
615.31337	54	
616.32471	42	
620.27408	48	
622.32322	38	
623.33927	50	
626.76765	28	
628.34176	88	
629.33462	94	
632.28075	30	
638.31496	38	
640.31132	40	
656.33453	168	
657.33678	140	
659.25782	28	
683.37959	40	
687.35337	42	
706.25487	42	
712.36936	38	
731.27677	40	
735.47371	36	
END IONS

###FS:    #m/z: 487.21930 #charge 2+
###MS: 1259
###MSMS: 1260
BEGIN IONS
TITLE=Cmpd 111, +MS2(487.2193), 26.5eV, 10.4min #1260
RTINSECONDS=625.532
SCANS=1259-1260
PEPMASS=487.21930	445214
CHARGE=2+
148.01868	40	
188.25679	42	
193.46471	48	
195.08317	72	
196.08605	56	
197.09935	46	
198.08155	64	
203.08910	58	
205.46078	56	
207.08522	574	
208.06797	2130	1+
212.10376	476	1+
212.15471	44	
213.08689	110	
215.07348	44	
216.09557	68	
217.09398	50	
217.12978	114	
222.41713	94	
223.67682	44	
224.92116	44	
225.09438	17640	1+
225.20315	44	
226.26739	40	
228.05697	46	
228.52831	58	
229.12041	216	1+
230.56303	44	
236.05576	58	
239.11340	76	
240.10064	74	
245.12193	154	
245.18834	52	
247.13619	72	
251.11025	56	
253.13025	94	
255.12261	78	
255.16422	64	
256.00781	44	
257.13670	1154	1+
257.21236	76	
261.10637	50	
262.15590	66	
263.14067	44	
264.08535	58	
266.12004	180	1+
267.14799	114	
269.11890	130	
272.13449	42	
272.64714	58	
273.11568	548	1+
273.16879	42	
274.16030	70	
276.11489	190	1+
281.12440	62	
282.13963	56	
283.10378	50	
285.12903	1144	1+
290.13354	482	1+
291.17956	44	
292.65350	40	
295.12605	92	
296.12263	76	
298.11138	66	
302.64935	82	
305.21998	52	
306.16308	50	
308.14533	368	1+
313.13746	216	
313.18210	120	
314.08919	120	
314.12774	136	
316.11567	62	
316.98087	76	
320.11152	50	
324.14394	88	
325.13730	104	
326.15373	390	
330.17585	76	
331.11045	88	
331.16099	56	
333.11862	48	
336.14790	56	
338.13835	46	
339.78557	58	
340.14098	298	1+
340.16706	48	
345.04937	62	
345.16822	70	
348.16313	60	
349.12147	50	
354.15014	1032	1+
354.43660	94	
355.21182	44	
357.14899	116	
358.17677	74	
359.16741	232	
360.16806	96	
367.12793	68	
371.19625	54	
372.16079	5802	1+
372.33576	52	
375.67166	62	
382.99033	56	
391.18265	532	1+
391.90856	42	
392.12125	60	
393.64151	58	
395.19528	64	
397.11574	46	
403.07364	66	
403.84673	42	
408.17048	66	
408.81198	60	
410.17476	108	
411.14789	66	
416.18575	86	
421.16900	50	
423.19692	48	
427.15131	54	
427.20076	46	
428.17103	142	
428.85783	86	
429.19751	68	
431.25109	52	
432.89307	68	
438.15224	54	
444.16073	42	
444.34813	42	
445.19153	212	
446.19274	128	
447.18547	72	
447.85400	50	
458.22135	42	
460.29079	44	
461.20266	50	
463.21517	48	
469.20055	50	
470.18914	50	
471.17886	176	1+
486.27366	98	
486.34736	162	
488.19789	392	1+
497.85407	48	
505.22424	566	1+
516.19678	180	1+
516.24139	42	
518.28750	40	
539.22520	202	1+
540.23674	130	1+
544.24287	44	
550.21099	50	
556.27861	52	
557.20906	56	
558.25736	350	1+
567.22474	182	1+
568.25221	136	1+
575.23389	60	
584.26197	88	
585.25186	774	1+
589.23586	42	
594.24797	62	
602.27721	6330	1+
602.38262	142	
602.47968	46	
602.58893	42	
603.70046	50	
663.52023	58	
672.32133	50	
698.27387	48	
712.33437	118	1+
732.32941	68	
733.31869	58	
733.92436	98	
744.40865	56	
749.34550	1742	1+
751.40811	62	
886.42193	178	1+
887.39570	54	
973.42899	146	1+
END IONS

###FS:    #m/z: 319.14673 #charge 1+
###MS: 1259
###MSMS: 1261
BEGIN IONS
TITLE=Cmpd 112, +MS2(319.1467), 23.0eV, 10.4min #1261
RTINSECONDS=625.55
SCANS=1259,1261
PEPMASS=319.14673	81854
CHARGE=1+
146.33324	18	
147.00211	18	
149.93953	18	
151.77524	18	
153.02900	18	
153.23954	18	
159.40484	18	
163.26133	18	
167.33990	18	
168.44893	18	
170.12786	18	
170.39767	18	
173.63828	18	
173.87289	18	
179.27059	18	
179.34420	18	
181.94741	18	
182.89482	18	
187.31037	18	
191.41265	18	
192.44607	18	
192.73302	18	
201.42226	18	
203.51900	18	
208.06651	64	
209.08261	18	
211.85064	18	
212.11277	72	
213.12781	46	
217.49531	18	
218.32984	18	
222.12487	66	
224.09093	18	
225.09428	402	1+
226.49119	18	
227.09019	86	
229.09640	32	
230.52667	18	
236.61043	18	
238.00561	28	
238.08171	30	
238.25584	18	
239.07057	26	
239.77319	18	
240.15459	66	
242.09312	54	
243.89205	18	
243.92475	18	
248.30986	18	
251.10625	48	
253.88369	18	
255.10068	28	
260.19441	18	
264.94419	18	
270.02930	18	
275.12800	18	
276.92381	18	
280.03344	18	
280.39707	18	
285.11175	56	
285.15456	18	
289.88968	18	
290.13913	110	
294.34489	18	
296.54016	18	
298.09193	62	
299.87102	18	
300.12487	62	
312.66063	24	
313.65849	18	
316.11470	90	
317.10767	44	
317.66201	26	
324.73042	18	
END IONS

###FS:    #m/z: 436.72639 #charge 1+
###MS: 1259
###MSMS: 1262
BEGIN IONS
TITLE=Cmpd 113, +MS2(436.7264), 24.5eV, 10.4min #1262
RTINSECONDS=625.601
SCANS=1259,1262
PEPMASS=436.72639	31720
CHARGE=1+
199.10270	44	
209.11226	52	
213.14464	42	
216.11521	56	
217.11849	446	1+
217.81552	30	
218.02453	40	
221.08882	68	
225.67483	30	
226.08385	52	
227.06654	50	
229.11746	40	
231.10311	40	
231.13985	54	
234.08155	40	
234.17749	36	
236.19497	42	
238.07736	34	
238.14656	42	
239.13714	70	
242.19955	52	
244.13286	50	
250.11294	38	
251.10796	82	
253.07840	60	
254.15807	36	
266.07198	36	
270.17188	50	
271.12285	74	
272.11589	44	
276.11400	30	
277.17169	36	
279.09613	70	
280.08997	34	
296.11289	40	
297.10813	80	
298.11087	62	
299.17258	58	
312.20840	34	
314.14171	88	
314.21855	52	
324.11752	64	
331.00040	44	
334.15414	24	
340.18800	26	
344.18555	38	
354.19591	52	
357.21639	110	
357.69139	96	
362.21041	50	
363.12154	58	
366.16822	26	
371.21997	40	
380.17479	42	
384.85230	48	
385.18074	50	
386.14187	30	
386.20833	28	
386.24545	46	
395.91402	40	
397.21016	60	
413.20815	42	
414.24098	44	
418.94293	34	
420.19736	32	
426.15156	26	
426.24294	24	
431.26507	78	
431.40771	46	
432.11279	30	
432.25515	82	
433.26971	32	
437.86309	28	
441.15527	46	
441.20461	46	
END IONS

###FS:    #m/z: 641.60046 #charge 1+
###MS: 1259
###MSMS: 1263
BEGIN IONS
TITLE=Cmpd 114, +MS2(641.6005), 27.0eV, 10.4min #1263
RTINSECONDS=625.654
SCANS=1259,1263
PEPMASS=641.60046	131148
CHARGE=1+
200.14191	42	
210.09840	54	
212.13184	68	
216.94702	58	
217.07374	76	
217.11509	3756	1+
217.19456	60	
217.27633	64	
226.11336	30	
227.10377	46	
229.98067	26	
232.13779	190	
233.16030	146	
238.08141	48	
238.10946	72	
240.12932	122	
244.08489	70	
244.16546	52	
246.14217	50	
247.10305	48	
249.12222	62	
255.10799	72	
258.06276	30	
266.09154	62	
273.06053	28	
274.93670	62	
280.12773	40	
282.07850	60	
283.11003	92	
285.12700	60	
289.16696	70	
293.44844	72	
300.12965	132	
301.13657	46	
306.07588	26	
308.14485	44	
309.16924	50	
316.18078	66	
317.19498	118	
321.71038	28	
333.18964	168	
333.75029	26	
339.12947	58	
341.16371	36	
342.06898	26	
342.13359	36	
342.18767	80	
344.10789	38	
352.16957	64	
365.15434	28	
368.11848	34	
373.11335	34	
381.09258	40	
382.12280	100	
382.27010	34	
386.20478	134	
388.18130	26	
388.76677	32	
397.17279	56	
398.13037	32	
408.17311	28	
415.14397	44	
415.89018	60	
417.16982	100	
420.17544	46	
422.12415	52	
428.21788	44	
435.93170	90	
446.85114	48	
455.29289	192	1+
456.89353	30	
457.23868	78	
459.10566	36	
472.15637	46	
475.93280	50	
482.70712	44	
495.13687	44	
509.09351	48	
512.19239	52	
526.88979	54	
528.28244	38	
532.95625	40	
536.16177	28	
539.71591	26	
548.19542	54	
548.77626	32	
551.23920	46	
554.89370	28	
556.15865	54	
562.29270	50	
564.77197	54	
565.19657	28	
567.26057	42	
577.17801	72	
592.18667	44	
598.21036	42	
606.79185	62	
618.19818	32	
627.29681	40	
640.75835	76	
642.27631	106	
END IONS

###FS:    #m/z: 443.70513 #charge 2+
###MS: 1259
###MSMS: 1264
BEGIN IONS
TITLE=Cmpd 115, +MS2(443.7051), 24.7eV, 10.4min #1264
RTINSECONDS=625.717
SCANS=1259,1264
PEPMASS=443.70513	76728
CHARGE=2+
202.12900	74	
211.12693	48	
212.11401	810	1+
212.20084	40	
221.10019	44	
222.10042	66	
225.09027	38	
227.11019	56	
228.11609	42	
232.13743	86	
232.84882	68	
237.12652	44	
239.14544	54	
240.11070	382	1+
241.14847	82	
243.14863	52	
244.13412	60	
245.14161	38	
245.91090	36	
250.95192	32	
255.11174	52	
256.10014	58	
257.13733	3096	1+
257.23553	60	
259.10326	42	
262.12608	46	
268.10325	46	
272.15326	60	
273.11116	148	
275.11516	52	
279.06766	48	
283.12996	58	
285.13150	1918	1+
285.19042	78	
285.23246	32	
285.28676	36	
288.06113	56	
290.13906	262	
290.20005	50	
295.09993	46	
295.16312	64	
296.07902	50	
296.68485	44	
304.11364	54	
308.15302	34	
310.97084	50	
312.20036	58	
313.15182	124	
314.09009	36	
314.14319	56	
315.14048	78	
315.19545	44	
320.51462	42	
321.16080	50	
330.13900	62	
331.16352	106	
332.86341	60	
333.12558	42	
333.45592	52	
342.13811	50	
345.14128	50	
349.17406	34	
350.17698	52	
353.61865	78	
356.15435	44	
357.14942	46	
364.94339	44	
366.13020	62	
367.11740	40	
372.90290	46	
373.17488	50	
374.15819	36	
375.19672	56	
376.18920	50	
382.21864	36	
383.17986	44	
386.24758	34	
389.21373	48	
397.12203	44	
397.82141	64	
401.15967	42	
405.91139	44	
411.15233	66	
412.14498	60	
424.17024	42	
427.18207	50	
428.17723	304	1+
428.28330	42	
432.64006	36	
441.21002	34	
443.70924	60	
444.27225	76	
444.82215	40	
445.18505	76	
445.30930	40	
447.21770	34	
453.16336	34	
456.15380	34	
456.23914	48	
461.26076	32	
465.14170	36	
471.19038	50	
478.18177	66	
478.41421	80	
480.21455	46	
484.20285	42	
487.23430	32	
505.22823	144	1+
505.26775	38	
507.20202	68	
508.22730	40	
515.22467	34	
519.01993	38	
521.24768	34	
527.18027	40	
541.23091	36	
542.04578	60	
542.22280	32	
542.26661	50	
558.24635	94	
567.22685	32	
568.23348	38	
569.28396	44	
584.27161	40	
585.26397	168	1+
590.81176	44	
592.23655	40	
594.26076	76	
602.27843	1584	1+
603.36321	40	
623.28988	56	
646.35984	46	
670.27257	40	
671.40296	36	
674.35823	60	
689.18123	128	
690.31498	40	
705.35193	58	
732.36590	36	
734.35742	34	
749.34823	138	1+
750.40345	46	
778.41163	72	
END IONS

###FS:    #m/z: 478.23822 #charge 2+
###MS: 1265
###MSMS: 1266
BEGIN IONS
TITLE=Cmpd 116, +MS2(478.2382), 26.1eV, 10.4min #1266
RTINSECONDS=626.537
SCANS=1265-1266
PEPMASS=478.23822	17100
CHARGE=2+
198.09012	46	
216.09293	46	
217.07796	84	
217.11250	78	
219.13072	44	
221.04120	38	
226.04825	46	
226.11110	88	
227.16495	54	
230.06659	66	
230.14602	38	
231.07165	52	
232.15133	42	
240.12863	92	
242.10946	44	
243.19340	64	
244.13740	120	
250.13998	34	
250.95271	64	
253.08746	68	
254.10165	56	
255.14288	300	1+
255.19861	58	
258.14189	50	
261.11534	44	
262.08017	70	
264.09362	36	
266.17207	34	
267.13115	46	
270.13638	44	
272.03185	48	
276.06733	42	
282.06572	46	
288.10512	78	
292.12288	50	
298.16525	38	
302.01015	70	
303.01579	44	
303.15552	56	
304.13813	50	
306.13972	44	
308.99378	42	
310.04444	44	
319.11487	38	
322.17802	42	
325.18727	44	
326.09851	38	
327.11702	56	
327.15745	76	
329.22698	56	
334.18755	44	
335.17403	32	
335.88315	44	
336.16788	38	
337.16495	58	
338.13324	52	
339.19454	40	
340.15258	72	
340.20399	54	
344.19053	44	
345.17514	72	
347.17330	46	
351.16100	58	
353.18626	44	
356.14819	44	
356.19302	52	
357.20604	42	
358.12615	34	
358.17230	34	
368.23206	76	
368.30178	36	
373.16515	36	
375.16192	32	
378.17574	34	
380.95976	36	
383.21549	58	
385.21628	34	
396.23296	32	
396.87196	38	
410.31954	58	
411.16234	52	
412.24083	42	
424.23847	38	
427.19950	52	
428.28094	58	
429.27385	46	
432.09904	40	
432.89824	40	
439.23248	64	
440.24645	76	
460.21030	46	
460.88547	38	
461.22647	52	
465.23860	66	
466.15262	56	
466.22469	68	
472.25816	40	
479.25714	40	
482.24812	36	
483.24916	44	
495.82962	38	
513.22288	52	
523.18619	38	
544.23657	34	
553.26084	40	
555.22327	32	
573.27555	146	
588.25708	36	
588.30043	80	
589.26631	64	
607.46332	34	
613.33408	42	
618.20323	54	
622.28535	32	
656.35510	38	
672.34420	106	1+
701.36052	34	
704.28304	38	
710.40066	38	
740.47136	34	
741.41475	32	
768.38115	56	
772.40627	40	
782.26373	54	
810.43357	36	
END IONS

###FS:    #m/z: 487.21895 #charge 2+
###MS: 1267
###MSMS: 1268
BEGIN IONS
TITLE=Cmpd 117, +MS2(487.2190), 26.5eV, 10.5min #1268
RTINSECONDS=627.154
SCANS=1267-1268
PEPMASS=487.21895	669586
CHARGE=2+
196.53332	56	
197.09487	74	
198.10415	48	
199.66991	52	
202.09508	50	
205.31227	108	
207.08285	666	
208.06535	2044	1+
208.31051	64	
210.11744	60	
211.13151	68	
212.10694	548	1+
212.17408	62	
215.13925	62	
216.09879	64	
217.08623	102	
217.12727	122	
222.08582	58	
224.09472	68	
224.27543	68	
224.49823	58	
224.72103	52	
224.91748	70	
225.04865	112	
225.09432	17302	1+
225.22690	136	
225.31644	120	
225.53951	50	
226.19096	58	
230.13679	50	
238.61531	62	
240.13118	60	
241.12371	52	
244.50139	76	
245.12584	60	
246.14955	84	
247.15170	74	
253.07919	50	
255.13283	46	
256.08390	86	
257.13706	1802	1+
265.15887	56	
267.11974	370	1+
268.09520	66	
269.27820	120	
270.10192	54	
271.11775	90	
272.11410	498	1+
272.51311	44	
273.11604	428	1+
275.10311	64	
276.16641	44	
276.90153	72	
279.14854	46	
281.13764	92	
281.39589	102	
285.06692	50	
285.13136	1112	1+
287.09287	56	
288.18474	60	
290.13607	392	1+
292.34955	68	
295.11350	182	
296.11830	102	
297.13753	56	
301.64230	60	
305.15663	68	
308.14275	410	1+
308.22590	56	
313.13351	300	
314.14566	180	
319.11523	46	
319.40464	46	
324.14357	132	
325.13599	98	
326.15688	288	1+
329.75382	46	
330.14836	54	
331.15265	104	
333.15056	56	
336.13499	250	1+
342.15444	78	
344.16767	102	
345.16942	80	
347.15370	52	
352.65504	64	
354.15100	1102	1+
354.29323	54	
357.15163	106	
359.16198	84	
360.35883	92	
365.13676	66	
366.18994	46	
368.12056	54	
372.15966	4788	1+
374.08128	46	
375.17214	228	1+
377.21531	46	
383.18400	66	
384.15390	170	
386.26663	56	
390.21482	56	
391.18547	314	1+
391.31642	70	
393.16277	62	
394.12711	48	
404.21393	50	
408.32338	46	
410.16050	322	1+
412.13461	86	
413.19941	48	
418.13557	46	
420.20316	50	
425.17306	52	
427.17861	80	
428.16987	252	1+
428.21542	46	
428.42899	46	
443.74284	66	
444.20013	58	
445.20024	190	
446.20454	72	
448.18636	62	
450.83884	70	
454.17322	48	
455.18426	58	
456.15443	46	
460.20202	218	1+
461.25010	70	
471.17483	134	
486.35291	82	
487.16112	46	
487.21910	56	
487.71174	64	
488.21168	156	
489.20116	216	
503.34736	108	
505.22958	420	1+
515.15866	66	
516.19504	48	
525.22701	50	
536.23795	44	
542.23705	308	1+
543.44432	52	
550.21021	92	
552.19561	48	
558.25806	258	1+
565.23175	52	
567.23099	266	1+
568.23430	176	1+
575.23268	82	
583.24244	44	
584.25013	590	1+
584.32455	56	
585.25169	522	1+
593.25775	60	
601.95607	50	
602.15195	54	
602.27876	5726	1+
602.64406	48	
604.09444	76	
604.50155	70	
658.28409	52	
671.44606	52	
689.29123	88	
698.63878	98	
706.34714	54	
715.30934	98	1+
717.33848	50	
730.30608	52	
732.31702	112	
743.37303	60	
749.34603	1734	1+
749.66765	62	
751.12404	54	
751.43590	58	
768.52802	46	
821.35628	50	
906.36349	50	
END IONS

###FS:    #m/z: 319.14659 #charge 3+
###MS: 1267
###MSMS: 1269
BEGIN IONS
TITLE=Cmpd 118, +MS2(319.1466), 23.0eV, 10.5min #1269
RTINSECONDS=627.17
SCANS=1267,1269
PEPMASS=319.14659	134962
CHARGE=3+
146.04840	18	
153.55076	18	
155.18657	18	
155.88187	18	
156.32337	18	
168.52707	18	
185.36675	18	
189.86594	18	
199.53598	18	
202.91084	18	
206.95359	18	
207.08955	54	
208.06561	40	
210.42069	18	
212.13154	94	
217.09013	58	
217.87761	18	
222.10088	36	
222.21425	18	
224.73394	18	
225.09858	284	
227.04495	20	
230.13352	54	
231.48137	18	
236.76747	18	
239.07037	22	
239.28712	18	
239.83804	18	
244.36642	18	
252.12752	50	
252.26823	18	
257.14279	44	
257.65075	18	
258.07563	34	
258.47480	18	
258.77785	18	
259.58684	18	
259.68805	18	
261.53018	18	
263.10705	18	
263.82498	18	
264.13950	60	
271.53234	18	
272.19690	18	
272.97901	18	
273.60204	18	
274.02646	20	
274.10967	36	
278.66429	18	
280.08601	18	
288.67890	18	
290.14340	76	
291.14302	30	
292.66349	18	
293.50583	18	
296.13894	36	
304.13720	18	
308.15700	68	
309.03591	18	
309.15082	44	
310.51454	18	
313.33876	18	
316.11746	68	
317.11755	68	
317.47079	18	
324.02810	18	
325.82078	18	
326.15568	64	
326.35009	18	
329.23101	18	
329.32124	18	
336.13764	92	
346.99192	18	
349.83016	18	
354.14564	54	
356.36098	18	
358.28048	18	
362.59827	18	
372.16517	60	
372.85116	18	
378.70064	18	
387.15340	26	
390.47411	18	
390.85690	20	
410.29911	18	
420.36886	18	
422.44802	18	
423.28521	28	
424.66174	18	
424.96920	18	
425.01776	18	
426.48119	18	
428.43454	18	
430.68559	18	
431.45175	18	
440.36916	18	
442.22743	34	
442.29898	18	
447.02301	18	
452.81852	18	
459.59908	18	
460.06489	18	
460.17946	26	
471.17082	76	
487.52567	18	
488.82094	20	
491.36443	18	
491.85186	18	
498.72468	18	
504.94511	18	
508.37954	18	
515.15856	18	
520.74548	18	
544.54820	18	
547.85723	18	
549.92971	18	
558.64217	18	
559.97910	18	
571.45132	18	
577.85058	18	
578.47358	18	
578.65614	18	
590.80688	18	
601.77989	18	
603.52102	18	
606.48221	18	
618.27579	18	
624.55851	18	
625.40253	18	
630.70209	18	
641.01705	18	
648.03345	18	
656.51562	18	
661.69603	18	
662.05289	18	
682.38197	18	
686.51074	18	
693.14406	18	
697.47109	18	
715.10984	18	
719.46269	18	
721.57025	18	
723.17405	18	
730.17274	18	
733.89741	18	
743.17920	18	
755.50899	18	
759.29767	18	
778.28098	18	
778.50004	18	
END IONS

###FS:    #m/z: 436.72607 #charge 2+
###MS: 1267
###MSMS: 1270
BEGIN IONS
TITLE=Cmpd 119, +MS2(436.7261), 24.5eV, 10.5min #1270
RTINSECONDS=627.224
SCANS=1267,1270
PEPMASS=436.72607	41022
CHARGE=2+
212.06413	86	
216.13798	46	
217.11517	344	
218.13266	90	
218.18979	48	
219.09963	44	
226.07282	80	
228.10490	60	
229.14209	66	
233.16960	32	
234.11662	54	
234.75642	24	
237.10137	56	
238.07461	60	
239.11669	44	
244.14037	76	
253.15882	40	
254.08336	50	
255.09804	100	
255.14853	96	
258.14313	42	
264.09229	38	
266.06897	46	
279.08815	176	
283.10455	44	
287.13698	38	
296.12555	42	
297.10959	214	
297.41027	58	
298.09306	50	
299.16430	40	
299.21519	68	
303.20644	42	
305.06431	38	
314.12483	32	
315.20604	30	
315.24070	86	
318.80656	40	
320.07763	36	
320.14108	34	
327.15919	48	
329.22499	48	
340.19496	44	
341.14233	66	
347.32602	38	
357.22542	38	
375.26558	58	
380.17905	46	
386.25027	60	
395.88111	30	
401.12068	30	
408.97473	42	
409.15220	26	
413.15005	36	
413.22116	60	
415.24384	28	
421.77817	30	
431.25901	90	
467.22617	44	
497.27513	44	
508.18004	38	
514.29855	116	1+
514.36288	40	
525.26517	30	
538.24632	34	
542.29518	76	
553.32890	36	
559.36653	36	
560.31092	66	
587.32281	28	
594.30784	52	
611.31264	36	
612.03779	36	
629.35434	40	
630.33354	28	
639.30878	42	
640.32849	36	
656.33705	284	1+
657.43325	50	
658.34154	34	
682.35477	56	
789.41055	30	
END IONS

###FS:    #m/z: 313.47129 #charge 3+
###MS: 1271
###MSMS: 1272
BEGIN IONS
TITLE=Cmpd 120, +MS2(313.4713), 23.0eV, 10.5min #1272
RTINSECONDS=627.913
SCANS=1271-1272
PEPMASS=313.47129	20076
CHARGE=3+
206.09300	48	
208.06648	42	
211.06976	54	
223.15458	50	
223.75915	42	
225.09619	232	
227.10583	36	
236.14824	38	
238.10884	76	
240.08876	58	
242.10528	46	
242.14114	52	
252.08986	46	
256.14160	44	
264.12210	68	
267.12934	50	
269.07884	66	
275.12406	36	
281.07601	62	
281.11543	50	
285.13013	36	
286.09604	74	
290.14490	38	
300.14082	32	
308.14311	38	
316.12082	120	
322.15661	56	
327.16040	50	
334.14562	58	
337.16088	44	
339.25011	40	
342.09546	40	
371.21169	38	
372.20240	34	
380.09305	54	
383.20174	66	
395.24741	38	
425.17953	58	
END IONS

###FS:    #m/z: 489.86151 #charge 3+
###MS: 1273
###MSMS: 1274
BEGIN IONS
TITLE=Cmpd 121, +MS2(489.8615), 24.8eV, 10.5min #1274
RTINSECONDS=628.577
SCANS=1273-1274
PEPMASS=489.86151	12280
CHARGE=3+
204.17658	74	
207.17513	42	
208.06971	292	1+
210.09702	50	
212.14356	38	
213.10778	36	
214.12270	50	
217.07977	54	
217.11333	312	
218.08953	66	
224.79803	40	
225.09699	954	
226.09702	482	
227.09891	276	
227.14231	84	
229.17553	42	
231.11968	38	
232.13987	114	
233.13610	44	
234.10568	52	
235.06586	46	
238.09911	48	
240.07716	54	
241.07921	62	
242.09256	44	
246.11174	56	
246.17455	42	
251.12130	64	
253.16659	58	
255.14562	50	
257.13683	394	1+
258.13958	268	1+
258.21011	62	
260.09811	50	
265.11048	44	
266.14236	54	
267.14595	66	
268.10275	46	
271.09263	78	
274.12543	44	
283.10417	46	
284.99328	46	
285.13004	180	1+
287.13326	124	
288.10031	46	
291.13814	42	
296.12167	40	
297.11223	42	
300.12545	52	
306.17721	40	
308.16654	42	
310.04950	38	
310.19791	50	
313.10643	42	
314.12166	38	
314.19872	36	
316.17575	42	
317.19993	58	
319.10469	50	
326.13992	80	
328.15901	56	
330.15265	40	
333.06929	64	
333.18362	112	
334.01847	40	
337.06475	60	
337.14257	70	
340.11746	36	
341.10269	90	
342.12538	50	
354.14326	70	
355.15221	92	
359.16295	38	
359.20809	50	
362.15011	52	
363.05124	40	
368.86887	52	
372.17429	96	
373.04887	46	
373.16899	130	
374.17060	98	
374.28177	42	
375.16550	74	
378.09234	36	
383.15922	50	
392.17693	48	
394.21126	52	
398.12495	44	
404.15140	50	
410.12558	42	
415.15768	102	
419.12971	42	
419.16708	60	
428.17948	36	
428.97727	68	
433.07945	38	
434.13303	50	
439.12815	38	
439.22780	50	
440.16049	46	
443.19539	62	
448.83948	38	
452.75714	52	
457.14489	52	
461.80081	42	
462.20337	54	
466.14139	46	
468.07776	70	
468.16278	190	1+
470.16328	82	
470.90000	42	
471.21753	36	
472.16167	52	
475.23161	74	
476.13323	42	
476.24771	64	
478.19863	38	
483.29466	38	
485.30379	54	
490.15485	54	
490.24475	40	
492.14710	36	
493.15824	60	
494.15250	50	
495.13699	72	
508.22268	78	
508.82352	38	
512.28689	62	
516.10333	46	
532.33430	38	
535.25005	38	
542.24693	50	
546.27126	62	
553.26395	64	
555.19044	40	
557.28194	38	
568.20876	50	
569.31497	50	
575.17474	40	
576.26593	42	
581.18957	38	
587.24454	92	
588.25886	54	
601.33201	54	
602.27694	118	
602.33347	56	
603.27689	616	1+
604.28108	436	1+
604.49415	48	
619.34323	54	
626.12614	40	
664.29806	36	
672.32942	46	
749.31810	86	
750.35307	212	1+
809.35992	52	
950.29902	42	
975.42267	164	1+
976.43458	108	1+
1066.47716	56	
END IONS

###FS:    #m/z: 487.21883 #charge 2+
###MS: 1273
###MSMS: 1275
BEGIN IONS
TITLE=Cmpd 122, +MS2(487.2188), 26.5eV, 10.5min #1275
RTINSECONDS=628.594
SCANS=1273,1275
PEPMASS=487.21883	869530
CHARGE=2+
195.07949	76	
197.10328	118	
207.08414	612	
207.84338	36	
208.06742	1890	1+
209.10445	54	
212.10096	438	1+
212.14503	46	
215.10810	42	
215.19720	32	
216.09239	46	
217.08979	122	
218.12550	52	
223.10422	130	
224.87325	34	
225.09399	11344	1+
225.19761	40	
225.37721	38	
225.56484	38	
226.35416	60	
228.14042	64	
229.13311	68	
230.11494	64	
231.09940	64	
233.14607	100	
237.24874	30	
239.03691	34	
240.10482	50	
241.11515	84	
242.16530	52	
243.29661	70	
244.07994	54	
245.11957	72	
245.15307	60	
255.13717	148	
256.83010	36	
257.13583	1312	1+
258.08463	52	
267.11401	104	
268.12682	130	
272.12428	42	
272.88342	52	
273.10922	444	1+
275.11113	66	
279.11419	70	
283.82126	114	
284.84437	54	
285.13056	728	1+
288.11801	70	
290.14654	32	
291.14191	74	
292.11104	46	
296.08650	60	
296.14497	76	
300.14690	52	
302.19093	32	
305.15466	76	
306.10326	36	
308.14393	194	
309.14850	142	
312.12072	36	
313.12358	290	1+
321.14244	52	
323.12783	58	
324.13374	32	
326.15668	122	
327.18789	50	
328.16559	90	
330.18114	34	
331.11387	80	
336.13674	66	
337.13724	36	
337.27709	34	
338.12631	78	
339.19723	42	
341.10895	46	
341.14566	272	1+
341.19028	54	
344.16925	44	
345.15725	62	
346.17422	36	
348.14383	42	
354.14854	554	1+
356.19291	52	
357.58248	40	
359.16448	206	1+
363.37184	76	
364.19093	56	
366.56152	34	
367.10306	38	
370.16234	38	
372.15964	3140	1+
372.55587	30	
372.62934	34	
377.74336	58	
384.15803	82	
391.14420	34	
391.18935	192	
393.14124	56	
400.02774	30	
405.24118	50	
406.16418	40	
407.15623	48	
409.18227	70	
410.17265	122	
410.88880	42	
411.13098	74	
412.11349	44	
412.15564	32	
416.18830	46	
427.14149	54	
428.17292	226	1+
436.53808	72	
443.27815	40	
445.19318	36	
447.21063	34	
453.18171	36	
455.17290	40	
467.17574	60	
468.19362	52	
470.19321	40	
471.23412	66	
472.16244	72	
486.35991	40	
487.21711	70	
488.05189	30	
488.20294	140	
490.17026	42	
499.22682	40	
505.22531	198	1+
522.27482	46	
524.23036	30	
524.34712	58	
525.20481	42	
540.23600	30	
541.24348	50	
542.23996	34	
558.25515	66	
558.33176	38	
559.24989	132	1+
569.37267	32	
576.19725	86	
584.26393	382	1+
585.33144	36	
602.02499	38	
602.27824	2748	1+
602.47348	48	
602.58868	30	
602.63178	52	
614.26452	80	
625.47646	52	
631.25466	44	
657.38200	42	
686.27140	70	
688.30145	36	
690.01860	32	
714.31954	52	
718.96992	62	
731.32029	68	
732.34114	66	
736.49587	68	
749.34560	864	1+
750.42702	72	
759.32262	90	
781.30082	44	
827.01693	36	
856.44740	34	
END IONS

###FS:    #m/z: 319.14672 #charge 3+
###MS: 1273
###MSMS: 1276
BEGIN IONS
TITLE=Cmpd 123, +MS2(319.1467), 23.0eV, 10.5min #1276
RTINSECONDS=628.612
SCANS=1273,1276
PEPMASS=319.14672	171038
CHARGE=3+
156.54598	18	
158.67864	18	
161.25752	18	
162.86025	18	
163.07410	20	
165.00505	18	
166.38982	18	
169.25160	18	
170.68480	18	
173.56931	18	
174.49814	18	
175.02408	18	
180.71734	18	
194.24757	18	
196.41677	18	
198.39888	18	
198.79723	18	
201.43713	18	
201.90545	18	
202.38549	18	
207.10410	104	
208.06875	38	
208.12202	26	
209.11462	24	
211.11137	40	
211.57264	18	
212.10914	58	
214.32255	18	
217.57638	18	
218.63547	18	
223.12438	32	
223.77760	18	
223.93424	18	
225.09416	320	
225.20865	44	
226.09256	142	
227.10682	38	
227.35463	18	
230.11358	18	
230.76516	18	
233.49266	18	
234.07291	18	
236.71915	18	
237.22277	18	
237.90047	18	
238.08668	38	
240.08319	58	
241.91372	18	
242.63478	18	
243.99016	18	
244.66108	18	
247.07415	18	
249.18083	18	
249.25520	24	
250.30998	18	
251.47489	18	
254.01716	18	
255.11010	70	
256.09531	48	
258.14173	40	
263.41279	18	
267.11768	54	
272.14017	64	
273.50248	18	
274.91967	18	
278.35419	18	
279.10573	18	
284.16190	42	
284.90713	18	
285.06177	18	
289.03475	18	
290.14433	32	
290.44695	18	
292.02806	18	
292.12138	50	
293.12484	20	
295.23012	18	
298.14579	84	
300.12555	72	
301.06415	18	
308.14386	40	
308.93348	50	
309.29362	18	
309.75406	18	
316.11486	86	
317.13598	40	
319.45106	18	
320.47630	18	
321.79419	18	
326.15808	128	
327.16401	52	
336.85364	18	
339.14876	18	
340.24372	18	
349.61971	18	
354.44214	50	
359.96675	18	
361.43305	18	
362.95219	18	
368.10619	44	
370.73170	18	
372.15959	38	
376.43764	18	
377.37761	18	
383.44170	18	
392.09449	18	
401.41517	18	
405.14188	46	
408.15493	18	
421.07746	18	
423.91241	18	
427.62236	18	
428.62416	18	
435.19447	18	
442.19518	44	
450.88810	18	
457.68783	18	
458.41039	18	
458.85317	18	
459.24007	18	
462.40308	18	
470.20201	18	
490.69751	18	
493.87962	18	
494.64766	18	
513.21272	28	
518.69901	18	
523.96353	18	
527.05328	18	
534.79017	18	
537.35942	18	
539.02301	18	
539.13846	18	
539.64904	18	
551.87697	18	
558.19689	18	
571.02597	18	
606.09556	18	
613.04826	18	
621.82101	18	
624.32307	18	
636.57856	18	
640.30162	18	
647.98682	18	
653.93641	18	
657.14613	18	
660.67312	18	
675.78008	18	
711.56587	18	
722.57594	18	
END IONS

###FS:    #m/z: 436.72611 #charge 2+
###MS: 1273
###MSMS: 1277
BEGIN IONS
TITLE=Cmpd 124, +MS2(436.7261), 24.5eV, 10.5min #1277
RTINSECONDS=628.657
SCANS=1273,1277
PEPMASS=436.72611	45532
CHARGE=2+
205.11729	42	
207.11247	46	
211.10646	24	
213.83454	26	
215.19788	78	
216.93425	22	
217.11491	510	
218.13191	82	
219.11671	46	
224.09556	26	
225.11386	38	
226.07584	24	
227.10958	60	
227.33518	64	
228.13493	36	
230.11441	168	1+
233.08882	54	
236.13114	56	
238.08226	48	
238.13396	48	
240.15739	52	
243.15884	24	
243.28282	28	
244.12918	42	
244.16112	62	
245.09174	36	
245.13414	34	
250.15588	56	
251.12325	58	
253.11317	50	
254.09215	48	
254.98515	32	
255.10286	46	
255.42483	38	
258.12590	44	
265.08455	40	
266.12869	62	
268.14038	52	
275.09957	22	
279.09315	236	
280.13742	38	
283.14232	68	
284.09389	56	
285.30927	36	
285.92459	36	
287.00422	62	
289.13254	46	
290.90898	24	
292.14212	30	
297.10629	200	1+
309.16951	32	
311.54180	26	
312.19010	52	
313.21159	34	
314.12342	48	
323.16583	50	
329.15965	42	
329.21835	46	
330.22934	48	
331.20707	26	
333.16903	50	
334.08600	46	
340.18673	72	
344.22757	46	
351.03477	36	
357.21685	88	
374.09536	62	
377.18708	26	
384.22006	44	
397.29302	52	
399.15899	58	
400.22544	54	
414.23693	128	
415.23327	46	
431.24378	46	
432.29637	48	
435.19949	26	
435.84727	24	
437.22315	38	
441.18309	34	
446.21304	30	
464.18903	56	
488.32841	40	
495.30045	36	
497.27394	146	1+
511.20970	42	
513.35164	24	
514.29677	174	1+
524.26338	24	
526.33268	48	
540.30056	38	
541.33724	28	
542.28615	206	1+
542.39154	28	
559.32441	192	
571.26990	26	
577.99624	56	
579.24783	26	
585.30570	36	
597.21782	52	
611.32279	70	
623.27650	42	
628.34072	64	
629.03609	52	
629.33265	32	
630.34377	22	
637.37437	26	
641.31419	46	
641.36167	42	
642.29770	30	
648.35622	28	
656.34210	152	
657.31552	58	
716.38369	30	
720.37910	24	
872.36426	36	
END IONS

###FS:    #m/z: 313.47199 #charge 3+
###MS: 1273
###MSMS: 1278
BEGIN IONS
TITLE=Cmpd 125, +MS2(313.4720), 23.0eV, 10.5min #1278
RTINSECONDS=628.718
SCANS=1273,1278
PEPMASS=313.47199	22340
CHARGE=3+
201.14732	56	
208.07091	98	
217.13333	62	
225.09744	84	
226.11792	78	
227.10919	76	
235.09411	42	
238.97115	42	
242.10538	62	
252.11904	32	
254.17640	62	
266.06486	44	
269.00987	66	
269.05461	40	
296.90517	66	
297.67221	40	
302.16003	62	
308.16831	56	
312.06647	36	
312.13893	72	
315.16094	42	
316.12922	60	
317.12129	38	
332.81619	46	
336.22591	48	
373.17876	34	
410.16695	52	
422.16821	42	
453.21389	48	
END IONS

###FS:    #m/z: 487.21886 #charge 2+
###MS: 1279
###MSMS: 1280
BEGIN IONS
TITLE=Cmpd 126, +MS2(487.2189), 26.5eV, 10.5min #1280
RTINSECONDS=629.479
SCANS=1279-1280
PEPMASS=487.21886	974348
CHARGE=2+
152.78668	66	
176.93704	54	
180.69945	52	
195.08067	132	
196.08455	104	
198.11332	88	
206.03633	64	
207.08432	1154	
208.06799	3736	1+
208.17191	62	
208.26333	80	
210.13950	88	
212.10867	456	1+
213.13273	60	
216.09332	240	
217.07831	128	
217.14024	72	
218.08155	66	
218.13570	80	
224.82082	68	
225.09466	27526	1+
225.21680	148	
225.31617	72	
225.35585	52	
225.48349	68	
227.13712	58	
228.11280	108	
228.14654	66	
228.75434	72	
229.14133	60	
229.17360	52	
230.10918	94	
231.09842	60	
231.11664	60	
237.11744	74	
237.30814	54	
238.07325	60	
240.11329	304	1+
243.13351	76	
243.15857	54	
244.13624	64	
244.17888	54	
245.12439	264	1+
250.13098	66	
253.03469	60	
253.12578	62	
255.10383	218	
256.08350	128	
257.13587	2632	1+
263.09422	54	
268.10443	94	
269.07513	58	
269.12254	66	
271.10180	60	
272.13098	118	
273.11321	420	
274.11491	188	
278.11450	58	
281.11337	56	
285.12989	2142	1+
288.10938	54	
290.13749	642	1+
294.63599	62	
295.12094	182	
297.12813	92	
299.14735	64	
300.12628	78	
308.14788	698	1+
312.16261	62	
312.62957	58	
313.13403	704	1+
315.09507	60	
316.63273	54	
319.11093	54	
322.12331	68	
324.14561	88	
326.11318	66	
326.15678	808	1+
327.21598	60	
331.11832	188	
331.15697	88	
336.14492	156	
337.12920	152	1+
338.19418	62	
339.15417	54	
340.11729	90	
341.14952	258	1+
342.09993	64	
342.15208	220	1+
344.16614	368	
347.15727	192	1+
350.16726	62	
354.15208	1878	1+
359.17073	254	
360.66151	66	
366.46070	60	
367.13157	68	
368.87982	58	
369.37260	52	
370.17716	112	
371.16617	76	
372.16137	9386	1+
372.47643	60	
374.09454	56	
375.17329	334	
384.14694	158	
385.14852	106	
387.31453	78	
391.18907	540	1+
394.13170	52	
409.16611	568	1+
409.36744	62	
410.16635	482	1+
411.97456	64	
412.16811	92	
414.18799	60	
414.61347	54	
415.18669	52	
420.82537	68	
421.69419	76	
427.18867	150	
428.16557	954	1+
429.59798	52	
431.67556	88	
432.22344	80	
435.19464	116	
440.17126	56	
442.18734	74	
443.70518	360	1+
445.19633	176	1+
446.23407	88	
448.70309	54	
454.14722	62	
460.21037	622	1+
460.69044	96	
470.18639	184	
471.17299	198	
478.21819	68	
478.72007	110	
486.35692	182	
487.20389	1110	1+
487.71720	240	
488.19889	802	1+
488.29664	78	
488.73945	76	
498.18166	70	
499.18016	118	1+
505.22554	1036	1+
508.22568	54	
509.20491	64	
515.20039	162	1+
515.95376	62	
524.21007	54	
533.24681	290	1+
541.23711	244	1+
550.21207	52	
551.19056	86	
558.24930	334	1+
560.25010	64	
560.29743	64	
567.24075	52	
568.22087	204	1+
569.07593	76	
575.23282	190	
580.11002	94	
583.23991	192	1+
584.25431	1200	1+
585.25346	970	1+
585.45738	54	
592.26161	108	
593.24481	92	
602.17888	84	
602.27853	13246	1+
602.28798	394	1+
602.40984	228	
603.52870	60	
609.68853	68	
643.34597	58	
649.30081	104	1+
658.27408	92	
686.32467	72	
705.31186	96	
705.62213	56	
708.08728	124	
730.31655	336	1+
731.32160	310	1+
746.25752	70	
749.34630	3914	1+
749.51467	90	1+
752.85516	56	
777.04100	108	
887.40737	338	1+
888.68868	66	
951.15259	80	
END IONS

###FS:    #m/z: 319.14662 #charge 3+
###MS: 1279
###MSMS: 1281
BEGIN IONS
TITLE=Cmpd 127, +MS2(319.1466), 23.0eV, 10.5min #1281
RTINSECONDS=629.495
SCANS=1279,1281
PEPMASS=319.14662	188556
CHARGE=3+
145.66274	18	
147.26564	18	
151.21145	18	
154.16114	18	
154.34970	18	
156.05186	20	
156.27101	18	
157.21479	18	
161.11130	18	
163.45871	18	
164.46418	18	
171.58875	18	
172.23394	18	
173.97300	18	
178.08455	18	
179.55457	18	
184.42717	18	
185.91951	18	
194.33878	18	
198.94487	18	
200.68004	18	
205.76549	18	
205.91569	18	
207.07822	48	
208.06512	140	
211.13506	18	
212.06758	66	
212.12112	54	
216.13106	30	
217.13684	52	
219.10399	28	
224.55741	18	
224.98512	18	
225.09420	352	
225.49969	18	
226.27248	26	
228.68040	24	
229.39949	18	
230.12162	46	
234.89049	18	
235.00282	18	
237.41630	18	
237.99333	18	
242.08040	54	
242.11713	26	
250.11080	48	
252.33059	18	
252.70074	18	
254.12124	42	
257.12797	88	
260.83651	18	
262.61483	18	
269.46191	18	
271.80411	20	
280.17362	18	
281.11226	54	
285.12869	74	
292.15872	40	
292.76648	18	
296.11226	54	
297.26170	18	
299.31837	18	
302.14554	40	
305.15130	18	
305.38451	18	
307.44149	18	
308.08428	18	
313.13076	68	
314.25208	18	
315.42231	18	
316.14344	40	
317.12601	136	
323.50067	18	
326.27446	18	
328.18122	42	
335.45251	18	
339.51516	18	
339.61161	18	
345.38499	18	
345.94456	18	
365.34941	18	
372.16183	56	
372.38638	18	
375.11784	44	
386.37869	18	
387.01685	18	
388.24835	18	
393.38076	18	
408.85316	18	
425.21300	42	
428.41288	18	
430.97351	18	
435.34736	18	
435.78432	18	
436.41830	18	
439.77074	18	
442.18864	46	
451.30499	18	
453.19731	20	
454.17933	58	
454.22161	46	
464.64001	18	
466.77489	18	
471.17263	42	
473.49929	18	
487.22657	42	
490.11794	18	
515.13481	20	
522.59256	18	
524.72463	18	
536.72866	18	
544.98802	18	
549.54926	18	
556.80651	18	
559.13097	18	
563.02410	18	
567.88456	18	
568.92657	18	
573.98167	18	
579.41817	18	
579.82773	18	
590.12006	18	
594.15135	18	
597.49884	18	
597.74197	18	
612.11550	18	
614.42281	18	
615.42875	18	
618.94627	18	
623.35563	64	
631.43188	18	
633.14951	18	
640.14270	18	
640.35461	18	
654.96079	18	
656.18709	18	
659.25448	18	
660.45788	18	
671.34466	18	
671.99582	18	
672.13151	18	
674.92991	18	
677.81588	18	
684.18123	18	
685.27698	18	
685.36605	18	
701.79774	18	
710.93769	18	
712.20831	18	
720.55825	20	
END IONS

###FS:    #m/z: 436.72634 #charge 2+
###MS: 1279
###MSMS: 1282
BEGIN IONS
TITLE=Cmpd 128, +MS2(436.7263), 24.5eV, 10.5min #1282
RTINSECONDS=629.54
SCANS=1279,1282
PEPMASS=436.72634	48282
CHARGE=2+
195.12404	36	
203.07557	44	
204.21103	80	
211.02181	38	
215.20072	48	
217.11159	670	1+
217.19040	48	
225.11793	44	
226.08351	22	
226.12513	42	
227.10455	86	
228.10452	44	
230.08509	38	
231.13403	78	
238.08431	34	
239.10840	40	
240.01377	32	
241.07820	24	
243.13995	36	
244.15991	36	
245.11776	52	
248.10496	50	
255.10412	180	
256.08534	60	
257.12589	30	
261.12455	58	
265.11522	40	
269.10114	24	
279.08874	118	
279.14844	46	
279.83640	36	
280.16878	52	
283.09860	126	
295.04554	44	
297.10099	256	1+
306.11141	60	
311.22090	28	
313.25148	42	
314.12705	72	
315.12056	34	
317.10811	42	
317.17725	30	
320.16652	56	
330.22770	58	
333.16568	38	
335.12257	36	
339.09193	78	
339.20691	36	
344.12187	34	
345.12461	24	
346.86299	22	
350.18980	22	
351.13302	48	
354.20616	54	
368.66439	72	
369.23708	46	
370.21208	40	
376.19349	38	
380.15784	74	
385.10925	66	
385.23844	68	
387.27164	24	
393.13412	24	
393.17047	32	
398.29546	34	
399.15960	46	
413.26937	50	
414.24449	44	
415.24178	24	
427.23805	42	
431.26319	122	
441.20436	52	
448.21888	46	
449.19546	42	
455.21028	36	
458.17508	24	
465.32839	60	
469.23260	34	
477.23797	40	
481.14954	36	
483.25828	62	
486.85603	28	
499.23928	52	
500.29738	42	
503.20534	38	
507.30007	38	
514.30099	202	1+
522.28449	22	
524.29922	44	
525.26582	36	
537.25691	54	
542.29715	254	1+
559.33410	114	
579.30764	24	
585.31828	44	
594.29851	34	
603.37886	38	
611.32116	28	
612.34744	56	
614.32565	50	
622.30718	26	
627.29676	44	
628.34182	78	
628.40989	38	
656.33310	116	
657.34492	70	
657.43997	44	
658.33116	22	
663.33152	32	
758.37379	42	
840.41237	44	
END IONS

###FS:    #m/z: 489.86153 #charge 3+
###MS: 1279
###MSMS: 1283
BEGIN IONS
TITLE=Cmpd 129, +MS2(489.8615), 24.8eV, 10.5min #1283
RTINSECONDS=629.605
SCANS=1279,1283
PEPMASS=489.86153	14858
CHARGE=3+
192.79900	34	
205.12104	58	
207.12316	84	
207.15393	64	
208.06960	248	1+
209.98764	36	
210.07904	44	
215.10918	46	
216.09675	54	
217.11358	346	1+
217.52298	32	
225.09457	1276	1+
226.14798	74	
230.14115	60	
231.13089	50	
232.14175	254	
238.09062	86	
240.13083	66	
243.12850	54	
245.13382	38	
246.11859	50	
247.14394	34	
251.06866	40	
254.11784	72	
255.09492	50	
257.13916	38	
258.15074	112	
259.08608	66	
259.16880	76	
260.09708	58	
271.10463	44	
277.16849	52	
282.13084	64	
284.10874	44	
285.15192	40	
285.18874	62	
286.13695	60	
287.14208	46	
295.10021	42	
297.15342	46	
298.09275	52	
298.13261	42	
300.14360	32	
309.07212	56	
309.14665	36	
310.15409	44	
313.11169	50	
315.10739	40	
315.15139	90	
318.14265	38	
322.17979	32	
324.99302	36	
335.10151	48	
335.14171	36	
335.18883	60	
338.17687	64	
340.15201	42	
343.13075	36	
344.12547	32	
349.13627	46	
354.14868	34	
355.16490	34	
358.14227	34	
359.15999	52	
369.14622	36	
370.91945	64	
372.15698	106	
372.23385	36	
373.16612	498	1+
379.87521	38	
381.10369	38	
403.08648	32	
407.15141	62	
412.09015	36	
412.18765	58	
418.20297	54	
419.17053	32	
422.13021	34	
423.76182	44	
429.84858	66	
430.18082	66	
436.20482	72	
438.12170	64	
443.17287	52	
446.84596	54	
447.87002	56	
448.85371	66	
449.81730	46	
450.14658	42	
452.16777	36	
454.18957	64	
455.14499	34	
463.18480	62	
465.25409	46	
466.26252	32	
466.87592	50	
468.16072	86	
469.16841	78	
470.14565	66	
482.73071	66	
483.90384	66	
489.23198	60	
490.19947	32	
492.15717	50	
496.13888	44	
500.17218	62	
503.17705	46	
505.24601	48	
507.23038	36	
509.19374	56	
543.26062	48	
546.22850	42	
560.23222	48	
560.29550	42	
563.17432	40	
570.76879	42	
575.21176	44	
579.24240	46	
586.24930	50	
588.25743	40	
602.25883	96	
603.28022	480	1+
603.50059	40	
604.28743	366	1+
613.13841	62	
625.21929	32	
690.20263	46	
701.23582	34	
728.27252	42	
738.25746	34	
749.40573	32	
750.28863	52	
750.35347	58	
751.36266	42	
752.33805	88	
753.29593	56	
880.68581	50	
1047.36523	34	
END IONS

###FS:    #m/z: 487.21880 #charge 2+
###MS: 1284
###MSMS: 1285
BEGIN IONS
TITLE=Cmpd 130, +MS2(487.2188), 26.5eV, 10.5min #1285
RTINSECONDS=630.303
SCANS=1284-1285
PEPMASS=487.21880	1048584
CHARGE=2+
172.42577	62	
195.07629	52	
197.09887	162	
198.09210	70	
203.09007	56	
205.09748	64	
207.08347	1378	
208.06895	2996	1+
208.16713	104	
210.07021	146	
212.10747	326	
213.08493	190	1+
215.13947	50	
216.10081	148	
217.07561	238	1+
217.12886	192	
217.15746	80	
224.08678	56	
224.63823	52	
225.03679	94	
225.09457	27712	1+
225.21502	88	
225.24091	56	
225.31954	80	
225.35854	60	
225.68424	86	
225.74156	60	
226.19137	50	
230.10951	90	
233.09312	64	
234.12807	58	
235.03392	50	
236.09979	62	
238.09283	66	
240.08602	110	
240.12004	182	1+
241.07560	66	
244.15410	138	
245.12510	212	
246.19515	58	
252.09370	172	
252.13408	168	
253.09230	114	
254.56042	86	
255.11235	76	
256.13711	62	
257.13735	2916	1+
257.20196	102	
267.12552	158	
268.10305	232	
272.13061	82	
273.11385	638	1+
278.07021	130	
278.10447	68	
279.14581	84	
280.14734	52	
283.11892	122	
285.12938	2558	1+
285.20442	98	
287.10300	58	
289.09712	68	
289.16448	60	
290.14178	340	
291.11681	162	1+
293.12353	76	
295.11535	606	1+
300.14767	92	
301.83452	82	
304.32907	76	
308.14521	716	1+
313.13547	994	1+
314.55897	90	
320.13416	126	1+
324.13460	130	
326.15790	698	1+
329.14459	56	
330.15025	268	1+
330.18662	50	
331.11636	114	
331.16011	158	1+
335.11932	98	
336.13276	394	1+
336.19119	56	
339.14581	142	1+
340.43320	68	
342.15247	114	
344.16669	306	
345.20053	72	
347.16404	78	
349.16376	94	
349.70128	52	
351.97832	50	
354.15314	1214	1+
356.14544	276	1+
356.18451	106	
356.35043	52	
359.16773	258	1+
361.53677	72	
365.15494	60	
367.12629	84	
370.16775	52	
372.08755	50	
372.16073	9812	1+
372.27158	76	
372.62246	58	
373.22996	68	
375.70060	74	
377.73473	52	
384.15092	98	
385.15100	92	
391.18495	472	1+
394.12762	58	
395.58511	62	
399.69205	84	
401.15836	72	
410.17145	596	1+
412.14768	70	
413.32005	64	
416.22760	66	
428.17301	534	1+
436.14814	56	
436.20031	52	
436.36354	68	
442.19854	52	
443.17971	50	
443.70733	220	1+
444.03459	50	
445.20169	98	
446.19018	320	
449.19497	58	
452.19020	56	
452.86866	58	
453.12241	180	1+
461.21400	80	
470.26414	54	
471.18014	102	
472.17592	110	
480.20966	66	
481.19647	52	
488.20057	620	1+
490.09477	56	
496.21989	50	
499.44878	50	
502.27737	52	
505.22821	1396	1+
507.52393	58	
516.19259	80	
522.22319	58	
524.21881	70	
525.08284	54	
525.23220	60	
536.64966	74	
539.24600	154	1+
540.25132	106	1+
547.46610	76	
553.52663	58	
558.26143	104	
559.25533	76	
559.92997	54	
560.25993	122	
568.21996	248	1+
575.24065	166	
576.28399	60	
584.26876	130	
585.25725	722	1+
592.00209	62	
592.26171	110	
593.25888	124	
602.27882	12474	1+
602.52709	76	
603.49314	124	
606.28196	74	
607.25494	50	
686.31430	94	
688.33026	70	
689.30363	154	1+
695.56300	62	
705.32458	138	1+
706.33502	92	1+
731.33763	66	
732.21236	70	
732.33074	266	1+
733.33385	146	1+
749.23949	80	
749.34664	3202	1+
749.69248	80	
758.31698	134	1+
761.34757	70	
781.43869	62	
868.43227	64	
887.36517	150	1+
919.40995	192	1+
923.12057	76	
973.43203	540	1+
END IONS

###FS:    #m/z: 319.14694 #charge 1+
###MS: 1284
###MSMS: 1286
BEGIN IONS
TITLE=Cmpd 131, +MS2(319.1469), 23.0eV, 10.5min #1286
RTINSECONDS=630.318
SCANS=1284,1286
PEPMASS=319.14694	196868
CHARGE=1+
159.58665	18	
160.85559	18	
165.25395	18	
165.33808	18	
166.70396	18	
167.40763	18	
172.42979	18	
181.50637	18	
185.17793	18	
186.14798	18	
187.33545	18	
191.87282	18	
193.30392	18	
194.78417	18	
195.77170	18	
199.18490	18	
200.84321	18	
203.19429	18	
206.33655	18	
206.40047	18	
207.05903	18	
207.08860	50	
208.06615	50	
209.06798	60	
210.38653	18	
211.06672	42	
211.11570	34	
212.10201	72	
216.19647	18	
217.12492	20	
222.88583	18	
224.11013	76	
225.09374	620	1+
226.04239	18	
228.38581	18	
229.10301	40	
236.33273	18	
238.11038	76	
240.08888	60	
252.13087	70	
255.15395	38	
257.13594	72	
267.11125	38	
267.56204	18	
268.08471	40	
271.65311	18	
273.10909	70	
273.84886	18	
274.65936	18	
280.11749	52	
281.70019	18	
285.15015	44	
286.08835	48	
290.14156	44	
290.72803	20	
292.71275	18	
292.92772	36	
293.41168	18	
293.91848	18	
297.12604	46	
298.11304	32	
298.53102	18	
299.77586	18	
301.75480	18	
305.07798	28	
307.29467	18	
308.15378	50	
310.89745	18	
316.12194	56	
316.17110	22	
317.11893	24	
318.01196	18	
318.27337	18	
322.11352	22	
END IONS

###FS:    #m/z: 313.47173 #charge 3+
###MS: 1284
###MSMS: 1287
BEGIN IONS
TITLE=Cmpd 132, +MS2(313.4717), 23.0eV, 10.5min #1287
RTINSECONDS=630.381
SCANS=1284,1287
PEPMASS=313.47173	26248
CHARGE=3+
198.11157	58	
208.07262	102	
225.09764	112	
227.10651	60	
235.10656	44	
242.97359	46	
244.08929	48	
246.14411	70	
255.16226	44	
256.11102	36	
257.08823	40	
269.12644	60	
273.16472	74	
278.11776	42	
285.13771	40	
291.14266	38	
295.11771	34	
296.89826	92	
298.15173	46	
316.13661	74	
373.16365	46	
381.15253	36	
428.14224	36	
428.22806	38	
498.32434	40	
END IONS

###FS:    #m/z: 421.19953 #charge 2+
###MS: 1288
###MSMS: 1289
BEGIN IONS
TITLE=Cmpd 133, +MS2(421.1995), 23.8eV, 10.5min #1289
RTINSECONDS=631.055
SCANS=1288-1289
PEPMASS=421.19953	32454
CHARGE=2+
205.11951	72	
211.15408	36	
217.10371	22	
220.48948	38	
221.10203	120	
221.98873	22	
222.10965	78	
224.14161	30	
227.17260	54	
228.16391	38	
238.10308	60	
239.12315	140	
240.11547	84	
241.08736	50	
242.15442	96	
243.74494	24	
244.14468	54	
249.09484	240	
250.07583	114	
250.18112	50	
253.01309	44	
253.10477	48	
257.15599	68	
257.20190	50	
258.15512	70	
261.15831	62	
263.14993	52	
267.05791	64	
267.10820	194	1+
270.08588	56	
270.13178	70	
271.16186	86	
274.10547	54	
275.02187	22	
279.11659	32	
279.21188	52	
284.19732	36	
286.15043	38	
287.30396	32	
290.91900	34	
291.15151	42	
292.94366	38	
294.28605	42	
297.14027	52	
302.17301	52	
303.13856	52	
309.14635	32	
314.88364	58	
316.14318	72	
319.91470	56	
322.84615	28	
331.86219	46	
333.10785	70	
338.16609	34	
338.22958	38	
342.15419	42	
350.15193	56	
353.18361	130	
357.23012	52	
361.09738	26	
367.23214	36	
368.16096	26	
371.19168	130	
374.20264	48	
378.13487	32	
379.05153	26	
379.14896	42	
379.63834	42	
380.27051	42	
381.24149	42	
386.25560	32	
390.17568	42	
395.22546	32	
396.14429	170	
397.15116	84	
404.18073	28	
408.18461	100	
417.12448	48	
419.21167	32	
421.16467	38	
421.20069	40	
429.26985	44	
432.18867	28	
444.13272	56	
445.22105	64	
449.20995	82	
449.50299	26	
451.25446	40	
454.18880	68	
461.39085	32	
462.23292	92	
463.21352	128	1+
463.26503	48	
465.24811	46	
466.75336	32	
467.04654	36	
472.23880	32	
476.19181	24	
482.23533	30	
490.24694	44	
491.23784	100	
492.21412	46	
494.23387	40	
494.87188	32	
496.22020	44	
499.25789	42	
506.26904	40	
509.21339	42	
510.21808	42	
519.03405	36	
522.95777	34	
524.30731	32	
526.25497	44	
537.22900	34	
562.38448	44	
563.28995	38	
564.24868	38	
582.24075	36	
592.25791	132	1+
600.25378	40	
620.26006	146	
620.35989	72	
636.32004	34	
637.30212	56	
667.37552	40	
685.29083	56	
719.33320	32	
END IONS

###FS:    #m/z: 487.21898 #charge 2+
###MS: 1290
###MSMS: 1291
BEGIN IONS
TITLE=Cmpd 134, +MS2(487.2190), 26.5eV, 10.5min #1291
RTINSECONDS=631.649
SCANS=1290-1291
PEPMASS=487.21898	1163224
CHARGE=2+
197.10160	184	1+
199.10058	80	
207.08565	560	
208.06841	3068	1+
208.14150	54	
208.31403	84	
209.11759	52	
212.10363	454	
212.14535	100	
213.12557	118	
216.09291	158	
217.09838	214	
219.44604	68	
220.08112	52	
222.09814	50	
223.08838	68	
224.80437	54	
224.96603	70	
225.01184	54	
225.09503	27836	1+
225.25834	92	
225.31438	54	
225.35384	106	
226.43631	54	
230.11149	180	
232.06333	62	
234.11683	68	
235.04379	50	
237.11318	72	
238.07893	86	
240.12347	70	
241.11452	140	1+
241.14716	54	
245.12740	248	1+
249.11975	60	
250.12810	70	
252.09264	116	
253.04575	156	
253.10800	58	
255.10272	128	
256.08960	60	
257.08785	52	
257.13560	2676	1+
268.12490	192	
269.12212	152	
270.11958	92	
273.11480	802	1+
274.18210	68	
277.10677	58	
278.09119	50	
281.13355	104	
285.13246	2460	1+
285.25167	68	
287.28525	50	
290.14200	352	
291.12407	86	
292.11599	114	
293.62311	64	
295.12760	84	
295.15242	90	
295.21629	72	
296.07985	78	
296.13088	228	1+
300.11934	66	
301.17671	56	
301.64667	174	
305.15549	64	
308.14484	422	
309.12704	82	
310.13481	88	
312.12047	68	
313.13062	892	1+
316.15754	54	
319.11673	80	
319.64885	74	
324.14261	164	1+
324.19806	78	
326.15808	234	
327.16280	146	
328.16115	108	
329.14011	74	
331.11932	110	
336.13899	530	1+
337.65516	52	
340.11927	110	
341.09400	86	
341.13211	62	
341.37472	52	
341.92605	100	
342.14341	202	1+
343.17589	54	
344.16690	384	
347.15824	50	
347.95892	56	
348.16083	106	
349.17093	108	
354.15051	2176	1+
359.16595	186	
360.18513	74	
362.61927	64	
365.13064	62	
366.14837	94	
370.27677	52	
371.15048	56	
372.09208	54	
372.16103	10010	1+
374.94169	56	
377.16412	58	
384.09767	62	
384.14981	68	
385.15436	86	
386.14640	74	
391.18966	432	1+
392.16135	54	
393.13881	84	
394.10242	60	
401.16574	90	
410.16910	256	
411.14281	226	1+
418.17634	62	
427.19015	120	
428.16728	638	1+
428.58022	80	
429.22490	60	
433.29649	62	
436.13544	70	
445.19349	486	1+
454.18888	64	
454.66468	78	
460.21046	264	1+
470.20212	84	
471.17283	98	
472.17819	60	
478.72977	60	
486.37616	80	
488.20099	700	1+
490.12971	78	
496.24457	144	1+
498.19225	62	
504.19794	66	
505.22719	1088	1+
505.32260	58	
511.23462	68	
516.23661	54	
517.99667	88	
519.27706	68	
524.21055	88	1+
531.20805	52	
540.24051	204	1+
551.20338	108	
555.30769	54	
557.24773	216	1+
557.31317	54	
558.50532	112	
567.22747	216	1+
568.22686	150	1+
570.23677	66	
575.23678	260	1+
584.27208	128	
585.25532	788	1+
601.86378	54	
602.27961	10420	1+
602.40870	136	
602.72301	114	1+
603.59728	52	
609.13524	50	
632.23546	52	
659.77149	56	
665.08631	58	
689.31970	112	1+
701.71321	96	
703.97809	74	
705.13609	58	
705.32618	168	1+
708.32678	126	
715.29757	138	
731.32575	312	1+
749.20132	96	
749.34642	3400	1+
749.58858	52	
749.69387	64	
750.49609	66	
751.72320	60	
756.79770	56	
759.33203	90	1+
770.00127	56	
885.38598	610	1+
886.39766	578	1+
887.42026	54	
905.32135	72	1+
973.44023	458	1+
END IONS

###FS:    #m/z: 319.14687 #charge 3+
###MS: 1290
###MSMS: 1292
BEGIN IONS
TITLE=Cmpd 135, +MS2(319.1469), 23.0eV, 10.5min #1292
RTINSECONDS=631.666
SCANS=1290,1292
PEPMASS=319.14687	223986
CHARGE=3+
145.49851	18	
152.09789	18	
159.93404	18	
161.24755	18	
161.47364	18	
171.30430	18	
193.12566	18	
199.29944	20	
201.86827	18	
205.61909	18	
206.04905	28	
208.07225	32	
209.06024	38	
209.09435	56	
211.16549	18	
212.12986	34	
215.17019	18	
215.79643	18	
222.92881	18	
225.11053	116	
226.12028	50	
226.16439	18	
231.09645	34	
231.60882	18	
235.11585	56	
235.93055	18	
237.02529	18	
238.38514	18	
240.09415	44	
241.08026	56	
245.92360	18	
248.11915	64	
251.65754	18	
255.10801	50	
256.09894	84	
256.37523	18	
257.14490	36	
258.86010	32	
261.47940	18	
262.51305	18	
262.81845	18	
263.00942	18	
263.19197	20	
267.85324	18	
270.44664	18	
270.95906	18	
272.12782	18	
273.11685	142	
277.37259	18	
278.31926	18	
279.71383	18	
287.27545	18	
290.49603	18	
290.70572	18	
292.77544	18	
295.33806	18	
297.76731	18	
302.12795	46	
308.14890	70	
312.65812	18	
315.50599	18	
315.90126	18	
316.12812	84	
318.14247	56	
319.54463	22	
320.79498	18	
322.10865	30	
323.76434	18	
326.16101	18	
331.25233	18	
341.34529	18	
344.57807	18	
353.79655	18	
372.16119	102	
373.16708	30	
373.29601	18	
374.48524	18	
375.87423	18	
386.39927	18	
391.29166	18	
395.14761	18	
395.18923	18	
397.95669	18	
398.56777	18	
402.53282	18	
406.17458	18	
406.50695	18	
409.13368	18	
412.67751	18	
415.08409	18	
415.18941	62	
416.25325	28	
419.26958	18	
421.20637	18	
425.15537	22	
426.16258	34	
427.19369	36	
445.76783	18	
451.26052	18	
455.16059	18	
462.65637	18	
466.75793	18	
471.65595	18	
474.95831	18	
475.87705	18	
476.98527	18	
480.11122	18	
491.43987	18	
495.82997	18	
497.60316	18	
499.80069	18	
509.13515	18	
534.07021	18	
534.23957	18	
540.57965	18	
551.65567	18	
561.96269	18	
564.91353	18	
567.56030	18	
571.73290	18	
572.30251	18	
573.48645	18	
574.60887	18	
577.40400	18	
579.66389	18	
583.00197	18	
583.45073	18	
587.89063	18	
604.80762	18	
606.35333	18	
611.13168	18	
615.57160	18	
615.68849	18	
620.17098	18	
641.58042	18	
642.45577	18	
645.67048	18	
652.06381	18	
652.12396	18	
704.29596	18	
705.12969	18	
706.28382	18	
712.03372	18	
713.79470	18	
717.91212	18	
734.33708	18	
736.62967	18	
741.52487	18	
780.39986	20	
838.68277	20	
END IONS

###FS:    #m/z: 421.20010 #charge 2+
###MS: 1290
###MSMS: 1293
BEGIN IONS
TITLE=Cmpd 136, +MS2(421.2001), 23.8eV, 10.5min #1293
RTINSECONDS=631.708
SCANS=1290,1293
PEPMASS=421.20010	36812
CHARGE=2+
209.10223	42	
212.13354	74	
214.14566	46	
215.13691	32	
221.09864	110	
222.09970	76	
224.14128	34	
225.13433	30	
230.16834	38	
231.08334	46	
239.11383	58	
243.12875	56	
247.00628	32	
249.09474	102	
250.09337	116	
253.12541	40	
267.10556	264	
267.19836	78	
268.98064	30	
275.16780	58	
282.17876	36	
284.13526	40	
284.96495	56	
302.16447	42	
317.16279	36	
321.17079	28	
322.96950	56	
323.16107	68	
324.13943	46	
338.17385	122	
344.87364	48	
348.16352	28	
353.16616	96	
354.19273	26	
358.83588	34	
367.10965	34	
368.23360	30	
374.17371	22	
377.16641	22	
378.12960	38	
379.12902	40	
380.87954	34	
383.18561	58	
393.23481	56	
396.14785	102	
397.15805	46	
407.18174	36	
408.23459	52	
409.19697	46	
421.19855	24	
428.24513	38	
437.26086	34	
449.20583	22	
450.17193	74	
459.19084	42	
462.25214	36	
463.22740	32	
464.31224	42	
467.22348	88	
470.25191	44	
471.22919	20	
477.20250	40	
479.96786	36	
481.24589	36	
484.31333	42	
490.21645	90	
491.22251	140	
492.21191	68	
492.30199	34	
495.21731	46	
508.26078	42	
509.92677	40	
547.78374	36	
548.32223	40	
560.28827	66	
566.32956	22	
572.30218	58	
582.23071	50	
583.23844	28	
589.22422	30	
592.28063	22	
593.24606	28	
619.16050	54	
619.25133	44	
619.30787	20	
620.26945	40	
622.28820	24	
686.33981	36	
692.39264	38	
695.37684	96	
722.35436	26	
730.37136	40	
END IONS

###FS:    #m/z: 456.24325 #charge 2+
###MS: 1294
###MSMS: 1295
BEGIN IONS
TITLE=Cmpd 137, +MS2(456.2433), 25.2eV, 10.5min #1295
RTINSECONDS=632.38
SCANS=1294-1295
PEPMASS=456.24325	17290
CHARGE=2+
207.10490	48	
213.11798	48	
215.13182	168	
215.18964	48	
216.33827	98	
222.15110	38	
223.15245	66	
227.05941	38	
227.09519	48	
230.13815	62	
232.06321	68	
232.12415	60	
233.14972	74	
243.13481	136	
244.13752	60	
246.08842	48	
251.14838	86	
252.15233	38	
259.12698	62	
266.15218	58	
270.09821	60	
270.15478	38	
271.10457	42	
272.18815	40	
274.96758	58	
276.16178	50	
279.92030	72	
281.08933	58	
282.14755	36	
283.13790	72	
286.97448	56	
290.01904	42	
296.12100	60	
296.17514	56	
297.22605	46	
298.08274	56	
302.02703	38	
302.14097	54	
303.19260	54	
306.15296	72	
307.16135	54	
308.16194	242	
309.18335	60	
315.23257	38	
316.18113	42	
318.11465	32	
325.19247	52	
327.15996	56	
334.91676	50	
337.15527	52	
338.13691	36	
338.18583	50	
339.16074	32	
344.20355	36	
349.14176	44	
351.19836	42	
354.16322	60	
354.23047	68	
357.16969	84	
359.17683	50	
363.19752	38	
365.85598	44	
372.19018	52	
373.19025	54	
374.88974	56	
375.21403	74	
380.17095	34	
383.14543	34	
385.12531	32	
387.18194	64	
397.20611	54	
402.16672	86	
409.20345	42	
410.20954	34	
416.15653	46	
421.15157	74	
429.95241	44	
432.12499	36	
433.16500	36	
436.21621	36	
436.89410	42	
437.20683	124	
437.30800	40	
438.20324	64	
442.24946	52	
445.23223	52	
456.21634	44	
456.25988	44	
460.13186	46	
468.24067	36	
475.27163	56	
485.26909	60	
486.19558	34	
495.23573	34	
501.25277	32	
504.27976	36	
510.27177	32	
519.22425	48	
523.25117	44	
524.27928	56	
525.28232	46	
527.23313	46	
531.42351	40	
533.23131	86	
539.29041	50	
551.26234	64	
552.25190	40	
568.27884	34	
569.33258	44	
586.31204	104	1+
586.50919	42	
615.18841	52	
615.27985	54	
617.38403	52	
657.34408	44	
662.33603	62	
669.31968	34	
670.38960	40	
681.38989	42	
700.41826	34	
718.41818	44	
743.38544	40	
781.43974	46	
813.68408	68	
824.37472	44	
END IONS

###FS:    #m/z: 487.21873 #charge 2+
###MS: 1296
###MSMS: 1297
BEGIN IONS
TITLE=Cmpd 138, +MS2(487.2187), 26.5eV, 10.6min #1297
RTINSECONDS=632.999
SCANS=1296-1297
PEPMASS=487.21873	1219334
CHARGE=2+
190.05278	66	
195.08256	92	
196.09053	68	
197.09450	436	1+
197.15101	54	
204.11244	68	
207.08391	738	
208.06820	3612	1+
211.06355	108	
212.10119	674	1+
214.08517	76	
216.10870	120	
217.13682	104	
218.09865	68	
224.10358	74	
224.13038	62	
224.92138	98	
225.09426	31576	1+
225.20950	116	
225.26575	108	
225.36334	126	
227.01045	92	
231.10584	70	
238.07479	60	
239.12317	128	
240.11679	152	
241.14326	244	1+
242.08671	66	
242.39927	74	
244.13148	406	1+
244.16237	96	
245.13290	294	1+
249.12193	56	
251.07723	56	
252.10074	96	
253.13395	56	
254.08892	66	
255.10756	104	
256.10309	72	
256.15300	56	
257.13604	3264	1+
262.15522	102	
263.12358	66	
267.12164	186	
268.13158	92	
270.07081	70	
272.13057	146	
273.11385	610	1+
275.11846	68	
285.12998	2528	1+
288.16231	64	
290.14214	272	
291.12211	268	1+
291.14812	156	
292.64922	56	
293.19180	60	
295.11958	204	1+
296.08218	54	
300.16569	76	
302.18608	108	
305.16053	64	
307.11175	60	
308.14354	674	1+
308.63070	70	
310.14869	92	
312.12066	78	
313.13261	848	1+
313.22768	64	
315.08240	58	
316.11106	58	
319.11411	76	
323.12040	62	
324.14262	236	
326.15273	776	1+
327.34335	70	
330.12228	376	1+
331.11784	228	1+
334.18386	56	
336.13413	290	
337.12742	142	
339.16388	104	
339.21152	56	
340.11661	158	
342.10793	54	
342.17444	62	
344.16732	398	1+
347.15428	56	
348.57310	62	
349.16904	148	
350.10843	68	
354.14930	1712	1+
355.66567	58	
356.15340	346	
356.52357	70	
359.17297	542	1+
362.53322	102	
364.15914	64	
366.74142	60	
367.11393	136	
368.10047	58	
369.17563	64	
371.14531	60	
372.16013	13176	1+
372.33632	54	
372.39916	66	
372.49317	66	
373.34086	92	
383.11368	56	
383.15098	124	
384.15255	60	
386.64140	58	
391.18358	870	1+
391.23668	96	
393.09098	66	
393.13760	172	
397.18494	78	
410.17313	268	
411.16460	286	
412.13817	68	
418.16543	56	
425.15387	64	
426.17272	70	
427.18851	96	
427.66624	84	
428.17179	886	1+
428.86031	66	
431.04800	56	
433.21430	68	
441.21462	72	
442.19869	162	1+
445.19565	294	
446.18559	234	
450.84435	62	
453.98929	54	
456.17790	60	
460.20617	102	
461.21054	82	
461.68324	54	
472.20185	74	
475.87147	54	
481.19956	64	
486.36614	142	1+
488.19804	820	1+
488.35257	68	
488.73275	52	
489.26226	78	
490.21003	68	
498.21790	62	
505.22772	1334	1+
515.21332	52	
516.19565	78	
517.19989	104	
521.21487	64	
523.23279	52	
525.22468	58	
528.93482	68	
542.24498	138	
548.33412	82	
549.21127	172	1+
550.28136	66	
556.23916	68	
557.24980	272	1+
558.25673	196	1+
560.24797	138	1+
567.24137	348	1+
575.23620	230	1+
584.25049	1352	1+
585.25175	1164	1+
585.48089	64	
593.24935	84	
601.98262	92	
602.27789	16102	1+
602.43538	168	1+
602.50406	92	
603.52632	86	
605.20017	54	
648.25813	54	
679.90337	60	
684.30392	72	
689.30443	62	
705.31929	156	1+
707.30322	60	
731.32875	514	1+
731.37937	64	
732.33320	354	1+
732.41313	86	
749.34716	3816	1+
749.49049	58	
749.54025	144	
750.38094	240	1+
759.32992	124	1+
796.01958	84	
799.33635	106	
886.41129	524	1+
938.36722	230	1+
973.43548	552	1+
END IONS

###FS:    #m/z: 319.14682 #charge 1+
###MS: 1296
###MSMS: 1298
BEGIN IONS
TITLE=Cmpd 139, +MS2(319.1468), 23.0eV, 10.6min #1298
RTINSECONDS=633.015
SCANS=1296,1298
PEPMASS=319.14682	229288
CHARGE=1+
144.93074	18	
157.16556	18	
157.21479	18	
171.45507	18	
177.06261	18	
181.65097	18	
183.89793	18	
184.75077	18	
189.95612	18	
197.98620	18	
201.55230	18	
206.11104	18	
207.08061	86	
208.06824	60	
209.31354	18	
209.46504	20	
213.09105	32	
221.99583	18	
222.73737	18	
225.09428	490	1+
225.50755	20	
227.09063	54	
227.13764	18	
228.19256	46	
228.76964	18	
230.45515	18	
231.11100	46	
232.06243	54	
233.22479	18	
234.09756	54	
237.07780	70	
239.76719	32	
241.12768	56	
242.13360	18	
250.44665	18	
257.13671	56	
260.04668	18	
265.35759	18	
269.10091	42	
269.87020	18	
270.14483	62	
273.12091	50	
274.59431	18	
279.48627	18	
281.13017	38	
285.14598	40	
287.34854	22	
294.74016	18	
296.13694	26	
299.11238	24	
304.44765	18	
307.58377	18	
308.07969	18	
310.93437	18	
311.52998	18	
311.80720	20	
313.00993	18	
316.11649	20	
316.16171	62	
322.45181	18	
END IONS

###FS:    #m/z: 421.20017 #charge 1+
###MS: 1296
###MSMS: 1299
BEGIN IONS
TITLE=Cmpd 140, +MS2(421.2002), 23.8eV, 10.6min #1299
RTINSECONDS=633.052
SCANS=1296,1299
PEPMASS=421.20017	48514
CHARGE=1+
214.16472	60	
221.09771	96	
221.12680	94	
222.10530	64	
225.13040	50	
229.13115	28	
231.08398	52	
239.11128	104	
239.16071	36	
242.15754	42	
243.15345	50	
249.09938	232	1+
251.07329	50	
252.13486	62	
255.06971	32	
255.15748	36	
258.14726	32	
266.11340	72	
267.10386	310	1+
267.42891	32	
271.10001	46	
282.16123	24	
294.13440	72	
298.55364	18	
325.82959	30	
328.88028	64	
335.17998	42	
338.17828	22	
350.13938	26	
351.15748	32	
353.16800	24	
353.21115	34	
354.16632	32	
362.22008	50	
363.19256	54	
366.17259	26	
367.15768	36	
368.93381	66	
372.21469	24	
378.13099	42	
395.19464	28	
396.15153	66	
397.14549	46	
399.79087	36	
404.12940	44	
422.64692	38	
423.14351	44	
423.27426	22	
END IONS

###FS:    #m/z: 456.24337 #charge 2+
###MS: 1296
###MSMS: 1300
BEGIN IONS
TITLE=Cmpd 141, +MS2(456.2434), 25.2eV, 10.6min #1300
RTINSECONDS=633.112
SCANS=1296,1300
PEPMASS=456.24337	20626
CHARGE=2+
209.08730	44	
213.11551	30	
215.13406	90	
216.13939	32	
217.09471	44	
220.99919	72	
222.14767	72	
223.09564	48	
223.15434	60	
226.11544	156	
227.14643	46	
228.09260	54	
229.10204	36	
233.15410	100	
239.09698	48	
241.11164	40	
243.13871	86	
244.08840	44	
244.16925	56	
245.14019	46	
248.15738	56	
251.13985	78	
253.11255	44	
255.06877	60	
261.14940	44	
265.12741	40	
266.17575	72	
267.16797	54	
273.13048	52	
281.16871	92	
287.21886	74	
290.15695	32	
297.11687	52	
300.11057	52	
305.00307	32	
308.16392	352	1+
311.07463	72	
311.17884	34	
319.13805	36	
321.19909	64	
322.17844	48	
336.15295	44	
337.15056	50	
342.14759	46	
356.30559	42	
357.17068	60	
361.23499	46	
362.18447	38	
362.24550	44	
372.18440	42	
374.18156	46	
381.17941	38	
382.17295	36	
390.70586	52	
392.12589	40	
392.18636	52	
402.17019	30	
402.21729	32	
409.20353	36	
411.20512	44	
412.28490	48	
414.23563	36	
414.96976	30	
419.18436	48	
420.20992	30	
423.21894	44	
424.18107	34	
427.17793	38	
433.39008	34	
437.15754	56	
437.20681	62	
438.16673	40	
438.21271	48	
438.30215	44	
441.15913	46	
445.32036	52	
450.21862	32	
458.23753	36	
470.20880	48	
472.19882	32	
473.23167	32	
474.21654	32	
481.26935	48	
487.24142	50	
498.25914	44	
515.22997	60	
531.20792	44	
550.30075	40	
552.26079	38	
557.26322	38	
562.24848	40	
568.26233	48	
586.29155	50	
586.36974	36	
591.28562	48	
595.22256	48	
602.28842	38	
615.28285	40	
616.62874	56	
622.29152	50	
717.36333	44	
723.39589	34	
729.32930	50	
730.34911	36	
744.34092	42	
788.55018	36	
END IONS

###FS:    #m/z: 487.21859 #charge 2+
###MS: 1301
###MSMS: 1302
BEGIN IONS
TITLE=Cmpd 142, +MS2(487.2186), 26.5eV, 10.6min #1302
RTINSECONDS=633.806
SCANS=1301-1302
PEPMASS=487.21859	1275092
CHARGE=2+
195.07437	100	
197.09894	256	
202.06144	64	
202.15494	74	
207.08374	1338	
207.14751	102	
207.34997	58	
208.06896	4332	1+
208.11962	240	1+
208.43981	74	
209.15832	90	
213.09943	372	1+
217.07836	116	
217.13244	348	1+
222.08865	66	
223.12021	72	
224.08665	60	
224.87316	96	
225.09404	40288	1+
225.29066	88	
225.41005	140	
228.13339	64	
230.10366	82	
231.09339	82	
237.09082	58	
237.11886	68	
239.13324	66	
240.11019	200	
241.16841	60	
242.11647	164	1+
244.13778	84	
245.12854	124	
246.12248	114	
247.10916	158	1+
251.08983	78	
253.03908	58	
253.14203	60	
255.10301	188	
256.08751	162	
256.14479	58	
257.13752	3526	1+
257.21699	86	
257.32270	68	
258.19206	64	
267.11150	72	
267.82881	72	
268.11863	364	1+
269.11910	286	1+
272.08449	60	
273.11637	1018	1+
278.12039	66	
278.16134	72	
285.13115	2790	1+
290.13991	994	1+
292.13380	106	
293.13231	56	
294.14725	86	
295.11951	522	1+
297.13690	80	
299.13817	102	
300.13603	196	1+
301.64360	1020	1+
306.92332	66	
308.14473	1140	1+
309.21998	74	
311.13479	70	
313.13670	1170	1+
314.09661	116	
314.53467	96	
315.12166	60	
315.16066	176	
319.12072	72	
320.11609	120	
322.15189	56	
322.43812	64	
324.13986	300	
326.15552	1010	1+
327.67088	106	
331.13031	134	
333.65202	88	
336.14033	344	1+
336.90175	82	
338.09527	62	
338.13558	68	
338.17115	64	
339.15359	100	
340.11655	88	
341.09596	64	
342.15339	66	
344.16590	348	1+
347.16274	104	
349.16587	300	1+
353.23605	96	
354.15066	2894	1+
356.15156	232	
357.14814	108	
359.11520	68	
359.16014	380	1+
363.17063	88	
365.14599	72	
366.15772	72	
367.12052	190	
370.17040	98	
370.24819	66	
372.16038	16386	1+
381.13400	64	
384.15554	66	
385.23209	90	
391.18826	696	1+
391.31560	82	
392.26963	58	
393.12705	104	
398.35433	114	
399.01211	60	
409.18600	64	
410.17090	486	1+
410.22561	94	
412.13695	124	
414.58362	70	
416.20979	102	
423.21078	948	1+
427.19004	106	
428.16969	1282	1+
428.25085	82	
428.84140	114	
429.08506	60	
434.68800	70	
440.06108	72	
440.21558	150	1+
443.18783	70	
445.19290	694	1+
448.67024	112	1+
448.68550	58	
449.84898	62	
452.19017	164	
453.17778	132	
454.15460	76	
455.20576	76	
457.99666	90	
460.20256	516	1+
460.69617	96	
463.61937	56	
469.22033	254	1+
469.70247	64	
470.17417	454	1+
471.17196	322	1+
486.36094	76	
488.20060	1204	1+
499.22924	56	
505.22773	1778	1+
505.31022	72	
515.21204	80	
521.21762	192	1+
523.22522	258	1+
524.19484	84	
524.23134	204	1+
528.80169	70	
530.20059	56	
531.23967	62	
537.53618	82	
542.24376	382	1+
544.22881	74	
547.22356	106	1+
550.22821	62	
556.25492	80	
558.26122	272	1+
560.26166	174	1+
567.23239	582	1+
568.29149	86	
575.24141	366	1+
584.26347	396	
585.25398	1916	1+
585.56927	62	
598.58563	78	
602.27861	21820	1+
602.44637	74	
602.46165	118	
602.56945	62	
602.61810	82	
602.69720	88	
603.15450	64	
603.41354	192	1+
605.32822	86	
618.27070	68	
645.15218	96	
648.33917	62	
649.26631	186	1+
673.29142	98	
689.33094	212	1+
689.47786	94	
704.46992	78	
705.31857	264	1+
709.68036	62	
715.29002	70	
723.53904	60	
731.32691	692	1+
732.32465	514	1+
743.57630	146	1+
748.49654	208	1+
749.34563	7420	1+
749.93828	58	
751.46541	88	
752.39046	106	1+
759.33365	84	
886.41096	1358	1+
903.25345	62	
903.45780	78	
904.63045	56	
925.39890	220	1+
948.53910	64	
952.49304	174	1+
952.71437	68	
973.42785	1992	1+
END IONS

###FS:    #m/z: 319.14673 #charge 3+
###MS: 1301
###MSMS: 1303
BEGIN IONS
TITLE=Cmpd 143, +MS2(319.1467), 23.0eV, 10.6min #1303
RTINSECONDS=633.823
SCANS=1301,1303
PEPMASS=319.14673	235182
CHARGE=3+
150.92834	20	
155.39206	18	
163.58255	18	
167.70240	18	
172.29234	18	
172.53635	20	
177.70403	18	
178.21032	18	
179.42834	18	
194.80244	18	
201.08843	62	
208.06176	216	
208.09266	80	
209.09225	38	
212.10825	30	
213.14395	56	
213.81708	18	
225.09079	440	
227.14109	32	
227.20076	20	
229.03890	18	
229.13458	56	
231.29426	18	
235.28778	18	
238.13375	72	
239.06238	20	
240.09814	56	
241.11747	66	
247.63396	18	
248.67293	18	
248.96183	52	
251.33795	18	
252.09020	58	
255.11891	34	
255.43739	18	
256.12068	80	
256.97903	18	
257.13392	46	
259.27680	22	
260.46890	18	
267.15020	52	
270.74801	18	
272.13320	44	
274.39485	18	
280.06411	18	
281.55526	18	
285.12028	48	
290.13373	46	
291.21507	70	
292.14059	40	
295.11309	40	
297.60474	18	
299.08796	32	
309.16729	22	
309.77710	18	
316.11573	58	
317.05592	20	
324.09352	54	
324.31083	18	
326.14462	34	
328.16732	36	
331.38095	18	
331.81941	18	
337.19958	18	
338.85483	18	
347.08944	18	
349.79101	18	
351.97258	18	
352.91593	18	
354.14112	110	
364.19477	18	
368.52282	18	
370.92826	18	
372.15654	30	
375.54449	18	
384.77018	18	
385.39160	18	
393.14172	58	
397.80008	18	
399.18200	36	
411.31228	20	
415.37741	18	
416.20458	18	
424.92066	18	
425.15287	64	
435.93731	18	
442.26112	66	
443.70916	18	
447.89218	18	
464.45950	18	
466.48092	18	
468.89200	18	
471.20420	22	
471.70711	18	
476.87668	18	
485.81671	18	
486.43991	18	
488.67631	18	
505.88652	18	
509.95632	18	
511.44675	18	
514.86755	18	
526.50067	18	
530.10995	18	
548.98497	18	
551.87699	18	
560.44371	18	
560.64199	18	
564.52171	18	
568.33370	18	
588.22065	18	
591.99708	18	
595.83670	18	
600.13104	18	
603.93260	18	
627.02677	18	
632.28054	18	
634.59914	18	
648.43328	18	
658.54909	18	
708.10035	18	
709.55666	18	
715.89394	18	
717.13394	18	
721.36640	18	
765.63562	18	
801.14669	18	
821.72305	18	
824.57647	18	
827.89413	18	
831.44485	18	
831.59579	18	
838.43266	18	
865.10528	18	
866.30659	18	
867.17729	18	
870.51001	18	
884.66756	18	
892.23474	18	
894.70688	18	
895.33328	18	
914.32225	18	
922.22161	18	
925.48323	18	
932.03174	18	
951.40405	18	
END IONS

###FS:    #m/z: 421.19971 #charge 1+
###MS: 1301
###MSMS: 1304
BEGIN IONS
TITLE=Cmpd 144, +MS2(421.1997), 23.8eV, 10.6min #1304
RTINSECONDS=633.856
SCANS=1301,1304
PEPMASS=421.19971	53686
CHARGE=1+
214.15217	68	
221.02978	22	
221.09888	58	
223.11238	34	
224.13292	120	
225.13347	40	
225.18549	38	
226.07348	52	
226.16808	52	
231.12225	38	
239.12707	26	
242.10854	78	
244.92419	48	
249.09770	322	1+
253.13714	56	
255.16149	46	
264.16944	38	
267.10092	408	1+
277.08949	32	
278.12377	44	
294.92094	44	
295.08999	50	
298.13856	66	
298.19165	66	
300.16513	52	
301.10724	40	
302.15168	62	
348.16348	30	
349.00584	18	
350.14885	52	
351.17857	62	
353.17463	120	
357.19622	28	
366.20553	28	
367.17210	58	
371.17902	98	
372.16542	50	
377.53524	36	
378.14300	32	
394.15976	22	
395.52499	24	
396.13052	52	
397.87838	38	
402.76652	18	
408.18521	46	
425.23859	40	
END IONS

###FS:    #m/z: 456.24300 #charge 1+
###MS: 1301
###MSMS: 1305
BEGIN IONS
TITLE=Cmpd 145, +MS2(456.2430), 25.2eV, 10.6min #1305
RTINSECONDS=633.914
SCANS=1301,1305
PEPMASS=456.24300	24268
CHARGE=1+
209.08896	54	
212.13986	50	
215.13628	192	1+
217.07664	26	
223.06988	48	
223.12410	64	
225.12977	46	
226.12579	90	
227.12160	160	
229.11832	46	
230.07881	52	
233.07692	26	
233.14720	76	
234.16512	48	
241.07592	144	
243.13241	102	
245.12123	48	
249.12745	28	
251.14226	78	
253.11658	46	
255.11599	56	
256.06521	38	
258.08275	48	
258.14209	42	
261.14156	44	
262.16955	72	
265.15144	56	
268.96692	54	
269.73712	26	
273.15864	32	
285.11464	34	
292.12101	60	
294.15144	62	
305.23762	52	
307.89314	32	
308.16219	214	
308.75744	26	
308.90974	36	
309.46821	62	
310.18157	38	
317.18566	40	
318.12930	30	
326.07077	44	
326.19011	70	
328.14851	52	
336.15740	52	
336.83712	28	
337.15152	96	
339.16856	60	
343.18590	36	
343.23813	26	
344.19915	62	
346.18283	56	
353.17151	44	
357.16601	28	
359.67968	54	
360.16608	62	
367.15339	48	
369.93997	42	
372.18945	36	
374.18011	70	
376.19952	46	
377.11956	38	
387.53063	60	
390.21125	40	
395.14307	40	
397.17865	68	
407.18572	28	
409.21976	32	
410.20804	48	
414.18322	48	
422.26026	36	
436.21339	34	
437.20444	102	
442.22092	38	
455.24323	58	
455.28424	52	
457.23428	70	
458.25566	38	
461.18936	44	
END IONS

###FS:    #m/z: 487.21860 #charge 2+
###MS: 1306
###MSMS: 1307
BEGIN IONS
TITLE=Cmpd 146, +MS2(487.2186), 26.5eV, 10.6min #1307
RTINSECONDS=634.605
SCANS=1306-1307
PEPMASS=487.21860	1216282
CHARGE=2+
195.08849	138	
195.26349	58	
197.09762	424	1+
197.17078	72	
198.14912	72	
199.09591	58	
207.08349	1458	
208.06767	4136	1+
208.12504	82	
209.70719	64	
211.10858	66	
212.10863	652	1+
212.17894	80	
214.09924	58	
214.57979	60	
216.09854	108	
217.08880	172	
217.12911	258	1+
222.02651	66	
222.33064	82	
223.10263	70	
223.18696	58	
223.84629	180	1+
224.95765	64	
225.02854	70	
225.09417	35388	1+
225.17748	100	
225.21851	92	
225.31948	116	
226.17481	66	
229.11527	80	
231.09178	72	
238.06874	136	
239.12112	112	
240.11202	350	1+
245.12557	406	
247.06485	70	
249.12944	174	1+
252.09536	200	1+
253.05855	114	
253.13362	92	
254.07463	60	
254.11734	240	1+
255.07408	56	
255.11842	204	1+
257.13760	3098	1+
260.09816	64	
267.11501	424	1+
268.08792	64	
270.11047	68	
272.13279	92	
273.11629	962	1+
273.17632	64	
274.99690	92	
276.10130	196	1+
279.05870	60	
284.16532	102	
285.13010	3102	1+
287.53682	60	
290.13873	950	1+
295.11744	368	1+
301.40552	82	
308.14687	642	1+
310.64954	80	
313.13324	536	
314.12750	276	
319.11241	88	
320.11540	82	
322.38588	74	
322.55914	72	
324.14466	444	1+
326.11633	68	
326.15370	634	1+
328.20494	70	
328.92763	58	
330.13290	102	
330.16935	78	
331.12074	180	
335.12645	56	
336.14473	206	
337.12320	76	
339.12180	64	
341.13728	318	1+
341.73275	124	
342.14435	210	1+
344.16399	438	1+
349.16358	104	
354.15045	2326	1+
354.27480	72	
355.65046	86	
356.14998	244	1+
359.16357	294	
360.17126	156	
366.15070	64	
367.18253	72	
368.12163	62	
371.97973	68	
372.16051	15502	1+
372.33202	86	
376.15788	72	
377.64669	64	
382.24261	100	
384.14576	74	
384.69781	78	
391.18972	792	1+
391.35890	94	
393.14041	56	
398.26848	56	
407.22546	62	
410.17546	434	
411.14533	190	1+
412.26203	80	
413.16936	66	
416.20270	74	
422.80802	86	
423.21307	80	
425.74736	66	
426.16509	58	
426.68141	62	
427.17218	1016	1+
428.17305	772	1+
428.22891	94	
428.85769	88	
432.21906	98	
433.21860	68	
438.15295	56	
443.19918	68	
443.77438	58	
444.44896	56	
445.20417	204	
445.62970	62	
446.18222	214	
448.68934	66	
449.69785	234	1+
454.16766	70	
454.44638	62	
455.15246	74	
457.20154	56	
460.19904	168	
460.69840	232	1+
463.70327	74	
466.19400	56	
470.19284	58	
470.33823	86	
471.18786	114	
472.18085	70	
482.13288	62	
486.34964	130	
488.20425	814	1+
490.20871	114	
505.22827	1186	1+
513.19245	148	1+
513.24775	56	
516.19491	262	1+
524.43559	56	
526.23589	68	
537.25583	56	
540.23653	332	1+
541.27627	56	
542.24521	290	1+
547.23170	58	
550.22024	94	
552.15932	68	
557.24622	56	
558.25355	284	1+
560.26118	64	
566.27513	58	
567.23697	408	1+
568.23655	272	1+
575.23366	296	1+
583.28707	246	1+
584.27281	270	
585.25233	1434	1+
585.51245	66	
592.26949	112	
593.27213	74	
594.22131	60	
595.95942	116	
600.06531	74	
601.64028	80	
602.10378	56	
602.27834	17246	1+
602.28012	602	1+
602.41767	154	
602.78851	74	
602.86609	58	
603.48520	104	1+
617.50090	78	
655.29670	220	1+
661.32676	56	
668.88508	56	
675.07213	66	
705.32438	176	1+
712.28671	70	
714.30420	142	1+
731.32965	414	1+
749.34402	6084	1+
749.54519	70	
749.65203	122	1+
750.64728	86	1+
759.34990	176	1+
800.34885	130	1+
815.23955	74	
822.96821	70	
824.66497	72	
864.56481	70	
883.40661	56	
886.39883	832	1+
955.42080	176	1+
956.43547	112	1+
973.44394	666	1+
END IONS

###FS:    #m/z: 319.14676 #charge 3+
###MS: 1306
###MSMS: 1308
BEGIN IONS
TITLE=Cmpd 147, +MS2(319.1468), 23.0eV, 10.6min #1308
RTINSECONDS=634.626
SCANS=1306,1308
PEPMASS=319.14676	231252
CHARGE=3+
147.25929	18	
151.51738	18	
152.88981	18	
154.96492	18	
156.65080	18	
156.71305	18	
172.56730	18	
173.95574	18	
177.50870	18	
181.48169	18	
185.33468	18	
186.94875	18	
187.03823	18	
191.66260	18	
192.10855	18	
193.89025	18	
196.65160	18	
197.10644	42	
197.28341	18	
199.18491	18	
200.78387	18	
202.54936	18	
204.04209	18	
206.04794	42	
207.07878	42	
208.06806	118	
209.10155	40	
211.11605	18	
212.11707	116	
213.12951	46	
213.93956	18	
214.07782	60	
223.12459	54	
224.10862	74	
224.47898	18	
225.09231	756	1+
226.26853	24	
227.11782	44	
229.01910	18	
230.16123	18	
237.10186	68	
237.17648	34	
238.10600	20	
240.10509	64	
246.54374	18	
246.86028	18	
249.48252	18	
249.83599	20	
250.15719	38	
251.19275	18	
252.14367	40	
255.10179	88	
255.16511	30	
257.14383	54	
263.13148	58	
265.19987	18	
273.11870	116	
274.12153	58	
277.11113	18	
277.75630	18	
278.47210	18	
279.11372	50	
280.55488	18	
282.13609	32	
286.14490	68	
287.93234	18	
290.14734	32	
293.12908	42	
293.78838	18	
296.61679	18	
299.09570	72	
299.14371	38	
308.96232	18	
309.14876	24	
313.11812	46	
315.08310	18	
315.21319	18	
316.12368	286	
321.14035	42	
324.15321	32	
325.40993	18	
326.16345	34	
328.15384	58	
329.38300	18	
330.98326	20	
331.35263	38	
333.96342	18	
338.14219	28	
338.75848	18	
339.16068	38	
343.28216	18	
345.71095	18	
345.80342	18	
354.15600	48	
358.18637	18	
360.76167	18	
363.13748	62	
365.76975	18	
367.39828	18	
372.16992	72	
373.16225	86	
374.85505	18	
376.11274	18	
377.37254	18	
382.00300	18	
383.15726	34	
384.14905	54	
384.58539	18	
385.28115	28	
385.57659	18	
390.00882	18	
390.91383	18	
392.84630	18	
395.87628	18	
397.56522	18	
399.18747	28	
405.57879	18	
407.23017	18	
420.87879	18	
425.18425	28	
429.58375	18	
429.84416	18	
438.78341	18	
442.18892	18	
443.18647	46	
445.03322	18	
446.49751	18	
450.73252	18	
468.14424	18	
470.91167	18	
471.16801	50	
473.90942	18	
474.84425	18	
484.12801	18	
484.75013	18	
490.26993	36	
492.36279	18	
498.88836	18	
500.38596	18	
500.85441	18	
503.36439	18	
503.74612	20	
511.04436	18	
517.70410	18	
521.39668	18	
521.80313	18	
522.54471	18	
526.17044	18	
527.51604	18	
564.91975	20	
875.85412	20	
END IONS

###FS:    #m/z: 421.19967 #charge 1+
###MS: 1306
###MSMS: 1309
BEGIN IONS
TITLE=Cmpd 148, +MS2(421.1997), 23.8eV, 10.6min #1309
RTINSECONDS=634.657
SCANS=1306,1309
PEPMASS=421.19967	61634
CHARGE=1+
147.60095	18	
196.13719	46	
205.94574	18	
211.09660	28	
214.14913	160	
214.18032	52	
215.09655	46	
221.09522	124	
222.08499	54	
224.12448	28	
224.15363	20	
225.14638	52	
225.17681	52	
226.14243	52	
229.11128	54	
231.07625	66	
239.12207	50	
240.10889	42	
245.61978	70	
249.09746	286	
250.08166	42	
250.12353	30	
250.15335	38	
250.41134	20	
253.12452	44	
261.10626	44	
265.11958	38	
267.10801	264	1+
267.22061	66	
268.07602	20	
272.19321	38	
281.14296	26	
292.16727	36	
293.23589	42	
295.14840	76	
299.21372	40	
317.15740	40	
319.57738	20	
322.20294	34	
325.09369	22	
343.19974	28	
343.82052	60	
353.17971	52	
354.16852	26	
355.20585	20	
363.79033	20	
365.14833	40	
367.20016	30	
371.20128	50	
376.84810	38	
378.12567	110	
378.16825	40	
380.19380	58	
386.20867	42	
390.19994	40	
396.14827	80	
397.13990	92	
403.02198	32	
422.41038	22	
END IONS

###FS:    #m/z: 456.24260 #charge 2+
###MS: 1306
###MSMS: 1310
BEGIN IONS
TITLE=Cmpd 149, +MS2(456.2426), 25.2eV, 10.6min #1310
RTINSECONDS=634.71
SCANS=1306,1310
PEPMASS=456.24260	27828
CHARGE=2+
209.10883	44	
215.14479	76	
218.05596	50	
223.12244	58	
225.95379	26	
226.11717	86	
227.12153	86	
228.09933	34	
229.00634	46	
230.14507	64	
233.14916	52	
236.34000	54	
240.13024	52	
243.00006	26	
244.13503	24	
245.08631	62	
245.14103	42	
247.06981	38	
249.01598	74	
251.14651	80	
252.10300	42	
262.11560	34	
262.16875	46	
264.18338	34	
266.45471	30	
272.19113	76	
282.16601	48	
282.96911	24	
283.12953	50	
287.09328	50	
290.16553	28	
292.15696	50	
293.20524	40	
295.98519	38	
306.14725	54	
308.16575	92	
308.23973	32	
314.22354	36	
316.14094	32	
327.15425	56	
333.40146	24	
339.27347	32	
340.13871	38	
344.19924	36	
346.16769	56	
357.17560	42	
361.23593	96	
365.17897	30	
372.19387	34	
381.82398	32	
382.19211	36	
387.23731	38	
396.17804	54	
397.14483	44	
397.79600	32	
398.19095	46	
402.16107	42	
407.80563	44	
415.28118	56	
423.20724	42	
437.20526	96	
437.85306	34	
439.20462	38	
445.16623	52	
446.19931	46	
447.20288	34	
449.23357	32	
450.28152	40	
455.26669	44	
456.33498	38	
457.26164	44	
462.25531	42	
463.19582	42	
467.25097	42	
473.29930	54	
473.83251	32	
475.27098	68	
478.21584	52	
485.26021	30	
486.27579	26	
493.25084	36	
497.73411	24	
505.21073	34	
509.28855	42	
511.25825	28	
523.24008	36	
523.31100	54	
524.27156	58	
525.25706	50	
533.24939	34	
535.43210	40	
540.13554	36	
542.26622	24	
550.27961	38	
551.24748	94	
553.30922	46	
558.30707	40	
558.36520	52	
565.34349	30	
569.25112	60	
585.24144	74	
587.32125	44	
590.32966	60	
622.32351	54	
644.61034	24	
679.32813	26	
681.41270	38	
688.31468	52	
717.39458	38	
781.36678	58	
842.56797	36	
END IONS

###FS:    #m/z: 505.73366 #charge 2+
###MS: 1311
###MSMS: 1312
BEGIN IONS
TITLE=Cmpd 150, +MS2(505.7337), 27.3eV, 10.6min #1312
RTINSECONDS=635.399
SCANS=1311-1312
PEPMASS=505.73366	32034
CHARGE=2+
199.18491	20	
211.11183	50	
212.06463	40	
215.13250	90	
216.04593	48	
222.15995	58	
224.04773	40	
225.09091	60	
226.13637	64	
232.14187	54	
233.14776	68	
237.13099	58	
240.09767	70	
247.09472	20	
248.42949	22	
250.07593	28	
251.12568	48	
254.12490	40	
255.11434	48	
257.09592	44	
262.09431	34	
266.04776	46	
267.11313	38	
269.15242	58	
271.27365	20	
273.11349	46	
281.11213	64	
283.14614	44	
290.05083	42	
291.12077	58	
299.08802	46	
299.83276	30	
300.90740	22	
302.12817	54	
304.05404	58	
313.13555	58	
317.17049	28	
320.97298	34	
326.16598	44	
334.10271	36	
346.15878	20	
354.15646	34	
360.17267	28	
362.10552	60	
362.87350	40	
367.65455	72	
384.92366	40	
385.25354	52	
403.03706	36	
403.14813	38	
449.10182	66	
460.19553	42	
477.26500	32	
482.10971	48	
488.86064	30	
494.16109	48	
505.24459	24	
507.07628	18	
519.15524	24	
521.46840	22	
551.24078	124	1+
594.29171	50	
604.27996	20	
617.26508	36	
673.30051	38	
675.31194	66	
707.37923	32	
725.33042	50	
735.32628	24	
750.32169	56	
751.26388	60	
756.43010	20	
776.56612	22	
778.32556	48	
778.47852	20	
779.30286	40	
779.42410	22	
863.40905	24	
885.91354	18	
891.41812	26	
893.39000	30	
896.71214	20	
997.65403	20	
END IONS

###FS:    #m/z: 536.87908 #charge 1+
###MS: 1313
###MSMS: 1314
BEGIN IONS
TITLE=Cmpd 151, +MS2(536.8791), 25.7eV, 10.6min #1314
RTINSECONDS=636.026
SCANS=1313-1314
PEPMASS=536.87908	21912
CHARGE=1+
201.08851	40	
202.09686	24	
214.60562	44	
215.13244	64	
215.84301	88	
216.13867	46	
217.00467	30	
217.11619	894	1+
217.34940	70	
221.10744	76	
222.64012	88	
225.05166	66	
225.09131	172	
226.08743	68	
228.13338	32	
232.07858	44	
235.17729	22	
235.94873	24	
238.09799	54	
240.12644	100	
242.05274	38	
248.14046	26	
250.12738	38	
261.15270	56	
262.13606	54	
264.05390	60	
267.04337	38	
269.13057	68	
270.11473	66	
282.11250	50	
283.09554	46	
283.12522	50	
284.11284	30	
287.15596	54	
293.06118	44	
293.09861	68	
297.93509	38	
300.13105	76	
303.14666	40	
307.05579	42	
308.13871	54	
314.18017	98	
316.13825	58	
318.20739	30	
322.08923	30	
324.07576	54	
326.10477	44	
326.16975	48	
327.08615	86	
337.15178	44	
340.11854	32	
342.11065	64	
342.18698	162	
345.12451	26	
345.68906	28	
348.21423	28	
350.10353	52	
352.90384	26	
353.07396	32	
353.17656	50	
355.08299	38	
368.10646	32	
368.25051	78	
378.09517	68	
379.14431	40	
380.14742	66	
381.09744	32	
382.15714	56	
398.12394	36	
399.10148	70	
401.15613	34	
406.21910	28	
415.04068	68	
415.13645	36	
416.15908	24	
422.21591	48	
423.19042	46	
428.86315	36	
438.11402	60	
441.26023	46	
446.77274	60	
446.86018	66	
449.28985	42	
449.82650	62	
453.12489	34	
457.20039	44	
458.21498	38	
467.13663	62	
468.17164	40	
471.89012	68	
472.15677	60	
475.22197	50	
476.12224	36	
476.25638	24	
483.12762	40	
484.16148	34	
485.17037	38	
496.14391	32	
502.17632	58	
514.25039	24	
515.39043	42	
519.15321	34	
525.11749	30	
527.30494	52	
529.20332	22	
530.19462	44	
531.20068	42	
531.60227	30	
536.28905	26	
537.81743	22	
538.27621	68	
END IONS

###FS:    #m/z: 487.21897 #charge 2+
###MS: 1313
###MSMS: 1315
BEGIN IONS
TITLE=Cmpd 152, +MS2(487.2190), 26.5eV, 10.6min #1315
RTINSECONDS=636.044
SCANS=1313,1315
PEPMASS=487.21897	1246958
CHARGE=2+
197.09814	232	1+
207.08344	464	
208.06784	2514	1+
208.14493	72	
208.20482	54	
209.02681	78	
210.45476	40	
212.10052	230	
212.13176	262	
212.17777	38	
213.11215	114	
214.06503	40	
214.15420	42	
216.09524	136	
217.09066	116	
217.14084	110	
218.13248	148	
224.11114	58	
224.16225	54	
224.94078	40	
225.09451	14932	1+
225.19751	92	
225.35492	66	
225.48362	50	
225.52349	124	
227.02027	50	
227.12665	98	
228.11561	76	
229.12942	42	
230.12039	76	
231.09191	56	
239.23843	42	
240.12207	72	
242.14214	66	
244.13819	66	
245.12591	128	
246.12648	144	
248.12788	134	
252.07290	56	
254.17177	56	
255.13470	58	
257.13756	1574	1+
259.19098	38	
260.04311	42	
262.15865	88	
267.12128	80	
268.12030	80	
269.10380	108	
270.10673	42	
272.06967	66	
273.11570	482	1+
285.13188	936	1+
290.13797	408	1+
290.26380	62	
292.12090	46	
292.16643	84	
295.13766	120	
296.12216	188	1+
297.08228	52	
301.14117	82	
302.10952	44	
305.09992	56	
305.15505	56	
308.14375	294	
309.10122	72	
313.14366	282	1+
314.08773	80	
319.11411	92	
320.13019	40	
322.10020	44	
324.16484	56	
326.15400	250	
328.15590	92	
332.13261	62	
333.13193	56	
336.14776	60	
337.11738	52	
338.09475	38	
342.14586	92	
343.82047	40	
344.15482	56	
345.17029	44	
349.16728	74	
351.16640	50	
354.14783	1188	1+
356.17967	44	
359.16346	132	
360.17008	58	
361.17901	44	
363.45219	54	
367.12257	76	
368.11494	66	
372.16139	3424	1+
372.24680	78	
372.32385	76	
372.39045	50	
375.17368	122	
384.15144	66	
384.94894	66	
391.18819	194	
393.13082	66	
394.15374	88	
401.16656	76	
410.18831	48	
411.14361	78	
411.17550	48	
415.18564	48	
416.96439	114	
425.17426	40	
428.16349	340	1+
430.16930	46	
435.13941	74	
439.96835	38	
443.70293	120	
445.36568	40	
446.20637	52	
449.68867	50	
460.20732	42	
468.22901	38	
470.20434	130	
471.17674	152	
471.21285	130	
478.98849	64	
482.64797	58	
487.21913	38	
488.21750	146	
489.19684	86	
505.22658	492	1+
514.22627	54	
524.11830	74	
524.22562	66	
526.22327	40	
533.21803	52	
536.24231	46	
536.78429	54	
540.21406	40	
542.24752	234	1+
544.26632	72	
558.26291	184	1+
567.23590	66	
568.23076	52	
584.26504	62	
585.24911	178	
585.38368	84	
593.25329	44	
593.36624	38	
601.36365	42	
602.16771	38	
602.27859	3422	1+
602.55680	42	
603.45675	52	
604.32821	38	
614.29899	50	
671.25710	38	
680.23798	44	
685.30396	38	
705.33834	52	
712.30235	48	
714.32772	42	
732.31318	56	
749.14800	50	
749.22593	44	
749.34742	886	1+
759.32654	44	
886.37413	54	
895.44314	86	
897.39390	40	
END IONS

###FS:    #m/z: 319.14677 #charge 3+
###MS: 1313
###MSMS: 1316
BEGIN IONS
TITLE=Cmpd 153, +MS2(319.1468), 23.0eV, 10.6min #1316
RTINSECONDS=636.067
SCANS=1313,1316
PEPMASS=319.14677	243480
CHARGE=3+
145.06943	18	
145.45747	18	
146.39341	18	
153.42105	18	
154.24891	18	
163.19274	48	
163.88734	18	
167.79732	18	
167.92279	18	
168.58145	18	
173.43141	18	
176.66231	18	
184.32766	18	
196.10301	24	
207.08202	144	
208.06995	188	
208.51155	18	
208.92749	18	
210.08756	44	
210.65995	18	
211.06680	70	
212.09674	104	
213.13188	52	
213.95488	18	
214.69055	18	
216.11582	62	
218.10174	40	
218.15972	18	
220.21728	18	
221.07074	38	
222.14794	18	
223.07013	42	
224.09816	54	
224.26134	32	
224.91839	22	
225.09346	844	
225.48397	26	
229.63740	18	
231.10655	58	
234.88649	18	
236.61044	18	
236.98097	20	
238.09038	68	
238.92694	20	
239.05963	46	
239.09570	68	
240.11755	56	
244.14055	70	
244.37052	18	
244.53420	18	
250.13600	44	
251.37529	18	
251.76965	18	
252.12724	116	
252.93378	18	
254.73514	18	
255.48758	18	
256.10201	44	
257.10134	42	
258.63894	18	
263.07819	42	
263.10760	34	
264.24601	18	
268.08634	92	
268.52186	18	
269.09686	36	
270.17469	40	
272.27032	18	
273.11362	68	
274.12373	42	
275.45369	18	
276.06649	18	
279.06612	52	
281.59039	18	
285.10732	78	
286.12831	68	
290.13838	96	
292.14806	62	
294.00599	20	
297.27976	18	
299.11966	60	
300.80537	18	
301.28217	18	
306.50148	18	
309.12772	44	
309.77710	18	
313.14818	58	
314.08462	46	
314.12207	44	
314.67906	18	
315.42452	20	
315.71775	24	
316.03151	18	
316.11787	90	
318.18000	20	
319.52124	18	
322.25916	18	
327.29638	18	
328.47166	18	
342.27431	18	
342.89435	18	
352.12972	18	
354.15211	76	
356.75634	18	
359.70861	18	
361.26391	18	
362.91730	18	
363.15166	18	
366.89681	18	
367.55882	18	
369.24665	18	
372.15916	22	
373.18373	60	
374.18240	48	
377.68273	18	
379.73523	18	
382.18983	24	
383.17527	44	
389.30106	18	
391.01215	18	
396.23566	20	
399.16178	76	
408.17538	32	
409.36134	18	
419.51077	18	
425.18688	78	
429.44815	18	
430.42494	18	
431.90308	18	
433.12228	18	
437.89027	18	
438.19701	18	
442.18443	72	
450.19759	124	1+
454.44618	18	
460.40177	20	
462.29617	18	
467.32352	18	
467.64606	18	
468.25184	18	
470.22472	62	
470.38932	18	
472.20175	18	
472.61700	18	
472.83892	18	
485.14203	18	
507.50659	20	
587.61145	20	
652.28437	20	
673.29229	20	
855.27988	20	
END IONS

###FS:    #m/z: 505.73355 #charge 2+
###MS: 1313
###MSMS: 1317
BEGIN IONS
TITLE=Cmpd 154, +MS2(505.7335), 27.3eV, 10.6min #1317
RTINSECONDS=636.091
SCANS=1313,1317
PEPMASS=505.73355	45682
CHARGE=2+
148.57087	18	
149.49115	18	
155.32029	18	
163.74328	18	
164.14545	18	
164.97816	18	
166.56543	18	
199.53598	18	
199.66540	18	
200.11316	18	
209.18860	18	
213.18989	18	
213.57221	18	
216.13830	38	
217.10962	74	
219.07696	56	
219.65447	18	
220.04642	18	
220.23670	18	
222.10113	18	
225.08709	36	
226.53847	18	
227.17314	18	
229.47482	18	
230.97196	18	
234.16855	54	
234.72607	18	
235.11931	40	
235.19144	18	
235.22355	18	
236.62845	20	
237.60588	18	
240.39367	18	
240.70217	18	
240.95805	18	
245.26735	18	
245.62448	20	
250.72423	18	
251.10979	18	
252.08537	18	
252.13040	44	
253.63355	18	
255.68424	18	
256.69381	18	
259.08108	18	
260.46890	18	
265.76703	18	
266.58686	20	
269.99920	18	
270.18416	18	
272.51221	18	
273.06551	18	
273.12050	44	
285.94179	18	
290.16157	18	
294.04899	40	
306.83606	18	
311.15593	18	
311.32676	18	
312.12154	18	
312.61647	18	
317.62004	18	
319.20320	18	
320.36387	18	
321.09974	18	
326.24137	18	
326.35010	18	
331.72883	18	
339.00419	18	
354.76206	18	
355.27490	18	
356.24243	18	
357.96847	18	
360.30449	18	
364.40957	18	
366.57103	18	
371.63931	18	
375.71099	50	
378.98081	18	
383.29823	20	
384.23646	18	
384.77531	18	
388.66617	18	
394.81992	18	
396.77764	18	
399.73900	18	
401.21070	24	
404.31482	20	
404.74118	18	
406.64943	18	
409.55199	18	
409.74268	18	
410.18780	18	
414.50843	18	
415.19074	18	
415.30807	18	
415.80423	18	
416.30069	18	
417.77045	18	
424.30048	18	
431.53874	18	
433.19308	18	
436.09186	50	
441.40228	18	
442.43660	18	
445.89492	18	
447.02302	18	
447.70389	18	
456.81482	18	
457.84463	18	
458.20870	18	
458.67940	18	
464.49899	18	
465.37932	20	
471.40590	18	
473.66447	18	
474.22853	28	
476.60239	18	
483.00001	18	
484.28926	18	
486.07056	20	
488.79463	22	
494.17712	64	
494.70006	18	
496.32545	18	
497.31055	44	
497.43971	18	
501.27621	18	
502.23764	18	
504.72755	18	
505.25794	44	
506.51657	18	
507.24010	34	
508.49758	18	
523.23243	42	
538.19812	50	
561.26693	64	
574.25041	38	
592.21429	30	
604.25651	34	
694.33772	34	
728.19038	24	
733.36190	24	
751.36423	46	
760.34737	24	
778.33641	40	
778.43786	28	
779.34798	24	
803.37061	36	
1014.54812	20	
END IONS

###FS:    #m/z: 421.19965 #charge 1+
###MS: 1313
###MSMS: 1318
BEGIN IONS
TITLE=Cmpd 155, +MS2(421.1996), 23.8eV, 10.6min #1318
RTINSECONDS=636.114
SCANS=1313,1318
PEPMASS=421.19965	78268
CHARGE=1+
148.11179	18	
148.14683	18	
149.63840	18	
152.52753	18	
153.36594	18	
153.79737	18	
156.28410	18	
161.79310	18	
163.53904	18	
165.25732	18	
166.01526	18	
166.71748	18	
166.87636	18	
166.90679	18	
169.41168	18	
174.27003	18	
175.88043	18	
182.56578	18	
183.19937	18	
183.71341	18	
184.48049	18	
184.52316	18	
185.53784	18	
186.05158	18	
190.51205	18	
192.18474	18	
194.50666	18	
197.98620	18	
200.44281	18	
205.57406	18	
208.14511	18	
211.10473	52	
212.42627	18	
214.15081	60	
214.98211	18	
215.56581	18	
216.77026	18	
218.10947	18	
221.10255	106	
222.11458	32	
222.36645	18	
222.92881	18	
223.13635	36	
224.14837	52	
224.60841	18	
225.12170	38	
225.23644	18	
230.50681	20	
232.07109	36	
234.12581	54	
235.38815	18	
235.82202	18	
239.11139	62	
239.96777	18	
240.13335	50	
241.87302	18	
243.74494	18	
249.08903	390	1+
249.91677	18	
251.02685	18	
251.62018	18	
253.35020	18	
254.16124	80	
257.23502	18	
257.56674	18	
258.16774	18	
259.58685	18	
262.80148	18	
267.09595	192	1+
267.54064	18	
267.86384	22	
267.98560	44	
269.56503	18	
270.51120	18	
271.20069	62	
271.49354	18	
272.06307	18	
274.43387	18	
278.78664	18	
286.35352	18	
287.12465	22	
287.65706	18	
288.35883	18	
288.64778	18	
290.21061	18	
294.12941	18	
295.45951	18	
302.59646	18	
306.02973	18	
306.92317	18	
309.50999	18	
310.18259	18	
315.63617	18	
315.73382	18	
316.17036	62	
330.15054	30	
334.14997	18	
335.39499	18	
335.95601	18	
336.18150	18	
336.49349	18	
338.18676	42	
338.58991	18	
339.29819	18	
344.58293	18	
345.56012	18	
348.32901	18	
348.46090	18	
350.13950	28	
350.35904	18	
350.50112	18	
352.18781	36	
353.18683	38	
354.19931	82	
354.97899	18	
355.33410	18	
355.97079	18	
357.76548	20	
360.14460	38	
361.40321	18	
361.93577	18	
365.12935	18	
366.03007	18	
372.95621	38	
373.53876	18	
377.08788	18	
378.13764	64	
382.16670	20	
384.58539	18	
393.60151	26	
394.19094	18	
395.14844	48	
395.47818	36	
396.06376	18	
396.15092	90	
396.52224	18	
398.16604	46	
398.79770	18	
401.41518	18	
401.47810	18	
404.04648	18	
405.26261	18	
410.44227	18	
413.29446	18	
416.25893	42	
416.89897	18	
422.27441	50	
423.26154	32	
426.24273	48	
END IONS

###FS:    #m/z: 393.72748 #charge 2+
###MS: 1319
###MSMS: 1320
BEGIN IONS
TITLE=Cmpd 156, +MS2(393.7275), 23.0eV, 10.6min #1320
RTINSECONDS=636.859
SCANS=1319-1320
PEPMASS=393.72748	44262
CHARGE=2+
208.14481	26	
210.09404	44	
215.10821	44	
225.13503	40	
225.17249	344	1+
226.12470	38	
228.16344	48	
230.11344	34	
233.14812	50	
235.90563	56	
236.09943	54	
237.13409	88	
239.01777	22	
239.14620	80	
240.13315	46	
241.65353	90	
242.14206	94	
242.19652	122	
243.13468	92	
244.09622	36	
245.08801	46	
246.48210	36	
252.12234	64	
253.17196	54	
254.17209	66	
255.20407	66	
255.63449	48	
257.10005	62	
260.15729	44	
264.17148	26	
264.67221	76	
266.14315	46	
267.15068	50	
268.18358	58	
270.20561	168	
270.24775	56	
271.19216	56	
276.09620	226	1+
278.11909	44	
279.17185	62	
291.20800	38	
295.14913	104	
296.17006	74	
296.20477	54	
297.17159	44	
298.13775	118	
299.21423	52	
300.11118	52	
301.01193	22	
302.15621	54	
306.90721	50	
307.00789	24	
307.14415	58	
311.20850	88	
312.14074	56	
313.21746	46	
314.18695	56	
318.19767	34	
322.13250	58	
322.25489	48	
323.12176	26	
330.17205	52	
337.18553	86	
338.17686	44	
338.22299	38	
341.12224	62	
343.14545	54	
348.13313	48	
350.21583	56	
353.22444	98	
355.15586	50	
355.29066	46	
356.27220	42	
358.16222	36	
360.16080	46	
360.45627	22	
367.19220	38	
367.25625	114	
368.23243	40	
368.86913	38	
369.26196	78	
370.24463	88	
371.20934	120	
371.27354	40	
374.83453	50	
377.22575	40	
378.16346	44	
383.20751	40	
383.26764	38	
388.18103	42	
388.53719	36	
394.27383	22	
395.15878	94	
395.24338	182	
400.29726	174	1+
405.18953	32	
407.23517	42	
409.21417	48	
410.20241	38	
412.27394	28	
422.17883	42	
424.15971	38	
428.17517	58	
429.20399	44	
438.29616	46	
440.28679	36	
443.89676	40	
451.21122	32	
468.25032	102	
469.27250	52	
470.31011	46	
471.24718	48	
493.25459	22	
494.32087	54	
495.34737	38	
505.21882	32	
509.30208	30	
510.26735	136	
510.91971	34	
511.27112	106	
511.35710	38	
512.38978	40	
514.37761	24	
522.19731	28	
528.33413	22	
530.15514	36	
555.50422	34	
563.34838	40	
571.28743	42	
599.36089	34	
613.33946	32	
615.34418	56	
620.30269	50	
622.31033	28	
623.31563	36	
638.33504	70	
684.35191	34	
698.88489	46	
709.56316	36	
727.40690	30	
744.41542	44	
END IONS

###FS:    #m/z: 505.73266 #charge 2+
###MS: 1321
###MSMS: 1322
BEGIN IONS
TITLE=Cmpd 157, +MS2(505.7327), 27.3eV, 10.6min #1322
RTINSECONDS=637.477
SCANS=1321-1322
PEPMASS=505.73266	75282
CHARGE=2+
145.29651	18	
145.76069	18	
146.30797	70	
146.56131	18	
148.59320	18	
149.10415	18	
151.55283	18	
153.34325	18	
158.42815	18	
160.58017	18	
186.90223	20	
204.09063	80	
210.09080	28	
217.07772	46	
217.16532	20	
219.10012	18	
224.02434	18	
224.23201	18	
225.09557	52	
228.50053	18	
231.74028	18	
233.14470	208	
233.19723	44	
234.14792	124	
235.99086	18	
236.03065	40	
242.14118	32	
243.14819	32	
246.86027	18	
247.27577	18	
248.14905	18	
251.50809	18	
254.48039	18	
257.05122	40	
258.42853	18	
261.04136	24	
262.02359	26	
263.61673	18	
268.64196	22	
268.81357	18	
277.81301	18	
283.12962	46	
285.13248	20	
285.73382	18	
290.79497	18	
293.06630	36	
293.18309	18	
296.42751	18	
301.91849	18	
306.13962	18	
311.17439	18	
313.34340	18	
316.18274	28	
316.31539	18	
319.20320	18	
320.93093	18	
325.40992	18	
343.84730	26	
344.13612	18	
346.19774	18	
347.86360	52	
348.08971	18	
350.24393	18	
350.65792	20	
353.10810	56	
357.03212	46	
362.47370	18	
362.53847	18	
363.16597	56	
368.89972	18	
373.19084	40	
379.06233	18	
379.19195	26	
383.76976	18	
384.91393	18	
385.38646	20	
386.49702	18	
401.20680	40	
407.09815	18	
408.90060	30	
424.71029	18	
430.10465	20	
439.25787	22	
440.35819	18	
446.49197	18	
450.88810	18	
451.02149	18	
458.11907	18	
461.61553	18	
468.89200	18	
485.28028	64	
498.82406	18	
503.76374	18	
507.79552	18	
514.80222	18	
515.34867	18	
515.86569	18	
518.46659	18	
519.26410	74	
530.26060	18	
539.75241	18	
550.30416	70	
550.70330	18	
551.25748	40	
561.16264	18	
574.97279	18	
577.39771	18	
580.06723	18	
592.25223	36	
596.36706	18	
602.15875	18	
604.70464	18	
606.25754	48	
609.40543	18	
610.20683	18	
614.39686	18	
623.85234	18	
628.14792	18	
653.29408	18	
658.46178	18	
667.17395	18	
667.55257	18	
668.66877	18	
670.26843	48	
677.11425	18	
677.27415	90	
679.29174	26	
680.70802	18	
681.14510	18	
683.68159	18	
688.04767	18	
699.65698	18	
701.40260	18	
706.13080	18	
710.84000	18	
711.14008	18	
713.09563	18	
713.31930	18	
718.13653	18	
723.14591	18	
726.13311	18	
750.34174	38	
751.34798	32	
752.36965	38	
752.43964	32	
760.32048	38	
778.32981	110	
779.31779	48	
780.30131	24	
822.39466	22	
END IONS

###FS:    #m/z: 487.21874 #charge 2+
###MS: 1321
###MSMS: 1323
BEGIN IONS
TITLE=Cmpd 158, +MS2(487.2187), 26.5eV, 10.6min #1323
RTINSECONDS=637.503
SCANS=1321,1323
PEPMASS=487.21874	1158510
CHARGE=2+
195.10166	64	
197.11328	58	
207.08444	474	
208.06792	2012	1+
208.25463	82	
210.12923	46	
211.11251	66	
212.10641	210	
213.09111	166	1+
213.12007	116	
217.13235	120	
218.12684	98	
223.26382	144	1+
224.11160	72	
224.14492	58	
225.09544	15086	1+
225.19528	48	
225.21157	66	
225.32394	80	
225.81480	46	
226.20568	42	
227.91829	46	
230.12306	62	
234.12089	58	
238.07337	50	
240.11023	108	
242.12355	68	
244.15134	80	
245.08283	50	
246.27347	60	
248.11770	68	
250.07468	52	
251.12268	40	
252.05931	48	
252.12009	94	
255.10503	74	
255.61373	74	
257.13631	1616	1+
263.11035	80	
266.53955	50	
267.11598	92	
268.09839	76	
268.14187	94	
269.11909	42	
273.11605	390	
281.06250	56	
281.13740	64	
285.13127	1010	1+
290.14039	312	
291.11873	88	
292.12796	84	
295.11684	114	
296.12018	42	
297.06309	50	
297.12184	70	
299.10901	60	
300.15229	52	
301.13076	62	
308.14605	248	
312.11715	44	
313.13690	390	1+
324.14352	130	
324.25327	48	
325.15065	294	1+
326.10849	86	
326.20398	62	
328.15904	56	
329.16037	42	
330.13299	82	
331.12887	146	
336.14363	100	
336.25399	54	
337.13046	122	
339.16804	56	
340.11745	58	
341.14309	250	1+
342.07842	42	
344.16633	136	
345.16684	56	
348.13380	38	
348.18829	50	
354.14996	838	1+
355.22473	44	
357.15784	42	
359.11182	50	
359.16183	286	
360.14000	72	
361.22332	44	
362.73164	100	
366.12956	50	
372.16116	4734	1+
372.23074	74	
372.81059	40	
372.98741	40	
382.18136	50	
384.14867	48	
385.13978	56	
390.13237	60	
391.19176	368	1+
391.28260	58	
393.14689	56	
394.15559	54	
409.13633	44	
410.16908	118	
411.14057	180	1+
416.22703	40	
427.18987	70	
428.16664	274	1+
436.14912	42	
441.16574	44	
444.21591	58	
445.20928	52	
454.15721	52	
454.69679	52	
460.21049	88	
464.12715	50	
470.19322	166	
470.26928	86	
471.16515	88	
472.19322	46	
479.24037	64	
483.13698	56	
485.20244	52	
486.35901	74	
487.21844	68	
488.20165	438	1+
488.25869	40	
488.35900	52	
490.20152	102	
505.22565	520	1+
507.27557	50	
516.19593	154	
517.31257	46	
519.21953	46	
524.21836	70	
532.19072	48	
533.27318	54	
540.22732	48	
540.27419	40	
541.23479	380	1+
542.23892	280	1+
543.27898	42	
557.14015	74	
558.26941	176	1+
584.26155	332	1+
585.26590	292	1+
585.45761	40	
592.41802	56	
593.45620	58	
598.27300	44	
601.30632	112	
602.27873	4692	1+
602.67174	60	
605.34743	44	
611.13677	48	
611.35136	48	
656.30286	46	
658.31300	48	
671.29537	50	
707.37688	84	
728.21493	50	
732.30836	106	
733.33151	70	
749.34447	1576	1+
749.45781	68	
749.51652	56	
752.34184	46	
752.42728	42	
753.23923	42	
766.68786	42	
781.33560	44	
783.16782	40	
853.28255	128	1+
964.37088	82	
END IONS

###FS:    #m/z: 421.19947 #charge 2+
###MS: 1321
###MSMS: 1324
BEGIN IONS
TITLE=Cmpd 159, +MS2(421.1995), 23.8eV, 10.6min #1324
RTINSECONDS=637.53
SCANS=1321,1324
PEPMASS=421.19947	86040
CHARGE=2+
201.11692	52	
211.60691	36	
214.15264	44	
214.71155	22	
215.14990	48	
221.09748	200	
221.13770	26	
223.09390	46	
224.14225	68	
225.11438	28	
225.17185	94	
226.41243	20	
229.10970	42	
238.71662	18	
239.11495	84	
240.14305	60	
242.18216	58	
246.05906	18	
248.11457	62	
249.09776	204	
250.08661	60	
250.12886	46	
250.79469	18	
252.38464	18	
254.07139	18	
258.10974	50	
262.13654	70	
263.45953	18	
263.58698	18	
267.10647	210	
267.18535	48	
268.91656	18	
271.68331	18	
277.25056	18	
278.13932	48	
279.48626	18	
283.00193	18	
284.26694	18	
285.75594	18	
285.82673	18	
287.47510	18	
288.46550	18	
295.04578	18	
295.10050	56	
298.06093	18	
298.18294	22	
300.90070	18	
301.15836	40	
302.15022	42	
302.41437	18	
302.48720	18	
306.18118	30	
312.06605	18	
313.74658	18	
315.07845	18	
317.15422	50	
318.19867	18	
318.74513	18	
320.16668	40	
321.99141	18	
323.33124	18	
325.01757	40	
325.19043	22	
326.82826	68	
327.03601	18	
328.70412	18	
328.73733	18	
328.81326	18	
330.23852	18	
334.17001	64	
335.16116	70	
337.24294	52	
342.17747	18	
342.50675	18	
348.15789	30	
350.55991	18	
353.19520	62	
354.17347	88	
355.87204	18	
356.22761	48	
359.55475	18	
359.60437	18	
362.63814	18	
364.00999	18	
367.19765	18	
369.20244	50	
369.85038	18	
370.40423	18	
374.85505	18	
378.04393	18	
378.12809	108	
379.15316	36	
379.40890	18	
380.17941	32	
381.19999	36	
383.67748	18	
384.21594	18	
387.44946	18	
388.76421	18	
388.90871	18	
392.82035	18	
395.21524	44	
396.14335	250	1+
396.19835	32	
407.36308	46	
409.17132	80	
418.76699	38	
421.20008	50	
424.19902	48	
425.13648	20	
425.29015	40	
426.21758	52	
432.21058	20	
436.21543	42	
449.20583	64	
450.21209	72	
454.41288	36	
462.23290	44	
463.22829	84	
464.21639	50	
467.22778	30	
471.21556	20	
474.20863	50	
474.33828	40	
487.26018	48	
487.31809	76	
490.24028	60	
491.21082	162	1+
495.20617	60	
498.23724	30	
507.13188	26	
510.22923	44	
543.26761	66	
548.96044	20	
555.45488	20	
565.23149	50	
582.33127	38	
583.38069	42	
592.29488	46	
593.26547	52	
600.26631	32	
600.35588	36	
606.74651	20	
619.12709	40	
619.29089	70	
620.29852	78	
621.26097	70	
637.34524	32	
690.37689	20	
713.45244	22	
738.17189	20	
774.06649	20	
END IONS

###FS:    #m/z: 536.87884 #charge 1+
###MS: 1321
###MSMS: 1325
BEGIN IONS
TITLE=Cmpd 160, +MS2(536.8788), 25.7eV, 10.6min #1325
RTINSECONDS=637.565
SCANS=1321,1325
PEPMASS=536.87884	36114
CHARGE=1+
205.69041	40	
211.09017	38	
212.13193	50	
213.99248	58	
216.12793	52	
217.11552	760	1+
218.15934	34	
225.08911	36	
226.11685	58	
228.14673	28	
237.05083	74	
240.10126	56	
240.14018	32	
265.08883	62	
273.18198	30	
282.06915	34	
283.10092	30	
299.09125	76	
300.06959	36	
300.12390	52	
300.16770	30	
309.14991	46	
310.16451	44	
316.19696	30	
333.72432	18	
342.00321	30	
361.07961	42	
368.18609	28	
381.09873	40	
385.24807	36	
398.16082	56	
413.04975	18	
424.11283	26	
424.27248	32	
451.16121	54	
452.18658	36	
457.17847	30	
460.13244	38	
469.61200	36	
493.17309	24	
495.15944	36	
512.15997	28	
515.11060	42	
521.26800	32	
END IONS

###FS:    #m/z: 505.73265 #charge 2+
###MS: 1326
###MSMS: 1327
BEGIN IONS
TITLE=Cmpd 161, +MS2(505.7327), 27.3eV, 10.6min #1327
RTINSECONDS=638.252
SCANS=1326-1327
PEPMASS=505.73265	98212
CHARGE=2+
151.13421	18	
151.90426	18	
155.84266	18	
166.91694	18	
168.60183	18	
169.36399	18	
171.67105	18	
174.63648	18	
176.31112	18	
185.80532	18	
209.07911	34	
212.16903	44	
213.06768	68	
215.14241	74	
216.13468	56	
217.11711	44	
220.11125	56	
221.09419	46	
223.10520	40	
225.09476	68	
226.11639	60	
227.10608	58	
228.09425	38	
232.13197	42	
232.31436	20	
232.87127	24	
233.14281	240	
236.13613	52	
240.12383	38	
241.07182	52	
244.13692	42	
244.16614	66	
252.82230	72	
255.11133	132	
256.13127	44	
261.11801	52	
262.14646	28	
272.16552	42	
278.93087	18	
279.15383	18	
280.12543	18	
280.85743	18	
284.11023	28	
285.71613	18	
286.05244	18	
290.06384	28	
290.13852	82	
293.05709	38	
297.65892	18	
298.93892	30	
299.45422	18	
304.16943	56	
312.19043	64	
314.99483	18	
315.16649	46	
316.96738	18	
317.37288	18	
318.07718	46	
318.40412	18	
327.16855	40	
327.67527	18	
329.15531	38	
347.16014	18	
351.46212	18	
354.97179	26	
355.69433	18	
356.47957	18	
365.16700	36	
369.15613	18	
371.29630	18	
374.31306	18	
375.50391	18	
376.11009	24	
377.20419	48	
384.42629	18	
391.21928	60	
393.07456	18	
394.11787	36	
398.63046	18	
403.68357	18	
406.87112	18	
414.14115	64	
419.11829	54	
429.17159	18	
430.90288	18	
431.29412	18	
435.68052	18	
436.13991	48	
440.45155	18	
441.23734	18	
442.59075	18	
445.56892	18	
452.03919	18	
462.27365	18	
464.78669	18	
473.27153	20	
477.15577	30	
479.54330	38	
482.15030	40	
483.56960	18	
499.25762	40	
500.22523	36	
502.66588	18	
506.15733	18	
509.01705	18	
517.57309	18	
527.17947	18	
527.91885	18	
531.20117	18	
535.17417	26	
535.77110	18	
542.22992	18	
547.23379	38	
548.37073	52	
549.69039	18	
554.19819	54	
562.74468	18	
567.95940	18	
569.38237	18	
572.83481	18	
574.48967	18	
575.77006	18	
579.43707	18	
582.36390	18	
592.27159	36	
615.34963	34	
619.35545	40	
634.39463	50	
638.29327	32	
650.24380	26	
664.25524	36	
673.27545	24	
677.26548	172	1+
692.30353	46	
703.89220	48	
716.32844	26	
721.30679	26	
734.31890	56	
735.28775	38	
736.33846	32	
745.37212	54	
749.30636	20	
750.32013	26	
760.54664	38	
761.31382	40	
769.32512	30	
778.31954	194	1+
780.35442	62	
863.40892	36	
863.49654	28	
874.44947	28	
891.48785	30	
END IONS

###FS:    #m/z: 421.19966 #charge 2+
###MS: 1326
###MSMS: 1328
BEGIN IONS
TITLE=Cmpd 162, +MS2(421.1997), 23.8eV, 10.6min #1328
RTINSECONDS=638.278
SCANS=1326,1328
PEPMASS=421.19966	92366
CHARGE=2+
145.21764	18	
146.32976	20	
194.19286	20	
203.19429	20	
210.02512	48	
214.15426	68	
215.15507	88	
216.13130	36	
221.09864	288	1+
221.33728	18	
223.87941	18	
224.14271	100	
225.11847	64	
225.14567	64	
225.43681	18	
225.70411	18	
226.10878	34	
230.92820	18	
232.64192	82	
233.30473	18	
234.05290	18	
234.59777	18	
234.82653	68	
235.12822	56	
235.35201	18	
238.98401	52	
239.10973	320	1+
240.40584	18	
243.16847	54	
245.68150	18	
248.54087	18	
249.10462	320	
250.09199	62	
251.49149	18	
254.16118	24	
254.73513	18	
256.36265	18	
257.49954	18	
258.45798	18	
260.58718	18	
261.68258	18	
264.01207	18	
266.11310	50	
266.44586	18	
267.10769	252	
267.57489	18	
268.03317	18	
268.12101	20	
269.55439	22	
271.47197	18	
273.63901	28	
274.60732	18	
275.79260	18	
277.14059	56	
279.18882	18	
281.16474	52	
282.10447	18	
284.49644	18	
285.39327	18	
286.48197	18	
290.79943	18	
292.27857	18	
293.10692	18	
295.10872	28	
296.23378	18	
297.53251	18	
298.15304	26	
299.89369	18	
302.15470	50	
302.61466	18	
302.66258	22	
306.75354	18	
307.01487	18	
307.12953	18	
307.71230	18	
308.99451	18	
310.14126	34	
311.17901	18	
314.19177	18	
317.65224	84	
319.42768	18	
319.76923	18	
320.16247	18	
327.26397	46	
328.14919	18	
328.73258	18	
329.40674	18	
331.19459	36	
331.30473	18	
335.00467	26	
337.25358	56	
338.18098	76	
338.23807	28	
338.26706	34	
339.20660	18	
339.56821	18	
341.73223	18	
344.20357	52	
348.15746	60	
350.13447	36	
351.02558	18	
353.17622	100	
353.91962	18	
354.01318	18	
354.16479	44	
357.59224	18	
363.61064	18	
365.41445	18	
366.39567	18	
367.20120	38	
369.30197	18	
371.18455	40	
374.38902	18	
376.05183	18	
378.14125	24	
379.12858	22	
383.40071	18	
383.76976	18	
387.09417	72	
388.35150	18	
395.77214	18	
395.98043	18	
396.01689	18	
396.14835	248	1+
398.73498	18	
399.47218	18	
403.54160	18	
406.12278	46	
407.12945	32	
425.25894	40	
432.22119	22	
441.55625	20	
453.52037	42	
462.24887	124	
463.22164	94	
463.70401	20	
464.27091	28	
467.22539	68	
470.20769	20	
480.25040	60	
481.25306	40	
487.25315	190	
490.28038	34	
491.22439	190	
493.22730	48	
503.18805	68	
506.38110	20	
539.16278	20	
592.25491	38	
602.34370	46	
620.26054	176	1+
620.47733	22	
713.42368	30	
716.45425	20	
END IONS

###FS:    #m/z: 536.87880 #charge 3+
###MS: 1326
###MSMS: 1329
BEGIN IONS
TITLE=Cmpd 163, +MS2(536.8788), 25.7eV, 10.6min #1329
RTINSECONDS=638.311
SCANS=1326,1329
PEPMASS=536.87880	40200
CHARGE=3+
211.01678	30	
215.13171	50	
217.11490	778	
221.37063	26	
226.08240	46	
227.17390	60	
228.14135	70	
230.07835	52	
239.08080	40	
240.12997	50	
240.28217	26	
250.09100	32	
266.17484	24	
283.09397	44	
284.02355	64	
285.90860	18	
286.14973	48	
312.06622	32	
318.89859	46	
322.05617	40	
323.02754	34	
331.09072	32	
342.19667	34	
344.13047	64	
358.13579	34	
359.21771	34	
367.12724	28	
370.13259	36	
375.09232	58	
376.21425	36	
380.10291	28	
395.10115	32	
397.14150	42	
398.12188	72	
406.11601	62	
410.84043	28	
422.18718	34	
428.22884	52	
428.84014	58	
429.22393	46	
455.14456	34	
456.23867	40	
457.20712	64	
458.20379	32	
474.25620	38	
496.16317	38	
500.16351	24	
504.93336	18	
524.09820	24	
527.24247	32	
532.23413	38	
536.27455	38	
551.10185	36	
558.20228	32	
560.21590	36	
583.23562	40	
591.67570	22	
596.74755	22	
609.20868	228	1+
609.27695	78	
650.23563	46	
650.30659	30	
759.35373	36	
774.35183	34	
841.29378	38	
853.38425	52	
878.43162	24	
994.34862	40	
END IONS

###FS:    #m/z: 446.20607 #charge 2+
###MS: 1330
###MSMS: 1331
BEGIN IONS
TITLE=Cmpd 164, +MS2(446.2061), 24.8eV, 10.7min #1331
RTINSECONDS=638.993
SCANS=1330-1331
PEPMASS=446.20607	23704
CHARGE=2+
211.14720	66	
212.20428	56	
215.11199	68	
224.12263	40	
226.12485	46	
226.41440	28	
227.09787	40	
228.14866	42	
229.15463	76	
241.01899	62	
242.14122	84	
244.09976	42	
244.14114	26	
245.13126	72	
249.21603	26	
252.30981	32	
252.61898	82	
253.17022	66	
258.07616	46	
258.16353	36	
260.07763	34	
262.13759	66	
265.13206	54	
266.15553	52	
268.13140	28	
272.12866	38	
276.09590	44	
277.11608	54	
280.12026	68	
283.12799	52	
285.13309	50	
285.98981	52	
288.13685	52	
291.98745	40	
292.16270	56	
293.13420	78	
301.12826	28	
304.62948	72	
307.11201	34	
320.21923	26	
321.01656	58	
324.12469	32	
335.09391	42	
339.03716	32	
343.19466	52	
345.20458	34	
348.20253	52	
352.15474	52	
354.01584	26	
355.13884	38	
355.81329	32	
358.23502	58	
359.02016	72	
360.90865	26	
361.01946	48	
361.20952	50	
361.68188	34	
365.06175	30	
371.19646	44	
374.00997	34	
374.12486	74	
381.87656	58	
388.16121	32	
410.97819	52	
414.27410	72	
417.18261	30	
419.11419	84	
420.91765	46	
428.84020	32	
433.25823	56	
445.26523	66	
448.24147	44	
458.27486	44	
461.23325	32	
465.23801	36	
469.17816	44	
471.22123	28	
473.27722	40	
476.72503	30	
477.24752	58	
479.26316	48	
480.20153	46	
485.29053	66	
491.29601	54	
496.20580	56	
500.23944	40	
513.35148	30	
518.26751	26	
520.26249	30	
523.11985	30	
538.29539	44	
540.25601	32	
543.26081	46	
553.20474	36	
555.19122	40	
557.33358	64	
577.20847	46	
587.25016	54	
592.21172	44	
594.35447	54	
596.34277	36	
599.36192	30	
602.34991	38	
604.27331	34	
609.35375	38	
622.24402	46	
623.24397	46	
633.34009	34	
638.30967	60	
653.28093	30	
661.26852	36	
666.33746	38	
678.39554	40	
680.30312	38	
680.37980	62	
682.41308	34	
687.33477	34	
689.27888	50	
705.34583	32	
707.28666	48	
708.27984	54	
734.42199	40	
737.46232	34	
752.33863	48	
757.39495	32	
759.30627	44	
760.36590	50	
778.35964	36	
END IONS

###FS:    #m/z: 337.49181 #charge 3+
###MS: 1332
###MSMS: 1333
BEGIN IONS
TITLE=Cmpd 165, +MS2(337.4918), 23.0eV, 10.7min #1333
RTINSECONDS=639.633
SCANS=1332-1333
PEPMASS=337.49181	23990
CHARGE=3+
211.08653	42	
211.83896	82	
212.10405	54	
214.08123	56	
215.03990	56	
216.03920	90	
217.01156	80	
218.00314	56	
218.10887	42	
218.85975	36	
219.06960	54	
221.02969	54	
221.07308	42	
224.11932	46	
224.60783	82	
226.16795	58	
227.10697	62	
228.03787	52	
228.11061	100	
229.11006	62	
231.09027	66	
232.07034	112	
232.11114	50	
234.08772	46	
234.13031	38	
236.09558	66	
238.12298	52	
242.05554	38	
244.07009	96	
244.13655	52	
245.06455	34	
246.03454	80	
246.11231	40	
246.14439	38	
248.05738	60	
250.16596	46	
252.08208	74	
253.07073	42	
254.13862	86	
255.10510	70	
256.01520	36	
257.13293	136	
259.05529	34	
259.13575	48	
260.05968	88	
261.06058	38	
261.09980	190	1+
262.14916	54	
262.99225	50	
266.08285	68	
267.17261	40	
270.02896	82	
272.05497	44	
272.15384	38	
273.10929	62	
274.03880	50	
274.07834	44	
276.10103	58	
278.12048	190	
279.04913	44	
280.03305	50	
281.20177	88	
285.18164	88	
289.12335	48	
290.14578	158	
291.13559	58	
293.08294	62	
294.05787	84	
308.09806	70	
308.89813	42	
310.15514	52	
311.08668	54	
311.17364	38	
315.10284	52	
317.06417	116	
317.16777	54	
318.05946	46	
318.10998	40	
318.89831	42	
326.08622	42	
337.35416	40	
338.17168	40	
342.15785	42	
343.04576	56	
343.14640	56	
343.20196	154	
343.97562	38	
344.20192	72	
346.08530	48	
348.09978	42	
352.11864	62	
353.18147	74	
358.13601	52	
360.16144	114	
363.18624	50	
363.33164	38	
364.15046	42	
372.28291	50	
376.18476	40	
377.19322	122	
379.11853	40	
385.11397	48	
391.20825	52	
407.18317	58	
408.14074	80	
409.15998	36	
415.25228	40	
419.09932	40	
419.17407	54	
426.16287	50	
431.21231	82	
432.11537	44	
437.13505	56	
445.11620	40	
448.22599	264	1+
448.33521	36	
450.23009	76	
453.16288	52	
455.17117	58	
470.24844	52	
482.19527	38	
485.29797	42	
486.28029	136	
487.27837	68	
488.27615	62	
492.15892	70	
504.13942	42	
507.21183	46	
517.24201	150	1+
519.30197	44	
520.18342	46	
520.25708	42	
521.23945	86	
531.21273	38	
537.19037	40	
550.23572	58	
561.29194	56	
564.22873	36	
574.23283	46	
592.26173	258	1+
596.25119	58	
606.23546	66	
608.19875	46	
608.25413	86	
623.25816	40	
649.28290	54	
663.31705	40	
677.28567	66	
679.27814	70	
707.31296	38	
750.31196	72	
750.45178	40	
751.34371	48	
793.39605	44	
END IONS

###FS:    #m/z: 416.88110 #charge 3+
###MS: 1332
###MSMS: 1334
BEGIN IONS
TITLE=Cmpd 166, +MS2(416.8811), 23.3eV, 10.7min #1334
RTINSECONDS=639.696
SCANS=1332,1334
PEPMASS=416.88110	14050
CHARGE=3+
201.11823	38	
221.10618	82	
222.12120	72	
223.06199	44	
224.10578	60	
228.10094	52	
232.12249	54	
241.12065	74	
254.18280	40	
266.12128	56	
268.91167	48	
270.95984	34	
271.17216	66	
280.16067	48	
292.13473	36	
310.14489	46	
321.15216	56	
324.18305	48	
339.15431	34	
360.13136	46	
362.94298	36	
366.21942	34	
375.17046	34	
376.16891	32	
379.24611	38	
386.12583	48	
388.75639	36	
399.18917	46	
405.17866	32	
409.22459	58	
412.20561	54	
417.15502	48	
417.22454	52	
440.28567	42	
489.32499	38	
495.64234	48	
498.19206	34	
501.26156	36	
503.29425	58	
508.13253	70	
511.24537	44	
521.26596	44	
573.24268	52	
585.17642	42	
597.21623	36	
600.23929	44	
600.30416	32	
660.32447	58	
694.35114	32	
711.38519	38	
756.33739	38	
END IONS

###FS:    #m/z: 505.73275 #charge 2+
###MS: 1332
###MSMS: 1335
BEGIN IONS
TITLE=Cmpd 167, +MS2(505.7327), 27.3eV, 10.7min #1335
RTINSECONDS=639.713
SCANS=1332,1335
PEPMASS=505.73275	144538
CHARGE=2+
148.22330	18	
150.44958	18	
153.89801	18	
161.64332	18	
164.31652	18	
174.93753	18	
176.53362	18	
180.84404	18	
182.94792	18	
183.12143	18	
188.42249	18	
193.51868	18	
193.69349	18	
194.91935	18	
205.29645	18	
206.17116	20	
207.75258	18	
208.50399	18	
210.10654	56	
211.19211	18	
212.15170	18	
214.92454	20	
215.19322	18	
216.92442	18	
225.36215	18	
225.97157	18	
229.86352	18	
234.14974	40	
237.26711	18	
239.80562	18	
241.14476	66	
241.86895	18	
242.14078	52	
244.00652	18	
244.12500	48	
245.14029	18	
253.18359	18	
253.98379	18	
257.68436	18	
267.23250	18	
280.05459	30	
283.72004	18	
284.05958	18	
289.99664	18	
290.83960	18	
291.87602	18	
293.39375	18	
304.63490	18	
307.25796	18	
308.39214	18	
309.47776	18	
310.80977	18	
316.85556	18	
325.74520	18	
326.16574	18	
329.26900	18	
329.66804	18	
330.79045	18	
339.57303	18	
340.18580	18	
345.03002	18	
345.71095	18	
348.40227	18	
349.83506	18	
351.92838	18	
356.44992	18	
366.55599	18	
373.64499	18	
374.25230	18	
374.87531	18	
375.44306	18	
377.18953	18	
377.94216	18	
378.83816	18	
380.88327	36	
382.15577	38	
387.23827	18	
394.31565	18	
396.62126	18	
402.09187	18	
406.36448	18	
408.45107	18	
415.70284	18	
425.47111	18	
427.17329	18	
437.31541	18	
437.73145	18	
439.97383	18	
466.56005	18	
467.03502	20	
472.85599	18	
476.99098	18	
479.92199	18	
494.03668	18	
495.57941	18	
501.13558	18	
508.85763	18	
519.73070	18	
520.32752	18	
525.93032	18	
528.39400	18	
547.53262	18	
551.78476	18	
557.77033	18	
558.85870	18	
564.44087	18	
565.63532	18	
566.03998	18	
567.13016	18	
571.75167	18	
574.13217	18	
574.96023	18	
578.42878	36	
584.66511	18	
586.43836	18	
586.97086	18	
591.23821	44	
594.57884	18	
595.39597	18	
611.39050	18	
613.25564	18	
618.25599	24	
627.80687	18	
628.28566	18	
632.74786	18	
635.22562	18	
635.62146	18	
642.84720	18	
648.24668	18	
668.03952	18	
669.31184	18	
673.29907	18	
676.01143	18	
677.26389	42	
678.17025	18	
688.10945	18	
690.27374	36	
709.38237	18	
713.40317	18	
721.33197	40	
725.80872	18	
731.95601	18	
732.51549	18	
773.62237	18	
778.32838	114	1+
794.67785	18	
810.12045	18	
815.73202	18	
838.31897	18	
844.75733	18	
932.61511	20	
END IONS

###FS:    #m/z: 421.19998 #charge 2+
###MS: 1332
###MSMS: 1336
BEGIN IONS
TITLE=Cmpd 168, +MS2(421.2000), 23.8eV, 10.7min #1336
RTINSECONDS=639.748
SCANS=1332,1336
PEPMASS=421.19998	93216
CHARGE=2+
204.09015	66	
208.10443	58	
210.25732	58	
214.14748	82	
214.21554	52	
221.10659	170	
223.09680	60	
224.13072	48	
224.20031	24	
225.12849	38	
229.12176	24	
231.06957	42	
237.14670	42	
239.11183	90	
242.17470	66	
247.10776	66	
249.09160	364	1+
252.09879	54	
254.15132	48	
267.11201	384	1+
284.87110	36	
286.15050	48	
292.22449	40	
293.16517	66	
303.14497	24	
321.17056	66	
325.18306	94	
331.15295	24	
338.17182	42	
340.19545	56	
347.99893	26	
350.13915	28	
350.20824	52	
350.56420	68	
351.28174	100	
353.17504	152	1+
353.26263	22	
355.26452	54	
356.23814	68	
357.21564	36	
359.17768	52	
366.16736	68	
377.95984	20	
378.13759	94	
379.13406	28	
380.18528	82	
391.16773	54	
396.13277	42	
396.16750	62	
408.18906	90	
414.16992	26	
422.24336	64	
424.13503	72	
428.22439	42	
429.22283	34	
436.08990	42	
446.90959	18	
449.20973	66	
449.33341	38	
450.22092	20	
450.77453	36	
452.22825	44	
460.81548	36	
462.23273	192	
462.29596	32	
463.21804	98	
464.24819	48	
465.22555	42	
468.26821	30	
471.21754	116	1+
481.25576	56	
486.05901	18	
487.25517	44	
490.23238	40	
491.22480	92	
492.21629	84	
504.30557	48	
508.22297	30	
519.81764	24	
531.24207	58	
537.22262	22	
553.89837	22	
558.61711	20	
574.25854	38	
592.27226	40	
592.32774	40	
593.25908	40	
600.25831	40	
602.26722	30	
619.29823	64	
620.26419	128	
620.37846	44	
625.39155	38	
628.27771	34	
633.34733	32	
638.29424	34	
659.30359	52	
695.40956	26	
713.43135	34	
812.46868	18	
END IONS

###FS:    #m/z: 536.87884 #charge 3+
###MS: 1332
###MSMS: 1337
BEGIN IONS
TITLE=Cmpd 169, +MS2(536.8788), 25.7eV, 10.7min #1337
RTINSECONDS=639.785
SCANS=1332,1337
PEPMASS=536.87884	46160
CHARGE=3+
217.11557	1092	1+
217.16763	52	
217.33929	32	
222.14309	38	
225.09811	46	
226.12814	40	
228.14268	110	
230.06985	88	
230.12176	68	
238.09899	40	
240.12690	62	
240.98852	18	
241.09179	38	
241.14118	34	
243.10384	52	
253.08890	44	
255.11640	50	
257.15560	54	
261.19219	54	
265.04152	78	
279.18021	72	
279.36736	28	
283.09098	50	
289.06974	50	
299.06505	54	
301.29134	62	
302.17084	28	
311.05524	46	
316.12204	48	
327.12036	42	
335.16736	18	
342.18823	66	
342.75108	26	
344.11736	110	
350.14352	56	
351.22730	34	
352.12882	34	
355.07336	56	
358.12577	84	
364.96030	42	
369.13045	50	
372.20101	56	
375.09408	32	
380.13395	32	
382.16146	52	
384.11345	52	
398.11439	56	
423.15370	56	
423.19626	28	
426.16294	32	
428.23955	32	
431.07560	44	
440.13182	54	
443.23027	42	
451.10713	26	
451.20492	38	
456.20530	54	
456.28795	62	
457.24003	36	
466.15261	50	
469.22739	36	
474.24837	32	
483.27623	62	
484.30927	22	
486.68814	36	
492.15712	28	
495.13258	52	
510.61158	42	
512.18008	52	
513.17541	46	
532.25435	32	
537.14837	44	
543.24509	20	
560.34311	52	
575.14833	38	
592.16977	42	
594.18950	60	
609.13101	26	
609.21431	88	
610.21477	48	
611.22179	32	
613.20405	28	
650.24254	94	
668.18792	38	
695.24429	24	
702.87593	22	
748.30973	40	
765.25060	118	1+
809.29751	20	
825.49395	50	
1141.39962	18	
1548.44644	18	
END IONS

###FS:    #m/z: 446.20615 #charge 2+
###MS: 1332
###MSMS: 1338
BEGIN IONS
TITLE=Cmpd 170, +MS2(446.2061), 24.8eV, 10.7min #1338
RTINSECONDS=639.846
SCANS=1332,1338
PEPMASS=446.20615	24060
CHARGE=2+
203.10801	34	
205.06806	40	
207.07352	64	
214.13484	48	
220.11656	38	
222.12010	56	
225.02416	62	
226.15250	58	
227.06259	42	
229.14289	54	
231.12175	102	
236.12700	48	
238.10214	42	
240.16675	74	
241.15310	50	
242.16583	68	
243.16472	40	
245.14514	36	
249.11378	40	
251.09820	76	
252.11952	44	
252.98698	52	
254.09257	44	
255.14019	64	
260.05958	58	
261.12365	64	
262.14400	52	
265.07217	32	
269.15257	52	
272.16245	54	
276.10092	54	
285.12700	48	
288.18962	72	
294.05821	56	
301.08644	48	
306.15319	34	
308.23045	54	
310.09911	34	
321.15089	36	
328.83619	30	
329.18889	50	
348.81892	50	
352.15907	54	
354.90405	52	
360.20619	48	
367.15808	50	
380.09648	34	
385.94615	52	
388.12538	36	
398.12931	36	
402.08718	30	
408.17530	44	
409.21820	34	
409.86983	34	
410.19583	34	
421.13153	34	
431.20091	50	
433.25214	40	
438.85582	38	
446.12088	56	
448.24801	62	
450.30755	30	
452.21827	62	
469.27177	34	
473.41841	64	
485.27700	76	
486.28483	66	
488.22500	48	
495.31627	42	
502.24898	34	
519.19289	46	
522.21026	62	
534.30581	68	
537.26770	52	
551.21955	58	
553.23438	48	
575.98708	30	
586.26170	44	
595.30159	56	
608.23586	50	
609.25582	40	
618.25609	42	
620.21619	36	
629.27055	44	
655.34347	42	
661.25784	34	
674.33898	50	
679.28252	44	
691.33676	30	
706.31056	40	
735.29508	32	
752.31883	34	
778.31504	126	1+
END IONS

###FS:    #m/z: 348.82929 #charge 1+
###MS: 1339
###MSMS: 1340
BEGIN IONS
TITLE=Cmpd 171, +MS2(348.8293), 23.0eV, 10.7min #1340
RTINSECONDS=640.681
SCANS=1339-1340
PEPMASS=348.82929	30310
CHARGE=1+
151.22371	56	
206.13941	22	
208.06788	136	
210.11907	20	
211.08753	38	
212.13947	46	
213.09068	36	
213.12928	38	
213.17524	44	
216.09302	28	
217.08702	40	
220.12432	36	
225.09381	422	1+
225.14283	80	
230.10550	122	1+
235.09712	26	
238.07227	22	
241.10794	28	
243.11110	36	
246.94465	28	
248.24465	46	
249.11026	40	
250.11468	36	
254.06945	30	
255.11284	108	
257.13597	102	
258.14250	22	
260.11070	322	1+
260.18816	28	
264.10589	76	
269.07134	56	
269.13040	44	
272.12852	34	
273.11231	76	
277.08484	64	
278.12459	118	
279.13145	58	
284.19877	32	
285.12468	38	
286.11962	36	
290.13374	60	
294.12921	52	
296.13340	300	
296.77242	22	
297.42984	40	
299.22294	56	
312.12207	58	
313.82479	32	
316.12040	44	
327.18028	24	
328.17244	42	
329.18590	36	
344.20970	46	
347.16168	40	
347.75775	28	
354.14339	78	
END IONS

###FS:    #m/z: 522.73720 #charge 2+
###MS: 1341
###MSMS: 1342
BEGIN IONS
TITLE=Cmpd 172, +MS2(522.7372), 28.4eV, 10.7min #1342
RTINSECONDS=641.331
SCANS=1341-1342
PEPMASS=522.73720	12662
CHARGE=2+
207.04098	60	
207.10073	50	
212.10266	42	
212.13104	92	
217.07515	82	
224.10458	32	
225.11503	184	
226.09755	68	
234.12102	88	
234.15234	64	
235.08865	48	
237.11786	42	
240.13174	86	
241.13319	44	
244.11896	36	
245.07437	38	
248.11085	126	
249.15153	62	
250.13076	44	
252.12682	48	
253.10414	40	
257.13439	252	
258.06337	54	
260.11435	246	1+
268.13601	68	
273.12315	78	
273.97987	66	
278.12417	298	
280.12961	50	
285.13313	270	1+
288.19804	40	
292.13159	36	
296.13139	892	1+
306.91903	70	
308.17071	34	
308.25014	34	
310.96768	56	
312.12563	38	
315.21881	34	
319.17593	48	
326.20895	46	
331.10481	38	
337.13093	54	
339.17312	62	
344.14533	56	
345.18579	60	
348.97487	44	
355.14678	44	
363.08132	32	
364.11389	32	
366.23960	34	
366.93873	52	
367.17233	44	
368.18639	50	
370.26298	50	
372.16365	284	1+
376.15931	36	
384.10436	44	
388.21789	46	
389.16692	52	
391.19042	60	
392.15829	34	
397.18570	108	
405.15304	46	
410.15111	42	
415.20556	88	
416.20693	38	
421.98054	34	
422.17096	32	
425.18695	38	
426.94160	32	
429.16662	68	
430.87823	52	
440.59993	90	
442.23477	46	
443.19583	94	
444.82144	70	
458.17564	36	
470.13873	38	
485.26944	40	
489.18721	42	
505.23934	52	
523.19585	64	
529.29367	32	
543.32029	46	
557.30647	54	
559.26638	54	
585.23862	42	
597.23091	46	
597.31246	50	
602.27859	310	1+
626.27906	42	
638.30874	48	
643.29851	34	
644.32711	42	
667.30860	40	
678.41489	38	
714.31777	44	
733.31440	58	
749.34555	102	
750.34193	94	
750.91063	40	
835.31325	42	
END IONS

###FS:    #m/z: 560.47646 #charge 4+
###MS: 1341
###MSMS: 1343
BEGIN IONS
TITLE=Cmpd 173, +MS2(560.4765), 26.2eV, 10.7min #1343
RTINSECONDS=641.392
SCANS=1341,1343
PEPMASS=560.47646	8842
CHARGE=4+
200.17246	68	
217.11234	502	1+
217.21792	60	
219.12723	92	
222.17115	70	
225.10269	60	
226.08131	50	
231.11171	68	
240.13415	38	
249.07281	50	
251.15482	80	
254.12618	46	
258.04167	60	
258.84875	38	
261.07955	38	
266.06941	54	
269.08802	40	
272.11980	40	
283.05484	54	
283.09957	54	
287.08888	50	
291.17058	42	
294.11574	52	
300.12548	76	
308.16238	34	
315.17648	56	
316.15648	36	
325.18411	52	
337.14654	64	
340.14871	44	
342.19732	62	
345.08913	40	
347.09866	40	
358.12664	52	
373.15911	44	
381.09694	48	
384.13871	44	
384.17606	54	
395.50767	56	
398.13465	42	
400.16939	88	
404.21095	104	
405.16074	40	
410.22968	44	
424.87222	104	
438.10954	32	
456.22746	62	
462.11699	78	
472.17818	52	
474.17998	32	
492.13721	44	
506.17660	64	
512.16351	38	
537.22656	44	
548.24714	64	
555.31189	34	
559.26612	66	
559.32913	68	
560.30914	38	
561.34493	164	1+
667.40718	32	
751.20713	50	
END IONS

###FS:    #m/z: 505.73250 #charge 2+
###MS: 1341
###MSMS: 1344
BEGIN IONS
TITLE=Cmpd 174, +MS2(505.7325), 27.3eV, 10.7min #1344
RTINSECONDS=641.409
SCANS=1341,1344
PEPMASS=505.73250	189906
CHARGE=2+
150.87689	18	
151.49161	18	
156.54598	18	
157.91461	20	
162.20287	18	
162.32624	18	
163.03399	18	
163.79687	18	
189.58113	18	
190.86264	18	
195.15695	18	
197.51508	18	
203.19056	18	
207.08639	56	
207.29796	30	
210.10093	60	
212.48731	18	
213.74436	18	
213.80176	18	
215.13154	36	
216.05795	18	
217.21363	18	
220.77692	18	
223.11302	34	
225.62940	20	
226.14441	90	
233.14393	158	1+
234.58574	18	
236.96485	18	
238.05793	18	
238.94716	18	
240.13402	18	
241.11683	44	
243.90841	18	
244.10569	48	
245.14849	46	
248.44598	18	
250.09471	32	
254.75184	18	
258.27708	18	
258.96735	18	
259.14848	18	
259.18544	76	
260.07281	48	
266.17251	18	
269.34162	20	
271.32968	18	
282.93148	18	
284.17428	18	
291.03602	18	
292.31884	18	
296.20713	54	
299.11464	18	
301.11488	56	
303.29796	18	
304.52528	18	
311.32676	18	
311.83493	18	
316.18257	30	
317.20089	42	
319.91900	18	
320.16247	18	
324.82004	18	
325.61296	20	
326.97448	18	
327.18227	34	
329.38299	18	
329.99601	18	
330.42879	18	
330.96431	24	
341.84835	18	
354.05257	18	
359.01898	18	
359.33146	18	
363.47092	18	
370.14739	18	
371.78058	18	
372.16473	52	
380.70994	18	
383.56470	18	
386.82637	18	
387.01685	18	
388.93451	18	
391.12664	46	
411.09999	18	
412.28948	18	
415.56944	18	
417.15015	18	
420.62110	18	
423.13683	18	
425.98410	18	
435.19993	18	
438.06665	42	
438.69568	18	
439.44698	18	
443.18558	18	
446.04967	18	
454.26766	18	
460.85112	18	
461.21076	18	
466.75792	18	
468.50104	18	
468.98267	18	
470.23606	18	
480.05960	18	
480.84550	18	
482.24107	18	
485.27349	42	
488.28875	18	
489.79353	18	
512.38232	18	
523.11918	18	
531.20116	18	
538.29411	18	
540.52487	18	
550.21207	22	
550.40853	18	
552.23978	18	
552.81190	18	
554.73960	18	
560.54283	18	
563.02409	18	
580.95002	18	
592.25034	40	
594.81498	18	
595.86225	18	
600.20797	18	
603.65605	18	
605.27112	18	
606.41658	40	
616.73445	18	
618.23149	58	
623.85233	18	
633.32733	18	
642.47566	18	
643.33170	18	
644.60022	18	
646.70832	18	
660.59240	18	
674.22976	18	
675.96379	18	
677.28791	18	
689.28452	44	
705.29042	76	
719.11875	20	
734.28793	34	
752.32650	30	
778.32605	36	
779.30589	112	1+
864.41473	64	
869.88462	20	
917.01498	20	
END IONS

###FS:    #m/z: 348.82915 #charge 3+
###MS: 1341
###MSMS: 1345
BEGIN IONS
TITLE=Cmpd 175, +MS2(348.8291), 23.0eV, 10.7min #1345
RTINSECONDS=641.429
SCANS=1341,1345
PEPMASS=348.82915	51934
CHARGE=3+
145.40380	18	
149.82417	18	
149.91389	18	
152.49844	18	
155.28114	18	
168.61203	18	
169.06096	18	
171.37282	18	
171.53390	18	
176.55100	18	
176.80149	18	
181.73211	18	
185.08177	18	
192.92202	18	
193.55145	18	
193.90118	18	
197.72480	18	
208.02065	32	
213.07708	24	
216.07719	18	
221.52812	18	
225.09274	174	
226.19291	58	
226.34155	24	
226.38300	20	
226.83401	18	
227.96278	18	
228.97553	18	
235.70548	18	
235.94663	18	
246.90962	18	
248.95778	18	
251.09349	34	
251.62432	18	
254.08808	18	
255.02344	18	
255.14429	38	
257.08392	18	
260.11357	40	
260.97179	18	
262.94151	18	
264.88030	18	
268.92944	18	
269.70255	18	
271.11417	18	
274.00480	18	
277.52953	18	
277.95058	32	
278.11799	130	
280.34449	18	
283.66714	18	
283.77294	18	
283.94932	18	
287.86128	18	
290.14373	26	
295.71598	18	
295.76549	18	
296.13120	104	
297.18951	18	
299.09201	18	
299.25045	18	
301.15974	54	
302.55548	18	
304.19654	18	
309.34195	24	
311.17439	18	
314.92051	18	
316.13002	36	
319.35752	18	
321.67683	18	
324.00925	18	
325.20735	40	
326.78994	18	
333.14993	60	
336.70475	18	
340.20510	18	
340.26303	18	
343.37914	18	
345.41904	18	
346.50945	18	
349.11096	18	
349.32127	18	
350.35903	18	
353.34380	18	
353.83592	18	
355.16728	58	
363.05192	18	
368.12099	20	
372.14964	38	
374.93612	18	
377.88111	18	
381.41497	18	
383.03695	18	
384.48787	18	
389.83827	18	
390.74826	18	
391.17350	52	
396.85584	18	
397.67480	18	
400.13938	26	
405.85289	18	
407.54711	18	
407.88003	18	
408.09677	18	
408.43520	18	
411.31227	18	
413.84265	18	
417.96838	18	
418.53573	18	
418.92668	18	
426.69201	18	
427.54119	18	
428.15967	56	
430.49009	18	
433.84698	18	
440.18227	32	
441.02296	18	
441.18236	18	
442.08435	18	
442.17240	18	
444.30473	20	
447.55991	18	
451.10486	18	
452.02249	18	
469.02234	18	
469.77081	18	
474.43371	18	
474.91268	18	
486.61885	18	
487.72795	18	
488.21376	34	
493.82728	18	
506.42232	18	
510.06270	18	
513.20018	18	
517.18019	18	
533.82829	18	
540.96914	18	
543.11394	18	
543.60199	18	
551.23775	18	
569.22768	48	
571.43256	18	
571.90187	18	
573.32976	18	
574.16352	18	
574.74061	18	
575.32457	22	
578.10226	18	
672.34973	48	
END IONS

###FS:    #m/z: 421.19951 #charge 2+
###MS: 1341
###MSMS: 1346
BEGIN IONS
TITLE=Cmpd 176, +MS2(421.1995), 23.8eV, 10.7min #1346
RTINSECONDS=641.468
SCANS=1341,1346
PEPMASS=421.19951	103338
CHARGE=2+
205.09054	58	
214.14680	90	
215.14361	42	
221.09662	212	
224.13051	70	
224.17602	60	
225.12608	56	
226.11006	46	
226.15730	42	
231.08344	48	
232.08223	58	
233.12134	66	
237.12242	62	
238.91495	32	
239.10433	130	
240.11037	52	
243.12132	48	
249.09390	292	
249.15412	30	
250.11382	44	
253.12603	48	
253.15845	34	
255.15764	82	
267.10858	248	
268.09150	92	
271.20854	34	
272.14522	38	
274.17280	66	
277.09173	22	
277.13944	24	
293.21090	44	
295.10335	54	
296.10361	32	
298.13364	48	
299.13736	62	
301.53158	30	
302.16399	44	
315.79966	40	
316.16708	48	
320.23212	40	
323.14218	58	
325.19327	32	
327.17854	28	
336.85844	22	
338.37734	58	
343.20875	38	
346.15380	50	
348.16577	46	
353.17555	94	
354.15599	24	
355.16175	72	
356.27700	38	
365.26385	42	
366.18720	66	
378.14934	30	
379.16924	58	
380.17480	32	
380.21088	38	
390.17839	38	
394.15962	42	
396.15925	48	
397.15217	62	
408.20303	54	
410.10026	34	
424.14954	50	
424.60833	36	
431.21791	54	
446.20245	64	
449.20146	44	
449.27758	52	
451.21503	44	
456.21734	42	
462.23968	32	
463.23694	56	
463.39387	58	
464.22684	52	
466.16369	40	
467.21134	88	
471.21205	96	
474.19475	44	
478.20595	86	
485.41299	22	
487.26072	54	
488.25116	18	
490.24600	70	
491.21311	94	
492.24005	32	
495.20731	46	
496.19676	46	
508.26186	42	
509.22040	80	
522.27280	36	
538.21543	54	
582.24280	42	
600.35631	30	
601.33162	68	
619.31362	44	
620.23451	36	
620.28009	40	
621.23996	42	
695.31952	20	
705.34541	28	
END IONS

###FS:    #m/z: 337.49226 #charge 3+
###MS: 1341
###MSMS: 1347
BEGIN IONS
TITLE=Cmpd 177, +MS2(337.4923), 23.0eV, 10.7min #1347
RTINSECONDS=641.512
SCANS=1341,1347
PEPMASS=337.49226	32456
CHARGE=3+
155.82632	36	
195.05458	36	
201.06131	62	
202.10677	70	
209.10198	76	
210.11258	58	
213.09065	38	
214.08163	42	
214.13562	56	
216.07719	56	
216.99790	78	
218.06390	90	
221.10406	38	
222.13269	58	
223.13597	48	
225.08651	74	
227.11576	48	
227.18892	48	
229.14166	36	
230.03207	34	
232.07879	104	
234.03669	48	
234.08471	66	
234.14541	56	
237.11807	46	
242.14432	96	
243.07819	64	
244.07241	58	
244.13894	108	
244.64471	40	
246.14856	48	
253.13273	74	
254.04636	34	
254.86121	42	
257.13239	34	
259.04804	42	
259.07715	48	
259.11813	50	
261.09579	156	
261.16645	34	
267.11358	52	
269.07876	48	
270.18011	56	
275.04058	40	
276.04080	50	
276.07301	48	
276.09969	62	
276.87217	36	
278.12695	138	
285.13184	60	
290.05090	102	
293.06686	82	
294.05456	132	
295.05524	50	
296.07780	56	
299.16971	44	
304.04019	40	
304.13334	66	
308.90159	36	
310.10842	48	
310.17741	52	
310.89767	48	
315.17198	50	
317.06760	62	
317.19950	70	
318.04860	52	
318.11407	46	
321.14675	46	
321.31443	46	
325.19530	32	
326.16958	46	
336.94561	66	
337.14551	54	
337.18978	90	
343.20017	190	
344.16275	36	
345.08282	38	
345.15089	40	
354.16498	50	
359.14723	40	
360.17544	54	
362.08843	100	
373.20619	42	
377.19209	120	
378.20198	40	
386.23225	32	
392.14652	64	
394.19628	42	
399.10549	36	
402.25469	50	
408.16673	46	
409.15703	44	
414.17363	54	
414.23547	34	
420.11758	48	
431.08194	52	
431.19824	84	
436.21617	48	
438.13138	54	
439.15759	38	
448.22393	198	
450.19093	70	
451.17892	76	
458.13005	60	
458.22627	60	
470.78230	46	
474.17069	36	
476.16204	40	
479.19366	56	
481.13293	74	
485.16525	38	
485.28840	76	
485.33111	54	
492.16728	80	
493.19831	34	
494.13550	92	
494.20431	56	
502.24335	48	
503.24018	62	
504.15210	42	
509.26589	36	
510.17597	52	
517.24049	64	
519.30073	42	
535.21301	102	1+
537.18939	40	
547.23836	42	
550.22340	196	1+
555.20355	36	
574.21885	50	
591.22869	44	
592.25030	40	
595.25666	38	
609.24481	40	
610.23928	58	
619.28675	40	
620.24635	34	
623.28919	44	
624.25768	50	
626.27835	46	
636.24320	40	
637.30413	36	
649.28660	62	
650.29355	70	
651.25680	38	
663.30556	50	
672.27262	48	
677.26460	56	
690.26743	118	1+
706.28452	34	
750.36550	34	
752.34054	36	
877.69079	36	
END IONS

###FS:    #m/z: 446.20552 #charge 2+
###MS: 1341
###MSMS: 1348
BEGIN IONS
TITLE=Cmpd 178, +MS2(446.2055), 24.8eV, 10.7min #1348
RTINSECONDS=641.555
SCANS=1341,1348
PEPMASS=446.20552	34248
CHARGE=2+
213.08987	42	
213.51902	36	
215.14722	56	
216.06928	42	
220.11992	64	
225.10271	46	
228.08981	60	
229.12979	42	
229.17014	50	
234.15286	62	
235.11352	36	
238.74088	36	
240.13184	82	
244.13538	36	
244.17800	52	
245.11234	46	
249.09766	44	
260.10541	40	
266.12803	28	
267.10740	50	
272.16011	24	
273.17165	26	
286.18000	58	
293.08067	52	
296.16635	36	
310.17867	42	
311.16627	34	
316.06918	36	
320.13788	26	
324.11676	50	
325.18795	48	
335.08064	30	
340.15201	28	
341.10364	70	
343.17011	42	
343.21584	38	
343.99619	52	
345.15660	32	
354.11166	28	
357.22577	72	
362.14906	76	
365.20797	68	
367.16853	46	
375.10613	24	
390.95982	40	
399.20051	40	
410.26692	46	
414.22895	26	
434.16522	48	
437.22367	38	
443.23468	50	
444.12537	30	
446.84649	46	
447.21624	38	
453.15239	52	
465.36260	28	
503.19329	40	
519.17338	34	
519.21684	44	
525.20906	34	
531.28849	24	
552.26402	62	
571.29508	46	
588.27196	52	
596.32247	46	
608.31727	32	
628.25255	22	
631.35478	48	
677.25726	24	
679.27500	42	
732.88725	22	
734.28617	36	
750.35564	64	
750.41749	30	
753.35586	28	
778.36821	42	
791.38366	50	
792.35642	34	
END IONS

###FS:    #m/z: 416.88109 #charge 3+
###MS: 1341
###MSMS: 1349
BEGIN IONS
TITLE=Cmpd 179, +MS2(416.8811), 23.3eV, 10.7min #1349
RTINSECONDS=641.61
SCANS=1341,1349
PEPMASS=416.88109	20878
CHARGE=3+
209.07934	48	
216.14987	66	
221.10760	64	
225.10785	70	
228.09234	70	
236.11770	62	
240.13880	46	
241.06346	40	
242.14165	50	
243.08365	40	
243.12472	38	
243.16345	58	
244.14578	40	
255.04388	40	
275.11477	48	
295.13069	30	
299.16486	74	
300.10278	50	
301.16311	68	
304.15089	66	
309.13814	70	
313.16274	42	
325.95264	60	
339.19405	56	
342.21608	46	
344.21278	68	
351.20245	70	
353.17127	46	
354.21545	32	
366.22242	36	
375.90710	28	
389.17149	58	
398.20254	50	
401.19430	60	
402.77457	34	
440.26563	40	
459.26360	36	
465.28898	30	
467.20788	28	
477.24784	34	
530.24926	26	
555.26035	28	
567.26081	32	
568.28300	62	
615.31244	40	
652.21672	40	
756.34205	54	
776.34753	38	
778.34726	30	
820.36504	40	
822.37785	42	
832.42997	28	
END IONS

###FS:    #m/z: 536.87879 #charge 1+
###MS: 1341
###MSMS: 1350
BEGIN IONS
TITLE=Cmpd 180, +MS2(536.8788), 25.7eV, 10.7min #1350
RTINSECONDS=641.672
SCANS=1341,1350
PEPMASS=536.87879	41408
CHARGE=1+
200.14540	56	
205.00037	62	
211.12292	74	
212.17752	68	
213.05606	48	
216.02415	70	
217.11548	1068	1+
217.19644	38	
221.04445	46	
228.13656	34	
229.14642	68	
230.07109	200	
231.05487	48	
231.11043	48	
233.07622	42	
235.14357	62	
236.07185	96	
238.07806	74	
240.04451	46	
240.13364	60	
243.11572	52	
245.13297	42	
250.14957	52	
254.08876	72	
256.08414	50	
256.12004	50	
257.12563	72	
258.06740	38	
259.10267	44	
265.10642	62	
272.03659	42	
274.12191	38	
277.08881	44	
283.10041	184	1+
283.13852	54	
287.09353	80	
297.16798	36	
300.13673	88	
301.15044	60	
302.01414	32	
305.10011	68	
305.15073	34	
308.12918	44	
309.08118	50	
309.15031	38	
310.07222	84	
315.21803	50	
316.11587	50	
325.11739	46	
325.17902	52	
326.10823	70	
327.15190	32	
328.09672	50	
335.13539	74	
337.14251	108	
339.09685	50	
341.11433	44	
341.18069	52	
342.18999	238	1+
343.22468	64	
344.11412	36	
345.17090	50	
349.08072	40	
353.10371	56	
358.07730	56	
358.13766	32	
358.20830	32	
359.20218	56	
362.08469	48	
364.05546	32	
366.00628	54	
366.04518	60	
368.26238	54	
369.08095	48	
370.15314	36	
380.12274	66	
381.12146	58	
385.95123	38	
386.17841	76	
390.08006	52	
392.10555	34	
406.17880	42	
415.14946	68	
416.14856	56	
425.13942	38	
428.23002	58	
428.96016	44	
430.09442	36	
447.03978	36	
453.11865	58	
455.22843	54	
456.21776	116	
467.15311	38	
474.22377	36	
474.29775	36	
475.26518	44	
477.17295	40	
482.12685	36	
492.92142	44	
497.28211	36	
511.19336	60	
529.34788	42	
535.79250	32	
536.23004	44	
538.06260	72	
538.34969	48	
END IONS

###FS:    #m/z: 746.96650 #charge 3+
###MS: 1351
###MSMS: 1352
BEGIN IONS
TITLE=Cmpd 181, +MS2(746.9665), 33.1eV, 10.7min #1352
RTINSECONDS=642.68
SCANS=1351-1352
PEPMASS=746.96650	18010
CHARGE=3+
217.11448	1654	1+
218.14859	54	
218.52754	30	
226.07771	46	
226.13053	112	
228.14030	82	
240.14637	52	
243.13973	52	
255.12364	40	
267.07945	38	
273.02573	64	
277.11127	70	
282.11853	32	
285.15252	30	
298.18301	64	
300.11955	48	
316.18775	72	
319.09156	68	
325.18334	32	
344.12116	42	
354.13274	50	
372.14894	54	
386.23218	28	
391.33048	36	
393.12163	46	
398.14037	40	
404.21053	40	
415.14019	52	
416.14556	42	
440.80445	42	
451.19262	34	
457.22928	56	
467.17030	38	
467.82119	42	
478.12417	46	
491.21216	58	
495.13623	26	
500.25558	46	
513.21491	36	
516.88814	42	
529.22165	24	
544.20014	32	
548.33515	38	
578.82614	36	
591.21344	42	
595.16138	48	
610.15548	40	
650.27050	28	
746.40921	48	
747.39337	38	
884.82649	28	
899.62197	46	
END IONS

###FS:    #m/z: 348.82895 #charge 3+
###MS: 1353
###MSMS: 1354
BEGIN IONS
TITLE=Cmpd 182, +MS2(348.8289), 23.0eV, 10.7min #1354
RTINSECONDS=643.284
SCANS=1353-1354
PEPMASS=348.82895	168354
CHARGE=3+
176.07834	18	
189.48744	18	
191.02539	18	
195.25934	18	
196.09803	64	
198.10325	54	
206.11153	54	
206.13725	72	
207.08454	76	
207.78276	18	
208.06806	152	
208.11139	48	
210.08078	72	
212.11557	94	
212.16331	48	
212.27371	18	
213.07907	46	
213.11504	54	
216.11199	50	
217.07224	116	
217.12586	54	
218.04474	60	
221.01409	36	
222.12294	200	1+
222.26107	18	
225.09616	604	1+
225.53096	24	
228.11382	44	
228.14553	58	
232.10896	30	
233.59265	18	
234.00885	18	
234.13325	234	1+
235.09073	48	
240.68592	18	
242.12090	46	
244.13947	32	
244.73887	18	
246.12457	52	
248.11125	154	
249.12665	26	
250.12556	24	
252.75067	18	
253.08972	62	
254.09302	56	
255.17594	28	
255.30173	26	
256.12057	46	
257.14027	146	
260.10561	130	
261.00338	20	
261.12441	36	
263.14508	28	
264.55667	18	
268.08506	36	
268.12245	44	
269.13737	104	
273.11380	214	
275.84041	18	
278.12049	206	
278.53682	74	
278.66429	18	
279.12255	170	
282.15589	56	
283.40712	18	
283.80821	18	
285.12089	78	
286.12695	56	
290.14123	244	1+
295.14530	64	
296.12934	212	
297.13721	272	
300.13483	50	
309.11973	52	
311.14132	40	
312.11722	48	
313.13585	38	
314.12856	50	
315.13520	38	
316.13323	58	
324.21563	52	
325.10734	62	
326.14761	30	
328.18957	28	
331.15717	52	
332.37494	26	
339.63064	64	
340.12748	54	
344.17623	42	
348.17320	46	
348.26612	42	
349.20918	26	
354.15171	56	
354.19131	38	
360.15412	50	
362.14989	20	
367.12481	22	
370.10711	18	
372.16468	114	
374.16450	154	
380.16455	40	
383.15379	94	
384.15181	20	
386.12932	26	
391.19691	90	
392.98635	18	
393.17935	90	
396.22810	22	
397.19010	42	
400.15208	32	
401.16320	58	
401.20277	44	
402.84267	18	
406.29590	18	
410.16514	42	
411.15328	54	
416.22498	36	
418.23519	60	
418.51967	18	
419.05525	18	
421.16908	36	
425.17317	76	
425.42792	20	
427.14083	36	
428.01752	18	
428.16914	46	
441.42510	36	
442.20557	40	
443.20389	68	
448.17535	38	
452.22224	54	
463.17140	32	
463.22650	50	
470.19332	42	
471.17946	28	
479.18888	42	
488.19849	28	
500.17050	42	
505.22826	40	
505.27114	24	
512.20371	34	
516.18652	68	
516.23371	34	
527.15543	20	
584.28863	26	
585.26065	40	
593.27046	32	
601.24815	40	
602.31167	38	
603.34029	58	
638.26420	40	
651.53594	20	
921.54612	20	
926.54248	20	
END IONS

###FS:    #m/z: 522.73722 #charge 2+
###MS: 1353
###MSMS: 1355
BEGIN IONS
TITLE=Cmpd 183, +MS2(522.7372), 28.4eV, 10.7min #1355
RTINSECONDS=643.309
SCANS=1353,1355
PEPMASS=522.73722	44558
CHARGE=2+
145.44168	18	
147.50079	18	
148.00350	18	
151.72365	18	
154.56114	18	
160.23871	20	
176.15823	18	
184.39518	18	
187.62215	18	
196.70666	18	
196.81313	18	
198.53162	18	
199.27357	18	
207.07802	56	
207.91861	18	
213.11919	20	
215.44285	18	
220.74970	20	
223.87158	18	
224.82419	20	
225.10219	230	1+
226.41243	18	
230.32405	18	
231.08732	66	
233.22478	18	
234.11463	44	
235.13577	56	
235.38413	18	
238.33261	18	
243.72859	18	
244.20688	18	
247.55159	18	
248.11528	38	
253.08874	68	
253.62104	18	
255.10508	34	
257.13941	96	
257.60454	18	
258.10972	62	
259.68805	18	
260.11182	164	
260.17309	44	
261.14516	18	
263.37881	18	
264.14816	18	
266.11670	106	
268.13172	20	
268.18832	40	
272.33941	18	
273.11668	118	
273.91383	18	
274.49023	18	
274.72876	18	
278.12409	108	
278.76479	20	
281.11627	54	
284.44347	18	
285.13412	112	
285.21876	44	
285.66304	18	
286.15868	18	
286.53069	18	
295.10522	38	
296.12884	304	
297.12793	128	
299.52668	18	
299.75773	18	
301.68206	18	
304.12750	28	
304.96845	18	
307.01945	18	
307.17998	18	
310.53299	18	
314.66048	18	
315.15661	68	
321.36241	18	
327.18274	18	
329.76309	18	
329.91519	18	
330.31937	18	
332.25814	18	
334.09650	44	
336.57029	18	
348.03111	18	
348.46089	18	
348.67589	18	
352.10024	32	
352.62099	18	
353.02901	18	
355.66964	18	
355.72887	18	
356.97387	18	
357.58728	18	
359.51504	18	
363.95506	18	
369.12595	18	
372.06827	18	
372.17903	32	
373.26008	60	
375.87422	18	
376.97607	18	
378.51731	18	
380.57208	18	
383.06768	18	
385.08338	18	
391.18453	52	
397.17438	66	
400.87002	18	
401.04296	18	
407.92231	18	
408.26597	18	
409.48843	18	
411.29635	18	
412.14070	18	
413.03910	18	
413.69359	18	
415.74018	18	
416.49294	18	
417.68485	18	
419.03152	24	
421.88878	18	
423.12632	72	
424.25734	18	
427.97421	18	
433.14950	36	
433.99417	18	
438.09839	18	
438.65183	18	
440.09460	18	
441.53425	18	
443.19660	54	
444.43714	18	
444.77376	18	
446.14363	18	
446.47537	18	
449.00061	18	
450.44362	18	
455.27226	18	
458.23110	18	
461.71112	18	
462.80836	18	
465.76896	18	
468.59168	18	
471.06574	40	
487.20368	54	
506.39792	38	
507.23491	26	
602.27293	414	1+
602.35785	20	
603.36981	26	
624.24460	20	
715.34082	20	
END IONS

###FS:    #m/z: 560.47772 #charge 4+
###MS: 1353
###MSMS: 1356
BEGIN IONS
TITLE=Cmpd 184, +MS2(560.4777), 26.2eV, 10.7min #1356
RTINSECONDS=643.341
SCANS=1353,1356
PEPMASS=560.47772	30964
CHARGE=4+
180.64330	24	
203.06746	18	
208.08028	50	
210.10613	68	
217.11678	846	1+
217.21776	32	
217.26378	32	
217.79449	32	
218.74075	36	
222.08211	60	
223.09984	56	
223.12838	56	
230.09357	58	
240.12686	62	
245.16998	46	
248.05871	64	
249.36264	18	
252.17246	54	
255.11511	64	
260.08381	40	
264.08341	50	
312.07003	52	
314.19425	76	
316.18161	56	
317.10672	48	
317.21518	54	
326.20455	48	
328.21448	78	
335.12632	70	
342.17724	48	
344.14109	46	
348.11646	26	
354.11084	44	
356.06071	30	
359.19682	64	
361.06954	44	
371.18806	30	
382.17180	28	
386.13629	46	
411.12762	54	
416.20731	36	
420.12227	32	
428.21556	32	
456.22267	40	
457.21225	30	
458.87559	24	
462.86467	50	
463.26909	60	
466.11341	44	
466.15848	64	
473.19067	46	
479.10893	34	
487.21886	52	
494.14781	52	
497.22375	46	
548.23156	46	
561.35744	60	
562.35688	40	
640.34467	28	
646.17443	48	
650.29527	60	
810.28282	50	
818.54506	18	
1359.87867	18	
1727.49716	22	
END IONS

###FS:    #m/z: 505.73248 #charge 2+
###MS: 1353
###MSMS: 1357
BEGIN IONS
TITLE=Cmpd 185, +MS2(505.7325), 27.3eV, 10.7min #1357
RTINSECONDS=643.367
SCANS=1353,1357
PEPMASS=505.73248	210966
CHARGE=2+
146.85299	18	
149.42394	18	
155.75118	18	
157.17869	18	
163.39179	18	
166.59246	18	
181.22437	18	
188.42608	18	
193.46043	18	
195.47518	18	
211.13523	50	
214.06601	40	
226.99171	18	
227.29939	18	
228.16041	18	
230.87650	18	
231.44951	18	
231.68848	18	
233.16504	42	
234.15350	54	
234.64587	20	
238.86625	18	
240.14670	36	
243.94520	18	
244.06989	40	
244.12945	34	
244.46462	18	
250.18163	18	
251.03928	18	
257.71797	18	
259.16533	18	
265.60918	18	
269.03675	18	
270.35195	18	
272.51220	18	
279.55627	18	
293.16068	18	
297.95249	18	
299.15647	56	
304.96388	18	
311.51150	18	
317.06495	36	
317.26099	18	
318.96009	18	
321.15132	18	
321.21230	18	
324.92854	18	
326.35482	18	
326.67641	18	
328.40050	18	
334.76261	18	
336.49348	18	
336.64232	18	
337.29569	18	
338.71994	18	
345.92509	20	
350.69222	18	
350.97176	46	
353.52584	18	
354.03287	18	
356.45980	18	
360.15977	48	
362.11716	24	
364.72937	18	
366.79654	18	
367.51867	18	
369.38244	18	
373.18982	18	
377.95742	18	
384.52379	18	
386.84181	18	
386.92638	32	
387.11983	18	
388.87257	18	
398.40580	18	
399.84365	18	
411.56708	18	
413.70432	72	
418.28412	18	
424.30553	56	
438.11956	40	
440.31974	18	
443.57685	18	
446.58598	18	
446.85149	18	
448.19963	18	
451.43843	18	
452.00023	18	
464.00838	18	
465.49788	18	
470.37795	18	
474.79861	18	
475.77998	18	
485.27470	78	
486.89601	18	
490.69171	18	
493.24586	18	
495.29396	18	
497.44553	18	
500.12838	18	
500.87783	18	
502.29041	18	
524.76659	18	
528.39399	18	
544.48102	18	
553.20479	40	
563.52100	18	
569.35113	18	
574.33285	18	
578.58059	18	
586.08982	18	
588.01119	18	
592.26454	38	
614.74072	18	
616.03920	18	
619.96328	34	
620.41213	18	
624.84633	18	
628.65308	18	
629.99244	18	
630.49178	18	
642.72113	18	
645.39783	18	
657.53531	18	
663.61613	18	
672.48438	18	
673.29906	18	
679.04292	18	
682.13588	18	
695.87536	18	
706.31162	18	
707.26581	50	
716.20908	18	
720.10868	18	
727.91142	20	
728.87205	18	
730.44858	18	
731.14902	18	
734.31503	78	
735.29511	30	
736.28944	34	
737.04170	18	
740.81233	20	
750.33483	64	
752.29013	30	
760.37414	34	
761.34638	36	
778.32357	28	
779.34370	24	
780.21374	24	
END IONS

###FS:    #m/z: 746.96483 #charge 3+
###MS: 1353
###MSMS: 1358
BEGIN IONS
TITLE=Cmpd 186, +MS2(746.9648), 33.1eV, 10.7min #1358
RTINSECONDS=643.407
SCANS=1353,1358
PEPMASS=746.96483	24776
CHARGE=3+
191.53217	36	
203.05611	52	
217.11482	1106	1+
225.23251	36	
228.13861	34	
240.05697	60	
255.15269	44	
283.09925	62	
289.03938	56	
316.17504	40	
316.25587	44	
326.13954	26	
327.07846	74	
335.12526	56	
342.17796	54	
342.21862	22	
342.27335	48	
344.18887	48	
356.19549	32	
357.21675	38	
374.13183	42	
397.14303	46	
398.12927	44	
432.99719	34	
442.91104	38	
455.14292	56	
456.21095	110	
462.74295	22	
472.21429	66	
474.18821	44	
479.11649	22	
491.20729	74	
516.24712	44	
546.20973	52	
553.93181	36	
626.29275	32	
626.67422	28	
649.26376	30	
973.65339	42	
1252.38528	36	
1374.60900	36	
END IONS

###FS:    #m/z: 446.20562 #charge 1+
###MS: 1353
###MSMS: 1359
BEGIN IONS
TITLE=Cmpd 187, +MS2(446.2056), 24.8eV, 10.7min #1359
RTINSECONDS=643.456
SCANS=1353,1359
PEPMASS=446.20562	38746
CHARGE=1+
215.13188	48	
215.20874	54	
228.12817	62	
235.38108	80	
241.13365	52	
242.14659	44	
244.13327	46	
247.10819	40	
253.08768	38	
256.16076	80	
258.15990	102	
259.14458	88	
261.10253	44	
265.19952	28	
274.03927	26	
280.08259	50	
285.06704	38	
287.12819	38	
290.10835	52	
297.11958	26	
298.18594	74	
301.11876	46	
303.95018	58	
308.15966	26	
311.17208	30	
315.15804	32	
326.18086	48	
331.13675	50	
331.63799	58	
338.17535	40	
340.16908	28	
342.18826	36	
344.23049	36	
344.92308	32	
347.97663	48	
360.16812	34	
361.17437	36	
366.12998	50	
366.89160	32	
367.15738	42	
368.94585	78	
372.12391	56	
379.15570	68	
390.92124	26	
392.82236	64	
398.10326	44	
404.95654	52	
405.17198	42	
421.19024	30	
423.14178	40	
428.84883	74	
435.16608	36	
436.69731	48	
446.25853	38	
446.84674	66	
END IONS

###FS:    #m/z: 337.49270 #charge 3+
###MS: 1353
###MSMS: 1360
BEGIN IONS
TITLE=Cmpd 188, +MS2(337.4927), 23.0eV, 10.7min #1360
RTINSECONDS=643.515
SCANS=1353,1360
PEPMASS=337.49270	34136
CHARGE=3+
209.11367	70	
210.07730	38	
212.14869	40	
213.10241	40	
216.06203	56	
217.00882	72	
218.24477	56	
225.08184	56	
225.17663	56	
226.12578	66	
227.11397	36	
228.10458	150	
229.12964	112	
229.16103	52	
232.07192	44	
232.09825	58	
234.09592	48	
235.08317	42	
237.96072	58	
240.14899	108	
242.05559	40	
242.14200	82	
244.05161	38	
244.14238	104	
250.02008	76	
250.06150	50	
251.10117	44	
255.13546	44	
257.12567	88	
258.87806	52	
259.08605	44	
260.08356	50	
261.09080	112	
262.05425	62	
262.10991	42	
263.05108	64	
263.10659	52	
264.13032	40	
264.88828	48	
265.17135	40	
266.03566	42	
269.07856	54	
269.12211	44	
273.11400	62	
277.04577	40	
277.08844	64	
278.12408	218	
290.06780	36	
293.06534	104	
294.08682	46	
296.12640	56	
298.17319	36	
299.06837	46	
299.13468	40	
304.09701	38	
312.17719	62	
314.15110	52	
317.07667	66	
318.11594	102	
323.19517	38	
325.04577	50	
326.18045	58	
326.91315	56	
333.15159	48	
335.08228	40	
341.14686	54	
342.16180	40	
343.20420	118	
344.21380	36	
345.17411	44	
346.06116	48	
350.08025	44	
356.19975	50	
356.26835	36	
360.09189	36	
360.18862	42	
361.16857	46	
362.09725	64	
367.14202	62	
370.18204	36	
377.11146	46	
377.18536	88	
378.12571	62	
379.10054	40	
380.09623	40	
389.29097	48	
393.12583	38	
396.11787	36	
398.22778	40	
399.28329	38	
400.21021	40	
402.41301	46	
405.23731	40	
406.11746	44	
408.15873	92	
413.18153	44	
414.23610	130	
415.23949	42	
416.09749	60	
431.19188	56	
448.24407	86	
450.19133	108	
451.14389	52	
460.21783	38	
461.15560	44	
467.19918	52	
468.23443	46	
474.25065	56	
479.18304	68	
481.24173	40	
483.13164	50	
485.26081	108	
485.36015	54	
489.22592	46	
491.20752	64	
492.15965	132	
492.24806	58	
493.15145	44	
493.19886	88	
495.20109	56	
502.22107	48	
503.23590	46	
517.27557	48	
519.18274	44	
519.25296	130	
519.50427	50	
520.27922	50	
521.22637	60	
522.21605	36	
527.17917	46	
537.16545	46	
550.21589	220	1+
578.24070	46	
578.30283	42	
590.24686	40	
593.28096	118	
595.18416	42	
606.23824	42	
609.26128	62	
635.27087	60	
635.33704	42	
646.33649	36	
649.30527	74	
651.28192	40	
656.23382	42	
661.27839	46	
679.30523	62	
706.29639	38	
708.33773	40	
750.32414	58	
751.33267	124	
END IONS

###FS:    #m/z: 348.82912 #charge 3+
###MS: 1361
###MSMS: 1362
BEGIN IONS
TITLE=Cmpd 189, +MS2(348.8291), 23.0eV, 10.7min #1362
RTINSECONDS=644.308
SCANS=1361-1362
PEPMASS=348.82912	247482
CHARGE=3+
178.93432	20	
195.00706	20	
202.06168	18	
202.22541	18	
202.72819	18	
203.01151	18	
203.67212	18	
205.06698	66	
205.13861	58	
207.08179	116	
207.53006	18	
208.06721	74	
209.07022	52	
209.09867	60	
212.10328	64	
212.18961	60	
213.08251	138	
213.11034	50	
215.07325	48	
215.11605	40	
216.20994	18	
217.07295	104	
217.10242	56	
220.43872	18	
220.82544	22	
220.99475	18	
225.09675	1182	1+
226.22343	18	
226.72999	28	
227.06359	46	
228.08629	40	
229.12412	112	
233.11220	44	
234.12641	80	
234.15544	50	
235.15378	148	
238.07746	58	
238.49371	40	
240.09385	42	
241.12434	46	
242.11699	58	
242.70409	30	
244.13306	46	
245.07022	78	
245.14644	36	
248.11490	220	
249.09805	62	
250.11926	70	
251.11869	64	
252.06846	84	
252.12852	124	
255.12125	126	
256.09100	80	
256.12310	48	
257.13167	168	
259.13965	68	
259.82505	24	
259.95383	20	
260.11126	170	
261.10118	48	
261.13124	142	
267.11137	72	
268.12688	112	
272.13628	58	
273.11115	392	1+
276.93586	64	
278.12101	656	1+
280.10040	58	
281.14619	46	
282.11300	86	
285.12451	104	
287.13266	48	
290.14098	578	1+
290.18237	34	
295.14166	74	
296.13156	646	1+
296.40977	34	
296.68385	46	
298.15651	54	
301.91393	20	
302.97383	42	
303.13006	40	
308.14908	64	
309.15103	66	
313.11367	56	
314.09838	56	
314.32631	20	
315.01323	86	
316.12498	110	
322.10892	52	
324.14855	26	
330.12780	60	
336.13911	44	
337.14440	26	
341.15594	52	
342.11946	64	
344.15605	52	
347.17643	40	
348.12768	48	
349.10737	50	
354.14987	188	1+
355.92141	20	
358.81992	98	
359.18250	42	
364.12546	64	
365.14948	84	
365.73194	22	
366.15524	20	
367.11768	40	
371.15972	50	
372.16844	146	
373.15585	66	
374.16897	96	
378.18717	66	
382.16420	34	
390.15908	32	
391.18599	184	
392.19918	72	
394.14157	20	
397.19091	50	
400.16877	38	
401.18907	46	
410.16229	38	
415.20692	30	
426.16878	44	
427.18886	90	
428.16828	46	
429.15288	22	
442.20541	38	
443.20187	54	
444.22212	48	
454.15460	42	
470.19880	104	
478.41528	20	
488.21195	72	
496.22923	32	
505.07450	26	
505.22246	84	
505.26891	48	
506.23651	22	
508.25281	22	
517.20994	20	
532.31765	20	
542.22396	50	
565.21799	78	
585.25139	66	
586.23679	38	
600.31084	50	
602.28096	74	
603.30106	42	
619.28980	46	
629.29786	34	
670.28735	56	
731.33767	52	
732.31744	30	
733.31568	54	
END IONS

###FS:    #m/z: 505.73310 #charge 2+
###MS: 1361
###MSMS: 1363
BEGIN IONS
TITLE=Cmpd 190, +MS2(505.7331), 27.3eV, 10.7min #1363
RTINSECONDS=644.326
SCANS=1361,1363
PEPMASS=505.73310	214518
CHARGE=2+
147.79340	18	
150.02928	18	
152.90275	18	
154.14489	18	
162.46633	18	
166.19742	18	
169.83779	18	
170.46601	18	
176.56143	18	
176.61708	18	
182.52688	18	
183.13206	18	
186.79490	18	
188.83228	18	
215.13475	36	
218.05523	72	
227.36253	18	
229.11716	42	
233.05276	22	
233.15257	66	
233.18881	28	
234.23311	18	
236.12971	34	
236.61043	18	
237.08976	18	
237.89643	18	
237.93276	22	
241.11599	42	
245.33702	18	
245.40262	18	
245.69380	18	
247.07414	18	
247.53512	18	
247.89349	18	
255.69679	18	
257.44914	18	
258.21820	18	
259.27068	18	
259.46878	18	
261.09508	70	
265.24674	18	
266.38177	18	
267.79755	18	
273.77956	18	
279.47313	18	
280.05096	18	
280.25685	18	
282.38586	18	
284.83645	18	
286.03473	18	
290.07780	38	
299.19612	18	
305.07786	34	
306.43046	28	
307.58376	18	
307.91433	18	
311.20901	22	
314.06188	18	
318.19400	18	
319.31542	18	
325.15071	40	
330.87137	18	
332.17931	20	
334.23129	18	
334.76739	18	
336.08553	18	
337.10549	30	
343.63622	18	
343.67018	18	
349.73716	18	
358.22838	30	
358.30029	18	
361.81627	18	
371.07443	18	
376.11123	34	
381.22587	20	
383.66209	18	
390.17422	18	
390.21480	50	
390.54651	18	
392.47289	18	
401.88197	18	
402.77963	18	
410.61724	18	
417.34260	18	
427.90924	18	
431.75079	18	
435.36919	18	
444.43713	18	
444.70752	18	
456.07674	18	
462.83088	18	
463.18566	18	
463.39409	18	
464.33541	18	
465.78590	18	
484.75011	18	
485.29750	40	
489.23186	18	
492.17695	50	
494.18809	40	
503.44070	18	
503.65213	18	
503.74610	18	
514.61221	18	
524.67666	18	
532.71625	18	
537.18983	24	
540.76828	18	
545.23853	18	
547.70410	18	
550.23621	34	
550.67872	18	
557.75177	20	
564.65539	18	
567.35454	18	
569.18253	18	
571.67657	18	
592.25741	26	
593.47412	32	
593.75298	24	
604.65314	18	
612.17376	18	
614.16333	18	
614.88997	18	
620.43168	18	
621.22073	24	
624.74165	18	
638.58091	36	
644.67330	18	
645.71701	18	
649.27943	48	
653.26396	42	
663.74422	18	
665.87663	18	
671.20903	18	
677.02570	18	
677.95215	18	
680.29259	26	
684.48930	18	
697.86512	18	
700.85511	18	
734.28640	38	
735.23428	34	
750.30943	36	
761.29970	30	
769.31182	42	
778.35258	64	
779.37000	34	
863.43517	42	
END IONS

###FS:    #m/z: 522.73780 #charge 2+
###MS: 1361
###MSMS: 1364
BEGIN IONS
TITLE=Cmpd 191, +MS2(522.7378), 28.4eV, 10.7min #1364
RTINSECONDS=644.343
SCANS=1361,1364
PEPMASS=522.73780	70158
CHARGE=2+
145.50798	18	
154.32693	18	
157.50044	18	
164.38027	18	
164.49103	18	
168.97929	18	
174.20783	18	
181.72153	18	
182.28650	18	
183.17456	18	
183.41553	18	
204.08321	20	
204.43108	18	
206.13774	30	
207.13430	74	
212.09552	86	
216.36583	18	
216.76640	18	
217.07819	48	
222.12749	62	
223.39799	18	
225.09853	94	
225.13835	46	
226.52271	20	
228.49657	18	
230.18838	52	
234.13005	102	
234.99881	18	
236.07897	76	
236.50577	18	
240.48700	18	
243.28342	18	
247.67926	18	
252.13552	78	
253.09878	42	
255.03179	18	
257.14197	74	
257.15290	58	
260.10998	142	
261.09330	44	
273.11264	54	
273.64100	18	
275.47974	18	
277.12878	64	
278.13163	48	
281.01535	18	
281.60356	18	
285.14032	60	
285.20686	58	
285.38442	18	
286.14774	36	
289.69364	18	
296.13300	172	
300.43326	18	
300.71912	18	
311.37293	18	
311.48840	18	
312.71365	18	
314.58620	18	
315.00876	18	
320.70123	18	
327.29163	18	
331.19040	18	
331.78603	18	
333.59523	18	
342.17713	30	
356.15350	26	
361.30369	18	
376.17364	18	
379.71482	18	
382.84233	18	
383.14355	38	
383.66722	18	
391.23500	40	
397.00704	18	
398.20845	40	
400.15681	42	
407.01893	18	
411.14339	42	
413.54455	18	
414.07694	18	
415.19882	30	
416.06042	18	
418.60533	18	
420.96468	18	
422.42650	18	
435.96462	18	
441.33629	18	
444.18975	72	
451.99466	18	
458.83074	18	
463.68709	18	
468.75598	18	
471.17862	18	
476.69379	18	
477.44835	18	
487.91869	18	
491.08020	18	
497.19512	46	
516.60897	18	
521.23532	18	
521.68355	18	
523.50833	18	
530.76091	18	
539.18707	18	
541.13350	18	
541.31007	18	
545.97212	18	
551.77860	18	
555.02934	18	
558.74115	18	
560.22228	42	
561.30523	18	
573.29215	18	
573.49896	18	
575.38076	18	
576.52388	18	
585.27307	22	
586.03913	18	
587.28158	18	
587.90330	18	
596.22005	18	
599.05439	18	
601.13804	18	
602.28410	46	
603.27512	34	
608.95971	18	
615.82485	18	
620.01454	18	
620.17747	18	
622.16041	18	
625.14075	18	
629.19784	18	
658.38789	18	
659.86611	18	
663.96001	18	
669.31183	18	
670.64637	18	
683.39418	18	
696.00654	18	
699.33163	18	
699.93390	18	
705.23391	18	
709.99591	18	
720.44583	18	
729.12643	18	
746.80812	18	
748.36812	20	
890.50780	20	
936.06318	20	
END IONS

###FS:    #m/z: 560.47659 #charge 4+
###MS: 1361
###MSMS: 1365
BEGIN IONS
TITLE=Cmpd 192, +MS2(560.4766), 26.2eV, 10.7min #1365
RTINSECONDS=644.365
SCANS=1361,1365
PEPMASS=560.47659	50684
CHARGE=4+
149.22243	18	
173.13164	18	
175.98110	18	
178.58088	18	
187.16711	18	
188.51591	18	
191.17011	18	
193.37671	18	
197.22091	18	
202.41900	18	
203.55261	18	
211.01338	18	
211.27022	32	
212.06077	110	
216.44099	26	
216.59688	20	
217.11297	770	1+
217.64419	26	
219.96877	18	
221.96462	18	
225.13487	46	
228.09654	62	
228.14407	48	
230.07204	26	
231.89568	18	
232.37021	18	
236.60641	18	
238.88243	18	
239.15046	46	
239.90695	18	
240.12245	38	
241.11971	56	
245.16050	66	
247.13174	18	
254.09656	36	
254.45533	18	
261.29744	20	
263.25565	18	
268.24744	18	
268.38463	18	
269.99489	18	
270.05520	54	
271.13076	58	
271.37279	18	
272.92712	18	
275.85779	18	
278.87404	18	
279.31564	18	
283.63628	18	
286.45981	18	
291.07173	18	
296.28783	18	
298.17872	34	
299.41345	18	
304.08258	34	
307.54704	18	
310.63907	18	
314.19698	58	
318.10530	18	
318.22122	58	
319.11435	18	
321.00594	18	
321.09504	18	
326.07945	46	
327.15434	20	
328.20672	46	
333.15561	20	
335.82169	18	
339.27890	18	
341.10621	34	
342.18398	52	
346.23181	18	
355.09733	18	
358.14586	54	
360.24549	44	
362.69794	18	
365.90989	20	
371.14386	50	
374.02449	18	
374.19170	34	
378.36966	18	
383.25128	52	
385.06237	36	
385.80272	18	
386.10587	28	
386.41983	18	
387.69161	18	
393.24061	18	
394.23769	18	
394.96553	18	
398.12941	58	
414.20476	18	
415.14273	24	
416.59442	18	
420.32056	18	
421.88877	18	
422.18986	18	
423.59455	18	
424.61859	18	
432.10486	46	
432.95343	18	
435.15625	20	
438.56413	18	
440.12507	22	
451.06038	18	
454.63030	18	
455.64089	18	
457.75502	18	
462.29615	18	
463.63637	18	
479.05663	18	
480.04239	18	
487.61235	18	
491.20748	88	
499.57251	18	
501.21174	18	
506.39875	18	
512.69042	18	
519.75456	18	
520.32154	18	
522.64041	18	
525.58226	18	
529.34494	18	
545.08577	18	
546.55322	18	
552.47351	18	
556.90532	18	
559.29897	28	
559.57662	18	
561.34265	32	
561.46335	28	
567.03666	20	
567.68499	18	
573.25455	18	
582.51547	18	
584.69041	18	
601.30580	38	
603.59818	18	
605.63817	18	
606.01824	20	
606.90122	18	
607.84937	18	
609.83836	18	
615.56509	18	
622.07555	18	
649.28964	26	
670.30691	38	
742.70124	20	
960.49966	20	
1116.92328	36	
1493.45778	20	
END IONS

###FS:    #m/z: 746.96716 #charge 3+
###MS: 1361
###MSMS: 1366
BEGIN IONS
TITLE=Cmpd 193, +MS2(746.9672), 33.1eV, 10.7min #1366
RTINSECONDS=644.39
SCANS=1361,1366
PEPMASS=746.96716	36268
CHARGE=3+
160.83567	18	
160.92530	18	
164.36014	18	
165.29769	18	
166.46072	18	
167.43134	18	
168.00081	18	
170.12786	18	
170.89345	18	
173.85908	18	
175.81101	18	
180.88627	18	
186.38017	18	
189.35056	18	
189.79742	18	
190.88071	18	
192.09403	18	
192.92201	18	
193.05655	18	
196.35808	18	
199.09987	52	
199.39181	18	
199.50640	18	
202.82137	18	
204.04582	18	
207.00253	20	
208.17909	18	
211.77065	18	
212.12821	52	
212.79645	18	
213.82090	18	
215.71954	18	
215.92332	18	
216.55451	18	
216.95387	32	
217.11455	876	
217.55321	34	
224.22024	18	
227.66255	18	
229.01315	18	
230.20887	18	
231.21067	18	
233.81671	18	
234.79423	18	
236.83191	18	
237.06155	18	
239.80967	18	
240.00020	18	
241.66140	18	
245.25504	18	
248.21501	18	
252.11860	18	
252.68825	18	
254.13397	18	
259.18640	18	
261.20860	18	
262.03833	18	
264.91437	18	
267.15122	18	
270.91167	18	
276.91945	18	
281.27865	18	
283.74207	18	
285.85770	18	
286.60601	18	
287.63042	18	
290.91101	18	
291.06388	60	
294.88395	18	
295.67547	18	
297.95249	18	
299.14180	18	
300.13811	66	
301.21402	18	
301.99579	18	
303.71743	18	
308.18535	18	
309.21997	18	
312.82010	18	
315.13741	50	
315.27358	18	
316.37123	20	
316.74375	18	
319.16306	28	
319.95177	18	
322.71033	18	
323.31711	18	
323.80200	18	
323.90091	18	
327.59946	18	
328.26297	18	
332.47285	18	
335.03560	18	
338.03150	18	
339.05237	18	
340.40304	18	
340.77012	18	
341.63063	18	
342.23072	18	
343.74781	18	
344.11903	28	
348.97405	18	
350.30024	18	
357.49325	18	
368.94495	18	
373.24038	18	
375.11857	18	
380.12692	40	
380.49549	18	
382.39183	18	
384.54945	18	
384.81637	18	
386.20893	18	
386.82637	18	
393.13119	54	
395.48582	18	
397.16900	42	
398.14987	18	
400.02683	18	
400.87002	18	
401.20807	18	
403.97808	18	
404.11029	32	
405.68946	18	
408.11262	18	
409.13367	18	
411.04162	18	
411.14244	18	
416.57840	18	
426.13536	18	
431.13590	48	
433.20941	18	
442.78347	18	
443.53826	18	
491.22089	48	
544.20666	36	
581.73879	20	
585.81155	48	
598.87505	20	
609.23030	30	
650.28112	28	
662.26932	30	
672.21292	42	
675.14749	20	
799.65836	20	
923.71644	20	
971.75139	20	
1153.89286	20	
1724.68051	20	
2010.19473	20	
END IONS

###FS:    #m/z: 421.20051 #charge 2+
###MS: 1361
###MSMS: 1367
BEGIN IONS
TITLE=Cmpd 194, +MS2(421.2005), 23.8eV, 10.7min #1367
RTINSECONDS=644.442
SCANS=1361,1367
PEPMASS=421.20051	103076
CHARGE=2+
197.13208	44	
201.12090	56	
203.13112	32	
205.07548	56	
206.09964	34	
209.09850	52	
209.15453	60	
213.12425	42	
214.09716	86	
214.14952	188	
221.10482	376	1+
224.13555	96	
224.19620	32	
225.12725	90	
228.15371	76	
232.13807	62	
233.14152	46	
234.04170	36	
237.12933	64	
239.12236	112	
239.67159	48	
240.11798	50	
242.14459	162	
245.27939	30	
245.82715	26	
246.12136	62	
249.09268	766	1+
254.15488	84	
257.13917	38	
265.23803	52	
266.11943	74	
267.10612	1516	1+
267.15944	28	
272.07593	66	
274.15686	58	
276.10023	54	
276.13562	40	
277.09579	84	
281.00008	26	
281.15146	54	
285.11143	60	
285.21521	44	
292.16001	38	
295.09868	210	
295.18515	34	
302.15909	56	
303.16944	36	
306.02004	48	
310.14477	90	
314.21559	54	
317.17018	78	
320.23254	32	
321.17902	34	
323.02136	44	
325.18393	60	
332.14810	34	
336.15036	40	
338.17973	72	
348.17329	48	
350.13920	106	
351.19319	54	
353.17847	364	1+
356.20860	40	
358.83531	56	
361.09727	26	
362.17221	30	
363.15759	50	
366.16783	70	
370.25523	28	
371.18584	62	
372.18477	44	
378.13282	418	1+
379.21423	42	
380.19872	66	
387.17122	56	
396.14142	566	1+
400.22020	34	
408.18753	218	1+
410.22590	40	
420.15849	44	
421.22784	42	
422.22696	44	
424.13753	44	
429.25185	44	
431.20726	62	
434.21515	40	
435.18264	64	
440.87501	42	
445.19225	42	
449.20566	172	
450.22193	82	
451.21890	30	
453.17346	50	
456.26016	44	
457.22279	40	
459.22227	84	
460.22451	34	
462.24827	82	
463.22053	248	
463.30341	34	
463.76558	62	
464.22766	126	
467.20930	40	
469.23251	30	
470.22680	56	
470.26784	66	
471.22107	62	
472.20147	48	
474.21315	26	
480.24966	38	
480.29334	56	
481.23279	38	
487.25859	112	
488.18970	42	
488.24606	92	
490.23368	264	
491.22498	168	
492.21567	150	
492.35962	26	
495.21789	56	
496.15544	70	
498.22253	54	
499.27443	30	
502.19070	44	
502.60180	44	
506.28251	42	
508.23068	78	
508.28285	64	
509.23841	86	
511.32776	44	
512.73142	28	
537.22220	42	
540.77547	48	
566.36316	56	
574.23934	72	
591.29567	44	
592.27039	62	
593.27099	46	
600.23448	84	
600.33069	112	
601.28108	40	
607.20378	42	
610.34809	28	
619.25703	70	
620.26026	192	1+
637.39815	72	
638.26928	44	
658.32128	38	
682.36174	54	
701.30872	26	
713.01903	26	
720.09382	28	
END IONS

###FS:    #m/z: 446.20589 #charge 1+
###MS: 1361
###MSMS: 1368
BEGIN IONS
TITLE=Cmpd 195, +MS2(446.2059), 24.8eV, 10.7min #1368
RTINSECONDS=644.516
SCANS=1361,1368
PEPMASS=446.20589	37548
CHARGE=1+
208.10373	56	
210.10610	50	
212.11722	54	
213.08873	114	
213.14094	48	
216.08496	60	
217.08698	40	
224.61572	62	
226.09700	82	
226.15246	38	
227.14085	40	
231.16699	50	
234.08668	34	
239.12156	46	
240.13900	46	
241.11561	138	1+
250.06987	44	
253.07604	56	
255.10729	54	
258.09961	60	
258.15046	52	
259.15737	48	
260.16933	70	
262.08416	36	
266.15171	58	
272.17483	52	
282.09927	74	
284.04685	38	
286.15334	42	
287.13586	34	
314.19207	50	
320.13486	42	
328.11347	32	
333.09882	42	
335.07964	32	
341.14714	70	
343.19994	52	
344.18828	72	
348.15695	66	
352.15426	32	
353.04351	46	
356.18765	66	
362.17088	62	
363.20873	30	
372.87617	46	
376.17744	74	
390.01879	68	
392.81619	42	
395.17990	38	
398.87384	32	
399.23267	34	
401.25803	36	
405.15561	44	
408.24554	54	
414.23150	54	
427.09347	56	
428.31490	50	
432.20829	44	
436.25411	64	
440.26514	40	
441.19885	36	
446.24287	48	
446.83927	50	
448.22528	50	
END IONS

###FS:    #m/z: 343.15530 #charge 1+
###MS: 1369
###MSMS: 1370
BEGIN IONS
TITLE=Cmpd 196, +MS2(343.1553), 23.0eV, 10.8min #1370
RTINSECONDS=645.337
SCANS=1369-1370
PEPMASS=343.15530	20688
CHARGE=1+
212.11007	40	
223.07570	96	
225.08693	82	
226.10718	84	
227.05565	82	
227.11050	34	
229.13856	52	
240.15075	42	
241.13311	40	
243.13889	26	
249.09791	30	
249.15206	60	
251.31369	48	
253.14772	204	1+
254.12028	70	
255.10678	36	
257.13071	42	
264.11278	66	
264.18729	68	
266.13498	54	
267.00987	50	
269.17424	46	
272.11114	40	
281.92617	26	
282.12482	38	
287.07640	54	
297.97086	68	
298.14649	36	
301.16292	44	
306.16275	42	
310.19253	46	
311.06413	84	
315.06698	32	
324.19796	44	
327.17844	72	
327.23557	54	
328.24163	30	
329.53597	50	
335.17400	28	
337.15544	46	
343.16524	38	
345.21908	40	
347.11503	64	
347.15791	54	
END IONS

###FS:    #m/z: 348.82854 #charge 3+
###MS: 1371
###MSMS: 1372
BEGIN IONS
TITLE=Cmpd 197, +MS2(348.8285), 23.0eV, 10.8min #1372
RTINSECONDS=645.961
SCANS=1371-1372
PEPMASS=348.82854	401778
CHARGE=3+
195.07482	98	
196.05823	48	
200.12376	72	
204.11322	82	
206.13008	98	
207.08427	212	
208.06530	330	
209.05296	58	
209.09771	90	
210.07679	74	
211.07032	48	
212.10664	250	
213.08060	156	
214.07274	60	
216.09984	70	
217.07634	142	
217.11527	58	
218.14723	50	
220.08930	62	
222.13233	44	
224.18200	62	
225.09629	2532	1+
228.09749	70	
229.12263	72	
230.10507	44	
231.09020	74	
232.12391	100	
233.11288	78	
234.12808	386	1+
234.17765	46	
235.07886	172	
236.05938	54	
238.08331	136	
239.06585	100	
239.12980	72	
241.12278	212	1+
243.07190	54	
243.16851	72	
245.11686	58	
248.11337	208	1+
250.12264	276	1+
252.10137	112	
253.08499	172	1+
255.11116	228	1+
257.07172	46	
257.13914	816	1+
259.84443	62	
260.11244	478	
260.18630	56	
265.11799	44	
266.12580	58	
266.19890	58	
268.08401	48	
268.14071	450	1+
269.07569	74	
270.07728	70	
272.13728	114	
273.11531	494	1+
277.79420	60	
278.12158	1050	1+
280.13020	60	
283.09828	78	
284.07371	66	
285.12760	390	1+
288.12492	54	
290.14259	912	1+
290.51473	42	
292.07978	44	
295.11698	66	
295.14764	96	
296.13132	2172	1+
297.07602	50	
298.10088	52	
300.12720	72	
303.10227	56	
307.12899	48	
308.46479	80	
309.14561	60	
310.16826	50	
313.14759	206	1+
316.11926	660	1+
321.15690	54	
323.10925	54	
325.13980	104	
326.15503	100	
327.13114	68	
327.22126	46	
328.17725	58	
330.12794	46	
331.13896	56	
332.10073	72	
334.15940	44	
336.15626	134	1+
339.14348	58	
340.16661	44	
342.13303	46	
345.18422	46	
347.15883	60	
348.15190	72	
348.38841	46	
353.14147	56	
354.15110	416	1+
359.16336	66	
360.09602	70	
365.17542	114	
366.19105	68	
367.11167	84	
367.25847	52	
372.16244	920	1+
374.09536	42	
382.16001	56	
384.16777	106	
385.13880	82	
389.22468	54	
391.18746	996	1+
393.09592	54	
397.17285	62	
399.16957	48	
399.24142	56	
401.16757	106	
404.16337	72	
408.16620	48	
410.12354	44	
410.15381	150	1+
415.20455	402	1+
416.29490	44	
417.17088	44	
418.17592	64	
419.72532	104	
424.27299	60	
425.17573	98	
426.16308	56	
428.19465	64	
438.66299	62	
441.17095	46	
441.22008	54	
442.19396	54	
443.19738	164	
443.50357	52	
444.18628	58	
445.19234	48	
446.20359	44	
452.17800	46	
453.16290	70	
461.18787	48	
470.20604	92	
471.18713	314	1+
487.22003	60	
488.20013	278	
489.20653	252	
491.23762	54	
495.18301	42	
495.25476	52	
497.23646	52	
498.18372	80	
505.23638	198	1+
505.29178	52	
508.18561	54	
515.20619	58	
516.19354	98	
525.21535	46	
540.23197	46	
541.27263	52	
543.22877	52	
557.27454	44	
558.21827	48	
558.25501	62	
568.24199	50	
585.27492	156	1+
586.24295	64	
602.03119	48	
602.27529	108	
603.28612	88	
646.25535	46	
749.34320	50	
END IONS

###FS:    #m/z: 522.73657 #charge 2+
###MS: 1371
###MSMS: 1373
BEGIN IONS
TITLE=Cmpd 198, +MS2(522.7366), 28.4eV, 10.8min #1373
RTINSECONDS=645.978
SCANS=1371,1373
PEPMASS=522.73657	106818
CHARGE=2+
149.85941	18	
151.23720	18	
166.49787	18	
169.78322	18	
171.15359	18	
174.25965	18	
176.79801	18	
182.50920	18	
183.74179	18	
188.84307	18	
195.68016	18	
199.50270	18	
202.51956	18	
207.07446	46	
212.18928	60	
213.11561	120	
222.13293	64	
225.09297	256	1+
225.26786	18	
228.16831	18	
231.11071	26	
232.11674	44	
232.91312	18	
233.09998	44	
234.14099	108	
234.87043	18	
235.14040	52	
239.11801	36	
241.14486	48	
247.15643	18	
248.11537	78	
250.47771	20	
252.06909	40	
254.35097	18	
255.47084	18	
255.89352	18	
257.14127	154	
260.10736	138	
264.64181	18	
265.80115	18	
267.12983	18	
268.12378	94	
268.47039	18	
268.91226	18	
270.05080	18	
271.77390	20	
273.11227	56	
275.27996	18	
278.12211	242	
278.18828	20	
278.23193	20	
279.13658	54	
281.32693	18	
283.91403	18	
285.13033	272	1+
285.16605	36	
287.68369	18	
289.31958	18	
290.08578	18	
290.14921	50	
293.60896	18	
295.54285	20	
296.13154	400	
296.55368	18	
297.14627	66	
304.76281	18	
307.73066	18	
307.98781	18	
308.15227	58	
308.43350	18	
309.35345	18	
312.17347	64	
313.99231	18	
314.09824	32	
314.20041	38	
321.85053	18	
322.19274	40	
323.78787	18	
329.63002	18	
331.09991	18	
334.15971	58	
344.16449	44	
344.56834	18	
359.01401	18	
359.17015	32	
360.13822	38	
367.17758	18	
367.35814	18	
368.81929	18	
369.30699	18	
370.11214	18	
374.17663	42	
382.14190	64	
384.79070	18	
385.71534	18	
395.85826	26	
396.86104	18	
397.77918	18	
398.13420	18	
399.00676	20	
407.81660	18	
410.43695	18	
412.40108	18	
415.21114	38	
416.65852	18	
416.70660	18	
416.94170	18	
423.76693	18	
425.17856	42	
426.48119	18	
428.24054	50	
428.32620	18	
454.15575	72	
455.43421	18	
458.94847	18	
467.86680	18	
469.99772	18	
478.47825	18	
480.19722	18	
481.46550	20	
506.76985	18	
524.97044	18	
525.22720	34	
528.27367	18	
541.13350	18	
541.22483	38	
547.82660	18	
549.07694	18	
560.93945	18	
570.23157	50	
573.18563	18	
577.17760	18	
591.59596	20	
592.85065	18	
594.27255	18	
598.54205	18	
602.27134	90	
604.89127	18	
621.11636	18	
629.90704	18	
632.64910	18	
641.79255	18	
649.79351	18	
668.58754	18	
684.53723	20	
701.67986	18	
708.26748	18	
731.31745	42	
740.30664	20	
749.64957	44	
797.51350	20	
992.23827	20	
END IONS

###FS:    #m/z: 560.47613 #charge 4+
###MS: 1371
###MSMS: 1374
BEGIN IONS
TITLE=Cmpd 199, +MS2(560.4761), 26.2eV, 10.8min #1374
RTINSECONDS=645.997
SCANS=1371,1374
PEPMASS=560.47613	78704
CHARGE=4+
146.76101	18	
149.07538	18	
162.54974	18	
177.39363	18	
179.74752	18	
181.08698	18	
182.24409	18	
182.80634	18	
185.50575	18	
187.98442	18	
191.20992	18	
192.95473	18	
195.85594	18	
197.79841	18	
207.31520	18	
208.82535	18	
210.20813	18	
210.26885	18	
214.12371	58	
214.54484	18	
215.13646	76	
217.11301	628	1+
217.17034	76	
217.26763	22	
221.47747	18	
221.61772	18	
222.10040	44	
224.18105	18	
230.03815	18	
239.17782	18	
240.13312	104	
242.06362	58	
249.60241	20	
249.80092	18	
253.13744	38	
258.35700	18	
258.89575	18	
260.16504	54	
261.69950	18	
265.15297	18	
271.12303	58	
273.34236	18	
277.76938	18	
282.12289	54	
290.63878	18	
292.89635	18	
303.10200	18	
303.92271	18	
304.06360	74	
306.79479	18	
306.92315	18	
310.05814	18	
312.24638	18	
312.36201	18	
313.42678	18	
314.19114	48	
315.18550	26	
335.04997	18	
339.97343	18	
342.17783	148	
348.66122	18	
348.77363	20	
351.36399	18	
354.17586	66	
354.97897	18	
363.15165	18	
375.55969	18	
376.42240	18	
376.70172	18	
380.75590	18	
382.36112	18	
385.97508	20	
388.26897	18	
395.29848	18	
397.57042	18	
398.65135	18	
405.24679	18	
410.29381	18	
414.09133	64	
414.68960	18	
417.97908	18	
418.73385	18	
424.13805	48	
428.60790	18	
430.08889	42	
431.33759	18	
438.21891	18	
439.92990	18	
443.14150	18	
448.49055	18	
450.17149	18	
460.41860	18	
464.91082	18	
470.14213	22	
475.94554	18	
478.88479	18	
492.62412	18	
493.75749	18	
494.34502	18	
495.88241	18	
496.72199	18	
497.00200	18	
501.46372	18	
506.77574	18	
508.22022	20	
519.80229	18	
525.97833	18	
529.17635	40	
529.29046	46	
531.65364	18	
544.66424	18	
546.21063	18	
552.01838	18	
563.46508	20	
565.57929	18	
572.55296	18	
577.90719	18	
578.18406	18	
579.36776	18	
582.53442	18	
583.37485	18	
584.51955	18	
601.95324	18	
604.53087	18	
619.20673	60	
627.12505	18	
637.47031	18	
646.97456	18	
647.10105	18	
651.20165	24	
653.96317	18	
658.73714	18	
661.50080	18	
662.37616	18	
663.42735	18	
670.74803	18	
685.14680	18	
693.24640	74	
695.48188	18	
697.30521	18	
712.93487	18	
727.45956	18	
731.89227	18	
736.60833	18	
745.63561	18	
750.24514	18	
755.78957	18	
755.96946	18	
835.04851	20	
1171.84174	20	
1219.05134	22	
END IONS

###FS:    #m/z: 746.96641 #charge 3+
###MS: 1371
###MSMS: 1375
BEGIN IONS
TITLE=Cmpd 200, +MS2(746.9664), 33.1eV, 10.8min #1375
RTINSECONDS=646.019
SCANS=1371,1375
PEPMASS=746.96641	57128
CHARGE=3+
168.16708	18	
171.94551	18	
172.11029	18	
181.56279	18	
182.38546	18	
186.96306	18	
187.16353	20	
188.44404	18	
189.59554	18	
190.70356	18	
193.53688	18	
196.72549	84	
198.35464	18	
202.21053	18	
203.95236	18	
207.36420	18	
207.65074	18	
209.46503	18	
214.87466	18	
217.11542	750	1+
217.25809	20	
217.36617	28	
217.66468	36	
225.39358	20	
225.77095	18	
226.06879	56	
226.15876	24	
227.09017	34	
230.80094	18	
232.40612	18	
236.17181	18	
238.83389	18	
239.48554	18	
240.45453	18	
241.44150	110	
243.28750	18	
247.38690	18	
249.33371	18	
250.57505	18	
251.29230	18	
252.80476	18	
257.92038	56	
265.52814	18	
265.61344	18	
266.87751	18	
267.69477	18	
271.24778	18	
275.16273	18	
276.83235	18	
277.91770	18	
278.02243	18	
279.92396	18	
284.09487	18	
288.37660	18	
297.24816	18	
299.67164	18	
299.92087	18	
303.78129	18	
304.70799	18	
306.46482	18	
309.97519	18	
316.18659	94	
328.88918	18	
333.32282	18	
336.12391	18	
340.12787	20	
342.19148	74	
346.48996	18	
348.14829	18	
354.38751	18	
356.79587	18	
357.47346	18	
359.14371	64	
360.82131	18	
364.12983	18	
366.29047	18	
366.53093	18	
371.21561	18	
371.45768	18	
379.24578	18	
386.13178	18	
389.15647	20	
399.53494	18	
403.66252	18	
404.48585	18	
407.19847	18	
411.17932	46	
413.97043	18	
415.15340	22	
415.87360	18	
416.53032	18	
422.79235	18	
426.32987	18	
431.33759	18	
432.32197	18	
434.16865	36	
434.38681	18	
442.12286	18	
442.48063	18	
448.42405	18	
451.77213	18	
456.90990	18	
459.27932	18	
459.86282	18	
461.61552	18	
463.37719	18	
466.12486	18	
473.24874	18	
473.96068	18	
474.00626	18	
475.18647	18	
476.44812	18	
488.86144	18	
491.27161	18	
491.99698	18	
498.58442	18	
501.14143	18	
509.65493	18	
512.51858	18	
513.08753	18	
518.93745	18	
519.27734	18	
521.22935	18	
527.14941	18	
530.67047	18	
531.37006	18	
538.53094	18	
543.40063	18	
546.82858	18	
548.47611	22	
558.83394	18	
560.37553	18	
573.17936	20	
573.33602	18	
583.86168	18	
584.67142	18	
585.21578	18	
588.44281	18	
595.57478	18	
596.21366	18	
597.01273	18	
608.13331	18	
609.27621	18	
647.17380	48	
853.54323	20	
927.37991	48	
1017.85207	20	
1133.17315	20	
1308.04816	36	
1942.20425	20	
2085.05319	20	
END IONS

###FS:    #m/z: 505.73247 #charge 2+
###MS: 1371
###MSMS: 1376
BEGIN IONS
TITLE=Cmpd 201, +MS2(505.7325), 27.3eV, 10.8min #1376
RTINSECONDS=646.061
SCANS=1371,1376
PEPMASS=505.73247	177972
CHARGE=2+
207.09964	52	
210.07954	40	
210.11262	68	
211.14088	56	
215.14032	56	
219.03925	52	
221.09990	102	
226.11661	72	
227.17716	54	
230.04993	38	
231.11430	38	
232.89122	30	
233.13829	152	
233.78241	24	
234.08050	44	
234.15515	82	
237.12167	26	
238.15028	56	
240.12560	80	
242.06633	32	
244.15291	78	
248.07678	36	
248.87519	38	
255.10758	48	
256.13163	68	
257.15843	54	
258.13461	60	
263.08681	74	
266.05177	52	
272.15742	36	
273.13381	48	
276.07039	64	
278.12915	24	
279.13156	58	
289.13285	44	
293.07492	72	
295.14520	44	
302.20959	34	
311.09701	50	
312.11145	60	
313.15347	30	
316.24522	46	
317.06988	72	
318.04929	36	
324.17968	30	
340.05768	26	
342.17328	40	
343.20251	78	
345.16057	46	
347.14236	58	
349.15405	32	
358.17739	40	
361.22975	38	
381.16554	38	
389.67213	86	
392.93997	36	
400.10485	56	
402.17526	38	
403.79305	48	
416.23402	32	
417.14480	18	
418.12356	48	
419.12159	54	
422.09372	60	
422.23567	28	
431.20679	32	
432.81143	74	
439.27770	52	
445.20212	32	
448.17610	52	
457.20149	28	
467.28956	36	
473.12671	26	
483.24140	32	
484.26908	18	
485.29220	44	
489.25597	38	
492.17170	86	
499.24420	42	
503.24515	50	
505.27529	40	
507.66872	18	
517.29944	32	
518.29304	44	
519.18262	36	
528.29859	30	
535.20797	58	
542.16793	50	
550.22714	38	
551.22765	50	
551.31147	48	
552.25901	34	
592.27765	94	
593.25924	38	
619.28601	26	
623.25446	26	
623.34822	50	
638.24259	42	
645.31454	20	
677.27581	54	
677.64200	28	
678.28592	62	
679.30209	24	
704.32964	40	
706.29449	28	
716.27561	24	
718.95635	52	
734.29384	80	
735.33561	80	
736.32263	68	
747.31923	22	
750.31583	136	1+
753.67960	24	
757.30227	40	
760.30452	60	
760.73421	78	
762.33992	30	
767.77686	20	
770.64733	28	
778.31819	324	1+
778.43994	64	
794.33786	36	
806.33988	34	
820.40735	26	
837.37310	38	
863.41544	70	
864.41803	54	
876.38491	24	
891.48533	60	
END IONS

###FS:    #m/z: 348.82855 #charge 3+
###MS: 1377
###MSMS: 1378
BEGIN IONS
TITLE=Cmpd 202, +MS2(348.8286), 23.0eV, 10.8min #1378
RTINSECONDS=646.755
SCANS=1377-1378
PEPMASS=348.82855	482020
CHARGE=3+
195.08050	46	
205.10484	50	
206.09632	66	
207.08398	482	
207.13628	46	
208.06444	626	1+
210.07848	88	
210.12107	64	
211.06197	68	
212.11375	338	1+
212.16094	74	
213.08391	172	
214.06821	146	
216.05804	46	
216.09323	50	
217.07825	350	1+
217.12625	72	
219.03750	52	
220.11118	54	
222.12009	214	1+
224.05635	64	
225.09435	4558	1+
225.20943	50	
225.31203	50	
228.19599	54	
228.35012	54	
229.13427	84	
230.12307	96	
231.10097	92	
231.19187	70	
232.11637	86	
233.09471	66	
233.11457	74	
233.14335	68	
234.09277	54	
234.13341	636	1+
235.08220	322	1+
236.13592	46	
238.08137	106	
239.06347	116	
239.14212	46	
240.10691	346	1+
244.08759	56	
245.12969	200	1+
248.11124	410	1+
250.13438	66	
251.12096	66	
252.08356	338	1+
252.09529	64	
252.11570	62	
252.17144	64	
253.08604	282	1+
253.12630	94	
253.15889	64	
255.01499	60	
255.11135	146	
256.10646	72	
257.06811	184	
257.13507	1802	1+
257.22581	52	
258.09111	138	
260.10991	1516	1+
262.15127	106	
266.11887	256	1+
268.12920	446	
269.11304	84	
270.18701	58	
272.12929	124	
273.11274	1314	1+
273.16798	74	
278.11948	2102	1+
280.02379	52	
280.09399	54	
283.15510	50	
285.12819	1210	1+
287.11615	104	
289.14061	46	
290.13990	1694	1+
294.14229	76	
295.06308	50	
296.13104	3330	1+
297.30739	52	
298.08136	104	
306.16668	48	
308.14229	206	1+
313.11529	148	
313.15482	202	
316.12002	644	1+
317.22777	52	
319.10815	58	
321.10850	144	
322.10939	54	
324.11990	116	
325.10794	48	
325.14498	68	
326.15508	100	
327.16391	52	
328.15519	46	
329.14152	58	
330.10437	146	
331.13499	90	
332.17632	50	
335.17018	50	
336.14287	74	
338.11352	50	
339.16852	86	
341.25910	44	
344.16422	86	
345.17454	110	
345.34174	62	
347.16193	298	1+
349.10851	46	
351.13836	56	
352.13084	48	
354.14034	332	1+
355.23523	62	
356.15006	228	
358.15225	48	
364.12317	72	
365.15541	186	
366.15603	106	
367.12190	134	
371.15869	52	
372.16147	1150	1+
374.19453	82	
375.17381	64	
377.10794	46	
379.16805	126	1+
384.13707	84	
385.14431	48	
390.14881	74	
391.18773	1356	1+
392.66022	60	
393.12857	142	
400.15982	96	
401.16672	154	
401.35808	48	
407.13594	86	
408.15503	58	
409.18532	72	
410.17827	68	
411.15003	110	
413.25163	48	
415.20273	356	1+
418.20919	66	
424.19815	58	
425.18239	126	
426.15236	62	
429.13992	60	
433.20313	56	
436.14309	68	
437.21616	48	
441.20459	50	
442.19484	578	1+
443.19845	364	1+
444.83952	52	
446.18549	208	1+
453.17028	48	
460.20120	122	1+
461.26645	50	
464.18761	84	
470.19909	84	
470.28767	46	
471.17845	56	
487.21160	112	
488.20275	526	1+
489.25300	60	
495.18451	54	
496.26915	48	
499.15633	64	
505.22497	398	1+
512.19761	46	
516.19896	264	1+
523.20566	60	
524.22047	54	
550.21247	74	
558.18924	52	
561.10659	58	
568.22749	56	
568.63409	54	
577.20895	76	
584.26472	160	
585.24848	542	1+
602.27911	232	1+
604.28621	50	
690.41140	56	
732.32045	146	1+
750.38600	48	
788.24691	100	1+
920.41207	206	1+
940.31891	186	1+
END IONS

###FS:    #m/z: 522.73701 #charge 2+
###MS: 1377
###MSMS: 1379
BEGIN IONS
TITLE=Cmpd 203, +MS2(522.7370), 28.4eV, 10.8min #1379
RTINSECONDS=646.774
SCANS=1377,1379
PEPMASS=522.73701	132378
CHARGE=2+
155.22896	18	
158.14494	18	
160.22214	18	
161.89632	18	
169.59229	18	
170.97216	18	
177.02430	18	
182.72495	18	
183.54316	18	
184.25304	18	
187.12056	18	
188.67047	18	
196.19674	18	
205.12745	30	
206.14208	86	
207.14552	62	
207.98277	18	
208.07306	26	
211.47747	20	
212.33853	20	
215.14714	18	
216.09731	40	
217.12192	46	
219.14660	18	
220.17067	18	
222.24156	18	
223.28907	48	
225.09502	134	
225.38572	18	
226.09108	46	
229.67309	18	
230.10524	32	
231.40173	20	
232.11248	124	
233.52465	18	
234.13915	48	
235.07542	48	
240.16212	46	
244.23960	18	
245.11969	44	
246.87260	18	
247.07414	18	
247.63807	18	
248.10213	60	
248.12722	66	
248.49136	18	
248.80501	18	
251.72397	18	
255.91027	18	
256.99580	18	
257.13543	222	
259.14039	40	
260.10857	164	
261.10177	62	
266.11918	66	
268.13389	84	
272.49492	18	
273.11516	92	
274.52736	26	
277.65162	18	
278.11744	410	1+
283.13818	42	
283.26174	18	
284.25369	18	
285.13028	108	
285.19800	54	
286.14197	104	
288.60775	18	
290.67447	18	
295.45950	18	
295.87352	18	
296.12843	422	1+
296.26981	20	
297.29780	18	
302.00944	18	
302.70116	18	
313.15802	68	
313.57970	18	
314.08043	18	
315.36188	18	
319.50251	18	
320.17183	18	
321.60173	18	
325.10398	42	
334.07342	18	
343.08822	18	
345.88614	18	
351.65349	18	
358.08235	18	
365.79476	18	
371.81590	18	
372.16160	38	
372.72501	28	
377.02688	18	
379.04194	18	
382.13343	28	
391.26576	18	
396.33985	18	
410.17113	76	
415.19400	78	
421.54480	18	
427.49789	18	
441.48475	18	
442.19516	32	
443.20886	42	
445.05529	18	
445.20714	20	
448.07755	32	
460.24453	18	
467.09723	18	
469.86156	18	
475.23211	20	
485.55714	18	
493.31561	18	
496.23484	28	
501.18244	18	
503.69324	18	
511.62431	18	
518.12695	18	
531.43642	18	
534.84464	18	
535.45612	18	
536.40128	18	
538.72531	18	
541.28571	18	
543.86440	18	
546.92039	18	
565.36769	18	
568.24027	84	
573.36735	18	
575.84541	18	
579.15989	18	
579.41815	18	
580.84909	18	
584.64611	18	
585.25884	36	
586.30553	52	
591.32226	18	
600.41957	18	
601.97893	18	
602.27427	176	
603.26386	20	
604.78185	18	
610.84055	18	
620.65987	18	
626.28641	18	
626.86292	18	
629.74940	18	
630.77438	18	
631.39898	18	
651.52925	18	
782.88767	20	
END IONS

###FS:    #m/z: 560.47626 #charge 4+
###MS: 1377
###MSMS: 1380
BEGIN IONS
TITLE=Cmpd 204, +MS2(560.4763), 26.2eV, 10.8min #1380
RTINSECONDS=646.79
SCANS=1377,1380
PEPMASS=560.47626	93486
CHARGE=4+
146.25725	18	
148.09267	18	
150.51701	18	
153.04195	18	
155.38227	20	
158.01988	18	
158.75448	18	
162.67324	18	
163.77007	18	
171.52019	18	
171.69505	18	
184.73654	18	
190.79032	18	
191.22440	18	
195.72775	18	
199.50640	18	
202.31103	18	
205.27020	18	
207.28506	18	
208.42085	18	
210.15501	18	
210.29921	18	
211.12460	44	
211.14980	44	
214.67520	18	
216.84733	24	
217.11509	428	
217.20217	38	
217.29446	24	
218.13614	54	
219.11948	18	
219.54762	36	
220.06272	46	
224.09876	18	
225.60188	18	
228.09509	24	
230.09361	74	
233.65265	18	
235.28777	18	
236.19997	18	
238.07958	32	
240.12097	122	
246.69581	18	
247.11612	76	
253.96293	18	
254.07255	44	
255.13964	20	
260.15752	38	
266.39459	18	
269.86159	18	
272.21849	18	
278.09716	34	
283.09844	28	
284.97339	20	
289.01695	18	
297.05921	54	
297.17146	18	
307.08824	18	
307.34971	18	
309.99308	84	
310.10883	32	
312.93121	18	
314.19061	204	1+
316.18025	34	
318.45548	18	
325.64601	18	
334.20737	18	
334.34613	18	
342.17504	26	
344.11641	60	
344.68495	18	
350.34433	18	
350.43741	18	
356.83542	18	
369.17696	56	
378.08920	44	
379.12416	54	
382.35601	18	
387.20221	18	
391.64376	18	
394.08604	34	
398.12819	62	
398.86563	18	
399.29503	56	
401.96592	18	
402.11804	94	
403.16315	18	
406.02162	18	
406.12823	42	
406.87110	18	
408.26596	18	
411.44497	18	
413.65100	18	
413.98640	18	
416.68523	18	
419.07131	18	
423.58916	18	
426.74066	18	
428.23977	26	
428.58623	18	
428.84092	18	
430.48465	18	
432.99155	18	
435.47841	18	
438.27880	30	
447.04514	18	
447.77586	18	
448.13088	62	
454.04456	18	
456.21099	60	
456.48483	18	
457.22305	40	
462.18361	18	
478.12354	40	
480.44959	18	
481.09230	18	
483.90344	18	
486.82670	18	
495.17724	26	
508.03144	18	
511.61839	18	
511.69535	18	
513.61527	18	
513.80509	18	
514.58846	18	
515.37242	18	
516.68035	18	
520.70965	18	
526.62076	18	
536.08614	18	
548.23709	24	
555.05401	18	
561.34187	74	
568.65192	18	
573.00393	18	
573.73088	18	
584.26016	18	
593.10557	18	
602.19152	54	
607.33328	18	
631.25102	26	
636.20222	18	
644.34773	18	
649.29325	22	
653.18703	18	
661.50754	18	
663.28580	18	
665.24892	36	
687.25969	38	
1620.34255	20	
1677.38543	20	
END IONS

###FS:    #m/z: 746.96613 #charge 3+
###MS: 1377
###MSMS: 1381
BEGIN IONS
TITLE=Cmpd 205, +MS2(746.9661), 33.1eV, 10.8min #1381
RTINSECONDS=646.81
SCANS=1377,1381
PEPMASS=746.96613	69072
CHARGE=3+
155.80018	18	
156.69339	18	
159.06134	18	
160.59675	18	
166.41683	18	
166.75803	18	
170.35326	18	
173.51758	18	
175.82836	36	
176.33892	18	
177.63425	18	
178.23477	18	
179.59666	18	
180.11617	18	
182.13104	18	
185.89095	18	
189.46222	18	
195.21179	18	
197.03350	18	
206.91217	18	
209.41957	18	
211.14647	18	
211.62213	18	
216.90514	18	
217.11630	822	1+
218.48456	18	
218.79029	18	
219.14235	68	
223.99691	18	
227.29149	18	
231.19475	18	
232.94907	18	
233.12886	18	
235.28777	18	
237.55746	18	
237.70270	18	
239.38834	18	
239.90695	18	
241.46208	18	
245.21815	18	
248.38822	18	
259.72601	18	
260.50268	18	
263.07945	34	
264.63756	18	
266.31343	18	
278.92649	18	
279.53001	18	
283.09625	90	
285.54361	18	
286.63702	18	
287.91901	18	
290.65662	18	
297.00906	18	
299.90274	18	
300.12558	48	
302.22779	18	
306.50147	18	
307.48738	18	
309.40409	18	
335.11778	56	
337.16112	18	
337.62262	18	
338.66213	20	
338.73920	18	
339.72254	18	
339.78526	20	
342.09605	44	
344.15553	18	
345.38012	18	
345.71581	18	
349.71758	18	
354.16504	38	
355.39329	18	
366.41570	18	
368.18386	26	
372.32577	18	
372.53285	18	
378.49185	18	
381.76260	18	
383.33408	18	
385.22719	18	
391.02249	18	
393.27694	18	
398.17680	36	
408.39289	18	
409.98109	18	
413.08165	18	
416.85086	18	
422.38347	18	
423.97707	18	
429.97438	18	
442.14487	18	
444.59163	18	
445.10498	18	
445.20498	60	
456.41774	18	
457.50868	18	
466.38481	18	
469.18374	20	
471.11613	18	
473.31706	18	
476.47097	18	
478.20350	18	
482.53996	18	
484.22589	18	
493.90288	18	
495.66679	18	
496.99617	18	
503.37024	18	
518.24610	18	
523.88564	18	
528.77908	18	
532.14255	18	
544.85456	40	
548.98495	18	
554.14799	18	
556.46689	18	
557.23270	18	
559.48375	18	
560.77211	18	
566.96188	18	
568.15276	18	
572.73458	18	
578.98985	18	
585.02586	18	
586.08982	18	
586.43834	18	
592.08621	18	
599.26579	18	
599.95152	18	
602.31288	18	
602.47347	18	
609.12117	18	
616.96845	18	
619.70829	18	
619.75390	18	
623.98960	20	
627.73472	18	
628.10198	18	
632.24743	42	
633.87410	18	
643.08610	20	
643.74996	18	
648.22667	18	
652.54506	18	
654.66610	18	
657.47491	18	
663.77794	18	
1018.16105	20	
1810.02361	20	
END IONS

###FS:    #m/z: 343.15544 #charge 3+
###MS: 1377
###MSMS: 1382
BEGIN IONS
TITLE=Cmpd 206, +MS2(343.1554), 23.0eV, 10.8min #1382
RTINSECONDS=646.856
SCANS=1377,1382
PEPMASS=343.15544	28570
CHARGE=3+
209.14680	58	
214.09236	58	
226.11046	86	
228.62120	28	
229.14445	50	
244.12963	50	
250.15286	44	
254.20027	42	
257.13053	28	
263.10207	44	
270.12400	66	
270.19910	22	
282.13738	44	
291.78164	84	
292.07934	32	
310.18711	62	
324.96591	42	
326.15224	50	
338.18597	32	
342.17512	30	
350.04488	30	
351.22647	30	
356.24982	28	
364.17010	36	
370.24727	38	
378.02432	28	
390.20602	74	
398.25070	34	
470.27282	24	
510.32972	38	
513.14977	24	
1001.65918	36	
END IONS

###FS:    #m/z: 574.73421 #charge 4+
###MS: 1383
###MSMS: 1384
BEGIN IONS
TITLE=Cmpd 207, +MS2(574.7342), 26.5eV, 10.8min #1384
RTINSECONDS=647.586
SCANS=1383-1384
PEPMASS=574.73421	10072
CHARGE=4+
210.13433	32	
212.13571	48	
217.11461	662	1+
219.11077	74	
224.13035	38	
226.07106	60	
230.07175	32	
230.19701	76	
231.10246	48	
236.05865	54	
237.09462	44	
240.12220	40	
241.12881	46	
244.08890	66	
247.13576	52	
249.05237	54	
255.11236	40	
281.09003	50	
285.16791	58	
299.14632	54	
300.09292	44	
300.14339	52	
304.16857	34	
316.17520	46	
325.16499	50	
337.13676	50	
340.25455	54	
342.17691	50	
355.13184	40	
356.05012	66	
358.12647	36	
359.21746	52	
366.91211	38	
372.18979	46	
374.13661	42	
381.01859	34	
385.12430	36	
398.13263	42	
408.11302	42	
411.06332	50	
412.09312	50	
428.23442	42	
445.23876	36	
456.21817	120	
467.14813	48	
473.23232	56	
478.24459	46	
483.93206	44	
511.25744	66	
512.15065	40	
516.78646	46	
518.27045	50	
531.19564	50	
546.22192	52	
549.22352	56	
561.75972	42	
574.35991	52	
575.30706	38	
576.20173	56	
583.10904	38	
593.09843	46	
605.24176	48	
606.76020	70	
617.28367	38	
645.21248	44	
647.39469	32	
706.29794	32	
716.35658	54	
734.34332	36	
734.78531	44	
739.22423	40	
745.35084	34	
END IONS

###FS:    #m/z: 348.82855 #charge 3+
###MS: 1385
###MSMS: 1386
BEGIN IONS
TITLE=Cmpd 208, +MS2(348.8286), 23.0eV, 10.8min #1386
RTINSECONDS=648.231
SCANS=1385-1386
PEPMASS=348.82855	616510
CHARGE=3+
192.41716	66	
197.09573	58	
205.06522	68	
206.13295	292	
207.08375	356	
207.13713	222	
208.06674	708	1+
209.10133	76	
211.07842	68	
212.10742	224	
212.93823	84	
213.08343	154	
214.08738	66	
214.11891	62	
214.95498	70	
217.07603	370	1+
217.13491	72	
220.11483	116	
221.88239	66	
222.10195	96	
222.13530	108	
223.07367	68	
223.13065	76	
224.05926	58	
224.10193	122	
225.09423	5140	1+
227.07831	62	
228.10050	82	
229.12949	58	
231.10322	472	1+
234.13095	888	1+
234.19296	56	
235.02912	72	
235.07889	536	1+
236.61368	70	
237.09529	98	
238.08126	588	1+
238.11819	116	
239.05960	112	
240.10996	120	
241.14176	66	
242.11672	84	
244.09142	110	
245.12161	118	
246.11731	68	
248.11489	580	
249.09206	58	
250.12363	212	
250.15944	66	
251.06341	56	
251.10873	148	
252.05238	66	
252.09263	228	
252.13330	186	1+
253.03449	62	
253.08970	118	
254.08646	104	
255.10916	456	1+
256.08249	96	
257.07250	86	
257.13457	1916	1+
257.21757	62	
260.11247	1528	1+
262.17181	108	
266.12448	192	1+
268.09559	62	
268.14078	620	1+
269.06696	58	
269.10536	82	
270.06373	156	
272.12580	128	
273.11415	1376	1+
276.10520	76	
278.11943	2530	1+
279.05552	76	
285.12989	846	1+
290.14125	1768	1+
293.13470	98	
294.11607	76	
295.13030	108	
296.13181	4272	1+
296.19502	138	
296.30601	60	
298.10153	134	
299.13548	56	
300.12150	156	1+
305.11551	66	
308.14502	232	
310.14444	176	
311.10298	76	
312.12581	352	1+
313.12825	224	1+
314.09945	66	
315.15722	58	
316.11960	832	1+
316.16796	162	1+
318.12434	66	
319.14249	54	
324.13128	118	
326.15800	78	
327.15962	66	
328.15482	54	
329.13553	102	
330.14458	100	
331.11848	150	
336.14086	102	
337.14579	186	1+
340.12303	78	
344.17182	186	
344.31963	100	
345.16880	88	
346.15429	80	
347.16200	134	
348.12818	62	
348.23576	86	
349.16206	178	
351.16287	56	
353.22529	62	
354.15068	478	1+
356.15178	718	1+
360.14659	68	
364.13725	94	
365.14663	162	
366.13807	116	
367.11956	80	
371.90555	80	
372.16109	1658	1+
372.22550	82	
374.19792	136	
379.17792	54	
381.15065	230	1+
391.18804	1820	1+
393.13823	154	
393.19479	190	
397.21107	80	
398.17536	94	
399.14069	78	
399.18789	68	
399.30404	62	
400.14684	74	
400.20259	52	
400.86028	74	
401.17005	116	
402.14392	60	
409.17668	94	
411.14608	254	1+
415.20274	470	1+
417.19022	56	
424.18100	234	1+
425.17864	142	1+
427.15970	360	1+
429.14310	52	
438.96438	72	
442.18850	74	
443.19473	452	1+
445.19082	60	
446.19431	126	
447.18308	118	1+
453.16428	218	1+
461.19863	74	
470.18294	372	1+
470.24018	62	
479.16609	52	
487.20901	74	
488.20372	592	1+
490.21085	90	
494.21923	58	
495.11229	66	
496.21106	112	1+
505.22877	524	1+
512.20686	80	
514.24874	52	
516.19274	306	1+
523.21854	78	
524.26728	80	
538.22377	172	1+
541.21873	216	1+
541.52211	56	
559.25315	108	
567.23967	72	
567.34883	52	
568.23644	230	
584.27121	56	
585.25256	632	1+
591.15056	234	1+
600.26063	54	
602.26993	494	
604.69186	58	
610.22950	82	
615.32428	58	
641.26093	82	
655.28229	58	
731.32006	220	1+
749.36495	104	
750.35517	74	
778.09652	74	
811.94042	54	
832.66474	82	1+
END IONS

###FS:    #m/z: 522.73702 #charge 2+
###MS: 1385
###MSMS: 1387
BEGIN IONS
TITLE=Cmpd 209, +MS2(522.7370), 28.4eV, 10.8min #1387
RTINSECONDS=648.247
SCANS=1385,1387
PEPMASS=522.73702	179356
CHARGE=2+
145.09148	18	
151.31124	18	
156.65079	18	
159.50730	18	
162.05622	18	
162.54974	18	
163.01727	18	
168.85682	18	
169.50026	18	
170.05958	18	
172.95260	18	
174.99291	18	
179.09190	18	
183.50415	18	
186.74839	18	
190.35673	18	
192.47148	18	
195.19350	18	
195.29956	18	
199.05193	18	
203.76177	18	
205.43522	18	
208.06217	60	
208.56823	18	
210.26884	22	
210.78151	18	
212.10921	148	
217.10152	50	
219.75144	18	
224.11734	40	
225.09708	192	
226.31791	18	
228.70233	18	
230.28829	18	
231.08739	54	
231.31016	18	
232.12689	26	
232.16244	54	
233.01298	18	
233.40067	18	
234.13524	36	
235.07115	34	
235.99810	48	
241.14051	46	
242.13163	26	
244.08921	50	
245.30422	18	
247.94902	22	
248.11289	48	
248.29748	18	
249.00320	24	
249.09886	40	
250.14845	96	
250.71178	18	
253.38767	20	
253.69606	20	
254.09620	70	
257.14659	226	1+
257.24759	18	
260.10545	72	
260.45198	18	
261.12532	40	
263.86748	18	
266.11775	48	
268.14366	52	
270.85566	18	
270.95904	18	
275.13233	18	
277.16339	18	
278.11988	268	1+
278.92594	52	
279.73570	22	
282.77091	22	
284.97338	18	
285.13181	120	
285.31131	30	
285.50380	18	
288.21661	18	
293.60895	18	
295.78133	22	
296.13396	474	1+
300.72365	18	
303.70374	18	
304.21478	18	
304.86333	30	
308.74152	18	
310.73132	18	
313.13574	48	
323.38769	18	
324.83889	18	
330.88087	18	
347.18430	26	
347.34788	18	
348.66121	18	
357.55262	18	
359.81282	18	
364.84932	18	
366.14042	52	
366.67624	18	
366.91182	36	
369.16125	50	
370.90769	30	
374.15622	42	
378.17113	18	
378.43074	18	
379.96474	18	
380.28620	18	
392.88257	18	
401.47807	18	
405.66309	18	
406.42249	20	
408.30296	18	
411.77946	18	
412.65621	18	
414.69491	18	
415.19512	30	
420.84117	18	
426.19423	32	
428.94964	36	
430.42491	18	
433.20538	38	
433.65073	18	
435.23813	20	
436.66434	18	
441.11637	18	
441.28693	44	
445.16570	18	
450.90187	30	
453.40345	18	
454.10589	18	
458.34313	18	
460.63200	18	
462.06545	18	
462.20610	18	
466.92188	18	
474.53060	18	
479.23706	28	
483.83434	18	
485.03247	18	
485.82577	30	
487.36386	18	
491.26717	80	
492.81000	18	
501.70401	18	
527.24554	18	
532.57730	18	
538.92577	18	
544.57260	18	
544.76805	18	
546.28401	18	
562.55220	18	
585.26722	40	
602.27563	174	1+
603.92502	36	
END IONS

###FS:    #m/z: 560.47637 #charge 4+
###MS: 1385
###MSMS: 1388
BEGIN IONS
TITLE=Cmpd 210, +MS2(560.4764), 26.2eV, 10.8min #1388
RTINSECONDS=648.263
SCANS=1385,1388
PEPMASS=560.47637	109298
CHARGE=4+
148.72404	18	
149.60317	20	
151.58504	18	
154.79552	18	
183.35881	18	
184.45559	18	
184.87885	18	
197.01512	18	
198.16299	18	
202.99659	18	
205.07524	18	
210.07597	56	
214.59851	18	
216.90128	18	
217.06144	24	
217.11582	576	
217.22905	20	
218.11023	42	
220.34934	18	
220.40762	20	
220.85003	44	
221.49694	18	
224.49465	18	
225.44072	18	
226.08068	50	
228.16240	82	
230.06960	70	
230.27638	18	
231.05150	18	
232.35823	18	
234.11695	18	
238.28411	18	
240.12227	70	
241.62477	18	
247.09676	32	
249.36676	18	
250.09883	18	
256.17410	18	
258.74416	18	
261.21282	18	
262.38159	18	
275.98386	18	
278.35417	18	
279.80574	20	
279.94147	18	
283.09256	76	
284.77902	18	
289.17613	66	
291.42457	18	
293.48340	18	
296.76103	18	
298.39988	18	
300.12961	48	
302.28693	18	
305.11014	18	
307.25794	18	
307.34511	18	
309.88976	28	
312.05205	46	
314.18759	52	
317.05589	18	
317.26787	26	
320.04539	18	
322.46589	18	
324.80588	18	
327.08366	30	
333.46617	18	
338.29618	18	
339.93481	18	
342.10522	54	
342.20529	68	
344.13051	44	
345.71579	18	
348.84791	38	
357.13210	18	
359.82771	18	
362.19469	18	
364.76934	18	
366.41569	18	
367.87497	18	
372.38636	18	
382.09747	20	
384.11845	18	
389.73491	18	
391.55570	20	
391.63856	18	
394.09822	54	
394.44556	18	
398.11416	58	
404.16745	18	
405.73161	18	
409.78503	18	
410.91426	18	
412.16193	18	
414.09822	18	
416.16058	66	
417.25704	20	
422.11575	54	
423.15820	42	
428.24565	48	
429.82242	18	
434.58849	44	
436.51123	18	
438.14868	40	
440.18243	38	
444.35436	18	
444.39849	18	
448.57368	18	
450.10985	54	
466.71832	18	
470.57093	18	
478.14123	44	
482.97697	18	
487.25367	44	
489.88318	30	
494.15164	44	
494.48466	18	
495.14207	42	
496.50617	18	
500.18809	34	
502.04993	18	
521.03814	18	
521.63571	18	
522.16783	18	
525.09036	18	
529.46535	18	
529.51353	18	
540.70131	20	
547.56321	18	
548.12678	18	
548.22148	36	
550.45762	18	
553.23038	18	
557.10912	18	
558.95767	18	
560.04720	18	
560.32595	26	
561.34914	38	
568.77673	18	
569.19499	20	
577.95750	18	
580.26891	18	
584.51320	18	
584.62077	18	
865.75967	20	
1562.78606	20	
1658.87966	20	
2024.49141	20	
2041.64111	36	
2122.70633	20	
END IONS

###FS:    #m/z: 746.96659 #charge 3+
###MS: 1385
###MSMS: 1389
BEGIN IONS
TITLE=Cmpd 211, +MS2(746.9666), 33.1eV, 10.8min #1389
RTINSECONDS=648.282
SCANS=1385,1389
PEPMASS=746.96659	79300
CHARGE=3+
145.85234	18	
163.15097	18	
165.78600	18	
172.43665	18	
173.74866	18	
175.67221	18	
176.12001	18	
176.47797	18	
183.68502	18	
185.39525	18	
192.69304	18	
203.07770	52	
210.84612	18	
214.18462	18	
217.11733	792	1+
217.25007	22	
217.64429	32	
217.76944	18	
219.07298	18	
219.11947	44	
219.30160	20	
220.14147	46	
224.13794	18	
224.72608	18	
226.08940	44	
226.23917	18	
228.14703	42	
229.70481	18	
233.59264	18	
236.18789	18	
244.66516	18	
246.19043	18	
247.93469	18	
249.25519	18	
250.86928	18	
252.08086	42	
254.12144	42	
254.17985	18	
254.60146	18	
255.09218	22	
255.59216	18	
258.47479	18	
258.60946	18	
259.35496	18	
259.50250	18	
260.31473	18	
265.25526	18	
266.56975	18	
270.40788	18	
274.65934	18	
274.90230	18	
275.25390	18	
276.97171	18	
278.61185	18	
283.10770	42	
289.90749	18	
291.63907	18	
294.90641	18	
298.16484	18	
300.41057	18	
303.44838	18	
318.36207	18	
320.13904	18	
328.43843	18	
331.99103	18	
336.10052	58	
337.44950	18	
338.45024	18	
339.31263	18	
343.18469	42	
344.43231	18	
349.86931	18	
353.09754	36	
353.36345	18	
354.26926	18	
356.82058	18	
357.90902	18	
359.47036	18	
360.30446	18	
367.21768	18	
368.34195	18	
369.14190	44	
376.70679	18	
383.88766	18	
386.83150	18	
398.12810	40	
402.32278	20	
402.56955	18	
403.14211	18	
408.74730	18	
408.92193	18	
410.11949	38	
413.43809	18	
418.93201	18	
422.06079	18	
424.97458	18	
425.46568	18	
427.36801	18	
430.21317	18	
432.16845	54	
436.64247	18	
437.05272	18	
437.60002	18	
443.26269	18	
445.12153	18	
447.93092	18	
448.05833	18	
452.91403	34	
456.84275	18	
458.99331	18	
460.09560	22	
461.12643	18	
461.95294	18	
470.75262	18	
471.70138	18	
472.68524	18	
475.71717	18	
479.48632	20	
480.38647	18	
481.39657	18	
490.22800	18	
491.87506	18	
493.29815	18	
493.40860	18	
495.24734	22	
496.44203	18	
504.75691	18	
520.87686	18	
521.33091	18	
522.59851	18	
528.33381	18	
529.16429	18	
537.22593	18	
544.00476	18	
550.08926	18	
551.38520	18	
553.47048	18	
556.31254	18	
572.08335	18	
577.50458	18	
580.47698	18	
594.96815	18	
600.97760	18	
649.28763	34	
660.38386	20	
860.48489	20	
895.98333	20	
1186.87940	20	
1507.80523	20	
1795.57516	20	
1807.96389	20	
END IONS

###FS:    #m/z: 343.15553 #charge 3+
###MS: 1385
###MSMS: 1390
BEGIN IONS
TITLE=Cmpd 212, +MS2(343.1555), 23.0eV, 10.8min #1390
RTINSECONDS=648.324
SCANS=1385,1390
PEPMASS=343.15553	36414
CHARGE=3+
199.06486	24	
205.05806	28	
208.07147	26	
223.82236	26	
224.12649	70	
226.14253	22	
228.11734	48	
228.16120	64	
229.15557	64	
230.18037	50	
231.07876	80	
242.18267	40	
253.07964	56	
254.15278	96	
255.02942	26	
260.12307	74	
260.16374	72	
263.15782	60	
264.09641	80	
281.97698	36	
282.11691	60	
286.14069	40	
290.14463	74	
292.19902	60	
293.16598	58	
296.12960	44	
343.29719	42	
347.48447	36	
354.21754	30	
399.19038	48	
401.38978	58	
405.10980	32	
426.32389	42	
488.24366	34	
534.30644	36	
601.35883	26	
END IONS

###FS:    #m/z: 574.73038 #charge 4+
###MS: 1385
###MSMS: 1391
BEGIN IONS
TITLE=Cmpd 213, +MS2(574.7304), 26.5eV, 10.8min #1391
RTINSECONDS=648.399
SCANS=1385,1391
PEPMASS=574.73038	14854
CHARGE=4+
212.13255	60	
217.11523	404	
218.11636	184	
220.08817	104	
221.07809	76	
225.08403	46	
226.08197	74	
228.14042	40	
230.07328	66	
236.00239	40	
240.14175	36	
253.09369	48	
268.09696	48	
269.11338	36	
272.15709	34	
283.09374	78	
296.16224	44	
298.17285	54	
300.21056	32	
312.15879	36	
313.15364	58	
314.07668	32	
314.19152	72	
316.19379	38	
319.10472	80	
328.11152	58	
342.17785	82	
345.99848	40	
348.92522	74	
354.09673	40	
358.12610	42	
362.05451	70	
366.16053	36	
369.16571	38	
374.13162	68	
384.95090	42	
387.01153	38	
417.16522	36	
428.22739	68	
436.26083	38	
438.10844	32	
438.15893	64	
439.05841	46	
459.42432	36	
467.13096	36	
468.21263	48	
475.20799	42	
495.24195	44	
497.18870	44	
513.18099	40	
516.82297	48	
530.18966	34	
583.24129	36	
591.20855	42	
598.18775	64	
601.27728	50	
673.27774	54	
689.28723	38	
721.47762	56	
END IONS

###FS:    #m/z: 765.97329 #charge 3+
###MS: 1392
###MSMS: 1393
BEGIN IONS
TITLE=Cmpd 214, +MS2(765.9733), 35.6eV, 10.8min #1393
RTINSECONDS=649.183
SCANS=1392-1393
PEPMASS=765.97329	10826
CHARGE=3+
217.02574	58	
217.11224	808	1+
218.13713	52	
219.11980	40	
220.08974	32	
254.13157	32	
255.11934	52	
265.08534	48	
267.09087	62	
300.13036	44	
309.15995	60	
315.18949	46	
316.18473	108	
340.11103	34	
342.17950	84	
375.08924	46	
381.10930	40	
384.10354	58	
456.23290	38	
468.15536	38	
483.18562	56	
484.12704	46	
518.16296	52	
524.16874	40	
538.13713	44	
574.23874	54	
592.78814	38	
605.27620	40	
619.04459	72	
663.31191	46	
671.17882	34	
784.25788	36	
1044.56954	32	
END IONS

###FS:    #m/z: 348.82844 #charge 3+
###MS: 1394
###MSMS: 1395
BEGIN IONS
TITLE=Cmpd 215, +MS2(348.8284), 23.0eV, 10.8min #1395
RTINSECONDS=649.793
SCANS=1394-1395
PEPMASS=348.82844	756458
CHARGE=3+
168.68715	106	
185.92001	48	
197.09288	60	
203.12424	42	
204.11367	42	
206.13393	86	
207.08141	252	
208.06679	542	1+
211.07002	60	
212.10673	316	
212.36490	42	
213.12823	104	
214.07164	238	1+
216.09685	86	
217.07809	190	
220.10997	44	
221.11970	42	
222.15527	92	
224.09238	88	
225.09543	2694	1+
227.12507	80	
228.08743	72	
228.14394	70	
229.08545	52	
229.13552	42	
230.11852	110	
231.10756	302	1+
234.13668	584	1+
235.02832	96	
235.08725	128	
236.05876	60	
236.12451	112	
238.08395	214	
239.06516	82	
239.12008	190	1+
240.09275	124	
241.09101	70	
242.11843	52	
244.16231	76	
245.12849	108	
248.11613	776	1+
249.09393	94	
249.18052	62	
250.12599	184	
252.05176	42	
252.08891	68	
252.12870	68	
253.08755	272	1+
254.04129	56	
254.12144	52	
255.10698	296	
256.08369	130	
257.06393	50	
257.13972	618	
258.13628	294	
260.11183	1338	1+
260.36416	44	
262.15160	120	
263.10996	106	
266.12226	114	
266.17754	54	
267.11357	100	
268.07639	48	
268.13664	444	1+
269.07525	42	
270.07809	102	
270.18423	52	
272.08514	56	
272.13288	94	
273.11624	948	1+
274.17004	56	
277.24665	80	
278.12001	1868	1+
281.07638	64	
284.16059	66	
285.12694	1050	1+
287.08014	70	
287.98975	66	
290.14125	1526	1+
291.10733	48	
294.18826	66	
295.12949	66	
296.13116	3334	1+
296.54568	48	
297.07208	40	
297.19522	70	
299.13761	66	
308.14529	180	
309.14284	76	
310.15891	40	
312.13722	54	
313.12443	166	
313.33486	42	
314.09180	100	
314.15519	64	
316.12062	614	1+
321.14324	44	
321.78459	56	
322.12169	50	
324.13975	50	
326.15573	78	
327.15386	348	1+
328.15257	208	1+
330.11331	224	1+
335.12688	198	1+
341.09388	66	
344.16033	198	1+
347.16135	444	1+
349.10088	98	
354.17021	142	
355.14771	108	
356.10765	78	
356.14552	158	
357.14607	90	
358.17739	52	
359.10844	54	
359.15651	40	
363.12777	42	
364.16082	58	
365.14268	86	
366.15670	82	
368.16139	46	
370.17154	42	
371.13958	58	
372.16426	790	1+
375.17463	82	
377.17372	54	
377.40706	46	
383.15419	110	
384.15252	98	
391.18549	1428	1+
393.13405	82	
394.14028	106	
394.18021	40	
396.15679	66	
398.15899	68	
398.19570	46	
399.13148	78	
399.19415	82	
400.15739	58	
401.16814	218	1+
408.15742	108	
409.13882	46	
410.18286	72	
411.14763	164	1+
415.20322	418	1+
421.16242	54	
425.18502	50	
425.32584	132	
426.14565	140	1+
426.17343	72	
441.18681	50	
442.20446	62	
443.18779	440	1+
446.27529	48	
455.96002	56	
462.16168	44	
462.24134	60	
469.20887	54	
470.18766	90	
471.17202	322	1+
471.24488	56	
481.21599	94	
487.26627	42	
488.20290	474	1+
497.21084	62	
498.53288	76	
505.22669	282	1+
506.48687	66	
516.19125	222	1+
517.46497	42	
524.22842	148	1+
541.22461	66	
542.22337	50	
559.24192	48	
567.23335	288	1+
567.37994	60	
585.25120	308	1+
587.25746	46	
600.31053	50	
602.29267	170	1+
605.28345	42	
688.30800	62	
689.46875	56	
715.31335	46	
733.32915	70	
967.24200	44	
END IONS

###FS:    #m/z: 522.73670 #charge 2+
###MS: 1394
###MSMS: 1396
BEGIN IONS
TITLE=Cmpd 216, +MS2(522.7367), 28.4eV, 10.8min #1396
RTINSECONDS=649.81
SCANS=1394,1396
PEPMASS=522.73670	209172
CHARGE=2+
147.79021	18	
148.46559	18	
148.84856	18	
150.46241	18	
154.75319	18	
158.31944	18	
162.26954	18	
168.90104	18	
168.97588	18	
173.06276	18	
175.49186	18	
184.35252	18	
188.40092	18	
197.01512	18	
197.80945	18	
198.53161	18	
200.26127	18	
207.08108	54	
208.07894	26	
208.20552	18	
212.05988	56	
212.11756	116	
216.08672	28	
220.11307	42	
225.09492	422	1+
225.18144	42	
225.36607	54	
228.28692	20	
232.11392	60	
234.13350	130	
248.11973	56	
250.19493	70	
252.91712	20	
253.08742	50	
254.50125	18	
255.10374	54	
256.30816	18	
257.13750	188	
258.14711	74	
260.11424	168	
261.10695	186	
261.52390	26	
265.66462	18	
268.14387	70	
269.13468	58	
269.51345	18	
271.13616	42	
273.10944	110	
278.12038	450	1+
278.21009	18	
283.21328	18	
285.12636	222	1+
285.20980	18	
287.52389	18	
290.14586	28	
290.58969	18	
292.44860	24	
295.16320	34	
296.13297	758	1+
296.19574	38	
296.26450	54	
299.77584	18	
305.54459	18	
310.38080	18	
312.17700	18	
313.14084	58	
314.14132	70	
318.10062	18	
326.96027	18	
327.21586	18	
328.16824	52	
329.42572	18	
338.13254	18	
350.65300	18	
353.32410	18	
353.66362	22	
354.14377	22	
357.62686	18	
361.17932	18	
363.63058	18	
364.35459	18	
366.14540	30	
367.13243	40	
367.39323	20	
369.90572	18	
371.40219	24	
372.15369	72	
373.16834	64	
374.14694	68	
376.64584	18	
380.36786	18	
383.15055	26	
385.14479	28	
391.12598	18	
392.13697	54	
395.73046	18	
397.84181	18	
399.18974	34	
402.86366	18	
405.59984	18	
407.66861	18	
409.29777	18	
410.15067	18	
411.03629	18	
412.16235	42	
415.20775	50	
416.74398	18	
424.97458	18	
425.19581	32	
425.27418	24	
425.38471	18	
428.15857	66	
429.17021	48	
429.23099	28	
436.09576	18	
443.18837	98	
443.27445	32	
444.19140	26	
446.17696	36	
449.70515	18	
461.11519	18	
462.25111	18	
462.65634	18	
465.26073	18	
471.92878	18	
487.21914	44	
489.19119	54	
495.22987	18	
497.19953	64	
499.51400	18	
502.16722	18	
505.22659	58	
515.65168	18	
519.99322	18	
521.24098	48	
527.14338	18	
530.13401	18	
530.90561	18	
531.67776	18	
541.90710	44	
542.22453	36	
559.25437	42	
560.82167	18	
561.43542	18	
592.24888	24	
602.13639	22	
602.27022	156	
603.27923	132	
749.37676	54	
750.35961	40	
782.12623	20	
818.30542	20	
868.41773	32	
1017.35108	20	
END IONS

###FS:    #m/z: 560.47638 #charge 4+
###MS: 1394
###MSMS: 1397
BEGIN IONS
TITLE=Cmpd 217, +MS2(560.4764), 26.2eV, 10.8min #1397
RTINSECONDS=649.827
SCANS=1394,1397
PEPMASS=560.47638	125546
CHARGE=4+
145.72592	18	
163.05403	18	
167.13342	18	
171.22208	18	
173.96953	18	
176.29720	18	
176.46406	18	
179.14795	18	
185.19216	18	
193.21295	18	
197.86835	18	
201.09179	18	
206.03964	18	
207.42450	18	
210.03740	18	
212.09008	66	
213.11764	46	
217.11311	1052	
217.88146	18	
218.13730	72	
221.05914	22	
222.69104	44	
226.08213	44	
226.11201	50	
227.09029	48	
227.29543	18	
228.08499	42	
229.38362	18	
230.13977	40	
231.24250	18	
232.20266	18	
239.29116	18	
240.13260	46	
241.80381	18	
242.16209	18	
246.05026	38	
247.10631	54	
248.05834	18	
248.48722	18	
249.26758	18	
249.62721	18	
250.98951	18	
253.73775	18	
256.08694	76	
257.75577	18	
259.67117	18	
260.16573	50	
262.00442	18	
267.07306	68	
269.01956	18	
275.77085	18	
276.13605	18	
280.55486	18	
283.11268	38	
284.51408	18	
285.18991	18	
285.78247	18	
287.47064	18	
300.12486	44	
308.96907	20	
312.39900	18	
314.18704	172	
317.09277	40	
324.06728	50	
325.11165	34	
327.19260	52	
327.73683	18	
335.81688	18	
336.57028	18	
338.27693	18	
342.18746	50	
342.46798	18	
343.18437	60	
344.87932	18	
345.11320	60	
352.62097	18	
355.15649	18	
356.07941	18	
357.08818	110	
363.49086	18	
365.77472	18	
370.25311	18	
375.30613	18	
375.54446	18	
376.31068	18	
385.71532	18	
394.27405	18	
397.10611	18	
399.11334	94	
400.32523	18	
410.12701	30	
412.38512	18	
413.71486	18	
413.85860	18	
414.48709	18	
414.60965	18	
418.19455	42	
418.64815	18	
428.23293	72	
428.43452	18	
431.14826	38	
442.60724	18	
448.30765	18	
448.76770	18	
456.23345	30	
462.26218	34	
463.19986	22	
466.30567	18	
471.47973	18	
476.85950	18	
482.17137	62	
483.46598	18	
485.09011	18	
486.75739	18	
489.00610	18	
499.34438	18	
509.44223	18	
513.41954	18	
515.50906	18	
522.55065	18	
525.30305	28	
531.99161	18	
533.29627	18	
545.19573	22	
546.18615	18	
566.88708	18	
573.53654	18	
574.93510	18	
577.45427	20	
585.85539	18	
586.43832	18	
590.62875	18	
593.53905	18	
595.45341	18	
601.05460	18	
603.49528	18	
604.60807	18	
608.26760	42	
612.73722	18	
615.17043	44	
625.76253	18	
627.32166	24	
632.43186	18	
657.77690	18	
662.75339	18	
671.56164	18	
691.44658	28	
804.44655	20	
1035.56405	20	
1264.13927	20	
END IONS

###FS:    #m/z: 746.96667 #charge 3+
###MS: 1394
###MSMS: 1398
BEGIN IONS
TITLE=Cmpd 218, +MS2(746.9667), 33.1eV, 10.8min #1398
RTINSECONDS=649.846
SCANS=1394,1398
PEPMASS=746.96667	88732
CHARGE=3+
153.61563	20	
201.03612	18	
201.38511	18	
204.73431	18	
211.14646	52	
214.92069	20	
216.53525	18	
217.11570	1172	1+
222.25716	18	
223.82066	18	
225.98729	18	
226.08100	44	
232.62960	18	
238.10234	18	
239.04426	18	
241.15936	36	
248.23863	54	
249.78437	18	
251.74057	20	
263.06034	18	
263.56572	18	
265.62623	18	
266.07834	42	
268.93371	18	
269.67244	18	
282.80381	18	
283.12465	42	
287.08028	18	
289.79610	18	
291.62566	18	
298.20551	18	
299.68522	18	
301.30032	18	
302.82866	18	
303.35720	18	
316.18008	52	
317.10290	64	
317.92793	18	
318.17501	54	
322.59749	18	
326.99340	18	
330.84279	18	
335.22244	18	
336.91126	18	
342.18182	56	
342.77802	18	
342.89917	18	
344.09725	18	
352.66029	18	
359.66887	18	
365.24935	18	
367.49357	18	
370.16857	40	
373.23530	18	
382.10527	18	
383.12315	46	
384.38009	18	
386.39409	18	
386.97049	18	
387.51125	18	
392.32771	18	
393.13161	18	
400.97481	18	
401.74031	26	
403.47323	18	
406.42777	18	
409.38249	18	
414.03964	18	
414.58300	18	
415.15613	32	
415.78285	18	
416.21523	18	
420.83580	18	
435.30365	18	
447.53220	18	
450.84362	20	
453.24743	18	
455.86994	18	
456.21195	32	
471.49110	18	
473.89229	18	
489.94411	18	
494.62435	18	
498.30978	18	
507.03499	18	
509.49540	18	
514.92095	18	
519.53379	18	
520.61408	18	
523.20894	18	
524.14406	32	
531.67172	18	
532.57126	18	
536.22667	32	
537.53534	18	
538.22122	20	
544.67032	18	
548.23139	44	
550.87524	18	
552.56576	20	
553.65521	18	
560.27639	18	
561.53465	18	
568.47717	18	
576.46102	18	
582.18072	34	
582.28807	18	
584.59546	20	
589.51620	18	
596.72498	18	
599.04796	20	
604.06762	20	
607.46225	18	
615.49364	18	
621.73613	18	
631.80018	18	
633.43268	18	
633.59736	18	
638.48169	18	
645.84999	18	
646.67500	18	
648.27329	18	
666.30214	18	
670.13134	18	
670.31427	18	
671.42600	18	
685.53046	18	
689.56563	18	
702.31779	18	
705.40002	46	
706.56896	18	
708.74814	18	
711.30754	18	
715.59281	18	
717.01474	18	
718.38899	18	
719.45563	18	
723.90617	18	
724.18082	18	
724.79369	18	
734.75553	18	
737.46094	18	
738.90443	18	
739.27442	18	
748.30007	20	
805.29301	24	
1048.31270	20	
1087.13029	20	
1120.62638	20	
1361.63587	20	
1604.78603	20	
END IONS

###FS:    #m/z: 343.15561 #charge 3+
###MS: 1394
###MSMS: 1399
BEGIN IONS
TITLE=Cmpd 219, +MS2(343.1556), 23.0eV, 10.8min #1399
RTINSECONDS=649.879
SCANS=1394,1399
PEPMASS=343.15561	49812
CHARGE=3+
204.74741	18	
222.01921	18	
227.10985	56	
234.09221	46	
243.95237	60	
246.09240	60	
246.13769	36	
249.12786	34	
250.00824	18	
254.11325	66	
260.10653	70	
267.91961	18	
272.13693	54	
273.12926	64	
296.12519	42	
304.15535	58	
322.17809	64	
397.65098	28	
427.26014	74	
470.19718	44	
509.29457	18	
705.94994	18	
728.10204	36	
END IONS

###FS:    #m/z: 574.73161 #charge 4+
###MS: 1394
###MSMS: 1400
BEGIN IONS
TITLE=Cmpd 220, +MS2(574.7316), 26.5eV, 10.8min #1400
RTINSECONDS=649.93
SCANS=1394,1400
PEPMASS=574.73161	18812
CHARGE=4+
209.08639	58	
215.12801	70	
216.12366	54	
217.06259	48	
217.11641	786	1+
226.08180	68	
226.14876	36	
230.11407	60	
240.16031	34	
241.09263	34	
241.12870	50	
242.07611	70	
243.11889	26	
244.13656	54	
249.50756	36	
250.10723	40	
256.10213	52	
266.13807	54	
271.18401	46	
285.12010	62	
297.15851	58	
317.11198	34	
327.08445	44	
333.09240	36	
337.14255	40	
340.13770	56	
341.18057	68	
349.08719	44	
360.11992	42	
374.12717	52	
392.11507	44	
411.06157	40	
411.16443	34	
430.17555	32	
432.15183	46	
433.17564	62	
434.15788	42	
438.11412	52	
441.17743	40	
449.11648	30	
449.27173	50	
460.28928	38	
464.21955	26	
465.14802	34	
471.05849	46	
474.21691	34	
477.86588	38	
478.93596	34	
489.24017	28	
495.13960	34	
499.25816	46	
512.15838	36	
529.19976	40	
532.18016	46	
532.80540	44	
544.11778	38	
549.17504	28	
574.29504	50	
579.09761	68	
591.20747	32	
598.12591	38	
605.23270	28	
611.84016	26	
616.26157	34	
632.21276	28	
632.28402	36	
705.35083	50	
707.30638	38	
720.92356	38	
734.13846	34	
739.31635	30	
1089.81562	52	
END IONS

###FS:    #m/z: 765.97373 #charge 3+
###MS: 1394
###MSMS: 1401
BEGIN IONS
TITLE=Cmpd 221, +MS2(765.9737), 35.6eV, 10.8min #1401
RTINSECONDS=649.993
SCANS=1394,1401
PEPMASS=765.97373	10674
CHARGE=3+
217.11544	544	1+
217.48689	44	
224.06277	40	
237.08636	44	
300.12461	40	
301.12847	32	
316.18117	40	
335.09208	48	
336.15805	64	
344.12077	34	
359.21013	36	
388.18710	86	
397.16295	64	
415.19136	54	
443.16432	56	
449.19550	36	
456.22375	60	
487.27782	38	
498.92987	46	
531.25231	34	
548.23826	32	
561.07581	32	
571.22279	40	
575.25606	48	
657.20688	36	
666.31408	44	
766.31996	34	
780.17110	64	
1758.64311	32	
1774.33830	36	
END IONS

###FS:    #m/z: 348.82876 #charge 3+
###MS: 1402
###MSMS: 1403
BEGIN IONS
TITLE=Cmpd 222, +MS2(348.8288), 23.0eV, 10.8min #1403
RTINSECONDS=650.768
SCANS=1402-1403
PEPMASS=348.82876	845430
CHARGE=3+
154.45996	80	
161.98697	72	
181.11803	96	
187.26245	64	
191.56852	90	
196.10482	62	
197.08921	66	
201.08906	58	
205.09804	70	
205.13053	60	
206.13963	164	
207.08597	408	
208.06641	1146	1+
210.07629	64	
211.07379	100	
212.10167	420	
213.08360	226	
214.06673	62	
214.14664	66	
215.17366	72	
216.09446	138	
217.07523	352	
217.13662	86	
219.10512	66	
220.11618	102	
221.61010	72	
222.13162	100	
224.18438	66	
225.09516	4890	1+
225.14890	66	
226.16882	84	
227.06044	90	
230.10681	150	
231.09354	336	
232.11689	128	
233.10858	92	
234.13415	1014	1+
235.08303	234	
235.18296	72	
236.11039	132	
236.93649	70	
238.08073	170	
238.10994	66	
239.08986	140	
240.10550	134	
241.13905	102	
242.11488	196	
243.74909	60	
245.12858	76	
246.12398	58	
248.11448	1066	1+
252.13804	68	
253.09112	222	
253.15088	58	
253.21288	58	
255.10881	626	1+
257.07047	160	
257.13872	1632	1+
257.19231	58	
260.10973	1892	1+
262.16639	78	
263.12891	86	
266.12134	512	1+
268.09483	100	
268.13689	298	
269.13798	146	
270.92005	64	
272.13155	194	
273.11766	1048	1+
274.14501	72	
278.12009	3352	1+
278.23221	66	
279.06636	70	
284.10259	58	
285.12967	656	1+
290.14051	2652	1+
294.13317	78	
296.13071	5190	1+
296.26473	74	
297.07280	60	
299.12358	60	
300.12345	130	
304.14405	98	
308.13704	328	1+
312.14094	78	
313.11956	176	
314.14585	192	
315.08808	58	
316.12359	978	1+
320.13588	56	
321.15297	92	
323.13427	108	
324.08777	106	
324.13302	128	
325.14185	70	
326.16608	106	
328.15390	98	
330.11900	144	
331.11525	108	
331.16252	158	
336.13911	62	
337.11875	76	
339.15816	106	
340.12390	68	
341.14475	216	1+
347.16337	334	1+
347.31300	64	
348.12472	90	
352.15879	142	
354.14991	530	1+
356.14378	266	
357.15328	124	
359.16030	226	1+
360.09625	68	
365.15427	178	
366.13318	242	1+
369.13558	56	
372.16315	1158	1+
374.18171	146	
375.16439	258	1+
377.68740	102	
382.14503	86	
387.17444	66	
391.18758	1796	1+
392.24373	106	
392.50397	90	
393.13546	206	
393.19083	212	1+
395.16926	122	
398.19405	172	1+
399.15083	88	
399.68180	90	
400.15996	356	1+
401.17008	208	1+
406.18404	70	
407.16443	142	1+
410.17047	136	
411.16399	58	
412.13469	136	
412.39479	62	
415.20652	788	1+
419.11502	60	
422.19077	72	
425.18741	196	
427.14820	84	
427.20247	72	
428.17100	128	
429.17252	88	
437.14158	62	
441.21047	110	
442.21002	146	
443.19710	824	1+
443.26640	56	
445.18910	134	
447.18101	106	
452.20233	170	1+
453.16743	74	
455.16736	92	
456.15364	74	
461.21726	86	
464.21011	74	
470.18776	388	1+
472.18881	90	
478.21893	64	
487.21121	86	
488.20868	518	1+
498.18589	210	1+
505.22797	556	1+
508.21684	90	
512.22400	138	1+
516.20384	448	1+
523.22727	60	
524.19486	78	
525.21870	100	
528.44273	62	
530.20702	84	
538.24599	110	1+
541.23471	78	
542.24840	60	
550.13388	64	
550.21108	58	
559.25423	58	
567.23128	228	1+
568.23287	134	1+
576.29036	116	
584.26919	134	
585.25891	658	1+
589.26553	388	1+
592.34174	56	
602.27901	564	1+
673.26320	62	
732.29804	96	
749.35022	94	
END IONS

###FS:    #m/z: 522.73739 #charge 2+
###MS: 1402
###MSMS: 1404
BEGIN IONS
TITLE=Cmpd 223, +MS2(522.7374), 28.4eV, 10.8min #1404
RTINSECONDS=650.786
SCANS=1402,1404
PEPMASS=522.73739	241174
CHARGE=2+
145.14193	18	
148.36282	56	
150.66797	18	
158.35896	18	
160.18238	18	
160.26190	18	
164.42389	18	
164.73281	18	
171.22208	18	
175.71730	18	
175.76935	18	
178.38855	18	
179.77207	18	
188.62732	18	
199.09974	42	
202.17414	64	
206.13247	42	
206.18252	42	
207.08598	52	
208.08081	40	
210.08842	74	
213.16673	60	
216.93543	46	
218.92580	38	
220.12017	64	
225.09410	472	1+
232.11020	74	
232.13682	60	
233.10088	20	
234.12926	164	
235.15157	72	
236.10753	56	
236.52186	46	
236.73926	18	
238.67212	18	
239.13318	42	
248.10589	236	
252.16846	20	
253.10849	76	
257.14137	408	1+
258.24342	18	
259.29595	18	
259.57417	18	
260.11360	230	
261.08171	30	
262.39855	18	
265.40446	18	
266.11688	48	
268.15621	60	
268.88221	18	
269.14522	48	
273.03521	18	
274.12639	68	
275.23218	18	
276.48409	18	
278.12081	446	1+
284.94446	24	
285.13349	272	1+
288.94575	18	
290.13517	68	
295.20761	18	
295.49547	18	
296.13121	792	1+
297.08121	18	
298.92722	26	
300.30624	18	
302.99719	18	
306.28156	18	
309.48034	26	
314.15249	42	
315.08307	18	
320.66840	18	
324.39093	18	
327.86003	18	
332.60646	18	
335.52918	18	
336.21986	18	
337.68031	18	
343.90794	18	
348.20687	18	
351.33944	18	
351.67801	18	
352.91098	18	
354.15490	40	
362.31922	18	
364.76933	18	
367.17633	46	
370.15502	24	
372.18410	20	
374.16018	110	
375.62561	18	
377.18230	28	
378.18130	18	
378.32891	18	
378.56099	28	
379.59241	18	
382.78598	18	
385.53544	20	
386.59990	18	
389.01190	18	
389.29586	18	
389.67807	18	
397.22027	52	
399.67618	18	
408.18016	46	
409.93338	18	
410.06056	18	
411.16814	34	
411.20875	20	
415.19633	198	1+
415.25420	36	
417.19289	18	
426.91366	18	
428.17932	46	
431.40823	18	
435.04158	20	
437.34696	36	
443.19434	50	
444.21065	46	
444.35435	18	
445.19031	38	
446.66891	18	
455.02656	18	
470.09416	18	
476.67662	18	
478.38091	18	
484.45050	18	
486.35906	18	
488.19566	48	
489.75874	18	
500.92465	18	
501.95611	18	
505.22893	28	
516.25278	66	
519.53379	18	
523.25043	62	
524.68262	18	
526.71683	18	
531.77431	18	
533.56223	18	
535.74077	18	
541.35267	18	
543.96203	18	
544.27948	18	
551.34217	18	
554.98615	20	
585.24690	70	
586.23663	42	
602.28220	374	1+
602.43553	34	
623.24476	28	
689.31154	44	
732.50127	22	
749.34979	136	1+
774.26305	20	
885.92125	20	
924.63139	20	
956.64243	20	
END IONS

###FS:    #m/z: 560.47695 #charge 4+
###MS: 1402
###MSMS: 1405
BEGIN IONS
TITLE=Cmpd 224, +MS2(560.4770), 26.2eV, 10.8min #1405
RTINSECONDS=650.804
SCANS=1402,1405
PEPMASS=560.47695	127630
CHARGE=4+
151.38852	20	
177.49473	18	
180.39377	18	
183.20289	18	
191.34023	18	
195.62523	18	
200.36869	18	
202.16213	18	
206.72772	18	
210.87652	18	
211.11223	38	
212.05455	28	
212.09378	68	
212.81934	18	
217.06320	18	
217.11445	1064	1+
218.76318	18	
221.35284	18	
222.39199	22	
225.08299	32	
226.07274	46	
226.10967	34	
227.09787	82	
230.08229	48	
230.15360	40	
230.94012	18	
231.06741	18	
235.05095	18	
238.09011	40	
240.13482	58	
240.70215	18	
240.81179	18	
244.51781	18	
248.42534	18	
254.09644	120	1+
254.45114	18	
256.14477	18	
260.29995	18	
260.56604	18	
261.29742	18	
265.60916	18	
265.88649	18	
268.68912	18	
269.63806	18	
272.38259	18	
280.02905	18	
283.10270	52	
294.86596	18	
295.13567	18	
298.32755	18	
300.13285	140	
301.15496	18	
302.27783	18	
305.16499	18	
308.37373	20	
312.81546	18	
313.63067	28	
314.19545	122	
315.17154	56	
316.17935	54	
317.10234	34	
317.21549	50	
326.19880	18	
327.20145	54	
332.92167	48	
335.27994	18	
341.10376	70	
342.17760	70	
342.87493	18	
343.94191	18	
344.12395	26	
354.16546	46	
362.21959	18	
363.85020	18	
366.07510	18	
369.76479	18	
373.22570	68	
377.67252	18	
380.11077	68	
380.39338	18	
382.90888	18	
385.24772	18	
386.79032	18	
386.89326	18	
398.86561	18	
399.18974	44	
402.92419	22	
404.11562	42	
404.19375	18	
407.64747	18	
407.94343	18	
409.67378	18	
411.20144	54	
411.59360	18	
415.15114	36	
422.87843	18	
430.11338	32	
437.36463	18	
438.69280	26	
441.57821	18	
447.22774	18	
449.13464	30	
453.33657	18	
456.23642	32	
461.26014	70	
461.86294	18	
462.47058	18	
464.13891	40	
464.31283	18	
469.20545	54	
470.10551	18	
472.45197	18	
473.29996	18	
473.97205	18	
477.45404	18	
483.09775	18	
485.67823	26	
486.80935	18	
487.22520	18	
489.50973	18	
489.95569	18	
493.20515	28	
494.54868	20	
499.14106	40	
500.24541	18	
503.58162	18	
510.40554	18	
511.28819	38	
518.17363	60	
525.15692	46	
525.26300	62	
548.23375	86	
552.38736	20	
561.34878	40	
561.41833	64	
569.18154	42	
581.27868	22	
581.37237	44	
593.17549	42	
600.19831	28	
622.19239	54	
631.30031	20	
645.65101	54	
677.55012	20	
713.54293	20	
752.49137	28	
843.29319	22	
845.37722	30	
952.37296	20	
995.10109	20	
1556.40811	20	
2189.22696	36	
END IONS

###FS:    #m/z: 746.96772 #charge 3+
###MS: 1402
###MSMS: 1406
BEGIN IONS
TITLE=Cmpd 225, +MS2(746.9677), 33.1eV, 10.8min #1406
RTINSECONDS=650.827
SCANS=1402,1406
PEPMASS=746.96772	94614
CHARGE=3+
154.52208	18	
154.60995	18	
154.86066	18	
155.60094	18	
157.62528	18	
159.50729	18	
160.76927	18	
163.73992	18	
166.08270	18	
166.10632	18	
170.03227	18	
171.48247	18	
172.53634	18	
175.10372	18	
175.52306	18	
181.77445	18	
183.41906	18	
186.72335	18	
192.35530	18	
192.70394	18	
194.96319	18	
196.15273	18	
197.08492	18	
200.02429	18	
200.26127	18	
200.46874	18	
201.53742	18	
202.94065	18	
204.71558	18	
204.86165	18	
204.97031	18	
205.07149	18	
205.46898	18	
207.15318	18	
208.68920	18	
209.10576	34	
210.21571	18	
212.13262	18	
216.86995	42	
216.96595	52	
217.11573	1754	1+
217.26345	42	
217.36022	28	
222.04955	54	
223.11231	76	
223.22979	18	
224.96547	18	
228.13638	48	
228.91215	18	
231.07946	36	
231.30220	18	
233.20878	18	
235.60903	18	
235.80191	18	
239.69619	36	
240.13067	70	
240.55193	18	
241.21811	18	
243.42110	52	
244.16393	32	
246.32186	18	
247.15642	18	
248.29335	18	
249.39982	18	
251.57034	18	
253.12943	18	
255.05686	18	
255.11340	38	
256.46321	18	
257.54992	18	
259.23274	18	
264.68864	18	
265.83101	18	
268.13517	46	
269.71972	18	
269.76700	18	
270.97627	18	
271.70054	18	
272.46034	18	
273.98312	18	
274.57260	18	
275.70566	18	
278.09150	56	
282.96228	18	
285.14678	60	
286.21622	18	
286.47751	18	
289.03473	18	
289.18158	18	
294.65477	18	
295.80148	18	
297.04513	18	
300.12763	118	
301.32303	18	
305.05528	18	
305.79167	18	
306.04344	18	
307.43688	18	
308.56219	18	
312.77843	18	
312.85712	18	
313.67238	18	
314.13105	26	
316.17690	80	
317.18182	58	
320.55593	18	
324.01394	18	
329.16895	36	
329.23099	18	
332.90723	18	
335.84086	18	
338.54653	18	
339.47656	18	
342.18138	100	
346.84079	18	
349.32124	18	
350.67260	18	
352.12968	18	
361.14424	42	
364.52945	18	
378.35437	18	
379.30692	18	
379.36809	18	
384.95498	18	
385.24772	18	
385.30423	18	
386.07005	18	
386.16689	46	
386.41467	20	
388.22731	32	
390.33964	18	
399.03354	44	
415.14691	34	
456.22233	74	
477.13500	54	
478.63921	42	
481.52290	20	
490.78444	38	
497.20130	48	
501.14745	34	
514.23896	40	
548.24859	26	
581.20233	22	
649.27808	50	
682.23218	44	
683.16154	20	
950.43545	20	
1261.36755	20	
1306.04199	38	
1602.46949	20	
1781.89179	20	
END IONS

###FS:    #m/z: 343.15592 #charge 3+
###MS: 1402
###MSMS: 1407
BEGIN IONS
TITLE=Cmpd 226, +MS2(343.1559), 23.0eV, 10.9min #1407
RTINSECONDS=650.866
SCANS=1402,1407
PEPMASS=343.15592	52262
CHARGE=3+
201.50770	18	
207.13256	20	
221.09515	56	
227.13333	38	
228.18844	70	
234.12919	62	
239.12572	52	
241.18356	18	
245.16275	32	
251.08429	48	
257.11388	38	
268.96743	28	
271.17435	32	
283.17593	26	
288.88876	50	
289.15514	40	
316.16235	34	
324.55097	20	
331.39045	18	
343.15364	22	
353.22666	54	
380.17892	56	
382.23244	38	
390.83101	26	
434.67656	76	
452.50111	18	
490.37229	20	
575.66326	36	
857.08713	18	
END IONS

###FS:    #m/z: 574.73147 #charge 4+
###MS: 1402
###MSMS: 1408
BEGIN IONS
TITLE=Cmpd 227, +MS2(574.7315), 26.5eV, 10.9min #1408
RTINSECONDS=650.912
SCANS=1402,1408
PEPMASS=574.73147	27724
CHARGE=4+
144.96891	48	
209.07504	62	
212.06092	34	
213.05584	44	
217.11524	624	1+
217.18582	36	
218.29391	52	
220.08102	26	
220.53197	36	
221.05279	42	
225.10493	26	
228.08956	56	
229.15068	94	
229.93494	38	
239.15373	42	
240.13771	60	
243.10010	38	
258.10464	36	
259.11864	56	
259.99526	48	
261.15454	48	
282.08727	36	
292.10300	52	
298.15941	36	
300.12585	42	
310.08029	38	
316.18263	30	
325.15747	22	
326.04057	24	
336.11817	82	
337.14261	54	
341.02298	36	
341.11348	60	
342.20538	48	
347.13797	26	
352.12756	42	
367.14827	54	
369.59093	22	
371.18029	36	
375.01200	56	
384.13597	28	
388.16510	44	
393.13680	38	
400.98583	32	
402.85266	34	
429.25592	28	
432.24451	54	
438.13581	60	
448.10161	44	
450.10754	42	
454.23402	42	
456.21577	36	
468.12268	36	
471.12656	46	
473.25115	24	
475.06390	28	
486.18933	26	
495.14295	54	
513.13997	48	
556.66444	38	
571.19399	50	
574.21843	44	
575.20781	22	
575.28643	52	
591.21096	36	
606.25104	42	
616.17433	54	
622.15425	38	
625.14367	34	
627.27222	26	
649.26962	28	
706.29043	26	
734.18927	32	
802.55845	30	
888.36146	38	
END IONS

###FS:    #m/z: 765.97379 #charge 3+
###MS: 1402
###MSMS: 1409
BEGIN IONS
TITLE=Cmpd 228, +MS2(765.9738), 35.6eV, 10.9min #1409
RTINSECONDS=650.975
SCANS=1402,1409
PEPMASS=765.97379	14336
CHARGE=3+
204.09846	66	
212.13274	40	
215.11709	78	
217.11264	590	1+
220.09010	48	
230.12073	70	
240.13231	84	
243.10316	32	
243.13647	46	
245.16677	32	
255.17822	38	
266.07808	64	
283.10359	70	
284.07921	36	
285.14217	72	
335.13049	58	
341.09986	42	
358.37432	44	
370.06093	52	
378.06765	36	
512.19934	46	
522.25753	40	
598.20874	58	
626.28050	54	
641.24149	52	
688.30801	46	
764.23976	56	
1038.36132	52	
END IONS

###FS:    #m/z: 348.82889 #charge 3+
###MS: 1410
###MSMS: 1411
BEGIN IONS
TITLE=Cmpd 229, +MS2(348.8289), 23.0eV, 10.9min #1411
RTINSECONDS=651.774
SCANS=1410-1411
PEPMASS=348.82889	865726
CHARGE=3+
173.01845	68	
196.06533	58	
197.09970	114	
197.55529	104	
198.09973	74	
202.10420	68	
203.09016	54	
206.14796	104	
207.07147	1206	1+
208.06805	702	1+
209.09483	68	
210.07769	118	
211.05971	66	
211.09670	68	
212.10995	430	1+
213.08050	220	
214.08974	118	
217.07712	282	
217.13202	182	1+
219.12730	74	
220.06942	70	
220.11349	124	
222.12738	144	
223.09440	130	
224.10830	90	
224.15469	64	
225.09685	4396	1+
227.06493	178	
228.09745	128	
229.10219	62	
229.14722	66	
230.11018	204	
231.10255	702	1+
233.04487	62	
233.21257	82	
234.13037	1130	1+
235.07858	270	1+
235.16346	72	
235.83406	64	
236.03151	56	
237.09476	56	
238.07937	190	
238.12402	222	1+
238.21963	58	
239.06276	118	
240.10353	128	
241.12411	70	
242.12480	60	
245.07088	64	
245.12784	272	
248.11028	1170	1+
251.05907	110	
252.09310	488	1+
253.03908	84	
255.10780	602	1+
256.64415	78	
257.07861	78	
257.13640	2762	1+
258.10044	54	
260.11294	2136	1+
260.54381	64	
262.15664	82	
266.12200	126	
266.14925	64	
268.13642	752	1+
269.10393	110	
269.20878	62	
270.10068	92	
271.11796	58	
272.12888	92	
273.11432	1606	1+
273.16545	84	
274.02713	62	
277.15474	80	
278.12105	3568	1+
278.38099	54	
281.08808	110	
282.04345	56	
282.11681	62	
285.13245	1290	1+
289.13667	60	
290.14140	2544	1+
293.12389	92	
294.15147	66	
296.08352	242	
296.13158	5938	1+
297.37450	60	
298.06783	82	
300.12701	256	1+
306.10154	66	
308.14563	286	1+
310.27540	68	
310.60223	80	
313.11783	156	
314.11288	54	
314.16234	62	
316.11848	1128	1+
317.19538	68	
321.15124	132	
322.14744	60	
323.14354	58	
324.13034	102	
325.14214	64	
325.16752	68	
326.15531	284	1+
328.16537	126	
329.14726	76	
330.12366	102	
331.12000	70	
331.15976	104	
333.95388	90	
335.14821	64	
336.14630	202	1+
338.14261	88	
338.22940	70	
339.15318	100	
340.12303	82	
341.15188	130	1+
344.16726	204	1+
344.25185	54	
347.15997	368	
347.25269	86	
348.07612	68	
349.16880	82	
353.10897	102	
354.15212	232	
355.15346	172	
356.15480	350	1+
359.16700	136	1+
365.16101	260	
366.13500	124	
367.12416	420	1+
372.16340	2302	1+
378.17102	58	
379.18011	76	
383.15638	56	
384.15275	114	
385.14948	64	
387.15988	58	
391.18814	2168	1+
391.24747	116	
393.13168	238	1+
393.18704	158	
397.19618	114	
398.13679	206	1+
398.18273	66	
399.19228	122	
400.17790	300	1+
404.67737	68	
407.17407	90	
410.17679	80	
411.14407	514	1+
412.38584	78	
414.19885	68	
415.20452	778	1+
425.18629	152	1+
427.17000	116	
428.17169	182	
429.16292	90	
435.20661	70	
441.22052	160	
442.20728	66	
443.20120	896	1+
450.40438	74	
453.18603	58	
455.17786	56	
456.11487	54	
460.19864	54	
461.21420	76	
462.20188	106	
470.18648	160	
471.17488	286	
472.18473	176	
479.23878	62	
488.03342	56	
488.19780	1424	1+
492.47420	84	
497.20161	54	
498.22490	500	1+
505.22818	600	1+
516.19664	418	1+
522.22744	114	1+
538.26210	90	
540.23687	54	
541.21845	112	
549.25491	54	
558.25056	64	
567.23195	264	1+
584.26947	118	
585.25399	914	1+
589.25375	318	1+
591.54194	88	1+
602.28051	720	1+
627.76760	64	
629.25582	58	
646.26299	132	1+
658.29477	54	
659.30655	54	
714.32189	144	1+
715.32874	98	1+
732.31720	398	1+
749.34393	254	1+
774.08253	82	
896.87035	80	
973.45563	176	1+
END IONS

###FS:    #m/z: 522.73767 #charge 2+
###MS: 1410
###MSMS: 1412
BEGIN IONS
TITLE=Cmpd 230, +MS2(522.7377), 28.4eV, 10.9min #1412
RTINSECONDS=651.791
SCANS=1410,1412
PEPMASS=522.73767	245874
CHARGE=2+
149.94913	18	
150.24737	18	
155.62053	18	
162.79010	18	
163.47543	18	
167.46181	18	
167.57022	20	
167.78374	18	
168.72420	18	
169.60883	70	
169.95037	18	
172.89408	18	
179.98621	18	
185.28122	18	
187.93776	18	
197.85362	18	
200.31683	18	
207.08486	72	
208.07303	40	
212.09732	66	
212.12644	120
[truncated: 11,540,136 more chars]
