# Supplementary material for: Substrate Specificity and Peptide Motif Preferences of β-Lytic and L5 Proteases from Lysobacter spp. Revealed by LC–MS/MS Analysis
Source: Int J Mol Sci. 2025 Sep 4;26(17):8603. doi: 10.3390/ijms26178603 (PMC12429127; doi:10.3390/ijms26178603)
Supplement: Supplementary file 1 [file ijms-26-08603-s001.zip › 05(2)_Frac+L5_Slot2-37_1_1779_5.1.201.mgf]

###	D:\Data\results\2024\07\29\05(2)_Frac+L5_Slot2-37_1_1779.d\ProteinAnalysisResults.mgf
###	D:\Data\results\2024\07\29\05(2)_Frac+L5_Slot2-37_1_1779.d\analysis.baf
###	05(2)_Frac+L5_Slot2-37_1_1779.d
###	Instrument: micrOTOF-QII
###	Manufacturer: Bruker
###    05(2)_Frac+L5
###    PeakWidth 5.00, MiniumIntensity 10, S/N 1Apply threshold 0, Threshold 10
###    Retain Residuals no, Create neutrally no,
###    FullScan Parameters: AdductIon (+)+H (-)-H, LowMass 0, HighMass 8000, MaxCharge charge decon 4, MinPeaks 3
###    Perf. isotope decon yes, Max Charge Istopic decon 6, MW agreement 5.00, Abund. cutoff 2.00, Envelope cutoff 75.00
###    MaxRes   Parameters: AdductIon (+)+H (-)-H, LowMass 0, HighMass 8000 
###    Perf. isotope decon yes, Max Charge Istopic decon 6, Abund. cutoff 2.00
###    MSn      Parameters: AdductIon (+)+H (-)-H, LowMass 0, HighMass 8000 
###    Perf. isotope decon yes, Max Charge Istopic decon 4, Abund. cutoff 0.05
###    Global Charge Limit: no 3, Prefer FullScan Result: yes, Export what: 2 (0=non deconv/1=deconv only/2=mixed), NoMSMSSignals: 150, Intensity threshold: 10, NoMSSignals (deconv): 2, NoMSSignals (non-deconv): 2, NormalizeData: no, SingleCharged: yes
###
COM=05(2)_Frac+L5_Slot2-37_1_1779.d
USERNAME=Demo User

###FS:    #m/z: 393.20880 #charge 3+
###MS: 918
###MSMS: 919
BEGIN IONS
TITLE=Cmpd 1, +MS2(393.2088), 23.0eV, 8.2min #919
RTINSECONDS=490.231
SCANS=918-919
PEPMASS=393.20880	14526
CHARGE=3+
215.18075	70	
216.09844	38	
226.09593	32	
231.10091	68	
237.18591	50	
243.12322	48	
244.08778	72	
248.15571	36	
248.36942	46	
258.16572	88	
260.13802	72	
268.13268	52	
297.15030	44	
298.13979	48	
298.68342	72	
308.14743	36	
309.15747	46	
315.07301	44	
326.14071	56	
331.19237	68	
340.17818	56	
341.17323	118	
347.04348	54	
347.22408	82	
348.20102	58	
370.15443	44	
375.90262	42	
393.29526	46	
412.21176	50	
415.17628	62	
424.20505	34	
439.17460	42	
441.28350	42	
442.26163	34	
460.22978	32	
467.19138	40	
470.23970	38	
482.27088	56	
484.19716	48	
485.25956	36	
492.37004	32	
539.28295	32	
573.29610	40	
590.27454	52	
614.78322	52	
632.29425	56	
END IONS

###FS:    #m/z: 392.20325 #charge 3+
###MS: 920
###MSMS: 921
BEGIN IONS
TITLE=Cmpd 2, +MS2(392.2033), 23.0eV, 8.2min #921
RTINSECONDS=490.87
SCANS=920-921
PEPMASS=392.20325	2688
CHARGE=3+
209.05783	46	
215.11173	34	
223.11460	44	
226.08892	62	
230.16363	80	
231.09422	62	
231.13016	54	
240.14110	28	
247.06826	50	
248.07351	66	
248.16165	32	
249.15472	102	
253.07984	34	
269.13002	58	
270.13588	62	
287.14715	30	
302.87503	74	
314.15755	38	
319.13637	56	
330.97836	62	
331.17609	34	
332.11755	52	
341.16349	42	
343.16326	26	
348.20005	44	
353.17389	42	
355.11403	52	
361.19628	32	
369.22175	32	
370.19052	34	
383.17830	40	
389.19298	28	
391.15401	28	
392.17912	34	
393.92058	24	
410.17368	38	
417.17444	46	
427.19447	24	
442.21341	38	
456.16432	68	
461.26456	48	
469.27459	36	
491.20563	58	
511.27305	50	
544.26428	38	
571.25902	36	
630.62614	68	
633.24892	52	
669.25041	30	
704.37426	34	
710.08174	36	
END IONS

###FS:    #m/z: 393.20851 #charge 3+
###MS: 922
###MSMS: 923
BEGIN IONS
TITLE=Cmpd 3, +MS2(393.2085), 23.0eV, 8.2min #923
RTINSECONDS=491.51
SCANS=922-923
PEPMASS=393.20851	23702
CHARGE=3+
212.11174	32	
215.90105	26	
221.12143	38	
241.11096	28	
241.14321	44	
242.99678	80	
244.10639	50	
244.15825	36	
248.15808	110	
250.12505	62	
251.11298	44	
254.11906	40	
260.08240	46	
260.14700	72	
268.95783	82	
275.17907	44	
283.16677	34	
286.15703	50	
291.13469	26	
296.13790	34	
297.15678	40	
312.16564	32	
317.59384	50	
330.21688	60	
331.17624	30	
339.07453	56	
339.15505	52	
342.24369	72	
343.14978	52	
344.17835	80	
353.14520	36	
356.12112	50	
358.23387	40	
375.08147	62	
385.19889	32	
388.95695	40	
409.19890	34	
426.23473	30	
442.23451	90	
451.77462	36	
453.21938	34	
455.19099	34	
457.25098	36	
460.25314	36	
470.19344	40	
472.18096	36	
482.22705	40	
488.20974	38	
511.27095	38	
529.33022	42	
543.27477	40	
590.29349	34	
590.80559	24	
625.33878	36	
633.72142	28	
703.30522	28	
714.34298	56	
726.35526	36	
847.45022	28	
END IONS

###FS:    #m/z: 393.20796 #charge 3+
###MS: 924
###MSMS: 925
BEGIN IONS
TITLE=Cmpd 4, +MS2(393.2080), 23.0eV, 8.2min #925
RTINSECONDS=492.161
SCANS=924-925
PEPMASS=393.20796	24840
CHARGE=3+
213.11344	50	
223.10347	30	
226.09568	50	
228.90739	40	
230.88728	44	
240.13455	34	
241.11916	70	
244.09278	200	
248.16747	146	
255.17977	38	
257.11166	46	
258.13691	40	
259.08137	36	
260.08712	36	
260.13646	112	
275.09576	60	
279.17424	34	
280.92621	38	
286.13874	66	
286.18767	76	
287.10953	40	
289.18883	36	
304.92442	42	
314.15332	54	
315.14069	56	
327.16595	56	
331.17075	148	
333.17874	32	
336.98057	54	
343.18217	30	
348.92508	30	
355.10893	56	
356.10251	32	
359.18517	56	
373.12098	64	
374.88184	74	
397.19211	40	
405.22250	36	
406.83037	54	
408.22000	50	
409.23679	40	
412.20243	40	
426.22973	30	
428.19220	54	
442.23983	50	
454.22108	42	
456.19273	44	
461.21198	58	
472.22841	30	
520.23939	34	
528.24656	68	
590.26558	32	
598.29099	28	
599.30993	26	
646.74677	26	
679.32429	28	
686.27370	40	
703.31275	28	
741.31342	36	
743.34959	28	
874.46582	28	
END IONS

###FS:    #m/z: 393.20841 #charge 1+
###MS: 926
###MSMS: 927
BEGIN IONS
TITLE=Cmpd 5, +MS2(393.2084), 23.0eV, 8.2min #927
RTINSECONDS=492.836
SCANS=926-927
PEPMASS=393.20841	25544
CHARGE=1+
198.00781	54	
203.15229	48	
215.08902	48	
215.14215	70	
226.07216	70	
226.10832	90	
229.15641	86	
230.14714	54	
231.08391	92	
231.13706	32	
237.16804	70	
240.13289	70	
241.07804	66	
244.08364	38	
248.15807	230	
251.16980	100	
255.00417	46	
259.09221	40	
261.12319	42	
272.17844	74	
283.16766	30	
294.87270	34	
296.08341	38	
296.14225	36	
303.17065	42	
309.11150	42	
310.10102	50	
314.17023	34	
315.01606	42	
316.14995	50	
322.84992	34	
325.78179	52	
326.12639	46	
327.12808	56	
330.21780	40	
331.17469	170	1+
338.08675	44	
338.93059	54	
343.15009	48	
357.89214	32	
359.18056	34	
360.22231	42	
362.19669	38	
369.22987	46	
370.98651	46	
372.17704	58	
374.12600	34	
382.15314	58	
383.16884	44	
385.22025	44	
390.22265	44	
END IONS

###FS:    #m/z: 393.20856 #charge 1+
###MS: 928
###MSMS: 929
BEGIN IONS
TITLE=Cmpd 6, +MS2(393.2086), 23.0eV, 8.2min #929
RTINSECONDS=493.51
SCANS=928-929
PEPMASS=393.20856	29498
CHARGE=1+
213.12310	78	
214.10723	40	
222.11869	56	
225.10965	46	
226.14748	50	
228.17064	146	
230.92759	56	
231.09255	58	
231.14969	52	
231.99805	32	
240.12788	66	
240.18874	48	
244.07753	54	
244.11812	66	
245.08308	28	
248.15755	112	
257.10811	52	
258.08271	62	
264.12817	68	
280.12694	42	
285.20161	44	
294.93866	36	
297.17289	56	
298.14421	44	
309.14446	108	
312.13713	62	
322.91977	30	
329.27561	40	
331.17439	54	
332.18033	34	
334.00801	46	
337.10531	48	
337.14032	40	
341.15357	40	
344.17306	40	
351.15149	38	
356.12229	54	
357.21545	34	
360.21216	128	1+
362.13819	70	
366.22307	68	
387.18239	32	
388.88544	26	
392.20670	44	
395.25167	40	
END IONS

###FS:    #m/z: 393.20828 #charge 3+
###MS: 930
###MSMS: 931
BEGIN IONS
TITLE=Cmpd 7, +MS2(393.2083), 23.0eV, 8.2min #931
RTINSECONDS=494.204
SCANS=930-931
PEPMASS=393.20828	28712
CHARGE=3+
211.14945	34	
212.14678	40	
215.11386	100	
225.12113	46	
226.07825	32	
227.05242	32	
228.17160	46	
230.16275	92	
231.13363	120	
238.14963	66	
239.14453	36	
240.12476	40	
241.08481	68	
244.08810	84	
246.70170	102	
248.15895	226	
259.09668	38	
261.08817	36	
261.14249	48	
264.12435	34	
270.15012	48	
271.16852	34	
280.13607	68	
282.14154	46	
286.13945	36	
297.10696	42	
297.15087	52	
308.11541	46	
308.15934	60	
308.91820	56	
309.15117	32	
312.19221	70	
312.93283	60	
313.16962	36	
314.15443	86	
323.01352	70	
325.14576	48	
326.12920	60	
329.99610	36	
330.20208	38	
331.17846	114	
332.85018	32	
334.90928	36	
337.13599	50	
340.14023	34	
343.15897	70	
346.92984	70	
348.21308	56	
355.12025	56	
359.51206	56	
368.20791	62	
370.19963	40	
373.13020	130	
387.17952	48	
391.19584	40	
392.48581	34	
392.88036	44	
404.21103	126	
408.21661	40	
408.27312	44	
420.20523	36	
421.20333	32	
426.18515	56	
433.21652	32	
438.18967	52	
442.19829	56	
454.18032	42	
455.18036	50	
460.21424	40	
461.21305	88	
466.18538	38	
484.20079	46	
489.27369	36	
494.18461	36	
501.22191	104	
507.28210	32	
537.26407	52	
537.69064	34	
545.29122	42	
555.26633	32	
558.53739	36	
564.26407	42	
572.26171	46	
591.31281	36	
592.25349	50	
635.24833	36	
653.29547	50	
781.33804	34	
END IONS

###FS:    #m/z: 427.22286 #charge 6+
###MS: 940
###MSMS: 941
BEGIN IONS
TITLE=Cmpd 8, +MS2(427.2229), 23.6eV, 8.3min #941
RTINSECONDS=499.151
SCANS=940-941
PEPMASS=427.22286	1702
CHARGE=6+
205.13840	48	
212.10045	58	
217.11519	92	
231.20616	64	
240.13189	62	
253.10758	44	
255.10537	34	
263.06834	42	
268.14794	74	
274.18066	54	
281.19740	36	
285.08665	38	
285.16507	64	
287.92063	34	
294.17664	72	
297.15244	42	
305.13996	50	
306.16732	42	
315.22519	38	
318.92036	42	
324.88408	40	
330.95402	56	
332.21638	44	
344.09627	40	
349.13794	68	
353.15389	40	
362.21864	44	
382.90574	34	
384.88094	36	
385.31692	50	
386.24152	42	
409.85655	50	
410.94314	44	
412.22892	40	
416.70486	58	
418.84217	50	
424.27033	44	
427.10982	48	
427.24599	74	
427.36578	44	
428.11772	56	
429.11457	32	
429.23859	34	
429.38490	44	
458.23400	66	
458.28346	46	
459.29242	58	
460.22942	42	
484.85038	42	
519.76385	52	
527.24705	40	
529.25850	48	
580.25156	34	
581.34424	36	
609.27251	54	
708.43720	44	
END IONS

###FS:    #m/z: 427.87583 #charge 3+
###MS: 944
###MSMS: 945
BEGIN IONS
TITLE=Cmpd 9, +MS2(427.8758), 23.6eV, 8.4min #945
RTINSECONDS=500.923
SCANS=944-945
PEPMASS=427.87583	20442
CHARGE=3+
201.08223	36	
212.10537	78	
217.11343	314	1+
217.17673	72	
228.97481	42	
233.10804	44	
234.13053	60	
241.11915	34	
244.13905	48	
250.11755	64	
253.09457	68	
254.18198	34	
263.15683	34	
271.14572	80	
273.12349	34	
273.21524	40	
274.10204	54	
282.91319	38	
288.16074	52	
294.17697	50	
297.17344	50	
302.99029	40	
312.19775	58	
315.12878	50	
320.96573	40	
324.85138	48	
326.14566	64	
333.13459	44	
339.00123	36	
341.19274	60	
343.90663	84	
349.90053	32	
360.23854	44	
374.87794	62	
381.15635	62	
381.25381	48	
386.24790	36	
386.84695	34	
386.98824	52	
391.24010	32	
392.25766	46	
393.21182	42	
400.94534	42	
407.15358	42	
409.09487	42	
409.28041	42	
426.81970	40	
427.22825	98	
427.29949	62	
428.10393	84	
428.92402	44	
429.18913	50	
440.21666	82	
450.21585	36	
452.19786	54	
458.23097	282	1+
458.27751	86	
460.23102	34	
520.20531	44	
533.25603	58	
537.24127	44	
538.24812	66	
567.41294	52	
580.27677	378	1+
613.34965	46	
635.26723	52	
683.32903	60	
685.39407	52	
END IONS

###FS:    #m/z: 404.20636 #charge 3+
###MS: 948
###MSMS: 949
BEGIN IONS
TITLE=Cmpd 10, +MS2(404.2064), 23.1eV, 8.4min #949
RTINSECONDS=502.673
SCANS=948-949
PEPMASS=404.20636	12434
CHARGE=3+
209.09688	244	
210.11620	52	
226.11497	40	
228.09444	58	
235.12503	62	
240.16136	54	
244.13101	32	
248.11229	110	
251.10789	32	
251.15753	36	
256.10586	36	
260.12043	144	
270.95694	76	
271.13426	36	
278.12011	184	
284.96305	44	
288.17526	48	
296.13322	242	
297.13052	198	
298.17612	44	
299.16444	32	
307.05019	40	
313.16899	44	
314.08552	32	
321.13518	48	
326.05470	48	
327.19483	72	
330.16452	64	
341.24123	52	
342.22928	64	
344.14935	64	
349.19777	54	
350.20041	42	
358.15420	40	
361.17452	34	
361.25287	54	
366.18412	42	
367.21191	58	
368.18608	46	
372.21986	36	
373.20897	38	
377.19198	252	1+
378.00096	34	
391.24288	50	
394.19221	56	
395.20060	138	
396.19218	140	
397.17157	62	
399.15020	46	
404.10192	32	
404.25084	58	
432.25897	34	
445.20720	38	
461.68075	32	
462.22661	152	1+
464.26398	48	
468.24970	40	
490.27080	44	
529.28152	36	
540.26472	34	
565.25171	42	
567.25583	36	
574.27562	32	
581.27378	38	
590.31565	74	
591.28741	36	
719.35404	76	
736.39892	52	
END IONS

###FS:    #m/z: 427.87650 #charge 3+
###MS: 948
###MSMS: 950
BEGIN IONS
TITLE=Cmpd 11, +MS2(427.8765), 23.6eV, 8.4min #950
RTINSECONDS=502.736
SCANS=948,950
PEPMASS=427.87650	20096
CHARGE=3+
209.09962	50	
212.11221	32	
213.14995	88	
217.11026	162	
220.91720	50	
235.11356	44	
240.09524	34	
283.11864	42	
293.19838	38	
309.17564	36	
328.16022	54	
337.14442	48	
342.12812	42	
356.26014	64	
374.90350	54	
376.86252	50	
386.24943	42	
388.25100	36	
400.19026	54	
410.03628	74	
410.88455	42	
427.23570	44	
458.23234	102	
459.23103	52	
500.25374	36	
510.78108	44	
540.26670	32	
545.16037	38	
571.95430	36	
581.44392	38	
596.36466	48	
648.30211	44	
826.38711	48	
END IONS

###FS:    #m/z: 474.73799 #charge 2+
###MS: 951
###MSMS: 952
BEGIN IONS
TITLE=Cmpd 12, +MS2(474.7380), 26.0eV, 8.4min #952
RTINSECONDS=503.486
SCANS=951-952
PEPMASS=474.73799	11162
CHARGE=2+
205.09941	62	
206.03474	54	
213.14971	42	
215.06034	82	
215.09959	52	
215.13190	72	
219.12825	82	
226.07559	50	
232.13817	52	
234.12722	42	
239.13531	64	
240.14738	46	
244.08927	196	
247.40517	44	
250.10081	58	
255.17989	42	
257.15891	38	
259.08688	56	
260.13593	42	
261.15262	32	
262.15449	40	
264.06624	52	
266.12383	38	
268.12075	50	
269.19369	56	
285.18263	62	
286.14263	58	
286.96885	46	
309.15688	48	
310.14929	38	
311.17690	56	
313.15686	40	
314.17425	98	
324.15191	54	
326.14850	36	
328.10526	34	
329.17692	60	
329.21401	40	
329.96481	48	
331.06933	48	
331.17808	80	
340.91813	62	
341.91410	50	
351.94787	38	
353.11087	60	
355.11385	86	
355.17428	50	
361.15801	44	
367.16569	68	
373.12454	106	
379.17708	56	
383.16306	44	
384.84539	40	
384.91187	38	
389.18088	76	
390.12651	58	
393.17531	34	
397.15572	36	
406.18910	40	
412.20252	48	
416.69872	42	
424.93021	50	
425.17162	52	
430.86761	52	
432.87503	38	
438.16196	36	
441.14558	64	
441.22236	50	
443.23257	50	
456.19185	62	
456.84046	70	
459.27045	72	
460.21509	70	
470.24073	72	
472.20454	36	
473.20157	32	
474.31797	44	
475.06932	42	
477.33012	54	
484.20229	64	
502.19151	96	
505.26791	34	
518.21298	40	
520.27331	32	
521.29236	66	
525.20730	38	
529.31945	32	
532.31355	40	
541.19031	60	
572.29382	52	
573.31207	44	
588.29785	70	
590.24853	42	
600.28767	32	
627.33825	40	
638.30652	34	
699.33978	38	
704.30350	36	
721.29092	44	
730.94495	36	
732.31168	36	
917.55464	94	
END IONS

###FS:    #m/z: 474.73863 #charge 2+
###MS: 953
###MSMS: 954
BEGIN IONS
TITLE=Cmpd 13, +MS2(474.7386), 26.0eV, 8.4min #954
RTINSECONDS=504.14
SCANS=953-954
PEPMASS=474.73863	22510
CHARGE=2+
191.36472	20	
201.13838	30	
215.11319	38	
218.12761	40	
219.12533	76	
222.14329	34	
227.10842	30	
232.12614	76	
233.13194	42	
237.17738	36	
239.12863	56	
241.07492	50	
241.13600	72	
247.10157	46	
252.99409	44	
255.23902	60	
256.92350	88	
257.10535	28	
258.14057	102	
260.16182	78	
261.19044	88	
265.21869	62	
272.17132	28	
273.21319	22	
277.21043	42	
280.16706	50	
281.12284	72	
283.19636	62	
287.01614	46	
287.18011	28	
293.12354	42	
310.94537	34	
313.16132	52	
314.16597	42	
314.23585	38	
326.14061	44	
331.17509	88	
331.23530	58	
332.17108	42	
333.17026	38	
347.24813	40	
354.93492	20	
359.18790	42	
359.40853	36	
361.09037	30	
361.16956	26	
369.16420	30	
371.15777	44	
385.24097	44	
387.17815	46	
387.25026	70	
390.17271	60	
406.86859	68	
407.16895	48	
408.21360	32	
414.20125	34	
414.87259	42	
426.10093	32	
431.10158	40	
432.22203	28	
436.20141	46	
438.89040	36	
444.22945	48	
458.34614	58	
459.28480	22	
460.24032	46	
468.18415	88	
472.20244	34	
484.18711	58	
501.22110	50	
502.19848	26	
521.28528	28	
560.30678	28	
565.25943	40	
572.26126	36	
589.30531	30	
590.24858	40	
611.28218	42	
615.26573	24	
619.30001	68	
686.24579	26	
702.25238	46	
704.26712	92	
706.39392	30	
717.35979	46	
732.32014	26	
754.36395	38	
803.35871	36	
804.41488	30	
END IONS

###FS:    #m/z: 404.20589 #charge 1+
###MS: 953
###MSMS: 955
BEGIN IONS
TITLE=Cmpd 14, +MS2(404.2059), 23.1eV, 8.4min #955
RTINSECONDS=504.195
SCANS=953,955
PEPMASS=404.20589	21372
CHARGE=1+
209.09369	202	
210.09665	80	
213.08112	72	
219.03620	78	
221.09926	46	
226.14018	62	
227.08833	90	
227.11511	142	
235.14263	46	
240.13646	62	
244.11989	50	
245.15857	66	
248.11209	176	1+
255.10801	82	
258.14091	70	
260.12980	114	
268.13797	56	
272.14417	54	
272.24049	28	
278.11707	262	
296.13598	218	
297.91469	56	
326.16012	44	
336.14486	56	
337.18542	106	
347.21102	102	
349.19736	36	
357.22318	68	
359.17421	50	
367.19519	68	
368.96301	52	
369.12761	60	
376.93214	44	
377.18710	90	
378.18790	56	
384.20898	36	
385.24262	32	
395.19351	66	
395.25411	28	
396.19556	48	
400.21345	54	
405.21291	56	
405.31795	32	
409.70907	58	
END IONS

###FS:    #m/z: 474.73797 #charge 2+
###MS: 956
###MSMS: 957
BEGIN IONS
TITLE=Cmpd 15, +MS2(474.7380), 26.0eV, 8.4min #957
RTINSECONDS=504.848
SCANS=956-957
PEPMASS=474.73797	36980
CHARGE=2+
148.98815	18	
153.71848	18	
155.71752	18	
159.74769	18	
162.00188	18	
162.10850	18	
169.63210	18	
171.65966	18	
175.11647	18	
175.35554	18	
178.64270	18	
182.41257	18	
183.48880	18	
188.52907	18	
188.71240	18	
205.09284	52	
219.13555	144	
223.12235	66	
226.11246	42	
227.06466	46	
230.14580	40	
231.09982	70	
232.13197	44	
233.86324	18	
233.89526	18	
234.43594	18	
234.54816	18	
241.46053	18	
244.08994	48	
246.31619	18	
248.83644	18	
252.83227	18	
253.81535	18	
254.35351	18	
256.52865	18	
259.11039	34	
259.15552	34	
261.03776	18	
261.69783	18	
269.96755	26	
271.04349	20	
273.21946	18	
273.62193	18	
274.17202	18	
277.23134	18	
278.16031	18	
280.12308	46	
281.53678	76	
282.48521	18	
284.61823	18	
286.13991	42	
289.48246	18	
289.94129	18	
291.12345	18	
291.65509	18	
292.55417	18	
292.97959	18	
295.85812	18	
296.14227	44	
302.29866	18	
305.13948	40	
307.54507	18	
309.14578	52	
309.75668	18	
312.12163	24	
312.46640	18	
313.16008	46	
315.43888	18	
316.25284	18	
316.40645	18	
320.29155	18	
322.05509	20	
323.20681	42	
325.14766	56	
326.78311	18	
327.82477	18	
331.13589	18	
331.17656	58	
331.37143	22	
336.83706	18	
343.15178	26	
343.20237	18	
344.10988	44	
345.66493	18	
346.54620	18	
348.20260	30	
359.19521	18	
360.71461	18	
362.89003	18	
364.46717	18	
373.12751	64	
374.17511	46	
381.08547	18	
384.74716	18	
385.32250	34	
389.19112	36	
394.67179	18	
394.83669	50	
395.24912	18	
395.79563	18	
402.67201	18	
404.68342	22	
408.22071	54	
409.72415	18	
412.69612	18	
414.10091	18	
414.82552	18	
416.87491	18	
421.16553	56	
424.19074	56	
426.20586	30	
426.80280	18	
438.25993	18	
438.31967	68	
440.16855	64	
441.15754	18	
441.64140	18	
442.84672	18	
444.21638	22	
446.24581	18	
448.87492	38	
454.00261	18	
458.74371	18	
459.12496	18	
459.29621	30	
460.21420	62	
475.27493	30	
476.36036	50	
480.10812	18	
480.95146	18	
482.45064	18	
486.26940	18	
492.80343	26	
519.23248	30	
530.78205	44	
561.30823	34	
588.29875	32	
611.74254	24	
627.24436	42	
633.56358	32	
635.35229	40	
689.39720	36	
700.43644	48	
701.30105	28	
702.33759	26	
749.37712	22	
775.37980	34	
821.41241	44	
832.39065	30	
952.07616	20	
END IONS

###FS:    #m/z: 404.20621 #charge 1+
###MS: 956
###MSMS: 958
BEGIN IONS
TITLE=Cmpd 16, +MS2(404.2062), 23.1eV, 8.4min #958
RTINSECONDS=504.911
SCANS=956,958
PEPMASS=404.20621	19546
CHARGE=1+
209.10281	242	
211.12985	84	
214.26324	44	
226.10760	58	
227.11717	34	
228.09260	46	
228.97604	32	
232.11939	82	
235.16264	58	
240.12680	200	
240.15982	54	
241.15976	58	
244.13622	42	
245.11450	50	
246.15626	38	
246.96484	32	
248.10973	50	
249.12198	44	
255.10495	100	
260.11194	134	
261.11077	168	
268.13823	44	
269.11929	72	
271.05143	34	
276.21203	42	
278.11708	76	
296.13359	306	1+
300.13623	48	
301.92933	70	
307.19429	44	
308.89051	36	
326.13603	48	
334.14683	40	
342.17909	52	
347.19603	132	
348.13042	50	
349.19760	82	
355.19380	54	
359.04562	38	
361.17316	68	
377.17851	32	
378.18898	66	
378.84861	34	
386.14001	40	
395.21000	38	
395.27530	36	
400.23791	48	
403.22170	56	
405.22285	48	
END IONS

###FS:    #m/z: 474.73836 #charge 2+
###MS: 959
###MSMS: 960
BEGIN IONS
TITLE=Cmpd 17, +MS2(474.7384), 26.0eV, 8.4min #960
RTINSECONDS=505.557
SCANS=959-960
PEPMASS=474.73836	42552
CHARGE=2+
145.33344	18	
145.92729	18	
151.89039	18	
154.40400	18	
157.69002	18	
158.92500	18	
162.49532	18	
163.35060	18	
166.00071	18	
167.55221	18	
177.15901	18	
179.90081	18	
181.92860	18	
182.29947	18	
209.05479	52	
215.11072	40	
219.12604	42	
222.11210	60	
232.13282	72	
240.14885	66	
244.09399	58	
244.13249	60	
255.16832	46	
255.21004	40	
258.64149	18	
259.10391	40	
260.09585	52	
260.14579	52	
261.09670	70	
261.14322	36	
263.51307	20	
264.15108	54	
265.72266	18	
268.98352	18	
275.75607	18	
277.89324	46	
281.02672	18	
283.16722	46	
284.39310	18	
285.15389	70	
288.73042	18	
295.80411	18	
296.14200	26	
298.36183	18	
300.48125	18	
302.94155	34	
303.19603	68	
305.93620	20	
309.14520	42	
310.02851	18	
310.15583	44	
313.22558	18	
314.17584	18	
317.55737	18	
321.35567	18	
325.06329	18	
326.40496	78	
331.12637	18	
331.17385	124	
331.51224	18	
331.70764	18	
335.73802	18	
338.20642	50	
338.27960	18	
339.35869	18	
341.24641	38	
343.62918	18	
344.14344	28	
348.21374	36	
348.79096	18	
356.09703	94	
357.18837	38	
358.85802	18	
366.03709	34	
371.16282	26	
373.18197	52	
376.45554	18	
381.36653	20	
382.16962	20	
383.82945	36	
386.23139	40	
387.17621	68	
388.04399	40	
391.98835	18	
394.43787	18	
396.12894	18	
398.48162	18	
399.17697	54	
399.27611	18	
402.93422	38	
404.16108	40	
408.19991	18	
411.48482	18	
414.85885	64	
415.26252	56	
415.55078	18	
416.44755	18	
418.44740	18	
418.67228	18	
419.89411	20	
422.73046	18	
435.18132	20	
437.17602	28	
438.76414	18	
442.91282	18	
452.97715	18	
455.78336	56	
457.61772	18	
457.69051	18	
458.42988	18	
458.48591	18	
459.27885	36	
460.24687	40	
468.14124	18	
470.19333	38	
472.23772	36	
474.81269	18	
475.24677	42	
475.30026	22	
475.98819	18	
482.58863	18	
484.24008	18	
485.18572	36	
488.18696	38	
490.20874	34	
500.31250	18	
501.23276	48	
502.20450	54	
502.24598	58	
512.24873	38	
515.26274	38	
518.22533	84	
522.27816	20	
530.96293	52	
533.10556	20	
546.83783	56	
570.27889	24	
572.30428	40	
574.25331	36	
588.27354	30	
590.29374	34	
601.28361	42	
606.33342	40	
636.29142	34	
667.71735	20	
671.34541	40	
713.41321	36	
721.32058	46	
727.32402	24	
831.40888	36	
END IONS

###FS:    #m/z: 474.73829 #charge 1+
###MS: 961
###MSMS: 962
BEGIN IONS
TITLE=Cmpd 18, +MS2(474.7383), 26.0eV, 8.4min #962
RTINSECONDS=506.165
SCANS=961-962
PEPMASS=474.73829	58382
CHARGE=1+
145.77555	18	
146.15821	48	
152.62678	18	
153.39089	18	
161.22990	18	
166.01083	18	
171.81059	18	
178.89117	18	
182.46914	18	
187.29485	18	
192.33956	18	
193.43007	18	
203.95106	18	
205.25764	18	
206.29388	18	
208.49132	18	
210.11573	20	
215.09720	54	
215.12141	56	
219.23820	18	
222.11236	46	
224.93657	18	
226.80497	18	
228.16504	68	
228.41599	18	
230.08851	42	
231.08655	50	
232.12824	112	
232.19322	70	
237.93125	18	
241.07969	52	
242.07022	62	
244.09238	160	
244.12778	58	
248.13934	40	
249.99330	46	
251.02724	30	
257.16202	18	
258.09944	48	
258.14944	130	
259.14261	34	
259.70326	18	
260.14000	142	
261.12221	60	
264.12574	70	
267.10634	38	
270.11575	18	
272.92106	20	
273.40985	18	
274.61423	18	
276.98738	18	
280.30764	18	
281.13265	56	
286.13903	44	
287.24256	18	
297.15999	54	
298.96338	18	
302.40789	18	
302.70379	18	
306.13699	50	
310.15265	66	
311.15294	24	
313.15938	62	
314.14881	88	
314.62133	18	
316.13728	50	
316.51820	18	
321.09768	18	
323.78110	18	
326.13951	80	
328.16172	50	
331.17250	148	1+
331.20805	52	
338.09130	36	
339.78309	18	
343.15487	54	
343.38180	18	
344.15356	50	
347.85314	18	
351.33231	18	
354.24251	50	
357.17930	36	
357.66419	18	
359.01668	18	
362.17427	32	
368.23916	18	
369.16798	30	
373.13501	78	
383.87955	42	
385.38913	18	
386.15220	32	
386.99378	18	
387.17326	38	
389.19311	30	
394.20920	18	
395.23475	40	
397.18423	28	
398.89987	30	
402.17766	38	
403.17020	62	
404.21792	68	
406.33551	18	
406.73655	18	
407.91971	18	
420.25887	18	
432.07438	18	
432.29745	18	
433.05959	18	
434.22279	26	
435.49749	18	
435.54118	18	
438.21589	28	
439.22789	28	
443.21564	38	
445.18945	38	
451.93058	18	
453.68483	18	
456.19990	30	
457.20073	20	
457.52815	18	
458.07132	18	
459.26250	24	
461.23044	44	
462.22656	82	
463.81940	18	
465.03201	18	
466.18878	32	
468.23176	70	
472.18155	56	
472.65949	18	
475.91967	30	
END IONS

###FS:    #m/z: 538.77393 #charge 2+
###MS: 963
###MSMS: 964
BEGIN IONS
TITLE=Cmpd 19, +MS2(538.7739), 29.3eV, 8.4min #964
RTINSECONDS=506.789
SCANS=963-964
PEPMASS=538.77393	24474
CHARGE=2+
168.11171	38	
208.15551	44	
212.10138	68	
217.08986	42	
222.12152	58	
224.10538	58	
225.99963	38	
229.10689	32	
237.09986	56	
239.14312	112	
240.14130	146	
241.08162	50	
241.12528	82	
241.16774	64	
242.17747	42	
247.15103	48	
257.15288	138	
262.14329	44	
267.16692	48	
270.16595	62	
272.06543	48	
274.09403	80	
277.14638	34	
277.33507	42	
279.14253	58	
281.18469	48	
284.10111	42	
291.11936	56	
292.10318	50	
297.15834	54	
297.19698	42	
298.14955	32	
301.17693	40	
312.16147	68	
313.18328	58	
315.12199	32	
315.16408	58	
319.19456	190	1+
323.75211	36	
324.90067	32	
339.19313	60	
350.90816	50	
351.16546	68	
355.15365	58	
356.15634	38	
357.87809	38	
358.19703	32	
360.93304	36	
364.12157	40	
364.93699	42	
368.11910	44	
368.88189	188	1+
370.87557	64	
372.18785	54	
381.17250	34	
382.27169	50	
384.18125	40	
385.18309	60	
385.85944	44	
386.91545	56	
396.21504	36	
397.20569	38	
402.19535	58	
403.19274	54	
404.87549	36	
410.82699	60	
410.87556	42	
411.19178	50	
412.21766	56	
415.24532	46	
418.90036	34	
426.89942	32	
428.84968	160	1+
429.23276	108	
430.22395	76	
430.82505	66	
430.87714	54	
431.25496	46	
437.20272	56	
438.19872	40	
440.98238	36	
446.86727	84	
448.24994	34	
448.84703	72	
450.24121	46	
450.34494	42	
458.78929	42	
461.15023	58	
464.87088	92	
485.28953	54	
497.24575	62	
509.26811	34	
515.25938	84	
517.17689	46	
517.27924	52	
518.27733	42	
524.26678	36	
525.25568	60	
530.29261	50	
532.28285	36	
535.47804	34	
542.28262	38	
543.44009	38	
549.15416	46	
554.91504	34	
559.30670	40	
562.26289	56	
571.32895	52	
583.19585	52	
585.04050	58	
585.24911	44	
590.29980	54	
605.24164	48	
618.30543	56	
630.40311	46	
631.29956	70	
635.34858	44	
647.32193	34	
653.34249	120	1+
658.29916	76	
670.38481	32	
675.36913	76	
715.67070	68	
775.39414	32	
803.49270	36	
815.38226	34	
860.70879	78	
924.38586	46	
END IONS

###FS:    #m/z: 474.73756 #charge 2+
###MS: 965
###MSMS: 966
BEGIN IONS
TITLE=Cmpd 20, +MS2(474.7376), 26.0eV, 8.5min #966
RTINSECONDS=507.419
SCANS=965-966
PEPMASS=474.73756	69894
CHARGE=2+
145.95259	18	
157.12191	18	
164.08740	18	
164.97711	18	
167.54206	18	
168.35275	18	
172.70032	18	
173.63718	18	
182.81579	18	
183.82578	18	
200.11558	22	
213.12409	44	
215.10039	60	
215.13217	24	
223.10633	32	
227.06115	42	
229.14001	32	
230.14830	40	
230.74779	18	
232.13013	66	
232.16431	78	
233.08805	42	
239.09617	36	
241.08391	34	
241.15147	52	
244.08674	42	
245.06445	44	
246.07323	64	
258.16623	34	
259.09649	44	
259.14338	64	
260.13788	28	
264.13968	58	
266.16669	36	
272.08618	50	
280.13278	40	
284.56526	18	
290.17755	18	
291.35572	18	
292.87658	18	
294.74278	18	
296.13843	40	
299.12652	50	
305.18966	42	
310.97833	72	
311.21396	18	
311.52337	18	
312.64608	80	
313.15612	18	
313.21169	22	
314.15147	94	
318.32738	18	
320.89068	28	
324.87458	18	
325.47867	18	
326.14033	54	
327.16261	72	
329.98915	18	
331.17245	174	
331.24119	52	
331.65045	18	
332.29420	18	
337.63971	18	
339.58534	18	
340.43951	18	
341.61878	18	
344.87714	18	
345.69415	18	
348.19468	46	
349.18784	54	
356.11237	68	
357.19415	18	
359.21012	18	
359.26964	18	
366.22752	32	
367.93289	18	
370.14637	72	
372.90018	54	
388.80817	18	
389.17207	42	
389.27792	18	
390.12787	38	
390.47680	22	
391.03036	20	
391.78631	18	
397.16535	32	
398.08468	18	
398.54432	18	
399.20858	54	
402.00535	18	
402.24813	46	
403.19646	58	
404.17494	58	
409.06755	18	
411.84060	18	
416.85356	18	
418.92401	18	
422.20869	18	
425.15960	50	
426.93260	18	
427.75495	18	
427.92818	18	
428.14476	18	
436.89678	18	
443.20716	24	
455.44808	18	
456.20799	22	
457.21773	30	
459.26090	70	
460.20165	40	
463.81941	18	
466.17586	22	
466.35359	18	
470.21062	26	
471.35743	18	
472.20876	42	
473.18359	40	
483.30216	38	
484.04128	20	
484.24694	34	
488.22169	36	
491.22469	32	
493.29611	52	
501.25413	38	
502.19804	72	
503.20210	46	
517.24905	36	
544.23860	40	
562.30137	44	
573.38785	50	
589.27358	52	
600.26760	40	
601.27024	56	
615.26806	28	
616.23562	34	
618.30991	42	
619.30772	30	
631.25392	22	
631.30603	20	
650.29006	34	
651.25209	34	
704.31312	56	
717.30835	30	
719.40227	26	
733.31478	32	
741.35687	36	
749.32205	38	
776.38966	32	
820.36936	44	
832.48967	30	
END IONS

###FS:    #m/z: 538.77457 #charge 1+
###MS: 965
###MSMS: 967
BEGIN IONS
TITLE=Cmpd 21, +MS2(538.7746), 29.3eV, 8.5min #967
RTINSECONDS=507.482
SCANS=965,967
PEPMASS=538.77457	24836
CHARGE=1+
213.14703	46	
217.08823	50	
222.11947	34	
224.13848	36	
239.14812	64	
240.13151	38	
241.13963	54	
244.09296	74	
256.09327	66	
257.15603	94	
258.15379	58	
270.18298	42	
275.11401	54	
279.13280	88	
295.14176	62	
296.91937	34	
297.15383	60	
299.06362	36	
299.20232	44	
308.08168	70	
312.19898	46	
317.21820	52	
319.19562	102	
324.19133	40	
329.18254	66	
337.14411	82	
340.20039	74	
342.18867	74	
346.96524	54	
357.21358	62	
358.19711	48	
359.21615	66	
366.21802	50	
369.90380	56	
372.17054	40	
373.12433	32	
382.68655	66	
384.19901	48	
386.90198	70	
392.92240	50	
394.11282	32	
394.17833	58	
395.10397	68	
414.22724	64	
428.84872	38	
429.23334	82	
431.26156	36	
442.12501	54	
446.85883	226	1+
447.25202	42	
448.84269	34	
450.88000	38	
456.20352	36	
458.95406	32	
464.86657	54	
476.86862	44	
478.22908	62	
486.88788	32	
489.21156	40	
497.25512	70	
498.28934	58	
507.25539	50	
524.26136	54	
543.15240	36	
544.26365	38	
END IONS

###FS:    #m/z: 431.54709 #charge 1+
###MS: 968
###MSMS: 969
BEGIN IONS
TITLE=Cmpd 22, +MS2(431.5471), 23.6eV, 8.5min #969
RTINSECONDS=508.166
SCANS=968-969
PEPMASS=431.54709	14482
CHARGE=1+
205.11133	40	
210.03578	80	
210.15330	92	
210.95052	56	
212.15434	52	
217.09205	60	
218.12020	48	
219.12152	58	
223.10301	32	
226.07228	60	
226.11262	52	
226.15044	66	
229.18051	46	
230.14827	40	
233.08325	52	
233.16635	46	
234.09205	36	
240.11288	44	
241.85915	40	
244.09894	64	
246.10193	64	
247.11417	100	
248.16602	34	
249.05503	48	
249.12508	60	
250.11403	38	
254.11169	70	
255.07677	72	
257.08662	70	
257.15363	58	
261.15218	44	
262.10869	50	
271.13819	46	
275.09351	112	
278.10838	34	
279.09878	64	
283.14457	46	
285.07919	226	1+
286.91984	54	
286.95974	38	
287.11380	34	
296.14560	46	
297.15250	40	
305.15421	56	
308.11198	38	
308.98322	42	
312.20327	40	
312.86393	42	
313.10932	32	
313.16985	34	
315.10004	42	
319.14386	56	
320.10903	48	
325.17935	98	
326.10289	46	
327.09891	50	
327.15547	110	
329.22491	64	
330.09901	60	
332.19473	50	
336.91026	60	
337.19327	42	
339.96656	54	
340.18878	36	
341.17873	42	
342.26183	46	
343.14571	64	
344.12837	62	
345.14512	36	
347.16498	86	
348.23827	58	
352.82519	44	
353.18822	38	
354.24765	36	
355.13366	42	
355.27744	44	
358.19339	52	
370.14550	36	
389.13097	42	
390.88526	56	
393.15978	34	
396.86389	38	
400.17238	60	
412.22692	88	
415.22280	66	
422.82209	44	
425.23204	42	
429.24085	146	
430.25902	118	
430.40695	32	
431.19999	46	
432.31458	46	
END IONS

###FS:    #m/z: 474.73794 #charge 2+
###MS: 970
###MSMS: 971
BEGIN IONS
TITLE=Cmpd 23, +MS2(474.7379), 26.0eV, 8.5min #971
RTINSECONDS=508.803
SCANS=970-971
PEPMASS=474.73794	72024
CHARGE=2+
187.93658	20	
209.12385	42	
213.18787	74	
214.11387	54	
215.10314	88	
216.12223	74	
219.13081	50	
223.10142	22	
227.05986	48	
230.14830	50	
231.11585	28	
232.12411	330	1+
234.12836	48	
240.10884	74	
241.11962	90	
246.90818	38	
255.19346	98	
257.22466	72	
258.10332	112	
258.15220	108	
259.08823	98	
259.18881	32	
260.13911	170	
261.14766	64	
261.21460	50	
262.05455	50	
262.10540	38	
268.12764	124	
279.99883	24	
280.11472	62	
284.18120	48	
290.10955	52	
297.16050	88	
301.89838	20	
303.19073	30	
305.19979	40	
308.16493	56	
309.14767	132	
310.76397	20	
313.16330	94	
314.15630	160	
323.17355	44	
326.13531	22	
326.18712	30	
327.15152	40	
330.82416	22	
331.17698	166	
332.18073	62	
333.12403	50	
335.06802	44	
337.96589	68	
340.11550	38	
342.20635	102	
343.16309	42	
346.19096	56	
347.22760	52	
351.15979	38	
352.17429	68	
353.15531	48	
356.10717	28	
360.16312	20	
361.18280	48	
370.87069	50	
374.12569	26	
375.18805	48	
378.24471	28	
379.20261	38	
382.40541	34	
383.16860	48	
384.19822	52	
385.22861	36	
386.17096	38	
388.16820	34	
389.18768	24	
391.05158	56	
409.16194	48	
414.24526	58	
415.18368	52	
424.24830	40	
425.18134	34	
430.21590	30	
432.20938	82	
442.19927	74	
443.26556	44	
454.27571	56	
456.29200	46	
456.82590	20	
456.87219	42	
458.18987	46	
459.27150	44	
460.22551	34	
463.92652	20	
466.21817	32	
466.62775	26	
467.19681	68	
470.25862	30	
470.81873	38	
472.26635	52	
473.18083	62	
484.19882	56	
485.19717	32	
485.28194	56	
486.21461	28	
494.24891	62	
504.19264	24	
512.20541	116	
512.27959	42	
514.21233	46	
517.28379	24	
518.22109	140	1+
520.28759	48	
525.22549	42	
535.22436	74	
542.31045	36	
543.24790	20	
553.23999	52	
555.23483	66	
556.23518	34	
556.28744	38	
561.19660	42	
570.28580	34	
570.34108	36	
571.23585	84	
573.25389	38	
574.25709	42	
582.27895	32	
585.28080	36	
589.26108	74	
601.25524	42	
603.29159	34	
618.29932	24	
619.29584	90	
633.24310	30	
639.32408	42	
668.28908	32	
700.29590	54	
701.34404	32	
703.31866	30	
704.29473	32	
732.34104	44	
749.32513	94	
750.33033	24	
750.42032	36	
777.34949	58	
802.69407	34	
803.34712	24	
805.32844	22	
820.38923	58	
832.38105	46	
833.41427	54	
834.36903	52	
868.60590	18	
END IONS

###FS:    #m/z: 538.77452 #charge 1+
###MS: 970
###MSMS: 972
BEGIN IONS
TITLE=Cmpd 24, +MS2(538.7745), 29.3eV, 8.5min #972
RTINSECONDS=508.863
SCANS=970,972
PEPMASS=538.77452	32420
CHARGE=1+
211.12205	64	
217.07520	290	1+
219.16131	42	
222.12013	44	
229.11631	58	
237.16080	40	
238.14045	36	
239.14272	80	
240.12525	142	
240.16338	42	
242.15326	46	
244.09558	54	
252.09208	54	
256.99871	80	
257.15154	70	
266.15368	72	
274.05134	44	
274.10791	62	
280.12765	64	
281.18951	98	
285.13848	56	
292.12105	54	
296.15129	44	
297.14941	78	
298.14480	62	
299.20584	70	
300.05529	32	
305.14961	44	
310.11207	52	
315.15935	36	
319.19324	98	
320.19768	50	
320.35261	36	
330.03654	34	
333.16717	40	
336.17201	32	
342.12307	40	
360.17247	46	
362.90939	44	
365.20142	72	
367.15233	32	
368.87306	40	
370.17957	48	
382.23579	58	
402.18936	40	
404.20781	48	
410.23336	38	
410.82261	46	
412.21477	68	
417.20016	54	
423.22648	42	
426.21448	30	
427.03409	70	
428.86438	68	
430.21590	44	
431.24717	38	
443.26869	32	
444.89790	34	
446.86109	218	1+
457.24303	42	
468.20972	48	
485.26762	54	
486.27277	30	
500.24321	48	
505.22965	40	
515.27379	72	
524.27138	72	
538.16952	56	
542.27524	80	
END IONS

###FS:    #m/z: 431.54688 #charge 1+
###MS: 970
###MSMS: 973
BEGIN IONS
TITLE=Cmpd 25, +MS2(431.5469), 23.6eV, 8.5min #973
RTINSECONDS=508.928
SCANS=970,973
PEPMASS=431.54688	16876
CHARGE=1+
204.10188	60	
212.13913	40	
216.08750	66	
219.13826	40	
221.09927	52	
225.13753	42	
225.17200	54	
226.08116	38	
226.15006	168	1+
227.06923	54	
228.06090	54	
228.17886	36	
229.08701	40	
230.14388	44	
233.11016	38	
233.14327	80	
234.93246	44	
239.11087	52	
239.14393	60	
240.12965	90	
241.00179	82	
242.14504	64	
244.08487	164	
245.08911	64	
247.10420	152	
250.08088	52	
257.13595	58	
257.16933	46	
261.08746	92	
271.13385	34	
278.11181	32	
279.10366	78	
282.04039	74	
282.15070	44	
285.08891	34	
285.13081	34	
286.11755	66	
290.10177	44	
290.94475	38	
292.02621	64	
293.12204	58	
312.18995	50	
313.06897	72	
313.87940	72	
315.16450	52	
320.13595	40	
323.15962	32	
326.10203	54	
326.97663	72	
327.09371	166	
327.19937	48	
330.11405	74	
332.17428	54	
334.19090	58	
341.17943	54	
342.17141	52	
343.15842	48	
344.14933	42	
344.19796	34	
347.22479	74	
358.86692	54	
362.12291	54	
367.17995	36	
369.16798	36	
370.87958	42	
371.24867	52	
376.16142	90	
379.17222	66	
384.21364	42	
397.21289	48	
404.82374	40	
412.20583	46	
413.88664	50	
415.23859	32	
415.48252	50	
428.16613	42	
429.23953	192	
430.88613	66	
431.30711	32	
431.87973	34	
432.74998	62	
432.85829	38	
END IONS

###FS:    #m/z: 474.73783 #charge 2+
###MS: 974
###MSMS: 975
BEGIN IONS
TITLE=Cmpd 26, +MS2(474.7378), 26.0eV, 8.5min #975
RTINSECONDS=509.658
SCANS=974-975
PEPMASS=474.73783	80702
CHARGE=2+
149.87449	18	
152.29390	18	
153.27422	18	
203.09657	52	
209.17261	60	
211.04646	46	
213.12788	72	
214.07413	22	
215.09958	120	
215.13746	150	
220.15763	60	
222.11916	66	
225.09832	52	
226.09130	68	
226.73010	20	
227.06742	54	
228.07246	74	
229.11575	48	
231.15312	58	
232.10673	26	
233.14792	44	
237.12838	50	
237.19802	58	
240.12130	72	
241.08990	66	
243.11868	92	
244.10209	52	
249.09581	60	
253.13393	26	
255.17323	56	
258.09903	50	
258.13963	106	
259.09629	82	
260.14076	28	
261.13482	60	
264.13470	90	
267.05551	62	
270.11809	56	
276.11345	50	
286.14409	56	
296.13835	36	
297.15698	36	
298.13341	26	
299.06070	22	
301.13477	36	
304.18067	64	
305.17315	36	
309.14078	44	
313.15552	40	
314.14243	64	
324.14409	42	
326.73525	34	
326.96746	22	
327.16208	50	
328.84221	28	
329.17695	44	
331.17628	190	
332.17541	84	
333.06225	52	
343.15844	62	
345.16011	34	
345.37795	18	
346.14778	64	
346.24424	18	
347.22848	62	
347.74091	18	
348.18517	18	
352.59419	18	
353.03170	18	
353.15498	54	
355.12396	38	
358.53586	18	
364.92736	50	
368.13894	62	
369.46562	18	
369.67190	18	
371.16789	48	
374.14409	48	
376.40988	18	
383.86228	30	
386.16271	34	
387.18594	100	
387.23583	18	
389.19986	46	
391.24777	18	
393.17027	46	
393.37940	48	
393.90723	50	
396.68651	18	
402.25677	44	
402.52502	18	
408.11534	18	
412.98597	20	
415.18067	54	
417.59664	18	
420.18340	46	
421.17247	48	
422.18474	26	
430.22207	32	
438.18232	44	
442.22179	32	
443.19527	32	
454.17625	34	
459.25806	48	
460.22766	106	
469.18993	24	
471.22962	28	
472.19785	32	
473.17197	32	
473.26854	36	
474.81153	42	
475.75344	34	
478.23468	44	
484.19846	32	
489.77952	68	
489.97885	20	
498.22800	30	
501.22339	20	
502.25522	28	
508.20663	42	
512.35453	56	
514.24976	36	
519.22453	26	
520.22604	32	
528.29742	32	
534.42889	36	
542.31231	28	
543.24331	36	
546.18313	36	
570.29675	52	
571.30097	26	
573.28343	52	
618.31094	32	
619.33225	34	
623.29787	60	
632.28641	26	
633.23056	36	
643.27291	50	
650.82469	56	
665.32594	36	
670.35752	28	
672.30424	28	
675.04124	20	
701.32514	30	
721.29822	50	
759.56695	20	
814.36742	36	
820.47698	26	
832.42095	20	
879.25998	20	
END IONS

###FS:    #m/z: 538.77393 #charge 1+
###MS: 974
###MSMS: 976
BEGIN IONS
TITLE=Cmpd 27, +MS2(538.7739), 29.3eV, 8.5min #976
RTINSECONDS=509.714
SCANS=974,976
PEPMASS=538.77393	37424
CHARGE=1+
197.09668	32	
217.07193	126	
223.09910	78	
226.12566	24	
229.10924	62	
238.14150	70	
239.15313	104	
240.13270	124	
241.13093	50	
244.09307	86	
246.75541	60	
247.03936	58	
258.14384	38	
259.13088	44	
265.01443	38	
265.14674	30	
274.09925	42	
274.48182	28	
275.56714	30	
275.95137	30	
279.05223	32	
279.12683	36	
281.17664	62	
281.24584	60	
297.15514	72	
301.14872	56	
310.11204	62	
312.14588	32	
315.15951	60	
323.15812	58	
337.14978	68	
343.18703	40	
350.14358	30	
351.16160	38	
354.18405	58	
355.15466	140	1+
355.21432	44	
357.20810	46	
371.16849	38	
372.23667	48	
375.18596	46	
387.88965	32	
402.19264	60	
412.21720	50	
414.23429	32	
420.88169	32	
423.21617	44	
430.21868	58	
431.87162	48	
432.27488	42	
446.86100	92	
447.24081	68	
448.75116	24	
454.18775	34	
464.87342	52	
465.14390	36	
469.88187	44	
473.23946	30	
487.27927	50	
493.96349	24	
496.21775	50	
515.26572	66	
516.27923	40	
526.24565	54	
533.40087	28	
END IONS

###FS:    #m/z: 431.54572 #charge 1+
###MS: 974
###MSMS: 977
BEGIN IONS
TITLE=Cmpd 28, +MS2(431.5457), 23.6eV, 8.5min #977
RTINSECONDS=509.777
SCANS=974,977
PEPMASS=431.54572	24810
CHARGE=1+
200.13773	54	
201.10849	60	
204.09681	68	
205.09645	34	
214.12093	44	
215.11563	44	
218.06117	48	
219.14201	58	
220.13079	48	
226.07821	132	
226.15377	198	
227.16444	76	
232.06659	56	
233.09228	34	
238.08073	68	
239.14750	56	
240.12551	280	1+
240.18133	62	
244.08520	80	
244.11537	26	
246.17411	28	
247.11309	76	
250.12651	54	
254.89599	28	
256.12554	50	
257.09565	50	
261.08839	84	
263.11881	84	
273.10723	50	
278.10960	32	
285.07667	156	
286.13838	36	
292.11942	46	
294.91477	48	
299.08804	38	
303.07636	56	
308.16503	62	
312.12452	30	
313.06872	54	
313.19798	66	
315.15947	40	
320.12864	66	
322.18755	54	
323.17457	44	
326.14510	46	
327.51735	34	
329.21450	58	
330.14200	44	
342.19394	48	
343.15405	46	
344.11947	58	
347.23272	40	
347.80885	28	
348.16147	66	
348.24356	50	
354.13348	58	
355.92814	48	
361.43844	26	
362.15248	52	
365.15484	28	
370.13480	30	
374.15248	40	
379.01479	48	
380.21875	40	
381.21027	28	
385.17084	38	
388.78771	34	
388.88781	32	
390.13001	60	
391.15685	58	
394.24635	36	
403.86051	40	
406.16132	42	
410.18558	48	
411.22967	44	
411.28305	68	
423.20469	32	
425.20300	44	
428.13381	44	
429.24373	90	
429.30880	40	
430.23558	76	
431.24584	68	
431.32080	26	
431.87924	44	
431.98098	52	
432.18270	48	
432.87358	56	
432.98610	28	
433.24510	62	
END IONS

###FS:    #m/z: 474.73728 #charge 2+
###MS: 978
###MSMS: 979
BEGIN IONS
TITLE=Cmpd 29, +MS2(474.7373), 26.0eV, 8.5min #979
RTINSECONDS=510.486
SCANS=978-979
PEPMASS=474.73728	87206
CHARGE=2+
210.11964	46	
212.13084	56	
214.10643	66	
215.13052	342	
221.14135	40	
222.13014	64	
226.07627	40	
226.11897	40	
227.08061	44	
228.17071	36	
230.16051	40	
232.11823	40	
234.14404	68	
240.09963	48	
240.12822	56	
240.15663	44	
241.12458	48	
241.19161	36	
242.14005	56	
244.09188	74	
245.03148	58	
245.07004	40	
246.10320	36	
248.16361	40	
252.14183	66	
255.06846	98	
258.10250	42	
258.14180	112	
259.10278	40	
260.14434	122	
260.42496	80	
261.13069	70	
261.16491	38	
262.20835	36	
262.92070	36	
267.10725	38	
269.13279	72	
270.15161	44	
280.13267	40	
280.91496	28	
284.95023	46	
286.16175	32	
288.99686	60	
289.14024	46	
292.12530	34	
293.12479	36	
303.19632	46	
306.14244	64	
309.15909	44	
310.10919	22	
313.15842	68	
314.15349	70	
321.09269	32	
325.15985	24	
330.10825	54	
330.72183	52	
331.17255	134	
338.11052	32	
341.18118	34	
342.16647	38	
343.19713	36	
348.20435	30	
352.10371	34	
366.21394	40	
366.87031	44	
368.15634	28	
369.18012	62	
370.17603	40	
373.15752	46	
382.18987	36	
387.19170	40	
389.24261	32	
395.21275	28	
403.15274	36	
408.17422	54	
410.20024	44	
410.91077	54	
412.21809	68	
413.15387	52	
415.22999	42	
420.17609	74	
426.18409	34	
427.18750	42	
428.83849	70	
430.25351	44	
438.17486	28	
440.19067	32	
441.23941	46	
442.21835	110	
446.17415	40	
447.90665	60	
451.74180	62	
455.17195	34	
457.22468	58	
459.27129	28	
460.21919	34	
460.27625	46	
461.20343	44	
461.23971	48	
469.22860	36	
472.18681	62	
472.22774	34	
476.18178	52	
484.17509	52	
488.20992	60	
502.20995	36	
523.20885	38	
525.27026	26	
535.30114	28	
539.29406	30	
546.24697	34	
553.25833	44	
556.23236	24	
570.32821	36	
572.29591	24	
572.43146	52	
573.31349	50	
573.37025	32	
584.29467	34	
588.34373	44	
589.31532	32	
600.28211	42	
600.32945	32	
601.29983	36	
603.27855	42	
616.28331	42	
618.30120	36	
618.39477	36	
633.24404	28	
634.23632	34	
650.26277	32	
659.30555	40	
673.69370	52	
675.30091	36	
692.76779	76	
704.28677	58	
704.37375	32	
706.31345	34	
710.38057	30	
719.34028	40	
721.29920	24	
731.28644	52	
737.34644	30	
738.38366	34	
749.34642	24	
750.31538	24	
803.33202	26	
814.36527	50	
820.43002	44	
831.03921	54	
END IONS

###FS:    #m/z: 538.77394 #charge 1+
###MS: 978
###MSMS: 980
BEGIN IONS
TITLE=Cmpd 30, +MS2(538.7739), 29.3eV, 8.5min #980
RTINSECONDS=510.543
SCANS=978,980
PEPMASS=538.77394	38434
CHARGE=1+
210.11544	38	
212.13179	44	
213.11544	50	
217.07561	280	
220.06416	32	
223.10102	58	
224.17269	54	
226.11913	38	
229.12134	48	
230.16095	58	
234.98530	46	
239.18899	86	
240.09559	62	
240.14215	116	
244.09056	72	
246.13835	46	
249.77392	28	
252.00452	62	
252.12999	34	
256.10532	32	
257.16153	56	
258.15328	46	
259.14108	36	
260.19643	38	
265.13795	56	
275.09589	56	
281.19220	58	
283.14461	48	
284.14556	68	
285.98894	56	
292.09874	58	
295.17978	46	
299.20398	86	
300.14921	38	
301.11173	40	
307.12276	64	
310.13426	40	
311.16380	38	
313.20940	28	
319.18803	86	
320.19333	60	
323.11982	28	
325.14197	36	
327.12481	52	
332.86233	40	
337.14477	64	
338.16865	58	
341.16770	66	
353.12108	54	
357.17003	48	
358.17406	38	
363.08046	36	
366.21837	34	
368.88200	70	
368.93331	54	
369.87379	38	
372.18159	58	
386.86446	32	
388.74150	28	
401.17589	40	
402.20101	62	
408.17964	46	
414.25010	38	
426.14312	32	
428.24206	28	
429.24760	60	
429.30932	32	
430.21508	80	
445.23010	60	
446.85464	188	1+
448.24474	42	
455.22923	36	
456.21247	40	
459.24009	30	
462.82291	46	
462.87822	30	
464.87751	40	
467.27006	62	
485.27598	72	
507.26735	30	
515.29898	46	
525.26897	48	
528.22341	42	
539.21478	60	
544.28095	42	
END IONS

###FS:    #m/z: 431.54715 #charge 1+
###MS: 978
###MSMS: 981
BEGIN IONS
TITLE=Cmpd 31, +MS2(431.5472), 23.6eV, 8.5min #981
RTINSECONDS=510.604
SCANS=978,981
PEPMASS=431.54715	23280
CHARGE=1+
207.10313	68	
209.06475	70	
210.93618	58	
216.09111	108	
216.13007	56	
219.07496	54	
225.12186	66	
226.07591	98	
226.12099	56	
226.16512	108	
227.06030	62	
230.14344	56	
233.09115	202	
235.93667	42	
237.13475	32	
239.14775	76	
240.06715	48	
240.12988	86	
244.09425	208	
246.61174	28	
247.10005	56	
248.15522	44	
249.11118	28	
250.14694	60	
256.14846	32	
257.08948	92	
259.09781	58	
260.13360	62	
263.08328	68	
265.16587	54	
268.16012	64	
270.09680	66	
271.06164	60	
272.13119	46	
274.12374	42	
276.13494	60	
278.10859	58	
279.16498	48	
285.08461	268	1+
288.92150	50	
291.10175	50	
292.08454	58	
302.00290	56	
302.11163	48	
302.17158	40	
307.14227	36	
308.90013	32	
310.15232	42	
313.16587	32	
314.19365	32	
323.16901	50	
325.14344	56	
327.09767	40	
328.10379	46	
330.10273	38	
330.13863	78	
331.12673	68	
332.18768	58	
334.91771	48	
335.17333	62	
343.16332	66	
344.19549	44	
346.12122	46	
347.13016	36	
347.16938	40	
347.22903	30	
348.94986	28	
349.16322	58	
354.27244	58	
358.93800	34	
362.19805	50	
370.24132	48	
371.23446	64	
373.92618	58	
384.21102	38	
385.05104	54	
388.87119	40	
389.19792	34	
390.14562	34	
390.89513	30	
391.15920	40	
394.18222	40	
400.27026	50	
403.91846	36	
408.17826	66	
414.23471	28	
415.14576	38	
421.20102	40	
423.19838	46	
427.12258	66	
429.23793	302	1+
430.89419	54	
END IONS

###FS:    #m/z: 450.26268 #charge 2+
###MS: 982
###MSMS: 983
BEGIN IONS
TITLE=Cmpd 32, +MS2(450.2627), 25.0eV, 8.5min #983
RTINSECONDS=511.346
SCANS=982-983
PEPMASS=450.26268	39778
CHARGE=2+
201.13252	50	
203.06805	34	
207.10658	40	
210.15825	260	1+
210.25295	54	
211.14029	58	
212.16719	34	
220.08698	44	
220.13889	36	
224.13750	42	
226.02983	62	
226.11893	292	1+
228.16619	810	1+
228.27688	40	
228.60994	82	
230.16045	56	
234.10290	58	
238.14603	68	
239.14839	84	
240.13353	186	1+
240.24109	60	
240.42462	38	
241.07055	36	
243.07446	44	
243.15260	62	
244.12560	56	
244.19757	56	
251.13756	46	
252.02154	54	
254.15257	40	
255.10998	38	
256.16439	958	1+
256.31277	28	
258.16949	78	
265.18181	66	
270.13863	46	
279.94048	36	
280.20611	46	
282.23003	34	
284.13310	46	
286.14757	32	
288.88591	46	
288.96165	52	
294.93670	34	
299.24104	94	
305.15873	52	
307.17225	38	
309.22335	200	
313.13786	42	
313.23138	54	
314.19452	54	
325.15919	44	
326.88015	34	
327.15731	36	
327.23699	508	1+
330.15621	62	
331.16156	122	
333.15614	34	
335.22064	38	
335.92743	34	
337.17912	46	
341.04911	28	
341.19516	56	
342.18874	58	
345.13407	36	
348.18597	420	
349.18996	226	
353.15986	38	
353.23720	58	
354.21144	416	1+
356.19989	68	
361.05531	32	
361.13859	42	
363.47912	42	
371.19792	128	
380.19348	44	
386.23246	48	
399.19956	170	1+
411.24571	38	
413.18090	60	
414.85649	102	
414.92093	48	
416.89001	40	
429.06133	52	
430.88170	30	
431.90715	42	
432.85192	30	
432.89706	36	
433.05541	40	
440.92113	46	
441.24604	40	
441.28912	48	
442.66599	36	
449.34427	32	
449.93251	30	
450.22975	70	
451.87401	54	
452.17116	58	
452.23035	50	
453.27388	92	
459.33229	54	
468.25112	280	1+
469.39223	44	
476.24423	152	
485.27785	40	
486.22329	110	
487.22118	44	
487.28012	36	
494.21947	48	
536.22151	60	
537.28931	28	
538.26708	60	
549.30043	40	
556.26895	48	
557.26733	50	
567.31566	30	
570.23153	28	
573.29124	544	1+
573.47587	40	
577.28119	70	
579.13028	34	
581.36224	38	
639.37669	28	
655.35928	34	
656.34387	36	
657.39764	32	
672.35041	34	
672.41315	76	
672.51059	32	
719.43636	30	
782.45104	30	
END IONS

###FS:    #m/z: 476.24580 #charge 1+
###MS: 984
###MSMS: 985
BEGIN IONS
TITLE=Cmpd 33, +MS2(476.2458), 26.0eV, 8.5min #985
RTINSECONDS=511.964
SCANS=984-985
PEPMASS=476.24580	65060
CHARGE=1+
149.79439	18	
152.58800	18	
160.15820	18	
165.14862	18	
166.74009	18	
168.39352	18	
171.79688	18	
172.97562	18	
173.65444	18	
180.13963	18	
181.33953	18	
185.23376	18	
186.36471	18	
187.16236	18	
192.12185	18	
194.68799	18	
210.14611	18	
210.91521	22	
211.15182	74	
215.13911	1108	1+
216.22590	18	
217.12579	36	
217.46307	18	
221.09446	60	
226.10976	28	
228.17451	64	
229.29103	18	
232.12982	36	
239.35040	18	
241.07517	80	
244.11947	18	
245.07263	90	
251.10784	50	
253.14813	56	
253.33585	56	
259.08742	72	
259.92688	18	
260.13505	94	
260.82270	26	
264.09547	18	
265.53927	18	
268.60166	18	
272.43705	20	
274.88323	18	
275.85607	18	
276.93950	18	
278.15380	18	
278.91696	32	
279.18487	32	
283.68299	18	
285.16604	22	
286.16966	38	
290.65480	18	
297.15522	44	
297.91448	18	
303.92537	20	
307.65528	18	
308.16933	88	
315.20552	46	
316.18039	30	
321.20664	36	
325.18093	42	
329.15772	18	
329.43792	18	
330.90738	18	
331.18463	118	
333.24238	36	
334.17887	26	
339.15663	60	
340.12203	46	
342.43195	18	
343.20672	38	
345.12565	78	
352.74165	18	
355.70690	18	
356.45756	18	
359.09111	18	
360.23662	60	
362.17451	30	
364.87704	26	
370.42709	18	
371.15049	24	
373.15134	28	
373.20792	54	
374.11223	44	
378.15249	38	
385.10705	44	
390.11891	60	
392.25788	18	
408.17808	54	
412.88633	48	
414.75629	18	
418.34573	18	
421.18750	60	
426.24615	18	
428.17187	42	
430.23315	62	
432.00084	20	
440.69598	18	
444.23635	42	
453.18974	48	
458.78862	18	
459.27684	34	
460.26523	64	
460.31464	18	
460.42134	18	
461.20320	50	
462.60843	18	
471.20955	30	
471.25618	36	
473.24057	42	
473.76971	18	
473.92923	18	
475.21656	46	
END IONS

###FS:    #m/z: 474.73764 #charge 2+
###MS: 984
###MSMS: 986
BEGIN IONS
TITLE=Cmpd 34, +MS2(474.7376), 26.0eV, 8.5min #986
RTINSECONDS=511.985
SCANS=984,986
PEPMASS=474.73764	112004
CHARGE=2+
144.88887	18	
157.76893	18	
159.97275	18	
162.96279	18	
169.20968	18	
174.27584	18	
180.19584	18	
182.04161	18	
184.79230	18	
195.10773	54	
204.05576	18	
209.05584	60	
213.11976	36	
214.13285	50	
214.58567	18	
215.12586	112	
215.33395	18	
216.13932	46	
221.09802	64	
224.84436	18	
232.02577	18	
232.12513	98	
233.10705	58	
236.39563	18	
236.97947	18	
240.12772	46	
241.07823	72	
246.23818	18	
247.10551	18	
252.29991	18	
254.62076	18	
256.85995	18	
258.14149	66	
260.13868	92	
261.61319	18	
264.01041	18	
264.14730	68	
264.26137	18	
264.33370	18	
270.11846	50	
277.14823	66	
279.02965	18	
280.12453	42	
280.25948	18	
284.60571	50	
289.99482	18	
298.17306	48	
305.80350	18	
308.61545	18	
309.15128	88	
309.35151	18	
312.02248	18	
312.13807	18	
313.17366	58	
314.13067	44	
316.29710	20	
321.96121	18	
323.17166	28	
325.47397	18	
326.15479	36	
327.18568	62	
331.10736	18	
331.17437	58	
333.18218	42	
334.57378	18	
334.86982	78	
341.18273	70	
344.21649	18	
344.52732	18	
357.09794	26	
361.16317	60	
364.15012	28	
371.14752	52	
385.08097	18	
385.17256	74	
396.26963	18	
404.67019	18	
404.94400	18	
406.63104	18	
407.94090	18	
414.22347	18	
419.00976	18	
421.15051	34	
422.27864	18	
423.41955	18	
429.29360	18	
435.37193	18	
441.87800	18	
443.27681	36	
452.93264	20	
456.09624	18	
457.20725	64	
463.62220	18	
464.20844	18	
469.25150	42	
474.32243	18	
478.71000	18	
484.22233	48	
486.86985	18	
487.35505	18	
493.10909	18	
493.31833	18	
505.54786	18	
506.82560	18	
519.23731	88	
520.68250	18	
524.33772	18	
530.29945	18	
532.21482	24	
542.54346	18	
542.64710	18	
545.29684	34	
545.96258	18	
551.53541	18	
552.46389	18	
553.47320	18	
559.75266	18	
560.34636	38	
562.69769	18	
564.84155	18	
567.56920	18	
568.89803	18	
570.57219	18	
572.28601	40	
573.09432	18	
573.92791	18	
584.23120	18	
589.22756	28	
589.30190	40	
591.08311	18	
593.50985	18	
598.53830	18	
600.29743	72	
601.29554	48	
603.49795	18	
605.31883	62	
619.45147	30	
624.73774	18	
627.66522	18	
628.82632	18	
648.29591	18	
652.08644	18	
654.17326	18	
674.30411	36	
685.27953	20	
703.27597	58	
717.34671	26	
738.34503	46	
750.34081	22	
785.36769	34	
END IONS

###FS:    #m/z: 431.54409 #charge 1+
###MS: 984
###MSMS: 987
BEGIN IONS
TITLE=Cmpd 35, +MS2(431.5441), 23.6eV, 8.5min #987
RTINSECONDS=512.023
SCANS=984,987
PEPMASS=431.54409	38490
CHARGE=1+
201.12433	56	
204.08934	66	
209.04642	42	
209.12861	26	
212.15047	44	
216.09159	34	
219.13683	66	
225.12144	42	
226.08310	58	
226.15462	274	1+
226.20645	24	
227.06316	74	
227.19445	58	
229.08965	52	
233.08624	68	
236.10207	40	
240.14544	28	
241.07495	62	
244.09157	138	
244.14623	106	
245.08600	24	
247.10224	136	
248.11155	60	
248.17030	32	
250.11508	136	
251.12677	22	
257.10266	44	
257.16177	50	
259.09264	42	
261.29369	18	
263.14153	42	
265.15927	48	
266.14495	36	
270.15562	38	
270.84922	32	
273.13739	64	
274.31075	38	
275.07037	26	
277.16679	60	
278.11338	90	
279.10814	46	
280.04451	46	
282.12930	42	
285.07989	144	
286.10799	26	
291.15006	46	
292.11656	60	
302.11587	44	
304.09476	46	
307.13194	42	
308.97417	18	
310.14129	30	
311.10656	64	
312.11943	38	
313.03653	46	
313.09825	106	
314.09688	38	
321.97807	26	
323.15844	28	
327.09378	30	
330.13876	58	
332.18343	54	
336.31636	26	
339.14181	42	
340.19331	44	
342.18097	50	
343.15721	54	
344.11389	50	
344.18275	46	
347.16434	50	
348.93753	50	
353.15456	54	
354.91804	34	
359.20631	54	
365.14688	34	
366.83406	42	
377.13594	42	
382.11569	20	
382.15827	36	
387.08745	50	
387.24025	46	
388.15245	36	
413.87720	50	
414.21767	42	
421.17112	70	
423.19609	18	
425.26737	46	
428.11488	22	
429.24065	78	
430.23468	24	
436.15071	22	
END IONS

###FS:    #m/z: 450.26230 #charge 2+
###MS: 984
###MSMS: 988
BEGIN IONS
TITLE=Cmpd 36, +MS2(450.2623), 25.0eV, 8.5min #988
RTINSECONDS=512.077
SCANS=984,988
PEPMASS=450.26230	43628
CHARGE=2+
175.62675	54	
208.07164	58	
208.09965	82	
210.15293	36	
211.12911	58	
211.15641	82	
213.08194	54	
218.15373	50	
220.08683	72	
221.12927	28	
226.11716	722	1+
228.16595	498	1+
231.11422	60	
236.03963	28	
238.16085	38	
239.14953	130	
240.13504	114	
240.18032	44	
241.13532	52	
243.11154	46	
244.13091	108	
249.12497	52	
250.13382	70	
251.13295	34	
255.14405	42	
256.16505	510	1+
258.16401	54	
268.12916	46	
282.20836	34	
285.15684	42	
287.66793	74	
292.01057	28	
294.16459	56	
299.23536	40	
309.14492	28	
309.22412	192	
310.12953	64	
315.96036	48	
317.09961	58	
319.13054	48	
325.17009	48	
325.21552	40	
327.23724	724	1+
329.24382	58	
331.12656	38	
336.88564	52	
337.13891	102	
337.18509	70	
338.19327	60	
348.18269	316	1+
348.24147	40	
352.93255	32	
353.20533	72	
354.21200	270	
356.23907	42	
361.00777	26	
363.20424	62	
365.19206	50	
366.15209	46	
372.21872	42	
386.85446	32	
388.88017	40	
399.21354	44	
400.19979	38	
407.31167	26	
414.24362	38	
414.86137	62	
423.08657	58	
430.90038	30	
442.17553	48	
449.85166	48	
450.24435	74	
450.71746	72	
453.27555	46	
455.30324	56	
459.21129	42	
459.56048	52	
460.22455	48	
468.25253	56	
469.23376	40	
476.27479	68	
477.24304	58	
486.25778	44	
487.19431	34	
521.21294	50	
538.24986	76	
539.24416	64	
549.31337	72	
550.26963	40	
552.34825	36	
556.25908	134	1+
556.32659	48	
558.27311	30	
559.16963	40	
563.23040	50	
573.28137	402	1+
575.28985	60	
577.35582	40	
581.29270	50	
613.96774	26	
629.29325	50	
639.26571	26	
655.32881	32	
656.36363	44	
672.36258	98	
691.43234	44	
695.45500	38	
783.40946	36	
END IONS

###FS:    #m/z: 538.77449 #charge 1+
###MS: 984
###MSMS: 989
BEGIN IONS
TITLE=Cmpd 37, +MS2(538.7745), 29.3eV, 8.5min #989
RTINSECONDS=512.137
SCANS=984,989
PEPMASS=538.77449	42580
CHARGE=1+
217.08382	204	1+
222.14338	38	
222.17060	50	
226.07584	64	
226.17305	28	
229.13612	34	
230.14452	50	
239.15504	138	
240.13744	104	
241.11607	42	
244.08733	84	
244.13483	54	
249.11399	36	
253.08249	42	
254.12858	48	
257.15869	36	
258.13963	128	
259.15603	54	
268.13099	66	
269.14726	44	
279.16160	46	
282.12076	38	
285.14590	30	
291.13346	44	
296.15309	38	
297.15895	66	
299.21732	46	
301.18116	54	
302.16315	94	
316.53655	34	
321.21314	28	
323.17790	48	
326.13643	48	
327.17367	32	
329.20980	38	
331.15975	38	
332.10871	40	
340.14622	46	
355.15231	38	
357.19030	52	
362.98537	58	
365.22246	76	
366.14228	76	
368.88492	30	
372.25877	54	
374.25375	52	
377.51323	64	
379.43138	44	
382.13883	48	
384.17993	62	
385.19662	30	
391.15402	60	
394.17287	62	
412.21147	38	
414.23324	36	
414.33615	40	
422.17170	56	
424.19539	32	
426.15458	44	
427.82032	78	
428.86422	50	
428.90327	62	
430.26433	38	
431.88507	38	
432.41106	52	
438.20015	42	
446.85885	112	
447.24772	116	
447.54890	28	
448.25275	48	
458.25623	32	
464.86277	36	
465.85159	38	
467.26343	44	
468.12327	34	
468.24274	52	
471.74934	46	
473.23383	60	
481.24905	50	
488.27701	64	
491.24533	30	
494.82411	40	
496.23422	28	
497.26610	50	
515.26701	96	
541.32789	30	
542.27419	100	
END IONS

###FS:    #m/z: 646.80468 #charge 2+
###MS: 990
###MSMS: 991
BEGIN IONS
TITLE=Cmpd 38, +MS2(646.8047), 33.0eV, 8.6min #991
RTINSECONDS=512.927
SCANS=990-991
PEPMASS=646.80468	12574
CHARGE=2+
204.08949	54	
210.03513	76	
216.09416	80	
225.07758	50	
226.08174	50	
226.14537	96	
227.06107	222	
227.15607	36	
233.08678	52	
237.02813	46	
244.09044	444	1+
244.14319	52	
250.10908	66	
257.17233	112	
264.13325	38	
268.09626	46	
278.10594	64	
286.13737	36	
312.12052	56	
326.17314	66	
330.13658	38	
332.18314	70	
336.17070	56	
340.19863	40	
347.13589	42	
354.20829	34	
361.13933	84	
362.13422	96	
365.10288	38	
391.13908	44	
406.16118	40	
407.14062	116	
407.18099	60	
407.43958	56	
410.89076	42	
412.20668	56	
429.24520	166	
430.27614	48	
470.20970	36	
475.19031	38	
477.17307	48	
483.23208	36	
486.15896	42	
503.19276	54	
509.20990	46	
511.18214	50	
522.20157	52	
550.89350	36	
557.34558	64	
574.85748	36	
604.26973	54	
728.33020	40	
757.40866	44	
854.42398	36	
1032.57147	36	
END IONS

###FS:    #m/z: 476.24714 #charge 1+
###MS: 992
###MSMS: 993
BEGIN IONS
TITLE=Cmpd 39, +MS2(476.2471), 26.0eV, 8.6min #993
RTINSECONDS=513.544
SCANS=992-993
PEPMASS=476.24714	106270
CHARGE=1+
161.97526	18	
162.56208	20	
166.33814	18	
167.42013	18	
169.41744	18	
178.75119	18	
180.94147	18	
182.81936	18	
190.42778	18	
191.54547	18	
194.91814	18	
199.28341	20	
207.25739	18	
209.71759	18	
211.15308	64	
212.13525	78	
212.36772	18	
214.87108	28	
215.13494	1694	1+
215.33212	24	
215.90467	18	
216.23029	56	
225.16797	74	
225.71843	18	
228.19396	26	
231.40751	48	
232.13692	68	
236.80224	18	
239.10822	94	
239.15575	38	
241.11574	40	
241.85116	18	
243.12184	48	
243.16812	76	
244.07818	32	
244.11762	24	
256.74252	18	
259.10474	62	
260.14132	54	
263.58534	18	
267.57750	18	
273.74321	18	
282.10710	36	
282.38410	18	
284.16337	50	
286.14804	18	
286.44031	18	
288.78828	18	
294.11802	42	
294.73832	18	
296.13234	46	
298.17301	38	
299.17069	46	
303.24477	40	
303.62889	18	
306.94417	18	
310.85859	18	
311.16783	18	
316.15059	92	
316.96073	18	
323.06573	18	
330.78838	18	
331.17881	28	
332.20310	42	
332.50679	24	
333.16269	54	
334.18759	134	
343.23190	28	
344.31945	42	
347.52135	18	
349.18069	152	1+
356.18043	32	
357.11054	38	
366.91537	72	
370.12494	18	
372.19462	36	
373.14819	40	
376.96356	18	
377.14517	54	
380.11531	44	
382.97777	62	
384.91666	18	
389.17601	60	
389.95469	18	
392.18606	46	
394.72905	18	
409.50176	18	
411.80347	18	
413.25497	50	
413.62713	18	
417.24983	50	
424.31939	18	
426.23428	36	
437.17647	38	
443.21463	42	
450.77415	18	
454.23522	30	
460.21279	36	
465.18447	24	
467.21594	26	
471.26707	24	
472.19860	64	
472.72215	18	
475.19957	46	
477.34778	50	
481.56013	18	
END IONS

###FS:    #m/z: 474.73806 #charge 2+
###MS: 992
###MSMS: 994
BEGIN IONS
TITLE=Cmpd 40, +MS2(474.7381), 26.0eV, 8.6min #994
RTINSECONDS=513.563
SCANS=992,994
PEPMASS=474.73806	136668
CHARGE=2+
151.45200	18	
155.35520	18	
157.73935	18	
157.88403	18	
159.53276	18	
176.60555	18	
178.52730	18	
179.32906	18	
183.54556	18	
186.58989	18	
205.08897	18	
212.65388	22	
215.13216	484	
215.16991	52	
215.73741	18	
216.12970	18	
218.97479	18	
219.13362	18	
226.08786	50	
230.85843	36	
232.14356	58	
235.12113	38	
239.10762	56	
240.13671	72	
241.07437	18	
246.53398	18	
249.09139	40	
252.94885	18	
260.13701	86	
261.13070	32	
262.14667	26	
262.96109	18	
268.14266	98	
272.52327	74	
280.11915	96	
281.10135	58	
283.19028	54	
291.60598	18	
297.16880	54	
305.99119	18	
308.13531	20	
310.15039	26	
314.16421	32	
317.11951	62	
321.16808	52	
329.21080	36	
330.10330	18	
331.18132	36	
332.92905	18	
339.16137	42	
340.07266	18	
340.17899	40	
342.05915	20	
343.82331	18	
345.12969	62	
350.49402	18	
361.16217	18	
373.12598	62	
374.38668	18	
377.07027	18	
379.28929	18	
389.17446	76	
390.72512	18	
393.63009	18	
395.13993	18	
397.77671	18	
399.17701	90	
400.91468	18	
406.16677	18	
408.55431	18	
421.16121	24	
424.97195	18	
426.07328	18	
429.31531	18	
442.83027	18	
443.20485	18	
444.25371	70	
446.14085	18	
448.18914	40	
454.69443	18	
454.76140	18	
455.25267	18	
455.74420	18	
460.21544	74	
465.22398	18	
468.22708	54	
470.21502	46	
470.26718	18	
471.23317	26	
472.88718	18	
474.73292	18	
476.71940	18	
487.02580	18	
487.18175	18	
501.21578	36	
504.30115	18	
506.67833	18	
516.87942	18	
535.00474	24	
536.44644	18	
539.22314	40	
552.42085	18	
555.27959	42	
555.32286	40	
560.47118	18	
564.58658	18	
568.49861	18	
570.30380	40	
572.30697	70	
572.79991	18	
573.35073	38	
582.84667	18	
585.80109	18	
588.30583	22	
591.89786	18	
592.84696	18	
596.20995	18	
600.31126	70	
601.28189	24	
606.76205	18	
611.85270	18	
615.24962	18	
615.83089	26	
619.35918	18	
649.10250	20	
668.20447	18	
689.35628	48	
693.39126	34	
694.02199	18	
698.23417	18	
698.62842	18	
704.20821	18	
708.44534	36	
709.37351	22	
717.35760	22	
718.36026	28	
721.29862	18	
723.19066	20	
738.36715	30	
738.44088	20	
752.73723	18	
775.01583	18	
779.15254	18	
805.39112	40	
814.71064	18	
819.14659	18	
845.51292	18	
845.81736	18	
851.39065	18	
853.46146	18	
END IONS

###FS:    #m/z: 431.54268 #charge 3+
###MS: 992
###MSMS: 995
BEGIN IONS
TITLE=Cmpd 41, +MS2(431.5427), 23.6eV, 8.6min #995
RTINSECONDS=513.585
SCANS=992,995
PEPMASS=431.54268	64166
CHARGE=3+
152.98920	18	
156.47624	18	
161.72551	18	
168.09816	18	
175.92098	18	
178.61125	18	
214.08714	40	
216.11712	60	
219.10539	56	
226.11487	148	
226.15442	276	1+
227.07485	76	
228.09984	62	
232.10611	28	
233.08661	144	
235.09766	22	
239.15349	72	
240.12496	66	
241.08197	42	
244.08730	78	
246.13571	54	
247.11669	56	
247.14872	20	
249.81178	18	
250.11719	64	
250.22222	36	
252.15958	38	
253.23198	18	
254.93826	18	
255.64079	18	
257.18202	82	
257.43493	18	
258.15328	66	
265.23657	18	
265.33461	18	
270.95306	18	
272.14771	18	
274.11083	42	
275.10092	48	
275.75176	18	
277.69786	18	
278.11306	182	1+
278.14808	34	
282.54245	20	
285.08332	208	1+
287.74849	18	
289.70966	18	
289.89233	18	
291.13723	46	
294.90459	18	
298.88228	68	
302.80402	18	
304.61930	18	
306.38961	18	
309.15285	60	
309.38375	18	
309.98709	18	
312.86907	18	
313.28121	18	
316.86167	38	
319.16902	38	
320.37592	18	
327.15703	18	
329.09199	56	
330.17033	58	
332.19326	38	
335.23855	46	
335.43124	18	
341.20799	52	
344.10846	72	
344.18877	74	
345.10093	40	
349.08923	18	
351.45992	18	
351.69056	18	
351.95073	18	
352.90789	56	
355.11524	56	
359.51280	18	
360.87360	74	
360.98314	18	
361.33627	18	
363.12511	42	
364.18750	18	
366.13346	40	
367.18646	56	
369.64173	18	
372.13104	30	
382.28710	18	
386.88555	70	
387.18521	36	
388.24077	18	
389.14747	64	
390.12598	38	
390.85446	18	
391.63096	18	
394.23004	18	
395.22327	74	
406.04546	18	
406.17204	34	
407.44947	18	
411.21402	38	
418.13166	18	
418.34575	18	
422.19214	50	
429.24470	110	
430.23711	30	
430.61773	18	
432.16445	24	
433.86062	18	
437.60279	18	
445.27892	18	
446.28987	50	
451.07981	18	
451.30773	18	
453.64588	18	
456.19068	30	
457.03573	18	
458.64851	18	
459.13892	20	
459.92730	18	
462.82800	18	
464.59197	18	
465.28079	38	
468.31120	22	
470.38069	18	
479.13957	18	
481.17541	22	
481.69223	18	
486.11273	54	
487.01425	18	
490.13226	18	
490.48576	18	
490.87418	18	
503.50804	18	
515.38109	18	
523.67275	18	
527.84339	18	
527.91554	18	
537.95077	18	
541.32497	18	
546.75174	18	
553.74416	18	
554.09525	18	
556.26290	32	
561.18393	18	
562.57355	18	
570.49720	18	
574.18816	28	
624.18961	44	
772.43663	40	
773.39530	34	
846.49402	56	
END IONS

###FS:    #m/z: 450.26291 #charge 2+
###MS: 992
###MSMS: 996
BEGIN IONS
TITLE=Cmpd 42, +MS2(450.2629), 25.0eV, 8.6min #996
RTINSECONDS=513.627
SCANS=992,996
PEPMASS=450.26291	54754
CHARGE=2+
153.95535	22	
203.06590	72	
203.54761	36	
205.08563	60	
210.16995	46	
211.13774	46	
211.22827	36	
211.60765	26	
213.11030	26	
226.11574	272	1+
228.16807	810	1+
228.94034	22	
229.64181	20	
239.12329	40	
239.16216	26	
239.20840	56	
239.24110	32	
240.11580	32	
240.75945	22	
244.12507	34	
249.03512	30	
256.16513	424	1+
261.11296	58	
266.16256	56	
271.13420	54	
275.92905	62	
292.12492	38	
294.11026	44	
296.14088	44	
300.12791	38	
304.96667	90	
309.18458	46	
309.22480	68	
310.21387	54	
314.08775	34	
324.16271	40	
325.10633	40	
325.17262	62	
327.23482	200	
327.59491	36	
331.16866	66	
332.74793	50	
337.18372	40	
345.22456	24	
348.18596	94	
348.24279	70	
349.19237	110	
353.31160	68	
354.11378	36	
354.20990	220	1+
370.95523	52	
372.19803	34	
385.25036	52	
386.91416	22	
394.85851	42	
399.20579	26	
413.86636	36	
414.85928	156	1+
431.88659	72	
433.86093	38	
434.21557	56	
441.31131	54	
450.24125	36	
450.83548	32	
451.25501	30	
451.30690	42	
453.27362	44	
454.29771	38	
458.26465	36	
459.25269	42	
468.25594	46	
476.25992	38	
486.25995	26	
487.21157	32	
491.23302	24	
527.12922	46	
538.24842	40	
539.25644	34	
552.35302	38	
555.29105	54	
556.28749	20	
568.32759	26	
573.31139	112	
574.30169	94	
629.31195	54	
637.32720	40	
646.49827	74	
655.33854	28	
672.35235	116	1+
800.43908	40	
END IONS

###FS:    #m/z: 476.24727 #charge 2+
###MS: 997
###MSMS: 998
BEGIN IONS
TITLE=Cmpd 43, +MS2(476.2473), 26.0eV, 8.6min #998
RTINSECONDS=514.29
SCANS=997-998
PEPMASS=476.24727	120126
CHARGE=2+
203.87634	18	
208.18912	18	
211.15223	66	
213.12310	34	
213.62132	82	
214.13455	44	
214.60485	22	
214.81378	24	
214.85447	24	
215.13581	1538	1+
215.21052	64	
215.40237	52	
215.74895	18	
215.81430	18	
216.74010	20	
218.07718	18	
218.88572	18	
220.11183	44	
221.10193	76	
227.06061	48	
227.08850	62	
229.07726	50	
231.29281	18	
231.85837	20	
232.12503	138	
232.24709	20	
235.10657	56	
236.19045	18	
239.11967	20	
241.13200	86	
244.08662	64	
248.10643	28	
248.13932	74	
248.56820	18	
249.14654	62	
251.09578	42	
252.14146	34	
252.79704	22	
255.17212	120	1+
258.13669	40	
259.09078	50	
260.13677	84	
262.39492	20	
264.87439	18	
266.15416	48	
267.10049	34	
269.48170	20	
271.46165	20	
277.99888	18	
279.66153	22	
283.16263	54	
292.46470	18	
294.14103	38	
300.93859	46	
308.94198	24	
309.25985	26	
313.20192	46	
314.16262	154	1+
314.91745	56	
314.98822	18	
316.14171	48	
317.29630	20	
321.09773	26	
326.14007	30	
326.20185	64	
329.13286	66	
331.17766	92	
332.24653	22	
333.17742	50	
334.18208	80	
334.25792	26	
334.33501	30	
343.15490	48	
345.13483	24	
348.22388	44	
352.21167	46	
355.11881	36	
355.19376	70	
363.19000	38	
370.16955	54	
373.14132	30	
383.00985	36	
384.15967	30	
385.83934	26	
393.17070	20	
397.17034	48	
411.52204	18	
416.39955	20	
421.20357	38	
427.29021	38	
436.46457	28	
437.20856	44	
442.23568	34	
443.24876	34	
443.30377	44	
456.86907	40	
459.26507	36	
460.20991	86	
461.21936	26	
468.17475	34	
470.53396	18	
471.24438	44	
471.28887	34	
471.72120	18	
472.24415	46	
474.57327	18	
475.34897	18	
483.19157	30	
487.90988	18	
491.19389	42	
495.24341	42	
510.27322	34	
510.76904	18	
514.26416	48	
518.24540	30	
519.22538	56	
520.26619	48	
521.51294	18	
523.30748	18	
524.12202	18	
532.04726	56	
536.09492	18	
540.25123	38	
542.26335	26	
553.21417	26	
556.26872	26	
558.32393	32	
571.30817	32	
572.30860	36	
572.45518	52	
573.02811	24	
573.28067	38	
582.81508	20	
583.27383	32	
600.30466	236	1+
601.37898	32	
602.46240	40	
633.29044	20	
686.28563	56	
686.33831	22	
687.28097	68	
690.32471	28	
694.38117	40	
695.36682	54	
697.33168	38	
701.33905	30	
704.29076	96	
705.44138	26	
709.36641	64	
736.93053	20	
737.35971	234	
787.54713	26	
796.29686	20	
831.43149	42	
END IONS

###FS:    #m/z: 474.73834 #charge 1+
###MS: 997
###MSMS: 999
BEGIN IONS
TITLE=Cmpd 44, +MS2(474.7383), 26.0eV, 8.6min #999
RTINSECONDS=514.307
SCANS=997,999
PEPMASS=474.73834	141394
CHARGE=1+
146.83938	18	
146.98850	18	
150.37160	18	
159.16600	18	
160.58248	18	
163.53801	18	
168.82856	18	
176.64729	18	
185.64721	18	
186.83666	18	
189.43222	18	
190.22557	18	
194.55654	18	
197.04697	18	
201.35787	18	
206.27887	18	
207.55517	18	
207.64944	18	
209.09267	60	
212.71465	28	
214.45917	18	
214.91936	18	
215.13535	552	1+
215.24878	66	
219.12955	68	
223.11028	44	
224.58739	18	
226.08449	62	
227.05339	56	
232.10153	18	
235.31842	18	
237.03407	34	
240.14088	58	
240.43680	18	
241.09876	62	
244.08099	78	
245.06911	64	
255.05901	50	
259.24799	18	
259.45452	18	
260.14552	52	
261.13888	44	
262.01619	32	
263.75544	42	
264.06145	18	
266.14529	86	
266.40613	22	
269.01790	18	
281.12958	60	
284.63984	76	
285.44455	18	
287.36681	18	
288.13846	40	
295.17854	34	
297.11664	52	
301.17581	18	
303.14097	32	
306.82955	18	
308.96958	18	
309.15309	48	
311.30172	18	
314.14786	54	
314.93713	18	
315.65744	18	
316.17406	78	
324.16819	44	
327.17329	26	
330.86930	18	
331.17799	196	
332.20257	40	
332.92005	26	
333.17985	50	
334.18605	98	
338.09644	50	
343.20728	82	
343.28001	18	
343.53706	18	
344.16272	28	
346.02978	44	
348.23138	26	
353.19334	40	
354.48877	18	
355.12177	66	
359.17048	26	
361.17747	78	
364.76708	18	
365.06705	18	
368.23420	18	
369.24434	18	
370.18263	26	
370.28607	18	
373.20176	58	
377.54305	18	
378.49458	18	
387.73042	18	
391.17532	22	
401.75356	18	
406.02437	18	
408.53316	18	
411.17619	44	
414.68702	18	
415.93506	18	
418.26010	18	
419.18658	18	
420.18382	50	
424.18607	72	
424.25530	48	
425.26334	18	
425.94364	20	
431.42188	18	
433.83882	18	
437.21319	28	
437.35646	18	
438.20428	36	
438.54496	20	
440.21174	50	
440.81584	40	
442.20533	36	
447.33014	18	
454.18577	30	
455.24788	54	
457.20747	50	
458.21249	38	
459.23138	30	
459.27680	32	
460.21987	68	
461.20788	18	
470.19268	52	
471.25370	68	
473.26310	28	
473.79821	18	
END IONS

###FS:    #m/z: 431.54294 #charge 3+
###MS: 997
###MSMS: 1000
BEGIN IONS
TITLE=Cmpd 45, +MS2(431.5429), 23.6eV, 8.6min #1000
RTINSECONDS=514.331
SCANS=997,1000
PEPMASS=431.54294	73622
CHARGE=3+
161.35957	18	
178.34550	18	
182.27123	18	
191.21235	18	
193.28816	18	
194.87429	18	
195.49226	18	
199.15018	52	
200.90131	18	
202.06857	40	
209.05482	56	
216.09017	48	
219.05162	52	
225.17146	58	
226.15041	204	
227.05568	36	
227.10833	50	
227.39268	18	
232.07362	18	
233.08404	74	
234.64441	18	
235.14180	18	
236.15441	60	
239.14504	96	
240.13335	56	
241.13189	72	
241.38331	18	
243.04111	18	
244.09247	40	
244.16946	54	
246.11975	36	
250.32498	18	
256.00917	18	
257.10767	28	
258.11369	34	
261.29624	44	
262.07059	18	
263.29648	18	
263.43239	18	
266.29469	18	
273.46615	18	
278.10136	30	
279.57684	76	
282.43248	18	
284.71984	18	
285.08151	36	
287.08703	26	
295.09338	18	
299.17149	40	
300.59018	18	
300.99397	58	
302.11205	40	
305.05797	18	
311.20938	18	
313.11870	50	
315.11829	18	
318.28539	18	
318.71977	18	
319.13007	48	
319.71107	18	
320.12196	40	
327.09206	34	
327.18623	40	
329.21607	58	
332.19046	64	
340.19346	40	
342.17459	26	
343.15904	70	
344.12633	96	
346.20044	18	
347.12546	38	
347.30184	18	
352.28468	18	
354.26214	38	
356.08214	18	
362.13804	56	
364.39230	18	
364.67212	18	
365.96269	18	
372.18207	18	
373.59712	18	
377.69562	18	
377.74140	18	
383.23458	54	
388.15287	72	
389.14735	52	
392.83865	18	
398.23617	18	
399.45922	18	
400.74701	18	
401.33401	18	
406.22743	22	
406.58883	18	
407.05864	18	
408.36116	28	
411.40525	18	
412.21517	22	
414.34600	18	
414.75098	18	
416.38353	18	
416.72538	18	
424.19630	36	
428.02027	18	
429.24292	120	
429.57564	18	
433.99146	18	
437.77253	18	
437.92586	18	
438.09566	18	
446.51683	18	
452.26932	44	
453.28363	18	
457.33676	34	
460.14667	42	
465.90162	18	
468.13565	18	
468.32712	38	
477.18236	52	
480.74495	18	
508.74819	18	
509.30323	18	
519.53654	18	
523.83446	18	
525.05712	18	
526.93584	18	
531.42708	18	
533.52871	18	
541.18953	46	
545.10681	18	
549.95697	18	
555.08138	18	
556.11158	18	
557.32540	26	
562.87155	18	
565.73138	18	
570.77228	18	
580.04469	18	
589.30923	18	
603.31154	18	
609.38870	18	
621.65398	18	
621.73555	18	
627.67836	18	
629.16766	18	
689.39716	42	
701.35723	24	
815.86896	20	
865.43835	36	
896.89494	28	
1230.90686	20	
END IONS

###FS:    #m/z: 450.26300 #charge 1+
###MS: 997
###MSMS: 1001
BEGIN IONS
TITLE=Cmpd 46, +MS2(450.2630), 25.0eV, 8.6min #1001
RTINSECONDS=514.383
SCANS=997,1001
PEPMASS=450.26300	53446
CHARGE=1+
210.16037	70	
211.13997	40	
220.09001	168	
221.14095	84	
226.12465	370	
227.14387	100	
228.09999	44	
228.16726	444	1+
228.65184	30	
230.12568	26	
230.18859	66	
233.08363	48	
236.10697	42	
239.14431	126	
239.18489	28	
240.03849	38	
240.14006	66	
243.14043	188	
244.13773	120	
252.13393	34	
254.12012	76	
254.16609	58	
256.16684	586	1+
259.06044	36	
259.09622	54	
263.39164	32	
267.14477	124	
270.01157	42	
271.14329	66	
273.11516	70	
274.18012	56	
275.19179	38	
278.07650	56	
279.03622	32	
285.07714	54	
285.14968	54	
287.12665	44	
298.91801	34	
299.12605	80	
301.97326	26	
309.22043	188	
313.14703	38	
313.30437	28	
314.08271	60	
316.17289	72	
325.17692	48	
326.13547	42	
327.23592	494	1+
329.21848	40	
330.17925	40	
331.16285	56	
332.18902	40	
335.91965	108	
337.18840	64	
339.19605	42	
341.19762	42	
348.18478	302	
352.89908	52	
353.21602	72	
354.21433	164	
354.38142	76	
354.90328	56	
356.88313	54	
358.93158	48	
359.15450	38	
364.16252	34	
368.97656	52	
369.13398	44	
369.17444	34	
370.15483	54	
371.22716	48	
372.25322	50	
372.88961	48	
373.31306	58	
378.20868	40	
388.16278	34	
395.86070	32	
399.19450	56	
404.85426	26	
406.22994	48	
409.23179	68	
411.94208	34	
412.87644	42	
414.85209	36	
426.18277	46	
431.88306	54	
432.85974	152	
432.90024	66	
433.86136	76	
436.24220	42	
442.19755	32	
450.25137	84	
453.29430	30	
END IONS

###FS:    #m/z: 476.24745 #charge 2+
###MS: 1002
###MSMS: 1003
BEGIN IONS
TITLE=Cmpd 47, +MS2(476.2474), 26.0eV, 8.6min #1003
RTINSECONDS=515.073
SCANS=1002-1003
PEPMASS=476.24745	132424
CHARGE=2+
201.14576	48	
203.10350	56	
209.16908	62	
210.33261	36	
211.15838	164	
213.08218	50	
213.13080	40	
215.09060	44	
215.13641	2692	1+
215.20732	50	
217.09623	50	
217.12764	60	
218.11640	66	
221.10293	58	
222.11566	70	
222.80646	28	
223.08778	40	
225.09866	58	
227.10134	68	
228.17672	36	
230.14218	64	
232.06532	40	
232.12804	158	
233.12531	94	
235.11280	172	1+
239.10753	58	
239.16921	124	
240.09751	40	
240.14459	112	
241.07533	134	
241.12780	44	
242.10274	76	
244.10993	78	
249.09369	72	
249.14623	52	
256.17971	56	
258.10787	64	
259.09007	28	
260.13749	42	
263.11781	44	
267.09881	74	
268.13325	48	
269.26605	116	
271.11995	56	
287.15635	32	
291.02568	50	
297.15130	58	
298.15806	50	
303.17056	58	
311.19973	38	
313.16188	78	
314.15772	172	1+
314.18603	44	
326.13050	44	
331.17711	104	
332.17723	36	
334.23879	60	
342.21395	56	
343.20303	36	
345.16946	44	
349.20722	62	
352.18942	100	
353.18896	68	
355.12365	38	
355.24759	76	
355.68351	68	
357.18523	66	
360.23658	76	
361.16004	94	
361.19948	38	
371.16853	56	
373.14802	44	
374.10759	34	
376.94897	68	
381.35669	34	
382.13925	78	
384.23717	40	
387.17963	58	
395.16193	44	
401.16997	34	
401.23893	30	
409.16268	84	
417.20884	30	
420.17766	44	
425.27667	34	
426.23601	66	
427.20228	90	
431.23611	42	
432.24300	56	
438.90632	40	
439.18718	46	
440.19645	72	
441.21759	58	
442.29107	58	
444.19683	38	
444.24213	40	
445.20791	70	
452.25202	60	
459.27132	80	
461.21877	68	
470.26200	38	
471.24799	40	
472.19460	46	
475.25106	38	
476.25160	68	
476.93692	36	
477.22328	34	
483.20408	38	
484.19356	48	
489.25272	72	
490.20540	62	
495.30846	68	
511.18258	42	
512.26341	30	
520.21615	38	
535.24370	34	
538.21858	50	
553.26968	36	
555.28064	56	
563.28331	50	
565.25742	60	
567.28139	46	
570.22868	30	
572.30279	74	
583.29179	62	
584.26777	68	
586.21336	46	
590.24461	60	
598.30827	36	
600.14029	44	
600.29270	366	1+
601.39153	42	
602.28582	44	
602.81556	60	
603.25716	28	
617.21146	36	
619.29364	34	
631.32191	34	
635.26198	28	
642.25900	38	
671.38982	40	
690.37245	56	
693.54752	52	
694.36008	42	
698.30982	34	
701.31490	48	
708.75190	52	
709.33579	44	
709.79264	28	
710.37548	58	
710.43541	66	
711.35137	36	
721.34023	52	
737.36595	394	1+
755.84313	44	
END IONS

###FS:    #m/z: 474.73869 #charge 1+
###MS: 1002
###MSMS: 1004
BEGIN IONS
TITLE=Cmpd 48, +MS2(474.7387), 26.0eV, 8.6min #1004
RTINSECONDS=515.091
SCANS=1002,1004
PEPMASS=474.73869	156020
CHARGE=1+
152.34561	18	
159.98600	18	
160.92763	18	
162.93607	18	
163.15331	18	
164.28866	18	
165.43467	18	
182.76274	18	
186.90107	18	
191.96227	18	
203.78667	18	
213.10584	34	
214.15200	38	
215.13430	458	1+
215.87783	28	
219.10599	40	
219.13858	50	
221.11328	32	
226.11274	48	
230.52524	18	
230.97052	24	
232.11969	80	
240.12264	28	
240.22582	18	
241.09489	72	
241.13432	52	
243.29008	18	
244.13169	72	
247.80131	18	
250.07677	54	
250.97138	20	
255.48599	18	
257.98534	20	
259.10133	24	
260.13885	48	
261.17512	32	
273.20466	26	
276.15210	28	
279.38390	18	
280.12331	40	
290.51652	18	
298.17430	28	
302.86531	38	
308.04562	18	
314.14102	28	
316.17332	34	
316.20683	44	
326.12641	64	
328.12789	38	
331.17322	76	
332.18518	48	
338.92980	18	
339.15595	68	
340.02441	18	
343.16850	28	
356.11594	66	
357.03593	18	
360.18932	62	
364.55219	18	
367.75726	18	
373.14766	46	
373.26840	18	
387.19287	24	
389.18421	48	
389.23541	46	
393.32121	18	
396.88987	18	
397.54187	36	
398.81058	38	
414.92756	64	
415.16990	30	
420.18919	20	
426.41910	18	
426.52719	18	
429.03812	70	
437.25297	52	
440.87184	18	
451.28550	18	
459.28166	46	
467.96014	18	
468.18662	18	
469.31420	18	
473.06933	18	
478.36652	18	
END IONS

###FS:    #m/z: 431.54282 #charge 1+
###MS: 1002
###MSMS: 1005
BEGIN IONS
TITLE=Cmpd 49, +MS2(431.5428), 23.6eV, 8.6min #1005
RTINSECONDS=515.113
SCANS=1002,1005
PEPMASS=431.54282	82668
CHARGE=1+
145.15366	18	
150.45185	18	
152.24224	18	
155.52816	18	
161.50923	18	
174.64576	18	
176.07724	20	
180.15720	18	
180.91331	18	
182.75920	18	
185.65078	20	
195.53618	18	
196.07896	58	
206.80548	18	
209.05944	52	
209.08586	44	
209.13791	60	
212.79513	18	
212.84858	18	
213.11764	28	
214.14080	44	
216.05642	44	
216.09130	64	
217.09701	66	
219.13026	62	
221.07592	54	
225.89541	18	
226.15605	258	1+
227.07080	70	
233.08931	86	
234.08833	48	
235.11798	38	
236.94726	18	
238.65448	18	
239.14486	56	
240.13210	82	
240.53624	22	
243.08949	46	
243.23701	88	
244.09012	82	
245.03633	18	
247.10167	96	
249.10930	56	
250.12198	66	
250.62322	18	
251.22436	20	
251.33638	18	
257.15327	36	
261.11351	32	
262.90592	18	
277.94652	18	
278.15563	40	
278.18699	88	
282.36652	18	
283.40536	18	
285.08201	132	
287.09181	18	
287.52656	18	
288.35926	18	
291.47639	18	
292.14360	42	
293.13073	54	
294.81471	18	
296.77723	18	
301.97118	18	
302.11740	52	
305.12197	18	
306.96252	18	
313.07261	26	
313.10555	46	
314.08194	44	
314.17601	48	
318.79454	18	
319.12640	18	
327.09909	38	
327.94213	46	
330.25965	34	
334.74616	18	
340.18895	50	
341.11194	30	
344.14816	56	
345.12603	70	
347.38964	18	
354.24335	94	
354.90651	36	
358.12231	32	
358.19957	54	
365.14191	36	
371.85901	18	
372.11897	28	
375.15680	18	
375.93277	18	
391.14169	18	
405.03356	18	
409.89377	18	
410.39729	18	
411.23954	56	
413.88334	50	
414.22961	28	
415.03370	34	
415.29215	18	
417.38813	18	
418.16948	34	
424.17629	34	
430.25657	30	
430.49284	18	
436.10947	18	
END IONS

###FS:    #m/z: 450.26323 #charge 2+
###MS: 1002
###MSMS: 1006
BEGIN IONS
TITLE=Cmpd 50, +MS2(450.2632), 25.0eV, 8.6min #1006
RTINSECONDS=515.178
SCANS=1002,1006
PEPMASS=450.26323	51348
CHARGE=2+
208.06813	56	
208.09877	62	
209.98724	46	
210.16084	56	
211.14090	44	
212.09879	78	
213.07514	44	
214.14448	46	
215.13388	40	
220.08393	76	
223.07296	44	
223.13789	72	
226.11632	712	1+
228.16933	674	1+
239.15423	176	
240.13850	146	
241.21067	32	
242.08278	82	
243.09803	84	
243.13934	98	
244.14827	58	
246.12154	32	
246.17314	74	
252.14987	34	
253.18915	42	
254.20661	52	
256.16193	898	1+
257.19922	46	
259.10915	46	
259.16109	36	
261.15693	104	
267.15327	40	
271.15922	36	
275.13592	66	
277.13485	60	
278.13040	76	
279.19668	54	
280.95298	76	
285.04150	46	
285.12276	50	
288.16579	60	
292.12396	58	
293.14949	46	
295.13916	54	
296.92049	36	
297.15055	62	
298.08539	42	
299.24429	96	
300.17169	54	
305.80921	40	
309.22519	162	
310.22479	76	
311.13033	52	
311.21759	46	
313.14832	56	
323.88025	56	
325.14768	42	
325.18679	176	
327.23310	446	1+
328.07208	40	
330.16953	60	
333.19148	38	
336.17990	56	
337.16374	68	
344.10913	40	
345.21739	54	
348.18263	490	1+
349.23453	70	
352.85862	52	
353.20737	118	
354.21173	450	1+
358.16399	46	
360.18815	82	
368.19356	48	
372.90959	56	
384.18892	52	
386.21662	58	
388.84462	44	
389.20480	72	
394.18469	50	
396.86786	70	
400.21321	46	
406.20335	32	
406.83776	64	
407.77083	48	
412.87167	42	
414.85640	106	
421.24644	46	
426.15410	56	
431.87337	36	
432.88081	126	
435.58541	42	
443.08813	38	
443.17421	42	
449.34180	74	
450.04066	36	
450.23894	40	
451.23317	148	
452.14644	50	
453.27902	94	
454.19790	32	
459.22035	124	
462.19139	40	
468.24948	102	
469.24183	72	
474.23429	34	
476.17065	54	
476.24817	146	
477.24678	48	
483.21076	58	
486.21906	92	
487.22937	44	
496.60700	62	
497.26660	40	
529.10794	44	
536.36661	62	
538.24626	94	
549.29670	64	
555.23668	32	
556.27825	46	
558.27873	58	
561.89860	62	
567.33038	38	
569.31509	36	
573.29298	376	1+
576.29949	52	
576.82251	52	
586.26062	36	
627.30909	76	
638.31294	44	
645.31819	32	
655.34358	58	
672.35764	70	
673.37139	36	
END IONS

###FS:    #m/z: 476.24729 #charge 2+
###MS: 1007
###MSMS: 1008
BEGIN IONS
TITLE=Cmpd 51, +MS2(476.2473), 26.0eV, 8.6min #1008
RTINSECONDS=515.873
SCANS=1007-1008
PEPMASS=476.24729	138612
CHARGE=2+
203.08541	52	
209.09596	44	
209.28598	36	
210.24298	20	
210.68556	38	
211.15068	64	
211.74213	30	
214.83708	22	
215.13523	2352	1+
215.50126	22	
216.08990	48	
217.10815	44	
221.09547	182	
223.13792	58	
224.11828	30	
225.07834	124	1+
228.17508	48	
232.13298	34	
233.11616	34	
234.14296	44	
235.10578	52	
235.31278	32	
239.11110	66	
240.12938	130	
241.07755	68	
242.11591	46	
242.15282	76	
244.12305	60	
246.09772	74	
249.09624	30	
249.14145	66	
250.07660	36	
251.49497	58	
255.18024	40	
256.16317	56	
258.13853	26	
260.14399	88	
261.15281	48	
267.10498	50	
268.10816	40	
269.13769	34	
279.09963	26	
280.12457	42	
281.13190	56	
283.68511	22	
286.13296	26	
296.14654	60	
298.13833	28	
307.15021	30	
308.11888	42	
310.16209	42	
314.17637	52	
316.16493	36	
316.20666	56	
322.16249	38	
324.13872	44	
325.19793	28	
326.13076	44	
327.29526	32	
331.17473	148	1+
331.23642	46	
333.16898	68	
334.19592	28	
339.21655	26	
343.22569	68	
346.83875	68	
350.19609	36	
352.20211	58	
353.18584	54	
354.21044	28	
355.16933	56	
355.67844	72	
357.18476	50	
359.13986	54	
360.85761	54	
362.17230	48	
370.16331	54	
371.27114	32	
374.10455	44	
378.14452	66	
389.19811	34	
391.15252	44	
396.20255	44	
408.23436	22	
413.26587	42	
415.17132	46	
416.18153	50	
421.16046	56	
427.19846	30	
437.23106	24	
438.25759	30	
442.20507	26	
442.26405	42	
443.19848	34	
443.26255	94	
444.26827	28	
449.17008	56	
455.23307	36	
456.19790	44	
460.20022	78	
470.31909	44	
471.18818	52	
471.26407	242	1+
472.31728	44	
476.27381	60	
481.34794	24	
483.20344	40	
483.32566	34	
484.22802	38	
485.18664	46	
491.21170	38	
500.19845	68	
500.84544	26	
503.25537	34	
503.55249	26	
518.20792	54	
542.24865	50	
550.30021	24	
551.01315	20	
553.23030	28	
554.28360	46	
555.27833	30	
564.28087	36	
570.30242	50	
572.30091	218	1+
573.38356	34	
583.28240	42	
584.26074	74	
589.30163	34	
590.73644	22	
591.28392	34	
597.27724	36	
600.30129	550	1+
600.37233	42	
603.27344	46	
618.30451	44	
620.32439	34	
632.29296	32	
675.31412	28	
692.36531	32	
694.38084	34	
696.33053	26	
699.33990	36	
701.38785	24	
703.31156	54	
709.37759	86	
710.36724	50	
720.32826	34	
721.37236	34	
737.35751	366	1+
750.32560	56	
814.37455	20	
815.39062	22	
822.38486	44	
831.48336	34	
832.39819	42	
833.35648	40	
END IONS

###FS:    #m/z: 474.73829 #charge 2+
###MS: 1007
###MSMS: 1009
BEGIN IONS
TITLE=Cmpd 52, +MS2(474.7383), 26.0eV, 8.6min #1009
RTINSECONDS=515.892
SCANS=1007,1009
PEPMASS=474.73829	167242
CHARGE=2+
146.85208	18	
149.92578	18	
152.13568	18	
154.87274	18	
159.16601	18	
162.25854	18	
180.99782	18	
182.04162	18	
190.63372	18	
192.18355	18	
207.73243	18	
212.13170	48	
214.12609	74	
215.13581	426	
217.03103	18	
217.71403	18	
220.63946	18	
225.73417	20	
226.07597	46	
226.11150	68	
231.10976	36	
237.71738	18	
237.89900	18	
240.13565	70	
242.01400	18	
244.79263	18	
247.06947	52	
254.78786	18	
255.11310	50	
255.17755	58	
256.18509	54	
256.71318	18	
257.13324	42	
258.14009	32	
260.15234	102	
261.13547	38	
261.65132	18	
261.97316	18	
262.09390	22	
263.13524	46	
266.19221	18	
282.23900	18	
284.81702	18	
285.78514	18	
291.17711	18	
296.72314	18	
306.20575	62	
309.15242	54	
310.69712	18	
312.79965	18	
314.14731	62	
317.77667	18	
327.23683	36	
331.18415	42	
333.01981	18	
333.94221	18	
343.07593	34	
347.26771	18	
356.11707	48	
357.17962	44	
359.20914	50	
361.57512	18	
365.35215	18	
366.51364	18	
366.63390	18	
367.49633	18	
371.18306	18	
373.48080	18	
377.88385	18	
379.42694	18	
387.17865	42	
393.37832	18	
398.26231	18	
415.19409	38	
435.06076	18	
440.23454	66	
443.23823	44	
449.17531	18	
455.17998	52	
456.20123	46	
472.27797	40	
481.66353	18	
482.86473	18	
484.18894	44	
488.07178	18	
489.25852	42	
491.24537	18	
502.20534	46	
517.84380	18	
519.70479	132	
522.78677	18	
533.60128	18	
542.81786	18	
544.03194	18	
544.32476	28	
545.20822	26	
557.45169	18	
567.72513	18	
570.36596	18	
572.19878	18	
572.33011	50	
573.36381	22	
589.07421	18	
600.30043	24	
618.86430	18	
619.29747	78	
624.44969	22	
625.58193	18	
625.62776	18	
642.65744	18	
648.91584	18	
650.11978	20	
650.72383	18	
668.30714	36	
680.51262	18	
687.27781	32	
694.25647	18	
697.94378	18	
703.36869	44	
709.36775	32	
713.34175	40	
723.62008	18	
724.77515	18	
728.21763	18	
732.31216	60	
734.32543	18	
736.35519	22	
737.36859	52	
739.75385	18	
748.79215	32	
752.42135	18	
754.60537	18	
758.05305	18	
772.92618	18	
776.91870	18	
783.60797	18	
802.33483	18	
809.34089	18	
809.91431	18	
815.61484	18	
825.96229	18	
860.57942	18	
860.67155	18	
865.21538	18	
905.37990	18	
921.50864	18	
925.97120	18	
938.74986	18	
END IONS

###FS:    #m/z: 431.54274 #charge 3+
###MS: 1007
###MSMS: 1010
BEGIN IONS
TITLE=Cmpd 53, +MS2(431.5427), 23.6eV, 8.6min #1010
RTINSECONDS=515.913
SCANS=1007,1010
PEPMASS=431.54274	91200
CHARGE=3+
152.10017	18	
160.18140	20	
160.48632	18	
160.64883	18	
161.34960	18	
165.72769	18	
173.63720	18	
179.62361	18	
179.65167	18	
182.24297	18	
185.43688	18	
200.05992	50	
209.07905	60	
210.03849	148	
211.23264	18	
213.26500	18	
213.74304	18	
215.39926	18	
216.08893	108	
220.72889	18	
224.37172	18	
224.80710	18	
226.15771	160	
226.41103	18	
227.07979	44	
230.05080	24	
232.11804	62	
233.08522	108	
238.65448	18	
239.14843	32	
243.07322	42	
244.09074	174	
246.13052	38	
247.11429	78	
248.10010	26	
249.15798	62	
250.11131	88	
252.17092	30	
254.11334	34	
255.82496	18	
257.08535	92	
257.46434	18	
261.15978	68	
267.17515	62	
271.09075	24	
271.25041	18	
271.42285	18	
273.49213	18	
274.11645	40	
276.67826	18	
278.10956	124	
279.24394	18	
279.79964	18	
279.83904	18	
282.08513	18	
285.08286	88	
286.08797	24	
288.61042	18	
292.84080	18	
294.45084	18	
296.08297	42	
296.19773	66	
297.11548	18	
300.53575	18	
303.55594	18	
307.14138	40	
308.13750	18	
310.67867	18	
312.19512	42	
312.95242	18	
314.11474	58	
316.13734	46	
325.57788	18	
326.11122	30	
327.16236	50	
329.17663	52	
330.12921	54	
330.29830	22	
330.75508	18	
331.11289	42	
331.49801	18	
334.53551	18	
336.52500	18	
338.74192	18	
340.00994	22	
343.13479	24	
344.98362	42	
345.98623	18	
348.11184	48	
352.00476	18	
358.19928	42	
360.38174	18	
364.95207	18	
365.15776	40	
366.16226	42	
370.00916	18	
371.21792	38	
374.91859	18	
381.47394	18	
382.16890	52	
382.96287	18	
383.99007	24	
384.16226	22	
384.45470	18	
385.24536	18	
412.22811	36	
412.86224	62	
418.16593	30	
422.53686	18	
429.26524	54	
431.17108	66	
434.10053	20	
439.35649	18	
440.22074	34	
455.92302	18	
459.37106	38	
474.15719	18	
480.58431	18	
482.26682	18	
484.58002	18	
487.58622	18	
491.79659	18	
491.96491	18	
493.19677	76	
502.42809	18	
503.18012	28	
515.13811	36	
516.70096	18	
520.37205	18	
535.39831	18	
540.29679	38	
540.91362	24	
541.32499	18	
544.57537	18	
546.09105	18	
546.40912	18	
553.11003	18	
560.91739	18	
571.87955	18	
572.67467	18	
578.75329	18	
580.18340	18	
587.34760	60	
592.58575	18	
594.60706	18	
598.23884	40	
612.29301	18	
746.38842	24	
773.43872	24	
1092.42008	20	
END IONS

###FS:    #m/z: 646.80609 #charge 2+
###MS: 1007
###MSMS: 1011
BEGIN IONS
TITLE=Cmpd 54, +MS2(646.8061), 33.0eV, 8.6min #1011
RTINSECONDS=515.976
SCANS=1007,1011
PEPMASS=646.80609	20140
CHARGE=2+
148.25095	64	
209.04662	78	
210.04440	32	
213.08562	38	
216.09191	118	
217.09966	70	
219.10346	44	
221.09363	48	
224.09306	64	
226.15080	334	
227.06064	74	
228.15179	68	
233.11076	74	
241.12797	66	
244.09140	502	1+
257.09085	38	
257.16469	32	
275.09533	34	
278.10762	92	
285.08705	52	
295.17062	60	
303.14169	46	
314.12476	50	
319.20222	42	
327.16652	52	
330.14553	46	
332.18819	70	
340.18781	52	
343.15436	52	
344.11566	134	
344.19807	50	
344.28907	38	
347.14609	36	
355.25430	92	
362.14764	42	
364.01182	36	
376.10951	36	
388.16049	32	
389.13378	62	
396.21703	66	
407.11591	40	
407.15647	54	
429.24799	204	
430.24985	120	
436.92281	48	
443.87707	54	
469.21900	70	
475.19948	40	
476.17770	36	
499.18884	44	
532.82109	56	
554.86547	42	
567.29636	58	
586.78281	38	
602.33154	34	
651.34336	38	
655.27157	48	
685.37424	40	
END IONS

###FS:    #m/z: 476.24727 #charge 2+
###MS: 1012
###MSMS: 1013
BEGIN IONS
TITLE=Cmpd 55, +MS2(476.2473), 26.0eV, 8.6min #1013
RTINSECONDS=516.652
SCANS=1012-1013
PEPMASS=476.24727	150602
CHARGE=2+
173.20980	28	
211.14586	56	
212.15087	70	
213.08182	50	
213.12446	46	
215.13643	2336	1+
215.22865	58	
215.27444	26	
215.40109	22	
216.26666	28	
221.09692	108	
223.39483	24	
226.08748	44	
227.08434	48	
227.12365	82	
228.20177	36	
231.14540	52	
231.17930	22	
232.13324	74	
233.15154	68	
235.11372	72	
236.12171	56	
238.15367	48	
239.10424	56	
239.15844	44	
241.10861	38	
244.09857	50	
244.18493	22	
249.11370	52	
255.16831	34	
256.16540	56	
256.19287	46	
258.64181	54	
261.13872	40	
266.15053	38	
267.10666	36	
270.11796	20	
275.12994	52	
281.20669	18	
286.15315	42	
290.15531	18	
295.17433	18	
295.78617	18	
297.16089	34	
300.13164	36	
300.18610	60	
300.91699	20	
309.15203	66	
310.12655	58	
310.16250	58	
314.16872	64	
315.21343	40	
316.17021	116	
323.17340	36	
328.09946	38	
331.18856	24	
332.19137	138	
332.91556	50	
333.13226	26	
333.17869	74	
342.18525	26	
343.21215	66	
346.14133	64	
352.19998	48	
353.20411	48	
353.32323	38	
355.85009	18	
356.67245	22	
359.19109	44	
360.22837	42	
363.88791	18	
371.42009	18	
375.11585	38	
376.27792	18	
379.22034	32	
382.77340	18	
382.90654	18	
385.75922	18	
399.17433	26	
399.67406	54	
402.17903	54	
409.04116	18	
409.20497	102	
412.21070	60	
415.18378	36	
416.19596	42	
417.76786	18	
421.30581	18	
424.66990	18	
426.24619	56	
427.20941	36	
429.19038	50	
429.24612	34	
430.85665	60	
439.18027	68	
440.24313	36	
441.17999	72	
442.24092	42	
442.55498	22	
443.26516	38	
445.18554	36	
449.17566	72	
453.25094	32	
454.88357	36	
455.17163	28	
455.23536	40	
459.26455	34	
460.21851	34	
461.23714	36	
462.26517	18	
466.30281	18	
466.89075	18	
471.16492	32	
471.26025	126	
472.19207	36	
477.25121	62	
483.17811	28	
489.28752	56	
502.20983	42	
514.20644	42	
528.30615	36	
539.29276	38	
546.20727	50	
553.44862	20	
555.29399	106	1+
560.28835	32	
564.29143	20	
571.29502	60	
572.30302	70	
573.30220	50	
574.32843	44	
583.27283	24	
588.31245	30	
589.24865	26	
600.29729	372	1+
607.26609	38	
615.91198	20	
616.21674	38	
618.05074	22	
623.29985	40	
634.35130	48	
642.44476	40	
670.30953	22	
678.31577	32	
692.36070	42	
694.33952	28	
709.37048	108	
731.38381	52	
737.35778	208	1+
737.71231	20	
769.37565	20	
821.36538	22	
821.56226	62	
852.47910	22	
END IONS

###FS:    #m/z: 474.73822 #charge 1+
###MS: 1012
###MSMS: 1014
BEGIN IONS
TITLE=Cmpd 56, +MS2(474.7382), 26.0eV, 8.6min #1014
RTINSECONDS=516.673
SCANS=1012,1014
PEPMASS=474.73822	164028
CHARGE=1+
152.18735	18	
155.45963	18	
159.49310	18	
164.78556	18	
173.33728	18	
177.83205	18	
178.09043	18	
188.35253	72	
191.02059	18	
191.04591	18	
198.55989	18	
202.33956	18	
203.70436	32	
206.59101	18	
209.06619	18	
211.09573	18	
211.14921	36	
213.07585	20	
213.11629	62	
214.83881	18	
215.13856	452	1+
215.18489	54	
216.18359	18	
219.12519	130	
221.13034	38	
222.13450	36	
226.38346	18	
227.05969	78	
227.14505	48	
230.11206	46	
230.70013	18	
231.09979	84	
232.06161	72	
232.12126	168	
234.68034	28	
235.11372	46	
235.25420	18	
239.69067	18	
240.09543	58	
240.30697	18	
240.49161	18	
240.71286	20	
240.97281	18	
244.09070	54	
245.07298	40	
245.20025	18	
246.82585	18	
251.10632	28	
254.75027	18	
256.17240	38	
258.14499	38	
259.02842	48	
260.13857	66	
262.10246	28	
263.12981	40	
264.12913	38	
266.66213	18	
267.02553	18	
269.15017	40	
269.92443	18	
272.57965	18	
272.73955	18	
273.28875	20	
277.84182	18	
279.80402	18	
280.12318	70	
286.14186	46	
287.19752	38	
288.12205	46	
290.42286	18	
295.90771	18	
304.05317	18	
309.14031	42	
310.15405	50	
313.16451	62	
314.16234	78	
319.35087	18	
321.03679	18	
324.12576	42	
324.93125	18	
325.19165	44	
326.15842	34	
327.12865	18	
329.19608	54	
330.10808	18	
331.17206	212	1+
332.65694	18	
334.18606	54	
341.16517	60	
343.17848	42	
343.21735	30	
348.20856	66	
352.19680	42	
354.17613	32	
355.12501	58	
356.10711	44	
356.34396	18	
360.17395	56	
360.22278	24	
361.21608	64	
364.79210	18	
368.94268	18	
369.17899	46	
371.16773	56	
371.24358	28	
373.11927	26	
373.17715	50	
381.18694	46	
382.30248	18	
383.24461	18	
385.10155	18	
387.17666	26	
389.53105	18	
395.87383	18	
397.15551	38	
397.29667	18	
406.40418	18	
407.39667	18	
412.26568	18	
414.26612	18	
417.20126	26	
420.02292	18	
423.59194	18	
434.92976	18	
438.20419	32	
441.22361	18	
443.23125	44	
443.85526	18	
448.17747	18	
453.26439	26	
453.90793	18	
454.06407	18	
460.21620	26	
462.01761	18	
462.36083	18	
473.57040	18	
475.60010	18	
478.02316	18	
END IONS

###FS:    #m/z: 431.54199 #charge 1+
###MS: 1012
###MSMS: 1015
BEGIN IONS
TITLE=Cmpd 57, +MS2(431.5420), 23.6eV, 8.6min #1015
RTINSECONDS=516.704
SCANS=1012,1015
PEPMASS=431.54199	81524
CHARGE=1+
187.34122	48	
203.08672	22	
204.08496	38	
208.06368	56	
208.15965	50	
209.08165	64	
215.11422	52	
216.09568	32	
217.09740	48	
219.12221	64	
226.15570	198	1+
227.06946	82	
227.11049	20	
228.06413	36	
230.07854	154	1+
230.11932	46	
233.17882	40	
238.11272	78	
238.92518	34	
239.16080	48	
240.12781	82	
241.11511	60	
243.10593	46	
243.95654	64	
244.08659	180	
246.12515	50	
247.10660	168	
248.17600	74	
250.13235	34	
257.09054	26	
258.08724	40	
262.07993	52	
267.10287	40	
275.09773	86	
276.15980	34	
278.10333	54	
279.10867	68	
279.17408	46	
281.15851	54	
285.08125	58	
286.08779	46	
295.10194	36	
295.13836	20	
296.07881	44	
302.12203	52	
308.18290	48	
309.23102	44	
313.13658	54	
314.12524	72	
316.54120	30	
317.10055	52	
327.09641	32	
330.13771	74	
332.19434	84	
332.86776	66	
336.92296	40	
337.15522	46	
338.23154	20	
340.19061	70	
341.17930	30	
343.15899	64	
344.09262	26	
357.14207	26	
361.02770	54	
362.14862	46	
365.13315	44	
374.12097	32	
386.15990	46	
388.89071	56	
389.13892	72	
394.52632	20	
395.93882	28	
412.20871	78	
423.21387	46	
429.25377	106	
430.72392	24	
434.47686	20	
END IONS

###FS:    #m/z: 476.24683 #charge 2+
###MS: 1016
###MSMS: 1017
BEGIN IONS
TITLE=Cmpd 58, +MS2(476.2468), 26.0eV, 8.6min #1017
RTINSECONDS=517.327
SCANS=1016-1017
PEPMASS=476.24683	170108
CHARGE=2+
147.28061	18	
183.51311	96	
203.09666	72	
204.07256	44	
205.72264	44	
208.25334	20	
211.14890	130	
212.11649	72	
213.11912	58	
214.11855	50	
215.07672	20	
215.13608	2496	1+
216.39207	44	
218.01362	22	
219.14162	52	
219.82381	18	
221.10628	112	
224.93054	22	
226.08005	30	
227.08073	28	
228.21048	58	
232.09368	58	
232.12184	52	
233.12394	58	
234.08691	66	
235.11174	102	
235.86478	18	
236.12243	40	
239.10408	82	
239.14134	76	
240.32320	18	
241.08240	42	
241.11779	58	
246.31625	18	
248.81792	20	
252.13027	44	
254.13263	40	
255.17608	82	
256.16861	36	
256.20151	72	
258.10762	40	
258.15352	18	
259.10191	48	
259.22483	24	
259.53464	18	
260.13713	72	
261.08434	24	
262.20620	18	
266.12038	36	
266.16307	50	
267.09895	42	
268.13074	38	
269.16737	50	
276.16489	60	
281.03931	36	
283.10585	30	
287.12071	38	
297.18814	54	
299.19171	26	
308.11443	54	
309.15381	58	
310.09342	46	
310.15985	32	
313.15150	140	1+
324.16684	42	
331.17368	56	
331.95549	42	
332.17424	74	
333.16797	62	
334.18985	112	
335.18110	46	
341.15862	40	
343.19508	24	
344.58079	20	
350.19971	50	
352.19571	48	
353.16920	44	
355.15960	44	
356.09806	42	
360.23163	84	
362.21781	40	
367.09508	58	
367.19558	26	
369.17813	56	
377.15724	52	
382.14507	34	
389.18082	82	
390.18717	36	
398.23333	22	
414.22904	64	
415.35828	30	
425.25772	96	
430.36255	36	
441.20629	34	
442.20933	58	
443.28781	44	
444.24933	36	
445.24992	44	
446.23976	36	
454.24293	46	
456.22001	40	
457.22041	18	
459.81509	18	
460.23027	36	
469.21610	36	
471.27425	128	
472.24908	84	
473.88369	18	
476.27505	44	
476.59943	20	
481.23788	34	
485.19955	20	
488.25137	40	
493.22248	20	
499.25984	34	
502.21409	32	
518.20584	36	
527.54796	56	
555.27998	46	
555.43164	38	
561.26549	54	
572.31475	108	
573.31186	70	
574.26031	20	
584.35169	32	
587.23230	36	
600.30257	574	1+
600.40213	38	
602.30626	66	
609.25307	30	
612.34348	44	
617.23823	40	
618.32435	22	
619.37839	38	
635.30745	36	
650.31966	22	
686.32185	52	
692.34689	38	
693.33131	34	
703.31201	42	
705.30780	44	
709.34517	24	
710.38824	136	
712.75579	20	
720.31385	34	
737.35387	98	
737.42184	34	
738.37758	56	
738.60188	32	
749.33001	46	
751.32198	32	
833.36471	68	
835.35695	26	
END IONS

###FS:    #m/z: 474.73801 #charge 2+
###MS: 1016
###MSMS: 1018
BEGIN IONS
TITLE=Cmpd 59, +MS2(474.7380), 26.0eV, 8.6min #1018
RTINSECONDS=517.35
SCANS=1016,1018
PEPMASS=474.73801	165306
CHARGE=2+
147.07738	18	
149.84567	18	
154.14069	18	
165.59294	18	
168.16265	18	
169.87768	18	
174.47978	18	
174.60427	18	
178.03804	18	
184.29809	18	
196.33486	18	
198.57465	18	
198.81076	18	
210.10136	66	
211.08821	54	
213.07962	82	
213.12176	84	
214.13303	52	
215.13498	682	1+
217.70039	32	
219.12524	56	
221.72156	20	
223.11613	54	
224.11393	38	
227.05281	42	
228.14714	22	
232.12548	180	1+
235.12088	38	
236.11083	72	
239.10490	72	
244.08890	30	
245.08357	38	
249.09176	52	
255.19733	50	
256.17580	76	
258.14555	32	
259.10054	20	
259.75815	20	
260.13271	52	
268.12657	52	
280.13972	50	
281.66331	22	
283.18146	60	
291.74679	20	
292.14255	56	
297.13418	162	1+
298.20377	70	
299.65637	58	
303.13764	44	
312.32308	20	
314.14764	122	
314.66400	66	
315.20898	32	
322.17624	44	
323.17314	30	
325.19875	34	
326.12378	22	
329.19647	58	
331.17902	92	
333.15856	22	
334.18718	40	
337.11350	24	
341.17314	52	
342.22024	104	
343.19996	34	
345.14012	64	
346.24916	18	
348.00455	18	
349.83290	18	
350.82730	18	
353.24323	18	
354.22768	18	
357.62962	18	
361.18231	24	
366.25315	18	
366.70907	18	
369.19387	58	
371.17520	28	
378.08739	18	
384.82940	18	
385.59475	18	
386.59753	18	
397.56275	18	
406.77886	18	
410.15324	26	
411.33627	18	
417.17529	42	
419.31522	18	
421.16090	54	
423.37651	18	
424.18742	38	
432.87029	46	
442.19975	40	
442.23540	62	
448.00019	18	
451.26328	18	
452.20266	34	
453.41739	18	
454.24703	48	
454.35411	18	
454.44895	18	
459.26358	70	
460.22000	54	
464.78946	18	
471.92589	18	
472.18745	68	
473.20506	52	
473.43372	20	
473.66153	18	
486.78328	18	
488.20563	36	
488.27995	30	
489.62834	18	
489.80788	18	
497.24360	30	
500.09858	26	
502.19420	36	
514.25410	36	
525.29751	30	
538.23668	38	
548.41144	20	
554.31613	34	
556.30922	80	
571.34144	28	
572.30804	104	1+
574.34507	38	
583.27087	44	
588.29952	42	
600.29435	184	
614.36386	28	
620.30333	34	
631.21623	46	
641.31898	52	
650.25292	22	
650.30854	48	
659.33071	70	
691.38747	20	
697.31390	34	
703.36663	38	
706.21114	42	
709.40872	26	
721.30761	50	
725.40626	22	
737.37540	54	
737.43315	40	
749.36030	36	
749.78179	20	
754.38073	54	
769.32116	36	
780.32965	40	
820.38007	30	
839.33711	20	
849.41525	30	
850.41348	32	
END IONS

###FS:    #m/z: 431.54194 #charge 1+
###MS: 1016
###MSMS: 1019
BEGIN IONS
TITLE=Cmpd 60, +MS2(431.5419), 23.6eV, 8.6min #1019
RTINSECONDS=517.392
SCANS=1016,1019
PEPMASS=431.54194	77466
CHARGE=1+
202.07544	102	
202.16409	28	
207.16236	66	
209.12700	34	
210.12779	52	
216.09891	142	
219.13572	42	
223.26735	48	
225.16081	56	
225.86592	26	
226.15056	384	1+
226.21736	56	
226.24583	50	
227.05975	310	1+
227.25877	72	
233.08522	116	
234.01698	28	
234.07414	78	
238.15068	68	
239.14392	98	
239.17666	44	
240.13283	56	
241.08230	64	
241.12740	26	
244.08647	278	
247.10498	260	1+
247.44532	28	
248.13416	64	
250.11614	102	
254.15619	52	
256.98537	50	
257.07894	68	
257.15341	120	
257.62917	38	
258.14081	52	
261.08479	32	
271.13380	60	
275.11308	56	
278.05355	22	
278.11098	42	
280.14615	42	
283.16773	44	
284.09325	38	
285.08360	202	
285.12491	36	
286.09180	82	
287.16711	46	
289.09065	34	
293.13704	58	
293.18786	52	
294.76436	54	
294.92171	68	
295.83105	80	
296.07805	56	
297.17462	30	
300.12673	36	
302.10369	56	
303.10859	44	
309.11453	22	
311.04428	58	
312.13159	80	
313.09677	50	
313.20805	36	
314.10874	54	
316.13297	40	
320.11922	34	
324.17310	56	
326.10128	40	
327.09679	102	
328.17521	38	
329.21372	64	
330.13920	36	
332.19020	178	
334.13833	44	
334.70793	90	
336.23163	46	
336.91160	42	
337.15195	44	
340.20128	68	
340.88350	34	
341.18618	76	
343.15298	76	
343.97308	36	
344.12812	84	
345.11466	72	
346.97564	42	
347.17080	66	
348.82132	54	
355.08404	40	
355.23476	52	
359.17983	42	
362.13759	62	
371.13288	48	
375.11866	40	
378.89733	44	
380.18086	44	
382.17251	30	
382.66856	22	
383.24555	34	
384.21429	44	
385.21369	78	
385.29098	26	
389.13549	62	
392.11771	42	
394.16330	42	
401.21850	58	
406.25374	32	
407.17924	54	
411.21993	26	
412.22632	64	
412.32670	32	
413.86009	46	
414.86094	30	
423.18530	42	
429.24468	218	1+
430.40088	38	
430.87305	24	
431.14043	78	
END IONS

###FS:    #m/z: 419.46197 #charge 4+
###MS: 1020
###MSMS: 1021
BEGIN IONS
TITLE=Cmpd 61, +MS2(419.4620), 23.4eV, 8.6min #1021
RTINSECONDS=518.076
SCANS=1020-1021
PEPMASS=419.46197	9662
CHARGE=4+
216.12889	74	
217.11217	82	
221.38593	48	
223.09488	48	
224.13962	38	
227.06919	56	
227.12030	62	
240.10104	52	
241.14702	34	
242.19733	74	
243.18388	56	
244.08138	36	
244.18396	72	
245.07579	46	
247.06501	50	
249.06989	34	
254.13252	44	
255.12696	46	
257.01142	34	
258.14990	48	
259.13769	46	
266.18722	44	
268.09137	36	
272.17316	48	
274.08027	48	
282.22530	54	
283.08882	52	
285.22421	74	
286.18149	80	
292.86684	52	
296.11563	42	
303.21513	180	
317.91288	44	
320.87190	60	
323.16528	70	
328.16692	44	
328.39532	36	
328.97590	74	
334.18404	68	
340.17859	58	
341.20765	36	
365.17740	38	
366.14838	56	
366.85914	36	
373.16720	56	
380.22862	36	
381.87777	56	
384.15096	56	
384.87581	60	
386.21069	58	
387.19564	44	
394.87050	42	
400.91865	40	
402.15188	48	
405.21282	48	
413.25297	84	
414.22675	56	
415.22138	44	
431.25885	42	
432.27556	56	
436.21406	40	
442.25182	62	
444.50671	42	
451.23457	40	
456.35902	36	
463.22916	36	
469.26381	50	
476.22219	56	
484.20078	34	
491.27021	44	
501.22637	50	
502.24512	42	
505.27002	44	
555.31632	40	
567.32042	38	
568.27422	40	
581.28669	48	
595.30279	54	
602.27825	38	
629.32739	36	
676.25288	60	
732.29485	36	
776.34152	40	
803.43961	38	
END IONS

###FS:    #m/z: 476.24697 #charge 1+
###MS: 1022
###MSMS: 1023
BEGIN IONS
TITLE=Cmpd 62, +MS2(476.2470), 26.0eV, 8.6min #1023
RTINSECONDS=518.702
SCANS=1022-1023
PEPMASS=476.24697	208032
CHARGE=1+
151.74529	20	
155.69469	18	
156.91203	18	
160.56591	18	
165.81195	18	
177.46575	18	
186.23612	18	
189.54321	64	
198.22442	18	
199.06180	18	
199.87503	18	
201.29846	18	
204.06731	66	
204.12655	62	
206.10270	52	
209.08937	36	
211.15327	326	1+
213.12179	22	
213.15878	50	
214.10697	36	
214.87596	38	
215.05355	30	
215.13657	3684	1+
215.27082	28	
215.38006	18	
215.41079	18	
215.80663	22	
217.10095	54	
218.97268	22	
219.01925	20	
220.93503	18	
221.10330	66	
222.08014	38	
223.99161	18	
226.10540	54	
227.08536	46	
227.98904	18	
228.17960	78	
229.18864	70	
230.06768	46	
230.13573	70	
232.25324	32	
233.12649	80	
235.11864	92	
239.14951	200	
240.13062	42	
241.07875	28	
241.11466	36	
242.12599	40	
245.09799	52	
249.08995	72	
250.08383	108	
251.13211	42	
253.13140	66	
256.17530	158	
258.09952	46	
258.13671	46	
259.11681	54	
260.14838	102	
260.36593	18	
262.16360	82	
263.11149	88	
264.51886	24	
268.11105	114	
271.12051	44	
278.19181	54	
280.03172	18	
281.15943	66	
282.42741	40	
284.76403	20	
286.16108	38	
292.16939	28	
296.00474	22	
296.73667	18	
299.07245	52	
306.15363	20	
308.17243	30	
309.15527	118	
310.15840	58	
312.13117	24	
314.16818	70	
315.20240	90	
316.17137	110	
317.18510	46	
324.14625	30	
326.14919	44	
327.17573	38	
330.96455	22	
331.37346	62	
334.17704	36	
335.18945	26	
337.92301	86	
338.10599	24	
338.68358	78	
342.21191	22	
343.21037	48	
344.20412	178	
344.37922	20	
344.88647	58	
345.12964	62	
348.19957	56	
352.19234	124	
352.72717	24	
353.19651	20	
356.10661	84	
356.28468	18	
360.23123	96	
360.29744	40	
361.18004	34	
361.22592	54	
362.19547	34	
364.89654	58	
365.08708	18	
369.18112	76	
371.18832	30	
374.19969	54	
374.37152	18	
375.13654	18	
376.21124	54	
377.17596	68	
377.49306	40	
379.30971	18	
384.20067	36	
389.18948	40	
390.18270	44	
396.33741	18	
404.14902	34	
413.21272	46	
413.30531	26	
414.24054	48	
415.17200	32	
422.29482	18	
424.80966	34	
426.23674	36	
438.21198	48	
442.81942	52	
445.23355	38	
454.24989	108	
455.23070	34	
456.20612	74	
458.88420	28	
460.26510	46	
462.27621	30	
465.25507	32	
466.18889	40	
467.20466	32	
469.24157	50	
471.25515	186	1+
471.55926	20	
476.24540	50	
477.13651	40	
477.17750	36	
477.86776	38	
END IONS

###FS:    #m/z: 474.73796 #charge 2+
###MS: 1022
###MSMS: 1024
BEGIN IONS
TITLE=Cmpd 63, +MS2(474.7380), 26.0eV, 8.6min #1024
RTINSECONDS=518.765
SCANS=1022,1024
PEPMASS=474.73796	147504
CHARGE=2+
204.09691	66	
206.08060	62	
211.15129	116	
212.20345	54	
213.08092	52	
213.13684	68	
214.11273	72	
215.13528	2496	1+
215.21565	56	
218.08021	66	
219.17929	52	
221.10097	308	1+
226.07717	138	1+
227.10855	66	
228.17923	112	
232.12325	246	1+
233.65477	50	
235.11166	66	
235.14943	82	
237.13210	54	
239.10580	68	
239.14810	114	
240.12764	126	
241.09425	188	
243.08599	224	1+
243.16806	54	
244.12317	84	
249.12634	58	
250.07904	116	
252.13671	52	
253.13675	58	
255.17975	154	1+
258.14411	294	1+
259.08602	94	
260.09082	54	
261.12306	68	
263.15627	90	
267.09723	134	
268.14613	130	
269.16051	66	
270.11424	112	1+
273.63053	76	
274.11540	70	
278.14707	68	
280.12470	336	1+
284.19863	54	
285.65601	70	
286.14793	78	
287.16731	64	
290.12486	52	
292.10070	66	
294.99882	58	
297.15425	122	
298.13831	114	
303.18460	94	
309.15094	130	
309.19434	60	
311.16439	66	
312.15878	62	
313.16394	94	
314.15104	278	
315.12237	82	
315.23923	50	
316.17172	112	
322.16836	60	
326.18770	64	
328.12092	106	
331.17813	500	
334.17752	68	
342.21801	50	
343.15989	64	
343.21342	84	
346.20110	60	
348.20362	78	
352.19525	190	
353.67584	82	
355.19795	64	
355.64679	62	
356.18303	60	
357.19010	52	
360.23140	206	
361.16404	86	
369.18005	86	
370.23612	62	
371.17811	162	1+
373.12327	186	1+
383.67551	72	
384.23451	64	
387.18466	216	1+
390.18835	106	
397.17098	56	
397.91384	54	
399.05256	60	
404.15844	54	
409.17364	72	
411.24194	54	
412.20677	74	
413.22563	72	
415.18179	102	
417.70213	52	
420.86686	54	
421.45205	74	
426.25107	64	
427.18700	94	
430.20742	60	
436.21146	98	
438.19308	166	1+
442.21183	108	
443.16147	56	
443.21723	70	
443.26629	230	
454.23937	116	
459.26926	158	
460.21289	194	1+
465.17579	202	1+
470.23985	100	
471.25374	308	1+
472.19793	80	
473.17036	72	
474.73091	132	
478.34238	66	
481.22786	52	
484.19825	126	
490.20206	64	
491.94112	66	
500.19579	52	
503.21094	64	
511.25102	56	
512.26376	202	1+
518.21251	126	1+
520.24974	60	
526.24673	56	
535.24335	102	1+
545.28372	60	
553.36373	64	
555.27988	240	1+
561.28242	60	
565.25865	66	
571.26858	108	
572.30586	800	1+
572.41794	58	
574.28144	68	
583.27711	232	
587.24154	52	
588.30605	206	1+
589.25184	182	
600.30301	1258	
601.30259	118	
602.26535	54	
617.23709	70	
617.33646	62	
618.30478	94	
632.27085	70	
633.25661	84	
650.25647	54	
657.28913	52	
680.34549	224	1+
685.33096	102	
692.31695	56	
693.33161	58	
693.60725	50	
697.23873	68	
703.28958	58	
704.29807	68	
709.36270	600	1+
709.43627	58	
716.53361	60	
720.33107	82	
729.39730	56	
737.36121	554	1+
750.35114	52	
755.42458	50	
775.36160	68	
803.34730	80	
820.37657	182	1+
831.37675	112	1+
846.42799	52	
910.39028	102	1+
END IONS

###FS:    #m/z: 419.46194 #charge 4+
###MS: 1022
###MSMS: 1025
BEGIN IONS
TITLE=Cmpd 64, +MS2(419.4619), 23.4eV, 8.6min #1025
RTINSECONDS=518.827
SCANS=1022,1025
PEPMASS=419.46194	14682
CHARGE=4+
207.62206	64	
210.03706	74	
222.11811	122	
223.10776	64	
223.17836	42	
226.12357	76	
226.20329	40	
239.14885	40	
240.14149	40	
241.11503	44	
241.15238	64	
242.10818	44	
244.18001	62	
245.07252	42	
259.09428	38	
259.19377	52	
265.11764	48	
274.09917	62	
286.17862	66	
289.16107	60	
293.14088	70	
302.92723	74	
303.22089	38	
304.21674	50	
307.19569	44	
314.19438	62	
324.06920	52	
337.15532	52	
352.24155	50	
354.23239	50	
364.86767	44	
367.02430	72	
368.20377	48	
384.18906	46	
397.21214	36	
397.27593	54	
409.21140	44	
412.19030	38	
414.24423	50	
417.17302	56	
420.33702	34	
431.26221	166	
432.25510	68	
438.85340	38	
439.18611	34	
473.21626	38	
474.23650	40	
487.36553	46	
498.18395	60	
512.27274	34	
514.21154	36	
515.30322	60	
545.23579	32	
555.07675	34	
556.30882	44	
559.25180	42	
560.36374	36	
564.21903	54	
568.30489	40	
598.98779	70	
612.29321	48	
623.34198	32	
625.28834	60	
629.34475	70	
694.31024	42	
705.33342	54	
714.28818	32	
714.37094	46	
854.41860	40	
887.36060	32	
951.45578	48	
END IONS

###FS:    #m/z: 476.24727 #charge 2+
###MS: 1026
###MSMS: 1027
BEGIN IONS
TITLE=Cmpd 65, +MS2(476.2473), 26.0eV, 8.7min #1027
RTINSECONDS=519.529
SCANS=1026-1027
PEPMASS=476.24727	241094
CHARGE=2+
184.56172	90	
206.09858	50	
209.05098	58	
211.15619	112	
213.07700	42	
214.90616	30	
215.13652	3174	1+
215.33847	56	
215.39595	40	
215.62651	24	
216.09522	42	
217.10684	62	
217.16922	44	
218.07913	22	
219.07535	24	
220.08747	70	
221.09674	54	
222.10556	42	
223.12063	28	
223.84699	48	
226.09672	62	
228.17552	52	
229.18769	40	
231.09367	50	
232.10902	42	
232.13635	66	
234.12251	60	
235.11242	46	
235.14259	56	
236.13447	30	
239.13882	56	
241.07665	144	
248.10317	64	
249.08439	44	
253.12343	32	
254.92814	24	
255.17269	54	
256.17215	34	
261.14025	92	
265.13412	54	
267.10058	158	1+
275.12534	66	
276.13029	56	
277.12712	34	
284.15236	30	
286.13128	52	
290.19559	34	
296.14117	50	
314.16560	46	
315.15279	38	
315.20733	60	
316.06019	28	
316.15954	30	
316.29218	26	
317.14578	56	
326.17928	60	
331.16815	48	
332.16777	30	
334.03556	34	
334.18502	194	
336.18494	42	
337.14483	54	
341.18331	50	
343.20212	66	
348.19474	44	
350.19961	30	
351.19005	52	
352.20280	132	
353.15054	40	
353.19828	46	
360.27141	34	
364.18817	44	
369.16927	50	
376.19195	38	
377.16859	72	
379.19821	64	
384.16843	42	
388.18869	66	
392.23102	76	
401.18645	54	
408.67575	68	
409.18859	46	
413.20283	40	
420.17313	68	
421.20233	46	
429.23933	60	
436.23123	48	
437.19744	52	
441.24589	44	
442.25697	62	
443.28737	82	
444.19903	28	
444.34928	24	
445.26515	30	
446.89015	32	
447.20805	50	
447.67995	72	
454.22729	88	
455.21340	28	
459.29406	48	
460.22909	100	
468.27031	46	
471.26151	266	1+
471.83181	22	
472.37942	96	
476.29749	30	
482.19327	44	
484.19435	30	
488.30020	32	
489.28229	40	
497.61497	22	
502.19788	54	
514.26505	20	
516.26547	46	
518.22435	46	
539.24453	34	
554.29649	92	
555.27741	80	
558.29835	32	
569.83836	26	
572.29852	506	1+
572.39897	36	
580.26000	28	
584.25679	36	
599.32568	44	
600.29979	810	1+
600.39332	28	
600.61134	22	
601.44898	40	
602.45716	30	
614.28108	54	
616.23635	30	
644.29381	24	
650.30623	26	
692.33163	38	
693.35670	22	
693.40738	66	
696.31420	56	
701.32277	30	
708.15239	32	
709.36718	102	
709.55130	56	
709.60472	24	
710.36295	88	
711.37237	22	
719.36400	24	
720.33379	30	
722.32431	32	
737.35749	324	1+
737.68989	32	
737.89005	22	
738.77282	34	
739.34872	46	
740.36701	28	
833.41785	34	
833.47177	44	
END IONS

###FS:    #m/z: 419.46126 #charge 2+
###MS: 1026
###MSMS: 1028
BEGIN IONS
TITLE=Cmpd 66, +MS2(419.4613), 23.4eV, 8.7min #1028
RTINSECONDS=519.592
SCANS=1026,1028
PEPMASS=419.46126	17266
CHARGE=2+
203.10328	76	
208.10512	36	
210.10505	74	
216.13474	46	
217.09084	54	
223.10696	80	
228.06825	58	
232.11735	62	
234.14291	32	
239.14417	46	
243.17520	40	
245.08504	108	
246.12798	42	
257.16721	64	
258.15330	66	
260.98224	36	
267.05480	88	
269.12051	42	
270.15149	40	
283.27364	46	
284.13192	44	
284.92688	66	
286.14455	56	
286.18791	36	
287.18506	50	
292.10202	38	
309.15286	42	
314.93187	62	
337.18262	46	
338.99264	32	
340.21796	34	
340.95603	38	
343.17593	38	
352.15769	58	
352.19489	42	
360.19379	44	
361.22648	44	
365.22954	36	
368.88739	36	
375.15175	32	
391.27371	48	
398.19852	54	
402.21039	44	
404.16890	50	
431.26566	154	
431.37237	50	
445.20832	46	
449.25974	42	
462.24742	62	
468.23054	52	
469.21821	38	
470.18843	36	
484.21497	54	
499.34416	32	
502.98452	54	
508.25315	38	
522.21791	46	
522.26517	50	
525.25380	58	
531.36532	46	
534.24089	34	
568.28779	42	
588.35730	46	
605.41435	270	1+
630.87271	34	
649.32692	80	
652.29283	44	
741.37159	42	
END IONS

###FS:    #m/z: 437.88792 #charge 3+
###MS: 1029
###MSMS: 1030
BEGIN IONS
TITLE=Cmpd 67, +MS2(437.8879), 23.8eV, 8.7min #1030
RTINSECONDS=520.284
SCANS=1029-1030
PEPMASS=437.88792	11248
CHARGE=3+
145.19621	44	
199.12773	36	
209.09818	84	
212.11249	38	
212.36847	46	
217.09260	34	
219.08239	36	
222.08321	100	
227.09949	74	
227.13223	76	
229.15214	58	
230.08511	50	
230.17875	54	
238.11223	78	
239.11503	312	
240.13151	110	
244.12867	32	
248.11385	114	
253.09470	42	
254.14564	46	
258.16959	86	
259.14472	36	
260.11683	56	
261.12343	60	
265.26204	116	
271.18949	54	
272.12854	96	
285.19750	60	
285.43066	56	
288.19790	52	
292.11911	74	
292.18229	54	
294.13669	44	
295.14822	40	
296.13234	58	
297.11655	44	
297.70225	50	
304.66454	44	
310.15041	100	
313.66188	78	
323.15743	32	
324.08280	36	
324.12263	72	
325.17191	32	
326.16432	44	
329.18977	84	
330.88395	48	
336.21224	70	
336.64096	46	
337.18549	106	
340.24212	32	
345.06576	48	
346.17242	46	
347.20112	130	
354.97307	42	
358.03819	40	
359.17934	52	
361.26653	46	
364.94135	36	
366.17554	32	
366.92705	32	
367.07002	62	
370.17628	38	
372.85517	74	
377.17767	74	
379.15996	58	
380.17759	38	
386.23295	36	
388.12221	56	
395.20615	50	
397.18596	214	1+
404.28718	56	
405.18588	46	
410.01148	54	
417.28192	42	
418.96285	44	
419.20203	36	
419.86081	50	
421.27455	46	
437.22579	54	
439.04525	60	
439.27956	40	
440.21270	48	
444.19961	34	
450.26352	48	
456.19147	46	
457.33348	54	
462.22564	236	1+
469.21705	54	
470.22236	46	
474.21336	50	
478.23668	106	
481.25054	60	
484.30962	44	
489.26840	76	
496.24077	34	
499.04998	68	
584.93488	56	
590.31722	40	
591.32022	114	
618.31343	36	
644.37611	58	
701.34861	56	
719.44099	68	
729.38469	58	
END IONS

###FS:    #m/z: 476.24676 #charge 2+
###MS: 1031
###MSMS: 1032
BEGIN IONS
TITLE=Cmpd 68, +MS2(476.2468), 26.0eV, 8.7min #1032
RTINSECONDS=520.913
SCANS=1031-1032
PEPMASS=476.24676	275024
CHARGE=2+
196.12541	40	
211.15859	126	
212.15280	90	
214.11335	64	
215.09529	70	
215.13616	4302	1+
215.24528	44	
215.37254	54	
220.14253	34	
221.09754	152	
222.11893	38	
226.07586	74	
228.18719	114	
231.16213	40	
232.07455	56	
232.12653	70	
233.10715	70	
235.08123	66	
235.12201	114	
239.11556	54	
240.13736	54	
241.11575	44	
245.12215	54	
249.09999	66	
249.14736	42	
253.08947	52	
253.14132	46	
256.02107	50	
256.17365	94	
258.12365	60	
260.14346	62	
261.16433	38	
263.10963	86	
266.93079	48	
267.11134	180	1+
274.18931	40	
288.19221	58	
293.12969	30	
295.11205	54	
300.12998	34	
304.18190	50	
305.18985	70	
310.13372	38	
311.09949	38	
311.18633	56	
314.13031	40	
314.18373	72	
316.17160	114	
327.13310	32	
327.17470	52	
330.16461	134	1+
332.12755	46	
334.18545	154	
341.15741	30	
343.20462	160	
345.13539	30	
352.19631	100	
360.22081	70	
362.17309	108	
367.18537	36	
367.85334	42	
369.17982	76	
370.12955	48	
371.14981	64	
371.16015	40	
372.21785	42	
373.16773	54	
376.70406	68	
378.74034	50	
378.90787	30	
380.15754	46	
383.04917	36	
387.17908	32	
396.19813	42	
399.68292	56	
411.80454	44	
415.17220	32	
417.70813	36	
419.15872	44	
422.18317	34	
425.26401	38	
426.18605	40	
426.24709	38	
427.24215	70	
428.18410	48	
432.15711	62	
436.23399	44	
441.26239	44	
443.28205	42	
444.25427	60	
445.29209	32	
453.25836	36	
454.23965	66	
455.19085	38	
457.20427	60	
460.15480	30	
462.23671	38	
462.27538	38	
469.27354	54	
471.25699	460	1+
473.29975	32	
474.97151	44	
475.23623	40	
475.34486	42	
476.26184	40	
476.75864	52	
481.20877	62	
482.23237	46	
483.22820	42	
484.19577	48	
485.20324	54	
488.27476	36	
493.99594	32	
502.25321	40	
513.21051	56	
517.19938	42	
518.20786	52	
525.28351	40	
536.27073	146	1+
540.28133	40	
541.33645	32	
555.27810	120	
566.30429	36	
568.24244	32	
569.11719	52	
572.30576	538	1+
581.25470	36	
582.28539	34	
583.27359	158	1+
588.24939	34	
590.32082	30	
598.32193	54	
599.22966	80	
600.29979	1010	1+
600.44046	36	
606.38894	32	
618.29223	52	
619.29330	58	
631.33512	42	
633.33520	38	
661.34046	46	
687.30093	38	
692.34584	184	1+
696.39591	36	
698.35254	68	
703.29761	38	
704.27632	40	
709.36619	512	1+
716.22742	74	
719.36084	56	
720.29528	32	
722.31909	44	
731.33483	38	
737.36137	548	1+
737.59519	30	
738.60725	38	
751.31624	34	
806.37217	38	
820.39238	34	
822.48923	36	
833.41113	48	
END IONS

###FS:    #m/z: 437.88835 #charge 3+
###MS: 1031
###MSMS: 1033
BEGIN IONS
TITLE=Cmpd 69, +MS2(437.8883), 23.8eV, 8.7min #1033
RTINSECONDS=520.976
SCANS=1031,1033
PEPMASS=437.88835	14738
CHARGE=3+
209.10820	70	
211.12153	32	
219.11752	72	
221.09865	48	
222.08796	42	
225.33645	38	
226.11213	60	
230.11390	46	
231.15014	68	
234.09871	38	
239.11049	278	
240.08957	50	
240.13349	40	
244.12378	88	
248.12343	42	
249.13066	42	
251.08699	54	
255.10916	34	
260.12500	34	
266.94390	50	
272.12753	56	
274.17539	60	
275.14449	58	
276.96598	50	
278.11399	50	
278.15927	46	
279.88153	48	
283.10146	48	
284.13173	44	
290.03705	46	
298.44806	40	
300.09573	52	
310.14542	110	
311.13650	40	
311.19132	40	
313.14866	84	
322.12564	40	
324.13694	82	
326.02432	32	
328.15587	54	
335.16869	60	
339.19935	62	
343.20178	38	
347.20391	36	
348.20430	44	
349.19229	36	
350.02656	42	
352.15288	52	
358.19408	74	
369.21349	48	
372.24288	34	
375.12018	60	
376.29808	36	
377.19761	84	
378.89121	58	
379.16547	46	
384.16658	40	
395.12422	46	
397.17599	74	
398.18127	80	
408.23190	36	
410.20193	64	
411.20661	34	
415.17720	36	
416.24572	42	
417.16864	36	
427.18174	48	
437.23781	74	
439.35089	44	
445.20212	42	
462.22905	108	
463.25029	58	
474.20755	54	
478.24539	38	
478.38339	38	
485.32277	40	
496.24451	60	
497.24940	40	
548.05577	46	
571.19104	46	
588.30490	48	
590.32057	116	
590.81540	34	
603.23570	48	
608.31022	72	
644.62855	36	
730.29426	44	
816.39582	50	
979.40630	38	
END IONS

###FS:    #m/z: 419.46071 #charge 2+
###MS: 1031
###MSMS: 1034
BEGIN IONS
TITLE=Cmpd 70, +MS2(419.4607), 23.4eV, 8.7min #1034
RTINSECONDS=521.053
SCANS=1031,1034
PEPMASS=419.46071	16460
CHARGE=2+
207.12239	104	
212.09676	32	
213.08159	56	
214.09068	38	
217.07327	52	
221.10855	32	
225.09368	70	
225.14846	48	
227.08113	40	
240.11633	62	
244.09001	62	
248.16313	40	
250.18093	56	
253.12863	36	
255.08105	60	
263.02384	48	
268.17329	54	
277.17868	52	
280.14144	72	
282.15217	58	
286.17418	84	
288.17069	36	
292.10902	38	
295.02198	50	
300.89981	34	
303.16932	40	
303.21027	54	
304.22663	46	
313.19799	46	
315.68189	68	
318.90772	56	
335.19597	32	
340.17445	42	
342.45712	64	
352.18242	44	
355.16888	44	
379.20108	72	
383.26080	48	
385.18471	46	
387.25704	44	
394.18744	52	
395.22298	50	
396.96169	44	
397.21919	44	
401.93237	32	
414.24318	100	
431.26936	74	
449.12675	52	
451.14071	44	
454.24220	52	
463.21788	38	
465.22514	88	
482.24879	36	
514.27154	40	
518.29724	50	
520.23421	34	
528.24067	44	
542.28075	84	
584.31353	62	
608.30511	32	
630.30722	34	
723.40161	52	
END IONS

###FS:    #m/z: 351.86131 #charge 3+
###MS: 1035
###MSMS: 1036
BEGIN IONS
TITLE=Cmpd 71, +MS2(351.8613), 23.0eV, 8.7min #1036
RTINSECONDS=521.829
SCANS=1035-1036
PEPMASS=351.86131	18408
CHARGE=3+
209.11708	92	
213.14076	166	1+
227.11019	98	
227.18342	56	
239.07021	58	
244.88070	36	
250.11303	48	
260.94130	68	
264.10803	58	
268.12907	38	
269.18318	44	
280.12465	34	
282.16415	38	
284.13331	74	
285.19901	76	
286.13889	134	
287.18486	42	
287.50956	48	
288.19773	38	
296.12598	34	
297.16041	48	
298.89182	56	
307.02310	50	
312.21553	54	
314.15150	66	
315.18310	38	
323.01485	54	
326.14729	60	
327.14247	54	
343.16890	282	1+
351.23000	38	
351.84655	42	
353.11921	50	
361.17032	36	
364.19770	36	
372.20973	34	
396.22826	50	
397.21433	60	
398.28744	42	
400.22005	34	
410.28809	34	
414.23988	108	
427.22747	36	
439.31712	38	
442.26945	38	
443.24374	44	
465.22345	42	
490.26695	44	
496.31696	50	
509.32068	40	
513.29218	48	
514.30775	48	
526.31030	32	
537.30136	38	
581.29369	32	
596.33245	46	
597.35424	32	
614.33546	66	
624.35021	48	
652.37278	36	
END IONS

###FS:    #m/z: 527.28596 #charge 2+
###MS: 1037
###MSMS: 1038
BEGIN IONS
TITLE=Cmpd 72, +MS2(527.2860), 28.6eV, 8.7min #1038
RTINSECONDS=522.517
SCANS=1037-1038
PEPMASS=527.28596	18972
CHARGE=2+
205.09685	44	
207.08444	52	
208.06540	116	
225.09343	84	
226.09717	88	
226.15051	36	
227.10934	210	
227.14566	88	
228.13246	50	
230.11156	48	
234.95251	62	
241.12773	44	
259.10083	52	
270.13152	50	
271.18069	34	
273.21508	34	
278.15576	76	
279.10565	64	
285.94004	84	
286.14025	44	
295.36250	44	
296.13180	46	
296.93079	50	
297.15739	54	
298.14052	64	
299.20347	42	
307.14092	50	
312.99372	40	
313.15658	40	
314.14617	68	
314.99554	34	
315.15051	104	
318.18709	36	
322.03746	144	
326.13994	32	
343.16018	124	
361.12119	40	
368.19323	40	
371.18001	42	
385.26093	46	
392.78206	42	
398.28277	48	
402.54393	34	
409.20654	38	
432.73854	62	
433.18433	46	
437.25816	40	
446.87589	34	
452.89668	36	
464.93540	38	
469.74998	62	
474.85164	32	
475.00755	46	
496.33501	32	
500.28044	70	
510.83713	68	
513.32065	62	
527.18206	72	
527.29305	84	
528.27867	104	
531.14966	46	
555.31498	44	
567.23777	40	
576.31968	56	
599.36059	104	
603.31867	32	
610.31349	44	
627.33182	34	
663.99089	42	
702.33292	42	
712.44315	78	
754.35342	40	
809.46107	76	
811.44851	32	
850.48316	34	
END IONS

###FS:    #m/z: 476.24728 #charge 2+
###MS: 1037
###MSMS: 1039
BEGIN IONS
TITLE=Cmpd 73, +MS2(476.2473), 26.0eV, 8.7min #1039
RTINSECONDS=522.534
SCANS=1037,1039
PEPMASS=476.24728	282756
CHARGE=2+
147.04247	18	
149.07767	18	
153.11875	18	
158.45354	18	
160.19798	18	
167.30841	18	
170.83425	18	
172.07148	18	
175.54628	18	
179.25899	18	
179.56400	18	
185.73640	18	
190.70602	18	
196.07922	80	
198.25023	18	
202.20557	18	
204.11910	34	
205.13804	54	
211.14697	238	1+
211.60561	18	
212.30673	18	
215.03068	18	
215.06044	54	
215.13590	2342	1+
215.48764	18	
215.70285	20	
216.20853	22	
216.75572	24	
217.15647	42	
221.10405	90	
221.97302	32	
223.65097	18	
223.94854	18	
224.09734	72	
224.13834	32	
228.17987	58	
232.12193	40	
235.11544	106	
236.60899	18	
236.80630	18	
239.15946	84	
246.77653	18	
249.09594	72	
250.48854	30	
251.06216	48	
254.21587	18	
256.89355	18	
259.24803	18	
266.05561	18	
267.64604	20	
268.12741	80	
294.14059	40	
297.16062	24	
297.89610	40	
301.18993	36	
308.17361	80	
308.88682	18	
313.93939	56	
314.16564	48	
314.35687	18	
315.14918	80	
325.18608	18	
326.10710	72	
326.17669	50	
328.10434	32	
329.00110	18	
329.25275	18	
331.17010	66	
333.20990	40	
334.19176	108	
335.30188	18	
342.22464	46	
343.20464	64	
343.98352	18	
344.15306	30	
350.14360	46	
352.19466	90	
355.68388	74	
357.23381	18	
358.97712	18	
360.22836	38	
361.24100	32	
368.85725	18	
369.16393	18	
373.12223	54	
375.95248	24	
382.19965	74	
384.09561	18	
387.93663	18	
396.12905	18	
398.46606	18	
400.90950	18	
416.74681	18	
422.38628	18	
427.56022	18	
429.03343	20	
441.27253	40	
442.56052	18	
443.26514	122	
444.53926	18	
445.83140	18	
445.87561	18	
446.27296	56	
450.26315	28	
454.22043	40	
455.60459	18	
459.74778	20	
460.27523	30	
466.66461	18	
470.31323	30	
471.25382	82	
472.36380	18	
476.74852	52	
476.86103	46	
480.84333	50	
496.22912	30	
501.03879	18	
505.85399	18	
508.66562	18	
517.02825	18	
529.37128	38	
538.25370	40	
545.23521	18	
553.47329	18	
555.27893	150	
556.32152	26	
558.27368	36	
558.78724	18	
559.30208	38	
570.72859	18	
572.31153	92	
573.30787	104	
574.30426	20	
574.41716	18	
578.35675	18	
583.28551	60	
583.62056	24	
584.27491	52	
584.33203	42	
596.21518	38	
599.56971	18	
600.02479	18	
600.29203	408	1+
600.40950	24	
604.91978	20	
619.13132	20	
626.30195	24	
645.13417	32	
692.39277	22	
694.36867	46	
696.37519	28	
709.19016	52	
709.36368	200	1+
710.47169	38	
737.36286	284	1+
END IONS

###FS:    #m/z: 351.86180 #charge 3+
###MS: 1037
###MSMS: 1040
BEGIN IONS
TITLE=Cmpd 74, +MS2(351.8618), 23.0eV, 8.7min #1040
RTINSECONDS=522.596
SCANS=1037,1040
PEPMASS=351.86180	19788
CHARGE=3+
208.06791	42	
209.12953	56	
214.14869	52	
217.08950	48	
225.10061	92	
233.01476	68	
240.12767	50	
250.96822	54	
252.10780	66	
264.83119	44	
265.13787	90	
268.17264	32	
269.93764	68	
277.97666	42	
283.15930	40	
308.13226	50	
310.22268	48	
316.14491	48	
326.13296	80	
326.18219	60	
337.19344	50	
343.15991	62	
351.00830	40	
351.17603	56	
352.92481	50	
353.15980	32	
355.09097	42	
356.18663	36	
389.31877	38	
395.13429	46	
442.23127	72	
455.27015	46	
476.22198	52	
513.29132	46	
527.30845	40	
554.26745	36	
555.34765	32	
596.31848	38	
599.36414	42	
END IONS

###FS:    #m/z: 437.88826 #charge 1+
###MS: 1037
###MSMS: 1041
BEGIN IONS
TITLE=Cmpd 75, +MS2(437.8883), 23.8eV, 8.7min #1041
RTINSECONDS=522.66
SCANS=1037,1041
PEPMASS=437.88826	16932
CHARGE=1+
209.10335	50	
211.11050	70	
212.13441	42	
216.08799	94	
221.09419	52	
223.12628	50	
226.13554	54	
227.09267	96	
236.12152	64	
237.10342	56	
239.10952	284	
239.14915	56	
240.13184	48	
244.14336	64	
255.08028	42	
255.12138	64	
257.18824	52	
258.14169	46	
260.11044	32	
283.10972	34	
285.20144	78	
296.13707	50	
302.99153	62	
304.10411	40	
306.11450	40	
307.11867	54	
308.13283	52	
310.15192	246	1+
310.19943	78	
315.18421	50	
324.13905	38	
333.12897	56	
334.96673	48	
342.20478	60	
347.21350	76	
353.18835	46	
354.15438	58	
359.20641	34	
368.13825	60	
368.87715	56	
369.17551	50	
370.20483	36	
371.91896	76	
375.22184	52	
376.88285	44	
379.16637	120	
380.16577	36	
396.20833	42	
397.18330	196	1+
402.22490	40	
409.16823	38	
417.18177	102	
420.83841	58	
END IONS

###FS:    #m/z: 476.24744 #charge 2+
###MS: 1042
###MSMS: 1043
BEGIN IONS
TITLE=Cmpd 76, +MS2(476.2474), 26.0eV, 8.7min #1043
RTINSECONDS=523.468
SCANS=1042-1043
PEPMASS=476.24744	288216
CHARGE=2+
204.13383	60	
204.85661	64	
208.07265	60	
211.15356	354	1+
215.13635	7334	1+
215.20490	124	
215.25601	102	
215.31084	42	
216.08086	42	
217.09569	56	
218.10348	52	
221.10947	166	
222.12086	112	
223.10400	50	
226.07915	60	
228.17686	248	1+
232.11292	62	
233.11565	46	
235.11311	260	1+
239.13466	84	
239.16732	68	
240.09963	46	
241.04220	64	
241.07278	140	1+
241.13130	42	
242.18150	70	
250.15433	78	
254.18124	60	
255.19402	60	
256.17330	432	1+
256.26978	46	
258.14504	50	
259.09090	58	
259.24489	52	
260.13808	116	
263.10393	144	
266.10330	56	
267.10806	192	
268.12054	72	
268.16950	56	
269.08241	62	
272.08637	46	
282.18129	50	
284.15071	44	
298.15517	66	
299.10835	86	
300.11026	52	
301.18283	82	
305.16741	84	
314.15190	110	
315.19078	70	
315.22102	78	
316.17147	164	
317.17377	134	
319.19175	74	
320.11749	58	
325.18829	78	
325.45124	54	
326.17273	190	
327.12334	60	
327.16018	84	
331.17352	148	
332.17611	64	
333.19986	56	
334.18794	466	1+
335.45589	50	
338.38606	48	
342.22900	54	
343.20708	70	
344.20373	94	
345.14481	54	
349.15185	70	
352.19231	180	
360.14788	66	
360.23832	104	
360.68113	78	
361.22601	90	
362.16245	40	
362.19272	52	
362.58641	70	
368.20965	42	
373.13804	50	
375.24378	70	
383.38299	58	
388.19098	54	
394.21016	44	
395.15969	48	
398.19177	42	
404.21360	68	
408.18502	70	
408.22128	58	
412.92386	42	
413.20050	56	
416.25479	46	
417.17968	48	
417.71953	54	
419.15880	62	
426.73223	44	
434.86462	78	
436.21729	60	
438.17918	56	
442.20344	68	
442.24715	50	
443.19965	52	
443.26506	206	1+
444.32886	54	
446.17658	76	
449.21010	70	
453.18862	52	
453.25146	52	
454.23972	160	
455.23993	90	
455.70404	52	
461.20833	50	
462.27083	46	
470.82200	66	
471.26380	520	1+
471.34314	58	
476.76221	98	
477.18498	76	
484.28010	44	
485.21390	64	
488.29337	88	
490.20751	44	
512.35088	42	
513.26128	42	
523.28520	50	
541.24950	124	1+
553.27145	86	
554.28471	262	1+
555.28729	166	1+
558.22162	56	
559.30785	42	
563.24334	58	
567.30681	54	
568.30454	48	
570.32111	42	
572.30893	1144	1+
572.39819	42	
572.50717	46	
576.28248	46	
583.27760	200	1+
583.33881	62	
584.49728	56	
585.27648	50	
593.55583	44	
599.30991	92	
600.29953	2168	1+
600.41546	76	
601.48074	40	
609.25973	52	
616.25141	42	
618.29277	48	
644.43191	46	
656.42445	50	
691.36859	42	
692.34139	346	1+
692.39288	80	
696.32752	70	
697.34862	42	
703.33415	46	
705.08476	48	
705.34063	42	
709.36130	1274	1+
709.46653	52	
711.42138	46	
720.33784	232	1+
737.36434	1102	1+
738.49878	64	
END IONS

###FS:    #m/z: 476.24741 #charge 2+
###MS: 1044
###MSMS: 1045
BEGIN IONS
TITLE=Cmpd 77, +MS2(476.2474), 26.0eV, 8.7min #1045
RTINSECONDS=524.045
SCANS=1044-1045
PEPMASS=476.24741	277708
CHARGE=2+
156.14823	60	
204.89040	24	
207.11815	38	
208.03500	50	
211.15106	152	
212.16822	82	
214.35414	28	
214.59663	56	
215.03261	28	
215.13601	4458	1+
215.26905	22	
215.33416	52	
215.62598	72	
215.77801	22	
215.83741	30	
221.10454	154	
221.56378	26	
227.05775	46	
228.18409	64	
232.12144	62	
234.26079	54	
235.11508	182	1+
238.15131	50	
239.10668	60	
239.14820	60	
240.13144	122	
246.06883	48	
249.10111	32	
249.69413	24	
250.08053	58	
253.12992	30	
256.17566	100	
256.28169	64	
264.12504	58	
264.50019	30	
266.10789	38	
267.09881	136	
268.10898	48	
280.16682	58	
281.10019	78	
282.12118	32	
284.09381	42	
297.16043	48	
298.16494	36	
298.19899	22	
299.14391	66	
299.17579	56	
301.18296	36	
302.27534	28	
307.18683	54	
310.11562	34	
310.20364	46	
311.05445	24	
314.14426	56	
314.19377	70	
315.16968	20	
316.17451	120	
317.22177	22	
324.14934	46	
325.19742	30	
326.12721	42	
327.16777	48	
328.10001	46	
328.13771	62	
330.90269	30	
331.17913	86	
332.18394	32	
334.18860	28	
334.23932	34	
335.19735	50	
339.13465	22	
341.17605	30	
343.20279	258	1+
345.12957	48	
347.17426	62	
348.19961	38	
352.19206	198	1+
354.22198	30	
355.17776	96	
357.21825	28	
358.22134	24	
358.80454	44	
360.22649	252	1+
361.15997	52	
377.14778	62	
379.16355	54	
380.96751	54	
395.46261	20	
412.21114	78	
427.19760	44	
435.24360	28	
436.09781	44	
436.20202	26	
442.23519	44	
443.24697	64	
444.19292	56	
444.28494	34	
453.25520	58	
455.24940	28	
457.20964	34	
458.93499	36	
466.19422	42	
471.20417	20	
471.25863	60	
471.38077	26	
472.27780	90	
476.75412	54	
477.17936	28	
482.18642	22	
483.24318	38	
488.28025	26	
495.55310	20	
500.19559	20	
502.18720	56	
504.24559	34	
510.19508	38	
531.28166	36	
534.80841	22	
543.28735	72	
553.25783	22	
553.89505	32	
555.72001	20	
556.29609	148	1+
564.35661	48	
570.31884	22	
571.12258	22	
572.30226	366	1+
574.46406	20	
575.18400	40	
581.28661	48	
582.27877	40	
588.31536	34	
593.31971	32	
600.29977	864	1+
604.83907	38	
616.27505	26	
639.08342	22	
661.29507	42	
679.35274	40	
685.37625	36	
692.34838	204	1+
692.50265	34	
693.44466	32	
693.60849	32	
699.79449	22	
709.37464	268	1+
711.46712	20	
718.35749	34	
719.32566	20	
719.44295	46	
720.35847	32	
722.32621	56	
730.39127	22	
737.20083	48	
737.36176	318	1+
737.50731	28	
738.42916	34	
739.36616	66	
766.33011	24	
776.40495	22	
835.38750	34	
851.48102	146	1+
END IONS

###FS:    #m/z: 476.24754 #charge 2+
###MS: 1046
###MSMS: 1047
BEGIN IONS
TITLE=Cmpd 78, +MS2(476.2475), 26.1eV, 8.7min #1047
RTINSECONDS=524.623
SCANS=1046-1047
PEPMASS=476.24754	264700
CHARGE=2+
177.34122	64	
209.14125	60	
211.14607	104	
212.15006	60	
213.13868	58	
215.06439	46	
215.13545	5218	1+
220.10712	56	
221.12683	108	
222.11671	44	
223.09226	42	
223.12164	66	
224.13570	56	
227.10903	44	
227.15267	52	
228.17984	72	
229.15694	60	
232.12701	178	
233.10122	44	
235.10612	126	
235.13716	72	
237.10899	86	
238.09140	64	
238.16046	50	
239.11144	132	
239.14355	200	
240.13081	142	
241.07494	130	
249.09159	118	
250.09112	44	
253.12856	78	
256.18179	120	
260.13477	54	
263.10492	56	
267.11083	282	1+
278.12638	52	
281.11915	148	
285.19686	60	
286.15758	62	
288.17435	50	
293.11009	44	
296.14300	46	
298.18761	104	
300.10787	66	
303.61173	132	
306.18605	64	
312.90526	46	
313.13274	54	
315.16866	42	
316.17252	74	
321.79192	50	
326.17684	58	
328.13734	40	
331.17718	70	
332.17896	48	
333.86980	54	
334.18339	130	
337.69235	76	
340.16383	54	
340.99464	40	
343.20463	90	
346.92235	48	
352.19107	240	
353.19292	124	
355.17902	124	
356.12576	46	
357.19313	78	
360.22735	128	
360.65974	70	
361.16107	48	
361.22202	52	
367.20052	64	
370.91672	42	
374.12316	54	
375.15685	60	
375.26389	40	
381.11601	68	
382.21970	44	
388.86534	60	
390.18985	56	
390.96240	58	
395.71175	68	
396.16464	40	
396.23298	86	
407.17114	48	
410.97961	56	
413.20713	62	
414.23504	128	
414.85765	42	
415.35951	44	
416.19125	52	
417.71529	102	
421.18725	40	
425.21521	48	
427.24018	70	
428.92998	50	
431.19270	52	
436.21768	72	
437.17435	38	
442.19589	48	
443.26769	232	1+
443.36044	48	
447.24315	42	
454.23083	130	
455.23686	56	
457.20341	50	
459.26442	48	
461.24701	66	
471.26209	638	1+
476.24928	72	
481.25205	42	
482.18868	70	
483.18537	54	
483.24878	42	
485.20300	50	
487.13038	46	
489.27510	72	
513.26299	44	
516.25565	44	
519.62512	40	
520.22559	54	
528.21033	40	
537.27112	134	1+
548.20379	50	
552.11403	48	
554.27422	368	1+
558.29150	62	
560.29085	44	
571.29850	52	
572.30531	1024	1+
573.36687	52	
583.28401	184	1+
585.34338	54	
585.40207	62	
588.09630	46	
600.30176	1586	1+
602.12191	40	
611.54171	56	
615.24862	44	
618.30904	42	
646.56413	56	
667.39441	46	
674.33324	68	
676.35536	58	
678.33142	42	
692.31919	82	
693.37075	112	
696.34190	42	
704.29930	90	
709.36446	356	1+
711.36056	98	
716.35883	56	
718.35021	130	1+
721.32379	54	
737.35707	1088	1+
737.58575	40	
738.68700	40	
739.49717	44	
741.37898	46	
762.39824	54	
783.31544	42	
795.38866	44	
END IONS

###FS:    #m/z: 476.24730 #charge 2+
###MS: 1048
###MSMS: 1049
BEGIN IONS
TITLE=Cmpd 79, +MS2(476.2473), 26.0eV, 8.8min #1049
RTINSECONDS=525.237
SCANS=1048-1049
PEPMASS=476.24730	259922
CHARGE=2+
200.13423	58	
205.09288	102	
206.09091	48	
211.15651	252	1+
213.10564	58	
213.14650	76	
214.99606	142	
215.13639	8848	1+
215.26703	78	
216.10503	132	
216.37529	62	
217.03776	58	
221.10202	210	
222.13524	74	
223.11132	112	
226.07613	60	
228.09144	68	
228.19203	76	
231.16469	58	
235.11721	380	1+
237.10382	48	
239.10731	56	
239.15191	172	
240.13235	84	
241.07480	114	
242.15702	60	
243.13065	82	
244.11084	54	
245.09428	104	
249.09170	180	
250.07195	48	
254.20015	58	
255.17573	68	
256.16716	114	
259.08372	52	
261.14288	78	
263.11010	46	
266.14464	72	
267.10298	346	1+
269.16352	50	
276.08700	48	
277.09110	58	
292.14055	130	1+
297.13774	134	
297.18935	94	
298.10930	52	
298.17140	194	1+
300.66848	60	
302.95462	64	
303.18705	52	
309.19712	62	
311.07566	56	
311.16730	86	
313.15783	64	
314.18147	48	
315.21849	68	
316.16742	88	
316.20756	52	
317.17026	82	
318.14094	50	
318.98543	46	
325.19112	164	
327.13317	62	
331.18297	148	
332.17094	52	
334.13925	60	
334.18123	84	
335.19033	112	
338.19235	48	
339.20068	58	
343.21169	170	
343.47904	50	
344.17502	162	1+
348.27384	46	
352.19143	492	1+
356.87874	48	
360.22935	170	
361.24689	66	
370.97698	48	
372.19156	62	
374.10947	48	
375.20778	50	
378.13019	56	
379.19834	54	
379.69317	50	
381.88865	56	
387.19523	66	
387.70944	88	
389.18434	66	
392.24167	80	
394.18833	56	
394.70369	54	
395.93570	80	
407.15905	60	
409.18007	50	
411.17819	54	
412.21851	48	
413.18666	50	
418.21791	64	
424.10901	54	
425.71668	56	
429.15541	82	
429.27298	48	
432.86977	58	
440.24675	60	
441.25832	46	
442.19952	80	
443.26163	204	
443.34239	58	
444.20294	70	
444.28382	150	
452.23398	104	
452.83704	52	
454.23465	358	1+
454.31541	48	
455.20623	46	
458.17215	78	
459.25132	88	
460.24392	56	
461.21396	54	
471.26051	914	1+
475.13657	50	
476.24717	86	
476.74137	108	
481.22750	102	
481.51974	48	
482.20804	50	
488.28343	260	1+
491.34272	52	
513.26887	84	
514.25775	54	
518.21929	50	
519.22828	168	
530.28057	108	1+
535.24825	46	
540.25345	114	1+
555.28247	262	1+
559.13339	78	
560.33370	50	
568.22528	50	
570.29361	58	
571.31138	68	
572.30677	1072	1+
573.38711	114	1+
581.25689	62	
582.28185	426	1+
583.28074	322	1+
585.29526	126	1+
587.30437	56	
588.31115	46	
591.24289	52	
592.25399	46	
598.29414	46	
600.30318	3624	1+
600.46154	54	
609.31233	46	
635.18146	48	
643.32029	50	
650.33399	56	
660.27884	84	
677.33434	122	1+
692.34909	428	1+
694.37470	94	
695.37416	54	
697.29491	66	
709.36595	1222	1+
709.62863	56	
719.33591	334	1+
720.33833	256	1+
735.64433	66	
737.36065	2758	1+
737.92638	68	
750.35398	68	
751.34437	48	
758.95576	52	
851.44622	294	1+
852.44164	206	1+
896.17232	68	
END IONS

###FS:    #m/z: 477.90909 #charge 3+
###MS: 1052
###MSMS: 1053
BEGIN IONS
TITLE=Cmpd 80, +MS2(477.9091), 24.6eV, 8.8min #1053
RTINSECONDS=526.99
SCANS=1052-1053
PEPMASS=477.90909	13128
CHARGE=3+
161.51273	52	
211.16814	92	
212.14608	50	
213.12873	58	
214.82758	34	
215.13566	3256	1+
215.22429	42	
216.19486	72	
216.29155	54	
217.10210	54	
218.14982	72	
222.10333	38	
226.16012	42	
227.10734	54	
228.14862	48	
228.17897	122	
231.09454	40	
235.12079	338	1+
235.15675	70	
236.90756	58	
239.11948	58	
240.13306	292	1+
243.13489	36	
244.12704	52	
245.04839	52	
246.07737	66	
249.08795	46	
249.13178	66	
253.12320	34	
255.12723	66	
256.15201	58	
257.17065	64	
258.16132	70	
259.14692	60	
263.24530	36	
266.14309	36	
267.09883	200	1+
269.86810	50	
274.20198	42	
276.16675	36	
277.09571	42	
280.32089	34	
286.09815	54	
288.83817	68	
289.03342	74	
294.14209	56	
296.16841	46	
297.26851	34	
298.95443	36	
301.12209	46	
301.23545	36	
308.16478	62	
314.10207	46	
315.21476	42	
316.17034	78	
317.17521	172	1+
320.14675	38	
325.19333	98	
326.15423	68	
328.11612	50	
329.09104	38	
329.18218	40	
331.19293	70	
334.19280	54	
335.18293	82	
336.13054	66	
337.18861	46	
339.13268	50	
342.20080	62	
344.21065	58	
345.16650	52	
349.84208	42	
351.16174	42	
352.19128	284	1+
355.13819	50	
357.17598	108	
358.92724	56	
360.95253	48	
361.23070	34	
362.18245	50	
364.96053	68	
369.68131	78	
370.18025	76	
371.22716	74	
372.74737	46	
374.18169	42	
375.12603	54	
378.14273	40	
382.84504	60	
395.20607	36	
400.22926	52	
401.19844	34	
409.70924	62	
419.20865	44	
419.26781	44	
419.96362	50	
420.20447	44	
423.00587	36	
426.23660	60	
427.23519	56	
429.18780	34	
430.20452	46	
431.83507	50	
432.88112	42	
436.77702	42	
437.88902	40	
440.20667	48	
442.25262	34	
442.84936	108	
443.26786	114	
444.21393	46	
444.27416	40	
448.90394	40	
453.25549	36	
459.21412	48	
460.17560	54	
465.24086	42	
468.28759	58	
472.26663	132	
473.20712	50	
473.26478	72	
475.24685	54	
477.34273	70	
483.18380	148	1+
499.26005	36	
501.22141	50	
501.28413	36	
539.27614	44	
543.79980	70	
555.28557	40	
556.27929	108	
556.57446	68	
572.30271	808	1+
572.70590	38	
573.48776	34	
581.27400	48	
582.31050	44	
583.24669	70	
584.28671	166	
600.30009	1128	1+
601.22573	42	
601.30358	790	1+
601.42610	34	
626.34793	36	
633.33587	36	
648.41516	44	
650.22930	84	
650.33133	40	
674.39580	42	
679.33984	40	
693.36934	152	1+
694.41166	54	
709.35974	506	1+
709.42610	82	
710.36171	356	1+
721.34968	38	
727.36030	38	
737.36261	920	1+
738.36444	646	1+
739.45989	126	
739.51948	62	
749.95759	34	
782.38546	40	
807.43643	44	
948.56558	36	
END IONS

###FS:    #m/z: 477.90888 #charge 3+
###MS: 1054
###MSMS: 1055
BEGIN IONS
TITLE=Cmpd 81, +MS2(477.9089), 24.6eV, 8.8min #1055
RTINSECONDS=527.664
SCANS=1054-1055
PEPMASS=477.90888	19632
CHARGE=3+
199.09506	54	
210.13868	36	
211.16129	76	
212.15476	64	
215.13748	1844	1+
216.04429	34	
216.10601	60	
216.26073	64	
217.09754	50	
218.14224	58	
222.11251	66	
223.09944	48	
224.13588	48	
227.09670	40	
228.12435	54	
228.17526	50	
229.13074	30	
230.10879	54	
232.12622	68	
233.06815	40	
235.12981	70	
239.09604	72	
239.14767	60	
239.22892	56	
240.13035	522	1+
244.08682	40	
245.07127	76	
249.12069	32	
255.13532	38	
256.16925	68	
257.20193	40	
258.14094	172	
265.11736	68	
266.11099	70	
266.24120	28	
267.09861	72	
268.10881	72	
268.15674	82	
271.14250	48	
274.18879	40	
276.12958	42	
281.16876	54	
298.17149	66	
300.11478	54	
308.16488	90	
315.13461	40	
316.17429	46	
317.18326	38	
322.18217	40	
325.14001	48	
326.20293	60	
328.12856	34	
329.96137	40	
330.14722	38	
338.12209	36	
341.01048	56	
343.20361	62	
344.21628	74	
344.92586	34	
346.13991	60	
346.19543	52	
346.91684	42	
347.12197	68	
350.15131	46	
352.19239	72	
354.88338	50	
354.93304	56	
355.18511	82	
356.12737	28	
360.23322	66	
361.24081	68	
365.15248	34	
365.40741	34	
368.99379	34	
371.00116	36	
371.22885	34	
378.15316	38	
378.97941	58	
382.94670	62	
386.25192	38	
387.20534	92	
389.17419	50	
409.23054	156	1+
410.36572	34	
426.26709	52	
427.22121	100	
427.33413	38	
435.80371	36	
436.16472	58	
436.24145	38	
439.14755	34	
442.24219	40	
443.26687	48	
445.08643	36	
446.20106	36	
455.18087	36	
455.24307	58	
456.20234	30	
459.78765	42	
463.23274	42	
466.20215	68	
470.23861	44	
471.26492	90	
472.25840	154	
477.22218	44	
477.30772	36	
477.82807	40	
479.28435	52	
481.31978	50	
484.26340	56	
488.29058	50	
495.81065	42	
497.27983	52	
501.26711	30	
501.34277	44	
505.27618	68	
542.26410	36	
544.29539	32	
548.23398	36	
555.33422	66	
556.28043	82	
558.27330	44	
559.26786	30	
560.36559	56	
572.30264	382	1+
573.30794	264	1+
573.37842	46	
573.43107	36	
573.56425	38	
573.85959	66	
582.26615	54	
583.26948	76	
583.37803	38	
584.27910	58	
585.31435	44	
600.30121	562	1+
603.35110	40	
610.29404	38	
613.23292	34	
616.33566	36	
676.34098	46	
679.30835	68	
680.32273	50	
693.35918	112	1+
709.35888	412	1+
720.34755	46	
721.34129	46	
721.45938	36	
722.32433	36	
737.35757	42	
737.44823	38	
738.36034	378	1+
752.39253	40	
756.41685	62	
811.41501	34	
828.40127	32	
871.43207	38	
889.54085	48	
1400.60453	110	
END IONS

###FS:    #m/z: 500.78666 #charge 1+
###MS: 1056
###MSMS: 1057
BEGIN IONS
TITLE=Cmpd 82, +MS2(500.7867), 27.0eV, 8.8min #1057
RTINSECONDS=528.328
SCANS=1056-1057
PEPMASS=500.78666	15000
CHARGE=1+
209.10091	86	
210.15057	44	
218.16156	56	
220.08625	82	
222.10024	84	
226.11867	110	
228.13368	60	
228.17513	164	
239.14666	68	
239.23356	52	
240.13131	114	
243.13481	90	
244.07971	46	
245.13142	40	
253.16060	48	
257.17067	46	
262.94052	46	
263.06396	68	
266.11956	44	
266.99493	58	
269.11766	50	
270.13900	36	
271.09933	72	
276.17804	68	
277.17944	68	
282.14869	72	
288.20261	50	
310.07890	48	
325.17767	34	
327.23385	38	
329.22060	68	
330.16471	88	
330.21287	46	
331.15975	70	
332.04076	56	
333.00464	34	
337.21713	46	
338.17355	58	
347.19213	98	
348.17905	84	
348.31328	62	
350.92540	44	
352.92813	52	
354.20784	192	1+
356.22840	80	
358.21393	34	
367.18636	50	
368.88290	34	
378.93130	68	
380.24235	38	
382.93291	62	
384.26292	46	
387.21952	34	
396.17474	34	
400.20634	36	
400.28670	54	
401.24509	52	
409.18404	58	
421.92271	52	
426.85704	46	
428.27934	56	
429.27293	32	
437.32807	40	
440.25588	48	
441.36956	32	
442.20551	36	
442.24164	68	
446.27241	68	
446.93073	48	
465.23502	36	
483.22169	50	
486.16007	50	
486.23557	40	
494.21288	46	
499.81245	38	
END IONS

###FS:    #m/z: 334.19403 #charge 3+
###MS: 1058
###MSMS: 1059
BEGIN IONS
TITLE=Cmpd 83, +MS2(334.1940), 23.0eV, 8.8min #1059
RTINSECONDS=528.992
SCANS=1058-1059
PEPMASS=334.19403	14402
CHARGE=3+
200.10751	72	
200.18663	56	
208.10601	56	
209.08567	46	
211.15281	66	
212.87442	56	
222.13263	56	
226.11918	250	1+
229.15213	34	
229.20817	60	
239.14027	98	
239.17338	64	
240.03942	38	
240.14434	122	
243.15127	64	
244.13930	54	
250.06848	42	
253.16889	172	1+
254.15102	118	
258.11537	54	
261.93529	116	
263.10081	48	
266.12394	38	
268.11775	48	
268.19523	32	
284.13221	36	
287.17987	42	
288.07684	32	
298.90583	60	
307.17321	44	
311.21760	48	
317.06292	64	
330.05921	88	
337.18665	36	
339.14207	64	
348.18029	204	1+
354.16110	42	
365.17793	34	
376.26224	34	
381.15204	32	
388.20413	36	
393.98139	62	
396.22353	40	
408.24765	48	
428.31382	38	
442.17713	82	
455.30815	40	
458.23814	42	
468.49191	36	
476.22807	52	
477.26731	48	
498.25457	38	
538.24210	34	
END IONS

###FS:    #m/z: 477.90946 #charge 3+
###MS: 1058
###MSMS: 1060
BEGIN IONS
TITLE=Cmpd 84, +MS2(477.9095), 24.6eV, 8.8min #1060
RTINSECONDS=529.043
SCANS=1058,1060
PEPMASS=477.90946	25498
CHARGE=3+
203.10581	46	
211.14940	144	
213.09382	54	
215.13457	1864	1+
215.22582	88	
215.32560	34	
221.11625	80	
221.18421	44	
222.09621	108	
228.11895	40	
228.15048	72	
229.14973	54	
236.14326	68	
240.12963	240	1+
241.08295	56	
245.09809	72	
246.09658	36	
247.10756	30	
250.13420	68	
254.13687	74	
256.19177	48	
257.13331	52	
257.18845	96	
258.14885	62	
259.13029	44	
266.11967	76	
268.12515	34	
271.12056	52	
274.10487	24	
278.13889	52	
299.15424	60	
300.11400	62	
305.00307	46	
309.17731	68	
310.21695	48	
314.15201	38	
315.17924	48	
315.21209	48	
328.99222	54	
336.17369	54	
336.91065	48	
337.17858	64	
342.21816	54	
343.22330	54	
344.67413	82	
346.16115	68	
352.00229	32	
352.12484	28	
352.21076	34	
353.20064	138	
355.18513	98	
358.25940	68	
360.22283	46	
367.13024	32	
371.21076	28	
372.18278	44	
381.19803	36	
383.16738	24	
385.15783	42	
396.22741	62	
397.17256	44	
410.23201	54	
413.17921	32	
414.22909	66	
414.27771	44	
426.23668	46	
427.77945	24	
433.25517	62	
435.24099	64	
435.34486	50	
435.97217	46	
443.26256	88	
444.34067	52	
453.90514	40	
454.24199	58	
458.89824	32	
460.85383	50	
471.25518	48	
472.26251	56	
474.21060	78	
477.81120	54	
478.86492	38	
480.22007	42	
483.22847	54	
483.29342	42	
485.32346	56	
542.30053	36	
557.29446	42	
572.30153	56	
573.31681	106	
573.48298	48	
582.30261	60	
583.28426	46	
584.27662	44	
585.27558	30	
585.33344	32	
600.31574	116	
601.30366	448	1+
607.25963	44	
644.27193	30	
648.27209	30	
651.30902	26	
672.34972	54	
673.31262	32	
679.30327	36	
695.38679	30	
703.36053	30	
710.36690	64	
712.37970	34	
722.34028	44	
738.35135	140	
738.44076	26	
739.36206	142	
829.43978	34	
948.44323	50	
END IONS

###FS:    #m/z: 500.78594 #charge 2+
###MS: 1058
###MSMS: 1061
BEGIN IONS
TITLE=Cmpd 85, +MS2(500.7859), 27.0eV, 8.8min #1061
RTINSECONDS=529.103
SCANS=1058,1061
PEPMASS=500.78594	19226
CHARGE=2+
203.06956	50	
210.17077	78	
217.62098	42	
218.07337	44	
220.08869	128	
223.14998	50	
224.20652	74	
225.08532	48	
225.13432	36	
226.12334	104	
227.13120	64	
228.13833	44	
233.14303	64	
238.16891	44	
239.14316	168	
240.14092	72	
241.06239	30	
242.11177	36	
253.15750	42	
256.11506	66	
257.16228	58	
258.09850	70	
272.17008	82	
282.13343	96	
286.10349	56	
286.15813	96	
288.22294	38	
296.15127	40	
297.01652	42	
297.14755	70	
300.14693	46	
301.15361	46	
310.11588	36	
329.21384	94	
330.06631	50	
330.21783	66	
331.14964	54	
335.21610	34	
337.18935	28	
339.20215	78	
344.84718	38	
347.18961	40	
348.19804	88	
354.21854	52	
355.22849	44	
356.23083	34	
359.14143	52	
360.59308	28	
365.14457	36	
369.19433	28	
370.14024	50	
372.19730	60	
388.22653	46	
400.22368	36	
400.28127	38	
406.19350	44	
410.22713	58	
410.27123	114	
412.16025	36	
417.18766	40	
428.19991	52	
428.28337	142	
433.22187	52	
433.27693	50	
438.27634	30	
445.86460	38	
446.26357	94	
446.81446	50	
447.27472	36	
451.23016	40	
455.21857	42	
459.20926	38	
468.25789	190	1+
470.19811	34	
481.29635	48	
483.13535	34	
484.31552	34	
485.25876	38	
486.15417	50	
486.25261	62	
531.17404	32	
536.23422	36	
550.33245	52	
556.27934	110	
557.26068	86	
569.20097	32	
569.27941	36	
573.29120	178	1+
573.35012	36	
573.43864	42	
573.48974	42	
574.35530	114	
575.31978	38	
579.38246	40	
613.28323	50	
615.29856	28	
628.80788	52	
766.39788	32	
787.47459	34	
800.46810	38	
801.49610	40	
END IONS

###FS:    #m/z: 500.78529 #charge 1+
###MS: 1062
###MSMS: 1063
BEGIN IONS
TITLE=Cmpd 86, +MS2(500.7853), 27.0eV, 8.8min #1063
RTINSECONDS=529.865
SCANS=1062-1063
PEPMASS=500.78529	24858
CHARGE=1+
202.07866	30	
208.09420	42	
210.13848	48	
214.14121	42	
220.09566	56	
223.11537	44	
226.12219	140	
226.78748	26	
228.12537	34	
228.17055	68	
236.14300	56	
239.16414	96	
240.13686	184	1+
252.10393	52	
253.16101	42	
254.11158	36	
254.15268	28	
256.16483	160	1+
258.10381	36	
267.10333	72	
269.12164	38	
270.09997	48	
270.96658	32	
272.15714	42	
283.17793	48	
285.16132	56	
291.56806	24	
294.18366	28	
297.18865	34	
300.15235	50	
304.91008	38	
310.98095	30	
311.20418	60	
312.11934	50	
313.15220	50	
323.00514	52	
329.21457	76	
331.15040	60	
337.18021	108	
339.21872	56	
339.87448	52	
340.21721	48	
343.17894	38	
347.20708	30	
348.18492	168	
348.24643	22	
353.19640	34	
354.20867	290	1+
356.39884	36	
357.22431	28	
358.24001	50	
377.17741	38	
387.51472	34	
390.19255	46	
396.22299	88	
398.88646	98	
400.29392	22	
401.21785	44	
404.15945	56	
414.67347	28	
418.20244	50	
428.28311	224	1+
430.22094	46	
431.23120	68	
433.22860	28	
441.19960	80	
443.82490	26	
446.26422	70	
446.32754	50	
446.39033	72	
446.79650	36	
448.47642	36	
451.15717	32	
453.66352	38	
455.20032	34	
465.97081	62	
468.24127	62	
468.81411	46	
469.24873	26	
469.87264	22	
476.25264	44	
482.20352	40	
483.76915	34	
484.29286	50	
500.26506	54	
END IONS

###FS:    #m/z: 334.19410 #charge 3+
###MS: 1062
###MSMS: 1064
BEGIN IONS
TITLE=Cmpd 87, +MS2(334.1941), 23.0eV, 8.8min #1064
RTINSECONDS=529.916
SCANS=1062,1064
PEPMASS=334.19410	22174
CHARGE=3+
210.13163	46	
215.13433	32	
226.11292	202	1+
235.21803	58	
236.17481	34	
238.16574	46	
239.14138	34	
240.12824	94	
241.14920	30	
243.13134	36	
254.15545	32	
256.15973	56	
256.88566	36	
258.15356	92	
265.02259	52	
265.22320	42	
266.97463	40	
276.13386	36	
288.12204	36	
298.13378	26	
300.21355	50	
312.17109	36	
326.18171	42	
327.23710	54	
331.16925	50	
334.90341	34	
337.15956	34	
337.22228	64	
341.13790	36	
342.14592	38	
343.20251	34	
372.16761	54	
404.22766	58	
410.26484	30	
428.26330	40	
443.17784	26	
459.23796	48	
468.24353	32	
469.24059	40	
488.20457	46	
489.29903	40	
END IONS

###FS:    #m/z: 477.90924 #charge 3+
###MS: 1062
###MSMS: 1065
BEGIN IONS
TITLE=Cmpd 88, +MS2(477.9092), 24.6eV, 8.8min #1065
RTINSECONDS=529.99
SCANS=1062,1065
PEPMASS=477.90924	25714
CHARGE=3+
181.18751	70	
205.09217	40	
208.09844	38	
209.11689	70	
211.01916	54	
211.14838	66	
211.17943	44	
215.13767	1494	1+
221.10424	150	
222.12124	32	
223.14263	72	
226.14742	76	
227.11295	88	
228.13123	72	
228.18230	72	
229.16408	58	
236.16559	48	
239.09065	52	
239.14770	92	
240.13384	458	1+
240.91526	46	
244.13547	50	
249.09577	78	
256.11766	62	
256.16796	78	
257.16978	46	
258.11656	30	
269.18282	30	
282.09852	66	
294.18522	36	
296.87207	54	
299.21627	50	
300.14844	50	
305.15784	52	
308.83100	36	
310.17989	42	
311.04747	36	
315.20413	116	
316.17473	62	
321.02338	34	
325.19044	40	
327.18009	76	
331.23662	36	
332.19032	40	
332.92011	42	
334.17632	78	
334.21914	56	
335.01019	46	
335.19029	110	
337.22230	36	
340.88058	50	
341.17595	30	
342.97381	36	
343.20269	52	
344.19210	48	
347.13535	40	
351.14138	48	
352.19309	128	
353.22361	32	
354.90204	48	
354.95312	40	
355.19353	38	
355.42058	30	
357.17764	44	
360.15897	58	
362.92952	30	
363.15885	54	
368.96759	42	
373.18151	30	
374.16758	60	
375.17323	70	
378.78240	36	
383.19791	50	
398.24740	60	
401.17671	50	
419.18784	50	
436.21996	36	
438.21883	32	
441.26315	48	
444.24159	30	
449.21134	30	
458.22923	48	
466.21274	48	
471.25384	86	
472.24700	50	
477.82370	44	
480.17238	30	
482.24427	36	
483.18816	38	
483.28443	112	
484.23944	64	
485.27214	56	
489.27262	40	
502.26337	46	
513.21599	40	
529.26882	40	
530.20015	32	
531.26478	62	
537.26569	80	
539.28625	38	
556.27257	36	
567.30881	40	
571.26021	34	
572.30397	48	
573.32039	226	1+
583.28285	68	
584.27587	68	
600.31691	42	
601.30479	238	
601.58660	36	
602.34293	32	
603.51008	30	
651.37257	60	
661.34129	42	
683.43769	58	
693.33284	44	
695.37319	38	
709.39892	178	1+
721.39084	56	
737.36167	296	1+
739.51295	56	
741.37721	48	
763.29183	44	
779.48378	38	
808.45226	36	
947.44669	38	
END IONS

###FS:    #m/z: 500.78547 #charge 1+
###MS: 1066
###MSMS: 1067
BEGIN IONS
TITLE=Cmpd 89, +MS2(500.7855), 27.0eV, 8.8min #1067
RTINSECONDS=530.755
SCANS=1066-1067
PEPMASS=500.78547	29458
CHARGE=1+
202.10511	36	
208.10353	120	
210.15394	116	
218.16130	36	
220.07942	138	
225.14015	74	
226.11785	148	
227.12449	94	
228.13176	48	
228.16977	80	
229.14011	44	
229.20294	60	
239.14709	138	
239.80587	28	
240.12751	42	
240.17759	68	
246.14773	58	
248.06157	30	
251.14945	50	
254.10340	26	
254.15330	44	
256.16020	124	
257.16496	130	
259.08282	30	
265.19796	62	
269.10870	32	
271.14263	64	
273.47114	62	
278.12927	40	
282.13899	46	
284.16374	52	
288.20143	74	
295.13817	84	
297.22439	70	
299.23440	38	
309.20823	34	
310.17696	38	
311.15778	46	
317.07944	26	
317.90167	46	
319.13932	74	
325.18710	102	
326.90745	36	
327.23051	80	
329.21460	288	1+
330.16892	108	
331.22188	74	
335.13809	44	
336.82806	44	
337.18290	44	
337.22443	38	
338.18095	24	
339.19459	50	
341.97090	44	
348.18250	156	
349.18326	56	
349.26094	34	
353.18827	40	
354.20563	250	
355.24802	86	
358.23914	72	
361.17304	68	
362.07288	48	
366.23443	70	
371.24219	40	
375.23004	74	
375.53682	34	
375.81240	38	
376.23214	38	
391.21108	42	
401.28121	36	
402.15283	72	
407.83322	28	
410.26733	72	
411.28034	22	
413.12294	36	
415.18752	50	
421.22777	26	
422.23572	34	
423.23076	28	
425.27367	40	
426.25274	36	
427.26021	24	
428.27765	150	
430.20486	40	
433.25720	52	
436.25917	42	
442.24039	32	
446.26889	86	
446.32973	36	
447.27756	30	
449.84074	50	
451.24389	26	
453.26763	42	
453.31981	22	
454.16320	42	
459.20621	24	
464.82774	36	
465.79166	32	
468.26083	80	
469.24692	88	
470.22672	42	
471.26689	62	
474.95471	34	
485.21368	34	
498.24522	26	
END IONS

###FS:    #m/z: 334.19433 #charge 3+
###MS: 1066
###MSMS: 1068
BEGIN IONS
TITLE=Cmpd 90, +MS2(334.1943), 23.0eV, 8.8min #1068
RTINSECONDS=530.8
SCANS=1066,1068
PEPMASS=334.19433	26474
CHARGE=3+
208.13556	52	
223.11799	44	
225.12793	46	
226.11006	26	
226.13917	38	
227.11319	52	
228.18086	26	
240.12764	124	
241.13562	38	
243.90484	38	
244.15147	64	
245.03301	36	
259.16422	52	
266.13136	58	
271.13042	58	
272.94710	36	
285.14455	52	
292.17451	66	
304.17625	26	
319.13961	56	
319.17240	40	
320.16903	52	
327.13842	42	
328.25051	34	
328.91308	22	
335.01443	46	
343.22607	48	
355.15207	32	
371.19105	24	
393.25915	44	
399.19905	58	
407.25925	40	
416.25477	44	
452.31545	40	
453.27258	30	
538.24340	48	
719.57069	36	
END IONS

###FS:    #m/z: 500.78612 #charge 2+
###MS: 1069
###MSMS: 1070
BEGIN IONS
TITLE=Cmpd 91, +MS2(500.7861), 27.0eV, 8.9min #1070
RTINSECONDS=531.487
SCANS=1069-1070
PEPMASS=500.78612	31480
CHARGE=2+
182.21473	36	
211.09619	50	
212.10121	74	
213.10499	52	
214.02051	28	
218.14998	44	
219.68620	22	
220.08782	222	
221.11853	44	
222.11854	48	
226.11564	276	
227.13158	56	
228.16837	242	1+
230.10841	78	
235.07564	34	
238.15731	28	
239.15152	106	
240.13366	210	1+
244.14796	90	
245.07940	30	
246.94016	52	
251.11600	62	
254.16640	78	
256.19815	40	
257.18209	52	
261.16017	42	
268.13378	52	
268.95799	40	
279.09187	42	
283.13011	22	
286.14647	38	
295.00005	40	
295.13632	30	
298.16573	26	
299.12386	26	
300.15606	90	
308.11741	32	
312.21160	50	
322.71723	134	
324.11531	28	
324.18399	24	
325.17675	68	
327.24019	138	
328.02159	24	
328.23695	46	
329.21239	136	
329.26199	76	
330.17358	34	
331.16335	106	
336.17221	36	
337.17759	80	
342.23885	72	
343.11422	40	
343.20344	56	
346.12733	36	
348.18425	282	
349.19466	24	
353.23435	50	
354.21622	270	1+
354.89214	48	
358.16981	46	
361.17152	48	
368.88292	22	
371.23323	38	
376.20840	48	
384.24485	36	
385.25149	64	
388.90080	28	
390.85371	46	
392.17460	38	
396.21307	52	
400.28027	70	
409.28987	38	
410.13687	38	
410.29664	54	
412.15480	36	
415.83296	36	
418.96620	38	
423.22043	58	
425.09825	28	
428.27801	368	
429.17489	38	
431.28647	46	
432.90843	80	
439.24751	26	
442.18729	38	
446.26439	206	
446.35059	26	
450.24046	34	
453.26641	66	
458.24021	44	
459.21421	44	
459.25289	44	
463.88439	24	
464.79636	44	
468.27766	38	
468.33935	48	
476.24602	60	
478.23361	42	
481.27246	56	
482.35428	66	
485.24819	42	
487.21264	62	
495.22147	34	
500.13808	38	
500.88002	46	
503.22644	48	
505.10117	44	
511.85805	36	
516.21851	40	
516.32519	50	
521.22497	46	
525.33379	54	
532.27882	48	
538.26760	50	
542.34816	42	
551.27700	46	
555.27141	142	1+
555.45105	46	
558.28616	58	
562.36188	54	
567.30140	52	
568.32715	30	
573.09828	28	
573.29055	248	1+
574.36754	56	
576.36312	36	
600.28086	34	
620.38392	42	
629.29853	24	
636.36901	40	
653.37781	50	
657.71874	68	
672.36057	74	
685.38097	42	
702.40473	44	
713.37204	32	
783.41397	22	
783.51653	22	
800.44501	38	
817.33160	26	
END IONS

###FS:    #m/z: 334.19478 #charge 3+
###MS: 1069
###MSMS: 1071
BEGIN IONS
TITLE=Cmpd 92, +MS2(334.1948), 23.0eV, 8.9min #1071
RTINSECONDS=531.531
SCANS=1069,1071
PEPMASS=334.19478	29848
CHARGE=3+
204.09762	58	
207.15252	52	
208.10584	52	
209.08563	34	
222.12652	52	
223.10105	74	
224.15680	58	
225.07746	56	
226.11629	86	
228.00719	28	
228.11214	46	
228.17134	60	
235.10485	52	
238.20014	26	
239.16452	46	
240.14021	34	
241.09037	84	
254.11045	74	
256.16090	96	
256.21909	54	
257.15326	60	
258.15345	56	
264.41063	76	
267.14078	34	
267.17186	40	
271.12013	42	
280.11978	48	
292.17292	62	
307.27861	68	
309.14679	32	
316.97048	60	
325.17771	48	
327.23869	60	
331.16026	48	
351.23526	34	
353.20904	30	
354.20555	96	
371.19309	48	
397.22874	68	
493.24290	38	
556.27931	56	
END IONS

###FS:    #m/z: 334.19451 #charge 1+
###MS: 1072
###MSMS: 1073
BEGIN IONS
TITLE=Cmpd 93, +MS2(334.1945), 23.0eV, 8.9min #1073
RTINSECONDS=532.198
SCANS=1072-1073
PEPMASS=334.19451	36138
CHARGE=1+
203.05561	44	
205.08579	68	
208.14324	66	
209.21408	52	
210.11671	58	
211.11950	56	
220.09895	36	
221.13041	48	
222.11169	72	
224.09325	34	
224.13862	36	
225.13319	60	
225.86226	28	
226.11813	232	
227.16042	50	
228.17756	132	
231.58921	24	
235.08086	36	
239.16755	82	
239.75131	24	
240.15137	190	1+
243.15521	106	
250.16012	64	
253.12793	30	
254.14913	82	
256.16128	110	
256.28767	20	
257.16142	38	
257.20547	76	
261.12183	66	
265.18634	52	
267.19260	48	
275.11016	40	
291.14230	60	
295.15621	26	
312.11504	42	
314.12912	44	
315.04636	18	
320.20814	54	
325.22846	42	
327.23209	42	
329.98913	38	
330.20398	26	
331.14957	36	
337.14324	68	
337.18401	52	
337.35060	56	
338.18753	40	
END IONS

###FS:    #m/z: 500.78605 #charge 2+
###MS: 1072
###MSMS: 1074
BEGIN IONS
TITLE=Cmpd 94, +MS2(500.7860), 27.0eV, 8.9min #1074
RTINSECONDS=532.24
SCANS=1072,1074
PEPMASS=500.78605	35830
CHARGE=2+
204.06516	32	
207.08509	48	
210.15836	46	
219.07627	40	
221.08727	56	
221.13685	64	
226.11892	218	
228.17323	34	
229.13955	74	
239.16058	50	
243.14176	64	
244.12750	56	
246.09094	44	
253.13136	66	
254.15125	90	
257.17790	64	
258.15393	48	
262.99715	30	
264.10391	110	
265.91890	32	
270.13327	34	
280.17119	44	
282.14470	28	
283.18121	54	
284.17926	36	
286.13165	46	
293.18956	64	
310.21281	30	
311.00839	30	
311.16552	32	
311.20088	42	
315.10534	54	
321.20542	42	
329.22403	94	
331.15648	52	
336.26001	58	
337.18268	36	
338.22772	36	
348.18613	196	1+
354.21694	116	
355.20803	72	
367.13025	44	
376.88282	38	
407.23885	30	
415.23033	52	
428.28380	86	
429.30515	40	
430.22811	64	
436.24312	26	
446.09612	30	
450.23438	60	
453.28079	36	
456.18620	64	
468.24297	98	
469.22512	48	
476.24979	38	
496.23029	50	
528.28763	54	
530.39654	68	
553.26526	42	
557.25305	52	
557.30301	28	
559.27084	28	
567.30206	24	
572.97245	24	
573.29281	76	
573.39477	44	
574.28550	78	
574.36099	32	
604.38002	36	
653.40128	38	
704.42004	20	
764.45051	60	
800.43457	28	
END IONS

###FS:    #m/z: 334.19391 #charge 3+
###MS: 1075
###MSMS: 1076
BEGIN IONS
TITLE=Cmpd 95, +MS2(334.1939), 23.0eV, 8.9min #1076
RTINSECONDS=532.905
SCANS=1075-1076
PEPMASS=334.19391	40182
CHARGE=3+
208.10224	106	
209.14164	60	
210.15739	56	
212.12777	56	
222.11625	42	
223.11841	28	
225.12758	76	
226.11985	90	
227.11984	52	
228.15962	52	
228.19101	52	
229.18807	32	
232.07287	64	
236.14646	144	
239.14503	176	
240.13327	148	
241.13558	24	
242.92776	42	
243.14931	44	
243.76595	18	
247.08136	44	
248.09474	40	
249.16366	36	
250.00630	18	
250.11351	62	
254.12185	50	
254.15014	70	
256.15959	150	
257.16899	104	
258.17843	50	
264.12539	62	
267.14096	52	
267.17515	72	
271.17235	70	
272.16146	42	
275.21669	54	
285.10438	36	
285.15263	42	
293.15883	56	
294.15379	86	
298.89492	80	
303.16157	40	
307.20880	44	
308.16148	36	
309.19594	54	
311.20053	30	
312.20976	34	
314.12887	34	
317.15207	54	
322.29010	18	
327.25683	36	
328.23155	50	
331.15393	64	
336.19262	72	
340.20672	38	
341.14620	38	
348.18275	98	
348.22902	26	
349.18289	24	
354.23053	26	
354.36844	28	
355.10985	42	
358.16503	60	
367.19388	58	
371.20449	40	
383.20370	28	
395.14003	34	
395.66564	36	
400.28164	42	
414.18078	64	
428.29692	32	
433.23133	28	
434.27619	46	
441.20030	40	
441.24464	60	
449.25042	20	
452.19785	66	
464.97625	40	
468.25185	22	
470.24459	44	
476.23873	90	
478.25160	52	
538.27986	38	
539.25559	38	
553.20555	18	
556.26645	32	
573.29350	40	
573.38585	18	
629.35854	46	
654.38256	42	
655.35497	24	
702.40395	48	
END IONS

###FS:    #m/z: 500.78579 #charge 2+
###MS: 1075
###MSMS: 1077
BEGIN IONS
TITLE=Cmpd 96, +MS2(500.7858), 27.0eV, 8.9min #1077
RTINSECONDS=532.946
SCANS=1075,1077
PEPMASS=500.78579	40282
CHARGE=2+
201.10566	40	
202.08964	48	
203.05557	62	
208.11940	24	
210.15807	64	
211.09867	70	
219.73086	34	
220.08754	30	
220.12972	70	
226.11263	256	1+
226.84104	32	
228.13891	22	
228.18805	100	
238.14588	66	
239.19651	34	
240.13971	38	
243.16228	48	
246.08654	42	
254.14093	68	
256.16800	68	
257.16963	62	
266.15277	50	
279.21685	42	
282.14056	152	
284.17812	40	
293.20018	42	
300.15988	46	
317.18422	58	
319.16870	72	
328.11330	44	
329.21260	140	
329.91776	54	
331.16756	30	
333.17680	36	
335.21101	76	
335.35097	38	
336.17420	34	
337.17469	48	
347.18516	40	
348.19086	102	
353.20438	38	
354.21167	72	
354.37959	58	
355.22344	24	
358.19828	54	
359.15128	30	
371.24348	34	
375.24137	50	
376.23955	24	
378.20349	30	
384.29850	38	
400.27835	24	
410.27351	86	
428.28142	156	
429.24471	60	
433.22600	24	
446.26565	74	
447.28127	42	
453.28323	38	
454.28759	36	
462.70289	66	
463.79975	28	
468.24320	44	
473.28072	36	
477.81657	46	
480.25278	42	
486.25742	28	
491.80776	40	
499.26060	54	
520.42014	32	
525.32247	54	
528.16580	26	
550.33640	40	
555.28823	24	
557.25099	36	
573.28931	238	1+
668.36052	26	
672.33912	38	
678.42491	26	
702.44454	36	
781.48869	34	
798.27378	36	
END IONS

###FS:    #m/z: 516.25500 #charge 1+
###MS: 1078
###MSMS: 1079
BEGIN IONS
TITLE=Cmpd 97, +MS2(516.2550), 28.0eV, 8.9min #1079
RTINSECONDS=533.63
SCANS=1078-1079
PEPMASS=516.25500	20194
CHARGE=1+
201.13836	34	
205.13018	62	
206.18149	42	
213.05410	54	
216.13040	46	
217.11227	184	
219.11848	42	
219.15682	46	
220.10760	54	
228.12720	80	
231.10515	56	
240.12108	46	
241.07073	34	
241.12282	34	
241.59448	36	
242.14544	68	
243.11489	52	
243.17542	64	
244.11675	74	
246.18562	40	
250.16012	46	
257.20136	40	
258.09040	46	
258.14719	138	
258.19226	114	
259.08860	46	
262.05718	52	
268.13463	40	
270.17062	44	
272.10562	74	
274.09847	46	
282.12097	50	
283.09687	44	
283.20384	44	
284.24253	52	
289.09356	68	
292.07514	52	
292.14015	34	
300.40911	48	
308.15659	44	
314.22681	56	
324.20951	66	
329.12307	44	
329.21565	48	
339.79821	44	
341.10766	48	
341.17456	62	
347.13593	220	1+
348.94250	46	
351.09236	70	
351.20476	36	
352.91609	30	
359.00431	46	
368.25940	38	
379.16942	28	
387.16958	60	
388.18450	62	
391.36220	70	
392.26438	44	
393.09873	76	
399.87747	54	
400.18644	42	
404.20796	68	
409.27492	54	
412.06488	38	
413.13747	54	
414.08396	54	
415.17769	56	
419.12786	50	
420.11418	46	
423.15006	32	
427.29225	58	
428.14562	52	
430.17935	46	
438.21185	42	
439.18592	38	
442.11196	30	
459.22881	32	
462.82829	36	
470.21008	38	
471.25007	44	
474.24314	32	
475.89800	36	
476.19337	56	
483.29645	30	
484.23472	34	
487.73088	84	
498.25505	46	
502.20813	32	
503.26643	44	
505.19575	40	
512.31931	36	
518.21306	42	
END IONS

###FS:    #m/z: 500.78586 #charge 2+
###MS: 1080
###MSMS: 1081
BEGIN IONS
TITLE=Cmpd 98, +MS2(500.7859), 27.0eV, 8.9min #1081
RTINSECONDS=534.289
SCANS=1080-1081
PEPMASS=500.78586	51004
CHARGE=2+
209.08837	42	
210.12168	36	
210.15033	190	
211.11884	50	
212.09930	34	
216.10657	40	
220.09359	96	
221.09133	84	
222.13788	56	
225.13690	38	
225.85828	24	
226.12099	356	1+
228.16525	234	
229.19071	54	
237.13228	58	
238.15415	36	
239.15503	86	
240.13818	142	
241.10630	48	
243.14426	104	
244.14423	34	
253.10779	32	
254.17064	66	
255.12246	44	
256.17221	50	
257.17060	56	
258.16162	38	
268.17696	62	
273.15422	48	
276.16032	52	
285.19279	32	
286.93154	40	
288.20809	78	
295.15191	32	
299.24809	36	
300.13313	52	
300.17773	64	
301.15752	48	
308.93202	50	
310.18510	42	
311.09875	62	
312.17559	68	
313.14948	26	
313.71225	26	
314.96508	18	
318.17400	72	
325.09605	38	
326.16351	38	
327.23692	110	
328.33674	36	
329.21340	278	1+
329.45927	20	
331.17448	64	
332.88087	40	
336.18993	76	
337.18147	46	
340.20216	40	
347.13234	52	
348.18651	368	1+
348.33115	32	
350.21069	46	
354.20964	244	1+
354.27455	18	
354.64421	22	
355.17091	64	
358.18133	24	
358.96679	52	
366.24876	44	
367.25821	36	
375.23215	26	
376.23210	52	
381.20385	40	
385.25588	40	
386.88867	32	
388.84530	32	
389.00435	62	
392.21235	56	
393.62760	36	
395.92102	46	
398.29121	28	
399.13457	44	
399.21416	44	
400.29418	64	
403.17018	42	
405.23290	48	
409.16851	54	
410.27494	68	
415.20356	32	
428.27890	330	1+
428.96573	34	
433.21760	52	
438.95710	34	
446.26723	86	
450.24235	122	
451.21575	44	
453.27390	50	
456.22686	34	
457.28651	46	
458.97937	24	
459.20528	40	
459.24053	44	
460.02421	38	
467.25283	60	
468.24724	38	
470.24724	30	
473.17173	38	
476.25477	44	
481.25167	48	
486.30835	52	
488.22151	62	
500.19658	66	
500.30612	34	
504.23076	28	
512.28386	32	
516.89799	44	
517.88822	28	
521.22292	30	
522.22551	34	
527.25956	36	
527.38139	36	
555.27381	34	
556.26686	264	1+
557.34963	30	
568.34173	30	
573.29561	464	1+
574.36180	174	
574.48690	76	
575.61904	18	
577.33838	56	
580.26278	32	
581.37267	100	
583.36426	24	
592.24794	44	
603.32750	26	
620.30064	30	
632.25145	36	
644.28035	26	
653.40940	52	
653.47059	40	
657.36036	38	
663.35575	30	
672.34923	70	
673.40030	26	
674.79717	46	
685.40290	50	
695.45998	24	
702.29823	52	
702.41402	154	1+
703.47105	42	
717.28356	28	
785.45379	36	
797.76745	36	
800.45310	32	
802.51982	32	
802.77101	32	
891.39355	36	
955.08315	36	
END IONS

###FS:    #m/z: 334.19439 #charge 3+
###MS: 1080
###MSMS: 1082
BEGIN IONS
TITLE=Cmpd 99, +MS2(334.1944), 23.0eV, 8.9min #1082
RTINSECONDS=534.328
SCANS=1080,1082
PEPMASS=334.19439	46630
CHARGE=3+
149.32068	18	
208.10996	54	
210.16495	100	
214.15993	36	
222.11916	32	
226.11436	86	
226.16358	66	
227.11472	54	
228.17468	68	
238.16555	46	
239.14865	100	
240.13592	82	
240.16390	66	
241.14054	88	
243.14313	86	
244.12553	58	
250.14702	70	
251.15857	44	
254.13882	38	
256.81011	20	
262.15918	50	
264.14950	58	
268.11818	42	
268.88092	48	
270.98760	18	
278.10406	56	
282.11157	18	
291.14577	36	
305.15862	42	
307.16493	62	
309.14943	78	
314.21681	42	
326.44010	32	
327.23384	34	
330.21389	60	
331.17025	42	
332.87582	32	
338.12794	28	
349.18155	44	
354.17341	36	
362.13299	52	
400.98816	18	
414.18726	68	
416.18652	40	
451.20892	36	
458.62377	26	
476.32803	20	
477.24041	56	
498.24559	30	
574.29149	56	
655.35855	30	
734.07383	18	
886.65622	18	
END IONS

###FS:    #m/z: 516.25430 #charge 2+
###MS: 1080
###MSMS: 1083
BEGIN IONS
TITLE=Cmpd 100, +MS2(516.2543), 28.0eV, 8.9min #1083
RTINSECONDS=534.385
SCANS=1080,1083
PEPMASS=516.25430	22810
CHARGE=2+
212.12762	68	
216.11807	86	
217.11829	104	
223.06818	50	
224.08968	52	
226.06890	28	
227.06190	40	
228.13943	62	
238.07733	48	
241.08744	76	
242.17673	44	
244.10017	42	
250.13817	38	
256.09684	40	
258.10822	76	
261.07187	58	
264.16367	70	
265.09213	60	
270.07522	42	
288.17562	80	
329.14163	74	
330.12277	42	
337.16120	26	
342.20361	46	
344.93973	44	
347.13842	94	
354.20856	42	
373.13251	52	
373.22403	60	
392.27980	36	
393.25870	34	
395.18259	52	
402.18902	40	
407.24387	38	
419.11215	38	
420.18951	28	
422.10584	34	
432.87461	32	
439.17579	30	
442.90792	44	
459.23813	52	
487.29164	26	
490.18435	36	
495.09154	36	
500.23135	42	
515.26727	26	
517.34440	52	
528.34151	30	
530.17908	34	
554.90315	50	
557.33252	50	
575.24057	40	
589.28261	44	
590.24242	42	
646.88944	78	
647.32452	64	
656.38955	38	
667.39812	40	
668.22555	38	
675.31912	38	
676.28780	34	
682.45258	28	
686.35494	44	
703.31880	44	
739.39178	30	
755.41503	26	
776.39307	38	
816.37653	46	
END IONS

###FS:    #m/z: 600.72031 #charge 1+
###MS: 1084
###MSMS: 1085
BEGIN IONS
TITLE=Cmpd 101, +MS2(600.7203), 33.0eV, 8.9min #1085
RTINSECONDS=535.113
SCANS=1084-1085
PEPMASS=600.72031	16386
CHARGE=1+
212.09745	54	
213.08403	134	
230.06279	54	
230.10974	1414	1+
232.85648	40	
233.14783	46	
234.10380	70	
235.13371	38	
236.11202	32	
243.09855	56	
247.07047	92	
253.10136	114	
254.04891	48	
264.07784	44	
266.16621	54	
284.11909	44	
286.12714	122	
300.12249	48	
301.09428	38	
301.14461	46	
301.24856	32	
304.13160	60	
305.15301	44	
310.14412	42	
321.12830	34	
322.12537	52	
328.98508	38	
338.25612	34	
349.13893	44	
367.57245	50	
379.13217	34	
381.18257	38	
396.30896	40	
398.21005	54	
405.97731	42	
411.12970	34	
427.25222	68	
429.14803	54	
440.90387	40	
442.13024	42	
443.20139	46	
446.87163	44	
463.85975	36	
472.16970	36	
472.21628	68	
485.78387	34	
486.94602	58	
488.23427	40	
496.28181	42	
497.16809	44	
500.21449	38	
544.14053	44	
551.18041	40	
562.18424	36	
591.19126	36	
END IONS

###FS:    #m/z: 539.88933 #charge 1+
###MS: 1086
###MSMS: 1087
BEGIN IONS
TITLE=Cmpd 102, +MS2(539.8893), 25.8eV, 8.9min #1087
RTINSECONDS=535.786
SCANS=1086-1087
PEPMASS=539.88933	13996
CHARGE=1+
201.07665	50	
202.91364	58	
212.06608	84	
217.11825	580	1+
221.09012	40	
222.13101	44	
223.11851	46	
226.07667	44	
226.13549	64	
230.06864	46	
234.09657	40	
239.16185	108	
241.16718	54	
242.10730	84	
244.16096	36	
247.09385	36	
248.16077	72	
252.17439	38	
255.06826	80	
260.09989	48	
266.12660	94	
270.15203	38	
273.04137	46	
283.10073	36	
285.01638	56	
309.11138	58	
315.17789	42	
316.18465	80	
338.12683	36	
341.09588	62	
343.00400	46	
346.93108	58	
347.68179	60	
348.90783	44	
353.11449	46	
354.97742	48	
357.20883	54	
364.95353	54	
368.87770	92	
374.14305	44	
380.12642	42	
382.95153	44	
388.88971	40	
394.14729	42	
400.58030	54	
404.95010	34	
410.12790	54	
410.83242	42	
416.21379	44	
428.84637	152	
438.13396	36	
439.17580	58	
442.13017	36	
446.86136	180	
446.97506	40	
447.04986	44	
447.86102	132	
447.94933	36	
448.79765	36	
448.85359	72	
449.08180	36	
452.19346	36	
455.22468	64	
456.82259	46	
458.84595	38	
460.76972	48	
463.00814	38	
464.20332	34	
464.86574	112	
471.26415	34	
472.13618	34	
482.87551	44	
490.12693	38	
492.86520	48	
496.19474	50	
497.40262	74	
504.87099	38	
511.17559	58	
522.87626	46	
537.14812	46	
538.79151	38	
538.89783	44	
END IONS

###FS:    #m/z: 500.78596 #charge 2+
###MS: 1086
###MSMS: 1088
BEGIN IONS
TITLE=Cmpd 103, +MS2(500.7860), 27.0eV, 8.9min #1088
RTINSECONDS=535.811
SCANS=1086,1088
PEPMASS=500.78596	67980
CHARGE=2+
146.10448	18	
147.91665	18	
148.47747	18	
149.40066	20	
162.96618	18	
163.12661	18	
164.31889	18	
166.25380	18	
166.89227	18	
167.86413	18	
210.18049	50	
211.11522	48	
213.94594	22	
220.10105	68	
224.15190	32	
226.11758	384	1+
228.11838	54	
228.17036	68	
228.28755	32	
240.15621	50	
243.14142	32	
245.31507	18	
246.33273	18	
246.42722	18	
246.72312	18	
247.17933	70	
247.68603	18	
250.02286	18	
256.16088	92	
257.06966	32	
257.21669	22	
261.05480	18	
262.76173	18	
264.44869	18	
266.31185	18	
266.58099	18	
268.94930	18	
277.60200	18	
280.16531	32	
285.24127	18	
287.61096	18	
287.64647	18	
292.16581	40	
292.76474	18	
293.15471	42	
293.51754	18	
298.54281	18	
300.14133	50	
302.74035	18	
303.42835	18	
303.88441	18	
307.82984	18	
311.13560	18	
311.24641	20	
314.17597	18	
317.46891	18	
325.21348	46	
326.19152	32	
326.70757	18	
327.22729	60	
329.21657	42	
330.17463	110	
331.09795	18	
331.15924	32	
334.93781	32	
338.18589	20	
342.81477	18	
343.46925	18	
343.78944	18	
346.12263	18	
346.93623	18	
348.18366	86	
348.27725	50	
351.06271	18	
354.20928	166	
354.46424	18	
355.19006	42	
355.23402	66	
358.40220	18	
359.14989	70	
367.25062	18	
367.63189	18	
367.79751	18	
367.85272	18	
368.89752	18	
370.28618	18	
372.04082	18	
375.09607	18	
376.35416	18	
376.55727	18	
378.46923	18	
383.92642	18	
388.92703	18	
390.52351	18	
393.12930	18	
393.87688	18	
397.62547	18	
398.10573	18	
400.29431	24	
404.25486	54	
405.87157	18	
406.77367	18	
409.78791	18	
410.25860	52	
410.97020	18	
411.07632	18	
412.28171	36	
421.60678	18	
424.53518	20	
425.27426	20	
427.21402	18	
428.27950	80	
428.42335	44	
428.46991	20	
429.28223	50	
431.18658	52	
432.39559	18	
434.19757	40	
436.59067	18	
438.47384	18	
447.26642	30	
452.88266	18	
453.27901	28	
454.69456	18	
462.00084	18	
465.11123	18	
466.32552	18	
469.04222	18	
469.23511	44	
470.35519	30	
476.23591	40	
538.25737	22	
549.29573	46	
555.28026	42	
573.29024	156	1+
573.53943	32	
580.33340	36	
613.27497	24	
618.22529	42	
618.32418	20	
654.52815	56	
655.37945	40	
672.39118	28	
678.39486	24	
702.41436	112	1+
702.58752	30	
717.29408	26	
730.41493	30	
733.17003	20	
779.42309	20	
800.45272	42	
823.97042	20	
904.58490	20	
END IONS

###FS:    #m/z: 334.19434 #charge 3+
###MS: 1086
###MSMS: 1089
BEGIN IONS
TITLE=Cmpd 104, +MS2(334.1943), 23.0eV, 8.9min #1089
RTINSECONDS=535.841
SCANS=1086,1089
PEPMASS=334.19434	61606
CHARGE=3+
184.29102	18	
210.15309	72	
211.14190	44	
213.12933	34	
226.13315	124	
227.11669	72	
228.16838	150	
239.14051	106	
239.16623	86	
240.12925	34	
243.14416	110	
243.25340	26	
244.13580	46	
250.05229	52	
250.14692	44	
256.16819	40	
257.16705	36	
261.15075	98	
282.14140	42	
291.52637	38	
299.23492	32	
307.16819	48	
309.14098	66	
313.15206	32	
327.23335	40	
328.22897	46	
330.17847	34	
333.53369	28	
336.16908	44	
342.77842	20	
348.18949	94	
354.19345	32	
355.15819	40	
395.87392	20	
410.15300	30	
411.27739	30	
413.20823	48	
414.18657	50	
424.23786	52	
426.17307	22	
452.21999	42	
468.15560	26	
469.23372	60	
493.21823	48	
538.23597	22	
539.25783	68	
555.31605	38	
747.15418	20	
END IONS

###FS:    #m/z: 516.25533 #charge 1+
###MS: 1086
###MSMS: 1090
BEGIN IONS
TITLE=Cmpd 105, +MS2(516.2553), 28.0eV, 8.9min #1090
RTINSECONDS=535.904
SCANS=1086,1090
PEPMASS=516.25533	26412
CHARGE=1+
215.11178	44	
216.13071	50	
217.11940	124	
222.15846	64	
230.06861	62	
234.09845	88	
237.07262	78	
240.14138	58	
242.05801	74	
243.12747	50	
244.10363	72	
246.08933	68	
250.16036	54	
257.19526	68	
258.15272	42	
259.08696	38	
260.15987	40	
263.14862	32	
266.17990	62	
269.04879	58	
279.12129	36	
281.18948	54	
282.06241	40	
282.10498	38	
286.14889	48	
290.07115	114	
292.20972	34	
295.17004	36	
296.12432	50	
302.12040	42	
305.96902	42	
307.16819	48	
308.11581	38	
317.07045	42	
329.12233	64	
337.21104	44	
338.17468	38	
339.10870	82	
341.17776	54	
344.11486	52	
344.18537	38	
347.13491	196	
350.10173	32	
353.12930	56	
355.15950	34	
360.23696	40	
361.89377	44	
369.17013	54	
380.19684	50	
383.08567	54	
386.19913	40	
387.29327	158	
397.06285	42	
398.15699	40	
404.20824	42	
411.22027	60	
417.19018	48	
422.20280	52	
425.17656	40	
445.21778	36	
480.89952	48	
498.23627	70	
502.18864	36	
515.24994	66	
515.35735	54	
END IONS

###FS:    #m/z: 600.72151 #charge 1+
###MS: 1086
###MSMS: 1091
BEGIN IONS
TITLE=Cmpd 106, +MS2(600.7215), 33.0eV, 8.9min #1091
RTINSECONDS=535.966
SCANS=1086,1091
PEPMASS=600.72151	18770
CHARGE=1+
205.05096	54	
208.11770	48	
212.10430	42	
213.08334	226	
215.09129	56	
220.12747	48	
223.09988	68	
229.83388	34	
230.11142	1594	1+
233.09603	52	
241.09463	32	
243.10010	66	
247.04799	62	
253.11210	44	
259.11314	56	
267.10269	42	
268.15924	34	
269.12012	80	
270.10864	42	
270.14447	80	
270.92626	50	
286.09127	46	
292.07152	60	
301.14460	68	
302.15855	66	
306.06923	42	
312.11426	74	
326.84527	52	
349.16186	56	
367.14602	52	
367.82762	38	
368.16264	32	
375.12796	34	
377.14153	46	
384.12590	54	
397.15071	48	
408.32946	32	
428.88315	42	
429.13314	116	
432.15561	54	
448.15467	56	
452.12852	70	
467.19619	84	
486.14290	58	
498.12716	68	
500.17920	64	
522.98314	58	
523.28368	52	
544.16744	60	
584.77356	38	
588.18591	56	
END IONS

###FS:    #m/z: 401.72964 #charge 1+
###MS: 1092
###MSMS: 1093
BEGIN IONS
TITLE=Cmpd 107, +MS2(401.7296), 23.1eV, 8.9min #1093
RTINSECONDS=536.824
SCANS=1092-1093
PEPMASS=401.72964	26522
CHARGE=1+
201.11385	42	
203.14844	34	
208.13945	44	
217.11131	66	
219.14191	136	
226.16126	124	
228.17679	36	
231.09428	38	
232.55298	80	
237.12802	52	
238.13500	38	
241.18036	52	
243.10259	50	
250.16034	58	
254.15147	142	
256.19406	34	
258.15239	68	
266.99248	40	
268.13852	52	
271.12571	44	
272.12823	34	
278.10292	46	
279.16980	40	
290.96007	30	
295.11146	34	
296.16907	48	
296.93019	78	
304.99519	54	
305.18631	64	
307.17326	52	
309.18584	62	
314.20428	68	
317.14635	46	
325.11525	60	
327.19704	102	
329.21086	70	
331.18797	66	
334.17735	68	
336.97618	54	
342.18377	52	
343.18725	70	
348.18000	52	
352.18155	62	
355.20320	30	
356.16678	40	
359.17750	376	1+
360.12839	52	
360.22402	44	
361.16301	36	
364.16655	54	
372.23340	30	
374.21614	66	
375.21311	36	
376.84134	30	
376.90239	34	
379.17161	40	
382.26148	44	
384.08519	48	
391.19171	30	
400.94370	36	
403.23296	44	
404.25371	48	
404.30088	66	
END IONS

###FS:    #m/z: 411.52912 #charge 3+
###MS: 1094
###MSMS: 1095
BEGIN IONS
TITLE=Cmpd 108, +MS2(411.5291), 23.2eV, 9.0min #1095
RTINSECONDS=537.482
SCANS=1094-1095
PEPMASS=411.52912	17052
CHARGE=3+
209.09693	40	
210.11231	62	
213.03941	44	
217.07872	128	
217.11529	46	
217.19205	52	
218.07746	40	
226.07980	50	
226.11389	70	
227.05694	48	
227.08812	56	
227.11794	112	
228.05295	40	
232.93919	42	
238.16052	36	
240.08773	68	
240.12520	72	
241.15628	48	
243.13443	42	
243.19218	40	
244.13635	88	
245.08135	36	
245.12584	42	
247.11824	46	
251.06346	80	
251.16943	52	
253.14801	46	
254.11888	70	
257.17025	48	
259.26405	88	
268.96611	38	
270.17862	38	
271.15542	40	
274.12220	38	
280.06254	54	
288.11837	42	
297.07909	40	
298.91407	48	
301.18059	36	
301.28038	50	
305.01235	36	
306.18734	60	
308.91545	64	
310.17654	52	
311.21325	34	
312.12037	64	
316.87187	64	
325.17770	52	
327.21448	68	
331.83123	58	
332.10451	44	
332.97116	40	
333.80812	40	
340.16511	52	
342.16625	42	
344.16757	46	
346.18117	52	
346.84865	36	
348.12259	48	
348.22475	42	
350.94398	50	
352.83064	44	
352.86958	58	
355.16300	42	
357.20326	70	
358.17901	40	
370.18957	80	
371.16268	54	
371.22377	42	
376.16562	56	
385.20982	34	
389.81970	44	
391.92744	62	
410.23922	32	
411.12002	50	
411.84123	38	
427.23500	42	
441.24557	44	
443.20021	60	
450.25264	62	
459.25308	42	
460.21994	38	
461.20631	44	
461.25543	34	
468.25021	40	
471.26143	48	
501.25137	52	
502.25826	42	
527.34519	36	
534.18176	38	
542.29582	52	
563.27934	62	
580.80781	40	
588.37481	46	
589.25641	130	1+
702.33983	114	1+
761.38652	32	
END IONS

###FS:    #m/z: 334.19444 #charge 3+
###MS: 1094
###MSMS: 1096
BEGIN IONS
TITLE=Cmpd 109, +MS2(334.1944), 23.0eV, 9.0min #1096
RTINSECONDS=537.5
SCANS=1094,1096
PEPMASS=334.19444	97042
CHARGE=3+
147.45859	18	
160.67542	18	
164.92339	18	
169.82314	18	
173.46140	18	
175.31057	18	
175.68505	18	
179.14340	18	
189.35664	18	
196.08927	18	
196.34225	18	
199.06184	18	
199.47934	18	
202.03072	18	
203.06651	68	
204.65447	18	
208.11052	72	
209.88067	24	
212.79137	18	
214.10676	18	
218.13539	58	
220.37136	18	
221.13415	48	
223.05646	18	
223.12997	52	
223.34972	20	
224.39531	18	
225.14870	46	
226.11240	56	
226.14264	56	
227.11849	84	
228.17032	56	
234.46811	18	
236.76607	18	
237.18911	18	
239.53880	18	
240.13219	40	
244.12703	38	
256.15244	58	
258.94896	18	
270.39769	18	
275.63017	18	
275.99528	18	
277.12255	50	
279.11719	18	
281.44820	18	
285.11752	18	
285.82503	18	
290.94054	18	
300.80812	18	
301.26221	18	
305.98670	18	
307.18297	20	
308.22464	44	
309.60485	18	
317.65547	18	
322.80716	18	
326.22612	40	
328.96793	18	
329.21879	52	
330.03208	18	
335.90604	18	
336.16467	36	
337.14883	68	
349.21696	32	
349.31919	18	
353.18530	46	
354.17404	50	
357.22349	68	
359.96462	18	
367.15534	18	
367.71219	18	
378.33179	18	
379.85538	18	
390.64248	18	
395.72814	18	
399.80465	18	
405.51839	20	
410.25643	72	
416.57593	18	
418.23883	18	
428.27724	24	
433.21193	52	
433.49015	18	
433.75174	18	
442.20026	28	
443.04522	18	
444.99193	18	
450.37430	18	
457.03028	18	
471.97717	18	
475.27494	18	
481.77854	18	
489.97019	18	
504.91272	18	
510.25606	36	
516.52859	18	
520.72448	18	
526.11328	18	
533.73443	18	
556.82791	18	
560.91754	18	
573.28127	44	
574.42980	18	
582.44255	18	
583.59898	18	
589.70974	18	
613.43349	18	
624.00552	18	
638.92109	18	
652.00647	18	
659.97650	18	
672.43289	18	
692.47864	18	
705.98752	18	
709.71279	18	
713.70655	18	
715.10561	18	
715.27359	18	
718.58821	18	
737.62008	18	
740.40908	18	
744.63101	18	
746.37463	18	
751.44552	18	
761.00332	18	
773.23929	18	
777.87485	18	
783.22726	18	
843.01124	18	
844.53934	18	
850.47475	18	
857.63388	18	
863.29205	18	
870.25774	18	
881.16272	20	
909.76404	18	
911.62804	18	
913.42275	18	
927.59687	18	
938.26903	18	
945.50625	18	
957.12259	18	
974.03880	18	
976.40091	18	
980.62549	18	
984.56352	18	
END IONS

###FS:    #m/z: 500.78551 #charge 1+
###MS: 1094
###MSMS: 1097
BEGIN IONS
TITLE=Cmpd 110, +MS2(500.7855), 27.0eV, 9.0min #1097
RTINSECONDS=537.518
SCANS=1094,1097
PEPMASS=500.78551	98486
CHARGE=1+
145.53553	18	
148.20012	18	
149.32069	18	
154.10823	18	
156.13923	18	
167.25766	18	
167.56923	18	
173.39246	18	
177.75532	18	
179.35716	18	
183.91459	18	
186.79021	18	
195.82548	18	
196.82298	18	
201.43593	18	
202.37312	36	
202.53698	18	
208.12784	58	
209.08925	68	
210.16840	42	
219.06782	48	
220.08441	52	
221.12891	58	
221.48211	20	
224.12487	48	
224.24243	18	
226.11432	312	1+
226.15306	28	
228.13862	62	
228.20268	68	
229.13577	50	
229.97516	20	
231.38842	18	
232.05376	18	
233.20741	18	
238.14463	40	
239.14190	22	
240.14581	84	
243.14770	40	
244.13952	58	
248.19705	18	
250.03528	18	
250.27537	18	
252.22101	18	
253.84883	18	
257.15854	40	
257.18774	56	
257.90554	18	
258.15779	22	
261.81652	18	
266.59809	18	
269.34003	18	
271.18152	18	
273.15516	52	
275.43902	18	
276.25689	48	
281.00930	18	
282.89018	18	
284.74201	18	
293.05589	18	
293.10517	18	
293.22227	40	
295.34530	18	
297.96879	18	
302.27605	18	
303.46027	18	
304.01674	18	
310.23664	42	
311.20060	28	
317.66946	18	
319.70649	18	
321.99419	18	
326.34816	18	
329.21247	80	
330.23157	44	
332.15123	34	
336.29948	18	
338.17953	46	
348.18758	62	
349.19304	54	
353.07118	18	
354.20188	138	
355.23786	58	
362.19688	34	
365.54737	18	
366.24933	58	
369.72236	18	
370.06463	18	
372.48518	18	
373.09897	32	
375.28364	18	
381.57117	18	
382.57895	18	
386.80349	18	
390.62696	18	
392.07144	18	
400.28560	48	
403.51292	18	
414.91102	18	
416.19676	26	
428.27913	84	
428.32865	40	
429.27098	42	
439.77362	18	
450.24361	32	
453.35195	40	
454.08649	18	
455.29190	18	
458.24519	18	
463.03086	18	
468.25365	52	
476.23301	32	
495.52986	18	
END IONS

###FS:    #m/z: 600.72033 #charge 1+
###MS: 1094
###MSMS: 1098
BEGIN IONS
TITLE=Cmpd 111, +MS2(600.7203), 33.0eV, 9.0min #1098
RTINSECONDS=537.56
SCANS=1094,1098
PEPMASS=600.72033	31128
CHARGE=1+
199.97452	92	
212.09654	90	
213.08753	90	
216.07647	112	
229.10086	74	
229.82575	42	
229.88416	24	
229.93944	20	
230.11190	798	1+
231.19808	46	
246.14003	28	
253.09068	46	
254.09965	66	
254.13591	88	
264.09956	38	
269.09096	46	
270.11164	30	
273.17688	44	
280.84203	40	
283.09284	40	
284.13340	54	
297.49259	34	
301.15168	76	
306.11133	52	
307.10531	44	
311.13149	60	
318.95568	42	
323.14599	58	
348.16454	72	
350.10793	34	
366.17882	58	
367.12799	24	
382.96822	46	
383.16699	44	
384.17804	40	
414.11074	48	
429.13434	130	
430.15050	42	
446.86611	36	
453.12983	34	
469.58687	70	
470.16583	28	
472.17077	48	
526.13282	44	
546.15154	48	
547.14683	24	
556.16056	44	
574.20715	38	
END IONS

###FS:    #m/z: 401.72928 #charge 1+
###MS: 1094
###MSMS: 1099
BEGIN IONS
TITLE=Cmpd 112, +MS2(401.7293), 23.1eV, 9.0min #1099
RTINSECONDS=537.608
SCANS=1094,1099
PEPMASS=401.72928	31998
CHARGE=1+
213.10050	58	
217.13157	40	
219.12844	124	
220.10761	46	
220.15001	74	
223.12321	74	
226.14606	156	
227.16017	66	
229.18326	38	
237.12388	64	
239.15693	50	
243.15965	38	
244.13656	44	
250.99676	32	
255.13088	84	
259.13928	68	
265.16295	106	
267.14024	48	
271.11908	42	
271.18620	40	
273.17426	26	
273.94871	24	
280.19949	42	
282.32225	50	
296.11920	72	
297.18763	44	
309.18133	46	
311.16299	62	
319.17241	40	
324.16792	52	
325.12392	70	
331.19073	26	
333.18490	50	
341.16902	58	
342.16141	54	
359.18296	274	1+
364.25547	34	
382.25939	76	
394.19964	50	
401.26046	42	
402.26907	36	
405.26452	28	
END IONS

###FS:    #m/z: 444.56019 #charge 3+
###MS: 1100
###MSMS: 1101
BEGIN IONS
TITLE=Cmpd 113, +MS2(444.5602), 23.9eV, 9.0min #1101
RTINSECONDS=538.385
SCANS=1100-1101
PEPMASS=444.56019	20148
CHARGE=3+
207.12221	34	
212.10782	82	
213.13171	74	
216.13350	74	
217.07350	52	
222.12230	34	
223.06428	56	
223.11099	42	
226.11507	230	
226.15109	80	
226.18635	56	
228.15179	60	
228.52637	34	
229.11485	36	
230.14391	68	
232.14596	52	
233.01086	38	
238.12061	50	
239.08813	52	
240.13077	520	1+
240.44516	30	
244.12393	194	
245.08626	48	
246.18066	260	
248.15995	44	
249.10712	34	
253.15606	72	
255.10609	62	
256.17333	52	
258.14473	108	
258.19109	42	
259.14779	50	
260.19218	62	
265.12584	62	
268.13841	48	
269.08745	78	
270.18510	32	
272.21733	32	
273.12386	30	
274.12931	30	
283.02226	50	
283.14522	146	
292.12574	42	
297.15078	70	
298.13353	72	
299.15872	42	
299.21335	74	
300.13902	46	
300.20094	40	
301.15297	54	
305.28606	46	
308.14739	52	
309.17134	30	
314.19942	46	
315.16021	114	
317.21627	56	
319.19195	54	
321.12149	50	
327.16024	112	
328.18596	68	
329.93275	50	
332.18352	58	
334.80372	38	
335.13902	46	
338.21734	38	
339.16519	102	
345.18901	36	
351.16116	48	
353.21787	94	
354.24474	30	
355.14694	32	
356.13743	42	
357.23423	30	
358.15356	50	
360.16062	32	
365.18665	42	
369.15520	36	
371.23530	86	
372.21658	40	
374.16149	44	
374.22948	48	
375.01472	40	
376.16634	42	
382.91945	30	
384.17474	52	
386.18768	52	
386.24383	68	
386.71515	70	
394.16470	78	
395.17012	36	
397.20244	68	
400.24713	34	
402.19865	32	
408.86689	44	
411.19327	34	
411.34774	92	
412.25243	36	
414.22715	70	
415.21721	100	
431.25589	66	
438.22091	38	
441.24117	30	
443.22651	38	
444.06456	32	
445.31119	80	
446.33404	58	
447.33187	34	
466.81273	44	
471.18297	40	
472.27361	40	
476.07406	36	
477.19919	40	
480.25306	62	
494.24410	36	
495.22150	38	
506.17173	52	
512.23669	30	
514.25839	34	
515.28577	32	
518.27738	62	
523.22983	74	
525.33893	52	
527.22469	52	
530.30106	52	
540.22824	56	
541.34968	40	
556.28118	32	
560.32369	136	
561.35152	32	
584.11899	110	
586.27037	30	
590.28064	36	
601.32777	46	
620.24573	34	
631.35524	50	
638.20106	60	
643.34052	46	
655.26049	182	1+
655.35539	30	
658.27657	50	
659.37826	44	
660.37413	44	
673.28175	36	
673.40732	40	
702.36780	60	
710.22187	38	
757.39026	40	
758.34899	32	
775.42494	30	
810.62601	36	
812.32995	48	
816.39980	30	
END IONS

###FS:    #m/z: 500.78541 #charge 2+
###MS: 1102
###MSMS: 1103
BEGIN IONS
TITLE=Cmpd 114, +MS2(500.7854), 27.0eV, 9.0min #1103
RTINSECONDS=538.994
SCANS=1102-1103
PEPMASS=500.78541	125900
CHARGE=2+
148.31167	18	
153.53364	18	
154.58626	18	
157.84790	18	
158.99108	18	
165.89289	18	
168.39698	18	
170.31809	20	
185.87915	18	
190.44590	18	
202.25028	18	
203.08424	64	
205.89945	18	
208.00796	18	
209.13511	42	
210.08461	40	
210.15280	72	
211.14566	40	
214.15226	54	
217.13491	44	
217.26249	18	
218.14446	58	
220.08772	254	
222.12131	50	
226.12446	88	
227.11599	84	
228.17138	46	
228.59414	20	
229.17556	70	
229.40210	18	
231.13800	56	
238.19801	38	
239.14788	50	
240.12944	226	1+
240.17783	44	
242.57220	18	
244.15196	40	
252.10263	34	
254.14876	58	
254.40373	20	
255.56974	18	
256.15955	38	
256.43657	18	
257.16564	52	
263.44504	26	
266.00017	18	
267.13305	46	
267.99390	58	
268.07014	18	
272.88660	18	
273.61774	18	
276.09964	18	
280.52917	34	
282.14236	18	
282.80216	18	
285.96665	18	
291.65747	34	
310.21261	76	
314.16713	38	
329.21697	140	
330.21730	46	
331.16940	56	
338.19323	50	
343.20670	36	
348.18850	208	
349.19836	92	
354.16791	62	
354.21451	202	
355.23005	136	
356.16622	18	
357.83514	26	
366.18073	26	
366.25826	50	
370.04954	22	
371.19788	42	
372.23689	30	
375.23908	44	
376.17271	62	
376.22662	24	
384.24973	38	
391.23295	78	
397.29699	26	
398.52883	20	
410.26923	42	
410.33910	24	
428.28294	166	
428.40442	36	
429.29466	62	
429.34776	28	
431.46551	18	
436.25697	84	
437.26292	46	
438.92047	22	
443.22704	18	
446.00763	32	
446.26786	52	
446.31779	52	
448.61539	18	
450.28019	42	
451.23437	46	
452.29519	28	
453.21683	74	
453.26478	26	
456.02934	18	
458.35725	18	
459.23864	36	
461.27548	18	
468.27018	52	
469.25198	72	
470.31868	48	
475.28536	58	
475.68584	18	
478.27508	18	
481.14113	18	
484.66082	18	
486.24891	100	
487.22023	72	
493.35921	18	
500.20152	18	
515.08424	18	
522.29306	22	
523.57710	18	
523.69089	18	
527.64816	18	
531.86733	44	
538.25569	52	
539.23716	52	
541.35559	18	
550.30651	24	
555.26656	88	
556.06239	18	
556.25749	152	
561.33292	18	
562.00279	18	
568.69850	38	
573.28349	304	1+
573.37650	20	
573.43467	40	
573.50069	40	
574.37845	120	1+
575.30109	40	
603.29349	32	
609.33001	28	
672.35217	32	
674.36094	28	
678.39264	52	
695.50539	24	
702.43182	36	
703.45293	40	
781.48594	32	
800.47689	34	
801.46388	24	
899.54700	34	
END IONS

###FS:    #m/z: 334.19441 #charge 3+
###MS: 1102
###MSMS: 1104
BEGIN IONS
TITLE=Cmpd 115, +MS2(334.1944), 23.0eV, 9.0min #1104
RTINSECONDS=539.012
SCANS=1102,1104
PEPMASS=334.19441	119526
CHARGE=3+
146.51925	18	
152.61715	18	
152.79505	18	
159.00758	18	
161.03062	18	
166.65904	18	
176.51866	18	
182.83357	18	
184.86710	18	
193.30278	18	
194.95109	18	
199.59766	20	
209.09337	70	
210.14794	84	
219.13369	18	
223.28715	18	
226.10649	98	
226.17084	58	
228.16405	58	
237.18912	18	
237.45926	18	
238.15111	36	
239.15043	78	
239.82236	26	
240.13241	164	1+
240.45717	18	
241.26548	18	
242.51513	20	
257.16604	56	
260.04092	18	
267.15885	26	
272.56676	18	
275.53025	18	
282.14901	38	
292.98421	18	
299.21329	64	
301.78938	18	
303.06832	18	
309.16725	38	
310.15729	40	
313.80035	18	
314.61220	18	
326.18224	46	
327.82020	18	
331.17002	48	
333.97578	18	
334.07623	18	
337.18556	20	
341.58024	18	
345.16411	18	
348.18022	26	
348.50281	18	
349.26540	18	
354.15798	102	
354.21018	74	
355.18894	18	
359.68662	18	
381.17763	64	
384.17262	18	
389.26260	18	
399.26526	28	
415.79109	18	
416.89650	18	
428.75168	18	
431.07419	18	
434.29448	26	
434.79889	18	
435.43216	18	
435.67794	18	
441.21358	26	
446.11336	18	
460.24790	54	
469.56385	18	
476.26776	24	
487.19988	60	
499.10171	18	
520.17520	18	
525.44717	18	
535.19259	18	
544.99090	18	
545.91386	18	
545.95666	18	
548.41159	18	
550.32055	30	
558.44095	18	
573.29063	30	
586.44123	18	
587.47475	18	
587.88080	18	
603.90972	18	
610.92751	18	
612.88913	18	
618.13549	18	
628.03925	18	
651.45193	18	
659.94962	18	
668.43473	18	
671.02201	18	
681.35966	18	
687.02795	18	
723.16274	18	
726.91890	18	
734.47458	18	
749.72466	18	
755.70597	18	
766.10187	18	
770.04769	18	
778.26178	18	
778.69262	18	
789.06848	18	
805.80828	18	
813.45637	18	
817.43239	18	
832.40617	18	
845.53603	18	
846.00033	18	
862.40027	18	
864.57676	18	
865.19253	18	
882.71725	18	
912.86124	18	
931.51490	18	
932.60160	18	
960.43722	18	
962.96957	18	
976.80989	18	
1005.36769	18	
END IONS

###FS:    #m/z: 600.72055 #charge 2+
###MS: 1102
###MSMS: 1105
BEGIN IONS
TITLE=Cmpd 116, +MS2(600.7206), 33.0eV, 9.0min #1105
RTINSECONDS=539.041
SCANS=1102,1105
PEPMASS=600.72055	47314
CHARGE=2+
157.31889	18	
186.33262	36	
213.08207	48	
214.10260	24	
214.30213	22	
221.09482	88	
228.09186	82	
230.11196	964	
231.09402	44	
232.11772	82	
252.11381	50	
253.08953	36	
255.13809	54	
269.10417	56	
269.14688	52	
270.09222	20	
274.06850	70	
305.55195	20	
307.06290	48	
318.13103	66	
326.14050	32	
334.10723	26	
345.08278	48	
349.12736	40	
367.11774	18	
385.15331	36	
398.11619	26	
400.14002	28	
408.91524	48	
413.11370	32	
415.02040	34	
429.13446	80	
430.10974	60	
431.11243	32	
446.14739	46	
447.19765	30	
532.71915	44	
544.15799	56	
544.77009	98	
545.16473	32	
560.26714	32	
561.18866	62	
601.16349	28	
610.23219	28	
635.29442	20	
768.26263	44	
782.81030	34	
856.30076	22	
884.35874	20	
892.44194	42	
968.79361	20	
971.29616	20	
END IONS

###FS:    #m/z: 444.55943 #charge 1+
###MS: 1102
###MSMS: 1106
BEGIN IONS
TITLE=Cmpd 117, +MS2(444.5594), 23.9eV, 9.0min #1106
RTINSECONDS=539.08
SCANS=1102,1106
PEPMASS=444.55943	31474
CHARGE=1+
151.59382	36	
209.08970	170	
212.15452	48	
216.11371	64	
222.12284	88	
223.05319	52	
224.14042	36	
226.11920	212	
226.16740	44	
227.07748	50	
227.15193	34	
229.11072	20	
229.15064	34	
238.08801	60	
240.14290	68	
240.28634	56	
244.10718	82	
244.13629	74	
245.12245	36	
246.17109	84	
247.17966	28	
248.70860	22	
249.10640	50	
250.16753	20	
273.12919	46	
275.16928	36	
283.09188	56	
294.17683	46	
296.16664	30	
301.11055	28	
306.14260	48	
310.13988	32	
314.16921	28	
317.13815	46	
325.41035	18	
328.18021	22	
331.18618	22	
335.21224	52	
341.17812	40	
344.19106	54	
353.22298	46	
356.22085	38	
365.02162	52	
365.17802	70	
368.18752	46	
368.24510	44	
371.24448	44	
374.23463	62	
384.18684	136	1+
394.17511	78	
411.22199	32	
427.33782	36	
428.29618	30	
430.21103	48	
431.27017	34	
443.13889	36	
443.22979	22	
445.23964	40	
445.31242	28	
449.66367	22	
END IONS

###FS:    #m/z: 401.72889 #charge 1+
###MS: 1102
###MSMS: 1107
BEGIN IONS
TITLE=Cmpd 118, +MS2(401.7289), 23.1eV, 9.0min #1107
RTINSECONDS=539.12
SCANS=1102,1107
PEPMASS=401.72889	42840
CHARGE=1+
210.11545	54	
213.13422	38	
214.10979	44	
219.12187	66	
221.14132	54	
226.15537	100	1+
230.13207	34	
230.16768	72	
231.14516	64	
237.12886	86	
239.14462	36	
240.12826	50	
248.15574	56	
254.09028	40	
255.10253	60	
266.15044	46	
271.12001	84	
273.10690	38	
283.29206	42	
290.96255	48	
291.13605	70	
291.17633	58	
299.21006	34	
331.18196	90	
332.19194	32	
343.15301	40	
358.23655	28	
359.20453	40	
359.39789	22	
360.17864	36	
364.23635	38	
371.29380	38	
374.13767	76	
382.24758	152	
402.21999	40	
END IONS

###FS:    #m/z: 473.24679 #charge 2+
###MS: 1108
###MSMS: 1109
BEGIN IONS
TITLE=Cmpd 119, +MS2(473.2468), 25.9eV, 9.0min #1109
RTINSECONDS=539.873
SCANS=1108-1109
PEPMASS=473.24679	17402
CHARGE=2+
203.09670	164	1+
212.36424	34	
213.09421	48	
215.10729	42	
215.13881	48	
217.07838	60	
219.13048	62	
221.33173	72	
222.11440	66	
226.07997	50	
226.11199	46	
226.23424	26	
227.09681	110	
228.10436	40	
230.15954	44	
232.12450	56	
235.92036	38	
239.16842	50	
239.95470	86	
240.13747	60	
241.11605	56	
249.11661	54	
250.15591	38	
251.14187	32	
253.11169	54	
257.09919	38	
257.16256	56	
265.15221	50	
267.07297	46	
268.17246	64	
269.13137	46	
270.20602	36	
272.13856	46	
283.13630	52	
285.13013	46	
285.19728	102	
287.18122	48	
291.11901	40	
292.90569	34	
296.11512	50	
296.16228	34	
297.12653	42	
298.08222	42	
304.15892	56	
310.20345	44	
314.13624	78	
315.15606	30	
329.17195	44	
331.17289	46	
339.11824	40	
340.12040	40	
342.15621	46	
345.19068	30	
346.18152	48	
348.96283	42	
349.20121	36	
351.21489	48	
352.19582	54	
352.91423	42	
353.14951	46	
355.19623	48	
358.90243	28	
360.93393	42	
364.92826	38	
366.17389	26	
373.31512	38	
380.18161	38	
386.20280	48	
386.25038	30	
386.89639	52	
387.17921	48	
392.88019	66	
395.28636	38	
396.22327	34	
397.21220	28	
398.28602	30	
401.15640	60	
402.22196	48	
410.82755	74	
414.26662	28	
415.25393	50	
419.19781	34	
427.18658	40	
431.21629	28	
442.19747	40	
455.16294	46	
456.22967	48	
456.90161	32	
459.27402	30	
460.22217	34	
475.29705	42	
480.25039	38	
481.22763	48	
485.36436	36	
499.32798	106	
519.25703	40	
527.32526	98	
551.33616	36	
553.12833	42	
566.26170	46	
572.34260	42	
574.23560	36	
580.34790	34	
583.27356	28	
584.35855	36	
586.30762	26	
587.36007	26	
592.27660	38	
596.36086	74	
597.36829	44	
600.28814	40	
601.29386	42	
614.35015	50	
637.38662	36	
642.38231	32	
643.26177	32	
715.40444	88	
725.39081	124	1+
743.40405	76	
744.38283	46	
745.40926	38	
749.33546	52	
758.25432	60	
780.41382	26	
832.39417	26	
END IONS

###FS:    #m/z: 479.57902 #charge 1+
###MS: 1110
###MSMS: 1111
BEGIN IONS
TITLE=Cmpd 120, +MS2(479.5790), 24.6eV, 9.0min #1111
RTINSECONDS=540.553
SCANS=1110-1111
PEPMASS=479.57902	14674
CHARGE=1+
204.94337	34	
207.25395	100	
209.12265	36	
215.15425	54	
216.12273	42	
222.12062	44	
226.16150	72	
228.16617	52	
229.15599	44	
233.14284	42	
236.99539	62	
240.12847	64	
241.11916	56	
242.11226	50	
244.10803	58	
253.11711	222	1+
257.19770	88	
258.14135	62	
261.10239	42	
269.11306	54	
273.11652	66	
274.88670	42	
277.07863	68	
282.06285	62	
282.20042	42	
285.15332	34	
285.18845	76	
297.16553	44	
305.17380	40	
305.94184	62	
309.15270	90	
310.15731	52	
313.16248	74	
318.12281	36	
328.14752	40	
328.96808	80	
331.15881	52	
348.20497	46	
354.20554	96	
355.15360	74	
360.99213	56	
366.09831	56	
370.69928	70	
375.16245	36	
383.15626	42	
384.16378	92	
385.15999	50	
386.16474	36	
389.17607	44	
389.99485	40	
396.21341	60	
399.22452	68	
400.16502	46	
404.84920	36	
411.21932	38	
414.24445	46	
427.21448	40	
436.79395	44	
438.19716	38	
442.86258	78	
444.81271	34	
459.24963	54	
466.25347	50	
468.21454	34	
475.35503	36	
479.80943	48	
481.85815	44	
481.92219	42	
END IONS

###FS:    #m/z: 500.78570 #charge 2+
###MS: 1110
###MSMS: 1112
BEGIN IONS
TITLE=Cmpd 121, +MS2(500.7857), 27.0eV, 9.0min #1112
RTINSECONDS=540.57
SCANS=1110,1112
PEPMASS=500.78570	143476
CHARGE=2+
150.38770	18	
150.47438	18	
152.74330	18	
158.16047	18	
173.38557	18	
182.80173	18	
197.81934	18	
203.08167	48	
208.09857	18	
217.11558	50	
220.10724	66	
224.24636	18	
225.87582	18	
226.11522	296	
228.16628	118	
230.43393	18	
234.08435	60	
235.47913	18	
235.97338	18	
238.23828	18	
238.57370	18	
240.12801	54	
243.13858	66	
246.10277	18	
248.31253	18	
254.90074	18	
255.08881	18	
257.15732	66	
257.34685	18	
259.66544	18	
260.24354	18	
260.36600	18	
264.96394	18	
267.18417	74	
272.13574	34	
274.11686	74	
274.72715	18	
284.77796	72	
285.17930	46	
285.38275	18	
286.13581	58	
292.90259	88	
296.11583	46	
299.98710	18	
300.14110	36	
305.15179	22	
310.23351	30	
311.48657	18	
316.61149	18	
318.08476	18	
321.35583	20	
327.23065	20	
330.21019	34	
337.15382	40	
347.05814	18	
348.18082	110	
349.67148	18	
354.20722	112	
355.11990	20	
371.19427	44	
381.23436	44	
390.48216	18	
392.24829	44	
392.46540	18	
395.51993	18	
397.44721	30	
400.28625	18	
407.43376	18	
411.60714	18	
420.72598	18	
422.43971	56	
428.27830	52	
430.68849	18	
444.36832	18	
446.51146	18	
449.02015	18	
451.22412	52	
460.80346	18	
462.56358	18	
469.25651	50	
475.41761	18	
476.23520	48	
478.93353	18	
479.59815	18	
485.53123	18	
489.44319	20	
519.69781	18	
519.94245	18	
521.13069	18	
521.58485	18	
522.81087	18	
530.66133	18	
538.26666	18	
548.48515	18	
548.77939	18	
555.92047	18	
560.86798	18	
563.03941	18	
573.30535	28	
575.49038	20	
592.99375	18	
599.26228	18	
599.39042	18	
601.49390	18	
604.85554	18	
607.74902	18	
613.10298	18	
614.60733	18	
626.26309	18	
629.83109	18	
632.44792	18	
638.41183	18	
652.35405	18	
654.37969	74	
670.43912	22	
672.35555	58	
679.05938	18	
694.76707	18	
709.91503	18	
742.49719	18	
745.78132	18	
752.99602	18	
753.63533	18	
756.22410	18	
756.99439	18	
770.85408	18	
776.33545	18	
783.43972	18	
793.07297	18	
799.24666	18	
800.13480	18	
809.81029	18	
815.84682	18	
821.66568	18	
828.66507	18	
834.34795	18	
848.49909	18	
882.52288	18	
889.25338	18	
897.39666	18	
900.28424	18	
905.78974	18	
906.01030	18	
913.96867	18	
949.72001	18	
957.15502	18	
960.13715	18	
963.41635	18	
967.62091	18	
975.64869	18	
END IONS

###FS:    #m/z: 334.19458 #charge 3+
###MS: 1110
###MSMS: 1113
BEGIN IONS
TITLE=Cmpd 122, +MS2(334.1946), 23.0eV, 9.0min #1113
RTINSECONDS=540.588
SCANS=1110,1113
PEPMASS=334.19458	137300
CHARGE=3+
149.54147	18	
153.52391	18	
154.26425	18	
155.72087	18	
163.12328	18	
166.90581	18	
176.54996	18	
193.75428	18	
202.07577	30	
209.08091	50	
209.11996	42	
210.15930	84	
215.19963	18	
215.40367	24	
216.12984	76	
218.79288	18	
220.18879	18	
221.09065	50	
222.11261	44	
224.10859	46	
226.11479	88	
228.17666	22	
236.11727	58	
239.14266	146	
240.12689	100	
240.87944	18	
243.14043	44	
244.29953	18	
251.12075	18	
256.04276	20	
256.16792	122	
256.20193	48	
257.16030	28	
257.21260	54	
263.02060	18	
266.19290	98	
269.36151	18	
271.13246	92	
294.16380	68	
295.91230	18	
311.32492	18	
313.78645	18	
316.83040	18	
317.73478	18	
317.80476	18	
318.21547	18	
326.20992	66	
328.23802	38	
330.19377	42	
331.16392	62	
332.16079	82	
334.09059	18	
337.18228	56	
340.26586	18	
345.41701	18	
345.80624	18	
349.18294	62	
354.17944	40	
354.32631	18	
369.46578	18	
376.27803	26	
378.63220	18	
383.25497	18	
387.17934	18	
399.19195	56	
409.18950	18	
415.05498	18	
420.25908	18	
434.34062	18	
439.19755	18	
441.20176	40	
450.06335	18	
462.53543	18	
479.85036	18	
490.39320	18	
495.73381	18	
498.70422	18	
500.42983	18	
501.30255	18	
506.66084	18	
507.98126	18	
516.55835	18	
518.78537	18	
529.70317	18	
544.79542	18	
547.92753	18	
551.06861	18	
552.05204	18	
556.53154	18	
563.49905	18	
565.36437	18	
568.67355	18	
574.30981	38	
575.20789	18	
579.96296	18	
584.84520	18	
586.78987	18	
603.29247	18	
625.70651	18	
629.62093	18	
640.43031	18	
645.64006	18	
646.51817	18	
664.34056	18	
664.50247	18	
672.20219	18	
705.61208	18	
739.44802	18	
748.44249	18	
829.29806	18	
835.97412	18	
837.97307	18	
854.85390	18	
861.43981	18	
872.19681	18	
878.79477	18	
882.68617	18	
904.04976	18	
919.10314	18	
937.47555	18	
937.91635	18	
945.59482	18	
950.53482	18	
954.60607	18	
990.02418	18	
991.58124	18	
END IONS

###FS:    #m/z: 473.24819 #charge 2+
###MS: 1110
###MSMS: 1114
BEGIN IONS
TITLE=Cmpd 123, +MS2(473.2482), 25.9eV, 9.0min #1114
RTINSECONDS=540.612
SCANS=1110,1114
PEPMASS=473.24819	42440
CHARGE=2+
152.60422	18	
153.32614	18	
153.78023	18	
160.86128	18	
165.69068	20	
167.60651	18	
168.81842	18	
173.11685	18	
177.91588	18	
178.08001	18	
185.55100	18	
193.90003	18	
203.10578	106	
204.83799	18	
205.05869	68	
208.77495	18	
209.94894	18	
210.84489	20	
212.15121	42	
214.52058	18	
217.96905	18	
221.35155	18	
225.38833	20	
227.10010	58	
228.27373	18	
228.42797	18	
232.34092	18	
235.51126	18	
239.14056	58	
240.14855	46	
250.56944	18	
252.88651	18	
255.69110	18	
266.10690	18	
266.51692	18	
267.09176	32	
285.37833	18	
292.48270	18	
293.16288	36	
295.33182	18	
296.12596	102	
297.08400	18	
297.12882	52	
299.16220	32	
301.14941	50	
308.79490	18	
321.15274	62	
322.04587	18	
324.23351	18	
327.54543	18	
328.33692	18	
328.39857	18	
333.00558	18	
334.14800	18	
337.15914	18	
338.15251	28	
338.99255	18	
339.70126	18	
341.97699	18	
347.24831	18	
350.08657	44	
351.45023	18	
354.21098	40	
356.48241	18	
357.60497	18	
367.05507	18	
381.65299	18	
385.93926	18	
387.24644	42	
387.75117	18	
394.17302	18	
397.21370	46	
400.46953	18	
417.45243	18	
425.59277	18	
429.12569	18	
430.21666	30	
432.88318	26	
437.29094	18	
445.38953	18	
450.32434	18	
452.76574	18	
465.26931	18	
467.36602	18	
473.98069	18	
479.07100	18	
483.27371	28	
495.21489	30	
495.78625	18	
497.01659	18	
498.39451	18	
505.33624	18	
506.59015	18	
509.32113	18	
510.27819	30	
511.51960	34	
514.41922	18	
517.96308	18	
525.34520	18	
526.93002	18	
527.32169	62	
532.25414	18	
536.39814	18	
536.68306	18	
540.71642	18	
546.18296	18	
551.06246	18	
551.87987	18	
554.06465	18	
558.97916	18	
571.22901	18	
572.37929	68	
579.58486	18	
581.77956	18	
584.92115	18	
585.93432	18	
586.08004	18	
596.33288	70	
597.31070	40	
602.59199	18	
609.52460	18	
610.59119	20	
614.35713	100	1+
618.39581	18	
619.30729	18	
623.95979	18	
624.11670	18	
624.37208	38	
627.72448	18	
649.44283	18	
649.81639	18	
650.93769	18	
653.80540	18	
657.27727	36	
658.48476	18	
660.83742	18	
663.22798	18	
663.36279	18	
672.04613	18	
679.34585	18	
682.32327	18	
683.19177	18	
715.28062	18	
715.38643	66	
722.71943	18	
723.72592	18	
728.89603	18	
732.68119	18	
741.20694	18	
743.38942	42	
744.38293	44	
END IONS

###FS:    #m/z: 600.72038 #charge 2+
###MS: 1110
###MSMS: 1115
BEGIN IONS
TITLE=Cmpd 124, +MS2(600.7204), 33.0eV, 9.0min #1115
RTINSECONDS=540.638
SCANS=1110,1115
PEPMASS=600.72038	61626
CHARGE=2+
146.56045	18	
147.86891	18	
173.25119	18	
173.57173	18	
185.50466	18	
189.94056	18	
192.26707	18	
192.64469	18	
199.35738	18	
209.08824	58	
213.08094	128	
213.10686	110	
214.08753	132	
216.08047	64	
217.61756	18	
222.15053	18	
223.08492	56	
224.09707	34	
227.62568	18	
228.11953	18	
228.33700	18	
229.75901	20	
229.95344	18	
230.11027	1238	
230.20970	22	
230.27856	86	
230.49571	22	
231.14356	24	
231.20931	18	
232.14525	78	
235.08520	78	
236.08987	40	
238.09490	28	
239.69549	42	
240.81039	18	
243.11941	38	
243.58417	18	
244.12748	36	
244.85618	18	
245.24950	18	
246.09045	18	
247.10972	18	
248.88612	18	
253.09450	30	
254.09049	50	
260.80538	20	
264.07517	52	
267.09832	18	
268.21158	18	
269.09969	78	
270.12341	48	
271.11121	48	
272.34213	18	
272.39396	18	
279.48899	18	
279.76471	18	
281.95776	18	
283.66987	18	
284.95846	18	
287.04313	18	
289.38911	18	
290.35605	18	
291.80276	18	
293.66554	18	
301.15365	46	
302.72215	18	
305.91805	18	
306.96262	18	
309.49435	18	
316.45783	18	
317.60884	18	
322.11248	34	
324.65306	18	
327.74914	18	
328.11798	52	
329.86096	18	
330.27938	18	
334.20541	18	
337.66391	18	
339.66267	18	
344.23119	18	
351.29815	18	
352.46167	18	
353.11032	52	
356.40335	18	
356.79378	18	
357.26462	34	
360.20301	18	
367.12957	46	
371.61693	18	
373.29886	18	
376.18665	18	
381.34628	18	
385.36877	18	
392.47058	18	
394.46405	18	
394.60961	18	
407.30699	18	
417.94452	18	
421.22536	18	
421.35428	18	
421.41338	18	
421.82179	18	
424.49207	18	
426.24091	18	
428.85938	42	
429.13873	84	
429.18533	36	
431.13397	18	
433.40299	18	
436.54149	18	
436.67820	18	
441.39968	18	
443.27565	52	
447.52959	18	
451.72497	18	
453.14714	20	
455.13591	58	
456.84009	18	
459.17287	20	
460.56192	18	
468.09051	18	
468.90742	44	
470.78963	18	
474.36822	18	
475.30349	18	
480.77381	18	
487.84068	18	
494.29557	18	
498.37114	18	
499.85040	18	
500.81045	18	
513.39282	18	
525.54317	18	
525.85521	18	
527.13498	46	
527.31458	18	
527.43478	18	
544.14335	56	
551.21720	50	
552.22159	24	
641.70790	40	
643.16299	26	
664.30330	22	
675.22825	26	
768.27292	38	
786.24769	38	
900.44131	20	
901.33079	36	
902.33625	42	
END IONS

###FS:    #m/z: 444.55959 #charge 3+
###MS: 1110
###MSMS: 1116
BEGIN IONS
TITLE=Cmpd 125, +MS2(444.5596), 23.9eV, 9.0min #1116
RTINSECONDS=540.668
SCANS=1110,1116
PEPMASS=444.55959	42318
CHARGE=3+
208.10226	50	
209.08807	52	
209.19134	46	
214.11359	100	
215.11105	60	
221.11807	48	
222.12467	88	
223.10524	22	
225.16092	36	
225.38254	20	
226.11683	156	
226.17400	52	
227.94168	22	
228.13028	64	
240.13303	62	
240.25899	46	
241.18419	26	
242.12791	24	
243.18837	38	
244.12184	148	
244.18040	58	
245.06919	76	
246.17525	250	
257.16180	56	
258.14427	46	
265.16469	64	
270.17785	24	
271.21955	40	
273.13256	36	
278.16380	60	
282.18193	32	
283.09529	124	
283.13576	58	
289.97140	44	
295.92116	34	
298.15392	94	
301.11713	42	
310.16440	22	
310.60862	66	
311.08863	64	
313.10764	22	
314.18977	108	
316.93309	26	
317.21411	72	
318.25482	24	
320.11953	44	
326.13073	28	
327.11903	20	
334.14280	38	
349.14547	22	
351.17553	24	
353.20689	118	
354.23350	76	
366.16902	42	
371.22879	90	
372.23184	68	
384.19213	46	
385.26089	28	
388.98917	34	
394.15494	26	
395.17188	66	
396.22930	44	
414.24248	28	
423.16749	40	
426.22733	36	
443.85826	26	
463.29504	30	
465.26254	42	
482.24110	24	
518.27962	66	
518.33080	52	
519.28990	98	
526.19651	44	
540.30563	40	
558.24423	52	
571.05055	32	
579.20778	38	
633.35688	64	
655.25867	112	
668.29193	30	
749.34542	34	
757.41288	38	
771.35929	34	
774.43333	26	
END IONS

###FS:    #m/z: 401.72927 #charge 2+
###MS: 1110
###MSMS: 1117
BEGIN IONS
TITLE=Cmpd 126, +MS2(401.7293), 23.1eV, 9.0min #1117
RTINSECONDS=540.709
SCANS=1110,1117
PEPMASS=401.72927	48652
CHARGE=2+
197.26386	36	
205.07464	48	
209.10031	36	
216.08790	28	
219.12393	106	
220.12739	38	
226.12000	38	
226.15466	146	
229.08913	56	
230.09549	40	
230.14796	50	
232.13772	82	
243.13524	50	
254.15669	58	
262.17228	52	
271.11560	82	
272.12574	60	
275.18395	54	
286.15396	52	
287.19463	34	
288.14731	52	
292.12993	78	
299.20311	36	
302.56975	20	
304.94423	50	
309.18476	40	
310.21357	38	
331.22069	44	
338.16953	80	
342.14908	32	
354.20235	52	
358.23400	52	
359.17723	136	
365.22237	36	
369.20826	36	
382.25886	86	
385.22452	54	
392.25285	40	
396.17318	24	
402.10023	50	
402.19894	38	
406.21913	52	
418.88588	54	
425.24807	60	
439.26971	36	
444.26811	62	
445.27093	20	
447.22790	24	
455.25762	38	
473.25615	82	
474.24364	44	
475.53994	26	
486.27041	52	
488.21070	38	
500.39375	52	
513.28046	72	
513.32673	36	
513.38096	26	
514.31795	34	
575.28635	24	
584.31683	62	
585.32308	100	
586.35869	44	
596.31183	48	
598.37251	32	
600.38935	40	
623.32010	24	
637.31475	48	
657.37776	46	
703.37528	20	
END IONS

###FS:    #m/z: 473.24765 #charge 1+
###MS: 1118
###MSMS: 1119
BEGIN IONS
TITLE=Cmpd 127, +MS2(473.2477), 25.9eV, 9.0min #1119
RTINSECONDS=541.494
SCANS=1118-1119
PEPMASS=473.24765	96060
CHARGE=1+
150.25612	18	
154.89885	18	
169.26422	18	
177.88447	18	
180.59315	18	
181.18103	18	
182.85127	18	
186.46127	18	
189.18741	18	
195.98301	18	
196.36793	18	
202.56307	18	
202.93948	18	
203.10097	248	1+
204.03341	22	
204.17924	18	
205.49030	22	
206.60988	18	
207.39244	86	
208.77874	18	
209.09068	48	
212.09622	58	
221.08616	42	
223.15767	60	
225.15843	22	
227.10109	100	
229.14847	48	
229.18017	18	
233.76732	18	
235.08098	34	
235.66793	18	
236.34744	18	
236.43194	18	
241.15890	56	
243.17494	72	
244.10321	18	
244.97087	18	
247.28667	18	
250.13049	18	
251.16223	20	
252.14559	60	
253.13132	68	
254.39957	18	
258.13342	46	
261.65140	18	
263.37727	18	
266.10662	68	
267.10687	24	
268.11720	54	
269.02218	42	
269.28850	18	
272.06578	18	
278.10419	42	
279.10458	30	
282.08083	18	
282.18555	48	
285.19701	64	
286.20593	44	
288.10329	34	
291.31566	18	
293.19878	28	
294.21273	64	
294.43061	20	
296.12769	64	
300.46326	18	
310.45277	18	
314.18517	52	
314.43119	18	
317.18454	18	
317.29176	18	
320.69466	18	
321.15155	22	
324.23351	18	
325.10980	40	
328.01453	18	
331.18370	64	
332.14654	94	
333.16255	54	
338.58791	18	
339.95214	18	
343.68272	18	
353.12990	34	
364.42740	20	
370.32650	18	
378.84103	18	
383.15208	50	
383.18622	64	
385.10167	18	
386.24390	36	
386.27989	52	
386.85241	18	
390.84426	18	
397.70378	18	
398.26747	32	
400.67906	18	
405.22334	18	
409.94036	78	
410.07938	18	
413.23350	20	
414.24710	110	
415.25762	18	
426.47869	18	
428.79505	18	
431.11224	20	
445.51658	18	
450.54652	18	
461.77027	18	
463.93237	18	
469.02526	18	
471.88623	18	
471.97720	18	
472.24447	18	
473.28063	40	
474.25423	18	
478.71019	18	
END IONS

###FS:    #m/z: 334.19460 #charge 1+
###MS: 1118
###MSMS: 1120
BEGIN IONS
TITLE=Cmpd 128, +MS2(334.1946), 23.0eV, 9.0min #1120
RTINSECONDS=541.515
SCANS=1118,1120
PEPMASS=334.19460	138314
CHARGE=1+
145.44398	18	
146.64602	18	
146.89654	18	
151.36188	18	
151.96790	18	
155.91691	18	
163.42094	18	
165.33374	18	
166.98359	18	
172.37379	18	
179.12939	18	
196.92581	18	
203.07388	54	
203.20429	18	
207.90229	18	
208.63128	18	
214.15219	80	
216.32221	18	
219.13370	18	
221.13499	94	
223.13282	36	
226.11384	80	
227.11555	74	
228.16550	106	
228.30537	18	
229.01775	18	
229.62018	18	
233.99146	18	
236.13037	86	
237.96367	18	
239.14861	46	
240.12478	98	
240.15639	64	
241.12678	24	
243.18600	30	
244.14017	62	
250.19215	52	
252.08836	58	
254.15713	48	
254.96343	18	
255.79155	20	
256.15833	182	1+
260.04515	18	
268.15800	24	
279.96093	38	
283.68310	18	
292.03081	18	
296.86751	18	
299.22544	48	
299.26186	22	
299.68801	20	
300.24544	48	
303.93918	36	
307.36168	18	
309.22674	40	
315.43905	18	
320.91029	18	
325.67244	18	
328.23999	64	
331.17459	40	
337.14024	52	
END IONS

###FS:    #m/z: 500.78616 #charge 2+
###MS: 1118
###MSMS: 1121
BEGIN IONS
TITLE=Cmpd 129, +MS2(500.7862), 27.0eV, 9.0min #1121
RTINSECONDS=541.536
SCANS=1118,1121
PEPMASS=500.78616	135074
CHARGE=2+
147.48403	18	
155.07155	18	
155.49884	18	
155.68167	18	
158.65792	18	
169.83680	18	
172.22262	20	
174.18608	18	
186.93334	18	
202.08330	58	
203.06304	78	
208.11306	38	
210.15300	52	
211.16425	40	
211.19786	92	
219.13718	40	
220.08780	158	
221.13858	60	
223.75671	22	
225.12711	30	
225.15656	60	
226.08388	52	
226.11456	394	1+
226.75019	34	
228.16579	100	
230.07054	36	
230.30284	18	
235.31851	18	
236.83052	20	
239.14880	34	
239.72316	18	
240.13159	72	
243.64545	18	
245.08968	18	
245.74159	18	
249.01827	18	
249.70846	18	
250.65645	18	
255.16599	28	
255.61996	18	
256.16400	122	
257.16167	126	
258.49801	44	
259.55158	18	
260.75467	18	
269.13480	76	
269.49899	18	
274.04651	18	
279.43212	18	
282.41939	18	
283.91678	18	
299.41170	18	
299.86926	18	
305.95010	18	
316.91814	50	
318.11744	18	
323.57409	18	
325.17671	56	
329.15310	18	
329.21792	116	
330.20804	40	
335.21000	38	
337.19373	52	
339.83634	18	
341.73505	18	
342.96607	54	
343.00865	18	
343.21252	42	
348.18705	174	
348.29042	26	
349.18016	82	
353.21997	42	
354.20925	110	
355.22477	172	
356.24033	18	
364.94718	18	
370.10493	18	
376.63856	18	
397.33330	18	
400.28887	34	
401.29271	34	
408.25874	52	
412.17033	38	
412.27537	40	
418.38873	18	
420.93483	34	
424.19017	18	
425.59278	18	
428.28420	128	
429.23964	70	
430.00985	22	
439.23595	18	
440.26313	38	
442.20936	34	
448.18852	38	
450.26013	66	
453.27082	82	
454.07828	22	
456.12437	18	
456.94638	18	
458.64868	18	
459.19914	70	
460.20793	28	
461.32047	18	
462.51292	18	
467.07752	20	
468.25547	34	
470.17087	18	
476.26013	30	
477.24045	48	
479.23141	18	
481.53159	18	
484.33248	18	
487.20644	72	
487.31468	52	
489.04955	18	
495.66389	18	
496.24673	18	
498.93218	18	
500.06107	18	
508.06975	18	
509.35753	32	
515.52983	18	
516.51077	18	
522.11097	18	
523.57113	18	
525.99326	18	
526.34145	26	
529.04683	36	
533.49868	18	
539.18391	18	
540.25841	36	
551.30503	22	
556.27295	48	
557.26707	66	
565.68179	18	
566.78408	18	
567.33252	18	
568.32055	32	
571.67947	18	
572.35549	18	
573.28390	264	1+
574.34491	56	
575.35145	68	
579.55966	18	
584.36404	60	
672.33113	26	
673.40315	38	
695.39314	30	
783.41612	38	
801.48519	64	
802.50560	20	
END IONS

###FS:    #m/z: 600.72080 #charge 1+
###MS: 1118
###MSMS: 1122
BEGIN IONS
TITLE=Cmpd 130, +MS2(600.7208), 33.0eV, 9.0min #1122
RTINSECONDS=541.564
SCANS=1118,1122
PEPMASS=600.72080	65596
CHARGE=1+
213.08335	112	
214.07841	144	1+
218.05433	68	
229.35832	24	
229.72331	20	
229.87226	26	
230.02937	34	
230.07229	38	
230.11126	1254	1+
230.24107	32	
236.06010	26	
240.87987	30	
241.10732	38	
249.09641	26	
253.08432	104	
264.07771	40	
283.10568	58	
292.14136	42	
297.10656	60	
301.14179	34	
304.13541	24	
312.18657	28	
320.12246	68	
333.11534	54	
339.13803	48	
352.90893	20	
385.15219	38	
392.11329	32	
397.00525	42	
409.09995	26	
412.10007	72	
414.03457	18	
427.10152	54	
429.12206	88	
430.12261	60	
437.13811	46	
443.86882	26	
446.14685	80	
477.59996	18	
478.15648	56	
487.23363	44	
491.21618	38	
497.44261	18	
522.23656	32	
526.16444	30	
527.12830	24	
534.17052	42	
544.16023	74	
592.20348	54	
603.95476	20	
END IONS

###FS:    #m/z: 444.55998 #charge 3+
###MS: 1118
###MSMS: 1123
BEGIN IONS
TITLE=Cmpd 131, +MS2(444.5600), 23.9eV, 9.0min #1123
RTINSECONDS=541.599
SCANS=1118,1123
PEPMASS=444.55998	42432
CHARGE=3+
189.75674	40	
210.15309	58	
211.10720	40	
213.12544	44	
224.25845	44	
226.11562	164	
227.15165	72	
236.15019	34	
238.07680	122	
239.07589	80	
240.13785	336	1+
240.24960	46	
243.13489	26	
243.80276	18	
244.12553	36	
246.18761	88	
248.10628	58	
252.17338	54	
255.09621	40	
257.16080	70	
258.14878	104	
265.08276	60	
268.13443	52	
270.17181	26	
273.11562	80	
273.15566	64	
275.16524	40	
282.11626	38	
283.14173	58	
285.19369	40	
297.14630	38	
299.20412	36	
302.11692	62	
303.16910	56	
315.15869	84	
315.20320	40	
317.21784	152	
319.13358	40	
325.14878	42	
329.20561	36	
333.18961	20	
336.19795	50	
337.13944	88	
339.15555	28	
353.20825	50	
354.22339	60	
354.99061	60	
356.22789	30	
357.21503	32	
364.16355	40	
369.21974	52	
371.21996	82	
373.15737	80	
383.14324	42	
386.19393	22	
390.93281	48	
394.17320	32	
397.14609	40	
402.21600	44	
402.28381	56	
411.19182	116	
412.17004	50	
414.17505	36	
414.25205	30	
427.28978	38	
429.20377	30	
431.25354	36	
443.27545	40	
444.17002	46	
445.33761	102	
446.83759	62	
464.20989	60	
466.17815	66	
466.24616	44	
479.18247	26	
488.23461	34	
489.21685	36	
490.14403	24	
499.28798	58	
500.27703	32	
514.27490	48	
516.31748	20	
518.28841	170	1+
522.21939	68	
530.40742	54	
540.22588	78	
541.21266	24	
544.23330	24	
550.40413	40	
560.32319	64	
567.87810	24	
571.36789	36	
625.33024	34	
631.36769	42	
632.34896	34	
639.28616	36	
655.26805	70	
656.31090	24	
656.38567	36	
718.39579	26	
751.41686	36	
754.33156	46	
END IONS

###FS:    #m/z: 401.72953 #charge 2+
###MS: 1118
###MSMS: 1124
BEGIN IONS
TITLE=Cmpd 132, +MS2(401.7295), 23.1eV, 9.0min #1124
RTINSECONDS=541.64
SCANS=1118,1124
PEPMASS=401.72953	52600
CHARGE=2+
195.12964	50	
211.14038	52	
219.12643	40	
220.12770	46	
226.14966	198	1+
227.10869	38	
229.09801	46	
230.14721	54	
231.12764	42	
231.54788	26	
233.13549	66	
237.14156	42	
237.18308	22	
239.15597	70	
241.13232	56	
244.14860	44	
246.11920	54	
254.89959	56	
259.08040	30	
268.16669	20	
271.12152	42	
271.17740	56	
272.12159	62	
273.10806	38	
282.17789	58	
286.86489	46	
289.14256	28	
297.14234	54	
299.21308	48	
328.19704	22	
331.21283	44	
332.19299	52	
333.19694	56	
343.18793	68	
343.23744	44	
345.20825	44	
346.92735	72	
355.26209	66	
357.26394	60	
359.18047	288	1+
359.23059	74	
361.18765	34	
365.22692	36	
374.90604	28	
378.72817	54	
382.24547	78	
394.24093	68	
401.25012	78	
402.23683	46	
403.22400	40	
423.22572	42	
426.25693	32	
430.08098	32	
438.28735	62	
440.23985	26	
445.27356	56	
455.23710	34	
473.25839	34	
474.23713	32	
474.27806	46	
483.29918	22	
487.83394	58	
495.29213	70	
498.30600	56	
512.36891	42	
513.29499	38	
514.31903	26	
525.28020	44	
533.29222	60	
539.30850	22	
542.34817	30	
544.35069	52	
544.46850	20	
556.33724	20	
571.41998	20	
574.27617	26	
580.29610	36	
584.31679	110	1+
586.86711	36	
594.38297	28	
602.25925	30	
629.48982	36	
667.35375	38	
668.33873	50	
682.34711	36	
703.38126	38	
724.35919	26	
END IONS

###FS:    #m/z: 479.57973 #charge 3+
###MS: 1118
###MSMS: 1125
BEGIN IONS
TITLE=Cmpd 133, +MS2(479.5797), 24.6eV, 9.0min #1125
RTINSECONDS=541.703
SCANS=1118,1125
PEPMASS=479.57973	13098
CHARGE=3+
208.10564	42	
216.14493	36	
219.11359	44	
223.05309	50	
224.07691	42	
226.10371	62	
226.15112	68	
235.19454	66	
240.13287	136	
242.15870	38	
243.10583	48	
251.56115	52	
253.12752	92	
254.10775	72	
256.17327	76	
261.09065	38	
268.16223	38	
271.14209	64	
297.08000	48	
298.92786	48	
302.10783	56	
303.16804	48	
309.15373	38	
310.15707	48	
313.17832	48	
333.15455	50	
334.24315	84	
339.12875	42	
348.17031	80	
351.64556	52	
352.15294	48	
354.21763	56	
355.19419	54	
368.22003	34	
372.89529	32	
381.18276	38	
382.20628	76	
385.12146	46	
386.17520	66	
397.88532	62	
398.91520	48	
414.25514	66	
419.81476	44	
422.89094	42	
432.81337	40	
433.89275	48	
443.22575	62	
444.24112	62	
444.80819	68	
450.87531	44	
459.21494	44	
468.25263	62	
479.23783	36	
490.29332	52	
496.84614	38	
503.27793	42	
504.29046	44	
542.81263	50	
557.26403	34	
573.28959	66	
585.25769	52	
595.24499	36	
607.73483	38	
641.36430	32	
649.28205	82	
696.35369	46	
768.29004	40	
778.45254	36	
END IONS

###FS:    #m/z: 385.52967 #charge 1+
###MS: 1126
###MSMS: 1127
BEGIN IONS
TITLE=Cmpd 134, +MS2(385.5297), 23.0eV, 9.0min #1127
RTINSECONDS=542.536
SCANS=1126-1127
PEPMASS=385.52967	12086
CHARGE=1+
179.77754	58	
214.15578	40	
217.02395	36	
223.12207	52	
226.09558	58	
227.10921	46	
229.09000	52	
229.13717	36	
230.01660	48	
232.13800	34	
234.10771	64	
235.14127	76	
236.16319	52	
242.17547	64	
244.12494	36	
248.13558	64	
249.09674	44	
251.12075	58	
252.09977	70	
255.10554	66	
256.94055	62	
258.13984	78	
264.18523	56	
267.02199	40	
267.11457	42	
268.14378	56	
269.12520	40	
271.14212	66	
285.17306	36	
289.15446	54	
297.18653	62	
299.00317	52	
299.16532	84	
303.15044	54	
309.15252	42	
310.97422	36	
312.10610	40	
314.13974	136	1+
328.17196	60	
329.22239	102	
331.16861	102	
332.16816	36	
335.21082	68	
340.96296	72	
343.00762	50	
348.87432	62	
351.16525	34	
354.17451	48	
363.16870	40	
366.91929	62	
369.18821	56	
372.20791	50	
381.26417	50	
384.26107	48	
385.34395	32	
386.23659	34	
END IONS

###FS:    #m/z: 473.24718 #charge 2+
###MS: 1128
###MSMS: 1129
BEGIN IONS
TITLE=Cmpd 135, +MS2(473.2472), 25.9eV, 9.1min #1129
RTINSECONDS=543.179
SCANS=1128-1129
PEPMASS=473.24718	196368
CHARGE=2+
152.45237	48	
201.63976	36	
203.02372	26	
203.09818	1308	1+
203.95117	22	
205.14165	66	
206.34662	24	
207.61604	54	
209.09012	238	
215.15311	46	
217.08067	52	
217.17388	42	
218.08391	84	
222.13930	46	
223.07522	56	
223.10747	46	
227.09829	322	1+
229.11321	46	
232.10143	50	
235.20394	28	
238.15397	56	
240.13286	56	
243.12597	34	
243.15410	30	
243.17911	54	
244.08708	62	
250.12683	76	
250.17501	70	
251.09200	52	
253.14404	46	
266.16561	52	
267.18457	64	
268.11788	48	
270.20314	46	
275.06874	44	
284.67943	60	
285.19851	252	
286.12520	46	
294.10535	46	
296.12620	234	1+
297.65275	60	
297.95471	54	
298.63382	64	
299.67541	102	
309.19036	24	
311.71346	30	
311.98669	40	
312.16186	44	
314.12425	34	
317.17529	76	
319.20448	40	
320.17388	40	
326.14019	40	
330.11364	74	
331.15016	58	
332.15068	72	
333.09222	30	
333.93702	30	
336.24119	50	
342.17562	74	
344.24819	44	
347.20432	52	
350.98975	46	
351.20732	26	
352.20028	42	
353.13096	50	
354.20881	50	
354.24277	30	
355.19366	50	
358.19539	74	
362.18714	34	
370.24627	34	
371.22327	22	
372.22366	38	
373.21414	38	
379.44252	74	
383.14822	174	1+
386.24867	178	
387.24887	24	
396.23360	38	
397.15874	32	
397.21378	24	
398.90625	44	
400.23831	34	
401.16559	46	
414.24519	290	1+
415.64970	26	
420.70416	52	
428.21033	48	
433.87181	52	
440.34500	46	
453.26180	60	
455.87542	24	
457.31622	44	
459.25376	42	
466.23731	32	
468.28013	64	
472.27369	30	
473.34148	42	
482.29494	46	
483.26442	102	
483.34250	40	
489.21098	50	
493.24878	24	
498.28403	48	
499.32681	194	1+
501.31731	28	
504.23350	26	
512.30116	64	
525.27147	140	1+
527.31758	438	1+
537.34063	30	
538.22492	42	
542.29527	54	
543.19615	42	
543.27033	32	
545.34056	46	
568.37998	56	
568.51130	26	
570.28687	52	
570.34838	52	
579.32528	40	
584.29422	28	
586.36191	102	
588.24363	24	
588.35763	44	
596.35299	44	
597.28160	56	
597.32650	66	
599.14656	36	
612.29910	78	
614.36316	94	
615.36083	88	
615.40662	48	
622.32572	26	
630.31176	32	
632.45533	38	
649.27241	30	
660.24850	30	
661.31422	54	
665.42647	38	
680.34311	40	
683.40416	24	
685.41683	40	
695.34025	30	
697.42618	32	
698.37925	36	
700.46001	28	
713.36389	64	
715.39480	578	1+
716.46463	46	
725.38581	82	
726.38845	54	
733.76017	36	
743.38573	534	1+
743.52125	60	
744.53659	36	
745.40628	86	
751.22377	26	
764.31346	40	
794.44266	152	1+
END IONS

###FS:    #m/z: 334.19434 #charge 1+
###MS: 1128
###MSMS: 1130
BEGIN IONS
TITLE=Cmpd 136, +MS2(334.1943), 23.0eV, 9.1min #1130
RTINSECONDS=543.209
SCANS=1128,1130
PEPMASS=334.19434	133458
CHARGE=1+
198.29819	20	
198.85880	20	
209.08517	60	
209.11924	30	
210.15191	138	
211.13525	100	
212.14283	32	
220.08417	40	
222.12243	164	
226.11795	174	
227.12272	108	
227.88242	26	
228.19320	56	
231.07610	24	
232.13167	30	
239.08259	62	
239.14312	56	
239.18055	54	
240.13035	168	1+
243.15530	30	
245.15099	60	
250.80378	22	
255.08702	24	
255.40869	20	
255.67118	32	
256.16901	56	
257.17950	48	
257.22099	60	
258.15877	98	
261.47574	30	
266.18059	60	
267.14123	36	
268.12652	56	
282.18277	44	
283.13325	62	
286.16983	78	
287.16077	38	
293.19133	36	
301.55302	18	
309.16228	44	
309.23633	40	
309.27753	54	
310.23204	52	
310.41555	60	
314.22703	20	
319.16612	38	
326.27030	20	
335.21165	34	
337.14433	92	
END IONS

###FS:    #m/z: 500.78565 #charge 2+
###MS: 1128
###MSMS: 1131
BEGIN IONS
TITLE=Cmpd 137, +MS2(500.7856), 27.0eV, 9.1min #1131
RTINSECONDS=543.242
SCANS=1128,1131
PEPMASS=500.78565	130636
CHARGE=2+
203.06531	70	
203.16690	56	
210.17345	70	
211.11774	36	
212.14983	50	
213.15337	56	
220.10017	90	
222.12034	66	
225.12597	58	
226.11346	666	1+
228.16463	250	
228.19523	130	
229.18491	72	
238.09650	42	
239.14491	138	
240.14032	112	
240.21564	36	
241.18048	38	
242.11693	40	
243.14099	86	
255.10207	56	
256.16929	80	
257.15711	116	
261.16124	52	
262.17127	66	
265.10857	44	
266.73060	18	
267.17891	60	
271.03477	60	
278.10849	68	
282.15939	34	
283.19842	54	
285.18825	18	
288.14477	60	
293.18943	60	
294.17217	50	
300.13297	54	
309.24545	52	
310.13217	26	
311.21326	54	
313.14637	30	
314.14919	52	
325.18808	100	
327.24084	154	
329.21531	42	
329.27182	38	
330.09410	28	
331.15811	68	
335.22288	24	
337.18951	56	
338.18840	74	
342.21661	24	
344.20715	48	
348.18307	292	
349.18116	148	
352.92320	44	
353.22798	62	
354.20278	434	
355.22324	194	
359.15006	54	
366.24362	48	
371.21896	36	
375.23416	54	
378.21858	52	
380.18304	32	
381.18276	34	
384.25461	54	
384.51358	22	
398.16298	24	
404.92752	32	
410.29411	56	
411.27733	34	
411.89897	70	
413.26658	50	
428.27808	246	
428.36213	34	
428.93506	36	
429.31275	34	
430.07216	28	
430.28239	38	
436.23883	62	
436.94639	42	
445.20403	26	
446.19619	58	
451.24007	46	
452.25062	38	
459.22102	40	
468.24337	236	1+
470.25084	62	
486.23058	36	
487.22093	46	
510.25966	30	
511.26591	46	
525.32385	28	
526.32889	36	
531.33159	40	
533.26003	32	
538.25756	28	
539.25771	28	
540.25444	46	
542.36007	54	
551.36374	38	
554.33029	38	
555.27247	50	
556.26639	132	
567.31945	32	
573.28334	500	1+
573.35553	42	
573.92866	42	
575.35166	48	
580.34119	38	
582.23488	46	
587.31600	36	
590.35799	34	
598.40465	38	
641.37180	34	
654.38243	34	
672.37103	26	
678.40392	52	
680.42408	50	
702.41150	32	
801.51112	34	
END IONS

###FS:    #m/z: 600.72012 #charge 1+
###MS: 1128
###MSMS: 1132
BEGIN IONS
TITLE=Cmpd 138, +MS2(600.7201), 33.0eV, 9.1min #1132
RTINSECONDS=543.283
SCANS=1128,1132
PEPMASS=600.72012	64202
CHARGE=1+
213.08628	162	
214.22966	26	
215.06940	44	
216.07513	52	
229.08994	62	
230.11415	1580	1+
230.95866	28	
241.10657	56	
252.09408	240	1+
252.92307	54	
264.08356	54	
265.10511	58	
269.11260	64	
284.12258	62	
292.08026	40	
301.14533	144	1+
304.18058	42	
305.15510	38	
314.14910	72	
319.10393	50	
320.12037	46	
321.09568	44	
322.10169	84	
375.90622	60	
384.15836	90	
385.13810	34	
393.14005	34	
411.14601	56	
412.13333	32	
414.08491	22	
427.17020	30	
429.14783	36	
430.15716	30	
441.13030	58	
443.36570	56	
455.13558	52	
455.20751	36	
459.25981	54	
467.19937	26	
472.17669	52	
495.18081	64	
498.15622	38	
515.20266	50	
524.21863	70	
544.18290	20	
545.15881	22	
556.34113	32	
565.24695	42	
581.22557	48	
END IONS

###FS:    #m/z: 444.75485 #charge 2+
###MS: 1128
###MSMS: 1133
BEGIN IONS
TITLE=Cmpd 139, +MS2(444.7548), 24.8eV, 9.1min #1133
RTINSECONDS=543.332
SCANS=1128,1133
PEPMASS=444.75485	31266
CHARGE=2+
195.03159	50	
209.08449	134	
212.14234	50	
212.19056	26	
213.12333	50	
216.14101	54	
219.12155	64	
220.17341	62	
222.11808	142	
223.09578	42	
225.17604	56	
226.11730	290	1+
226.16427	50	
229.14917	84	
230.11947	72	
230.15256	42	
231.05869	46	
232.09737	84	
232.12994	68	
233.14782	52	
236.14271	40	
239.15955	36	
240.13210	750	1+
240.17745	44	
241.08462	36	
242.13254	48	
243.15415	62	
244.12316	86	
245.08638	38	
245.13507	48	
246.18050	198	
248.10674	44	
248.32552	44	
249.15911	46	
252.13344	44	
255.15375	66	
256.15652	46	
257.17229	68	
258.15124	84	
263.14883	40	
265.13352	40	
269.15518	72	
270.18877	50	
271.18527	76	
273.05979	66	
273.11786	122	
274.84387	34	
275.16395	134	
277.10481	28	
278.14670	58	
279.13929	70	
283.09829	38	
284.10099	54	
286.13477	56	
294.10475	48	
296.16447	40	
297.15324	216	
300.94544	50	
304.14868	36	
309.15263	46	
310.13826	54	
315.16222	58	
317.21671	180	
318.13233	40	
325.22166	50	
327.19549	58	
332.19663	38	
335.19907	102	
342.23323	34	
343.10060	38	
351.15529	42	
352.17901	40	
353.15026	60	
353.21465	184	
355.16854	30	
355.80678	34	
357.20351	28	
358.20670	46	
359.05612	40	
366.06776	56	
366.12166	48	
367.13605	28	
369.16401	62	
371.23755	40	
372.89406	30	
373.21695	36	
377.15586	68	
384.17278	40	
385.19669	30	
386.19407	52	
386.23448	46	
387.19418	60	
393.19027	44	
394.16783	76	
397.22871	66	
402.88758	60	
412.18707	62	
414.22229	78	
415.17209	56	
426.90096	40	
429.20781	58	
430.19556	38	
431.26939	48	
434.24031	42	
440.23831	42	
445.31291	72	
455.21933	44	
457.23474	30	
481.07105	40	
483.24596	36	
486.25812	42	
487.23659	28	
489.19870	46	
490.23715	34	
493.26622	38	
497.25001	60	
500.26720	56	
512.24412	48	
513.27542	48	
514.29017	36	
515.37471	30	
518.16608	58	
518.28283	256	1+
518.51193	46	
518.55796	50	
520.35140	38	
522.22167	46	
524.23962	38	
528.30657	70	
529.27723	44	
533.30432	50	
541.23079	28	
542.30596	52	
543.33520	46	
547.82356	44	
566.28502	28	
567.26102	36	
574.27370	32	
587.24747	58	
587.36814	46	
597.33519	34	
601.33687	32	
608.28314	48	
613.35034	32	
614.33361	52	
624.25238	56	
627.36956	50	
631.36998	78	
641.30528	36	
643.28809	36	
655.26070	162	1+
775.58592	46	
835.29403	30	
870.34626	26	
END IONS

###FS:    #m/z: 385.52882 #charge 3+
###MS: 1128
###MSMS: 1134
BEGIN IONS
TITLE=Cmpd 140, +MS2(385.5288), 23.0eV, 9.1min #1134
RTINSECONDS=543.394
SCANS=1128,1134
PEPMASS=385.52882	16284
CHARGE=3+
212.14314	194	
215.13024	60	
219.20767	60	
224.10890	64	
226.08499	48	
226.12849	82	
226.19373	44	
227.11263	36	
228.09200	66	
234.11940	70	
235.07031	58	
248.11037	40	
252.97269	38	
255.15914	46	
258.14563	124	
259.12537	44	
259.95296	62	
263.14417	48	
267.01259	50	
270.02556	30	
271.18105	58	
275.16916	42	
277.14422	40	
278.17273	40	
281.15481	50	
282.13746	46	
284.11321	56	
287.20741	56	
287.65867	48	
288.16663	34	
297.11182	66	
311.17177	76	
315.20628	52	
317.17629	52	
324.15694	62	
329.22367	282	
331.18069	114	
332.16025	68	
333.20807	50	
336.14833	32	
337.16816	32	
339.02645	34	
351.25436	32	
353.19309	44	
356.26973	52	
368.18329	50	
368.87696	70	
369.18976	36	
374.16394	58	
379.23824	52	
384.21825	40	
386.10381	38	
386.20394	36	
387.03517	50	
392.27424	68	
404.19157	38	
414.16611	38	
414.22626	68	
431.20503	46	
432.19346	36	
432.28005	42	
437.21855	36	
442.23153	38	
448.24502	56	
453.26822	46	
473.26589	32	
474.23998	30	
483.25906	110	
485.26121	64	
490.20178	36	
496.29322	46	
502.26702	36	
510.32690	36	
526.30415	34	
558.30533	32	
561.31076	30	
584.33954	48	
599.23976	34	
621.32698	54	
647.33362	34	
752.44792	48	
898.49496	30	
END IONS

###FS:    #m/z: 401.72941 #charge 2+
###MS: 1128
###MSMS: 1135
BEGIN IONS
TITLE=Cmpd 141, +MS2(401.7294), 23.1eV, 9.1min #1135
RTINSECONDS=543.458
SCANS=1128,1135
PEPMASS=401.72941	49258
CHARGE=2+
205.14116	34	
210.14914	62	
212.15053	58	
216.13567	36	
217.11610	78	
218.14351	56	
219.12711	118	
220.10851	52	
226.14909	450	
227.12465	50	
229.06077	38	
232.06546	32	
232.15674	74	
234.13948	68	
237.14568	120	
241.06648	32	
244.15268	44	
246.12682	44	
247.19716	56	
251.15891	62	
254.14082	44	
255.06478	54	
255.14840	68	
256.12432	64	
256.16025	44	
257.19900	52	
264.10361	80	
264.18103	38	
265.19342	52	
266.15853	46	
267.14921	32	
269.12741	38	
271.12012	60	
272.14809	36	
273.17955	76	
274.15917	34	
281.93551	70	
288.13478	56	
291.17943	42	
294.15449	90	
298.20907	48	
299.21072	98	
304.98579	40	
310.12513	46	
311.16869	40	
312.18097	72	
313.14186	46	
314.23078	56	
315.18898	46	
316.18695	36	
327.19697	58	
329.19607	70	
338.17852	62	
339.21477	40	
341.13440	34	
342.16007	80	
347.24788	50	
352.15746	62	
354.17351	56	
357.10571	52	
359.18146	404	1+
365.23192	50	
368.16999	52	
369.18980	32	
372.21178	38	
373.22260	40	
378.21885	56	
379.23761	38	
382.25938	62	
383.29218	44	
398.14232	34	
408.14644	36	
409.18312	36	
410.13168	34	
424.26068	42	
438.26639	38	
444.30775	52	
445.28515	42	
451.24216	36	
455.30049	32	
456.22027	54	
456.30242	36	
466.26785	36	
473.28745	42	
474.26506	84	
476.27289	50	
482.26717	32	
497.16887	34	
504.25449	40	
509.20404	50	
523.27250	36	
546.15146	34	
551.27847	40	
553.30083	34	
554.29978	44	
557.31048	32	
563.33268	56	
568.38041	50	
569.34234	50	
570.30233	62	
571.31048	50	
573.28840	34	
584.31909	248	1+
588.31776	60	
596.33294	40	
600.38399	50	
614.33656	44	
639.37203	58	
640.28492	52	
641.36005	44	
656.86702	38	
667.36883	62	
668.33410	36	
693.68444	38	
704.38313	36	
713.42165	42	
731.37767	36	
END IONS

###FS:    #m/z: 473.24715 #charge 2+
###MS: 1136
###MSMS: 1137
BEGIN IONS
TITLE=Cmpd 142, +MS2(473.2472), 25.9eV, 9.1min #1137
RTINSECONDS=544.327
SCANS=1136-1137
PEPMASS=473.24715	273730
CHARGE=2+
203.10011	1226	1+
203.15138	44	
203.20802	48	
204.61402	32	
206.60559	38	
209.08655	290	
209.35036	50	
213.13914	46	
214.07601	72	
215.13008	52	
217.07627	52	
219.14145	44	
223.09947	44	
225.16752	60	
226.15135	46	
227.09601	224	
228.10177	92	
229.11302	44	
234.12293	42	
239.09351	34	
241.11131	74	
243.13267	76	
250.17965	60	
251.15702	56	
257.19943	70	
258.13906	26	
259.08775	42	
263.65020	62	
265.17707	58	
267.08834	42	
268.17664	118	
268.47531	38	
269.21132	38	
278.04312	44	
278.10333	62	
284.08090	40	
284.15710	32	
285.13890	46	
285.19924	128	
293.13556	46	
296.11929	166	1+
296.39873	26	
297.16589	38	
300.14943	42	
301.15790	36	
303.20565	64	
307.67772	62	
308.69796	38	
310.19428	34	
312.15253	44	
314.13180	146	
314.68233	54	
314.77886	60	
315.13148	94	
320.15851	30	
327.30324	28	
332.14069	44	
339.18930	36	
340.25202	58	
341.14611	72	
351.21006	28	
352.21650	48	
354.12868	46	
354.18948	68	
355.19224	54	
356.26928	32	
358.24965	68	
369.21019	110	
371.23540	90	
373.21763	52	
383.15186	82	
386.24896	120	
386.29348	42	
388.24621	46	
396.22888	294	1+
396.61064	26	
397.08415	60	
399.14701	44	
406.36346	64	
412.21704	86	
413.26399	52	
415.24546	146	
415.32797	38	
419.77100	52	
420.23459	26	
421.24292	56	
427.12721	62	
428.25233	36	
429.13782	38	
432.25898	40	
432.30266	26	
436.21832	50	
439.21506	48	
441.01798	26	
455.26988	44	
463.21215	60	
463.25167	28	
470.21552	34	
474.28690	30	
477.25163	40	
480.25125	88	
483.26079	48	
483.31848	56	
485.29505	60	
492.21372	44	
494.29638	40	
495.09305	32	
498.27730	36	
499.24316	30	
499.31836	102	
510.28719	30	
512.26019	50	
516.28426	24	
519.22556	30	
525.26893	196	
526.71705	24	
527.25502	36	
527.32881	126	
528.32423	144	
529.33897	22	
543.77577	26	
543.94012	46	
545.04567	28	
545.33375	30	
552.32198	32	
570.30297	30	
580.38189	24	
583.04909	54	
585.31468	32	
586.35827	178	1+
588.42032	24	
593.31794	46	
595.27887	44	
596.34534	58	
598.37848	50	
609.26772	44	
611.36139	40	
612.31353	32	
614.35258	152	1+
623.35523	30	
650.34940	36	
652.36743	34	
676.48740	26	
676.55560	28	
692.35417	56	
698.36962	68	
713.39168	24	
715.26984	26	
715.39532	362	1+
716.46953	56	
717.40940	48	
727.37313	46	
738.32518	44	
743.39575	532	1+
743.48167	30	
744.03045	38	
827.47041	324	1+
830.43520	48	
END IONS

###FS:    #m/z: 385.52894 #charge 3+
###MS: 1136
###MSMS: 1138
BEGIN IONS
TITLE=Cmpd 143, +MS2(385.5289), 23.0eV, 9.1min #1138
RTINSECONDS=544.381
SCANS=1136,1138
PEPMASS=385.52894	20392
CHARGE=3+
205.10835	68	
209.09681	42	
212.13605	68	
215.13053	28	
227.11299	48	
230.05665	34	
235.08673	40	
236.11741	34	
237.09198	64	
239.11908	46	
240.14543	34	
244.13260	34	
244.16367	52	
248.14685	54	
276.06950	50	
276.14737	42	
284.10256	36	
285.17039	52	
295.16978	74	
308.16410	70	
312.09765	40	
317.01100	44	
322.20012	40	
325.05312	44	
328.17589	28	
329.26312	62	
330.84156	34	
331.17025	106	
332.09339	52	
333.21179	56	
339.20108	52	
340.08335	56	
341.19116	30	
344.17243	32	
357.19419	42	
363.19388	42	
371.23129	26	
372.18678	48	
373.16217	64	
383.17391	54	
385.21877	40	
386.23444	44	
387.00516	42	
397.20969	46	
402.16333	34	
410.24383	44	
413.25734	28	
414.23917	26	
417.25396	52	
450.20749	26	
455.26889	44	
457.29877	52	
473.27952	32	
480.22961	38	
483.29069	46	
501.26276	50	
511.24118	72	
530.24616	44	
534.20110	58	
560.29905	52	
586.31088	32	
588.31155	34	
628.35935	42	
663.35632	30	
820.45117	48	
END IONS

###FS:    #m/z: 473.24635 #charge 2+
###MS: 1139
###MSMS: 1140
BEGIN IONS
TITLE=Cmpd 144, +MS2(473.2464), 25.9eV, 9.1min #1140
RTINSECONDS=545.009
SCANS=1139-1140
PEPMASS=473.24635	311784
CHARGE=2+
203.09972	1002	1+
203.96238	32	
204.75559	24	
205.09945	58	
206.53464	20	
209.09204	118	
210.08574	34	
215.15062	52	
217.09543	52	
218.09638	84	
221.08640	66	
223.10754	54	
223.14579	36	
224.10958	46	
227.09734	196	
227.19579	26	
234.13184	42	
235.08666	44	
241.15638	58	
243.15103	62	
243.30241	22	
250.15926	68	
250.94244	40	
251.15808	66	
251.55656	34	
255.20618	46	
256.25314	42	
257.14738	30	
257.19992	18	
258.15080	48	
266.71777	18	
267.02561	18	
267.19260	86	
268.13015	58	
268.17012	136	
269.17588	66	
273.66971	34	
276.10400	18	
277.11608	40	
278.10372	32	
284.41090	20	
285.20047	172	
295.72775	20	
296.12063	114	
296.15665	38	
297.13298	36	
298.27835	22	
298.74380	26	
300.14548	68	
309.21917	42	
310.04171	50	
310.12527	26	
314.13256	314	1+
319.14590	46	
319.19134	40	
332.13052	88	
338.18398	58	
343.23650	30	
343.39167	20	
353.17597	46	
353.21478	38	
354.12957	38	
355.18638	72	
363.16857	48	
366.72849	70	
369.20213	120	
373.21050	22	
377.21864	74	
383.15748	36	
384.16238	50	
386.23696	118	
387.23697	98	
396.23194	80	
397.20567	44	
398.74218	30	
412.93843	20	
413.28613	48	
413.47560	28	
414.24216	288	1+
414.78604	22	
421.25223	68	
425.23370	24	
439.19162	54	
441.35305	28	
450.85766	22	
456.25934	52	
466.27976	62	
470.26434	34	
474.24319	74	
480.26054	70	
481.34879	62	
482.31336	32	
484.29186	42	
486.23504	28	
498.25430	56	
499.32242	186	
500.32635	68	
501.27526	60	
510.28381	36	
511.28524	84	
525.27819	68	
526.26407	74	
526.31814	44	
527.32415	142	1+
527.38270	40	
529.30585	52	
545.32155	42	
546.33691	40	
546.43377	24	
554.30789	26	
557.33969	42	
568.37091	22	
570.38500	70	
576.29116	36	
577.25024	52	
577.29947	42	
582.25964	36	
583.54174	58	
584.28940	44	
585.32732	56	
586.35524	24	
586.40232	30	
588.19179	20	
595.26354	50	
596.33670	76	
597.31142	54	
597.53514	48	
598.38527	38	
607.01961	24	
612.29632	26	
613.36728	44	
614.35772	208	1+
615.44484	66	
620.33679	30	
622.36195	32	
625.43725	42	
630.32934	40	
632.30197	48	
638.36904	40	
680.35074	40	
683.34883	24	
683.39600	40	
697.41106	34	
698.38003	44	
699.47106	38	
708.34054	52	
712.52401	36	
715.39621	380	1+
724.14139	20	
725.40529	128	1+
725.63722	52	
726.37236	60	
737.40299	22	
742.53285	20	
743.39214	606	1+
743.56588	20	
744.52761	34	
922.97140	20	
END IONS

###FS:    #m/z: 385.52758 #charge 3+
###MS: 1139
###MSMS: 1141
BEGIN IONS
TITLE=Cmpd 145, +MS2(385.5276), 23.0eV, 9.1min #1141
RTINSECONDS=545.072
SCANS=1139,1141
PEPMASS=385.52758	18756
CHARGE=3+
205.11802	56	
206.93286	58	
208.11368	50	
209.12612	66	
211.16425	34	
212.13182	96	
213.02320	48	
213.14377	56	
224.10076	60	
227.11723	90	
228.16626	92	
235.07295	58	
236.08958	66	
237.17336	36	
240.16109	56	
241.16448	58	
242.20495	66	
246.18079	44	
251.12577	42	
262.13818	44	
266.15418	44	
267.12972	68	
271.14676	50	
271.20219	64	
276.12847	60	
278.11620	48	
281.15056	48	
283.15765	44	
288.85859	52	
297.14694	46	
299.17281	42	
300.89534	44	
302.93184	58	
312.13871	52	
315.15247	48	
316.17885	34	
324.11343	32	
329.16693	38	
331.17093	234	1+
333.21069	80	
333.28341	32	
335.13649	34	
336.16451	52	
342.16990	50	
343.10142	40	
345.26185	44	
348.18996	46	
379.12118	82	
385.87153	42	
386.20204	40	
387.22040	44	
404.18116	66	
407.21090	42	
420.21591	52	
422.19407	38	
427.22505	34	
432.17679	64	
432.27366	40	
433.16443	50	
435.23477	38	
446.23569	50	
454.10345	62	
457.22583	38	
473.27511	52	
481.24347	36	
484.25280	66	
497.13945	44	
498.25702	32	
501.26622	42	
503.28030	40	
507.23945	50	
512.25112	32	
518.28568	50	
526.26432	42	
557.32211	34	
560.28903	34	
561.30349	74	
566.19232	42	
569.25503	50	
571.29854	50	
592.29238	38	
598.23796	46	
603.26608	50	
702.30005	36	
712.36838	32	
949.42127	142	1+
1008.74885	52	
END IONS

###FS:    #m/z: 444.55853 #charge 5+
###MS: 1139
###MSMS: 1142
BEGIN IONS
TITLE=Cmpd 146, +MS2(444.5585), 24.8eV, 9.1min #1142
RTINSECONDS=545.137
SCANS=1139,1142
PEPMASS=444.55853	20428
CHARGE=5+
203.09671	44	
204.08533	48	
209.06234	70	
209.09669	46	
213.29257	58	
215.10091	42	
215.14179	50	
216.13289	48	
217.10474	46	
220.07825	32	
222.12193	224	1+
224.14016	44	
224.16936	62	
225.12705	34	
226.11757	234	
228.16479	148	
229.14732	104	
231.09766	40	
238.07559	94	
240.13405	764	1+
242.16031	74	
244.08475	34	
244.12392	44	
246.18457	174	
250.14781	52	
251.14909	32	
255.13556	60	
256.11744	42	
257.15347	50	
258.14568	124	
260.16909	88	
261.08091	50	
264.16363	44	
270.17491	86	
274.12970	36	
275.16532	108	
276.16874	56	
280.20375	68	
282.15250	34	
284.10577	68	
285.94725	32	
287.16730	58	
289.12623	40	
292.95197	48	
296.08743	52	
297.15502	234	
300.15538	66	
307.21017	44	
311.20026	40	
312.10095	84	
313.19315	32	
314.17263	68	
316.17312	38	
317.21647	72	
317.27736	50	
318.22574	46	
318.94934	44	
320.95206	36	
321.17062	38	
322.13914	40	
327.13083	48	
328.03835	46	
328.16261	46	
328.24294	36	
331.18370	52	
332.18127	72	
338.17826	48	
340.20278	52	
341.17975	44	
341.21149	52	
345.14565	64	
346.09555	34	
347.16082	60	
351.19605	62	
351.25849	38	
353.21503	50	
354.20578	68	
356.20198	48	
357.20516	50	
358.21118	74	
358.97678	52	
359.20550	68	
360.03339	42	
367.14012	56	
369.17533	36	
369.86763	44	
371.22387	206	1+
379.15767	36	
382.18045	34	
383.13760	38	
383.19339	50	
384.18396	76	
386.19236	128	
387.21790	38	
394.16459	78	
401.17414	44	
401.22986	40	
408.20616	46	
411.18504	56	
411.23541	44	
412.23949	48	
413.15980	38	
414.22244	50	
419.21978	158	
429.31658	42	
431.26097	34	
432.25414	52	
440.24810	84	
443.89925	50	
444.16481	60	
444.27690	50	
445.23458	40	
445.30126	74	
445.36250	42	
446.87111	54	
452.17597	40	
457.19529	38	
461.12455	54	
469.29244	34	
469.56425	32	
476.25515	52	
479.25579	42	
492.16939	36	
492.44069	38	
494.28088	42	
497.25246	48	
498.11334	64	
500.34863	34	
511.24753	62	
513.24591	34	
514.30387	170	1+
518.29204	232	
522.22817	100	
524.27801	58	
529.25601	52	
531.78262	40	
560.34180	40	
569.29903	50	
580.30406	44	
591.29188	40	
597.25253	54	
608.32209	46	
616.33403	38	
620.21843	44	
631.36930	84	
632.40810	44	
637.38830	44	
644.37749	50	
667.28179	32	
669.25353	72	
695.33268	42	
713.38561	40	
715.32350	72	
END IONS

###FS:    #m/z: 473.24654 #charge 2+
###MS: 1143
###MSMS: 1144
BEGIN IONS
TITLE=Cmpd 147, +MS2(473.2465), 25.9eV, 9.1min #1144
RTINSECONDS=545.86
SCANS=1143-1144
PEPMASS=473.24654	357242
CHARGE=2+
198.61225	60	
203.09861	2982	1+
203.15780	60	
203.18461	78	
203.21744	48	
209.08802	328	
210.11323	110	
214.14812	72	
215.15046	50	
216.89130	68	
217.09391	52	
218.08084	74	
219.14940	66	
220.12199	56	
222.18492	66	
223.11081	44	
225.08565	60	
225.12620	42	
226.14749	78	
227.06470	56	
227.10727	124	
236.10223	60	
236.24728	74	
241.13631	42	
242.16331	72	
243.13551	74	
244.12399	56	
247.10160	48	
249.11728	42	
249.63044	72	
250.11476	50	
251.09253	42	
252.12980	42	
252.18273	44	
256.15178	80	
257.14055	76	
259.12179	46	
267.08977	44	
268.17521	150	
269.19542	108	
270.21187	56	
272.98104	52	
276.16567	78	
277.18783	50	
278.10005	46	
284.21627	52	
285.19889	268	1+
286.13889	42	
292.15598	60	
293.14525	90	
293.68041	160	
294.14041	46	
295.02739	44	
296.11840	352	1+
298.14503	68	
298.66947	44	
298.74313	42	
299.69155	46	
309.19942	46	
312.15425	44	
312.68654	132	
314.13450	250	
315.13520	108	
321.18660	44	
324.11207	90	
327.19266	78	
331.92815	46	
332.12979	102	
333.13441	42	
335.70415	84	
337.11133	46	
343.29977	46	
347.21386	68	
347.69402	100	
351.20435	44	
353.21383	48	
354.11643	68	
354.18373	158	1+
358.69008	80	
365.13258	42	
367.24549	40	
369.22209	44	
371.22235	44	
372.20587	68	
375.12640	50	
382.40413	64	
383.15912	180	
384.21378	56	
386.24180	424	1+
396.22478	186	
397.21398	350	1+
401.16206	66	
402.17256	62	
411.72282	168	
413.20801	54	
413.25478	48	
414.24366	638	1+
420.71597	42	
424.21818	108	
425.24644	42	
426.71103	60	
428.20366	48	
433.26749	70	
438.24961	78	
440.25200	106	
448.26190	44	
454.82830	52	
455.73155	68	
468.25953	68	
469.28550	60	
473.74262	74	
479.27725	52	
480.25176	52	
481.30342	56	
482.31321	78	
483.27077	72	
483.29918	76	
484.26864	72	
497.28628	56	
497.37269	60	
498.24400	56	
499.33219	406	1+
499.41608	42	
501.27459	74	
514.23506	42	
525.26807	100	
527.31938	512	1+
537.30058	42	
539.26769	82	
544.33360	106	
544.56244	52	
545.99836	44	
566.29899	60	
567.29601	60	
568.38504	42	
570.32895	42	
571.28570	54	
579.34748	60	
580.35406	56	
584.34272	98	
586.37053	66	
587.34664	76	
591.27928	42	
596.34152	244	1+
598.35378	66	
612.31974	46	
612.38415	50	
613.26589	84	
614.35545	556	1+
615.53673	50	
622.30829	42	
626.37367	66	
641.27659	42	
642.36032	46	
657.37152	52	
697.39898	222	1+
698.38457	324	1+
698.62947	50	
713.37503	70	
715.39626	1044	1+
715.54664	42	
725.38450	564	1+
730.47223	44	
743.39575	1254	1+
756.40460	44	
831.35838	68	
END IONS

###FS:    #m/z: 385.52705 #charge 3+
###MS: 1143
###MSMS: 1145
BEGIN IONS
TITLE=Cmpd 148, +MS2(385.5270), 23.0eV, 9.1min #1145
RTINSECONDS=545.91
SCANS=1143,1145
PEPMASS=385.52705	25738
CHARGE=3+
205.11622	36	
209.09587	110	
209.12772	62	
210.12297	54	
212.14210	52	
227.09322	58	
227.12410	36	
232.04920	58	
234.12768	62	
235.10104	48	
236.07130	44	
239.10830	50	
240.13717	52	
242.18181	72	
254.12059	34	
254.99579	44	
264.14432	28	
265.10055	56	
268.15051	24	
276.12856	60	
280.12817	44	
288.14447	40	
303.13480	86	
307.21014	36	
310.11702	48	
311.09857	80	
312.10332	26	
329.25282	44	
331.16392	174	
333.21175	120	
342.15073	38	
350.18482	36	
355.20364	52	
356.17147	34	
356.21122	30	
356.99595	42	
374.25105	50	
378.13839	42	
385.17308	36	
385.46590	36	
387.22098	40	
391.16615	68	
394.21460	60	
395.20489	84	
405.18637	64	
409.14256	46	
416.24391	42	
423.55917	38	
430.22394	30	
435.24132	46	
443.21558	42	
445.25082	40	
466.26924	34	
468.23163	52	
474.25780	66	
474.29982	42	
501.27886	46	
502.27523	42	
505.28507	52	
508.84847	24	
523.28310	40	
547.81653	26	
548.28408	44	
573.28178	26	
643.34797	54	
656.36753	42	
670.35645	42	
675.35318	50	
696.38108	36	
805.27982	42	
833.41656	42	
900.46545	32	
END IONS

###FS:    #m/z: 361.21123 #charge 2+
###MS: 1146
###MSMS: 1147
BEGIN IONS
TITLE=Cmpd 149, +MS2(361.2112), 23.0eV, 9.1min #1147
RTINSECONDS=546.59
SCANS=1146-1147
PEPMASS=361.21123	25696
CHARGE=2+
205.12639	28	
212.14449	46	
216.12174	56	
217.11443	268	
218.14330	40	
222.12174	78	
227.10816	54	
228.14763	32	
230.10613	30	
230.14364	74	
231.11213	30	
231.14468	72	
234.14577	30	
240.16615	110	
241.13201	52	
244.16360	60	
245.11763	64	
249.11730	46	
252.15880	40	
254.14530	68	
257.19582	54	
258.14482	60	
258.99012	40	
259.14323	50	
264.20265	30	
265.12081	66	
266.14516	28	
269.03111	42	
275.11812	46	
276.15149	42	
277.10962	44	
285.15315	58	
286.16410	94	
288.14962	68	
296.15749	32	
296.20191	54	
307.15923	72	
308.14731	78	
314.87761	54	
318.17294	50	
319.20151	56	
323.20131	62	
325.15726	44	
325.22319	48	
331.18981	48	
332.18217	28	
333.19051	48	
341.20459	76	
343.16456	46	
346.16279	56	
347.17886	38	
349.20289	38	
350.21737	40	
355.18966	60	
355.26884	42	
356.23478	44	
358.24211	86	
359.20480	40	
359.24942	66	
360.24238	46	
361.14314	48	
361.24176	90	
384.25944	40	
385.21581	56	
387.19995	32	
393.29982	58	
404.27522	28	
405.20539	34	
405.28739	56	
405.39194	66	
416.28152	40	
427.19868	62	
437.23561	28	
437.30811	44	
440.23927	44	
444.25714	62	
457.22661	40	
467.27001	40	
472.27859	32	
477.31510	50	
478.31795	36	
485.29771	36	
487.31117	32	
488.40654	40	
493.29432	70	
502.32961	40	
505.30137	30	
506.30442	34	
507.31296	84	
521.25040	34	
585.33160	54	
605.21488	56	
END IONS

###FS:    #m/z: 577.26602 #charge 2+
###MS: 1148
###MSMS: 1149
BEGIN IONS
TITLE=Cmpd 150, +MS2(577.2660), 31.6eV, 9.1min #1149
RTINSECONDS=547.282
SCANS=1148-1149
PEPMASS=577.26602	11208
CHARGE=2+
206.05708	60	
209.07432	46	
216.13237	88	
222.16579	38	
225.15264	32	
226.11945	56	
227.07702	78	
228.18840	56	
235.08645	70	
235.12564	64	
244.12561	88	
246.05729	44	
252.08788	64	
253.10250	104	
254.11920	58	
256.05188	38	
260.12904	64	
279.12147	46	
285.18315	42	
287.13042	60	
290.08366	46	
303.16664	48	
305.09366	56	
305.92829	38	
310.09823	40	
321.15825	54	
328.12226	56	
333.20835	68	
334.21583	46	
334.88062	44	
341.14023	32	
341.22167	42	
342.44781	58	
351.13741	54	
357.19196	94	
358.18025	62	
363.17576	52	
373.07166	58	
386.11819	60	
393.14237	38	
400.99900	56	
406.91623	34	
410.91640	36	
416.88158	34	
417.25404	62	
421.15465	46	
428.19925	48	
434.27457	40	
445.21893	32	
455.17371	36	
470.24585	34	
484.30436	38	
501.27928	44	
514.86372	34	
544.25091	38	
558.29164	38	
560.27296	84	
567.28205	34	
578.21981	42	
578.27332	60	
579.19512	56	
580.92110	50	
619.30828	44	
644.28530	44	
672.31636	38	
692.25206	46	
693.27006	52	
730.38817	50	
823.38774	50	
831.38315	40	
839.33058	42	
909.34653	66	
927.36621	42	
END IONS

###FS:    #m/z: 473.24692 #charge 2+
###MS: 1148
###MSMS: 1150
BEGIN IONS
TITLE=Cmpd 151, +MS2(473.2469), 25.9eV, 9.1min #1150
RTINSECONDS=547.298
SCANS=1148,1150
PEPMASS=473.24692	426804
CHARGE=2+
147.57623	18	
155.44662	18	
156.12615	18	
161.30976	18	
164.81586	18	
168.61444	18	
171.57403	18	
174.35382	24	
182.95039	18	
185.31934	18	
196.07462	18	
196.48531	18	
202.32474	18	
202.92083	18	
203.09869	820	1+
205.13824	72	
207.72496	18	
209.08955	338	1+
209.12158	52	
217.09735	58	
221.08295	18	
223.14597	40	
223.53753	18	
224.96809	18	
226.15588	60	
227.10067	98	
228.15454	76	
228.40424	20	
231.53178	18	
236.09910	38	
238.55753	18	
241.10852	32	
244.30362	18	
251.14103	58	
252.10685	20	
257.15425	36	
266.14972	38	
267.23093	58	
268.09158	22	
268.13043	50	
268.17068	88	
269.20261	24	
278.10849	34	
283.85945	20	
285.20347	106	
294.17238	52	
298.10888	26	
299.68348	18	
301.97128	18	
305.40101	18	
314.12933	124	
320.98062	18	
330.17989	28	
331.15036	18	
347.13089	54	
347.20885	62	
368.25158	26	
369.22394	52	
370.23094	46	
371.30925	18	
372.22765	30	
381.08057	18	
383.14296	42	
385.97526	22	
386.24804	54	
387.27169	36	
388.12489	20	
396.23261	42	
397.23159	20	
407.75044	64	
411.42233	40	
414.22942	114	
427.79846	18	
430.48756	18	
447.24993	24	
448.63759	18	
453.12779	18	
456.24192	38	
473.18904	20	
473.28092	38	
479.25433	18	
487.77711	18	
490.74101	18	
499.26604	46	
499.33641	60	
500.33238	74	
501.18271	24	
501.29364	24	
508.83103	18	
511.30022	36	
515.12584	18	
520.06182	18	
520.46775	18	
525.26827	64	
527.31745	120	
542.44005	18	
543.93446	18	
547.65189	18	
551.31474	40	
553.62736	18	
554.21252	18	
554.26797	20	
556.17425	54	
556.59070	36	
560.47138	18	
565.30151	30	
568.18062	18	
568.44890	18	
574.32948	18	
582.18365	18	
585.29492	28	
585.69363	18	
586.28599	36	
586.36520	22	
588.97912	18	
593.72689	20	
594.83064	18	
596.32811	24	
596.38911	18	
597.33477	32	
598.33047	18	
600.12751	18	
614.35530	130	1+
615.10114	22	
616.21423	40	
622.35988	30	
624.37757	54	
629.12194	18	
636.09949	18	
637.67143	18	
652.88893	18	
657.01481	18	
660.89126	18	
663.12016	18	
664.92758	18	
673.15251	18	
679.06621	18	
681.38422	26	
682.30961	18	
682.38127	28	
693.39497	28	
708.92518	18	
711.25455	18	
712.35779	18	
713.38565	46	
715.40023	62	
716.41541	94	
725.39522	22	
726.39092	92	
743.39091	250	1+
744.48823	52	
745.03444	20	
746.57387	30	
815.43253	24	
END IONS

###FS:    #m/z: 361.21181 #charge 2+
###MS: 1148
###MSMS: 1151
BEGIN IONS
TITLE=Cmpd 152, +MS2(361.2118), 23.0eV, 9.1min #1151
RTINSECONDS=547.349
SCANS=1148,1151
PEPMASS=361.21181	30612
CHARGE=2+
213.16281	42	
217.11276	240	
221.12875	138	
230.14816	148	1+
239.15416	32	
240.16853	94	
248.12267	26	
249.11767	34	
250.14663	48	
254.14666	30	
255.14755	48	
256.08511	40	
257.19857	84	
258.14672	60	
278.15121	44	
279.18209	42	
280.15923	46	
305.18068	58	
311.21443	46	
327.12453	42	
332.93369	42	
333.18742	86	
334.21543	38	
336.97540	34	
337.15905	56	
341.20916	94	
342.20509	74	
349.20925	30	
358.27552	30	
359.19331	30	
361.19104	46	
377.21803	50	
393.30477	32	
405.20255	44	
416.25586	50	
417.27637	34	
432.24965	48	
461.30393	38	
474.34067	32	
477.30393	46	
488.28519	46	
499.28771	42	
505.30472	106	1+
END IONS

###FS:    #m/z: 385.18079 #charge 3+
###MS: 1148
###MSMS: 1152
BEGIN IONS
TITLE=Cmpd 153, +MS2(385.1808), 23.0eV, 9.1min #1152
RTINSECONDS=547.412
SCANS=1148,1152
PEPMASS=385.18079	15168
CHARGE=3+
205.13569	46	
207.14224	58	
208.13603	40	
209.10363	44	
212.13335	38	
214.11125	68	
217.12615	52	
219.07617	36	
220.07175	40	
225.15240	40	
226.14816	94	
227.11276	132	
230.05261	70	
232.06614	44	
235.06841	48	
235.12343	78	
237.12916	34	
239.14493	54	
240.13477	114	
244.08491	64	
244.13150	94	
245.08103	50	
245.12990	58	
245.15843	62	
249.15086	44	
251.13293	56	
253.13195	58	
254.11947	64	
259.14353	46	
262.11313	64	
263.02564	48	
263.13928	54	
268.12180	48	
281.15794	42	
288.19678	52	
289.09020	54	
292.09090	34	
294.89216	38	
295.15759	58	
303.17798	54	
308.19161	38	
313.10038	32	
314.14318	46	
315.20204	48	
318.17196	84	
325.17148	52	
328.20961	34	
329.23145	70	
331.17683	118	
332.14582	66	
333.13373	36	
340.16932	40	
343.17236	48	
345.18311	48	
346.15646	38	
348.21808	66	
350.17826	36	
355.28343	42	
357.20276	52	
359.02643	32	
360.19837	36	
363.16361	36	
371.16200	36	
377.18333	38	
382.18069	60	
385.19885	40	
385.86197	32	
388.15907	34	
391.16385	42	
394.23144	52	
396.19612	38	
398.25234	36	
400.15442	40	
416.24366	46	
427.22600	74	
431.26384	40	
439.22652	58	
444.24255	44	
444.32842	48	
462.16334	54	
472.28549	50	
473.23954	32	
482.23283	64	
484.29241	54	
492.24258	52	
501.28229	76	
502.26071	36	
507.26779	38	
531.45105	36	
555.32303	50	
567.22674	40	
574.29792	34	
592.29249	48	
619.24800	40	
620.32443	32	
633.33170	36	
641.74359	46	
652.32662	64	
654.30056	46	
702.35633	50	
710.27892	42	
721.31942	40	
735.35341	38	
1037.46360	38	
END IONS

###FS:    #m/z: 380.56314 #charge 3+
###MS: 1153
###MSMS: 1154
BEGIN IONS
TITLE=Cmpd 154, +MS2(380.5631), 23.0eV, 9.1min #1154
RTINSECONDS=548.21
SCANS=1153-1154
PEPMASS=380.56314	14120
CHARGE=3+
205.09245	38	
209.10136	180	1+
214.12985	90	
218.15482	34	
226.14958	62	
228.12918	110	
229.15311	42	
231.02181	42	
231.17847	36	
232.09396	84	
241.15560	34	
244.16230	444	
247.01848	40	
247.13030	66	
249.11760	48	
251.11809	36	
251.95483	56	
252.15531	70	
252.18412	80	
253.09386	44	
256.87329	32	
257.12030	64	
257.15045	62	
264.13473	58	
268.13243	34	
269.93681	86	
274.18125	68	
280.14156	56	
283.13199	56	
283.19301	44	
285.11347	60	
287.14971	72	
292.20540	40	
294.17665	52	
295.14788	32	
296.13808	64	
299.23553	34	
301.21142	42	
302.95330	50	
303.14590	44	
308.13456	62	
310.18602	52	
311.20066	36	
315.15970	136	
315.21619	50	
319.18280	58	
322.16878	32	
323.16105	54	
325.20915	40	
326.14255	116	
326.91952	44	
328.22387	50	
331.20579	78	
335.77396	38	
337.17488	40	
338.24158	36	
339.21846	36	
343.17981	80	
344.16308	40	
344.20723	52	
356.22563	214	1+
361.17764	38	
362.98436	34	
367.21507	48	
370.15039	40	
379.20373	112	
381.05247	32	
382.95166	34	
385.15083	40	
386.23110	92	
387.26094	86	
396.22354	90	
397.22218	58	
399.26190	38	
403.18217	50	
415.24418	76	
420.23862	46	
444.23325	36	
444.28934	180	
445.30041	98	
460.24379	58	
460.38185	32	
461.24154	52	
462.25968	38	
466.28334	36	
469.30383	74	
471.28948	70	
495.28935	52	
496.28054	50	
513.32394	38	
555.31521	36	
555.36439	76	
557.29873	38	
561.28969	46	
568.34884	32	
573.32591	446	1+
573.41413	32	
579.37841	52	
580.32390	40	
586.91819	46	
592.25470	36	
599.38349	40	
605.23953	66	
694.39583	36	
699.18943	54	
END IONS

###FS:    #m/z: 445.55757 #charge 3+
###MS: 1155
###MSMS: 1156
BEGIN IONS
TITLE=Cmpd 155, +MS2(445.5576), 23.9eV, 9.1min #1156
RTINSECONDS=548.871
SCANS=1155-1156
PEPMASS=445.55757	16224
CHARGE=3+
204.67354	50	
205.10779	52	
209.05070	50	
213.11588	56	
216.09614	112	
216.13921	72	
222.12355	134	
223.11701	112	
224.18375	46	
226.14761	156	
227.05943	102	
227.12024	64	
227.15874	72	
229.13808	44	
230.11576	44	
233.10270	46	
238.07342	42	
238.15430	60	
239.14801	122	
240.13006	1054	1+
242.07852	56	
242.13238	118	1+
243.18794	54	
244.09251	188	
245.09047	82	
246.17961	258	
247.10550	46	
249.04251	42	
250.11588	102	
251.14149	52	
252.16466	68	
253.14357	76	
257.12002	58	
257.15773	102	
258.08978	58	
258.14880	64	
260.15759	120	
261.15076	42	
265.12987	58	
270.10582	74	
270.17482	82	
271.12483	38	
272.08356	44	
272.12287	50	
273.11374	316	1+
275.16630	58	
278.07253	52	
279.92713	58	
280.12277	56	
283.13289	82	
288.13356	38	
288.63738	54	
289.12908	164	
297.15002	164	
297.19575	40	
298.14863	76	
312.12112	44	
313.08613	60	
314.93167	50	
315.22603	46	
316.19706	50	
317.21703	72	
324.20885	54	
325.18092	62	
326.22527	44	
330.12808	40	
334.16791	38	
336.18478	42	
339.15532	104	
341.00796	72	
341.17649	60	
351.06375	40	
351.15812	88	
353.21083	246	1+
354.89855	44	
354.94266	40	
356.19056	62	
357.17323	42	
358.20568	330	
359.03854	54	
359.14722	54	
362.12926	56	
362.99889	60	
363.67953	56	
365.13329	56	
367.13583	50	
367.90729	40	
370.86651	46	
371.22478	230	
372.15685	50	
376.16629	84	
377.70527	42	
380.02427	42	
383.14858	42	
384.17768	68	
386.19973	40	
387.22771	142	1+
389.13264	98	
390.12541	50	
390.17671	46	
393.17725	138	1+
402.18853	40	
407.15067	54	
409.13626	38	
410.25400	40	
412.24177	46	
412.31783	38	
414.23383	70	
416.16069	44	
423.21766	44	
423.76364	42	
429.63441	40	
431.16580	74	
431.26441	112	
440.21932	52	
440.25986	76	
441.24316	52	
444.18518	56	
445.34320	82	
447.33513	56	
458.25676	38	
474.24321	50	
481.20386	42	
486.15974	44	
487.30266	44	
498.25653	152	
500.30139	38	
501.28658	44	
512.26813	42	
516.25573	68	
518.28521	336	1+
523.20017	52	
540.23588	64	
542.33726	40	
554.30586	52	
556.20540	56	
560.37845	48	
561.26474	42	
563.27469	44	
572.14300	78	
590.21925	44	
597.32291	50	
604.29465	66	
606.32398	46	
615.34705	40	
624.29990	72	
625.32066	46	
631.36375	188	1+
632.94953	38	
639.31282	38	
643.34689	50	
655.27896	46	
656.25698	40	
659.38410	42	
683.40370	50	
701.37579	44	
732.32749	52	
759.37959	48	
END IONS

###FS:    #m/z: 473.24736 #charge 2+
###MS: 1155
###MSMS: 1157
BEGIN IONS
TITLE=Cmpd 156, +MS2(473.2474), 25.9eV, 9.2min #1157
RTINSECONDS=548.896
SCANS=1155,1157
PEPMASS=473.24736	431818
CHARGE=2+
151.25885	18	
158.20986	18	
158.66122	18	
160.32725	18	
166.83819	18	
169.59470	18	
170.14052	18	
174.28282	18	
176.04605	18	
203.05508	18	
203.10030	482	1+
203.16256	42	
203.53852	24	
203.67093	18	
205.26900	18	
208.26474	18	
209.01706	18	
209.08734	56	
210.09286	88	
211.11895	38	
213.11562	30	
213.60155	18	
213.93830	18	
215.13629	106	
215.57991	18	
217.09701	34	
218.14614	76	
219.91113	28	
223.10133	20	
223.17274	50	
225.11536	86	
226.15403	102	
227.10696	76	
228.10414	42	
229.42986	18	
235.47913	18	
239.25333	18	
240.13742	62	
241.01351	22	
243.12638	52	
250.11478	52	
251.14346	98	
252.08869	34	
252.20025	24	
252.28525	22	
257.14616	70	
259.28180	18	
259.77511	18	
267.09802	30	
268.17335	140	
271.20688	52	
275.13533	56	
283.14168	48	
284.21622	48	
284.68011	98	
285.20560	28	
296.11686	230	1+
296.15498	64	
296.56731	26	
298.14094	46	
302.28469	78	
314.13059	188	
315.14662	30	
316.67406	26	
326.23728	40	
327.20408	50	
330.99798	20	
332.14172	40	
333.13979	36	
337.17477	36	
338.76652	52	
355.13444	44	
363.19843	44	
369.21879	42	
371.15389	70	
371.21940	46	
372.22369	52	
383.14002	28	
396.21992	128	1+
407.20642	26	
414.24306	204	1+
414.86250	32	
429.05522	18	
431.28540	44	
433.79537	18	
435.73259	18	
448.42142	18	
449.61375	20	
457.13102	18	
466.75518	18	
467.29856	30	
468.29959	68	
482.33020	58	
483.28624	52	
485.37085	46	
487.97943	18	
488.88173	18	
491.46018	18	
499.32139	52	
499.36753	50	
499.67489	18	
516.10045	18	
518.07626	18	
522.26647	42	
523.88258	18	
525.25867	28	
527.32774	110	
527.89770	18	
534.27877	20	
537.62931	18	
541.73931	18	
547.74989	18	
549.49696	18	
556.28462	20	
561.68024	18	
568.22429	18	
569.32882	60	
570.67871	18	
578.30025	18	
593.33172	54	
596.34757	30	
597.25226	18	
600.92278	18	
605.59599	18	
609.47292	18	
609.67969	18	
611.33583	30	
612.31820	30	
614.34934	34	
620.78013	18	
624.42078	24	
629.66691	18	
636.25783	84	
645.64795	142	
651.60561	18	
664.28661	18	
671.21940	38	
684.34877	40	
696.36900	56	
698.37845	46	
700.40024	48	
712.38934	34	
715.42408	68	
715.49020	34	
716.42763	42	
717.39713	54	
718.39213	24	
726.37570	40	
727.39331	40	
742.56139	20	
743.39766	282	1+
783.57893	20	
857.68944	58	
868.79916	20	
892.24356	36	
END IONS

###FS:    #m/z: 385.18119 #charge 3+
###MS: 1155
###MSMS: 1158
BEGIN IONS
TITLE=Cmpd 157, +MS2(385.1812), 23.0eV, 9.2min #1158
RTINSECONDS=548.941
SCANS=1155,1158
PEPMASS=385.18119	26240
CHARGE=3+
208.11542	28	
208.15154	44	
209.10239	84	
216.14593	50	
216.22984	22	
220.11194	76	
226.12872	92	
227.04619	34	
227.12639	94	
229.17149	50	
235.10784	32	
236.10515	52	
239.15202	54	
241.07766	56	
241.13555	38	
242.20194	32	
244.12826	44	
244.16426	32	
244.50206	26	
245.07645	36	
248.17998	30	
249.08933	52	
255.14226	54	
258.47750	36	
259.12606	26	
260.13428	58	
269.12080	42	
270.07904	52	
271.13811	60	
275.01715	62	
275.07643	106	
276.12656	46	
282.15336	22	
284.06655	28	
290.08120	42	
301.15346	42	
308.16738	30	
313.02198	32	
313.10056	38	
314.14423	40	
315.19852	74	
318.07150	54	
318.18755	70	
324.16191	42	
325.11799	40	
328.06466	30	
328.21160	24	
329.19322	32	
331.17532	58	
333.21065	110	
335.16833	60	
341.22476	38	
345.18434	34	
354.21368	38	
358.08025	28	
366.83873	46	
368.24400	44	
368.34940	50	
371.16838	34	
382.14878	36	
387.23016	32	
388.07575	70	
389.17020	56	
400.19748	60	
402.16230	34	
405.91677	34	
410.17068	40	
414.22897	58	
418.20218	66	
422.13376	38	
439.23136	38	
444.25762	50	
466.23637	48	
474.31145	26	
475.20626	26	
477.26258	30	
482.30216	36	
497.20994	34	
502.27841	24	
505.24659	32	
506.23920	26	
507.21988	36	
508.18688	38	
514.22390	38	
519.20340	38	
523.24736	42	
529.16811	58	
533.17799	40	
541.31957	28	
560.21045	44	
567.29824	28	
575.24214	24	
576.26314	58	
591.29364	24	
592.28743	30	
606.34904	38	
619.27785	68	
629.23135	54	
630.26640	38	
670.35442	24	
676.40792	42	
712.39971	28	
720.32902	40	
748.27305	38	
749.33620	46	
1020.40370	36	
END IONS

###FS:    #m/z: 361.21239 #charge 1+
###MS: 1155
###MSMS: 1159
BEGIN IONS
TITLE=Cmpd 158, +MS2(361.2124), 23.0eV, 9.2min #1159
RTINSECONDS=548.986
SCANS=1155,1159
PEPMASS=361.21239	36750
CHARGE=1+
214.11870	58	
217.11598	168	1+
222.11847	60	
222.16557	60	
223.14849	28	
229.19276	54	
231.16243	70	
232.16331	36	
238.95308	50	
239.25768	60	
246.12832	46	
247.17661	46	
249.13818	36	
251.14928	56	
254.16258	40	
255.16884	30	
257.18898	78	
258.19552	34	
259.13095	60	
262.09697	50	
266.17949	28	
277.10881	56	
279.21431	44	
288.17149	36	
293.17873	60	
297.18702	68	
313.21693	76	
314.19891	72	
319.20791	26	
319.24377	70	
323.22041	64	
324.16754	32	
324.20478	46	
337.17443	42	
340.16378	44	
341.20690	96	
349.21736	68	
356.16360	32	
359.20564	52	
366.18572	40	
END IONS

###FS:    #m/z: 577.26567 #charge 2+
###MS: 1155
###MSMS: 1160
BEGIN IONS
TITLE=Cmpd 159, +MS2(577.2657), 31.6eV, 9.2min #1160
RTINSECONDS=549.04
SCANS=1155,1160
PEPMASS=577.26567	22048
CHARGE=2+
207.14432	70	
216.12282	58	
223.07519	48	
223.15449	46	
228.18642	54	
229.17143	56	
230.17385	26	
231.14621	46	
241.03060	40	
244.12266	42	
244.15172	50	
249.08830	26	
267.11527	62	
273.05587	30	
297.17802	74	
298.18118	50	
301.15265	52	
305.14454	50	
309.08400	50	
313.18830	52	
314.13939	58	
316.12736	26	
318.07104	60	
331.16546	42	
346.18059	40	
349.10968	36	
363.09347	48	
387.09621	50	
430.22204	36	
435.19656	72	
456.30405	46	
481.16577	46	
503.25062	40	
511.14499	30	
523.05666	48	
532.24248	66	
548.89603	52	
559.46191	30	
578.31169	36	
589.26498	26	
590.82229	70	
607.32663	26	
661.29480	34	
694.32636	44	
704.20826	40	
714.27888	36	
818.28552	52	
822.31545	26	
925.74227	40	
929.51131	28	
END IONS

###FS:    #m/z: 609.27932 #charge 1+
###MS: 1161
###MSMS: 1162
BEGIN IONS
TITLE=Cmpd 160, +MS2(609.2793), 33.0eV, 9.2min #1162
RTINSECONDS=549.87
SCANS=1161-1162
PEPMASS=609.27932	16978
CHARGE=1+
209.09220	72	
215.13322	892	1+
215.20115	102	
226.08728	80	
226.12805	32	
228.11577	50	
232.13153	36	
235.06608	138	
237.06389	60	
241.08217	54	
243.09964	74	
244.10266	40	
246.04844	70	
258.14961	96	
266.12756	38	
293.27071	34	
300.16864	56	
306.09675	38	
312.12009	42	
321.07067	56	
326.18041	56	
342.17624	84	
360.12420	34	
365.14139	44	
372.21229	52	
375.13095	50	
376.84695	60	
383.18805	38	
386.16156	58	
388.11812	44	
388.96728	64	
404.17638	42	
411.19887	52	
421.87070	46	
422.20400	38	
450.18599	38	
457.21415	52	
468.74673	50	
478.22252	38	
487.25247	74	
505.24103	34	
511.22341	40	
512.27193	32	
543.19151	72	
564.18842	44	
568.28571	34	
573.21953	42	
577.27421	46	
591.23499	38	
END IONS

###FS:    #m/z: 422.54827 #charge 3+
###MS: 1163
###MSMS: 1164
BEGIN IONS
TITLE=Cmpd 161, +MS2(422.5483), 23.5eV, 9.2min #1164
RTINSECONDS=550.542
SCANS=1163-1164
PEPMASS=422.54827	12152
CHARGE=3+
209.09723	74	
215.11306	32	
218.15052	46	
218.19789	56	
221.08073	32	
223.10411	40	
225.12569	38	
228.15950	50	
232.13613	236	1+
235.11850	38	
238.14970	32	
240.12878	66	
241.09054	50	
242.18659	176	
244.11867	72	
246.14397	70	
246.97047	60	
248.97385	92	
249.15387	116	
250.16890	36	
252.99129	78	
253.17835	42	
254.21241	62	
255.10520	62	
258.16608	36	
266.11919	44	
266.15978	48	
267.09759	60	
270.10933	48	
271.14246	32	
273.12841	38	
274.17674	42	
275.16737	248	
276.08744	66	
277.14514	34	
279.09436	54	
281.20668	64	
282.19968	32	
283.16334	68	
284.13979	124	
285.12235	52	
286.13956	132	
289.13942	44	
290.13801	34	
290.17090	42	
293.11885	50	
297.10707	60	
300.09945	50	
302.98633	32	
306.99039	42	
312.18778	54	
315.12401	46	
316.13569	40	
322.22907	44	
323.14942	38	
324.12622	84	
325.88562	40	
326.13160	36	
330.16569	34	
330.21812	76	
341.14544	42	
343.18143	42	
343.23664	40	
348.91824	66	
353.14888	44	
353.21795	32	
353.96688	58	
358.23852	46	
359.07093	32	
359.26540	62	
361.22697	58	
363.18395	44	
366.13243	50	
366.18315	38	
368.17862	50	
372.26774	40	
382.16810	50	
386.18898	104	
386.23713	52	
387.21291	32	
389.20183	42	
394.11688	48	
397.21393	40	
399.21867	170	1+
404.20964	118	
404.95579	70	
405.14525	36	
406.26142	38	
412.18299	32	
413.19709	42	
414.21900	54	
422.12318	38	
422.94644	36	
423.05957	50	
426.18107	58	
426.26895	32	
428.23197	34	
432.11779	56	
433.25501	56	
436.25265	36	
444.22295	34	
446.29556	50	
448.19128	32	
449.21738	34	
461.15813	46	
466.13984	50	
467.25732	38	
469.28071	36	
470.39901	52	
472.20002	40	
479.21268	56	
486.29352	48	
487.27520	46	
487.34471	40	
488.29717	66	
512.20136	56	
514.22651	122	1+
514.30103	62	
532.25919	40	
532.54917	50	
534.27978	36	
547.24101	32	
557.49204	32	
563.14619	50	
571.30310	46	
575.28988	58	
580.39718	44	
581.34552	54	
588.26039	38	
591.21833	40	
598.36457	44	
601.37915	72	
606.47321	42	
611.28211	42	
623.34687	38	
627.41015	42	
631.30186	50	
643.28832	34	
660.36946	32	
662.43835	32	
666.43677	32	
712.76912	34	
786.38642	42	
805.36658	32	
END IONS

###FS:    #m/z: 463.24256 #charge 2+
###MS: 1163
###MSMS: 1165
BEGIN IONS
TITLE=Cmpd 162, +MS2(463.2426), 24.3eV, 9.2min #1165
RTINSECONDS=550.604
SCANS=1163,1165
PEPMASS=463.24256	15242
CHARGE=2+
211.13780	50	
212.13099	92	
214.09475	48	
215.12721	56	
216.10654	56	
222.16974	42	
223.06398	44	
235.10505	54	
236.07756	36	
237.14523	58	
238.15247	54	
240.16673	80	
244.17697	72	
247.14725	62	
251.16195	46	
254.12927	80	
258.12753	36	
265.10342	46	
269.10406	46	
277.14956	44	
285.19259	64	
297.60391	62	
309.16227	50	
314.19418	44	
315.88590	46	
327.17655	32	
328.14225	60	
334.17219	60	
336.16070	44	
339.92209	36	
340.17365	62	
341.17946	50	
344.19225	46	
352.18197	38	
356.16056	46	
359.16549	36	
362.15641	54	
366.91713	34	
370.88314	80	
388.21930	52	
388.26016	56	
388.88672	126	
398.19945	56	
402.26217	48	
402.43510	32	
418.95170	40	
428.89261	40	
442.22931	38	
444.81983	34	
444.91516	36	
446.86620	66	
448.18387	34	
449.24220	34	
454.24236	40	
459.19160	46	
467.23656	38	
474.26856	38	
502.25903	56	
532.28142	32	
535.30057	36	
556.29591	42	
573.32740	44	
577.44777	32	
579.24361	36	
625.31396	44	
627.31012	36	
653.31074	50	
657.22863	58	
668.29944	40	
736.30642	60	
770.27094	54	
793.31606	48	
797.67189	38	
901.41504	42	
END IONS

###FS:    #m/z: 473.24676 #charge 2+
###MS: 1163
###MSMS: 1166
BEGIN IONS
TITLE=Cmpd 163, +MS2(473.2468), 25.9eV, 9.2min #1166
RTINSECONDS=550.62
SCANS=1163,1166
PEPMASS=473.24676	390562
CHARGE=2+
152.23907	18	
160.59581	18	
162.24526	18	
162.83257	18	
174.88112	18	
174.93650	18	
176.46651	18	
180.35054	18	
190.90853	18	
195.65339	20	
195.85479	18	
202.75496	18	
202.89101	18	
203.09931	826	1+
203.21176	22	
203.52155	18	
205.09957	54	
207.00817	40	
209.08512	156	
213.11666	46	
213.24979	18	
213.68189	18	
214.34046	20	
215.11551	52	
216.05284	18	
217.07705	38	
220.80674	18	
223.58841	18	
224.01127	18	
225.82863	18	
226.17273	24	
227.09799	142	
234.03951	18	
234.11991	58	
246.00835	18	
246.99455	18	
250.44104	18	
255.03449	18	
256.86006	18	
261.75302	18	
266.14329	26	
267.19303	46	
268.12118	34	
269.23188	46	
270.18066	30	
273.11908	42	
278.10800	58	
284.18192	38	
293.67983	42	
294.59467	20	
296.12178	28	
296.15533	34	
297.20061	42	
303.87550	58	
312.15262	36	
314.13581	116	
321.15836	44	
324.06861	18	
327.37022	20	
331.77932	18	
333.99972	18	
338.24128	18	
342.58225	18	
345.24288	32	
352.17903	76	
366.59394	18	
368.85735	18	
369.21957	48	
370.97649	18	
371.72290	18	
373.39496	18	
377.49235	18	
380.19958	38	
381.08569	18	
393.56534	18	
396.73361	22	
397.21895	44	
398.75355	18	
404.88098	18	
405.10503	28	
407.17773	24	
408.61796	18	
409.55488	18	
411.71867	18	
412.50498	18	
414.25104	96	
415.24052	64	
415.42298	18	
426.67870	24	
433.62642	18	
435.91837	18	
436.16976	18	
438.30401	18	
440.29265	30	
442.67075	18	
450.19663	18	
454.24876	38	
455.13559	18	
464.63164	18	
466.30807	42	
469.22325	44	
469.62626	18	
475.23453	36	
483.26582	42	
489.25216	18	
507.50951	18	
514.00975	18	
521.60878	18	
522.68523	18	
527.30296	38	
529.38930	78	
538.28467	30	
539.70061	18	
541.20341	20	
551.87990	18	
552.48874	18	
564.81069	18	
580.32009	72	
580.39850	24	
583.24980	50	
586.35873	50	
591.84716	18	
595.39249	18	
596.34457	46	
596.42013	42	
597.36459	28	
606.69444	20	
610.97283	18	
611.28339	18	
612.29323	22	
613.36320	44	
613.69285	18	
614.36223	66	
623.53495	18	
629.34517	18	
643.39574	48	
644.78252	20	
648.37299	22	
655.46610	18	
655.68053	18	
661.40272	18	
682.35028	42	
693.40532	30	
698.38744	54	
699.36547	24	
700.36281	22	
702.09179	20	
711.52524	54	
715.42855	48	
743.39742	294	1+
745.38917	78	
773.66181	30	
END IONS

###FS:    #m/z: 361.21224 #charge 2+
###MS: 1163
###MSMS: 1167
BEGIN IONS
TITLE=Cmpd 164, +MS2(361.2122), 23.0eV, 9.2min #1167
RTINSECONDS=550.666
SCANS=1163,1167
PEPMASS=361.21224	42612
CHARGE=2+
203.14398	64	
206.14047	62	
212.15110	140	
215.13111	42	
217.11522	148	
217.65972	22	
218.12053	62	
222.14706	62	
222.17765	46	
223.14078	26	
225.12919	40	
226.15207	36	
229.14757	64	
230.14606	60	
231.14234	132	
232.15459	54	
236.14164	50	
239.19254	64	
240.12773	40	
241.17972	44	
242.08788	34	
254.08717	46	
254.12851	50	
255.14421	44	
257.12105	68	
257.18851	52	
258.15746	26	
259.16781	64	
275.21848	60	
279.07568	26	
280.10299	36	
286.26823	50	
293.17168	46	
296.23164	50	
305.58399	38	
306.12387	50	
316.16460	34	
322.22908	30	
323.19673	62	
327.17182	36	
328.27640	34	
329.18213	50	
330.95418	30	
332.20612	28	
333.17645	52	
337.22777	54	
340.16346	52	
340.23074	54	
341.20184	114	
342.87212	30	
349.22140	34	
355.19418	40	
356.19187	32	
360.21260	30	
370.20703	52	
373.19554	36	
377.21911	64	
379.19797	64	
387.20365	64	
393.28910	46	
397.20353	44	
405.20249	28	
405.25985	78	
412.14371	60	
420.20276	26	
439.23528	24	
446.27371	40	
461.27249	68	
471.29010	28	
477.31258	68	
478.30628	30	
487.31511	44	
488.27722	26	
490.31138	54	
505.30209	44	
511.07068	26	
514.30689	46	
526.27667	46	
581.25483	28	
END IONS

###FS:    #m/z: 385.18104 #charge 3+
###MS: 1163
###MSMS: 1168
BEGIN IONS
TITLE=Cmpd 165, +MS2(385.1810), 23.0eV, 9.2min #1168
RTINSECONDS=550.713
SCANS=1163,1168
PEPMASS=385.18104	31900
CHARGE=3+
150.34598	36	
209.10223	94	
209.60186	28	
210.16824	44	
212.10555	42	
212.17263	56	
214.08009	84	
214.11863	46	
217.63200	74	
219.08801	74	
220.06468	34	
225.08230	64	
225.15951	36	
226.11457	76	
230.10058	36	
231.14947	58	
237.09039	34	
240.13246	60	
242.11402	26	
244.11817	64	
252.13288	52	
254.12784	40	
259.14755	40	
263.10736	26	
264.10747	42	
269.11299	64	
270.17375	44	
275.07852	40	
276.13011	28	
279.13361	54	
281.13292	64	
285.15725	74	
286.13070	60	
289.14932	44	
306.18761	50	
308.12476	46	
309.17619	54	
312.09622	54	
312.18341	50	
313.12492	36	
313.18870	40	
314.09289	42	
314.15738	74	
315.19201	72	
316.15956	52	
319.28550	34	
323.13135	42	
324.15721	110	
329.22909	52	
331.16410	68	
333.22494	54	
334.39922	38	
335.20095	26	
339.20227	36	
340.09139	44	
343.21768	48	
356.15050	32	
357.21946	56	
366.85370	54	
367.23534	40	
372.19659	40	
374.20059	32	
374.25454	24	
377.19773	46	
379.13058	42	
380.87576	36	
383.12624	40	
384.15092	40	
385.11653	50	
388.07483	34	
393.31098	34	
394.15214	50	
395.19138	54	
402.17799	46	
403.22442	40	
405.22913	34	
406.18817	44	
414.23963	52	
420.15747	38	
441.27299	52	
443.23882	34	
453.17273	34	
457.29449	38	
464.29994	42	
473.25106	30	
485.25547	38	
488.21548	48	
488.47411	26	
489.25367	46	
501.27970	34	
515.12909	24	
522.26050	66	
533.28296	52	
535.21705	32	
541.30790	40	
566.22265	48	
579.24470	24	
583.24475	52	
588.29852	38	
599.21717	48	
619.28181	58	
688.30572	54	
761.41109	28	
789.29551	34	
821.33924	24	
847.43240	36	
END IONS

###FS:    #m/z: 577.26561 #charge 2+
###MS: 1163
###MSMS: 1169
BEGIN IONS
TITLE=Cmpd 166, +MS2(577.2656), 31.6eV, 9.2min #1169
RTINSECONDS=550.764
SCANS=1163,1169
PEPMASS=577.26561	27866
CHARGE=2+
207.13126	76	
211.14139	92	
226.12409	48	
228.12775	44	
228.16434	216	
228.21739	68	
240.09195	40	
243.10555	44	
244.09129	66	
244.12969	46	
249.16745	48	
251.11257	84	
254.12427	34	
255.12212	66	
262.10959	54	
267.98008	50	
269.21609	30	
280.15807	66	
282.11054	38	
285.19063	30	
316.21788	116	
323.11536	24	
344.16283	52	
346.17857	26	
346.93680	50	
357.15875	32	
377.19175	32	
391.19058	54	
407.30701	36	
411.16716	38	
441.20160	36	
446.84952	60	
458.89534	28	
466.03252	38	
471.20393	38	
488.22687	64	
489.21619	52	
497.20895	30	
513.33495	38	
583.24400	44	
588.29011	38	
659.24340	44	
672.19496	34	
674.38164	30	
676.23556	32	
678.24284	44	
679.28610	52	
679.34202	34	
692.25903	42	
693.27219	34	
758.37729	24	
775.36645	30	
840.31535	34	
926.36060	50	
926.43417	26	
927.39075	42	
END IONS

###FS:    #m/z: 380.56374 #charge 3+
###MS: 1163
###MSMS: 1170
BEGIN IONS
TITLE=Cmpd 167, +MS2(380.5637), 23.0eV, 9.2min #1170
RTINSECONDS=550.818
SCANS=1163,1170
PEPMASS=380.56374	22624
CHARGE=3+
205.08940	34	
209.09597	44	
212.15371	70	
214.15327	56	
220.45762	54	
226.14281	36	
227.16810	34	
228.12713	56	
230.98961	50	
231.16267	76	
232.18445	40	
235.08978	90	
237.12933	64	
237.17570	38	
239.14432	48	
241.14733	34	
242.19337	46	
244.16703	376	1+
244.99487	72	
245.13814	42	
246.18500	48	
253.11986	44	
257.10117	56	
268.14319	26	
269.10470	36	
277.14854	56	
281.13822	98	
285.16439	32	
286.07225	52	
286.15497	56	
296.17001	94	
297.16007	38	
299.17552	66	
301.30874	108	
307.42333	26	
308.15409	54	
311.18704	68	
315.16893	60	
323.23559	58	
325.15731	36	
326.14203	60	
328.18841	60	
331.20723	56	
336.12761	42	
339.15530	58	
339.20421	40	
343.16388	56	
343.89639	40	
344.16890	50	
356.23698	54	
357.20901	68	
358.20490	136	
362.79530	52	
366.23378	40	
367.21504	46	
368.20847	64	
369.16905	50	
371.16865	28	
380.15713	46	
380.90690	40	
381.08530	28	
381.30452	50	
385.24119	32	
394.20953	54	
395.20202	46	
400.21876	52	
400.26278	34	
401.25109	62	
407.18577	54	
410.23310	38	
414.24567	66	
427.31156	52	
435.90669	46	
437.24648	42	
444.28700	78	
445.27090	30	
445.31807	42	
451.30235	34	
453.23116	60	
454.26415	54	
460.24684	70	
461.25182	70	
462.25883	26	
468.32746	44	
470.22299	46	
471.30591	32	
484.29232	50	
536.25152	38	
541.29341	88	
555.35182	46	
573.32474	390	1+
575.33203	46	
583.48180	38	
670.41269	58	
703.40259	32	
END IONS

###FS:    #m/z: 445.55578 #charge 3+
###MS: 1163
###MSMS: 1171
BEGIN IONS
TITLE=Cmpd 168, +MS2(445.5558), 23.9eV, 9.2min #1171
RTINSECONDS=550.886
SCANS=1163,1171
PEPMASS=445.55578	22830
CHARGE=3+
195.14392	44	
201.11733	58	
208.17471	46	
209.09956	46	
212.13060	58	
213.08183	44	
214.18011	72	
216.09572	78	
216.13749	50	
222.11910	116	
226.08067	56	
226.11526	76	
226.14874	160	
227.06435	46	
227.12850	60	
229.11927	48	
229.14777	52	
230.12746	64	
238.08252	62	
239.05982	34	
239.13929	52	
240.13192	580	1+
241.10396	68	
244.09274	278	1+
244.24153	34	
245.13141	58	
246.11920	112	
246.17694	168	
247.10412	128	
252.18420	30	
256.16523	42	
257.16654	138	
258.13504	114	
259.14819	56	
261.17163	50	
265.14274	28	
266.14523	48	
269.08268	52	
270.00594	54	
270.17858	78	
271.15511	50	
275.05192	36	
275.10257	42	
276.16062	74	
278.11259	66	
279.14828	54	
280.12886	60	
281.15311	40	
283.08937	56	
284.10141	54	
284.13709	62	
285.08514	36	
285.16669	80	
286.20667	40	
286.97587	30	
293.10445	38	
295.09423	52	
297.15113	42	
302.14859	58	
306.09447	34	
306.88801	40	
308.90125	64	
312.12056	40	
313.14166	52	
313.18430	44	
316.12572	40	
317.15692	46	
317.23583	40	
320.12675	36	
320.88638	88	
321.15010	48	
322.09793	42	
324.13900	38	
326.20112	28	
327.16607	78	
332.18567	44	
336.15874	68	
338.19751	36	
341.03830	50	
342.17466	38	
343.22252	38	
344.20281	38	
353.26900	42	
354.19729	84	
357.20587	68	
358.20787	238	1+
361.15288	86	
365.14809	54	
366.88396	34	
367.15237	30	
368.87794	128	
371.21586	74	
372.91544	68	
373.90018	44	
374.95872	30	
382.16957	52	
384.16216	48	
384.20282	76	
386.21069	60	
388.93804	42	
389.30434	30	
395.20547	34	
398.12943	36	
399.71650	66	
410.18518	54	
414.21781	68	
415.18195	48	
415.25294	48	
419.17724	40	
428.32961	48	
428.84886	44	
431.16023	62	
432.26755	28	
437.24209	46	
440.20773	62	
441.21205	48	
445.33966	72	
454.35278	50	
459.13916	34	
470.27354	42	
472.28512	44	
476.16856	50	
476.52932	42	
479.24345	42	
484.29771	30	
486.29287	64	
487.28728	46	
493.20014	56	
494.21694	30	
494.26349	32	
496.20513	64	
501.25035	38	
504.17793	42	
505.18723	36	
505.24088	44	
518.27756	156	1+
546.31310	44	
563.29453	32	
565.22606	40	
568.28135	52	
569.18604	34	
580.22167	28	
602.76445	32	
617.33200	36	
631.36875	60	
638.29284	46	
638.34916	28	
638.71963	30	
643.32130	34	
646.27816	30	
655.43277	44	
684.25897	38	
707.32035	34	
908.43164	38	
END IONS

###FS:    #m/z: 609.27855 #charge 1+
###MS: 1163
###MSMS: 1172
BEGIN IONS
TITLE=Cmpd 169, +MS2(609.2786), 33.0eV, 9.2min #1172
RTINSECONDS=550.95
SCANS=1163,1172
PEPMASS=609.27855	20520
CHARGE=1+
208.09910	90	
209.59634	62	
215.13269	714	1+
215.19614	70	
216.16325	62	
222.09557	36	
230.10355	56	
235.07165	278	1+
243.20770	64	
244.10211	56	
252.16635	40	
262.10428	48	
263.03432	72	
286.97272	48	
287.11722	44	
300.12335	46	
302.20241	50	
306.09909	102	
314.18993	56	
318.14532	40	
325.10043	52	
325.19612	98	
326.19794	48	
343.17884	52	
344.20129	44	
386.16095	50	
416.23343	44	
441.24253	34	
466.94180	38	
513.19718	52	
529.20359	30	
532.23436	44	
532.85123	60	
534.25361	32	
566.79585	38	
568.78693	38	
608.25529	32	
610.83581	36	
END IONS

###FS:    #m/z: 422.54987 #charge 3+
###MS: 1173
###MSMS: 1174
BEGIN IONS
TITLE=Cmpd 170, +MS2(422.5499), 23.5eV, 9.2min #1174
RTINSECONDS=551.994
SCANS=1173-1174
PEPMASS=422.54987	37896
CHARGE=3+
151.94209	18	
157.70326	18	
160.22453	18	
162.39199	18	
205.08123	38	
208.07807	26	
208.15077	58	
211.12631	56	
212.50928	26	
216.13423	50	
218.14766	156	
221.08334	80	
221.11749	52	
222.12736	60	
223.13391	44	
226.11158	26	
228.26016	26	
229.13594	60	
229.21957	76	
232.13836	76	
233.13603	60	
235.11771	82	
238.16475	50	
239.10408	50	
241.07328	76	
242.18491	150	
243.20018	74	
246.41492	20	
249.15010	62	
252.08768	48	
252.58279	18	
255.14265	42	
257.15557	24	
259.75403	18	
261.86313	18	
262.09514	54	
267.64611	18	
268.53744	18	
268.70474	18	
269.11467	34	
270.15022	24	
270.22130	18	
275.17806	76	
279.64217	18	
279.92234	18	
284.11890	46	
284.49920	18	
288.11286	52	
288.20162	18	
290.35160	18	
290.62370	18	
291.14610	72	
294.92668	62	
296.14197	18	
296.19574	52	
298.10938	38	
298.16115	26	
304.15893	54	
305.11673	48	
307.58656	18	
308.07789	18	
309.37007	18	
310.11403	28	
311.04332	18	
311.19557	62	
315.62037	18	
316.31354	18	
317.14780	56	
318.17560	24	
321.99892	20	
323.48466	18	
323.89902	18	
325.01707	36	
326.16383	18	
326.93472	18	
330.86468	18	
333.00560	18	
334.17123	28	
337.66394	18	
340.14520	20	
340.45418	18	
342.27231	20	
352.11234	52	
352.18582	40	
352.39290	18	
352.69757	18	
354.17745	60	
356.40831	18	
360.60548	18	
368.73673	18	
373.20366	56	
373.96401	24	
374.17908	36	
374.55903	18	
375.23729	42	
380.20818	28	
386.15457	46	
386.23472	22	
389.36591	18	
397.26290	26	
401.20540	26	
403.25268	28	
404.23055	74	
405.15367	50	
409.12513	66	
415.74310	18	
416.02063	18	
416.37836	18	
422.45094	18	
425.03687	18	
425.17177	36	
429.01729	18	
429.36429	18	
430.19363	66	
444.23595	18	
451.68607	18	
457.70756	18	
460.25278	40	
465.17902	18	
465.26934	18	
466.21821	18	
468.78726	18	
472.19208	66	
473.23412	52	
475.59456	20	
476.43964	18	
477.17112	18	
478.77320	18	
485.92925	18	
487.29724	24	
497.20996	34	
499.31256	44	
506.27138	64	
514.25842	36	
515.23873	22	
529.21225	20	
560.21684	52	
576.29501	72	
586.26949	30	
615.38087	48	
628.32118	42	
628.45571	24	
677.36929	44	
689.45265	30	
700.31882	36	
717.33979	68	
736.36612	20	
769.35771	30	
787.34916	24	
804.36344	32	
END IONS

###FS:    #m/z: 633.31785 #charge 2+
###MS: 1175
###MSMS: 1176
BEGIN IONS
TITLE=Cmpd 171, +MS2(633.3179), 33.0eV, 9.2min #1176
RTINSECONDS=552.609
SCANS=1175-1176
PEPMASS=633.31785	23364
CHARGE=2+
193.08899	36	
218.14281	76	
221.09338	184	
223.06453	58	
230.10626	74	
240.09410	26	
240.12481	32	
241.08252	56	
242.17780	60	
244.12875	38	
253.11439	60	
258.13259	28	
263.09712	46	
270.15229	28	
275.16570	222	
289.14694	26	
290.14168	70	
291.17656	56	
294.19416	54	
297.15181	42	
306.13863	44	
307.13702	46	
315.12811	94	
334.18080	68	
337.13930	32	
340.16341	46	
341.18828	34	
348.18473	34	
356.14543	62	
356.18107	40	
359.11177	84	
367.13552	28	
369.14341	42	
386.21169	44	
387.20560	36	
399.21378	30	
404.20783	62	
405.21151	70	
405.36777	26	
408.03348	24	
409.01722	22	
419.21355	26	
425.16357	26	
444.24065	38	
477.18236	32	
487.20053	44	
506.82583	40	
508.20478	50	
512.26319	34	
514.25863	36	
524.94354	52	
530.20744	34	
534.75559	38	
542.31527	22	
551.80911	32	
586.78028	28	
588.28633	38	
597.26188	30	
617.28019	30	
660.32624	30	
690.27038	34	
715.32366	36	
717.39491	42	
787.34181	26	
788.35532	30	
803.11743	22	
804.38116	170	1+
932.45781	28	
933.49108	40	
END IONS

###FS:    #m/z: 367.19605 #charge 3+
###MS: 1175
###MSMS: 1177
BEGIN IONS
TITLE=Cmpd 172, +MS2(367.1961), 23.0eV, 9.2min #1177
RTINSECONDS=552.671
SCANS=1175,1177
PEPMASS=367.19605	14932
CHARGE=3+
213.10010	60	
215.12634	48	
218.13115	58	
225.14107	46	
226.12225	46	
227.06147	44	
228.13085	54	
231.09376	52	
232.15379	52	
247.06941	72	
251.18748	64	
253.08721	58	
258.12747	48	
258.17155	60	
269.13755	46	
270.13172	102	
271.12591	82	
272.11812	36	
272.15154	62	
272.92597	34	
289.19730	60	
290.15525	34	
292.91334	58	
296.75965	46	
303.23659	44	
304.15453	40	
311.20252	38	
340.16992	36	
340.98153	40	
342.20883	50	
343.15975	44	
347.17432	56	
353.21384	36	
355.18288	34	
364.73145	54	
367.14098	42	
368.20491	54	
369.01335	36	
370.14065	36	
374.17833	40	
387.23587	40	
400.27713	52	
401.20399	44	
405.25588	54	
431.19260	38	
451.34739	42	
452.29727	34	
471.31507	36	
485.77794	36	
496.27088	32	
535.33144	48	
555.34588	46	
561.27716	40	
597.35549	42	
622.28811	36	
681.35833	50	
682.97126	38	
683.30922	44	
END IONS

###FS:    #m/z: 422.54925 #charge 3+
###MS: 1175
###MSMS: 1178
BEGIN IONS
TITLE=Cmpd 173, +MS2(422.5493), 23.5eV, 9.2min #1178
RTINSECONDS=552.709
SCANS=1175,1178
PEPMASS=422.54925	43834
CHARGE=3+
148.03448	18	
150.32352	18	
152.72066	18	
155.22805	18	
156.00517	18	
157.33204	18	
159.31800	18	
161.88206	18	
192.84819	18	
198.79607	18	
203.21922	18	
203.60744	18	
204.80803	18	
209.05113	18	
216.13008	46	
217.01568	20	
218.32471	18	
219.13402	56	
221.08679	140	
224.02303	18	
226.14743	44	
226.20173	54	
228.43194	18	
230.15545	56	
232.16078	72	
232.50054	18	
237.07938	60	
237.36652	18	
239.10725	34	
239.14221	24	
240.10221	50	
240.13755	42	
240.77792	22	
241.07475	66	
241.16717	44	
242.18862	58	
243.42899	18	
245.34789	18	
250.15741	42	
250.77250	18	
251.88863	18	
254.29941	18	
258.12800	64	
265.84655	18	
266.15271	52	
269.15131	48	
274.75753	18	
275.15853	86	
275.21658	48	
275.39127	18	
275.52593	18	
281.65902	18	
282.85885	36	
283.18429	34	
283.63463	18	
283.68312	18	
286.74171	18	
290.14222	54	
291.15488	18	
293.69695	18	
295.86730	18	
297.02538	18	
302.28064	18	
309.60948	18	
309.79371	18	
323.21641	18	
324.09717	56	
328.20891	18	
329.49983	18	
330.73616	18	
333.28744	18	
333.42123	18	
335.62793	18	
338.31349	18	
338.37125	18	
342.27715	18	
343.84772	18	
344.18737	36	
344.54205	18	
347.83381	18	
352.08346	18	
352.16224	54	
352.87045	64	
357.82774	18	
362.43172	18	
368.61111	18	
384.18035	18	
385.40990	18	
386.17013	64	
386.23240	20	
389.14905	18	
392.14303	38	
398.24220	38	
400.13967	18	
402.16778	38	
402.98742	18	
414.71917	18	
419.52440	18	
422.20354	40	
424.75095	18	
428.42663	18	
434.03526	18	
434.95175	18	
436.37749	18	
437.53180	18	
452.13115	18	
456.07968	18	
457.32690	18	
457.68517	18	
461.61846	18	
466.54602	18	
472.84185	18	
479.51221	18	
485.25737	24	
487.44772	18	
491.50081	18	
497.43680	18	
507.13225	18	
512.23173	42	
515.26610	28	
515.57739	18	
516.05234	44	
524.64963	18	
529.00472	18	
532.30219	22	
538.47923	18	
542.71441	18	
544.69161	18	
552.91329	18	
553.64586	18	
553.86757	18	
554.08933	18	
555.29744	18	
556.32168	62	
561.67406	18	
561.90357	18	
568.08708	18	
571.65776	20	
572.61852	18	
573.12591	18	
577.89755	18	
581.60286	18	
606.34272	34	
625.25134	24	
700.33164	48	
768.03731	20	
770.34886	24	
787.35696	36	
815.64504	20	
1131.51958	20	
END IONS

###FS:    #m/z: 361.21198 #charge 2+
###MS: 1175
###MSMS: 1179
BEGIN IONS
TITLE=Cmpd 174, +MS2(361.2120), 23.0eV, 9.2min #1179
RTINSECONDS=552.746
SCANS=1175,1179
PEPMASS=361.21198	54516
CHARGE=2+
212.13530	56	
217.11975	138	
218.11672	46	
218.82387	36	
221.13794	42	
221.16711	62	
222.12591	108	
222.17469	38	
227.14327	62	
231.14043	146	
233.15887	68	
239.80241	22	
240.13560	56	
240.17824	54	
240.20900	42	
248.15620	38	
253.23539	50	
254.14320	90	
254.98052	52	
257.18915	28	
258.15375	36	
258.19843	38	
259.14205	54	
261.76947	54	
262.12094	38	
263.15448	32	
274.22788	52	
278.17311	80	
279.17376	46	
283.27332	18	
287.13668	62	
289.14917	38	
294.10987	40	
308.71675	18	
314.21817	66	
315.17330	40	
316.17793	32	
319.20602	58	
325.17622	52	
326.18726	50	
334.18861	32	
337.17890	62	
341.19360	32	
343.16430	72	
344.23043	46	
352.21607	26	
354.23828	34	
355.19863	26	
359.23994	38	
361.17805	40	
363.96543	22	
374.23911	34	
377.24644	38	
387.19997	46	
401.15492	42	
403.22328	58	
405.19686	38	
405.27997	48	
417.25405	30	
430.26363	46	
433.27801	42	
438.25973	40	
442.84814	44	
446.25266	38	
461.24669	48	
461.28958	28	
469.28625	34	
470.29148	60	
485.25311	54	
492.27216	36	
497.30821	34	
505.33359	26	
507.32031	36	
510.22799	30	
594.31696	22	
641.06635	36	
721.67152	36	
END IONS

###FS:    #m/z: 385.18098 #charge 1+
###MS: 1175
###MSMS: 1180
BEGIN IONS
TITLE=Cmpd 175, +MS2(385.1810), 23.0eV, 9.2min #1180
RTINSECONDS=552.788
SCANS=1175,1180
PEPMASS=385.18098	41216
CHARGE=1+
207.12728	56	
209.10732	108	
217.09838	38	
221.09797	48	
223.13906	56	
225.09375	36	
225.12548	144	1+
228.16373	58	
228.93819	108	
230.06595	68	
231.14765	24	
234.13874	54	
234.17182	56	
236.10137	60	
236.94324	50	
237.09198	52	
238.07599	70	
238.11100	30	
251.11714	44	
252.13377	52	
253.09467	54	
254.11998	42	
257.06522	72	
259.05372	62	
261.04638	50	
261.13314	32	
264.11773	40	
268.92819	46	
271.15188	28	
272.14569	82	
276.13460	32	
285.15386	94	
288.13864	56	
290.06584	90	
300.22343	44	
302.24204	30	
306.15386	34	
308.18734	46	
309.17133	58	
310.19367	50	
312.08877	72	
312.15133	46	
324.16756	44	
329.22210	90	
330.19628	24	
333.21539	44	
335.20021	94	
337.10681	34	
337.26946	20	
339.12462	30	
340.01476	38	
360.13430	52	
364.15629	68	
370.14249	36	
375.83611	58	
376.12035	64	
382.22154	42	
385.17828	40	
END IONS

###FS:    #m/z: 445.55615 #charge 1+
###MS: 1175
###MSMS: 1181
BEGIN IONS
TITLE=Cmpd 176, +MS2(445.5562), 23.9eV, 9.2min #1181
RTINSECONDS=552.832
SCANS=1175,1181
PEPMASS=445.55615	33178
CHARGE=1+
168.96657	22	
209.05343	28	
210.06935	60	
211.05351	50	
213.08175	46	
216.13179	30	
217.07374	42	
217.14066	26	
222.11942	54	
223.14691	58	
226.11411	28	
226.15062	174	1+
227.06493	166	
227.10066	28	
229.06984	58	
229.11090	42	
231.13313	48	
233.08660	70	
234.43949	42	
236.14241	116	
238.08387	34	
239.15187	186	
240.13018	268	
241.12778	118	
243.15088	90	
244.09049	132	
246.17773	90	
246.21124	74	
246.28559	36	
247.10453	214	
248.10737	108	
251.11035	40	
252.13468	74	
255.13086	44	
257.09420	52	
258.07836	40	
261.08867	40	
261.14719	38	
262.14771	40	
262.92814	38	
265.08818	48	
266.12793	44	
274.11163	48	
275.10082	40	
275.13589	50	
277.14199	36	
286.11190	48	
295.09439	38	
296.07471	54	
299.60904	26	
306.13340	34	
309.15836	66	
311.13334	20	
313.08888	30	
313.19262	64	
322.18129	60	
325.20704	38	
326.10240	32	
326.18690	44	
327.16536	50	
335.20227	54	
338.22760	46	
344.11922	50	
344.17411	40	
351.20924	32	
353.20948	50	
354.17435	54	
356.22101	52	
357.17447	68	
357.22493	54	
358.21030	160	
358.50899	26	
359.15960	42	
360.19261	66	
368.17971	44	
368.87526	28	
371.23099	102	
375.13173	46	
383.17779	34	
384.17893	114	
385.18482	52	
386.16082	72	
389.14445	30	
390.93781	42	
396.24256	46	
401.20153	28	
413.17759	34	
413.24448	38	
419.21242	34	
428.13860	34	
431.25319	64	
432.14013	56	
438.23784	68	
441.76868	64	
444.13578	34	
445.23530	34	
END IONS

###FS:    #m/z: 609.27957 #charge 2+
###MS: 1175
###MSMS: 1182
BEGIN IONS
TITLE=Cmpd 177, +MS2(609.2796), 33.0eV, 9.2min #1182
RTINSECONDS=552.888
SCANS=1175,1182
PEPMASS=609.27957	27116
CHARGE=2+
209.10057	58	
212.10079	70	
215.13333	644	
216.11975	62	
216.15251	52	
217.07690	54	
218.94620	26	
220.79931	66	
233.09954	32	
235.08735	70	
236.06508	30	
249.04372	72	
254.17878	40	
289.02802	40	
299.16519	32	
301.12064	36	
307.15932	84	
310.09285	42	
313.13452	50	
313.92443	54	
325.15314	62	
325.19265	76	
330.17847	46	
335.16680	40	
362.79507	48	
366.96589	36	
377.16608	70	
415.24743	26	
416.22885	26	
425.16189	30	
425.21620	40	
427.23851	32	
429.67417	66	
433.07654	36	
440.23127	48	
447.21979	42	
472.22104	44	
481.01517	48	
495.26306	34	
510.26550	44	
526.27105	30	
528.24110	36	
537.29668	30	
577.24683	26	
602.22503	54	
605.27485	56	
609.29884	46	
611.33005	56	
624.29414	32	
642.29255	28	
659.31009	26	
670.31830	38	
674.28788	40	
677.28005	30	
681.28440	42	
734.33379	38	
748.30539	34	
786.34502	34	
804.83516	36	
939.45063	54	
983.47220	38	
983.55240	32	
1003.42536	34	
END IONS

###FS:    #m/z: 577.26644 #charge 2+
###MS: 1175
###MSMS: 1183
BEGIN IONS
TITLE=Cmpd 178, +MS2(577.2664), 31.6eV, 9.2min #1183
RTINSECONDS=552.947
SCANS=1175,1183
PEPMASS=577.26644	30850
CHARGE=2+
199.12153	56	
207.06224	38	
218.10412	66	
228.18033	76	
229.17210	28	
237.09176	38	
244.08750	48	
244.14185	52	
250.16728	66	
259.17436	30	
261.12191	52	
265.12614	34	
269.18648	46	
276.03926	40	
278.11659	42	
283.13590	76	
289.04106	50	
297.17579	52	
301.09475	54	
308.08782	44	
315.20666	156	
318.20664	46	
324.11196	64	
333.20687	40	
345.18834	46	
356.14597	52	
367.14992	50	
369.88411	34	
385.17873	44	
386.20740	46	
391.21406	62	
405.10898	42	
412.86253	64	
413.09970	38	
416.26020	76	
441.24842	28	
455.16993	36	
488.20753	110	
505.24663	74	
514.23009	34	
619.31686	28	
621.84455	34	
641.19244	42	
658.12556	28	
748.34364	44	
777.36503	32	
839.32396	44	
846.46116	30	
926.38083	36	
926.52047	52	
928.62999	30	
929.37970	30	
931.48211	38	
1038.44903	36	
END IONS

###FS:    #m/z: 379.72548 #charge 2+
###MS: 1184
###MSMS: 1185
BEGIN IONS
TITLE=Cmpd 179, +MS2(379.7255), 23.0eV, 9.2min #1185
RTINSECONDS=553.928
SCANS=1184-1185
PEPMASS=379.72548	43980
CHARGE=2+
192.73495	46	
202.27083	32	
205.09280	56	
212.10069	62	
212.13220	46	
214.12634	100	
223.11982	46	
224.18335	40	
226.15051	50	
227.11278	234	1+
227.96871	66	
229.13240	38	
231.01056	52	
231.11399	52	
231.16093	46	
232.14051	58	
232.19295	52	
234.16354	36	
237.07065	54	
237.12479	66	
239.14001	114	
241.12662	52	
242.18854	58	
243.16850	40	
244.15991	390	1+
244.96053	38	
248.10198	34	
253.11157	38	
255.02614	40	
256.08389	52	
256.11884	60	
256.16480	32	
257.15014	94	
257.18359	50	
258.10842	34	
258.14489	46	
266.12038	64	
267.18870	36	
268.13034	56	
268.17302	94	
272.12068	52	
274.47656	38	
274.98666	48	
278.17824	80	
279.13966	68	
280.12400	104	
282.15066	46	
283.14492	48	
285.15505	98	
285.27565	40	
286.15192	48	
286.18755	32	
287.15463	40	
288.92603	74	
292.17900	34	
296.16728	112	
297.17047	40	
304.88958	34	
307.12286	36	
308.13155	178	
308.18041	40	
309.15325	50	
310.18618	44	
310.22327	62	
310.92739	56	
312.96571	80	
313.16964	66	
314.14280	52	
314.21101	38	
314.96126	36	
315.17028	108	
324.12132	76	
324.16378	54	
324.22160	32	
325.15402	34	
325.96965	46	
326.15176	132	
326.51400	54	
326.97259	58	
327.16664	46	
328.22839	40	
331.20258	84	
336.22807	48	
336.94734	38	
339.80345	48	
339.87168	38	
340.17988	54	
342.16683	48	
343.16992	320	
345.16521	70	
345.21659	68	
349.10913	28	
350.22836	42	
351.14521	58	
352.21342	28	
356.18756	44	
356.22284	84	
357.22844	54	
358.19878	224	1+
358.25242	54	
361.19228	46	
369.16907	44	
370.18572	30	
371.19132	28	
371.24799	72	
372.16447	30	
378.92350	42	
379.22709	108	1+
383.18604	28	
385.21897	66	
387.28618	46	
392.23715	32	
397.16234	42	
397.21325	58	
398.28181	56	
403.23893	50	
407.19118	50	
410.23193	68	
414.23994	42	
418.20953	30	
424.21816	34	
425.22117	76	
438.23194	42	
442.23468	84	
443.23142	58	
444.28635	618	1+
449.29457	34	
453.27767	30	
455.23007	40	
456.29902	44	
460.24701	62	
461.25113	46	
462.25502	44	
467.31499	38	
470.59179	42	
471.28838	66	
477.79296	54	
483.27937	44	
484.30734	66	
495.22214	42	
500.28972	38	
501.30517	28	
513.31567	60	
530.23793	50	
538.32787	46	
541.31059	58	
555.29032	56	
555.33769	44	
556.33302	142	
573.21412	30	
573.32585	1022	1+
573.51856	74	
583.32731	98	1+
604.39089	40	
611.31702	42	
669.45015	36	
728.79979	48	
END IONS

###FS:    #m/z: 407.54243 #charge 3+
###MS: 1186
###MSMS: 1187
BEGIN IONS
TITLE=Cmpd 180, +MS2(407.5424), 23.2eV, 9.2min #1187
RTINSECONDS=554.556
SCANS=1186-1187
PEPMASS=407.54243	27974
CHARGE=3+
152.58963	28	
209.04725	46	
212.11992	78	
216.09568	90	
221.10412	72	
222.12254	50	
223.09897	32	
225.16105	66	
226.15531	42	
227.06041	128	
229.06507	40	
229.11929	114	
233.08327	30	
233.11135	56	
239.14001	52	
239.19598	36	
240.13535	126	
240.16526	128	
242.12515	46	
244.08919	136	
244.16739	344	
244.23786	56	
245.11394	40	
246.13480	136	
247.10441	108	
248.09798	32	
250.12260	64	
251.15194	98	
255.12693	50	
257.08318	42	
257.15427	54	
260.12950	58	
261.08890	44	
267.13745	38	
267.17884	66	
276.13497	52	
278.11369	98	
278.16957	54	
279.14767	28	
289.02310	54	
289.09012	68	
291.13340	54	
293.16074	32	
293.19633	54	
311.15937	46	
312.13318	42	
313.07891	70	
313.20052	22	
324.93499	46	
326.10761	52	
327.15753	60	
329.17614	48	
329.34545	18	
337.17402	52	
340.14460	54	
344.12550	40	
354.16644	28	
355.21838	28	
362.13226	108	
363.12945	78	
364.19283	34	
368.15526	36	
372.26238	120	
374.25476	50	
375.12686	32	
383.23464	44	
390.02110	40	
390.10040	54	
390.16176	44	
392.15507	44	
395.13438	42	
396.18767	40	
407.13873	82	
408.89645	34	
409.33354	56	
414.19703	60	
414.24552	42	
426.26498	32	
428.17109	34	
440.94059	24	
442.21889	38	
443.23896	62	
447.21334	32	
467.27504	38	
472.24724	28	
473.30863	72	
475.18942	18	
476.16065	54	
483.28589	42	
489.23037	46	
493.19083	50	
495.20846	54	
511.26294	30	
561.06328	18	
572.18299	52	
587.51206	40	
590.46669	42	
597.30720	28	
602.34820	28	
608.26435	38	
680.32021	38	
684.37686	54	
685.38277	48	
721.31263	44	
721.63250	22	
962.43337	26	
1136.87009	36	
END IONS

###FS:    #m/z: 422.54992 #charge 3+
###MS: 1186
###MSMS: 1188
BEGIN IONS
TITLE=Cmpd 181, +MS2(422.5499), 23.5eV, 9.2min #1188
RTINSECONDS=554.579
SCANS=1186,1188
PEPMASS=422.54992	59526
CHARGE=3+
145.62082	18	
194.53838	18	
198.20607	18	
200.69370	18	
202.62269	18	
204.83800	18	
207.48362	18	
208.69178	18	
213.43329	18	
214.21786	18	
215.49154	18	
215.67216	18	
216.14038	48	
218.14615	46	
219.12984	18	
219.90539	18	
220.06067	18	
225.15273	58	
226.11253	40	
226.50564	18	
227.84688	18	
228.16699	18	
230.03285	18	
232.13432	70	
232.87183	18	
233.49130	18	
238.08022	32	
244.99137	18	
245.07399	36	
248.32904	18	
249.17596	58	
258.10329	38	
258.14607	46	
259.10063	18	
259.95654	18	
261.08002	48	
261.17748	18	
267.40211	18	
269.04806	18	
269.86003	18	
270.38911	18	
275.11338	18	
275.57807	18	
277.35354	18	
283.18934	38	
284.60074	18	
286.05520	18	
287.18950	18	
292.31714	18	
292.62597	18	
293.48171	18	
296.64662	18	
297.18778	18	
300.69923	18	
307.61870	18	
308.00440	18	
308.76274	18	
312.78126	18	
313.21187	18	
315.69478	18	
318.17348	18	
319.27616	18	
321.39808	18	
323.13990	54	
323.90845	18	
327.18613	50	
328.09039	18	
328.84931	18	
329.18134	58	
330.21832	54	
330.45065	18	
331.49814	18	
332.42798	18	
339.16583	46	
340.16527	34	
342.18137	38	
344.50805	18	
345.37812	18	
345.51919	18	
348.32209	18	
350.45988	18	
357.36748	18	
358.16482	46	
369.15901	18	
370.00930	18	
370.14020	24	
371.72292	18	
373.22289	40	
373.67823	18	
380.44735	18	
381.15110	30	
384.15227	48	
386.16641	46	
387.19057	54	
391.11350	50	
392.28398	18	
393.84058	18	
394.16400	40	
397.79254	18	
399.48555	18	
401.16119	18	
402.35722	18	
403.26106	32	
403.89158	18	
404.10199	18	
404.22090	72	
418.92960	18	
420.38252	18	
427.15721	38	
433.20252	50	
435.21378	18	
435.89106	18	
441.11384	18	
441.16056	30	
442.63222	18	
442.73685	18	
444.12564	18	
445.84812	18	
446.31796	18	
447.51302	18	
449.81357	18	
450.10225	18	
453.77429	18	
459.65814	18	
460.20374	46	
464.52448	18	
469.94961	18	
471.97155	18	
473.76424	18	
496.16456	58	
496.67245	18	
498.90884	18	
502.79793	18	
503.43779	18	
505.50103	18	
510.52679	18	
511.18930	18	
514.24702	58	
519.26752	44	
533.28691	26	
541.26076	28	
570.35872	32	
617.19841	86	
624.52873	20	
638.92117	20	
652.70843	20	
700.34565	24	
709.94299	36	
1039.47827	36	
1254.53714	20	
END IONS

###FS:    #m/z: 633.31831 #charge 2+
###MS: 1186
###MSMS: 1189
BEGIN IONS
TITLE=Cmpd 182, +MS2(633.3183), 33.0eV, 9.2min #1189
RTINSECONDS=554.613
SCANS=1186,1189
PEPMASS=633.31831	36636
CHARGE=2+
177.40291	26	
213.11850	88	
221.09062	122	
229.10185	106	
242.15175	64	
242.18302	28	
243.18353	60	
271.14209	60	
272.14856	50	
273.10729	88	
276.17372	46	
277.17680	30	
284.16013	32	
293.02904	18	
314.17995	40	
315.13649	54	
322.93633	26	
327.14728	36	
333.11559	44	
359.60997	22	
364.97852	58	
372.13151	24	
373.35187	22	
384.15800	68	
404.20722	30	
436.20737	44	
514.29165	26	
530.21221	30	
531.27797	50	
532.29793	54	
541.45004	18	
552.21058	46	
641.27117	46	
649.35952	18	
662.84944	40	
717.35527	30	
753.36626	28	
802.84674	18	
804.38634	60	
881.20168	18	
914.44511	64	
END IONS

###FS:    #m/z: 609.27808 #charge 1+
###MS: 1186
###MSMS: 1190
BEGIN IONS
TITLE=Cmpd 183, +MS2(609.2781), 33.0eV, 9.2min #1190
RTINSECONDS=554.657
SCANS=1186,1190
PEPMASS=609.27808	37236
CHARGE=1+
209.08945	88	
215.13441	344	
215.17195	42	
216.14310	162	
226.15127	32	
226.26978	30	
227.08810	50	
235.06973	278	1+
243.12411	48	
243.22408	60	
244.09035	42	
244.16492	112	
247.09808	38	
251.12552	46	
257.15778	92	
260.10329	36	
268.08335	44	
271.14866	54	
278.11586	46	
283.13259	46	
284.10634	42	
292.12864	54	
296.12943	52	
300.11957	56	
306.10594	134	
311.16254	64	
317.15660	42	
322.92098	40	
325.18222	48	
330.13445	26	
342.19013	44	
343.16897	36	
345.19751	38	
354.16967	48	
355.84592	50	
365.94009	24	
372.25355	62	
373.09702	46	
376.14169	40	
389.13499	82	
392.21084	50	
407.15968	52	
418.17968	74	
428.16666	24	
445.14390	34	
459.16942	46	
495.17170	44	
500.29656	36	
512.78123	40	
515.23707	66	
547.23859	26	
592.76120	34	
END IONS

###FS:    #m/z: 379.72483 #charge 2+
###MS: 1186
###MSMS: 1191
BEGIN IONS
TITLE=Cmpd 184, +MS2(379.7248), 23.0eV, 9.2min #1191
RTINSECONDS=554.71
SCANS=1186,1191
PEPMASS=379.72483	46524
CHARGE=2+
191.28121	36	
197.10183	38	
206.09140	72	
209.12226	40	
212.11214	42	
215.13111	72	
222.13160	58	
223.12759	56	
226.14796	70	
227.13228	48	
228.14007	42	
229.13679	70	
231.12681	42	
231.16657	56	
232.11392	56	
240.22530	40	
244.13151	32	
244.16072	60	
246.18160	42	
248.10973	50	
252.10428	46	
253.16220	56	
257.08324	54	
258.12899	38	
261.11789	64	
263.15680	42	
265.11726	54	
268.18519	38	
276.14714	52	
285.14936	60	
286.14636	82	
287.17971	50	
295.17344	74	
297.16403	50	
307.14259	40	
308.13629	164	
309.14358	66	
309.19116	32	
310.12035	40	
312.21286	46	
315.15982	36	
326.14712	82	
328.15628	52	
328.22458	42	
331.20789	30	
333.07709	34	
339.19773	170	1+
343.16197	180	1+
351.72433	72	
356.21799	38	
358.21428	38	
361.17812	36	
362.18385	54	
363.21816	38	
365.16237	40	
366.51092	24	
367.20339	32	
370.23657	122	
374.18823	42	
379.21218	70	
380.23517	32	
385.20947	74	
386.23789	52	
388.30282	34	
397.22183	70	
400.22432	58	
401.21189	56	
402.09438	58	
407.19563	48	
411.17074	50	
411.25415	28	
413.24417	42	
414.23732	96	
419.30769	34	
426.20444	46	
428.64877	36	
431.26907	28	
440.25690	48	
441.33392	32	
442.24013	44	
444.29224	186	
445.28801	136	
446.28730	24	
460.23123	40	
460.28353	36	
467.26705	24	
469.31347	46	
482.26389	26	
483.51977	52	
506.31219	56	
528.27774	68	
542.21981	52	
555.31553	104	
556.29082	24	
573.33063	354	1+
574.41775	52	
597.33463	42	
611.61873	56	
713.39902	26	
END IONS

###FS:    #m/z: 367.19701 #charge 3+
###MS: 1186
###MSMS: 1192
BEGIN IONS
TITLE=Cmpd 185, +MS2(367.1970), 23.0eV, 9.3min #1192
RTINSECONDS=554.773
SCANS=1186,1192
PEPMASS=367.19701	19040
CHARGE=3+
225.07961	40	
225.64404	36	
226.07692	50	
235.07722	48	
235.14556	64	
245.04851	42	
249.12557	42	
253.10634	58	
255.15103	36	
259.08173	40	
267.08997	52	
267.13042	40	
271.12932	54	
273.15028	38	
274.10748	64	
278.93904	32	
288.19340	64	
290.16867	46	
311.16749	44	
315.17952	44	
321.14236	36	
337.14848	40	
339.08962	52	
340.96228	36	
354.21290	90	
371.24724	84	
372.27261	40	
389.18423	32	
397.21362	44	
398.17258	60	
399.14039	42	
401.23563	72	
413.29848	48	
439.26275	66	
446.16281	36	
486.24096	48	
524.27824	34	
526.21807	46	
544.29152	32	
654.44926	56	
665.36607	54	
684.39672	58	
689.35291	68	
END IONS

###FS:    #m/z: 407.54284 #charge 3+
###MS: 1193
###MSMS: 1194
BEGIN IONS
TITLE=Cmpd 186, +MS2(407.5428), 23.2eV, 9.3min #1194
RTINSECONDS=555.585
SCANS=1193-1194
PEPMASS=407.54284	72304
CHARGE=3+
147.36009	18	
153.78024	18	
162.48540	18	
179.93251	18	
183.11683	18	
186.33621	18	
188.15203	18	
192.70284	18	
195.53260	18	
198.95848	18	
202.07959	44	
203.10261	56	
203.24728	30	
209.12484	110	
215.98361	18	
216.09621	192	
219.25771	18	
223.05649	18	
226.08352	50	
226.15434	182	
227.05968	102	
227.10292	52	
227.14886	74	
228.12831	54	
228.17944	58	
229.10271	36	
233.09155	36	
234.32604	30	
238.07353	40	
239.14358	126	
240.12788	108	
240.16139	50	
241.13199	64	
242.14386	54	
244.09363	162	
244.16344	310	
244.38016	44	
245.09160	90	
246.12068	68	
247.10412	310	1+
254.07939	48	
257.10990	36	
257.16105	50	
260.19361	32	
264.13186	44	
264.17215	22	
265.12535	36	
266.12362	52	
267.01280	18	
274.95304	40	
276.16091	42	
277.10697	28	
278.11333	86	
279.43651	18	
280.34286	18	
281.57558	18	
283.22487	18	
284.30059	18	
286.90571	18	
287.16213	36	
288.69501	18	
292.12689	22	
294.55875	18	
295.22607	28	
303.75672	18	
304.90727	18	
307.12830	46	
307.49008	48	
309.21405	52	
311.33880	18	
311.65290	20	
312.12017	32	
314.93726	18	
315.14166	18	
320.11827	78	
328.95437	56	
330.17526	54	
330.97895	18	
331.53626	18	
332.13776	30	
333.94698	38	
334.32027	18	
334.86389	30	
338.72279	18	
342.16096	20	
343.22683	18	
344.19619	42	
345.18117	30	
350.35700	18	
354.24696	58	
355.17869	42	
356.27987	18	
362.15034	40	
363.12392	30	
367.29080	18	
368.03336	84	
372.25292	28	
372.59131	18	
376.76558	18	
377.94505	18	
382.18710	30	
382.24544	44	
389.13838	76	
390.18428	32	
390.89085	18	
400.15015	18	
401.07732	18	
405.34455	18	
407.14557	38	
424.79951	18	
425.59821	20	
426.37063	18	
441.19080	68	
443.13342	18	
449.20876	44	
449.41957	18	
449.83578	18	
452.17011	38	
457.19855	34	
458.19551	36	
458.47497	18	
459.32154	18	
463.45901	18	
465.94701	18	
467.27554	34	
469.34275	18	
476.17140	64	
479.36895	18	
480.60745	18	
483.27396	30	
487.77714	18	
488.02571	18	
492.24907	50	
498.07325	18	
499.56962	18	
501.82362	40	
502.12328	18	
510.74560	18	
512.23126	18	
512.80597	18	
521.28520	36	
526.79190	18	
531.77055	38	
539.25625	54	
541.18474	32	
563.19444	52	
575.25219	20	
587.32604	24	
599.40384	24	
702.39340	62	
775.83972	20	
END IONS

###FS:    #m/z: 422.54945 #charge 3+
###MS: 1193
###MSMS: 1195
BEGIN IONS
TITLE=Cmpd 187, +MS2(422.5495), 23.5eV, 9.3min #1195
RTINSECONDS=555.616
SCANS=1193,1195
PEPMASS=422.54945	58570
CHARGE=3+
158.72718	36	
170.28395	18	
209.10481	50	
221.08984	108	
222.10193	30	
228.10864	44	
232.13404	112	
234.08466	56	
238.07331	56	
242.17525	86	
242.40513	20	
243.12997	68	
243.18339	32	
249.02708	50	
249.15440	22	
256.13569	60	
266.19548	56	
269.12499	66	
270.10487	34	
271.62997	20	
273.11811	52	
274.87034	20	
275.17000	26	
276.09989	46	
276.47617	24	
277.14781	60	
291.14507	42	
297.12568	52	
301.13961	28	
309.12168	38	
315.12693	46	
318.21054	34	
324.13506	86	
329.22974	40	
342.96112	60	
349.18146	54	
356.18120	44	
357.20330	38	
360.19260	44	
367.19147	32	
369.13387	26	
383.17064	32	
384.17437	30	
386.21042	48	
395.18062	48	
422.79932	46	
424.11425	34	
425.16579	48	
426.08930	34	
426.15911	68	
444.21475	48	
444.28048	30	
445.25748	40	
462.25934	34	
465.23419	36	
485.19015	50	
496.16783	28	
496.27077	38	
501.28543	30	
510.25990	40	
513.29741	46	
514.24605	36	
515.24559	40	
515.30299	50	
515.37063	46	
520.22282	36	
525.00054	20	
532.25129	26	
533.32609	28	
539.13837	18	
581.28601	42	
587.22710	40	
611.72349	20	
623.23719	24	
623.29258	36	
626.28302	32	
666.37615	24	
708.31911	36	
723.44058	28	
952.91682	18	
END IONS

###FS:    #m/z: 609.27831 #charge 1+
###MS: 1193
###MSMS: 1196
BEGIN IONS
TITLE=Cmpd 188, +MS2(609.2783), 33.0eV, 9.3min #1196
RTINSECONDS=555.658
SCANS=1193,1196
PEPMASS=609.27831	41294
CHARGE=1+
215.13549	648	1+
217.09302	44	
217.15394	36	
219.07901	26	
221.09879	56	
226.15059	36	
230.14372	46	
235.07502	40	
236.11336	32	
237.06225	32	
238.08441	42	
240.13240	142	
243.10447	80	
244.09115	50	
244.16664	138	
246.57716	26	
247.10595	60	
250.10397	52	
269.12566	44	
271.14311	40	
276.13088	38	
287.05673	38	
292.13326	48	
302.13989	38	
304.11780	66	
305.16679	40	
306.11003	62	
309.14498	36	
310.16624	34	
325.18291	110	
326.16483	46	
327.17864	32	
332.94411	46	
335.16891	40	
343.18624	58	
353.65076	52	
354.12670	70	
354.17126	30	
355.18461	28	
356.15543	54	
357.18849	46	
372.17222	64	
372.24226	46	
373.25902	38	
389.13235	44	
390.12575	52	
394.12669	26	
402.94532	78	
410.06147	32	
424.19020	40	
427.11028	40	
428.17706	40	
440.20860	46	
449.17292	28	
476.17266	44	
484.25099	48	
500.31174	60	
502.23151	24	
505.20248	48	
569.27875	36	
570.25368	44	
587.34661	100	
598.25554	78	
END IONS

###FS:    #m/z: 633.31838 #charge 2+
###MS: 1193
###MSMS: 1197
BEGIN IONS
TITLE=Cmpd 189, +MS2(633.3184), 33.0eV, 9.3min #1197
RTINSECONDS=555.707
SCANS=1193,1197
PEPMASS=633.31838	32228
CHARGE=2+
221.09130	172	
230.10772	40	
242.18717	72	
243.04595	46	
243.17997	50	
244.12668	64	
249.09627	54	
261.15236	36	
269.08972	50	
273.12954	48	
275.16867	248	1+
277.14846	56	
284.19103	64	
291.10178	32	
297.11652	54	
315.11972	54	
334.17985	28	
357.16499	36	
369.12819	42	
386.19898	26	
401.15857	32	
404.21303	82	
419.19317	52	
449.85144	46	
458.87835	38	
462.25153	24	
467.21784	38	
474.97874	50	
485.18130	42	
501.28387	32	
513.27089	24	
514.24230	60	
515.22950	112	
518.78454	44	
520.56437	56	
531.30481	44	
532.26764	42	
533.23916	40	
543.25664	40	
557.21543	38	
569.21982	26	
603.69756	38	
661.40389	36	
677.26695	46	
699.19250	28	
771.32595	42	
788.46461	30	
804.40395	30	
805.40128	62	
932.45453	56	
END IONS

###FS:    #m/z: 367.19712 #charge 3+
###MS: 1193
###MSMS: 1198
BEGIN IONS
TITLE=Cmpd 190, +MS2(367.1971), 23.0eV, 9.3min #1198
RTINSECONDS=555.77
SCANS=1193,1198
PEPMASS=367.19712	19766
CHARGE=3+
207.09983	36	
208.14733	40	
211.06608	60	
226.14783	60	
227.10399	48	
232.10062	48	
239.11679	38	
240.16028	62	
241.07083	56	
241.11947	32	
242.19202	56	
243.05856	38	
251.06795	38	
251.15404	54	
253.15325	52	
254.09466	50	
267.21710	38	
268.14414	64	
269.18860	72	
271.17304	90	
285.19739	34	
303.22190	50	
304.15879	56	
310.90415	48	
311.08460	40	
314.09347	62	
320.16143	42	
323.01040	34	
323.08426	38	
336.18826	68	
340.23333	40	
348.91475	56	
351.20021	44	
358.20920	38	
363.22374	34	
367.25013	52	
391.19054	46	
394.18345	52	
407.23420	34	
413.23220	112	1+
415.17304	32	
427.20907	44	
428.27447	62	
458.22234	38	
486.22862	38	
503.27925	34	
508.20682	46	
523.30711	34	
525.31525	46	
529.28459	36	
544.27008	42	
553.24494	38	
601.29463	38	
603.31707	54	
744.32422	48	
745.39471	32	
828.41476	34	
END IONS

###FS:    #m/z: 610.80559 #charge 2+
###MS: 1199
###MSMS: 1200
BEGIN IONS
TITLE=Cmpd 191, +MS2(610.8056), 33.0eV, 9.3min #1200
RTINSECONDS=556.564
SCANS=1199-1200
PEPMASS=610.80559	30196
CHARGE=2+
161.73557	36	
202.03819	54	
209.12628	54	
210.03565	38	
214.87533	22	
215.13984	604	1+
216.09344	22	
216.16732	64	
217.11960	46	
217.15824	36	
219.28840	68	
222.10764	68	
222.13385	50	
226.07197	28	
226.16756	38	
226.34001	78	
227.08106	110	
227.17896	60	
229.11376	312	1+
235.08076	56	
237.08704	62	
238.92973	34	
239.15262	28	
239.34417	34	
240.09564	46	
240.14774	56	
240.24563	36	
240.93406	28	
241.07538	68	
241.11547	38	
244.10299	156	
244.16415	456	1+
245.08611	24	
246.02273	18	
246.14339	40	
246.46834	24	
247.10240	366	1+
248.05485	24	
251.12118	44	
252.10140	40	
257.16427	32	
257.34267	24	
260.13737	52	
261.09025	66	
264.13880	104	
267.10617	118	
268.09219	56	
275.09974	52	
276.11252	24	
277.15676	68	
278.10374	28	
280.08498	54	
280.17325	84	
282.12513	44	
292.12365	50	
293.12326	44	
293.16778	32	
295.10218	46	
307.08611	88	
307.12368	28	
309.16078	20	
311.98334	22	
320.13491	44	
324.17171	36	
327.17241	46	
328.64076	64	
329.18197	44	
330.13720	122	
343.15384	62	
347.14983	58	
349.12817	36	
354.24788	30	
355.07597	40	
355.20845	46	
357.17717	126	
359.89433	30	
362.12379	48	
372.25519	100	
373.25579	22	
374.80452	26	
381.06473	40	
381.18643	42	
382.15985	82	
382.22562	46	
389.15899	44	
390.15096	38	
392.13848	30	
406.16647	44	
407.14322	72	
416.92933	68	
422.20922	36	
422.67152	18	
423.18926	32	
428.88288	36	
434.16191	42	
438.18839	30	
440.22471	34	
441.23956	34	
446.09219	34	
458.61249	28	
460.15089	46	
471.21669	36	
500.31279	94	
504.15186	28	
504.23107	32	
510.20740	56	
517.23808	40	
538.79216	28	
582.26591	56	
587.33541	102	1+
606.09527	18	
610.30364	48	
626.28904	44	
630.27711	48	
633.23164	36	
636.28134	26	
658.34043	34	
659.34937	52	
659.40199	26	
666.68344	34	
682.31537	74	
684.20578	70	
701.38277	44	
702.38048	72	
702.53919	32	
706.34212	42	
711.34837	26	
714.35147	40	
734.60538	24	
737.33546	36	
742.40087	34	
765.15207	32	
769.32168	34	
769.37641	28	
833.57331	18	
864.42212	42	
864.78101	20	
868.39040	18	
876.40793	36	
930.90801	18	
939.44625	60	
943.45963	26	
977.45243	22	
992.54501	34	
1117.52120	38	
END IONS

###FS:    #m/z: 407.54272 #charge 1+
###MS: 1201
###MSMS: 1202
BEGIN IONS
TITLE=Cmpd 192, +MS2(407.5427), 23.2eV, 9.3min #1202
RTINSECONDS=557.159
SCANS=1201-1202
PEPMASS=407.54272	123628
CHARGE=1+
149.54149	18	
160.41012	18	
165.54282	56	
166.25720	18	
174.78385	68	
179.52197	18	
180.64593	18	
184.44032	18	
188.00486	18	
190.93385	18	
201.08376	46	
204.04090	18	
207.38938	18	
207.81013	32	
208.07021	30	
208.14351	30	
209.06314	30	
210.03557	46	
211.35828	18	
216.09803	158	
219.11886	44	
222.10303	46	
222.13474	42	
222.22467	18	
226.10103	48	
226.15499	56	
227.07748	80	
227.13632	24	
227.89824	24	
229.11329	46	
230.07589	34	
230.12751	48	
230.92686	18	
231.16182	38	
234.13162	18	
238.96600	18	
239.14349	48	
240.12991	148	
241.12015	44	
241.39562	18	
244.09419	268	1+
244.16001	248	
245.17182	120	
246.13489	48	
247.11867	122	
247.38959	18	
248.10629	54	
248.14761	24	
249.94428	18	
251.11609	58	
253.11965	18	
254.15272	26	
257.17940	42	
258.70899	18	
261.41440	18	
262.46488	18	
262.87209	18	
264.12345	22	
265.19832	18	
265.79535	18	
268.10445	18	
274.12061	46	
278.10992	120	
279.11678	64	
279.20263	36	
282.84180	18	
285.07787	58	
285.12453	30	
287.09217	44	
289.16585	38	
292.12521	32	
292.94863	46	
295.09443	68	
299.84073	20	
302.10558	130	
302.15104	34	
304.71993	18	
310.91410	18	
311.95086	20	
312.12077	114	
313.11035	26	
314.08824	42	
315.28570	18	
326.16488	52	
327.16340	48	
327.20587	34	
327.37023	18	
330.13955	60	
336.18072	56	
338.19051	22	
340.56527	18	
344.12441	20	
345.17835	54	
346.49283	18	
346.76326	20	
348.14628	18	
356.75426	18	
357.16904	28	
358.81361	18	
359.05657	18	
359.18056	24	
362.15775	18	
365.14972	22	
369.84319	18	
371.13279	18	
372.25151	52	
376.45577	20	
378.14559	26	
382.45103	18	
382.96302	18	
384.52669	18	
392.42395	18	
393.36290	18	
396.67108	18	
396.80661	18	
403.78639	18	
403.82847	18	
408.20057	54	
END IONS

###FS:    #m/z: 610.80599 #charge 2+
###MS: 1201
###MSMS: 1203
BEGIN IONS
TITLE=Cmpd 193, +MS2(610.8060), 33.0eV, 9.3min #1203
RTINSECONDS=557.189
SCANS=1201,1203
PEPMASS=610.80599	37830
CHARGE=2+
187.46335	20	
199.60699	28	
206.94012	38	
210.08639	44	
215.13145	314	1+
217.15824	38	
226.08240	28	
227.16631	80	
229.11343	204	
235.06254	56	
235.09351	36	
240.14902	66	
244.09315	56	
244.16190	88	
244.63101	20	
245.16346	110	
247.10732	90	
249.92141	20	
255.11782	52	
257.19088	68	
265.09154	64	
266.13756	54	
268.08776	30	
272.08097	36	
275.10277	30	
279.11286	32	
292.11560	48	
302.13951	56	
325.18382	32	
326.18710	28	
344.20846	50	
347.13131	54	
357.18445	62	
361.15238	46	
365.12485	20	
371.14051	34	
372.24859	38	
372.31276	44	
379.14614	38	
389.13916	40	
390.12105	36	
440.23350	64	
441.21218	38	
442.19758	26	
442.26288	68	
446.39537	20	
448.19372	44	
459.15159	58	
474.33420	44	
475.20070	46	
493.21893	44	
506.58430	20	
522.85280	22	
534.29147	36	
567.32633	20	
568.69856	20	
569.26561	30	
571.25980	54	
587.19713	42	
587.34181	36	
633.26438	70	
634.27615	36	
645.28138	22	
699.31689	24	
736.34500	22	
766.49949	34	
800.38660	18	
824.75205	20	
876.39070	28	
912.46505	26	
939.39851	38	
976.42557	20	
1055.98136	20	
END IONS

###FS:    #m/z: 609.27862 #charge 1+
###MS: 1201
###MSMS: 1204
BEGIN IONS
TITLE=Cmpd 194, +MS2(609.2786), 33.0eV, 9.3min #1204
RTINSECONDS=557.233
SCANS=1201,1204
PEPMASS=609.27862	46432
CHARGE=1+
209.09003	46	
210.06747	58	
215.13552	624	1+
215.25619	52	
215.78422	36	
216.09718	24	
216.41376	40	
217.06497	42	
219.45327	22	
226.08026	28	
226.15494	48	
226.18336	50	
227.08189	70	
228.10182	40	
235.07043	410	1+
235.12915	68	
239.15282	50	
240.14098	88	
242.11134	54	
244.09551	34	
244.16020	116	
245.18755	66	
246.13586	64	
247.11712	58	
247.39557	24	
248.10688	64	
255.10326	22	
259.13811	56	
260.11253	56	
271.10765	48	
271.14343	78	
280.04168	36	
303.10544	48	
306.11272	102	
311.16856	58	
314.18521	114	
325.18562	174	1+
327.16665	62	
329.17729	50	
343.21289	32	
344.18310	36	
345.87883	36	
348.11138	38	
354.17351	44	
357.17539	70	
358.10518	42	
364.98160	40	
365.26317	34	
372.25032	32	
372.28928	30	
378.15319	66	
381.17667	58	
389.15130	26	
390.13293	22	
395.19967	22	
399.17217	42	
404.18700	54	
406.16651	36	
406.19819	40	
407.14611	34	
410.15264	66	
420.16714	24	
423.17490	40	
428.24288	62	
435.13735	32	
441.20650	46	
457.22724	38	
458.28604	48	
462.82695	28	
469.18331	56	
475.20561	58	
476.14321	22	
484.26340	34	
488.19306	76	
500.32371	38	
505.22451	28	
509.19018	52	
519.31097	36	
527.25308	36	
538.82049	36	
544.35699	34	
550.21204	34	
554.22586	46	
570.26618	36	
576.24366	36	
587.29087	34	
587.33558	46	
589.40466	58	
593.65347	26	
614.26051	34	
END IONS

###FS:    #m/z: 422.54938 #charge 3+
###MS: 1201
###MSMS: 1205
BEGIN IONS
TITLE=Cmpd 195, +MS2(422.5494), 23.5eV, 9.3min #1205
RTINSECONDS=557.285
SCANS=1201,1205
PEPMASS=422.54938	53114
CHARGE=3+
200.13336	44	
216.06352	46	
216.13741	44	
218.14744	46	
218.23219	78	
222.09245	40	
224.17740	102	
225.09628	84	
225.17171	44	
226.11639	48	
226.14471	52	
228.09572	40	
229.12868	54	
230.28796	54	
232.13972	40	
238.07684	46	
239.10009	46	
240.09460	114	
240.14507	46	
241.12235	60	
242.11683	64	
242.18418	114	
243.93969	48	
244.09997	82	
245.11565	46	
248.16438	96	
249.15718	118	
256.09671	60	
258.10388	108	
260.13843	44	
270.16624	48	
273.11702	144	
275.16755	180	
276.14774	68	
276.21171	58	
280.66324	100	
284.15430	50	
285.14891	32	
290.17372	48	
291.15066	42	
297.12372	30	
298.11417	82	
299.20441	44	
301.16669	30	
311.19959	44	
313.17945	36	
315.12352	46	
316.13134	42	
326.88708	78	
329.21197	98	
329.29521	42	
332.12217	98	
333.12064	26	
337.16352	60	
338.99203	48	
339.11834	40	
339.20052	44	
340.10696	60	
348.13739	42	
360.20607	50	
363.12322	58	
367.17294	36	
373.17808	52	
379.15162	50	
379.20290	66	
384.15368	48	
384.20422	58	
386.20982	100	
387.13902	52	
388.24069	44	
390.24018	60	
397.20814	28	
398.19177	64	
399.22958	40	
401.21470	54	
402.21287	26	
403.26688	34	
404.22003	80	
405.22337	46	
410.14714	48	
414.22257	36	
415.19825	44	
416.23459	28	
419.23988	52	
433.18947	42	
440.16835	52	
462.98929	28	
468.16959	28	
468.22875	40	
469.26282	34	
475.23567	42	
479.21332	44	
479.25364	40	
490.20903	34	
496.24060	60	
499.33849	30	
510.31393	26	
514.21778	40	
514.28763	34	
515.22997	62	
515.27983	42	
530.22777	36	
531.32517	32	
533.26222	40	
537.28469	46	
549.28080	70	
556.27089	36	
560.32986	42	
571.34305	32	
573.31703	32	
577.94949	56	
579.19314	58	
584.23259	34	
597.24007	38	
606.33029	40	
615.33726	26	
627.27238	36	
630.35752	30	
637.27464	40	
642.30278	30	
643.28860	48	
645.34869	30	
657.40422	34	
659.38470	46	
669.25379	32	
669.42280	56	
728.38767	34	
735.32626	38	
751.43946	30	
770.31341	32	
787.34510	30	
804.38862	50	
END IONS

###FS:    #m/z: 404.72670 #charge 1+
###MS: 1206
###MSMS: 1207
BEGIN IONS
TITLE=Cmpd 196, +MS2(404.7267), 23.2eV, 9.3min #1207
RTINSECONDS=558.002
SCANS=1206-1207
PEPMASS=404.72670	33384
CHARGE=1+
205.10209	24	
212.13160	44	
213.13341	24	
215.12975	36	
216.12815	144	
217.11329	432	1+
221.14941	80	
222.17714	50	
223.10258	72	
225.13249	54	
226.17525	48	
227.13683	34	
230.12018	28	
230.20809	48	
231.12166	38	
232.30976	60	
232.35879	22	
237.12842	34	
239.07323	36	
239.16495	52	
240.12841	56	
243.10447	28	
244.15706	58	
246.13153	46	
246.17273	36	
248.10669	44	
249.12514	68	
251.18248	44	
257.19205	44	
268.16066	40	
268.96583	38	
269.14710	30	
272.11783	40	
277.13198	34	
283.14882	46	
288.22851	50	
295.73452	24	
297.20977	50	
298.19440	72	
299.05057	58	
304.15979	168	1+
304.20446	70	
309.18691	40	
312.17090	32	
315.16921	66	
320.20254	72	
321.15063	48	
324.12434	54	
326.21552	72	
326.27755	42	
332.21708	42	
335.20499	56	
337.12433	50	
340.22727	70	
342.09974	50	
343.17600	30	
344.21684	28	
346.17550	40	
346.23042	34	
348.23315	40	
349.19629	32	
350.23911	50	
355.24747	44	
362.22228	52	
362.83908	50	
363.19212	30	
364.18247	76	
365.25984	32	
368.21861	40	
373.23101	42	
379.19395	46	
382.23478	54	
384.24016	34	
386.90629	30	
393.15973	54	
401.09367	56	
401.23500	26	
404.16433	88	
404.87595	26	
405.20769	42	
END IONS

###FS:    #m/z: 466.24984 #charge 3+
###MS: 1208
###MSMS: 1209
BEGIN IONS
TITLE=Cmpd 197, +MS2(466.2498), 24.3eV, 9.3min #1209
RTINSECONDS=558.652
SCANS=1208-1209
PEPMASS=466.24984	16296
CHARGE=3+
203.09793	76	
206.03181	44	
208.08789	48	
211.17899	48	
212.09672	90	
215.11144	72	
217.11721	68	
217.16169	48	
225.05809	54	
226.11485	56	
226.15170	52	
229.14120	60	
230.10851	60	
236.10536	64	
240.10147	92	
241.07945	62	
242.00596	44	
242.14770	50	
243.09904	56	
244.13744	48	
247.13371	56	
250.12302	42	
255.14736	44	
256.13046	48	
256.93933	94	
258.11685	48	
260.12477	52	
261.11906	70	
268.14195	56	
270.09211	38	
278.15663	46	
278.95197	36	
283.09637	36	
283.14559	56	
285.14939	60	
285.20397	32	
286.14714	40	
288.10893	64	
293.18573	70	
299.17067	44	
300.10399	34	
309.14979	62	
314.12016	54	
318.15542	44	
323.02864	66	
328.12832	48	
330.87827	42	
338.15073	40	
339.23406	76	
340.20377	34	
341.13646	42	
343.16828	46	
350.17461	74	
350.86791	62	
351.95350	34	
354.13868	44	
355.86563	50	
357.19421	40	
358.89332	42	
363.19012	42	
363.25127	40	
369.87004	48	
370.27136	52	
370.87105	44	
372.12079	60	
376.90545	34	
377.19825	40	
386.90095	58	
387.19440	60	
392.20624	40	
398.19957	64	
399.23044	38	
400.15984	50	
414.19262	48	
423.26073	34	
424.81431	40	
426.33245	36	
430.82843	38	
430.87253	62	
437.40557	34	
439.77949	36	
442.15802	36	
446.89168	42	
447.84928	76	
448.84301	52	
448.90499	38	
453.17941	54	
453.28995	42	
458.21146	38	
462.25971	36	
463.27212	44	
468.24360	42	
470.16214	54	
471.40463	46	
478.22506	52	
480.25878	32	
485.27055	52	
498.22581	36	
506.81913	40	
509.19006	36	
509.30378	46	
511.24881	38	
513.31694	52	
514.30361	34	
539.26894	74	
542.27419	42	
543.26603	52	
544.22309	40	
557.23551	50	
564.33093	48	
569.30392	36	
572.31796	42	
601.32790	34	
613.21390	38	
628.34018	46	
632.26718	36	
632.33971	52	
642.32029	46	
656.39033	40	
657.35050	44	
661.34128	60	
685.26827	56	
690.33179	46	
703.33251	42	
704.43865	32	
707.42034	32	
718.92610	74	
719.26729	38	
743.41838	64	
785.31570	48	
787.40134	64	
832.40306	38	
836.47419	36	
END IONS

###FS:    #m/z: 493.25974 #charge 3+
###MS: 1208
###MSMS: 1210
BEGIN IONS
TITLE=Cmpd 198, +MS2(493.2597), 24.9eV, 9.3min #1210
RTINSECONDS=558.714
SCANS=1208,1210
PEPMASS=493.25974	11910
CHARGE=3+
160.56561	42	
208.09782	60	
209.08704	140	
213.12309	66	
215.14252	54	
216.14910	70	
225.10607	68	
225.18048	52	
226.11143	54	
227.09627	48	
230.07210	68	
232.13014	50	
233.05900	88	
233.14678	46	
238.99362	66	
240.13221	44	
242.18055	70	
242.95531	38	
244.12493	290	
250.12618	74	
258.13710	34	
259.20992	56	
260.14758	44	
265.11849	42	
266.15709	58	
270.11835	48	
270.16904	36	
272.17347	38	
272.82127	56	
280.15411	56	
283.10110	50	
292.16180	44	
304.16725	38	
314.49967	52	
317.18049	36	
318.90248	36	
322.13934	62	
323.17908	54	
325.21412	58	
328.16251	34	
329.10019	62	
330.91153	50	
340.11638	44	
346.18017	36	
346.22945	56	
353.16398	40	
355.15343	52	
356.24615	48	
358.15333	70	
359.15142	52	
361.24098	46	
372.17753	32	
373.23400	38	
385.20997	56	
396.92073	40	
397.19630	48	
409.19443	48	
411.16599	46	
414.22954	44	
430.24351	60	
430.88408	46	
431.21038	42	
432.23707	42	
445.24732	42	
450.82974	36	
452.86477	42	
453.04499	64	
455.07126	40	
464.21876	46	
467.25812	42	
468.24318	50	
468.78628	42	
470.17358	36	
483.26714	32	
486.26324	86	
492.90568	48	
504.23733	32	
506.36049	50	
513.23663	68	
520.26541	44	
541.33129	36	
548.22183	42	
574.19802	36	
575.30109	62	
582.37856	38	
584.25096	56	
587.27919	46	
600.29301	42	
600.73762	52	
611.31457	38	
635.31472	34	
664.44797	38	
683.25223	42	
683.30913	36	
721.28513	34	
727.65198	76	
812.45625	64	
858.46073	38	
END IONS

###FS:    #m/z: 407.54256 #charge 3+
###MS: 1208
###MSMS: 1211
BEGIN IONS
TITLE=Cmpd 199, +MS2(407.5426), 23.2eV, 9.3min #1211
RTINSECONDS=558.732
SCANS=1208,1211
PEPMASS=407.54256	183336
CHARGE=3+
150.79243	18	
151.58417	18	
153.07021	18	
153.76726	18	
165.89291	18	
166.77059	18	
168.81504	18	
171.35812	18	
191.74846	18	
192.74644	18	
207.04191	66	
207.10770	38	
207.67594	18	
209.05461	44	
211.05319	62	
211.15285	46	
214.30215	18	
216.10404	72	
219.09944	42	
226.15092	124	
227.05784	34	
227.17923	38	
229.11605	56	
239.15487	78	
240.14132	58	
244.09085	146	
244.15861	214	
245.16075	102	
245.87702	20	
247.10126	122	
248.07770	26	
248.13888	56	
249.14633	18	
251.05677	34	
255.15572	18	
257.15855	32	
259.92700	18	
260.09661	40	
263.73419	18	
264.09559	18	
264.12938	42	
266.32898	18	
268.53316	18	
270.80672	18	
272.90825	18	
274.11780	56	
275.12613	34	
277.14881	58	
285.07779	24	
289.05054	30	
289.47819	18	
291.13710	76	
291.44524	18	
293.87640	18	
296.16865	28	
302.10417	58	
303.17315	18	
307.13171	38	
310.22688	42	
313.18457	62	
313.89775	18	
317.46895	18	
318.52837	18	
320.54941	18	
323.74362	18	
325.14898	54	
327.01445	62	
327.16688	46	
330.13293	58	
331.11211	34	
338.89139	20	
339.95216	18	
341.17880	44	
343.24137	18	
345.15321	40	
350.70979	18	
352.77131	18	
354.62198	18	
360.99821	18	
363.79320	18	
364.02286	18	
365.14472	34	
366.17316	18	
373.27108	24	
382.16158	26	
386.45361	18	
388.22547	18	
392.79732	18	
402.75629	18	
402.99268	18	
404.05991	18	
410.12564	56	
411.33643	18	
412.14894	20	
415.20966	18	
419.22863	62	
422.75224	18	
441.24027	18	
442.91859	18	
448.17638	46	
452.16706	34	
455.00720	18	
458.07159	18	
459.10281	18	
462.04592	18	
471.95449	18	
476.18833	18	
478.32093	18	
478.65869	18	
489.83123	18	
493.69066	18	
494.88929	20	
501.33756	38	
501.67182	18	
518.60064	18	
520.65289	18	
528.70381	18	
534.29625	44	
539.55472	18	
542.47057	18	
545.45540	18	
546.96619	18	
573.47684	18	
580.26558	18	
584.30106	18	
586.05475	18	
587.35382	32	
588.43650	26	
596.16548	18	
610.37785	18	
613.01879	18	
614.34425	28	
619.90669	18	
621.27488	34	
626.91827	18	
630.32385	18	
639.74174	18	
644.70280	18	
652.16695	18	
664.30689	18	
678.52758	18	
684.34826	54	
699.84676	18	
701.37804	22	
718.64443	18	
748.54995	18	
750.96501	18	
829.35843	20	
951.47117	20	
1079.88717	20	
END IONS

###FS:    #m/z: 610.80640 #charge 2+
###MS: 1208
###MSMS: 1212
BEGIN IONS
TITLE=Cmpd 200, +MS2(610.8064), 33.0eV, 9.3min #1212
RTINSECONDS=558.756
SCANS=1208,1212
PEPMASS=610.80640	54120
CHARGE=2+
145.92738	18	
160.47643	18	
173.06177	18	
175.12697	18	
175.25515	18	
184.39411	18	
187.34511	18	
190.58682	18	
194.67347	18	
195.40452	18	
199.33153	18	
201.69979	18	
203.89138	18	
204.77433	18	
205.79433	18	
208.11091	58	
209.07083	40	
211.40394	18	
213.73930	18	
214.08037	54	
214.64328	18	
215.13737	120	
216.14488	42	
217.18537	18	
218.51425	18	
219.14921	18	
220.07168	44	
221.15302	18	
223.69018	18	
225.87584	18	
226.08043	44	
226.14288	38	
226.17784	78	
226.22606	18	
227.05701	40	
227.08671	98	
228.13133	58	
229.12252	110	
230.09572	46	
232.48458	18	
233.07765	24	
233.14024	70	
234.86907	18	
235.07601	46	
239.14001	18	
240.14111	72	
240.59927	18	
241.07831	38	
242.96370	18	
243.29018	18	
243.51476	18	
243.77621	18	
244.08999	170	
244.16147	78	
245.09402	62	
245.16697	84	
246.18503	78	
247.11005	42	
250.11468	40	
254.07409	66	
256.00928	18	
257.16181	60	
258.17978	52	
259.07536	18	
261.29170	18	
264.12848	46	
265.14276	90	
268.49456	18	
268.91071	18	
272.07765	48	
272.90825	18	
274.41493	18	
277.37534	18	
278.10633	114	
281.11923	50	
286.74172	18	
294.97663	18	
296.00237	18	
299.77412	18	
301.35765	18	
302.15873	46	
302.23059	18	
303.16879	54	
306.00505	18	
306.31645	18	
307.28829	18	
307.78856	18	
311.67138	18	
312.74886	18	
320.86812	18	
323.15462	38	
324.10160	18	
324.51635	18	
329.17064	32	
329.85623	18	
330.13560	64	
331.09407	44	
333.08203	18	
337.45237	18	
339.51319	18	
341.10873	24	
341.65283	18	
343.19226	64	
343.53721	18	
344.17296	28	
344.48377	18	
344.93566	18	
355.22458	46	
357.16643	92	
358.16587	46	
365.18619	44	
366.95483	18	
371.31431	18	
372.27259	48	
373.61246	18	
375.52202	18	
379.16116	76	
396.00417	18	
399.33910	18	
405.16519	24	
407.15979	88	
418.15417	30	
431.15624	48	
469.17834	18	
476.16819	20	
477.69724	18	
479.64404	18	
484.72425	18	
485.53703	18	
485.57740	18	
489.80806	18	
490.94398	18	
492.05799	18	
495.39011	18	
506.29571	18	
510.81658	18	
511.83492	32	
587.35298	70	
601.18624	80	
607.25192	52	
625.26919	40	
638.34523	28	
701.40136	26	
731.32822	26	
753.36807	40	
761.32418	30	
847.36741	26	
864.46085	58	
995.48347	20	
1005.55869	20	
END IONS

###FS:    #m/z: 445.24520 #charge 2+
###MS: 1208
###MSMS: 1213
BEGIN IONS
TITLE=Cmpd 201, +MS2(445.2452), 24.8eV, 9.3min #1213
RTINSECONDS=558.802
SCANS=1208,1213
PEPMASS=445.24520	33382
CHARGE=2+
216.13555	104	
218.08461	72	
218.91742	48	
219.13650	78	
226.15329	174	
227.10857	32	
228.10366	58	
229.09788	40	
230.15206	40	
230.91875	30	
234.11491	88	
235.14142	52	
240.13508	168	
242.11931	32	
244.08599	38	
244.11871	52	
246.14027	80	
252.13021	92	
257.14938	72	
258.14322	40	
259.09159	66	
260.06961	74	
260.16863	94	
261.15191	166	
269.16759	66	
270.17619	38	
271.12157	106	
273.11194	34	
276.09949	54	
284.13970	56	
290.10537	92	
297.20149	32	
299.19777	76	
305.13531	30	
310.14316	42	
319.18201	56	
321.52435	38	
325.18618	38	
328.15242	26	
330.13645	60	
345.19772	46	
346.12665	46	
346.16107	64	
351.19102	34	
353.21323	54	
354.97183	72	
355.15409	44	
357.20037	48	
358.21462	32	
373.17852	54	
382.16180	24	
384.14258	38	
386.20712	64	
388.12809	28	
401.12166	26	
403.19813	54	
404.27326	22	
408.19475	52	
410.07660	34	
411.20905	74	
428.85367	56	
429.31007	18	
434.23628	40	
439.23262	34	
440.29012	28	
446.20630	120	
447.20857	48	
451.18451	38	
453.17786	58	
473.26308	44	
478.14743	60	
484.57129	22	
486.22337	38	
496.20618	60	
515.23007	26	
521.31069	34	
523.21172	32	
536.28071	22	
556.24011	40	
560.30336	62	
561.30912	36	
563.28693	40	
567.35707	50	
569.32346	34	
580.31628	52	
583.34669	28	
593.15154	42	
598.69546	18	
600.35777	58	
624.30704	42	
632.35669	52	
671.36026	76	
672.28014	24	
673.43043	54	
683.36233	42	
731.43441	42	
755.38581	32	
796.54833	18	
802.43470	24	
END IONS

###FS:    #m/z: 404.72632 #charge 2+
###MS: 1208
###MSMS: 1214
BEGIN IONS
TITLE=Cmpd 202, +MS2(404.7263), 23.2eV, 9.3min #1214
RTINSECONDS=558.856
SCANS=1208,1214
PEPMASS=404.72632	31496
CHARGE=2+
209.14196	52	
216.08823	44	
216.12796	52	
217.11585	474	
223.14821	74	
231.06128	58	
231.14673	172	
232.10971	46	
233.14834	72	
233.18151	44	
233.21990	76	
237.01478	54	
238.14996	60	
245.13936	118	
249.09697	44	
250.16389	56	
254.11193	62	
258.10813	88	
260.12755	26	
261.12617	68	
262.09230	60	
271.15167	50	
273.16792	44	
279.18687	46	
285.09334	26	
286.09551	38	
286.16503	44	
289.90025	50	
292.15516	66	
301.15353	34	
302.10976	28	
302.15833	48	
309.17808	42	
313.19772	42	
316.17431	40	
318.18842	42	
319.17663	50	
326.20860	100	
327.20232	30	
328.15750	60	
329.15827	56	
330.14061	50	
332.19841	44	
340.23263	68	
344.12378	76	
344.16310	36	
344.22594	54	
345.22625	58	
348.98131	40	
349.21677	44	
359.23420	46	
364.22022	26	
369.31742	30	
374.90827	64	
384.26989	48	
387.19788	32	
389.13307	34	
399.13947	34	
401.91747	38	
405.28110	26	
407.20062	38	
409.08338	64	
410.25178	26	
414.24452	40	
423.23093	34	
424.16864	44	
428.26983	46	
429.27501	32	
442.32929	42	
445.25391	68	
446.27113	36	
447.21964	78	
448.24479	38	
455.28637	26	
460.29206	38	
461.14355	30	
470.28180	40	
498.28342	56	
513.28044	28	
517.30260	34	
524.30104	40	
530.31111	38	
540.26635	52	
547.31536	32	
565.34531	30	
566.19873	52	
574.39120	32	
575.32420	56	
585.35905	46	
586.34543	42	
592.33441	148	
592.48314	30	
594.26331	40	
595.33523	40	
608.29027	46	
610.34271	26	
715.98031	48	
804.41115	44	
END IONS

###FS:    #m/z: 609.27864 #charge 1+
###MS: 1208
###MSMS: 1215
BEGIN IONS
TITLE=Cmpd 203, +MS2(609.2786), 33.0eV, 9.3min #1215
RTINSECONDS=558.918
SCANS=1208,1215
PEPMASS=609.27864	45278
CHARGE=1+
209.05502	38	
213.07446	46	
215.02328	36	
215.06995	44	
215.13321	1328	1+
215.20703	50	
216.10518	80	
219.04456	92	
219.16792	40	
222.46287	32	
226.10350	48	
226.16424	108	
227.06086	68	
229.11519	100	
234.08335	40	
235.07396	548	1+
236.09871	84	
239.08271	68	
239.15691	82	
240.13738	208	
242.12662	72	
243.10173	66	
244.09814	96	
244.16543	780	
245.09994	38	
246.14110	180	
247.10402	284	1+
247.17495	36	
249.10927	36	
254.07186	76	
254.12861	56	
256.08810	42	
257.17211	116	
258.16465	82	
264.12730	192	
265.06584	80	
267.14436	60	
275.10478	68	
275.14149	42	
278.11156	70	
279.11370	54	
283.10575	48	
289.05564	46	
292.12114	48	
300.14912	52	
301.09419	50	
306.10365	60	
307.09925	34	
308.13194	76	
309.15342	88	
310.09208	74	
311.12657	68	
312.12402	44	
313.10616	36	
315.96003	36	
325.17700	66	
325.61179	62	
326.17741	36	
326.29666	34	
327.15806	48	
329.11989	50	
329.17179	60	
330.13583	66	
335.13847	44	
337.11512	44	
342.18079	80	
344.18129	66	
347.13278	74	
354.17261	56	
354.24739	46	
355.22369	64	
357.17320	186	
358.13575	44	
361.79984	94	
362.13884	46	
364.15260	66	
365.14647	36	
366.12897	48	
372.11115	38	
372.25442	80	
378.17970	50	
381.16734	52	
382.16513	34	
384.13587	54	
388.16374	38	
389.14384	102	
393.18946	52	
397.19322	56	
406.15566	48	
407.15158	106	
411.16772	34	
412.18112	60	
418.12677	68	
421.13330	66	
422.20216	78	
424.17403	46	
425.24208	44	
428.23663	38	
430.23334	54	
450.94696	40	
453.20526	44	
454.26047	40	
457.19880	32	
457.27027	34	
458.16047	34	
466.85713	46	
474.23577	46	
475.19822	86	
476.19345	82	
477.16402	50	
480.22394	36	
482.23267	48	
482.29436	84	
483.28483	38	
484.27387	56	
493.19009	32	
495.22185	40	
500.31623	34	
502.22648	54	
503.00487	46	
507.19830	46	
519.20919	44	
526.22681	34	
528.82871	60	
529.19656	40	
536.18623	38	
539.25727	36	
541.22880	46	
542.19926	34	
546.21259	44	
551.24783	34	
552.24907	36	
555.79129	40	
559.27725	34	
570.26023	50	
571.24766	42	
573.16958	36	
576.26256	38	
578.22392	54	
581.22510	56	
587.34140	68	
592.24795	34	
603.29554	36	
607.27023	60	
END IONS

###FS:    #m/z: 407.54235 #charge 3+
###MS: 1216
###MSMS: 1217
BEGIN IONS
TITLE=Cmpd 204, +MS2(407.5423), 23.2eV, 9.3min #1217
RTINSECONDS=559.818
SCANS=1216-1217
PEPMASS=407.54235	254160
CHARGE=3+
199.06959	72	
207.10387	64	
209.05080	38	
209.12700	226	
210.03524	40	
212.08193	58	
212.13451	50	
216.10510	120	
217.09267	34	
219.11320	92	
220.08118	46	
220.11035	58	
222.11715	122	
223.12614	42	
225.21166	46	
226.09133	52	
226.15768	258	
226.19617	74	
227.06190	158	
227.14461	54	
229.11232	368	
230.08062	32	
230.16810	66	
232.03362	40	
233.08266	68	
233.13523	50	
237.12546	36	
237.16510	66	
239.11094	34	
239.14853	274	
240.13425	556	1+
244.09055	822	1+
244.16442	1262	1+
246.09582	44	
246.13531	98	
247.10318	634	
247.20785	36	
247.38497	58	
248.08220	48	
248.12478	50	
248.17744	58	
249.26390	36	
250.11352	194	
253.13565	38	
257.09879	54	
257.15849	266	
259.08344	56	
259.24726	54	
261.08566	162	
263.14300	56	
264.13568	150	
265.14312	74	
274.11973	98	
275.10394	62	
276.11438	76	
278.11115	188	
279.10648	100	
279.15119	44	
283.10057	50	
285.08262	106	
286.08661	48	
286.13553	42	
289.10896	40	
292.13336	72	
295.09903	110	
296.12937	36	
297.08294	56	
300.12701	58	
302.11049	98	
303.11300	38	
307.12881	72	
308.16415	208	1+
310.17412	170	1+
312.11115	80	
312.15198	48	
313.10529	114	
318.09819	42	
323.12271	54	
326.17710	54	
327.08505	44	
327.15233	46	
330.09990	60	
331.10835	42	
336.12151	50	
337.15694	44	
340.16478	42	
344.12216	142	
344.19217	80	
345.18829	74	
349.12097	48	
351.16075	60	
354.25315	38	
355.23647	80	
355.61719	64	
356.17054	64	
357.16818	82	
359.18484	52	
361.13810	42	
362.13297	180	1+
362.92456	46	
363.05447	34	
364.15341	38	
364.19177	38	
365.14330	68	
366.13355	50	
367.99906	48	
372.09706	36	
372.25722	282	1+
377.12143	36	
377.18621	54	
388.15720	52	
388.20868	40	
389.07764	44	
389.13072	42	
390.14128	52	
391.20183	40	
395.13503	44	
399.19929	54	
400.15453	62	
406.16077	44	
407.14308	88	
407.30830	56	
423.17259	46	
424.18840	38	
448.19413	52	
457.18807	40	
458.15037	36	
458.21139	50	
459.13168	46	
460.15067	42	
475.17936	34	
480.20649	54	
490.24867	44	
493.23196	44	
500.30732	100	
509.23931	38	
522.17750	54	
531.22326	48	
546.34762	62	
550.24052	46	
570.31654	40	
574.21005	52	
576.24742	34	
586.24635	46	
587.34038	34	
587.71018	32	
588.33815	40	
597.37989	82	
598.26195	132	
680.32266	42	
683.22090	42	
683.37517	36	
684.34156	34	
701.37786	120	
702.29358	36	
864.43050	94	1+
865.54724	38	
1002.51091	42	
END IONS

###FS:    #m/z: 610.80724 #charge 2+
###MS: 1216
###MSMS: 1218
BEGIN IONS
TITLE=Cmpd 205, +MS2(610.8072), 33.0eV, 9.3min #1218
RTINSECONDS=559.84
SCANS=1216,1218
PEPMASS=610.80724	68872
CHARGE=2+
148.63063	18	
149.69196	18	
156.37483	18	
158.55574	18	
164.61431	18	
167.41682	18	
168.43776	18	
183.42510	18	
215.15750	106	
216.10742	50	
216.41078	18	
217.48247	18	
218.48330	18	
220.40247	18	
223.02131	18	
224.06238	50	
225.92304	18	
226.14349	50	
226.19421	46	
227.07705	46	
228.13153	38	
229.11210	334	1+
229.78661	22	
231.56366	18	
231.91427	18	
233.90741	18	
236.86679	18	
237.08838	18	
239.16392	106	
240.13385	52	
241.35902	18	
241.72103	18	
242.60076	18	
244.09037	68	
244.16098	324	
244.56961	22	
245.01790	22	
246.15288	38	
247.11447	70	
248.09078	52	
256.70909	18	
256.80345	18	
256.96285	18	
264.13019	48	
268.06243	32	
270.07869	50	
275.09242	62	
275.16982	22	
278.70200	18	
279.75160	18	
280.20266	18	
288.78396	18	
292.12115	94	
293.13193	56	
293.61175	18	
295.52977	18	
297.96883	18	
306.00505	18	
306.10561	28	
306.49512	18	
311.09844	38	
315.58318	18	
316.29027	18	
326.11658	24	
327.10115	52	
327.48862	18	
334.08533	42	
337.02943	18	
338.11625	62	
338.95403	18	
343.80891	18	
344.11675	30	
344.18914	44	
350.33740	18	
351.16505	38	
353.32207	18	
353.67635	18	
355.24225	40	
359.82565	18	
365.13694	36	
369.52618	18	
372.11673	46	
373.25689	26	
374.91874	18	
376.87735	18	
381.93939	18	
386.68516	18	
389.13327	38	
391.78134	18	
399.65296	18	
401.37089	18	
401.41808	18	
407.15492	36	
409.94693	18	
410.39746	18	
420.40399	18	
424.14785	38	
427.10590	18	
430.16728	18	
451.97536	18	
464.54141	18	
465.19032	18	
468.39070	18	
469.56390	18	
469.70569	18	
471.38610	18	
475.49184	18	
476.18833	22	
482.22788	54	
484.17126	18	
488.72554	18	
492.23318	44	
493.19518	36	
493.52785	18	
494.03381	18	
497.81629	18	
500.19572	18	
516.93915	18	
523.05030	18	
532.54404	18	
540.69212	18	
541.47744	18	
545.57154	18	
557.19859	18	
565.10931	18	
567.57570	18	
568.49886	18	
575.23932	18	
578.18071	18	
587.21442	42	
587.34864	58	
590.22790	22	
590.75257	18	
626.82653	18	
644.99522	18	
650.73077	18	
657.20941	18	
661.01915	18	
666.63613	18	
668.40774	18	
671.72056	18	
678.88213	18	
683.19183	18	
698.33013	62	
712.35895	40	
716.42907	18	
719.28132	52	
823.97805	20	
847.43607	44	
864.45455	42	
1013.00886	20	
END IONS

###FS:    #m/z: 445.24481 #charge 2+
###MS: 1216
###MSMS: 1219
BEGIN IONS
TITLE=Cmpd 206, +MS2(445.2448), 24.8eV, 9.3min #1219
RTINSECONDS=559.866
SCANS=1216,1219
PEPMASS=445.24481	44194
CHARGE=2+
210.08588	34	
210.13563	34	
213.13056	48	
217.07524	30	
219.12996	180	
220.07209	36	
226.09546	52	
226.14760	124	
227.10948	44	
228.16643	82	
230.16445	48	
237.13601	72	
239.14608	22	
240.13753	78	
241.11495	58	
244.09994	38	
245.08195	74	
246.12321	44	
246.17251	56	
248.09449	28	
271.11470	104	
275.45426	26	
281.14553	60	
284.85779	34	
285.18414	54	
289.13479	54	
290.11574	56	
291.14183	30	
292.66615	82	
305.13097	58	
310.08953	44	
313.19763	30	
317.21177	60	
327.19272	64	
328.21324	50	
330.13904	36	
331.12072	36	
331.15361	40	
336.89124	34	
337.27982	128	
344.23085	58	
345.12933	38	
347.22786	28	
347.26907	46	
354.15777	70	
359.20040	42	
368.16892	38	
371.21423	48	
384.18255	58	
390.18275	24	
396.16469	36	
397.20387	58	
406.21431	58	
415.54525	98	
440.25762	40	
443.17475	30	
444.29015	54	
446.21799	94	
447.22562	38	
453.40084	20	
460.14056	48	
473.25442	24	
476.25751	58	
479.54087	22	
497.26746	68	
501.20985	30	
517.32004	20	
519.28707	40	
522.22777	22	
570.31618	50	
582.53105	24	
610.33275	46	
613.35222	22	
662.22468	44	
671.35076	20	
672.33118	28	
703.38922	20	
731.42271	26	
733.40471	34	
736.36574	30	
745.41537	40	
849.07104	20	
END IONS

###FS:    #m/z: 404.72660 #charge 1+
###MS: 1216
###MSMS: 1220
BEGIN IONS
TITLE=Cmpd 207, +MS2(404.7266), 23.2eV, 9.3min #1220
RTINSECONDS=559.912
SCANS=1216,1220
PEPMASS=404.72660	36714
CHARGE=1+
205.12996	38	
206.14561	26	
210.13920	70	
216.13105	152	
217.11468	414	1+
219.00801	22	
221.12455	172	1+
222.15500	58	
223.73716	26	
229.15984	48	
229.60830	36	
230.16386	26	
231.15043	42	
233.12574	40	
233.15573	72	
241.11948	76	
243.13460	80	
243.17609	44	
245.14694	34	
248.11070	72	
254.16146	34	
256.15531	32	
257.19673	48	
259.15450	52	
263.16911	52	
266.13592	46	
267.18153	32	
268.19392	34	
272.13893	54	
273.15109	40	
282.14727	28	
283.14155	26	
296.15811	28	
304.15914	38	
309.16997	22	
311.15991	56	
315.16852	56	
322.13288	26	
322.19505	62	
326.22735	26	
330.20744	56	
332.90567	46	
333.19269	28	
344.22637	48	
347.18209	46	
350.22984	62	
352.16120	64	
352.94766	54	
359.20558	96	
363.19942	36	
368.23167	30	
369.19353	64	
378.13554	26	
378.23568	58	
388.22934	24	
399.26840	28	
403.24590	42	
405.24985	44	
END IONS

###FS:    #m/z: 493.25880 #charge 3+
###MS: 1216
###MSMS: 1221
BEGIN IONS
TITLE=Cmpd 208, +MS2(493.2588), 24.9eV, 9.3min #1221
RTINSECONDS=559.973
SCANS=1216,1221
PEPMASS=493.25880	17626
CHARGE=3+
208.10331	70	
209.08460	62	
211.10280	60	
215.13438	64	
220.10310	32	
223.09949	64	
225.10093	44	
226.11948	52	
227.12119	60	
231.09876	68	
234.16825	46	
235.10884	52	
243.13853	64	
244.12891	86	
244.18717	40	
245.15008	50	
246.10279	64	
249.08868	40	
258.15054	30	
265.89298	42	
267.10198	56	
282.11631	52	
283.18100	84	
285.13475	38	
307.14046	58	
328.22739	52	
343.19212	48	
349.07936	44	
352.11824	28	
354.16686	48	
355.16475	50	
356.22173	48	
363.16902	46	
365.14893	46	
365.92973	32	
377.13536	54	
379.20192	42	
382.19091	52	
388.18859	36	
412.20127	40	
414.19055	46	
415.93005	40	
416.17535	56	
418.94471	40	
429.82799	28	
430.21645	34	
430.87776	44	
446.85330	40	
448.81040	38	
449.20987	46	
475.27599	30	
482.11816	46	
485.24563	28	
495.17506	30	
501.27407	34	
524.19848	42	
531.19909	56	
545.27879	64	
547.20493	56	
549.19642	28	
555.36200	30	
558.28577	44	
559.13528	46	
617.29896	28	
626.26252	48	
628.38797	44	
643.31421	64	
666.31115	78	
666.46094	34	
684.39278	28	
684.45870	40	
686.20584	40	
699.43919	32	
END IONS

###FS:    #m/z: 466.24965 #charge 1+
###MS: 1216
###MSMS: 1222
BEGIN IONS
TITLE=Cmpd 209, +MS2(466.2496), 24.3eV, 9.3min #1222
RTINSECONDS=560.035
SCANS=1216,1222
PEPMASS=466.24965	18738
CHARGE=1+
205.10825	46	
212.09768	126	
214.09997	42	
214.14526	50	
223.06589	84	
224.08457	50	
225.11287	136	
226.10340	44	
226.14645	52	
227.11626	106	
228.12685	48	
231.11555	38	
236.09846	44	
239.10773	52	
240.11736	78	
240.14818	60	
244.16936	56	
245.06882	46	
246.13668	56	
250.98851	32	
255.10085	44	
255.13985	56	
259.08790	52	
261.13430	92	
270.09177	48	
271.21643	122	
272.15595	40	
274.10269	32	
295.17847	52	
295.26101	42	
296.17078	40	
302.93060	60	
303.16429	40	
310.85074	52	
313.20197	52	
316.14246	136	1+
321.90105	62	
324.23417	32	
325.18083	80	
331.20188	34	
332.13153	38	
337.08130	40	
338.09587	38	
339.13688	60	
340.20237	62	
344.19196	60	
346.11782	46	
354.12617	60	
359.21609	46	
369.26884	50	
372.14218	32	
377.89944	32	
380.16766	36	
386.90666	68	
387.88473	50	
399.27245	52	
414.24820	40	
431.20386	42	
437.20644	32	
448.82570	44	
455.18090	38	
457.18777	46	
465.83229	60	
467.82461	46	
468.24992	62	
470.14772	38	
END IONS

###FS:    #m/z: 609.27817 #charge 1+
###MS: 1216
###MSMS: 1223
BEGIN IONS
TITLE=Cmpd 210, +MS2(609.2782), 33.0eV, 9.3min #1223
RTINSECONDS=560.102
SCANS=1216,1223
PEPMASS=609.27817	44844
CHARGE=1+
203.08070	38	
205.10861	62	
207.06837	36	
208.09058	44	
209.05186	32	
209.08475	66	
212.02001	54	
212.09466	82	
215.13652	690	1+
216.09902	62	
217.13816	58	
218.04675	64	
225.06621	86	
225.09749	46	
226.08676	68	
226.14889	100	
227.06311	128	
227.15127	78	
229.11158	178	
229.92497	40	
230.11550	64	
233.11622	42	
235.07629	228	1+
239.14462	210	
240.13079	206	
241.10373	62	
243.10358	46	
244.09416	326	
244.16207	870	1+
246.13924	116	
247.10416	332	
250.11051	62	
250.22902	56	
251.43568	46	
254.12430	66	
257.16189	110	
258.13753	54	
260.04895	34	
264.14488	82	
265.09667	38	
266.16069	58	
267.13655	68	
273.23593	48	
274.10412	36	
277.10080	42	
278.11670	110	
283.08817	56	
286.09299	84	
296.08955	70	
302.11291	32	
302.16292	42	
306.10206	72	
307.15565	40	
309.10416	36	
309.17173	34	
310.16926	38	
311.17650	56	
312.13235	82	
313.07404	38	
313.20224	56	
318.11700	68	
325.19249	74	
326.17654	124	
327.18151	60	
329.17836	92	
330.14873	104	
334.12050	64	
335.94850	54	
336.23203	36	
337.89989	42	
339.17188	44	
340.19074	34	
342.21436	40	
344.19810	32	
347.12272	96	
348.87970	50	
353.20359	40	
354.17382	32	
354.24219	58	
354.93501	38	
355.23317	56	
356.23809	38	
357.16909	272	1+
361.14810	54	
362.12889	42	
363.15086	38	
372.25418	278	1+
373.11282	52	
375.16646	36	
375.68888	66	
376.16198	56	
380.15533	62	
382.17576	100	
390.12527	34	
390.93237	48	
408.89577	42	
410.17396	60	
415.23099	40	
421.18836	32	
424.21751	32	
425.21557	38	
426.19232	38	
428.19374	40	
429.85763	42	
436.85905	40	
449.84613	66	
457.21378	38	
458.22189	58	
468.20937	68	
474.21931	48	
475.18704	56	
476.17605	110	
477.22831	32	
478.17824	46	
483.28616	52	
485.35881	46	
486.15517	44	
488.24479	58	
493.23670	44	
504.18504	42	
507.20344	56	
515.13775	46	
520.22787	62	
524.17165	46	
525.23438	90	
527.25445	84	
538.16244	54	
546.30019	40	
550.68740	66	
552.33615	40	
559.18402	68	
559.25872	36	
560.21088	42	
576.23846	42	
583.22284	34	
584.27588	62	
587.34284	36	
592.19012	34	
601.19374	36	
603.23370	44	
611.23248	32	
END IONS

###FS:    #m/z: 407.54216 #charge 1+
###MS: 1224
###MSMS: 1225
BEGIN IONS
TITLE=Cmpd 211, +MS2(407.5422), 23.2eV, 9.3min #1225
RTINSECONDS=560.964
SCANS=1224-1225
PEPMASS=407.54216	303592
CHARGE=1+
148.30212	18	
150.07651	18	
153.06697	18	
160.62627	70	
193.18637	18	
199.15393	48	
200.06059	58	
202.07929	22	
205.08958	76	
209.05268	136	
209.08377	76	
209.13242	104	
210.03147	184	1+
210.12355	42	
212.01487	30	
213.63217	20	
216.09470	352	1+
219.12944	50	
219.26934	20	
220.10714	38	
221.07203	38	
222.13095	48	
226.08444	54	
226.15173	546	1+
227.06332	282	
227.10811	38	
229.13372	106	
230.11533	42	
230.61058	22	
230.81203	34	
233.09077	54	
234.56262	24	
236.06014	24	
236.13454	110	
238.16964	18	
239.10797	66	
239.14718	206	
239.27418	88	
239.39911	18	
240.13338	160	
240.68453	18	
241.14153	202	
241.21673	18	
241.53389	18	
242.94331	18	
243.08160	60	
243.71084	18	
243.81514	20	
243.92157	26	
243.97240	22	
244.02369	24	
244.09233	1130	1+
244.16382	1722	1+
244.24433	20	
244.28762	40	
244.43661	22	
244.55130	20	
245.03513	26	
245.11577	48	
245.27198	24	
246.09184	40	
246.12235	68	
246.21013	58	
246.95754	18	
247.10608	378	1+
248.15362	26	
250.07961	58	
251.15825	32	
255.05560	46	
257.08915	122	
257.16061	106	
258.18149	108	
261.08670	32	
262.07847	52	
264.13571	98	
265.12437	38	
270.96152	54	
272.10122	48	
274.12345	130	
274.25699	26	
275.10041	106	
276.11654	38	
276.15839	20	
277.08829	42	
278.11396	348	1+
279.07715	54	
280.09733	64	
281.07925	54	
281.13709	58	
284.11539	50	
284.27411	42	
285.08429	126	
286.53346	18	
291.99506	18	
292.12732	104	
294.13164	46	
295.09112	32	
296.13950	22	
297.10631	38	
298.73610	62	
301.17082	78	
301.41217	18	
302.06227	18	
302.11549	78	
302.16768	46	
302.28482	42	
303.10548	94	
309.18184	44	
310.15760	42	
311.93413	58	
312.11972	54	
313.11419	66	
316.12273	18	
316.25304	20	
317.94944	18	
318.06136	58	
319.05173	18	
320.12848	30	
323.08940	30	
325.19044	50	
326.17402	58	
327.09298	32	
327.16231	164	1+
328.39860	18	
329.21049	56	
330.13621	180	
330.18031	86	
333.21330	26	
337.14295	30	
337.18774	40	
340.36798	74	
341.13463	44	
344.05392	28	
344.12132	196	1+
344.17835	46	
344.21208	46	
344.34777	20	
345.20027	28	
347.14571	24	
352.11745	40	
354.24998	24	
357.17325	168	1+
359.19264	26	
360.19382	42	
361.16956	90	
363.14897	48	
365.13572	232	
372.25258	370	1+
372.41986	78	
373.28973	50	
378.20680	26	
382.16380	88	
383.18271	38	
388.15908	32	
388.20934	36	
389.13450	114	
390.18170	46	
392.14139	42	
392.22445	36	
398.15915	46	
408.15500	28	
END IONS

###FS:    #m/z: 610.80612 #charge 2+
###MS: 1224
###MSMS: 1226
BEGIN IONS
TITLE=Cmpd 212, +MS2(610.8061), 33.0eV, 9.4min #1226
RTINSECONDS=560.983
SCANS=1224,1226
PEPMASS=610.80612	82622
CHARGE=2+
150.15669	18	
154.09201	18	
158.91190	18	
161.96200	18	
162.82924	18	
164.25853	18	
166.61117	70	
168.95109	18	
171.50548	20	
192.61565	20	
209.05327	44	
209.08972	56	
211.07251	42	
214.78519	18	
215.15042	46	
217.98453	18	
226.07629	66	
226.14861	94	
227.05929	36	
227.23100	18	
229.12779	32	
235.08607	42	
238.38376	18	
239.93394	18	
243.94378	22	
244.09410	146	
244.17016	244	
247.12599	44	
248.16410	18	
251.54606	18	
252.31666	18	
256.36954	18	
257.16118	52	
257.50224	18	
258.15799	58	
259.34925	18	
261.88855	18	
264.13339	36	
265.74842	18	
275.31745	18	
282.29627	18	
284.11087	18	
291.11917	18	
293.24413	18	
294.04242	18	
294.11775	40	
295.97986	18	
296.15914	54	
302.13922	26	
303.06380	18	
305.14496	18	
305.40561	18	
313.10998	46	
320.53067	18	
326.18299	44	
328.15935	24	
329.70890	18	
330.13616	56	
330.17002	40	
335.99243	18	
336.73641	18	
338.96820	56	
342.78090	18	
344.19188	32	
347.83870	18	
356.50220	18	
357.17561	240	1+
357.55057	18	
360.18877	34	
365.14754	32	
369.20427	18	
372.11660	36	
372.25351	68	
380.68731	18	
389.15379	52	
393.06709	18	
396.79619	18	
398.68563	18	
402.30998	18	
407.18173	40	
410.07941	18	
413.14402	54	
416.22939	54	
418.44764	18	
422.20355	18	
427.73354	18	
428.43206	18	
435.47590	18	
438.60691	42	
446.67189	18	
454.16524	58	
454.37659	18	
457.86437	18	
458.24052	48	
462.78316	18	
465.20131	52	
471.24406	18	
473.58767	18	
476.23474	36	
476.34010	24	
477.16456	42	
477.22003	32	
482.17805	24	
484.07913	18	
486.50635	18	
490.37006	18	
493.20274	28	
493.26130	36	
495.21389	40	
501.88287	18	
506.51362	18	
506.63143	18	
511.36091	18	
514.62704	18	
520.24665	56	
520.44390	18	
529.34188	18	
530.61917	18	
532.39307	18	
536.28347	62	
537.31990	18	
545.78552	18	
557.47044	18	
562.10833	18	
562.17659	18	
567.77524	18	
568.09957	18	
569.35408	18	
569.99748	18	
574.21744	40	
574.35461	18	
575.91116	18	
577.34404	18	
594.19255	18	
594.60730	18	
594.70303	18	
609.18871	18	
609.70558	18	
612.53289	18	
618.61065	18	
618.89325	26	
623.37815	20	
646.08575	20	
679.14811	20	
693.32289	32	
701.36944	66	
715.35372	26	
864.47682	20	
940.44666	24	
973.46723	34	
992.51698	28	
END IONS

###FS:    #m/z: 445.24443 #charge 2+
###MS: 1224
###MSMS: 1227
BEGIN IONS
TITLE=Cmpd 213, +MS2(445.2444), 24.8eV, 9.4min #1227
RTINSECONDS=561.006
SCANS=1224,1227
PEPMASS=445.24443	56492
CHARGE=2+
147.68755	18	
148.69446	18	
149.99956	18	
151.28461	18	
152.06150	18	
153.65368	18	
171.49520	20	
189.52238	18	
191.16901	18	
192.33968	18	
192.60112	18	
202.19075	18	
204.17925	18	
204.65450	18	
204.71815	18	
206.74159	18	
209.44488	18	
214.03021	18	
215.56840	18	
215.71829	18	
217.14248	44	
219.14091	32	
219.15964	38	
220.26650	18	
222.27540	18	
223.10401	36	
224.52866	18	
226.14881	208	
227.11969	48	
227.77182	18	
231.84652	18	
233.69931	18	
234.19571	18	
237.12580	62	
240.14295	88	
241.03791	18	
241.12934	30	
241.38342	18	
242.76385	18	
244.93812	18	
247.10082	64	
247.17619	58	
247.61605	18	
250.14293	18	
251.95095	18	
252.22105	18	
255.23934	18	
257.18226	50	
259.09579	38	
263.71719	18	
264.19768	18	
264.36361	18	
266.64941	18	
267.60759	18	
267.95449	18	
269.03519	18	
270.17828	28	
271.12195	56	
278.12120	18	
279.57653	18	
280.22457	18	
280.78563	18	
296.95773	18	
303.76585	18	
313.32305	18	
320.71812	18	
323.81897	18	
326.16385	18	
328.14729	22	
328.90627	18	
333.14013	40	
337.41392	18	
338.89140	18	
339.72541	18	
339.93769	18	
340.52180	26	
340.85995	18	
340.90344	18	
341.09192	18	
342.39337	18	
344.20938	18	
346.13486	42	
346.80469	18	
347.33126	18	
350.55298	18	
351.71035	18	
353.05156	18	
355.64784	18	
358.19950	32	
359.17312	42	
359.21032	18	
361.79426	18	
380.18706	18	
381.82176	18	
382.25427	22	
386.23730	20	
392.84364	32	
394.27699	18	
397.70903	18	
398.85810	18	
405.66603	18	
410.38139	34	
418.20756	36	
422.24632	70	
422.31649	18	
422.78991	18	
423.34975	18	
423.74294	18	
423.82375	18	
427.11131	18	
427.56577	18	
430.82655	26	
432.10184	18	
433.01614	90	
439.06597	18	
444.61666	18	
446.22060	74	
446.34008	50	
447.23271	42	
447.97267	18	
449.52500	18	
450.55212	18	
461.70282	18	
462.06842	18	
471.24407	18	
478.56709	18	
478.75031	18	
482.10035	18	
483.24456	18	
486.27547	18	
486.33630	42	
492.78394	18	
495.45420	18	
497.26869	40	
513.30765	52	
554.20057	40	
560.28557	56	
561.28221	40	
570.34655	30	
573.39563	28	
575.20688	48	
586.36575	56	
597.34853	26	
611.42944	26	
614.31566	36	
626.28305	42	
711.24413	24	
713.27358	42	
743.74580	22	
763.86519	20	
END IONS

###FS:    #m/z: 404.72649 #charge 1+
###MS: 1224
###MSMS: 1228
BEGIN IONS
TITLE=Cmpd 214, +MS2(404.7265), 23.2eV, 9.4min #1228
RTINSECONDS=561.048
SCANS=1224,1228
PEPMASS=404.72649	41582
CHARGE=1+
216.13193	112	
216.19181	36	
217.11671	434	1+
221.12410	138	
223.09896	42	
223.17350	78	
229.13180	58	
229.77021	34	
230.13706	32	
239.11230	40	
244.09068	64	
246.16058	76	
246.98922	48	
255.14236	76	
257.18649	66	
258.13749	44	
267.17567	74	
268.16436	46	
278.12186	50	
287.13710	68	
294.66679	72	
298.27160	36	
299.20787	52	
301.16610	38	
309.18193	44	
314.16171	42	
326.21406	142	1+
331.19574	22	
337.19328	34	
340.21709	40	
341.21351	40	
342.89272	44	
343.17335	36	
344.25141	48	
345.24176	28	
346.17075	96	
349.22020	48	
350.23995	42	
360.17585	22	
364.19169	34	
365.18325	88	
375.18999	30	
377.22147	50	
387.10729	40	
406.23567	40	
END IONS

###FS:    #m/z: 493.25784 #charge 3+
###MS: 1224
###MSMS: 1229
BEGIN IONS
TITLE=Cmpd 215, +MS2(493.2578), 24.9eV, 9.4min #1229
RTINSECONDS=561.11
SCANS=1224,1229
PEPMASS=493.25784	16584
CHARGE=3+
207.10627	62	
211.00646	40	
213.14623	46	
215.12909	246	1+
220.04041	42	
226.11303	112	
227.14484	66	
241.09460	90	
242.07558	48	
243.09772	48	
245.07732	54	
245.14502	52	
246.14605	102	
254.07442	58	
256.02560	42	
258.14612	62	
267.11639	74	
270.18281	66	
274.10554	46	
278.12974	54	
280.15953	54	
288.17611	44	
289.16318	56	
305.00736	64	
311.12611	32	
315.18382	44	
323.41873	100	
326.15428	48	
330.18516	56	
331.15414	34	
338.16895	38	
343.20590	38	
344.15747	74	
354.89078	36	
366.17292	70	
376.85106	42	
380.14113	50	
398.06424	52	
399.22844	38	
400.26452	48	
402.17443	42	
402.99845	42	
413.15731	76	
422.13305	52	
430.92285	62	
431.19977	40	
465.20151	60	
478.26481	44	
493.19624	48	
503.23753	32	
503.29040	42	
523.13473	54	
525.29707	34	
552.28686	42	
561.28481	40	
573.50129	32	
578.26906	62	
705.26384	42	
721.36609	32	
748.35027	38	
END IONS

###FS:    #m/z: 407.54251 #charge 1+
###MS: 1230
###MSMS: 1231
BEGIN IONS
TITLE=Cmpd 216, +MS2(407.5425), 23.2eV, 9.4min #1231
RTINSECONDS=561.832
SCANS=1230-1231
PEPMASS=407.54251	287146
CHARGE=1+
184.82442	18	
185.37636	18	
187.24482	18	
192.53937	18	
200.06414	28	
202.08116	144	
205.74928	18	
209.05049	44	
209.10875	42	
209.94896	18	
210.04410	78	
211.03941	44	
211.11827	60	
211.26316	20	
215.13063	100	
215.89296	24	
216.09430	238	
217.44388	18	
218.09661	52	
219.10509	94	
222.11637	60	
225.77358	18	
226.07678	154	
226.13545	54	
226.18207	60	
226.21444	46	
226.88394	18	
227.06228	306	
227.13062	124	
227.16367	114	
227.24678	18	
227.46778	20	
227.80343	26	
229.11313	268	
233.08503	148	
233.11713	38	
234.08836	52	
237.08756	50	
239.15026	142	
239.20020	50	
240.13354	342	
240.17522	22	
241.18789	34	
241.29194	28	
242.02142	54	
242.14912	54	
243.06883	48	
243.84160	18	
244.08982	1158	1+
244.16357	1046	1+
244.29955	18	
244.75793	18	
245.23723	18	
246.14259	96	
246.74372	22	
247.10520	850	1+
248.46768	28	
249.13765	32	
249.77673	20	
251.12037	44	
257.02788	22	
257.09293	54	
257.15413	296	
258.11190	42	
259.18921	50	
264.13863	120	
265.12900	64	
267.10273	44	
267.14315	44	
270.06133	44	
271.09136	50	
274.11760	130	
274.15551	48	
275.00338	38	
275.10438	106	
277.18149	28	
279.11485	36	
280.11874	36	
284.09791	36	
285.07323	34	
285.89366	22	
286.08985	30	
286.98058	58	
291.15236	42	
292.13549	116	
292.81852	18	
293.11642	26	
294.09206	56	
295.09276	60	
298.12939	32	
298.18129	64	
299.09028	38	
302.10992	118	
305.63891	20	
309.14624	60	
309.23660	44	
310.15679	36	
312.13596	46	
313.06923	48	
313.10010	42	
317.15214	52	
318.09850	86	
320.11651	40	
321.09538	32	
323.08498	58	
326.12704	34	
326.18343	38	
327.15797	142	
328.15280	46	
329.17788	38	
330.13409	130	
335.90024	58	
337.17850	54	
340.15999	40	
342.54352	18	
344.12335	58	
344.18783	32	
345.12882	62	
345.18847	18	
347.09450	22	
347.13839	54	
354.19904	34	
355.24579	98	
357.10956	74	
357.16913	216	1+
357.94658	18	
359.19048	18	
362.13221	78	
365.13919	76	
366.14262	90	
366.95402	34	
370.87190	54	
371.89702	26	
372.25834	376	1+
373.12560	54	
374.14878	56	
375.17963	20	
378.17325	44	
380.25850	22	
382.16172	44	
382.18820	42	
382.24856	64	
383.25536	34	
388.16489	46	
388.88695	54	
389.13611	172	1+
390.20768	60	
391.11355	38	
393.13812	32	
393.18644	32	
399.11872	82	
401.14495	36	
401.19201	46	
407.20219	52	
412.14296	42	
413.13187	30	
END IONS

###FS:    #m/z: 445.24419 #charge 2+
###MS: 1230
###MSMS: 1232
BEGIN IONS
TITLE=Cmpd 217, +MS2(445.2442), 24.8eV, 9.4min #1232
RTINSECONDS=561.851
SCANS=1230,1232
PEPMASS=445.24419	71764
CHARGE=2+
145.39665	18	
149.92584	18	
150.89852	18	
151.50362	18	
153.04107	18	
157.76243	18	
158.82942	18	
167.24076	18	
170.53680	18	
176.43871	18	
180.58965	18	
186.76162	18	
190.47482	18	
195.04614	18	
205.22402	18	
211.28218	18	
212.13177	74	
219.12435	76	
219.18041	64	
220.23154	18	
226.15201	32	
239.53276	18	
240.88353	18	
244.08738	60	
251.08345	18	
258.15443	52	
260.12595	38	
268.14386	42	
268.34878	18	
271.11805	68	
272.13542	42	
272.98176	18	
273.99888	18	
289.03308	18	
292.46483	18	
292.66650	42	
293.84051	20	
295.15197	18	
296.11045	18	
296.42579	18	
300.54041	20	
306.94431	20	
313.35084	18	
314.48691	18	
322.42644	18	
323.14585	18	
330.29844	18	
331.58869	18	
336.23714	18	
337.62067	18	
338.33757	18	
338.56868	18	
340.25854	24	
341.17737	64	
345.76734	18	
348.22833	48	
353.89295	18	
359.23512	20	
366.12809	18	
366.90567	32	
367.69217	18	
369.87843	18	
373.72377	18	
374.85287	20	
382.25425	24	
384.04957	18	
385.13765	18	
386.02157	18	
386.19673	34	
390.79255	18	
392.11295	18	
393.48230	18	
396.18648	18	
398.60725	18	
404.18179	42	
406.67346	18	
410.74216	18	
416.19231	50	
428.14501	18	
432.33036	18	
434.32430	18	
443.94917	18	
445.27300	38	
446.22950	30	
447.21715	34	
454.30408	18	
455.52095	18	
456.94083	18	
457.01381	24	
465.19575	28	
470.89757	18	
477.05681	18	
483.11800	18	
486.17737	18	
488.44208	18	
503.39082	18	
505.94833	18	
510.34350	18	
515.64873	18	
519.31153	34	
531.33683	18	
537.84783	18	
551.63403	18	
553.43037	18	
556.95151	18	
560.31740	30	
561.28338	18	
571.66701	18	
584.19985	18	
584.36433	18	
593.90551	18	
599.42892	26	
600.38379	60	
611.96303	18	
614.34789	40	
621.53029	18	
627.61963	18	
630.69187	18	
640.67545	18	
643.58689	18	
646.16559	18	
652.51455	18	
654.95030	18	
671.34769	72	
675.38842	18	
681.30509	18	
682.53528	18	
695.15351	18	
697.36339	18	
700.95499	18	
701.23912	18	
704.65309	18	
705.62606	18	
707.44174	22	
708.01964	18	
715.28069	18	
715.46269	18	
721.11621	18	
722.07234	18	
724.26119	18	
727.35811	36	
738.65122	18	
745.48838	18	
760.47647	20	
776.83148	18	
784.31911	18	
787.33450	18	
788.45849	18	
790.92233	18	
803.42561	26	
END IONS

###FS:    #m/z: 610.80724 #charge 2+
###MS: 1230
###MSMS: 1233
BEGIN IONS
TITLE=Cmpd 218, +MS2(610.8072), 33.0eV, 9.4min #1233
RTINSECONDS=561.873
SCANS=1230,1233
PEPMASS=610.80724	80280
CHARGE=2+
145.98430	18	
156.56473	18	
159.41714	18	
160.65885	18	
167.83703	18	
193.60495	20	
209.05148	48	
209.12280	56	
210.03170	40	
215.13550	50	
216.30684	18	
217.89180	18	
218.70000	18	
226.15224	156	
227.08863	48	
228.14293	38	
229.12546	104	
229.27124	52	
231.57561	18	
233.61530	18	
237.53773	22	
239.14612	126	
240.14353	88	
240.20564	46	
243.87430	18	
243.91550	38	
244.08526	170	
244.17114	254	
245.16914	126	
246.11193	50	
246.14958	92	
247.01101	18	
247.09877	106	
247.14170	76	
252.25846	18	
253.77798	18	
255.42335	18	
256.54558	18	
256.96495	18	
257.16115	70	
258.16606	26	
261.08463	26	
261.66836	18	
264.13813	22	
264.92988	18	
265.11309	18	
270.08438	76	
270.60003	18	
271.11260	18	
272.04791	60	
274.11143	52	
276.10050	88	
278.10853	58	
279.11356	52	
285.20222	62	
286.05520	18	
286.19687	18	
286.45816	18	
293.93024	18	
299.99167	18	
303.09114	20	
306.07831	18	
307.10723	20	
307.15309	20	
308.14781	56	
312.11741	28	
313.11996	44	
313.16653	44	
315.06268	18	
320.26159	28	
325.15718	74	
325.45997	18	
326.17906	108	
328.16625	20	
332.13230	54	
338.17943	44	
340.17949	44	
341.12149	44	
341.76411	18	
344.14750	42	
345.11762	24	
346.70722	18	
347.03379	18	
349.57365	18	
351.00393	18	
354.30664	18	
357.18066	88	
358.21366	48	
364.15823	32	
367.67712	18	
372.11020	50	
372.25170	78	
373.21294	18	
373.31407	18	
376.59796	18	
379.15755	46	
385.23275	34	
387.21543	18	
389.16508	30	
395.77505	18	
404.22827	20	
412.18113	60	
413.85394	24	
416.03666	18	
416.75570	32	
417.06756	18	
421.84333	18	
428.52958	18	
428.92245	20	
430.44416	20	
436.90250	18	
439.85601	18	
440.21531	32	
441.02041	18	
441.28426	18	
448.18200	42	
453.57362	18	
458.01607	24	
458.24512	48	
459.15873	38	
459.23622	48	
459.73109	18	
461.79281	18	
465.48954	18	
475.28599	60	
476.17172	38	
480.05682	18	
484.30825	44	
493.20206	24	
497.81630	18	
500.33346	36	
504.21377	34	
508.22980	38	
521.18404	28	
542.17856	24	
572.14621	26	
587.33450	46	
601.89840	20	
617.34171	26	
619.32545	64	
634.26915	24	
664.37098	40	
701.40013	26	
715.29819	24	
735.34736	32	
741.35054	28	
770.37410	28	
804.33802	26	
848.39664	22	
897.41243	20	
END IONS

###FS:    #m/z: 404.72694 #charge 1+
###MS: 1230
###MSMS: 1234
BEGIN IONS
TITLE=Cmpd 219, +MS2(404.7269), 23.2eV, 9.4min #1234
RTINSECONDS=561.915
SCANS=1230,1234
PEPMASS=404.72694	44030
CHARGE=1+
167.68786	36	
215.13822	52	
216.13491	136	
216.17557	56	
217.11441	344	1+
217.76819	36	
220.31505	20	
221.11595	20	
222.16926	62	
230.16025	50	
231.16158	42	
240.12905	48	
241.09575	50	
244.08207	54	
244.12387	52	
244.15888	102	
245.13014	54	
248.11399	48	
254.20793	46	
256.17943	42	
257.19019	78	
261.01329	54	
261.12281	62	
262.16368	56	
267.18915	44	
269.18947	68	
272.15733	42	
274.77126	40	
296.15373	28	
299.20742	36	
301.15848	40	
307.04997	52	
307.10582	42	
309.18241	42	
321.15181	24	
323.19689	38	
330.21297	36	
332.21413	52	
333.17805	66	
333.23967	22	
334.19986	30	
341.18464	22	
342.17534	38	
344.23009	104	
359.25885	48	
363.19912	36	
377.21265	58	
378.21232	26	
384.90255	74	
387.19764	24	
403.26185	42	
404.72394	66	
405.20704	32	
END IONS

###FS:    #m/z: 464.71748 #charge 2+
###MS: 1235
###MSMS: 1236
BEGIN IONS
TITLE=Cmpd 220, +MS2(464.7175), 25.6eV, 9.4min #1236
RTINSECONDS=562.628
SCANS=1235-1236
PEPMASS=464.71748	19002
CHARGE=2+
202.16137	74	
207.08140	56	
207.11517	166	
208.07185	154	
209.10181	84	
212.09647	70	
215.13533	82	
216.13388	40	
217.07305	44	
220.06752	56	
221.11333	48	
224.15178	56	
225.10435	1128	1+
225.23393	60	
226.15136	110	
228.15900	52	
229.15786	44	
232.12458	66	
233.09982	50	
233.14936	92	
237.09753	76	
238.12420	40	
239.15382	66	
240.09234	54	
240.13263	76	
244.12431	228	
245.08356	70	
246.17347	80	
246.22125	48	
247.14579	42	
247.17685	102	
249.13312	46	
252.16595	40	
256.08944	44	
258.14112	44	
262.13368	88	
264.97596	40	
267.10749	64	
267.97980	48	
269.13337	90	
269.15837	78	
273.12462	64	
275.14774	40	
276.17302	50	
278.15603	60	
279.15666	70	
280.12789	52	
282.05811	68	
290.08757	68	
291.08317	56	
291.14649	46	
295.08099	44	
297.14701	68	
299.13080	46	
300.11658	50	
300.66261	68	
301.08112	64	
308.13334	72	
309.14884	44	
323.20726	44	
329.14482	44	
330.12744	56	
337.12155	60	
338.06830	46	
338.15099	44	
343.19817	50	
343.23587	54	
344.18739	42	
351.13682	58	
354.13479	310	1+
358.19793	62	
361.03318	112	
361.19811	98	
364.11914	162	
368.88014	68	
368.93720	46	
370.06330	56	
374.92768	56	
379.20321	90	
388.90199	72	
390.87453	46	
390.94790	50	
395.15268	68	
395.24358	40	
396.18683	100	
397.21867	64	
397.29392	62	
400.23299	46	
409.22551	40	
411.18782	54	
413.18652	44	
415.25130	54	
415.29914	66	
419.18076	44	
424.21707	72	
426.21555	48	
427.84087	56	
428.84409	98	
429.86322	46	
430.19972	50	
430.77569	48	
436.84118	40	
437.24923	40	
440.20669	54	
443.90939	46	
446.86088	104	
448.94835	54	
449.19267	60	
453.20300	78	
454.20330	50	
458.22316	42	
461.27451	62	
464.86371	52	
465.21972	54	
466.29086	44	
468.22048	40	
469.15986	186	
469.23503	42	
470.18893	78	
470.88065	54	
473.20549	46	
476.21851	60	
486.26876	58	
489.26901	50	
491.33730	52	
497.16914	42	
507.29062	56	
510.18849	42	
515.36482	48	
517.14084	40	
542.05681	48	
544.27783	50	
547.40024	44	
549.34481	50	
557.29158	92	
567.25859	58	
568.23369	52	
596.05819	50	
601.28349	48	
612.27401	40	
614.36102	46	
619.27418	44	
662.32646	60	
665.23293	50	
676.25756	56	
683.25984	134	1+
694.26965	40	
702.77226	48	
715.43334	60	
747.22709	50	
749.36061	42	
831.37326	44	
841.40762	52	
END IONS

###FS:    #m/z: 382.86432 #charge 1+
###MS: 1237
###MSMS: 1238
BEGIN IONS
TITLE=Cmpd 221, +MS2(382.8643), 23.0eV, 9.4min #1238
RTINSECONDS=563.291
SCANS=1237-1238
PEPMASS=382.86432	20754
CHARGE=1+
210.10143	64	
212.94098	38	
217.12322	28	
220.09969	94	
220.13898	38	
226.11501	84	
230.73804	38	
231.11192	26	
233.54267	32	
235.11116	76	
235.17834	28	
236.07385	58	
237.12659	110	
238.13904	250	1+
241.02086	44	
241.10643	86	
244.13122	82	
247.09129	38	
248.14881	116	
249.08841	48	
249.13859	134	
253.09576	358	
254.07060	78	
255.13886	34	
263.12153	48	
264.11601	58	
266.15203	274	
267.09822	40	
270.17274	52	
272.18332	52	
276.07426	48	
276.14497	104	
278.12130	100	
282.21696	60	
284.13222	74	
285.15965	22	
289.12591	40	
290.15564	46	
302.14916	68	
306.11324	310	1+
308.91435	62	
309.76702	66	
310.12948	72	
312.20672	60	
318.18217	38	
320.12680	46	
324.12212	330	
324.18078	98	
325.13196	164	
328.24248	74	
329.12880	52	
340.23145	50	
342.13227	44	
346.25338	72	
346.91679	58	
347.88532	22	
350.17528	68	
357.16653	76	
359.17583	84	
365.24125	30	
366.21823	26	
370.24333	46	
377.21154	84	
383.20890	26	
383.86752	28	
END IONS

###FS:    #m/z: 451.22525 #charge 2+
###MS: 1237
###MSMS: 1239
BEGIN IONS
TITLE=Cmpd 222, +MS2(451.2252), 25.0eV, 9.4min #1239
RTINSECONDS=563.354
SCANS=1237,1239
PEPMASS=451.22525	15124
CHARGE=2+
198.11854	58	
214.11396	42	
214.17004	36	
215.13910	202	
215.27707	66	
218.14715	44	
219.10322	78	
219.62537	52	
223.11961	36	
226.13414	50	
226.90325	56	
227.14999	32	
228.10843	46	
228.16270	74	
228.22142	70	
235.11290	60	
237.12574	84	
239.13147	68	
239.16366	70	
240.12280	64	
240.15229	54	
241.12199	40	
243.12306	62	
244.18011	36	
245.11492	64	
250.15077	42	
254.10971	42	
255.16827	34	
256.15650	44	
265.64177	88	
267.10699	48	
271.07560	40	
277.14759	62	
286.15174	32	
288.91227	62	
295.15271	62	
299.11848	40	
312.16605	66	
313.18501	46	
316.13729	44	
319.19139	32	
320.87787	40	
326.13015	32	
326.18227	52	
327.19961	32	
336.88617	50	
337.15201	74	
339.17043	56	
340.16095	38	
349.16800	94	
351.17131	32	
355.27378	50	
362.18337	46	
363.20088	36	
364.07280	68	
368.65123	66	
369.15370	60	
370.19589	38	
378.18458	34	
380.17175	56	
382.19564	48	
385.17411	56	
389.17746	40	
389.90671	50	
392.04040	36	
394.22606	56	
396.88042	32	
421.22101	60	
422.20581	54	
422.92455	64	
423.20471	108	
427.18777	58	
428.21098	34	
432.86915	80	
438.24925	36	
440.81238	44	
444.20915	46	
451.28428	60	
453.24545	68	
457.21635	40	
467.25971	36	
483.16868	38	
486.24008	34	
494.20877	44	
499.35471	40	
506.26731	52	
510.29523	54	
514.23620	68	
527.27632	34	
556.13547	44	
558.25443	36	
560.34601	66	
574.27883	42	
575.26551	52	
617.21854	70	
631.30312	48	
650.29547	34	
659.32672	42	
684.38885	34	
687.29854	100	
689.41997	44	
692.39517	34	
802.46955	36	
906.39415	48	
END IONS

###FS:    #m/z: 407.54249 #charge 3+
###MS: 1237
###MSMS: 1240
BEGIN IONS
TITLE=Cmpd 223, +MS2(407.5425), 23.2eV, 9.4min #1240
RTINSECONDS=563.372
SCANS=1237,1240
PEPMASS=407.54249	257972
CHARGE=3+
150.94997	18	
151.43919	20	
151.96791	18	
152.54927	18	
160.41675	18	
172.48035	18	
181.46300	18	
187.50636	18	
190.06686	18	
198.20607	18	
202.12005	56	
205.15756	44	
205.79433	18	
210.12724	18	
211.10642	64	
212.16886	54	
214.93865	18	
216.09482	148	
217.09297	54	
219.82778	18	
223.11065	52	
224.61887	18	
224.99345	24	
226.07811	130	
226.15582	98	
227.05676	78	
227.15620	118	
229.06842	62	
229.11224	98	
230.07304	44	
233.12430	42	
233.40333	66	
234.09230	54	
236.13841	70	
236.70368	18	
237.72151	18	
240.13289	40	
241.23706	18	
243.58419	18	
243.84978	26	
243.94787	18	
244.09821	90	
244.16019	212	
244.32205	26	
245.11119	56	
245.17040	96	
246.11614	40	
246.47047	30	
246.99456	20	
247.10876	72	
248.10618	44	
254.09158	52	
254.14045	60	
255.06971	30	
257.15411	62	
257.68287	18	
262.10022	66	
264.13366	44	
265.09725	46	
265.13954	60	
267.09844	52	
269.09889	38	
274.11960	174	
278.12486	34	
280.13026	20	
284.24809	42	
286.38729	18	
292.62150	18	
295.09846	46	
301.07110	56	
304.01222	18	
309.07554	18	
310.14373	30	
311.29263	18	
312.12486	60	
312.61466	18	
313.10630	50	
314.64009	18	
321.12101	48	
322.40764	18	
324.15788	60	
330.09502	44	
330.14556	52	
331.08759	46	
332.64752	18	
336.16450	48	
336.24565	40	
337.69761	18	
337.89002	18	
340.39625	18	
340.55078	18	
344.11899	54	
345.18437	44	
346.10828	28	
348.12557	56	
349.71067	18	
354.26348	48	
355.49486	18	
356.18022	42	
357.21005	50	
364.06780	18	
364.33251	18	
372.12263	40	
372.25757	50	
373.66306	18	
377.13680	40	
377.65510	18	
378.89710	18	
379.64633	18	
380.10588	48	
382.26651	40	
386.17070	18	
389.13394	62	
390.09345	32	
394.15340	52	
406.16204	32	
406.24842	30	
407.14737	40	
409.42251	18	
411.47976	18	
415.11901	18	
416.65612	18	
423.58672	18	
438.27682	40	
439.03855	18	
441.25952	32	
444.41250	18	
447.75112	18	
447.81758	18	
466.73260	18	
475.20899	32	
476.17644	36	
479.44346	18	
482.56592	18	
483.67039	18	
492.24862	46	
492.96987	18	
497.13917	18	
505.17158	18	
510.98222	18	
515.86270	18	
520.40808	18	
540.86254	18	
561.08499	20	
565.48889	18	
572.31644	46	
575.91117	18	
587.34022	50	
617.40701	20	
650.59058	20	
END IONS

###FS:    #m/z: 445.24431 #charge 2+
###MS: 1237
###MSMS: 1241
BEGIN IONS
TITLE=Cmpd 224, +MS2(445.2443), 24.8eV, 9.4min #1241
RTINSECONDS=563.392
SCANS=1237,1241
PEPMASS=445.24431	87234
CHARGE=2+
147.54762	18	
152.48462	36	
153.72507	18	
156.54835	18	
157.81833	18	
158.13745	18	
162.61889	18	
165.17898	18	
180.32243	18	
182.82298	18	
183.14871	18	
186.80455	18	
197.29697	18	
197.54336	18	
209.09079	84	
209.13846	60	
210.09483	26	
219.12962	180	
222.09584	44	
224.35613	18	
225.25085	18	
226.07076	26	
226.14178	160	
227.05343	76	
232.91976	18	
240.13491	28	
240.53026	18	
241.20047	18	
242.42958	22	
243.20854	18	
246.15649	78	
250.62315	26	
251.98418	18	
254.80049	18	
255.14674	28	
256.31088	18	
260.06205	18	
262.34618	18	
265.15924	42	
268.18092	48	
269.29282	18	
271.12488	76	
273.11060	58	
273.58314	18	
276.16699	24	
278.10937	62	
281.82157	18	
284.19469	20	
287.23829	18	
287.49118	18	
294.27135	18	
302.89980	18	
303.03191	18	
310.34214	18	
310.63267	18	
313.59643	18	
317.11000	18	
322.99532	18	
323.52233	18	
327.19467	26	
334.74630	18	
336.12773	36	
345.02802	18	
353.44015	18	
355.26791	18	
361.45584	18	
362.33209	18	
362.75068	18	
363.56861	18	
363.70835	18	
371.11291	60	
375.24314	18	
380.51372	18	
381.28499	18	
384.48564	18	
394.45370	18	
395.10890	18	
396.89525	18	
397.60466	18	
398.19457	18	
403.28601	28	
403.93892	18	
406.29882	18	
409.08366	18	
425.46864	18	
425.59821	18	
427.27438	50	
429.81996	18	
435.75994	18	
441.27789	40	
441.59219	18	
444.28032	26	
446.21139	70	
447.22370	52	
448.45181	22	
449.77473	18	
454.53281	18	
456.84013	34	
459.43373	18	
459.70864	18	
461.92779	18	
463.30691	18	
463.84786	18	
464.21487	32	
464.76707	18	
466.80611	18	
470.26739	18	
470.36388	18	
473.26878	18	
476.55963	18	
488.23388	18	
501.26708	40	
514.41333	18	
514.88831	18	
519.70382	18	
536.85895	18	
540.91732	18	
542.61688	18	
543.73920	18	
552.91331	18	
553.71978	18	
556.30935	18	
558.23694	18	
558.31115	18	
558.36680	18	
560.29176	22	
570.34159	56	
570.97264	18	
571.77339	18	
572.18023	18	
574.68081	18	
586.38933	52	
589.23326	18	
592.61148	18	
594.42225	18	
594.60730	18	
596.67681	18	
604.34839	56	
604.72044	18	
614.33424	34	
614.47114	18	
619.44414	18	
621.39980	18	
624.82309	18	
631.54002	18	
639.81457	18	
671.38824	44	
671.44265	50	
671.50939	60	
672.39579	26	
END IONS

###FS:    #m/z: 610.80703 #charge 2+
###MS: 1237
###MSMS: 1242
BEGIN IONS
TITLE=Cmpd 225, +MS2(610.8070), 33.0eV, 9.4min #1242
RTINSECONDS=563.433
SCANS=1237,1242
PEPMASS=610.80703	72562
CHARGE=2+
207.10679	36	
208.11804	152	1+
212.09781	40	
215.13856	74	
216.09331	32	
216.14523	112	
217.07666	66	
218.04993	30	
219.10078	36	
221.05152	54	
226.09437	62	
226.14779	126	
227.07650	40	
227.16748	56	
228.15085	76	
229.11676	198	1+
231.06664	40	
234.06411	56	
234.10050	54	
235.07748	42	
236.05847	50	
237.15428	50	
239.16116	68	
240.09588	74	
240.13166	88	
244.09116	448	1+
244.16746	386	1+
245.60270	32	
246.13617	108	
246.18853	62	
247.09700	44	
247.14060	20	
250.11353	44	
252.09230	52	
253.15227	64	
256.08849	52	
257.15247	34	
261.08075	74	
264.12537	72	
265.12692	50	
273.09019	58	
275.09607	112	
278.11348	60	
284.14123	46	
292.12030	38	
295.14549	28	
295.29339	22	
295.53821	36	
295.78853	20	
296.08696	40	
297.08322	48	
298.15938	44	
299.90174	32	
309.14986	64	
320.18988	40	
322.17995	28	
325.17763	38	
326.18768	54	
327.09522	50	
328.18956	52	
329.18442	102	
330.13308	52	
342.32335	28	
344.13400	42	
344.19669	54	
348.26847	60	
354.09755	22	
356.93781	42	
357.17397	386	1+
357.46913	26	
359.16169	42	
363.12354	38	
363.57111	22	
364.16269	32	
365.14525	90	
366.14388	62	
372.25619	82	
373.25576	56	
378.14440	64	
379.16470	26	
382.17003	40	
382.26121	36	
383.86249	26	
389.13793	36	
406.19143	66	
409.15156	50	
409.21733	54	
412.18700	46	
420.22719	98	
420.49253	20	
423.17809	44	
436.18535	34	
440.18606	38	
441.20990	20	
458.20020	26	
461.21944	64	
476.18365	34	
477.16219	26	
484.27560	64	
492.24876	68	
492.29717	38	
493.19198	82	
500.30249	78	
510.21967	40	
520.10647	20	
522.35673	26	
539.23918	24	
556.21165	36	
571.28444	28	
573.22165	42	
587.33582	40	
605.28825	36	
621.37935	40	
633.26326	44	
701.37790	54	
702.37896	48	
716.31700	32	
733.31562	20	
864.47243	42	
865.83557	22	
874.41535	42	
END IONS

###FS:    #m/z: 404.72724 #charge 2+
###MS: 1237
###MSMS: 1243
BEGIN IONS
TITLE=Cmpd 226, +MS2(404.7272), 23.2eV, 9.4min #1243
RTINSECONDS=563.482
SCANS=1237,1243
PEPMASS=404.72724	47398
CHARGE=2+
200.14109	46	
207.11456	52	
210.08140	40	
215.12732	34	
216.13110	84	
217.11571	320	
217.20238	26	
217.23624	64	
219.15685	40	
221.14578	48	
222.15846	128	
222.20546	40	
230.09306	70	
230.15185	46	
231.14036	58	
235.14586	82	
239.16350	68	
240.13708	48	
241.11048	54	
249.11751	52	
254.14205	62	
256.99642	24	
257.19516	78	
262.13455	48	
267.11896	148	1+
276.13951	56	
278.16898	44	
283.13661	56	
288.37938	24	
295.16770	26	
299.16871	92	
301.15088	68	
308.20132	50	
309.19869	84	
315.18307	38	
315.22625	40	
322.19634	38	
324.23776	56	
326.20893	82	
330.20889	30	
330.26496	58	
332.19280	74	
333.17891	108	
335.17148	52	
335.21037	58	
340.21752	56	
344.21679	42	
345.17797	74	
345.22919	32	
346.18766	72	
349.22051	52	
354.23755	88	
358.22829	38	
360.17204	42	
361.21563	84	
363.21388	42	
364.17368	36	
364.22419	42	
365.11688	32	
365.17792	50	
371.27959	44	
384.20946	36	
409.24477	72	
427.25689	98	
430.20448	36	
445.26625	180	1+
448.24524	42	
470.27158	26	
477.33954	24	
483.30872	34	
485.29220	28	
487.14105	52	
493.30847	42	
513.33439	44	
520.34497	24	
529.29060	30	
533.29848	56	
534.28780	38	
547.31241	30	
556.04969	34	
556.42304	28	
574.31977	30	
575.33606	26	
586.31379	50	
592.35760	38	
593.33990	48	
594.86248	62	
603.25281	28	
642.22294	28	
681.33242	30	
703.53379	42	
END IONS

###FS:    #m/z: 380.19287 #charge 3+
###MS: 1237
###MSMS: 1244
BEGIN IONS
TITLE=Cmpd 227, +MS2(380.1929), 23.0eV, 9.4min #1244
RTINSECONDS=563.541
SCANS=1237,1244
PEPMASS=380.19287	15776
CHARGE=3+
212.10511	92	
213.12263	54	
214.10296	52	
216.12254	60	
224.13222	66	
227.13575	52	
228.13175	102	
230.11395	28	
231.11797	58	
232.06131	44	
232.17866	38	
233.14358	56	
238.08016	42	
240.12558	46	
240.15681	28	
244.12749	68	
244.17567	42	
247.12271	64	
250.08014	42	
255.18049	58	
256.17026	40	
257.10904	68	
257.16374	30	
258.10776	60	
267.14787	44	
268.12788	32	
269.11906	30	
270.14441	50	
271.13745	78	
276.10366	42	
280.12798	50	
281.13565	34	
286.13137	34	
286.17420	56	
287.13066	76	
293.19379	62	
295.74377	30	
298.15050	38	
301.16147	96	
308.12911	104	
309.08039	42	
309.13281	30	
312.08235	42	
312.22113	46	
315.17052	188	
316.16186	72	
318.12646	44	
323.09410	54	
323.16091	42	
325.15390	42	
326.14473	78	
326.19711	62	
326.30575	58	
327.15102	54	
328.14345	42	
331.38808	32	
332.14108	30	
332.21283	34	
333.65086	84	
334.09486	40	
341.17716	38	
343.17266	156	
344.19724	62	
345.15036	66	
350.13552	42	
355.23785	60	
356.20205	46	
357.21908	40	
358.20148	36	
360.17927	52	
361.18660	54	
365.16650	50	
366.21410	58	
370.16962	46	
370.25531	46	
371.23860	94	
378.99326	74	
380.21145	84	
381.18756	52	
385.21953	58	
391.11356	74	
395.19652	40	
398.24680	46	
402.20473	44	
407.20054	48	
410.25736	32	
414.24653	56	
418.73266	50	
419.11250	30	
420.17249	64	
426.23855	58	
441.24049	60	
443.32611	38	
444.28344	380	1+
460.23613	102	
461.24060	78	
474.26549	36	
480.19835	86	
485.27661	32	
488.48211	28	
491.18712	42	
505.21828	74	
506.25545	38	
510.25568	36	
513.22981	46	
519.26162	50	
543.27627	52	
545.35180	46	
555.31376	142	
568.32302	36	
571.32963	44	
573.32562	412	1+
573.57157	48	
577.24267	38	
578.25057	32	
582.36201	34	
593.35170	28	
643.30084	40	
653.28486	64	
686.67136	44	
702.39762	40	
734.33748	42	
760.33129	28	
761.35597	52	
847.39111	28	
END IONS

###FS:    #m/z: 886.04438 #charge 3+
###MS: 1245
###MSMS: 1246
BEGIN IONS
TITLE=Cmpd 228, +MS2(886.0444), 44.3eV, 9.4min #1246
RTINSECONDS=564.451
SCANS=1245-1246
PEPMASS=886.04438	8592
CHARGE=3+
204.07810	70	
205.09724	94	
212.21422	44	
225.13702	62	
242.13029	32	
264.10876	82	
272.11755	84	
324.14382	58	
348.12875	64	
349.09867	44	
359.01730	40	
366.13442	218	
407.18076	34	
412.87264	44	
428.82207	54	
443.12895	48	
483.24363	40	
495.85040	34	
529.99339	44	
582.89878	40	
634.77278	52	
673.32373	36	
683.76071	36	
716.86444	42	
787.65160	44	
END IONS

###FS:    #m/z: 358.20493 #charge 3+
###MS: 1247
###MSMS: 1248
BEGIN IONS
TITLE=Cmpd 229, +MS2(358.2049), 23.0eV, 9.4min #1248
RTINSECONDS=565.091
SCANS=1247-1248
PEPMASS=358.20493	25424
CHARGE=3+
177.56346	18	
208.55926	28	
209.10048	60	
211.11275	24	
214.15665	62	
219.12960	40	
221.09873	46	
222.00049	20	
226.15562	44	
230.15592	66	
231.09894	40	
239.14460	58	
239.74537	22	
240.15329	46	
241.11607	62	
242.13611	62	
248.10986	68	
252.10130	46	
253.08708	66	
255.16896	50	
258.14117	58	
259.09846	30	
259.13116	46	
266.11771	20	
272.17772	42	
274.12078	40	
282.13894	44	
284.16450	50	
287.01202	50	
291.16014	60	
299.19830	40	
303.17328	44	
309.21275	36	
311.18841	24	
312.20738	50	
314.21393	48	
328.20848	74	
339.20924	24	
347.20167	66	
348.20446	78	
358.19488	54	
361.82854	28	
374.24471	30	
375.22555	104	
376.93054	34	
387.17889	46	
394.04032	22	
394.63691	38	
404.21163	42	
407.23597	24	
446.26915	92	
447.32204	22	
455.23703	50	
458.29601	38	
467.26514	54	
470.42937	28	
475.28642	36	
476.50249	18	
484.28343	22	
485.27798	50	
487.28897	24	
510.01927	112	
510.27742	54	
513.27368	42	
513.32850	46	
514.33466	52	
557.33706	38	
558.33610	34	
567.33732	44	
569.36118	62	
573.31745	26	
574.36350	84	
583.34772	54	
603.34510	40	
628.32021	28	
640.36382	46	
652.36867	64	
684.39261	24	
685.43378	30	
685.52008	58	
686.38919	64	
700.31641	52	
702.42453	110	
703.47568	24	
707.84206	18	
END IONS

###FS:    #m/z: 536.80073 #charge 2+
###MS: 1247
###MSMS: 1249
BEGIN IONS
TITLE=Cmpd 230, +MS2(536.8007), 29.2eV, 9.4min #1249
RTINSECONDS=565.128
SCANS=1247,1249
PEPMASS=536.80073	24494
CHARGE=2+
179.53600	18	
201.08002	30	
203.11529	40	
209.08307	28	
213.12434	70	
214.14052	32	
217.09827	48	
226.15392	52	
228.09927	62	
234.07494	48	
239.14379	50	
247.10165	38	
254.11105	62	
254.14710	18	
257.15878	114	
272.12025	550	1+
276.16274	28	
300.14847	82	
304.19883	50	
321.15434	28	
325.20282	20	
328.24304	54	
343.19268	66	
350.14884	18	
354.99087	62	
355.16688	28	
356.21661	84	
358.19983	70	
371.19284	66	
372.19511	22	
383.53686	36	
384.19893	26	
422.23976	46	
422.95580	42	
425.28512	38	
426.98588	32	
428.83746	74	
429.24590	60	
430.17769	40	
446.26446	64	
446.39471	26	
447.25073	62	
464.87538	54	
557.33086	26	
570.29415	20	
574.35271	74	
574.63175	52	
576.34618	24	
587.34479	32	
677.40009	24	
689.26596	32	
702.15078	18	
702.41446	92	
702.47698	34	
704.41134	40	
727.43298	44	
738.39681	40	
779.56205	18	
784.47304	24	
801.47440	30	
814.48318	30	
872.51297	48	
872.57632	56	
END IONS

###FS:    #m/z: 496.71960 #charge 1+
###MS: 1247
###MSMS: 1250
BEGIN IONS
TITLE=Cmpd 231, +MS2(496.7196), 26.9eV, 9.4min #1250
RTINSECONDS=565.186
SCANS=1247,1250
PEPMASS=496.71960	16558
CHARGE=1+
205.04831	50	
210.12872	84	
216.11888	66	
218.15101	42	
221.09860	426	
222.08352	74	
223.10626	60	
224.16836	58	
225.13287	60	
226.12476	80	
229.11461	32	
231.08907	36	
237.13609	66	
239.10663	140	
239.14761	54	
240.61754	36	
241.15646	60	
244.08960	110	
247.10626	48	
249.09518	690	1+
249.17728	54	
251.08388	80	
255.13880	110	
256.08484	28	
256.16886	44	
263.11105	76	
264.13720	32	
265.15861	74	
266.80343	36	
267.10774	814	1+
268.26640	38	
274.13799	32	
275.12762	54	
277.12228	48	
283.17532	58	
284.15058	38	
285.16069	60	
285.22888	46	
289.99476	54	
292.11520	40	
295.13928	40	
296.07040	42	
301.08067	52	
302.10824	42	
312.15606	118	
315.00766	62	
315.17378	66	
318.13623	60	
320.16556	42	
328.10516	72	
338.15421	48	
343.11985	36	
344.13907	114	
344.17770	48	
347.18066	74	
348.16044	170	
353.20429	40	
354.94502	36	
366.16884	292	
366.23927	30	
367.22095	78	
371.01084	42	
373.13070	84	
373.17816	36	
383.19084	110	
383.31553	38	
384.20560	66	
386.20127	62	
387.24672	58	
390.13695	66	
400.15774	32	
401.94321	50	
407.93480	48	
409.23630	38	
427.17390	42	
430.23830	40	
435.98962	68	
444.20347	38	
445.19555	48	
448.22814	38	
450.80666	74	
454.18658	34	
471.21495	44	
472.19831	62	
473.22823	100	
476.25788	36	
479.82254	32	
481.21031	28	
483.34215	28	
487.31386	38	
495.85087	40	
497.26078	32	
498.22582	38	
500.22947	34	
END IONS

###FS:    #m/z: 569.78008 #charge 2+
###MS: 1247
###MSMS: 1251
BEGIN IONS
TITLE=Cmpd 232, +MS2(569.7801), 31.2eV, 9.4min #1251
RTINSECONDS=565.251
SCANS=1247,1251
PEPMASS=569.78008	16046
CHARGE=2+
210.13424	42	
225.16117	82	
226.15096	52	
229.12127	42	
230.20953	30	
231.13718	58	
233.14563	32	
242.16398	42	
244.16516	132	
245.08218	66	
252.19124	36	
254.14114	32	
255.13208	40	
258.15738	30	
259.13396	60	
261.11361	32	
264.93812	52	
265.15337	34	
266.18482	40	
273.13096	34	
274.15710	30	
279.14823	40	
279.38783	36	
288.14755	60	
294.06436	44	
314.18108	62	
327.35682	42	
337.14398	48	
355.16925	36	
356.18181	46	
357.19452	32	
358.19831	60	
375.12622	52	
388.21516	52	
392.97977	56	
394.91023	40	
404.20183	44	
414.83112	44	
431.18342	38	
437.13094	66	
440.81645	50	
450.19126	38	
473.14415	42	
480.18785	42	
485.27667	36	
490.95000	32	
502.27070	32	
506.82022	48	
519.26195	92	
551.22205	48	
569.90431	38	
571.24172	52	
585.38579	30	
588.77609	50	
640.88701	50	
663.83513	70	
750.35577	32	
842.43746	30	
845.70984	34	
847.39481	34	
991.51480	30	
END IONS

###FS:    #m/z: 436.26326 #charge 2+
###MS: 1247
###MSMS: 1252
BEGIN IONS
TITLE=Cmpd 233, +MS2(436.2633), 24.5eV, 9.4min #1252
RTINSECONDS=565.314
SCANS=1247,1252
PEPMASS=436.26326	10272
CHARGE=2+
202.58968	74	
219.09110	54	
223.09662	50	
225.09429	104	
228.11214	62	
230.10879	56	
231.18124	76	
234.12706	44	
239.15238	42	
240.13970	60	
244.12823	50	
249.92871	32	
250.15042	62	
254.12072	50	
257.16611	56	
258.10317	62	
261.14911	56	
265.07384	70	
266.12323	46	
270.03239	44	
272.13226	34	
277.10983	48	
282.31402	36	
285.19780	116	
294.17791	56	
297.15233	54	
299.13036	54	
309.92264	70	
311.16458	90	
311.21356	34	
314.19549	38	
328.20517	52	
329.94760	44	
335.15911	38	
339.15579	34	
340.19302	44	
341.15504	40	
344.20401	58	
344.26004	32	
348.13587	48	
349.17834	60	
351.24311	60	
354.20574	32	
357.17951	36	
364.91480	32	
366.21727	64	
370.28152	36	
371.22779	54	
383.15884	36	
386.23776	56	
395.20328	46	
397.14537	32	
398.24443	36	
402.12357	34	
407.19653	44	
408.90371	50	
410.14791	60	
410.23688	48	
413.18122	38	
413.27547	38	
414.24110	48	
419.86684	32	
426.18785	36	
432.22818	36	
441.25777	34	
443.22046	52	
457.27847	86	
473.22397	32	
483.39962	42	
489.22614	36	
495.79325	52	
499.27738	36	
503.23200	46	
507.24434	86	
508.21729	46	
510.30937	46	
513.33281	32	
514.27102	46	
526.26930	46	
529.28130	34	
532.20524	50	
543.28746	56	
553.32613	32	
576.30793	32	
580.28942	50	
590.35085	84	
613.36268	36	
615.30075	46	
652.36662	40	
659.37597	110	
659.62758	40	
661.45058	64	
664.61152	40	
754.43685	32	
760.48930	38	
856.46828	52	
END IONS

###FS:    #m/z: 445.24385 #charge 2+
###MS: 1247
###MSMS: 1253
BEGIN IONS
TITLE=Cmpd 234, +MS2(445.2438), 24.8eV, 9.4min #1253
RTINSECONDS=565.333
SCANS=1247,1253
PEPMASS=445.24385	105898
CHARGE=2+
170.20541	18	
178.66730	18	
179.91847	18	
180.25215	18	
180.50525	18	
183.10963	34	
185.85063	20	
194.34860	18	
194.71365	18	
195.88411	18	
197.85249	18	
202.08341	62	
204.13064	18	
212.12041	50	
216.07209	18	
216.11042	60	
216.76515	18	
216.87691	18	
217.05811	18	
219.14917	108	
220.13493	70	
220.87615	44	
222.07971	42	
226.15783	48	
227.12507	44	
227.16808	44	
241.16796	20	
242.76793	18	
243.16812	70	
244.47958	18	
247.43487	18	
251.80142	18	
258.14159	38	
259.25232	18	
262.90604	18	
265.16405	52	
266.86742	18	
268.12061	40	
271.10916	64	
271.22035	18	
276.22146	18	
279.58528	18	
280.99179	18	
281.03761	30	
281.49654	18	
289.29566	18	
292.92630	54	
297.16436	54	
298.94093	20	
303.10025	18	
303.88446	18	
306.22943	18	
308.61560	18	
310.25454	18	
313.57789	18	
322.92007	18	
323.21251	36	
323.65416	20	
325.25698	18	
327.19398	46	
327.91502	18	
336.37632	18	
348.67876	18	
354.90226	44	
360.87889	18	
361.21705	18	
361.58024	18	
365.06722	18	
365.14960	20	
365.22259	34	
366.15313	18	
366.53383	18	
372.40443	18	
374.56917	18	
378.46930	18	
380.40652	20	
382.19006	18	
382.45616	18	
388.86516	18	
405.18123	18	
405.89273	18	
406.69985	18	
409.63966	18	
410.27554	18	
420.51132	18	
427.76061	18	
428.41040	18	
431.40577	18	
438.30404	18	
442.41202	18	
444.28248	76	
446.22135	80	
446.28546	52	
447.20321	40	
453.57920	18	
456.19606	46	
457.01356	18	
461.78718	18	
462.06280	18	
476.39967	18	
476.99393	18	
483.29594	46	
484.24901	18	
494.82525	18	
494.87765	18	
497.36678	18	
513.20314	18	
513.28542	72	
518.32708	46	
528.51728	18	
532.62257	18	
542.91565	18	
548.49133	18	
551.13010	18	
558.21221	18	
564.79207	18	
573.03195	18	
584.32987	42	
586.28920	18	
600.29383	32	
601.31425	18	
601.39126	18	
601.61592	18	
608.49128	18	
609.55051	18	
612.21556	26	
612.94752	18	
614.39280	28	
615.32780	18	
616.93888	18	
618.81247	18	
620.01096	18	
624.08407	18	
628.82663	18	
637.70453	18	
638.12758	18	
644.36394	18	
648.18962	18	
650.19011	18	
653.72517	18	
657.36976	74	
659.13643	18	
662.63506	18	
670.71705	18	
675.66052	18	
678.63667	18	
714.39901	22	
731.41649	36	
732.43304	28	
743.39631	42	
END IONS

###FS:    #m/z: 382.86479 #charge 1+
###MS: 1247
###MSMS: 1254
BEGIN IONS
TITLE=Cmpd 235, +MS2(382.8648), 23.0eV, 9.4min #1254
RTINSECONDS=565.366
SCANS=1247,1254
PEPMASS=382.86479	36034
CHARGE=1+
212.13840	52	
215.14128	80	
217.06185	40	
220.11193	46	
225.10160	36	
225.71243	22	
226.10601	24	
230.08073	40	
232.14624	46	
235.08066	46	
235.12915	58	
237.13473	112	
237.16982	76	
244.96911	26	
248.15184	44	
253.08945	306	1+
266.15260	104	
284.11022	70	
285.16670	56	
306.11565	44	
311.20505	38	
316.20265	60	
324.12783	134	
325.11966	58	
327.21430	50	
335.19186	64	
355.10527	84	
358.14514	48	
360.17325	30	
371.21734	46	
376.66137	32	
377.19200	54	
379.71226	32	
END IONS

###FS:    #m/z: 380.19253 #charge 3+
###MS: 1247
###MSMS: 1255
BEGIN IONS
TITLE=Cmpd 236, +MS2(380.1925), 23.0eV, 9.4min #1255
RTINSECONDS=565.403
SCANS=1247,1255
PEPMASS=380.19253	30926
CHARGE=3+
207.05755	44	
207.14258	18	
211.15590	38	
213.12397	64	
214.13391	40	
223.22155	32	
229.08023	58	
231.16904	58	
233.14448	64	
238.17317	36	
242.15856	62	
244.12697	50	
251.15328	78	
254.07755	50	
254.16661	34	
258.14499	64	
266.07723	50	
269.13823	26	
271.12051	70	
272.16110	94	
276.13882	38	
283.21197	72	
287.15012	46	
292.17869	44	
293.11426	70	
293.37636	18	
302.22550	26	
303.20050	34	
308.13319	36	
309.12549	60	
327.16615	38	
328.23820	52	
328.26898	48	
331.19722	74	
343.16052	72	
343.21713	44	
356.19113	34	
358.14054	38	
363.20931	62	
369.26739	22	
370.27045	72	
386.20659	52	
387.10214	52	
398.10993	46	
408.12369	28	
408.23810	54	
413.25417	34	
414.24924	58	
415.24099	76	
425.21458	30	
427.26512	26	
442.22533	82	
444.12633	62	
444.29080	110	
445.24572	22	
445.31311	46	
448.21194	42	
451.29109	38	
453.18076	30	
461.24771	46	
462.21005	30	
476.12541	62	
480.25037	36	
481.19772	50	
485.28644	28	
486.29190	42	
488.27147	24	
518.16244	26	
519.15597	36	
519.28925	36	
521.25567	36	
533.27237	22	
550.24512	36	
555.32554	32	
555.47104	30	
573.32536	208	1+
593.30132	54	
605.23542	46	
621.29527	48	
631.34346	30	
635.23184	18	
648.28308	44	
649.24600	22	
703.31422	32	
749.38014	44	
790.39648	24	
793.38909	44	
END IONS

###FS:    #m/z: 464.71591 #charge 1+
###MS: 1247
###MSMS: 1256
BEGIN IONS
TITLE=Cmpd 237, +MS2(464.7159), 25.6eV, 9.4min #1256
RTINSECONDS=565.449
SCANS=1247,1256
PEPMASS=464.71591	32188
CHARGE=1+
205.07325	48	
207.07950	54	
208.10018	38	
209.08187	170	
209.14628	48	
210.24866	40	
212.11161	42	
217.07794	52	
218.08165	50	
219.13776	52	
221.11031	46	
222.63658	22	
225.01346	22	
225.09777	366	
225.97026	26	
226.12065	330	1+
226.22965	60	
229.15704	62	
233.15756	30	
239.12910	66	
240.09934	70	
240.16139	70	
241.07882	50	
243.14819	34	
244.13008	96	
245.07370	126	
245.10870	38	
246.18726	42	
246.27065	62	
250.09510	30	
252.15784	48	
256.12236	54	
258.16592	26	
261.12264	40	
262.13612	36	
267.10505	102	
278.14280	42	
284.09450	46	
284.13686	40	
289.15816	48	
294.11373	48	
295.09769	78	
295.17111	60	
297.07460	52	
300.19500	50	
304.12631	54	
308.08472	34	
309.09355	66	
312.15588	70	
317.90848	36	
322.15304	38	
323.16070	32	
325.18716	54	
326.13785	40	
336.12419	44	
337.19303	50	
343.19599	72	
344.14392	120	
344.19226	48	
353.08566	34	
354.13851	34	
355.14862	52	
361.20535	70	
364.11821	34	
365.11772	34	
382.13299	26	
382.19794	38	
385.12691	62	
389.18619	42	
395.15080	50	
409.79891	54	
413.15872	72	
418.29183	40	
420.19593	36	
423.13923	44	
436.86659	26	
441.21369	46	
446.24178	42	
446.85721	32	
448.69872	52	
459.16490	50	
460.28099	32	
464.23600	42	
468.20332	50	
468.31795	54	
469.16620	186	
470.16257	74	
END IONS

###FS:    #m/z: 404.72731 #charge 1+
###MS: 1247
###MSMS: 1257
BEGIN IONS
TITLE=Cmpd 238, +MS2(404.7273), 23.2eV, 9.4min #1257
RTINSECONDS=565.51
SCANS=1247,1257
PEPMASS=404.72731	48984
CHARGE=1+
214.12559	60	
215.14229	58	
216.13071	182	
217.11157	300	1+
221.01321	62	
221.15330	62	
222.14741	52	
223.13924	64	
223.17084	36	
224.18767	62	
227.12903	34	
231.11060	56	
231.14140	96	
232.11772	48	
233.15975	34	
240.16545	50	
243.31135	56	
244.11193	58	
244.17736	52	
246.11172	54	
248.11022	48	
249.11707	38	
249.15962	54	
250.14917	94	
254.14443	50	
257.19015	196	
258.14277	36	
261.10549	52	
263.12758	44	
267.17127	44	
269.12975	44	
270.15774	40	
281.19141	74	
282.13445	60	
288.19378	46	
296.16037	42	
297.17425	50	
298.13648	128	
303.17771	34	
304.15226	56	
309.20044	42	
316.70049	76	
317.17488	98	
318.17415	36	
319.20542	70	
326.21809	80	
326.27670	54	
327.17015	52	
327.20908	108	
328.16226	42	
333.19443	54	
334.18733	86	
340.19901	60	
345.18332	42	
346.16593	46	
346.20135	40	
348.10798	50	
349.21606	48	
350.24368	40	
357.71905	56	
359.20605	70	
361.24751	34	
363.13980	50	
364.18412	50	
370.17158	64	
377.23298	54	
378.21456	56	
383.23954	58	
384.24985	50	
386.22285	48	
387.20432	54	
388.21923	40	
394.11018	44	
399.21914	36	
401.26171	44	
403.18776	42	
405.21065	42	
409.24662	54	
END IONS

###FS:    #m/z: 451.22454 #charge 1+
###MS: 1247
###MSMS: 1258
BEGIN IONS
TITLE=Cmpd 239, +MS2(451.2245), 25.0eV, 9.4min #1258
RTINSECONDS=565.574
SCANS=1247,1258
PEPMASS=451.22454	21898
CHARGE=1+
209.08916	136	
211.11501	72	
213.15898	38	
215.13628	638	1+
215.23568	42	
215.27577	54	
217.09378	60	
217.11959	66	
218.26334	44	
219.13357	60	
221.08355	76	
226.11735	50	
227.11167	40	
228.09511	52	
230.15002	36	
238.11511	44	
238.14256	102	
239.11070	86	
240.12759	56	
242.12022	52	
242.16152	52	
243.12309	36	
245.13815	70	
246.17317	38	
248.11487	40	
249.09437	64	
253.06541	40	
256.16048	92	
257.10779	58	
258.15467	36	
260.93578	42	
267.11203	210	1+
270.07572	54	
277.14080	42	
285.08353	62	
287.16776	58	
293.43772	96	
297.22364	62	
298.10464	46	
298.16358	48	
301.13603	34	
308.12334	42	
308.15472	50	
308.87214	44	
310.21895	44	
311.13995	50	
314.19980	44	
317.15650	50	
319.16566	84	
322.14439	34	
323.23446	46	
327.16205	42	
327.23709	90	
328.20060	44	
337.17867	42	
341.14993	44	
344.17306	58	
345.23751	44	
350.11304	42	
354.90340	48	
355.15405	52	
360.16572	34	
367.13126	48	
367.21656	60	
370.90690	44	
379.08052	32	
392.69401	42	
393.24302	54	
398.95695	50	
404.99613	46	
410.27071	46	
416.86473	50	
421.20863	146	
421.47661	44	
431.27454	36	
432.25916	58	
433.84321	40	
439.21496	70	
442.87127	32	
444.18632	40	
444.25791	50	
452.23758	34	
453.26839	36	
455.20796	50	
END IONS

###FS:    #m/z: 886.04436 #charge 3+
###MS: 1247
###MSMS: 1259
BEGIN IONS
TITLE=Cmpd 240, +MS2(886.0444), 44.3eV, 9.4min #1259
RTINSECONDS=565.638
SCANS=1247,1259
PEPMASS=886.04436	10106
CHARGE=3+
204.08622	140	
205.09111	86	
206.08738	50	
209.10366	36	
233.14672	46	
274.93184	44	
279.15177	42	
315.12536	66	
348.11806	42	
354.91804	38	
366.13348	212	
406.17700	58	
415.01415	36	
520.81995	40	
628.89178	66	
690.66093	62	
852.59857	34	
910.13385	36	
END IONS

###FS:    #m/z: 358.20485 #charge 3+
###MS: 1260
###MSMS: 1261
BEGIN IONS
TITLE=Cmpd 241, +MS2(358.2049), 23.0eV, 9.4min #1261
RTINSECONDS=566.769
SCANS=1260-1261
PEPMASS=358.20485	112510
CHARGE=3+
151.07542	18	
158.95150	18	
161.08379	18	
164.82931	18	
165.24627	18	
167.02758	18	
172.16425	18	
172.20546	18	
176.07385	18	
185.19467	18	
190.09572	18	
196.75692	18	
201.08136	20	
201.59201	18	
210.85052	22	
211.11442	70	
212.14167	52	
219.13032	54	
220.99568	34	
221.12967	54	
222.13567	44	
228.14433	68	
232.20133	18	
232.74405	18	
234.13924	56	
236.31527	18	
237.12869	42	
237.16822	56	
237.28186	18	
239.15078	128	
241.13116	40	
241.15904	50	
243.46984	18	
246.25063	18	
249.89877	18	
251.06777	68	
251.98418	18	
257.16417	22	
258.46069	18	
259.14460	26	
263.33482	18	
267.79600	18	
270.98765	18	
274.15462	58	
281.67660	18	
284.29263	74	
289.30011	18	
295.03058	18	
298.59713	18	
302.18957	64	
305.30957	18	
306.13299	38	
309.55424	18	
310.18121	50	
315.73198	18	
315.88081	18	
321.18219	50	
327.58336	18	
336.14116	18	
346.39541	18	
347.18983	18	
350.18557	48	
356.23070	26	
358.19970	40	
363.72832	18	
369.15902	18	
373.69847	18	
374.08814	18	
375.23766	66	
378.18400	50	
379.75343	18	
383.19394	28	
386.04728	18	
386.96827	18	
388.82904	18	
399.71575	18	
402.36975	54	
405.21395	54	
406.80541	20	
410.24238	58	
411.26898	48	
412.21536	24	
428.25309	26	
429.61923	18	
429.94476	18	
433.96985	18	
440.27255	42	
440.31719	18	
446.26244	98	
447.28161	48	
447.77882	18	
448.94811	18	
451.23566	18	
455.51537	18	
456.29782	52	
460.19992	20	
464.14101	18	
470.49444	18	
474.88712	18	
477.40556	18	
483.27333	18	
484.58598	18	
488.39581	18	
506.39583	18	
506.58431	18	
507.32089	18	
513.36323	18	
514.34270	34	
521.48927	18	
526.88802	18	
543.25719	18	
548.09300	18	
573.92819	18	
574.36032	62	
575.37452	46	
584.36146	24	
586.30782	38	
589.30314	18	
591.35704	18	
597.67452	18	
609.60220	18	
614.30380	64	
620.74757	18	
630.00194	18	
636.73337	18	
638.36623	34	
649.56963	18	
653.39732	18	
674.49092	18	
685.42347	50	
686.40297	46	
689.52732	18	
690.95064	18	
699.01618	18	
713.35011	18	
714.37070	22	
716.00183	18	
718.91809	18	
725.02912	18	
733.33316	18	
735.38284	18	
738.41651	18	
740.75106	18	
741.66310	18	
748.39960	18	
752.13453	18	
753.46298	18	
767.28320	18	
801.54183	26	
802.07138	28	
END IONS

###FS:    #m/z: 536.80097 #charge 2+
###MS: 1262
###MSMS: 1263
BEGIN IONS
TITLE=Cmpd 242, +MS2(536.8010), 29.2eV, 9.5min #1263
RTINSECONDS=567.334
SCANS=1262-1263
PEPMASS=536.80097	113926
CHARGE=2+
149.56390	18	
156.07384	18	
158.14403	18	
167.52183	18	
171.90334	18	
173.98580	18	
176.53259	18	
187.13381	18	
200.28975	18	
202.07882	54	
205.04409	18	
207.05783	18	
207.89502	32	
211.06207	76	
214.12646	32	
220.13445	24	
221.08626	90	
222.11980	82	
223.12056	64	
227.07790	68	
228.12541	26	
230.77973	18	
239.14570	128	
240.13256	60	
242.15584	42	
248.85312	18	
249.89463	18	
250.98808	18	
252.15455	18	
253.10300	18	
255.12562	66	
257.16217	40	
260.34913	18	
262.60059	18	
264.17660	26	
266.13904	24	
266.25851	24	
271.62331	24	
272.12386	1156	1+
273.18112	46	
276.14406	46	
289.74989	18	
291.44078	18	
292.37532	18	
293.48172	18	
295.61527	18	
298.79851	24	
300.77639	18	
307.15986	18	
307.93093	18	
311.17502	20	
312.16502	48	
314.83975	18	
316.48114	18	
319.91632	42	
321.18947	38	
323.16938	66	
327.16439	24	
337.75533	18	
341.03393	18	
341.61414	18	
343.19571	32	
343.24539	108	
347.05330	18	
347.22945	24	
348.52240	18	
356.24530	20	
356.28928	32	
356.73450	18	
357.70400	18	
358.21809	46	
365.22725	18	
367.43126	18	
371.19207	90	
371.35971	18	
375.23525	118	
378.86909	18	
384.10086	38	
386.88025	42	
387.05673	90	
393.54460	18	
397.56291	18	
399.24623	48	
400.20683	52	
404.69672	18	
408.30063	18	
408.60211	18	
409.50725	18	
416.69352	18	
417.00343	18	
424.08241	18	
427.24663	72	
428.21541	22	
428.67045	18	
428.88079	34	
436.72200	18	
446.26900	72	
447.26796	166	1+
456.65556	18	
463.55481	18	
464.86864	42	
467.27661	46	
468.61730	18	
470.10850	18	
470.25037	18	
471.92267	30	
473.45100	18	
481.50292	18	
483.37114	18	
486.78348	18	
488.88756	18	
493.17327	18	
494.45856	18	
499.30644	18	
500.10208	18	
500.35964	18	
501.06238	18	
501.21163	20	
510.15433	18	
516.32051	20	
518.74966	18	
518.79735	18	
528.30672	18	
529.27566	18	
531.19809	20	
541.15474	18	
542.26656	20	
547.74994	18	
549.36818	18	
551.30074	40	
555.39615	18	
565.95576	18	
567.33202	40	
567.82438	44	
574.36256	102	
574.88161	18	
575.35619	162	
579.71724	18	
590.14208	18	
596.30608	18	
596.84944	18	
603.34634	34	
603.78118	18	
611.80766	18	
615.69791	18	
650.34724	38	
657.52481	34	
668.39114	24	
702.42727	78	
703.43320	66	
713.40021	38	
873.55628	46	
END IONS

###FS:    #m/z: 496.71861 #charge 1+
###MS: 1262
###MSMS: 1264
BEGIN IONS
TITLE=Cmpd 243, +MS2(496.7186), 26.9eV, 9.5min #1264
RTINSECONDS=567.35
SCANS=1262,1264
PEPMASS=496.71861	95018
CHARGE=1+
146.74748	18	
147.15681	18	
149.76563	18	
153.10908	18	
158.59201	18	
163.63517	18	
166.77059	18	
173.72006	18	
175.30020	18	
179.10139	18	
179.28358	18	
187.13739	18	
204.88296	18	
206.03470	18	
207.49871	18	
209.08717	46	
209.14344	52	
209.61158	18	
215.44161	18	
215.78365	18	
216.27220	18	
220.40247	18	
221.10053	292	1+
221.58917	18	
222.34744	28	
224.68556	18	
227.53094	18	
228.15999	68	
228.54273	18	
229.11134	82	
232.99966	18	
237.07227	18	
237.14838	42	
239.11090	86	
241.49729	18	
242.68230	18	
242.89436	18	
249.09703	566	
249.26616	20	
252.93232	18	
253.51955	18	
254.15962	22	
256.12346	42	
256.16757	62	
257.12644	36	
265.12225	124	
267.10368	412	1+
267.91594	18	
269.63437	22	
271.66448	18	
276.93963	18	
277.12314	32	
277.91610	20	
278.09065	18	
278.12870	46	
280.13779	48	
284.61400	18	
284.77960	26	
285.20596	18	
294.14376	30	
296.08544	30	
297.39086	18	
298.29420	18	
299.57931	18	
301.62341	28	
303.13670	20	
312.17036	42	
312.26771	18	
312.78127	18	
314.74688	18	
316.66741	18	
320.17701	30	
322.19358	28	
325.80001	18	
327.35130	18	
330.51727	18	
337.47161	18	
340.43488	18	
344.13932	48	
344.48377	18	
345.40245	18	
348.17030	26	
353.02206	18	
366.16755	34	
369.27971	18	
373.01073	18	
373.12796	42	
374.97449	18	
375.25835	18	
375.70970	18	
375.74521	18	
383.21335	34	
385.22497	18	
385.34826	18	
386.41246	18	
396.73364	18	
410.37627	18	
411.16129	18	
412.24459	18	
426.18631	36	
426.95448	18	
430.90582	18	
439.88346	18	
440.32269	18	
442.61021	18	
445.24875	22	
448.77068	18	
454.88999	18	
459.86017	18	
473.19416	42	
477.81280	30	
478.26676	32	
479.15275	46	
483.11800	18	
483.18704	18	
483.22731	18	
484.24614	18	
492.19153	52	
498.79194	18	
500.23034	52	
END IONS

###FS:    #m/z: 523.27194 #charge 1+
###MS: 1262
###MSMS: 1265
BEGIN IONS
TITLE=Cmpd 244, +MS2(523.2719), 28.4eV, 9.5min #1265
RTINSECONDS=567.41
SCANS=1262,1265
PEPMASS=523.27194	20370
CHARGE=1+
197.99291	106	
203.09364	114	
207.10361	46	
208.14024	38	
218.14622	140	
221.11800	36	
222.11511	92	
224.19125	52	
224.22746	38	
228.08346	32	
228.11338	46	
233.08733	96	
239.14612	192	
239.84026	30	
240.13124	632	1+
241.08034	46	
241.15597	42	
243.12721	80	
243.15885	82	
246.11985	56	
247.14622	38	
258.14979	58	
261.50751	46	
263.07562	50	
265.12577	46	
267.13157	44	
268.18665	48	
276.14308	54	
288.10920	38	
296.11564	34	
298.17176	36	
301.61316	120	
308.20876	30	
310.17979	60	
311.17695	42	
312.14838	74	
314.17154	34	
315.14053	42	
315.17918	46	
329.17589	48	
330.12248	102	
331.12702	34	
335.20331	78	
336.20823	46	
346.97064	50	
347.18495	44	
351.16073	96	
353.10766	32	
353.21712	86	
354.21559	44	
363.16483	38	
370.23425	48	
372.19301	58	
376.77614	30	
381.08977	58	
382.20439	36	
396.92183	46	
409.91962	38	
410.93295	36	
412.87734	32	
418.22571	40	
419.22504	62	
426.21289	44	
430.87468	90	
431.16097	54	
431.88426	48	
431.94284	36	
437.21911	40	
441.14641	30	
442.29643	56	
443.21332	94	
443.80629	66	
444.20758	36	
450.19219	36	
452.19812	36	
459.17600	44	
461.25440	42	
464.23607	76	
481.01999	58	
481.27482	54	
482.24695	130	
483.25681	44	
487.16501	52	
492.23842	46	
497.26137	38	
522.29106	32
[truncated: 20,969,150 more chars]
