# Supplementary material for: Substrate Specificity and Peptide Motif Preferences of β-Lytic and L5 Proteases from Lysobacter spp. Revealed by LC–MS/MS Analysis
Source: Int J Mol Sci. 2025 Sep 4;26(17):8603. doi: 10.3390/ijms26178603 (PMC12429127; doi:10.3390/ijms26178603)
Supplement: Supplementary file 1 [file ijms-26-08603-s001.zip › 24r2+Beta_Slot2-24_1_2190_5.1.201.mgf]

###	D:\Data\results\2025\02\25\24r2+Beta_Slot2-24_1_2190.d\ProteinAnalysisResults.mgf
###	D:\Data\results\2025\02\25\24r2+Beta_Slot2-24_1_2190.d\analysis.baf
###	24r2+Beta_Slot2-24_1_2190.d
###	Instrument: micrOTOF-QII
###	Manufacturer: Bruker
###    24r2+Beta
###    PeakWidth 5.00, MiniumIntensity 10, S/N 1Apply threshold 0, Threshold 10
###    Retain Residuals no, Create neutrally no,
###    FullScan Parameters: AdductIon (+)+H (-)-H, LowMass 0, HighMass 8000, MaxCharge charge decon 4, MinPeaks 3
###    Perf. isotope decon yes, Max Charge Istopic decon 6, MW agreement 5.00, Abund. cutoff 2.00, Envelope cutoff 75.00
###    MaxRes   Parameters: AdductIon (+)+H (-)-H, LowMass 0, HighMass 8000 
###    Perf. isotope decon yes, Max Charge Istopic decon 6, Abund. cutoff 2.00
###    MSn      Parameters: AdductIon (+)+H (-)-H, LowMass 0, HighMass 8000 
###    Perf. isotope decon yes, Max Charge Istopic decon 4, Abund. cutoff 0.05
###    Global Charge Limit: no 3, Prefer FullScan Result: yes, Export what: 2 (0=non deconv/1=deconv only/2=mixed), NoMSMSSignals: 150, Intensity threshold: 10, NoMSSignals (deconv): 2, NoMSSignals (non-deconv): 2, NormalizeData: no, SingleCharged: yes
###
COM=24r2+Beta_Slot2-24_1_2190.d
USERNAME=Demo User

###FS:    #m/z: 487.91451 #charge 1+
###MS: 1
###MSMS: 2
BEGIN IONS
TITLE=Cmpd 1, +MS2(487.9145), 24.8eV, 0.0min #2
RTINSECONDS=0.5915
SCANS=1-2
PEPMASS=487.91451	52294
CHARGE=1+
198.95296	152	
202.98207	70	
214.93383	4370	1+
214.99613	68	
218.92820	336	
228.95931	154	1+
229.91954	68	
230.90447	184	
232.94518	1000	1+
234.94245	226	1+
236.90370	76	
243.90188	112	
243.96358	68	
244.92153	116	
245.42762	74	
255.95714	238	
261.91532	72	
262.92821	88	
263.00921	78	
264.43232	82	
265.43265	68	
270.89332	100	
273.93365	88	
276.90203	74	
283.94001	152	
284.86342	120	
284.92352	96	
286.42301	68	
287.38041	92	
288.89782	100	
290.92540	100	
291.91598	114	
292.91438	656	1+
293.41778	168	
293.91285	402	1+
294.42969	104	
297.85524	82	
302.91836	404	
304.42491	74	
304.89732	88	
304.92636	104	
306.93090	188	1+
310.93315	82	
310.95899	72	
312.42741	78	
312.93697	68	
313.90040	120	
314.81699	70	
314.87260	638	1+
314.93015	88	
320.90599	140	
320.98563	148	1+
322.89425	90	
324.40258	72	
325.85792	98	
330.87954	112	
331.86463	112	
331.91491	72	
334.92289	96	
336.88194	82	
336.95491	68	
337.24162	70	
337.96821	82	
338.90209	70	
339.84668	84	
339.93800	72	
340.36907	78	
341.42171	80	
342.16063	116	
342.84871	72	
343.38815	92	
343.85528	70	
344.18261	84	
344.37772	100	
345.24538	94	
346.82532	122	
346.92372	150	
348.85563	124	
349.87622	96	
350.89377	1184	1+
353.32853	74	
354.91294	70	
356.52446	102	
358.39968	106	
358.88184	80	
360.88339	162	
361.85231	118	
361.89963	152	
362.01621	94	
362.39035	118	
362.90535	616	
364.18015	76	
364.84900	162	
365.89339	80	
366.32864	74	
368.05328	68	
368.17016	76	
368.32604	68	
368.86054	136	
368.90588	902	1+
370.87352	148	
371.86519	108	
371.92980	112	
372.91660	72	
373.84873	122	
374.87800	114	
376.29239	74	
376.87927	642	1+
378.35497	310	1+
378.89290	118	
380.82218	96	
380.93289	80	
381.85173	440	1+
382.85583	372	1+
384.34676	82	
384.85688	124	
384.88534	114	
385.87795	72	
386.84723	118	
388.36240	206	1+
388.89102	136	
390.90218	110	
392.50968	90	
392.85587	1728	1+
394.36572	86	
395.00561	70	
395.20729	80	
396.19478	106	
397.87511	128	
398.81824	98	
399.87528	144	
400.87095	200	
403.39192	150	
403.86730	102	
404.87716	2516	1+
404.98342	116	
406.82990	98	
406.92705	88	
407.84151	94	
410.86568	3130	1+
411.36732	148	
412.38439	96	
412.54214	84	
412.86965	462	1+
413.19899	100	
413.33783	78	
418.84867	240	1+
419.39097	166	1+
421.33733	100	
422.88596	186	
423.83683	82	
423.87671	488	1+
424.87581	384	1+
425.15468	70	
425.33746	94	
427.86180	92	
428.87670	6482	1+
432.85983	134	
433.86340	128	
434.88781	78	
437.83101	88	
440.88784	220	1+
445.35348	80	
445.84184	102	
445.89872	174	
446.88751	3336	1+
448.79201	84	
458.88876	124	
460.90484	118	
462.35943	86	
464.90108	834	1+
470.90415	72	
474.85606	294	1+
475.82203	74	
478.88528	102	
479.37981	82	
483.91008	68	
488.93063	92	
492.26389	116	
492.86696	180	1+
END IONS

###FS:    #m/z: 319.93601 #charge 1+
###MS: 1
###MSMS: 3
BEGIN IONS
TITLE=Cmpd 2, +MS2(319.9360), 23.0eV, 0.0min #3
RTINSECONDS=0.6135
SCANS=1,3
PEPMASS=319.93601	50398
CHARGE=1+
145.78175	18	
147.00811	18	
155.36969	18	
156.15622	18	
157.75832	18	
162.53333	18	
165.61427	18	
165.64131	18	
169.45486	18	
170.70824	18	
182.24615	18	
183.14056	18	
185.88705	18	
185.98015	18	
192.61307	18	
193.78103	18	
194.74725	20	
195.86285	18	
198.95088	36	
199.54726	44	
199.61442	18	
200.89702	48	
201.63776	18	
203.76126	18	
204.96230	40	
206.63507	18	
208.43573	18	
209.53660	18	
211.75468	18	
212.87203	46	
214.68797	18	
214.94402	98	
216.86828	46	
216.91954	118	
219.97402	238	1+
220.40061	18	
222.96594	76	
225.10698	44	
225.92321	78	
228.86952	96	
229.60137	18	
230.15877	18	
230.24642	18	
231.42735	18	
231.60715	18	
231.94664	48	
232.95156	44	
233.93037	92	
234.92843	100	
234.97152	70	
236.91352	122	
237.61206	18	
237.98720	300	
238.02187	46	
238.77113	18	
238.97997	108	
243.64054	20	
243.72252	18	
244.93748	36	
246.86911	60	
247.99009	26	
248.96498	18	
249.01932	56	
249.20535	18	
251.13642	58	
252.91569	72	
252.95750	84	
254.92166	52	
255.94726	28	
255.99735	590	1+
256.91862	30	
257.15628	38	
257.43019	18	
258.67037	18	
261.99171	66	
262.13661	18	
262.96632	18	
263.16200	80	
264.88703	40	
265.98745	30	
269.61240	18	
270.70005	18	
273.76323	18	
274.06311	18	
274.14136	18	
277.98178	68	
278.91178	28	
279.02395	62	
279.11321	278	
282.89517	32	
283.32132	18	
284.85271	18	
285.46909	18	
286.45490	18	
286.66827	18	
286.80264	32	
286.89755	28	
287.86774	22	
288.01701	18	
290.90726	76	
291.47668	18	
291.90723	20	
294.90364	44	
295.92711	48	
297.87556	32	
299.38417	18	
304.88334	58	
311.84968	24	
313.81178	18	
314.62172	18	
314.95765	52	
318.00301	18	
318.12902	34	
319.13830	66	
319.80374	18	
320.30204	62	
320.85745	36	
322.27861	18	
322.89727	36	
END IONS

###FS:    #m/z: 358.92466 #charge 1+
###MS: 1
###MSMS: 4
BEGIN IONS
TITLE=Cmpd 3, +MS2(358.9247), 23.0eV, 0.0min #4
RTINSECONDS=0.6385
SCANS=1,4
PEPMASS=358.92466	42892
CHARGE=1+
155.42206	18	
158.93464	18	
161.01038	18	
161.05703	18	
164.26533	18	
166.96874	18	
169.50272	18	
171.72528	18	
172.22115	18	
174.86050	18	
175.82366	18	
177.19819	18	
180.46389	18	
183.95167	18	
184.50768	18	
194.92568	436	1+
195.75841	30	
195.95813	28	
196.87477	18	
199.77769	18	
203.57764	18	
204.00123	18	
204.99258	18	
208.13255	18	
208.58740	18	
210.39653	18	
212.93616	172	
213.10187	18	
213.57746	18	
213.91205	82	
214.93410	112	
215.10682	44	
215.28090	18	
215.84764	18	
215.93190	70	
218.90868	46	
222.33846	18	
222.53428	18	
223.94231	78	
225.09755	30	
225.91260	74	
226.89144	64	
227.89262	36	
228.09391	30	
228.45290	18	
229.55363	18	
230.90652	92	
230.94706	124	
231.02007	64	
231.07429	28	
231.52723	22	
231.90975	60	
232.87649	42	
234.90036	102	
234.94848	50	
235.70535	18	
235.95611	440	1+
236.92057	64	
237.02481	58	
238.10133	38	
239.58811	44	
239.90049	18	
240.88798	26	
241.12304	54	
242.92076	76	
243.73072	18	
243.88653	54	
247.05759	62	
247.96311	24	
248.92355	70	
249.20950	18	
249.70719	18	
250.14308	18	
250.90821	66	
251.45720	18	
252.20729	18	
252.90550	164	
252.95925	92	
253.02626	40	
253.80394	28	
253.95957	286	
253.99348	28	
254.92424	42	
255.92067	78	
257.91972	32	
258.45080	36	
258.91815	112	
266.97560	62	
270.92212	76	
270.96730	160	
271.26200	18	
272.97314	54	
273.78061	20	
275.84400	18	
276.92375	160	
276.96397	56	
277.04101	52	
277.92551	84	
277.99488	46	
278.93832	38	
280.51200	74	
282.50861	20	
286.92310	206	
287.58044	18	
288.92909	22	
289.95438	18	
290.83559	56	
290.99330	72	
292.23034	18	
293.93272	44	
293.97956	24	
294.01538	26	
294.67746	18	
294.93470	578	1+
294.98813	102	
295.61554	36	
295.97637	58	
296.87939	34	
297.24342	18	
298.94101	42	
299.94032	410	1+
300.86018	24	
301.03121	18	
301.35022	18	
305.63209	18	
306.92938	64	
307.93706	60	
308.27749	18	
308.91870	20	
310.46216	18	
310.68430	18	
312.95139	158	
313.55134	18	
313.94737	72	
314.04834	40	
316.97414	32	
317.21147	32	
317.26701	38	
317.83446	18	
317.95254	1416	1+
318.01787	30	
318.11623	42	
318.17183	50	
319.19355	18	
319.40846	68	
321.13880	18	
325.95666	18	
332.90346	26	
332.94983	76	
335.96928	198	1+
336.86608	68	
337.96400	48	
341.24126	32	
342.21460	52	
354.01059	46	
358.09711	46	
END IONS

###FS:    #m/z: 446.88702 #charge 1+
###MS: 1
###MSMS: 5
BEGIN IONS
TITLE=Cmpd 4, +MS2(446.8870), 24.9eV, 0.0min #5
RTINSECONDS=0.6645
SCANS=1,5
PEPMASS=446.88702	41080
CHARGE=1+
193.95989	58	
214.89567	40	
214.93477	2306	
215.93488	170	1+
217.82154	32	
218.00545	30	
218.92554	102	
219.02594	110	
219.93248	54	
222.92194	98	
223.77845	66	
223.96686	78	
224.44363	158	
228.91656	80	
228.94905	272	
229.90344	52	
230.90605	382	
230.94805	44	
232.94419	962	1+
234.93023	30	
234.96506	70	
236.41313	112	
236.96521	64	
239.97301	48	
242.11063	68	
242.95347	54	
243.23943	66	
244.93132	42	
245.92575	78	
246.92162	54	
246.96327	50	
248.91673	216	1+
250.91483	62	
250.93835	42	
252.97408	56	
253.94085	84	
254.42319	64	
254.88721	78	
254.92873	50	
255.95725	74	
256.00448	84	
259.96797	68	
265.43664	70	
271.95125	38	
272.44578	116	
273.96859	46	
274.90811	48	
274.94164	50	
276.90307	30	
276.97553	66	
279.97603	56	
280.13393	52	
282.93712	48	
290.91126	78	
290.94695	82	
291.91268	40	
292.92149	74	
292.97509	38	
294.94719	54	
295.21784	52	
296.99103	52	
299.87112	74	
300.93369	60	
302.89724	192	1+
303.00771	82	
304.95884	50	
306.81822	46	
306.89460	40	
308.93671	58	
313.24901	68	
314.37854	68	
316.90482	44	
319.88725	56	
320.86623	30	
320.91321	138	
321.23332	70	
322.90029	148	
322.96347	58	
324.89765	72	
327.91066	30	
328.91162	106	
331.88966	56	
332.87683	78	
335.87351	40	
335.93207	34	
336.89439	138	
337.93136	140	1+
338.40448	58	
341.99399	38	
342.90587	46	
344.89920	248	
345.11429	44	
345.90680	366	1+
345.99154	72	
346.90939	258	1+
347.03872	54	
348.85283	70	
348.91433	44	
349.88151	56	
350.88330	134	
354.93468	70	
356.87112	50	
357.24910	78	
357.39278	36	
358.90080	34	
360.88540	70	
362.90515	870	
363.92993	90	
364.01461	54	
364.92145	144	
365.55025	74	
366.86675	54	
369.43653	52	
370.94116	74	
371.85816	48	
372.93682	34	
373.15009	56	
373.93282	92	
374.88256	82	
374.92804	72	
376.88836	58	
376.92962	58	
377.92474	60	
379.38383	54	
380.91283	426	1+
382.88610	172	
382.92469	388	1+
384.86101	66	
385.84524	62	
386.89838	52	
387.89589	48	
391.88358	52	
395.89653	60	
396.83953	80	
399.17604	40	
399.89490	36	
400.86120	74	
400.94820	30	
402.08642	36	
402.27629	30	
402.82512	52	
402.88871	32	
404.88120	66	
406.27744	56	
406.87997	30	
408.86026	84	
424.95571	86	
427.22150	48	
429.27626	34	
432.37637	54	
432.87093	374	1+
434.44292	36	
434.80494	34	
435.87913	86	
436.88121	60	
440.84905	66	
448.17067	142	
448.84760	70	
450.82979	34	
451.83948	38	
END IONS

###FS:    #m/z: 397.91310 #charge 2+
###MS: 1
###MSMS: 6
BEGIN IONS
TITLE=Cmpd 5, +MS2(397.9131), 23.0eV, 0.0min #6
RTINSECONDS=0.688
SCANS=1,6
PEPMASS=397.91310	34842
CHARGE=2+
193.96311	84	
198.96440	40	
200.94783	80	
202.53468	44	
215.00691	74	
216.94180	52	
216.97092	94	
218.93001	82	
228.94316	126	
230.90981	358	
231.93079	76	
232.90716	72	
232.94622	308	
234.89967	64	
236.93909	106	
237.87126	60	
241.88873	76	
243.89420	78	
246.35713	76	
246.95285	76	
247.93032	46	
248.91987	82	
249.91133	46	
250.89112	110	
250.95484	186	
252.92473	44	
254.94312	50	
255.42917	84	
255.89459	62	
255.96305	48	
256.90299	48	
256.96588	56	
257.09261	64	
257.91095	82	
261.90708	60	
262.99625	84	
266.92055	46	
268.96648	40	
269.92322	52	
271.89468	46	
272.90651	128	
273.90331	794	1+
274.14996	52	
274.80486	40	
278.91100	60	
279.43271	44	
282.91057	58	
285.00331	50	
286.88172	84	
287.43614	68	
288.09691	78	
289.90494	56	
290.91141	168	
291.91035	1448	1+
291.97283	48	
292.82418	50	
292.91160	968	1+
292.96550	42	
295.93554	58	
297.03008	84	
297.86407	70	
298.96575	72	
299.93944	44	
300.92856	140	
302.91541	94	
303.91252	88	
304.91645	66	
305.91120	62	
306.90774	130	
308.92425	102	
310.92187	414	1+
311.00204	68	
312.90325	80	
313.94189	98	
313.98849	60	
314.92978	96	
315.01672	46	
315.87234	56	
315.93841	86	
316.01074	44	
317.92376	90	
319.40450	106	
320.45787	96	
320.87881	154	
320.92918	40	
321.42645	50	
322.41471	48	
324.20504	58	
325.88617	48	
327.90358	62	
328.91823	158	
328.96597	76	
329.22021	66	
330.42865	68	
332.89812	86	
332.93294	58	
333.90778	42	
333.95145	90	
334.93063	74	
334.96815	60	
338.41214	116	
338.87844	60	
338.94087	48	
340.88805	46	
345.92365	60	
346.43273	46	
348.22285	54	
348.40499	62	
350.81449	46	
350.86606	74	
350.90379	218	1+
356.89075	54	
356.94569	76	
358.13784	44	
358.92833	42	
361.40494	74	
361.94649	58	
362.90508	44	
364.87705	52	
366.85249	76	
366.91740	60	
368.94575	74	
369.91955	76	
375.92996	106	
378.89161	82	
380.93334	44	
381.22432	82	
384.85700	48	
384.91537	90	
386.92444	48	
388.89628	86	
392.90875	48	
392.98846	72	
394.94674	78	
396.89518	50	
398.27380	54	
404.89758	46	
408.86658	40	
414.87746	52	
415.93823	62	
416.89593	224	
417.33679	96	
418.89856	58	
424.87063	44	
428.85768	1386	1+
428.85800	68	
436.83892	46	
439.85256	134	
440.84918	52	
442.87497	64	
445.83147	72	
450.75065	54	
456.87224	42	
458.91635	48	
462.85851	40	
516.80543	54	
618.84486	282	1+
END IONS

###FS:    #m/z: 433.21576 #charge 5+
###MS: 1
###MSMS: 7
BEGIN IONS
TITLE=Cmpd 6, +MS2(433.2158), 23.7eV, 0.0min #7
RTINSECONDS=0.7175
SCANS=1,7
PEPMASS=433.21576	6460
CHARGE=5+
171.23754	48	
200.95551	104	
213.09472	72	
214.93278	2212	1+
215.34984	114	
216.93274	46	
217.09860	60	
218.92264	256	
222.92727	84	
228.95013	98	
229.96014	42	
230.84942	52	
230.97726	82	
231.92222	46	
232.94323	404	1+
234.96549	136	
236.93618	96	
237.44140	64	
242.95136	80	
246.90922	88	
250.95261	156	
250.98605	48	
254.95148	62	
280.92148	86	
284.43785	90	
284.87494	76	
285.91320	60	
286.96678	44	
290.90628	108	
292.91775	46	
292.94991	52	
294.18135	44	
296.87731	70	
302.90360	50	
303.90996	182	
304.90583	118	
305.40667	68	
306.97486	62	
308.88155	92	
310.87804	78	
310.92637	44	
311.09623	76	
313.41158	58	
313.81536	58	
314.85968	56	
316.94594	124	
318.87592	92	
320.92779	68	
321.91812	118	
321.95879	52	
322.92111	90	
324.56394	46	
325.40204	70	
326.92017	56	
326.95609	124	1+
330.31331	78	
330.91288	120	
330.96837	58	
331.94358	60	
332.88938	158	
333.92647	42	
334.88864	40	
339.42414	56	
339.89036	124	
339.93373	46	
340.91691	66	
341.89134	80	
342.88937	52	
344.37132	78	
345.85773	184	1+
345.89058	96	
346.93657	46	
347.92665	62	
348.84062	42	
349.53832	88	
350.90453	490	1+
351.41550	50	
351.84007	58	
352.89174	84	
352.93276	60	
353.36788	86	
353.41245	74	
353.89533	228	1+
354.33688	48	
354.37624	88	
354.92371	72	
355.40805	48	
357.70105	44	
357.88759	62	
359.90654	124	
360.41614	72	
365.40803	64	
365.97057	54	
366.93272	62	
366.96637	54	
367.88360	50	
367.96990	78	
368.91259	180	
369.88761	52	
370.90750	202	1+
372.38941	60	
374.90104	64	
375.86912	42	
376.87836	56	
376.95296	44	
377.91712	76	
378.85426	82	
378.91531	52	
380.93061	82	
382.93274	44	
386.93016	136	
388.91790	50	
391.28209	64	
391.91697	74	
392.20062	74	
392.95248	46	
401.50785	104	
402.91024	56	
410.89049	46	
410.92840	48	
417.92649	46	
418.09246	64	
428.89249	52	
431.91580	44	
432.06819	48	
432.20174	70	
432.90081	50	
434.60898	98	
438.86535	50	
442.90777	48	
443.91519	58	
444.15512	46	
444.85633	42	
446.85616	54	
448.84195	104	
448.90154	50	
457.84815	74	
458.87288	100	
458.92920	86	
459.87579	70	
460.86660	60	
461.88167	44	
462.84131	42	
464.93251	42	
478.92210	56	
480.87028	62	
494.81788	46	
504.85978	44	
517.70606	52	
539.85997	48	
541.21671	66	
552.78618	54	
553.83095	64	
585.86716	66	
602.77366	62	
617.74651	44	
644.76764	182	1+
724.79047	310	1+
767.82948	138	1+
783.62721	88	1+
808.73901	246	1+
866.63385	96	1+
1122.43678	122	
END IONS

###FS:    #m/z: 310.93167 #charge 1+
###MS: 1
###MSMS: 8
BEGIN IONS
TITLE=Cmpd 7, +MS2(310.9317), 23.0eV, 0.0min #8
RTINSECONDS=0.7455
SCANS=1,8
PEPMASS=310.93167	30592
CHARGE=1+
163.24348	20	
192.94849	20	
197.54907	80	
209.89450	64	
210.89738	162	
210.93357	74	
212.96827	46	
214.17537	60	
214.93647	126	
215.99023	24	
220.12436	28	
226.96426	86	
227.93488	44	
227.97085	30	
228.90630	350	1+
228.94707	448	
229.12017	20	
234.97945	44	
235.94388	74	
236.96562	56	
236.99629	102	
237.13381	46	
237.16684	52	
237.89208	44	
238.12156	54	
238.90235	74	
242.12210	66	
242.20759	26	
245.90842	54	
246.91739	654	1+
246.95502	160	
247.09140	52	
248.21804	26	
248.90288	102	
249.00227	48	
250.92470	68	
251.92355	138	
252.92395	44	
253.12349	30	
256.92164	34	
258.99053	38	
263.92302	62	
264.92926	272	1+
265.00679	36	
265.07055	58	
266.91547	128	
268.87970	50	
268.93916	102	
269.18504	42	
269.27552	40	
269.79247	44	
269.93525	104	
270.29740	304	
270.92073	30	
271.03445	30	
282.91482	20	
286.88684	36	
286.94111	58	
287.14911	40	
287.93961	90	
289.98132	52	
290.93070	46	
293.00371	30	
294.86231	40	
294.90988	22	
296.90315	58	
301.62485	40	
304.89431	96	
305.15555	72	
305.90264	26	
308.93183	50	
308.98539	22	
310.15224	32	
310.96786	42	
311.26777	50	
312.19956	44	
314.87708	50	
END IONS

###FS:    #m/z: 349.92021 #charge 1+
###MS: 1
###MSMS: 9
BEGIN IONS
TITLE=Cmpd 8, +MS2(349.9202), 23.0eV, 0.0min #9
RTINSECONDS=0.773
SCANS=1,9
PEPMASS=349.92021	29946
CHARGE=1+
204.92386	50	
206.93287	32	
207.11951	70	
208.93841	344	
209.02051	90	
209.89015	44	
209.97769	64	
210.88415	118	
212.94892	60	
214.59179	28	
214.93398	430	
215.96009	80	
216.90351	40	
218.91966	20	
219.63681	58	
221.94113	24	
222.11609	82	
222.92922	210	
224.94400	18	
225.90331	82	
226.95388	418	1+
227.89978	116	
228.51433	24	
228.96052	48	
229.61729	20	
229.93224	62	
230.90649	28	
232.91295	270	
232.96063	56	
234.95580	48	
235.89571	70	
236.93287	36	
237.08962	56	
237.12260	64	
237.43001	72	
237.89168	42	
238.90093	78	
240.94867	308	
243.91626	40	
244.95882	356	
245.90900	134	
246.02354	48	
246.91239	148	
246.95654	90	
246.99969	60	
247.90867	80	
248.42558	48	
248.90893	38	
249.93879	50	
249.98042	30	
250.66495	26	
250.92603	1246	1+
251.00566	40	
254.95152	56	
258.95850	364	
260.92961	116	
260.96816	72	
261.93287	98	
262.53641	20	
262.92413	72	
262.97209	88	
263.93029	46	
264.85185	20	
264.94031	98	
266.90790	82	
266.94731	38	
266.97584	84	
267.93681	126	
267.97193	64	
268.83236	28	
268.93817	2034	
269.24128	44	
269.65300	28	
269.95418	48	
270.08035	32	
271.98547	50	
274.71945	38	
274.94229	96	
276.92612	86	
276.97871	38	
277.90606	46	
278.88689	58	
278.94069	66	
279.93740	38	
280.09949	80	
284.95058	116	
284.98872	44	
285.95328	66	
286.72795	30	
286.94712	2104	1+
287.02288	62	
287.44257	32	
288.95788	46	
290.93548	70	
290.96674	56	
291.93881	32	
294.85789	58	
294.93841	62	
295.95397	34	
300.95913	56	
303.92310	112	
304.96227	82	
305.05576	30	
305.98313	30	
308.33743	20	
308.94731	152	
309.96410	124	
310.09617	34	
310.18428	48	
316.63743	80	
316.93791	402	1+
318.86458	30	
323.47712	22	
323.98267	20	
324.79379	20	
327.94797	24	
329.06689	20	
332.91555	68	
336.89215	28	
348.83044	32	
350.19728	54	
END IONS

###FS:    #m/z: 313.93227 #charge 2+
###MS: 1
###MSMS: 10
BEGIN IONS
TITLE=Cmpd 9, +MS2(313.9323), 23.0eV, 0.0min #10
RTINSECONDS=0.8025
SCANS=1,10
PEPMASS=313.93227	28372
CHARGE=2+
198.94524	198	1+
205.07203	58	
212.96091	180	1+
214.94473	60	
214.96955	86	
219.92432	54	
225.95565	42	
230.90509	116	
230.97309	114	
231.99438	82	
232.90610	28	
232.96106	112	
234.97218	60	
237.96029	20	
240.90521	54	
242.98914	40	
246.90586	38	
248.91524	152	
248.98393	350	1+
249.08456	36	
249.94274	44	
250.98395	182	
252.97041	38	
253.99014	46	
254.15460	42	
254.97000	86	
255.16758	34	
255.91535	84	
256.15015	42	
257.98047	46	
258.96569	68	
260.99865	66	
262.91097	60	
266.91503	66	
268.89303	68	
268.98155	42	
270.20155	26	
272.00954	70	
272.21510	40	
272.99505	80	
273.08169	82	
273.11624	20	
274.00225	28	
275.94057	90	
276.94037	64	
278.87502	64	
288.93482	40	
290.90827	36	
291.90723	46	
294.93100	74	
296.90875	134	
304.52671	20	
304.91609	68	
314.30471	72	
314.89547	106	
316.87303	24	
332.86302	56	
332.94499	60	
336.87017	50	
341.73877	22	
342.90347	62	
343.63721	36	
343.91180	24	
352.92301	62	
354.90926	56	
356.91576	20	
372.86390	22	
372.90298	50	
378.65638	18	
382.32648	20	
414.85548	38	
496.11585	34	
597.80729	20	
END IONS

###FS:    #m/z: 474.86089 #charge 2+
###MS: 1
###MSMS: 11
BEGIN IONS
TITLE=Cmpd 10, +MS2(474.8609), 24.5eV, 0.0min #11
RTINSECONDS=0.831
SCANS=1,11
PEPMASS=474.86089	28086
CHARGE=2+
193.95751	52	
194.45898	106	
204.98473	54	
214.93346	3182	1+
215.51608	50	
216.92606	408	1+
222.92660	62	
222.95220	60	
223.94621	68	
228.90265	66	
228.95175	246	
230.90483	352	
232.94470	686	1+
234.95397	72	
236.93954	104	
238.93720	80	
246.88620	174	
246.95334	84	
260.92202	80	
263.43391	64	
264.95973	270	
265.89916	60	
271.98573	72	
272.44332	74	
272.91289	54	
278.91843	56	
280.88931	56	
280.93881	62	
281.94150	54	
283.90609	58	
284.95039	62	
286.93397	66	
293.00325	90	
293.84846	62	
294.16784	90	
297.87814	66	
303.89956	80	
311.87348	72	
314.85324	76	
314.91435	74	
315.86148	180	
318.83274	60	
320.92660	114	
321.92474	64	
322.90124	108	
324.92931	74	
325.22641	68	
326.01355	64	
326.85753	56	
328.90667	76	
330.47254	54	
331.90405	86	
332.40662	64	
332.87757	300	
333.87667	144	
334.87077	94	
334.92550	56	
335.37824	58	
337.37616	66	
338.15738	56	
338.87253	62	
339.37201	76	
339.96155	76	
343.93773	60	
344.89830	352	
344.99672	52	
346.89578	68	
348.87154	156	
349.87223	72	
350.88361	1542	1+
351.21446	84	
351.53752	60	
353.43289	86	
354.36574	50	
354.83618	62	
359.87164	130	
360.87972	114	
361.89766	148	
364.88681	90	
364.92521	108	
365.87856	84	
365.92680	86	
368.89625	1358	1+
368.98232	148	
370.89382	590	1+
371.94359	104	
372.37886	70	
373.89885	426	1+
374.90636	262	1+
375.34427	66	
376.86292	174	
376.93643	128	
377.18279	72	
379.86602	94	
380.84219	56	
380.92040	208	
382.92008	96	
383.83804	56	
383.94491	60	
386.90333	750	1+
388.21901	70	
388.85887	74	
388.91657	146	
390.04155	56	
391.84973	70	
391.90210	128	
392.37948	166	
392.84645	230	
392.90639	418	1+
393.06969	74	
393.87280	54	
395.90445	76	
396.85574	118	
396.89941	74	
397.38735	84	
397.85931	112	
398.88792	76	
399.86836	82	
400.41803	64	
400.90607	56	
401.87185	78	
404.90313	102	
406.31458	60	
408.88316	66	
409.86914	52	
409.93272	54	
410.93168	550	1+
412.75509	62	
412.88950	276	1+
414.87891	768	1+
416.88213	182	1+
418.85587	58	
419.83864	100	
420.91707	54	
425.36120	92	
430.05617	66	
430.90137	90	
432.89442	248	1+
433.82453	76	
434.89597	272	1+
437.88264	140	
442.91142	76	
450.88983	60	
451.90008	64	
452.90013	56	
453.06338	56	
455.90234	94	
474.86480	100	
475.86348	92	
477.28427	76	
484.85747	70	
492.87329	248	
494.81261	92	
496.85543	62	
498.86369	66	
502.83759	68	
504.82986	56	
504.87092	134	1+
506.90407	78	
510.89053	92	
515.76907	92	
527.15533	98	
547.87843	50	
548.81957	56	
601.83223	280	1+
665.31986	116	
716.81209	158	1+
724.79703	324	1+
725.72541	56	
732.75649	274	1+
762.69750	212	1+
767.75556	254	1+
778.75350	176	1+
788.73818	178	1+
795.49811	92	
820.72826	148	1+
939.79032	170	1+
END IONS

###FS:    #m/z: 368.24186 #charge 6+
###MS: 1
###MSMS: 12
BEGIN IONS
TITLE=Cmpd 11, +MS2(368.2419), 23.0eV, 0.0min #12
RTINSECONDS=0.863
SCANS=1,12
PEPMASS=368.24186	5968
CHARGE=6+
202.91448	42	
202.96814	60	
204.90837	30	
209.89067	40	
212.87230	48	
212.93400	46	
213.02056	68	
214.93491	724	
216.92752	48	
218.57605	36	
218.72282	30	
218.92209	74	
220.19482	52	
225.17839	94	
225.89677	60	
226.94330	54	
227.89954	116	
228.94605	68	
228.98084	96	
230.88269	108	
231.89058	56	
232.94959	26	
236.88027	56	
237.90810	104	
237.94856	84	
238.92571	38	
238.96970	54	
242.93598	70	
243.96520	50	
244.93132	112	
245.91141	198	
246.01145	58	
246.88985	70	
246.93029	96	
248.97016	40	
250.81219	34	
250.92684	68	
251.97296	56	
252.96657	68	
256.91509	82	
257.91556	68	
260.96133	52	
261.97106	38	
262.93756	180	
263.09016	46	
263.92536	454	
266.89713	154	
266.96033	100	
267.15066	72	
267.97520	46	
268.90172	34	
268.94126	60	
270.93363	92	
272.90997	42	
274.91016	84	
275.04657	44	
275.94757	44	
276.90447	44	
277.91564	86	
278.93658	58	
278.98935	28	
280.44744	58	
280.85058	44	
280.94374	28	
281.79900	52	
282.94911	60	
284.90236	206	
284.97078	96	
285.90813	82	
286.59006	32	
286.88455	36	
286.93256	410	1+
289.92387	90	
289.98494	54	
290.90426	82	
291.40554	52	
292.92424	280	
294.93418	56	
294.97054	52	
295.92281	50	
298.96211	88	
300.87563	44	
302.92396	164	
303.19182	36	
303.92955	84	
304.13745	42	
304.94014	622	
308.92452	64	
310.92493	58	
312.93259	32	
316.88812	92	
316.92545	202	
318.88508	48	
320.93298	114	
322.94516	254	
323.96791	48	
325.88151	28	
327.95427	88	
328.92889	50	
330.94908	34	
332.92053	54	
333.89298	68	
334.07824	26	
336.88685	42	
341.15836	36	
341.87803	60	
342.90675	44	
343.96421	48	
344.83207	68	
346.92479	72	
347.10079	62	
348.92941	30	
352.94416	78	
354.91522	74	
355.88033	76	
362.89319	52	
366.88561	58	
366.93776	52	
367.15883	36	
368.30224	46	
368.91089	40	
369.22819	44	
369.30959	26	
369.90562	50	
376.86288	92	
376.92458	52	
378.90847	64	
381.92483	86	
385.99179	30	
404.87602	48	
406.87980	70	
418.80279	36	
418.87643	80	
419.93761	54	
428.85809	50	
430.82307	40	
433.25788	58	
435.81256	62	
438.87637	56	
444.83914	46	
445.84068	52	
446.89158	40	
452.81236	60	
465.90759	28	
480.88227	26	
482.88366	60	
504.82965	32	
526.85704	56	
655.68946	58	
1150.61493	76	
1527.28539	36	
END IONS

###FS:    #m/z: 458.87981 #charge 2+
###MS: 1
###MSMS: 13
BEGIN IONS
TITLE=Cmpd 12, +MS2(458.8798), 25.4eV, 0.0min #13
RTINSECONDS=0.8985
SCANS=1,13
PEPMASS=458.87981	26050
CHARGE=2+
198.95269	116	
210.11490	66	
214.93295	4778	1+
215.00960	92	
218.92411	174	
222.93354	246	
223.95526	90	
226.91565	70	
228.97068	106	
230.90321	150	
232.94326	672	1+
234.93828	98	
236.91203	64	
236.95037	110	
239.97484	124	
246.95024	702	
248.91423	64	
248.98113	78	
250.96652	72	
255.95601	98	
258.91159	66	
262.93610	104	
263.14482	76	
263.43359	122	
264.47137	72	
264.92676	184	
264.96018	420	
266.92118	62	
267.00123	88	
270.88928	72	
271.94206	68	
272.90180	134	
273.98084	82	
274.44069	78	
276.06226	68	
283.91669	128	
284.44445	84	
285.00289	82	
286.89926	80	
290.91910	376	1+
292.97633	186	
294.91632	102	
296.44163	62	
299.84427	72	
302.43672	76	
302.91133	78	
303.87703	78	
304.93738	174	
305.86115	66	
306.03064	64	
307.87471	78	
308.87150	64	
308.92848	92	
310.92917	80	
310.99020	266	
311.84780	110	
312.87633	132	
313.22593	118	
314.87921	160	
316.90324	84	
318.88887	160	
319.88641	170	1+
320.92100	318	
322.90502	280	1+
324.40376	76	
324.84804	92	
324.94464	94	
327.92256	66	
329.00022	92	
329.86158	102	
330.88868	100	
331.36970	82	
332.89415	260	
333.96651	104	
334.89539	404	1+
334.95684	76	
336.85918	96	
336.90549	160	
337.91111	66	
340.91943	64	
343.94373	102	
346.40142	82	
347.39477	76	
347.87987	134	
348.90178	120	
349.88329	546	1+
350.98111	64	
351.52826	82	
352.01937	78	
352.91469	820	1+
353.36248	70	
354.10724	70	
354.85559	60	
354.91558	486	
355.84620	88	
355.88817	158	
356.88532	76	
356.93594	66	
357.86410	274	1+
357.91957	248	1+
360.38129	84	
360.88323	690	
362.41446	74	
362.90409	686	1+
364.89648	68	
365.37504	66	
365.85181	68	
367.12886	96	
367.88325	148	
368.91573	530	1+
369.20974	98	
370.92696	306	1+
371.38774	62	
372.92325	278	
373.87513	60	
375.37995	88	
375.85787	194	
375.93311	306	
376.90082	324	
377.92169	526	
378.38407	68	
378.90036	542	1+
379.20990	64	
379.54375	84	
380.91397	192	
381.89490	72	
382.88315	80	
383.94122	80	
384.39873	84	
384.87658	70	
386.92525	68	
393.88616	104	
394.92495	526	1+
396.91059	438	
407.16767	64	
412.88330	68	
413.37603	78	
414.92777	160	
416.84927	80	
416.89697	338	
417.22892	62	
417.85871	70	
418.95068	74	
419.92231	66	
426.85587	90	
433.85738	60	
434.88957	104	
437.90491	98	
438.88588	76	
440.30245	68	
447.50241	68	
447.86255	78	
454.91305	64	
457.82593	68	
458.88328	304	1+
459.82349	76	
460.88257	64	
474.85315	140	
476.89451	192	
477.88832	72	
481.35525	80	
489.85511	78	
492.86900	160	
500.08954	62	
522.83592	68	
653.85120	90	1+
682.78856	176	1+
688.78152	388	1+
784.76115	198	1+
788.74333	404	1+
792.71795	280	1+
796.84944	102	1+
801.85107	62	
804.76529	158	1+
805.75798	108	1+
END IONS

###FS:    #m/z: 417.21840 #charge 6+
###MS: 1
###MSMS: 14
BEGIN IONS
TITLE=Cmpd 13, +MS2(417.2184), 23.7eV, 0.0min #14
RTINSECONDS=0.931
SCANS=1,14
PEPMASS=417.21840	6812
CHARGE=6+
196.93818	74	
206.90231	48	
211.00334	68	
214.93110	1420	
214.99240	46	
215.02380	70	
216.93505	326	1+
216.97679	48	
220.97015	70	
222.91344	52	
228.94610	82	
230.90560	134	
232.94269	262	1+
234.46093	72	
234.94503	76	
240.89365	50	
243.83763	46	
246.01987	54	
246.96339	112	
248.92661	118	
250.94024	98	
252.93783	46	
254.93344	70	
255.98158	118	
256.10821	50	
256.88267	48	
256.97177	58	
258.01526	58	
258.95287	56	
260.16698	50	
260.93165	66	
264.87821	58	
268.93597	52	
270.95560	58	
271.87681	54	
272.00199	62	
273.14175	52	
273.90370	222	1+
274.97586	54	
276.91328	72	
279.98473	48	
281.11045	60	
285.96721	56	
286.90675	58	
288.91360	198	1+
289.86515	82	
291.40586	76	
292.91082	88	
293.20634	68	
293.90532	86	
294.19758	64	
294.88798	140	1+
294.92741	122	
294.97994	66	
298.36798	80	
298.88249	74	
299.87019	62	
301.89341	54	
302.90749	86	
303.35586	62	
304.94229	84	
305.43408	48	
305.88843	50	
306.89748	216	
307.88152	50	
308.88243	46	
308.92633	76	
308.95700	68	
309.88264	162	1+
310.93747	234	1+
311.20739	64	
311.91136	88	
312.06852	50	
312.92786	86	
313.00543	46	
314.89090	116	
315.02286	58	
315.88940	64	
315.98272	66	
316.88688	426	
317.91147	92	
318.13386	128	
318.89608	78	
320.96077	54	
322.38623	78	
324.94727	48	
325.89512	56	
326.90566	86	
327.40095	132	1+
328.90460	174	
328.94192	136	
329.38019	74	
330.84826	50	
330.91476	80	
333.82041	74	
334.00756	66	
334.90175	1084	1+
337.35373	76	
337.41943	76	
338.91924	110	
343.87586	90	
344.90138	116	
344.97114	52	
346.94540	92	
348.88399	56	
350.90339	50	
350.93795	122	
351.89720	86	
352.85397	88	
352.91107	1796	1+
356.89133	62	
358.91010	64	
359.92245	78	
360.39247	72	
362.80855	46	
362.90767	58	
367.89902	52	
368.85143	56	
370.92340	540	1+
372.71864	64	
373.92717	52	
375.23988	82	
375.93750	196	
376.94461	112	
377.18361	84	
377.91887	130	
378.92411	58	
379.89601	46	
382.90562	58	
383.16837	54	
384.85775	64	
387.93971	44	
388.16154	60	
392.90828	70	
393.88968	72	
393.95304	80	
394.92587	48	
401.94452	52	
406.86606	48	
416.81876	88	
416.89440	210	
417.22240	164	
418.34688	106	
418.97393	52	
426.87985	66	
428.88882	54	
431.83145	70	
434.40520	58	
434.87371	58	
435.88327	44	
447.84484	62	
455.34536	86	
474.87120	58	
475.20421	48	
497.86214	66	
512.84236	48	
537.44719	66	
556.90116	52	
637.80213	312	1+
639.80272	342	1+
655.79149	58	
658.80982	140	1+
661.79483	200	1+
665.82801	52	
678.78471	374	1+
679.78248	350	1+
683.77057	122	1+
700.03575	86	
END IONS

###FS:    #m/z: 437.89182 #charge 2+
###MS: 1
###MSMS: 15
BEGIN IONS
TITLE=Cmpd 14, +MS2(437.8918), 24.5eV, 0.0min #15
RTINSECONDS=0.9645
SCANS=1,15
PEPMASS=437.89182	25108
CHARGE=2+
192.10002	110	
193.95972	60	
198.86992	70	
198.95221	202	1+
200.95970	60	
201.95178	58	
206.98600	82	
214.93515	1738	1+
215.01575	140	
216.93467	94	
216.97600	80	
218.92834	174	
223.94212	106	
224.43893	58	
228.95281	124	
230.90749	96	
232.94283	486	
232.98716	60	
233.56165	70	
233.96242	68	
234.95338	70	
235.93972	72	
236.89438	62	
239.97336	66	
240.98470	70	
242.95658	74	
246.94449	128	
252.94179	66	
253.17983	72	
253.92358	110	
254.93620	102	
255.45450	64	
255.95693	74	
257.05645	70	
261.10535	62	
261.91482	82	
262.93471	526	1+
270.87991	122	
270.94205	64	
271.89946	1084	1+
272.90365	940	1+
276.85275	66	
276.88768	74	
280.88664	72	
283.91266	178	
286.93417	68	
290.91364	2038	1+
292.92194	292	
293.86162	126	
294.91979	78	
295.75629	72	
296.88681	242	1+
300.91282	82	
301.93297	114	
304.43100	60	
306.89072	68	
307.01136	64	
307.91879	64	
308.92461	1036	1+
309.00581	62	
310.86859	132	1+
313.93635	192	
314.89081	120	
315.90285	84	
316.36202	88	
316.89365	62	
318.92264	142	
320.88065	64	
322.85927	66	
322.91144	84	
324.86708	84	
327.37643	82	
327.90751	78	
327.94045	68	
330.38150	66	
331.90689	112	
331.94770	120	
332.53606	62	
332.87466	140	
332.94308	106	
333.90165	70	
333.94535	68	
334.93454	122	
335.86990	150	
336.89891	230	1+
337.01839	70	
338.91725	112	
340.89223	76	
341.42360	92	
342.86708	64	
342.91898	88	
343.88371	290	1+
344.17812	82	
344.40161	82	
347.90425	152	
348.39783	100	
349.88997	62	
349.97036	90	
350.96060	206	
351.95882	84	
352.90214	118	
354.90944	114	
355.89301	120	
355.93013	110	
356.87627	126	
356.91154	78	
360.09741	70	
360.95099	136	
361.89600	140	
361.98515	64	
362.39811	84	
362.90881	278	
363.85790	90	
368.95190	64	
369.87958	70	
374.18447	84	
374.82484	78	
375.86801	80	
377.91603	198	
377.98324	82	
378.89120	612	
379.91702	130	
380.10723	60	
380.92143	96	
385.39751	58	
386.90455	80	
388.86765	112	
395.94584	150	
396.21723	58	
396.90970	238	1+
397.29769	62	
406.87521	152	
410.84666	98	
413.93700	62	
414.87646	76	
414.96311	74	
416.58046	68	
421.15449	72	
421.86596	76	
422.39952	66	
424.88317	76	
427.96046	70	
431.88608	80	
437.89614	64	
443.31124	78	
443.73261	82	
443.83642	66	
445.58650	70	
450.90755	68	
456.92038	58	
458.88685	242	1+
474.88505	70	
474.93480	60	
476.88825	82	
478.95615	70	
492.91253	58	
494.94760	66	
498.81017	74	
520.78331	62	
520.82795	76	
522.79876	66	
538.86412	76	
542.87075	172	1+
607.23611	98	
667.75918	106	1+
688.77717	204	1+
696.83432	260	1+
700.78124	520	1+
706.74380	120	1+
720.76402	198	1+
736.80110	240	1+
740.85502	208	1+
744.84073	178	1+
746.80421	230	1+
751.78836	134	1+
765.75955	130	1+
END IONS

###FS:    #m/z: 380.40677 #charge 6+
###MS: 1
###MSMS: 16
BEGIN IONS
TITLE=Cmpd 15, +MS2(380.4068), 23.0eV, 0.0min #16
RTINSECONDS=1.005
SCANS=1,16
PEPMASS=380.40677	11008
CHARGE=6+
194.92600	52	
196.92696	78	
198.96012	108	
204.93244	58	
213.93413	54	
214.81808	50	
214.93301	7532	1+
215.06836	96	
216.93757	274	1+
217.97961	58	
218.95324	56	
218.98311	40	
220.91672	58	
222.93549	134	
223.09002	78	
223.95381	50	
226.91854	46	
230.89952	60	
232.94824	1132	1+
234.94522	140	
235.03703	72	
236.43875	78	
236.92858	52	
238.59248	84	
238.92377	140	
240.07243	74	
241.09164	44	
243.90676	66	
244.92897	60	
245.15872	50	
246.85698	80	
248.91090	72	
248.99508	62	
250.88242	36	
250.94500	608	1+
251.92735	234	
252.90920	72	
253.92488	62	
254.42335	52	
254.53948	76	
254.94179	50	
255.43921	48	
255.91902	650	1+
256.11710	38	
256.87077	56	
256.92366	564	1+
258.95382	74	
259.10406	182	
259.93523	72	
261.46584	44	
262.93174	260	1+
266.40101	76	
266.92838	50	
267.91236	64	
268.93777	850	1+
270.08365	84	
270.95233	100	
272.43510	82	
272.85165	84	
272.97327	50	
273.97103	282	
274.93630	798	1+
275.05440	54	
276.04419	50	
276.07994	40	
276.91963	158	
276.97176	162	
277.11412	60	
277.90662	66	
278.87901	206	1+
278.92102	654	1+
280.91949	150	
282.87452	94	
282.93332	84	
283.90904	62	
285.86790	74	
285.92947	44	
286.94906	638	1+
288.94861	48	
289.42798	64	
289.88267	52	
290.91656	38	
292.17128	38	
292.42825	60	
292.72586	48	
292.84043	50	
292.94780	1646	1+
293.52019	72	
293.90715	52	
295.91480	68	
296.93361	1728	1+
297.15283	214	1+
298.88524	138	
299.93354	60	
300.96229	56	
302.91312	118	
304.89266	86	
304.93105	72	
305.41658	104	
306.94748	94	
308.92269	46	
309.88498	60	
309.98190	42	
310.84106	56	
310.96577	46	
314.39887	88	
314.90370	152	
314.94626	3118	1+
314.99096	134	
315.16537	218	1+
315.53478	44	
316.88452	176	1+
318.13490	74	
319.94943	64	
323.91580	90	
327.44642	48	
327.89788	68	
332.90032	84	
332.95944	382	1+
333.17718	68	
334.18861	174	
334.89712	50	
334.97472	56	
335.89503	40	
338.18679	50	
338.97947	52	
339.17921	44	
339.25493	44	
339.94733	40	
342.95692	64	
344.54801	72	
350.81917	86	
352.91763	92	
353.80203	68	
356.90090	58	
356.99395	46	
357.90474	72	
358.01362	46	
360.87451	52	
363.21340	56	
368.87993	66	
370.40515	42	
370.90227	106	1+
373.90003	76	
374.91845	40	
378.83391	62	
379.92562	42	
380.22504	40	
380.86996	54	
381.21713	56	
381.89918	90	
384.88751	80	
392.85794	38	
400.87622	42	
410.36311	62	
410.92297	40	
412.87830	56	
418.77428	54	
421.84353	38	
429.99358	86	
471.84943	54	
475.92511	42	
484.85680	74	
500.80060	42	
507.83001	48	
507.96700	38	
510.91586	228	1+
521.92953	64	
524.22867	38	
527.86084	152	1+
528.79320	118	1+
562.81036	60	
592.77703	282	1+
662.14773	108	
END IONS

###FS:    #m/z: 464.89164 #charge 2+
###MS: 1
###MSMS: 17
BEGIN IONS
TITLE=Cmpd 16, +MS2(464.8916), 25.6eV, 0.0min #17
RTINSECONDS=1.0405
SCANS=1,17
PEPMASS=464.89164	22808
CHARGE=2+
202.97095	86	
214.93244	3152	1+
217.94309	78	
218.93008	92	
218.98710	74	
221.09142	58	
222.92351	66	
228.94651	282	
229.90383	80	
231.16306	94	
232.94684	594	1+
236.93726	234	1+
240.98018	68	
242.93954	66	
244.91707	116	
246.91946	130	
246.95990	226	
248.91857	178	
250.95202	160	
251.41545	74	
252.96624	86	
253.92468	200	
254.42801	162	
262.37041	92	
263.94857	138	
265.93012	64	
268.17913	76	
272.90977	72	
273.97188	106	
278.87947	306	
283.90491	60	
286.89619	60	
288.89615	66	
288.93634	74	
288.98989	68	
289.86392	78	
293.36316	104	
296.88709	1194	1+
300.83067	80	
302.91044	184	
308.89697	64	
309.87066	80	
311.36070	64	
314.90132	1012	
316.85717	106	
317.87573	76	
318.89573	96	
322.96264	62	
325.21486	74	
325.37445	104	
326.85417	92	
326.90001	62	
326.95235	104	
327.90982	86	
329.95573	76	
330.93438	98	
331.26899	62	
331.88165	92	
332.91297	750	1+
333.86533	94	
334.86966	76	
335.41179	84	
336.35987	66	
336.89457	102	
337.86355	74	
338.92446	96	
339.38572	82	
339.90421	90	
341.01876	62	
342.84728	94	
344.89351	434	1+
345.35184	78	
346.87338	114	
348.84479	150	
348.89069	122	
349.90183	100	
350.95191	96	
352.90126	106	
353.86350	152	1+
353.90688	298	1+
354.95278	64	
356.01247	60	
356.43461	92	
357.86853	216	1+
358.87381	148	1+
358.91844	182	
358.98839	84	
359.98319	100	
360.89206	264	1+
360.95418	100	
361.84355	88	
363.02892	62	
363.93199	84	
364.89725	214	
365.07725	70	
365.36962	90	
367.44981	64	
367.88562	102	
368.37731	62	
368.62994	82	
368.87901	126	
370.88722	324	1+
371.93284	80	
374.39841	62	
374.94555	136	1+
376.90477	220	1+
376.94508	86	
378.95483	98	
380.40819	122	
380.91294	238	
381.92736	228	
384.86873	114	
385.89051	86	
386.38433	84	
386.89936	82	
387.89427	72	
388.37343	72	
388.86956	94	
390.87780	154	
390.94135	70	
391.34806	58	
395.41286	62	
396.88012	214	1+
398.43183	60	
398.85516	108	
399.39499	92	
399.88646	120	
400.90782	356	1+
402.00239	80	
402.88118	170	
404.87734	142	1+
406.87531	586	1+
408.91254	58	
410.39032	66	
410.88918	148	
414.87225	64	
414.96826	68	
415.15515	68	
416.08175	104	
416.89107	130	
417.89978	320	1+
418.98066	70	
420.89166	158	
423.28415	82	
424.27958	62	
426.75606	70	
428.87814	80	
432.87255	96	
433.21965	106	
435.93196	82	
436.89813	62	
448.90255	74	
457.31942	64	
458.88231	144	
464.40104	78	
467.29229	72	
468.85794	66	
472.89958	74	
473.36171	82	
475.79816	68	
478.30115	124	
478.83356	88	
482.35102	80	
484.86094	60	
488.86330	100	
489.20520	72	
490.85285	66	
492.86815	114	1+
506.84471	146	1+
507.84777	120	1+
520.85483	280	1+
524.85853	400	1+
542.87949	332	1+
620.90870	60	
629.78810	308	1+
684.83983	246	1+
686.79418	182	1+
697.43991	62	
708.80029	208	1+
724.79775	218	1+
732.70808	326	1+
742.77513	154	1+
748.76051	166	1+
750.70010	274	1+
761.74362	274	1+
764.79214	636	1+
767.86210	156	1+
777.78408	196	1+
822.70463	172	1+
844.77485	122	1+
845.77008	130	1+
END IONS

###FS:    #m/z: 524.86077 #charge 3+
###MS: 1
###MSMS: 18
BEGIN IONS
TITLE=Cmpd 17, +MS2(524.8608), 28.5eV, 0.0min #18
RTINSECONDS=1.077
SCANS=1,18
PEPMASS=524.86077	22168
CHARGE=3+
205.93322	82	
214.93350	2742	1+
215.06811	104	
216.94378	102	
218.92332	92	
222.92302	82	
223.93579	88	
228.94313	68	
230.94765	80	
232.94312	832	1+
234.95406	222	1+
241.92932	80	
243.66490	72	
243.95149	66	
244.92504	76	
246.92245	64	
246.96025	252	
248.92362	78	
253.93163	124	
255.95979	78	
255.98524	88	
274.94324	88	
282.92766	76	
283.95286	56	
290.91583	58	
291.92543	66	
292.91440	572	1+
292.97543	70	
296.92628	60	
300.02432	70	
303.95801	94	
304.43521	86	
306.90508	84	
308.97336	78	
311.42435	92	
318.89500	94	
318.95935	68	
319.59263	72	
320.91474	64	
321.92077	68	
325.85345	66	
328.91015	320	
332.40794	78	
332.90718	110	
333.93733	84	
338.85216	62	
338.93383	68	
340.91551	62	
341.92164	60	
344.89949	176	
346.93548	268	1+
347.29881	64	
348.85464	88	
348.95833	68	
349.87039	64	
349.92538	300	1+
351.13139	64	
362.90179	266	
363.93028	58	
364.94214	358	
366.89613	88	
368.15393	56	
368.89060	122	
370.89436	128	
371.41321	88	
372.87584	56	
373.35942	62	
373.93628	66	
378.79489	66	
379.87638	60	
380.91376	212	
382.81316	68	
382.93736	72	
383.85351	62	
384.90338	64	
386.89328	60	
388.07378	80	
388.89557	66	
390.82502	68	
392.87438	100	
393.38194	92	
396.81432	62	
396.91636	70	
398.35797	72	
398.86159	66	
399.20187	62	
401.79183	124	
402.85535	146	
404.91861	86	
405.25202	68	
406.90839	72	
414.87601	154	
416.91393	138	
418.87886	226	
418.96650	74	
419.87153	94	
420.69598	68	
420.91030	130	
422.85695	90	
423.84374	60	
424.86481	112	
425.85595	96	
426.81105	100	
428.83454	72	
428.87438	86	
428.94407	74	
429.42844	60	
431.13351	82	
431.82724	58	
432.52918	102	
436.87020	308	1+
438.91042	64	
441.81489	92	
442.88408	146	
443.83108	164	
443.87873	110	
444.84227	152	
444.96201	58	
445.82801	112	
446.36282	66	
446.80237	80	
448.86915	58	
449.84193	84	
451.35429	72	
452.82552	128	
453.83105	94	
454.38176	58	
455.84083	64	
456.84250	74	
457.92117	66	
458.87557	126	
459.83937	70	
460.84400	112	
460.90757	366	1+
461.86129	98	
462.83774	94	
462.89517	68	
464.86134	60	
464.88420	70	
468.85674	92	
472.84759	72	
474.85695	238	1+
476.89881	192	1+
478.95370	66	
490.77445	82	
492.75407	72	
492.85449	62	
495.14638	70	
506.29926	78	
506.38103	62	
510.87203	56	
523.32119	62	
524.86759	452	1+
525.76756	66	
535.83053	62	
542.88915	164	1+
596.77314	66	
602.76127	70	
602.83145	274	1+
605.30544	60	
636.87755	72	
641.76893	86	1+
644.79194	466	1+
666.80245	188	1+
680.09248	86	
817.68622	136	1+
826.66630	222	1+
839.69729	234	1+
858.73422	200	1+
865.72769	208	1+
868.72176	212	1+
882.71163	162	1+
976.01172	116	
END IONS

###FS:    #m/z: 515.87129 #charge 2+
###MS: 1
###MSMS: 19
BEGIN IONS
TITLE=Cmpd 18, +MS2(515.8713), 25.3eV, 0.0min #19
RTINSECONDS=1.116
SCANS=1,19
PEPMASS=515.87129	21350
CHARGE=2+
188.92866	80	
214.93241	2346	1+
218.92559	350	
220.50159	82	
223.94339	84	
224.44108	72	
228.89278	100	
228.94980	204	
230.90273	184	
233.94918	136	
234.44935	68	
234.94869	226	
236.94793	118	
241.95574	174	
245.48821	86	
246.91490	90	
248.92425	88	
250.95314	104	
252.91287	62	
252.97399	96	
253.95855	100	
254.44355	84	
254.92960	94	
262.94957	70	
264.94437	156	
271.94474	108	
272.93358	76	
280.89192	68	
280.93938	66	
282.93280	68	
283.91432	58	
286.93808	142	
288.68973	92	
292.91770	68	
293.75440	58	
294.91588	104	
300.95842	60	
302.91052	620	1+
303.10679	76	
304.94077	118	
311.21836	144	1+
311.42898	66	
313.39855	88	
313.89460	80	
315.40903	84	
318.88527	70	
318.94246	76	
320.42916	60	
320.91717	700	1+
322.43814	92	
322.95737	70	
323.90385	296	
328.92275	78	
331.91999	220	1+
334.88427	66	
335.43046	64	
336.89444	344	
338.88394	176	
338.93852	96	
339.91803	68	
341.40195	80	
341.89390	80	
342.11499	78	
343.87542	58	
344.83650	84	
344.89615	266	
346.91683	58	
348.87496	312	
349.90614	88	
350.89189	78	
352.84163	60	
352.88662	86	
354.95923	76	
361.88937	74	
361.99974	64	
362.90004	230	
364.95821	60	
367.01117	64	
370.89444	152	
374.36873	56	
376.86855	322	1+
378.87160	194	
379.83656	58	
380.91697	88	
382.86394	60	
384.90053	206	
386.86813	158	
388.36704	60	
388.88017	58	
389.83976	76	
389.89094	104	
389.97260	96	
390.84449	68	
390.97823	82	
392.83867	62	
393.90219	66	
394.87681	410	
395.43887	76	
396.87962	594	1+
401.86965	74	
404.87957	288	
405.83036	90	
406.85705	82	
406.89854	136	
407.91060	92	
409.88359	72	
410.85315	494	1+
410.97120	58	
412.89421	552	1+
414.89115	1154	1+
414.96641	92	
415.95178	112	
417.63699	100	
417.85065	68	
419.87465	70	
423.84679	74	
424.87663	150	
425.80763	60	
426.07815	96	
427.87559	58	
428.33659	64	
428.86938	242	
428.94156	92	
430.89889	246	1+
432.87455	3078	1+
432.98683	58	
433.89728	500	1+
434.89548	316	1+
434.99182	70	
435.34288	60	
436.17394	78	
437.35611	60	
437.81571	92	
438.86146	56	
439.81788	68	
442.83682	100	
444.89973	80	
446.87402	222	
447.86800	156	
448.87287	90	
450.53389	90	
450.88623	388	1+
451.94468	74	
454.91387	56	
455.95637	58	
456.83099	246	1+
457.83917	172	1+
458.89017	96	
463.88709	62	
464.89353	714	1+
468.26308	74	
468.90064	60	
470.84340	76	
473.83003	258	1+
474.96959	58	
476.88581	100	
492.84610	1372	1+
497.26822	66	
498.86499	58	
504.81564	58	
505.82142	62	
506.88464	60	
509.89660	242	1+
510.85522	232	1+
514.86782	154	1+
520.82996	72	
547.83591	84	
550.73906	60	
552.89919	58	
562.17464	92	
590.82306	132	
704.78260	62	
732.74508	266	1+
736.71884	198	1+
780.78463	250	1+
782.78645	154	1+
783.72201	66	
817.65003	116	1+
832.77157	338	1+
839.71794	258	1+
840.72523	220	1+
858.70724	274	1+
860.69717	160	1+
882.73563	206	1+
946.75163	96	1+
1021.68506	202	1+
END IONS

###FS:    #m/z: 406.91465 #charge 4+
###MS: 1
###MSMS: 20
BEGIN IONS
TITLE=Cmpd 19, +MS2(406.9147), 23.3eV, 0.0min #20
RTINSECONDS=1.1535
SCANS=1,20
PEPMASS=406.91465	21278
CHARGE=4+
187.93781	72	
194.93426	60	
196.92577	86	
198.95265	98	
212.98321	86	
214.93679	864	1+
215.02237	70	
216.89035	64	
216.92783	70	
217.93557	64	
218.92724	256	
220.94583	260	
222.92374	86	
223.95861	602	1+
224.45025	78	
227.90464	82	
230.90418	96	
232.95005	864	1+
235.45160	86	
236.92836	72	
239.88038	64	
241.89708	64	
241.95253	176	
242.45626	92	
242.95116	70	
243.89550	100	
244.89985	58	
244.98197	80	
246.06917	72	
246.96762	64	
247.00858	60	
248.35187	64	
248.93701	88	
249.86745	80	
249.91305	182	1+
249.96085	64	
250.95298	226	
251.89810	70	
253.96341	74	
253.99062	92	
255.97090	130	
256.97437	92	
260.93416	60	
260.96412	56	
262.00433	60	
263.44374	76	
265.95101	100	
267.87395	68	
267.92929	72	
268.92225	58	
273.91133	86	
274.01609	70	
276.92301	60	
278.90028	60	
279.86172	56	
279.90653	86	
279.95456	80	
280.87552	68	
280.90586	62	
281.88598	54	
282.87762	124	
282.92723	76	
282.96832	62	
284.40153	76	
284.91371	244	
290.38418	80	
293.00227	56	
293.39402	70	
294.92623	56	
295.91484	114	
296.90276	78	
297.89183	96	
298.88137	64	
298.91421	312	1+
300.95717	120	
301.88673	304	1+
302.42722	72	
302.93193	144	
306.89834	120	
307.43874	74	
307.88284	168	
308.93507	86	
309.41775	82	
310.40013	68	
311.90255	312	1+
313.89812	298	1+
314.94282	106	
317.38746	112	
317.91322	78	
318.88065	98	
318.93426	132	
320.94885	184	
321.57222	100	
321.94275	78	
322.21281	64	
322.43919	64	
324.96567	56	
325.88824	326	
325.94423	72	
326.41724	78	
328.01698	68	
328.39740	80	
328.92661	60	
330.00714	64	
330.91191	58	
331.44061	68	
331.91093	114	
335.39636	86	
336.88441	90	
338.21278	74	
338.90297	306	1+
338.96051	68	
339.41896	78	
340.40995	72	
341.90366	312	1+
343.40384	100	
343.89727	138	
343.93050	140	
343.97174	68	
345.89060	82	
346.97012	74	
347.90209	54	
348.87459	94	
351.43147	58	
353.88745	222	1+
354.89446	142	1+
359.93105	106	
361.96400	58	
362.40868	58	
362.81421	56	
362.90717	252	
370.91609	62	
372.91681	60	
373.90057	58	
374.91659	58	
375.45117	84	
378.84743	64	
380.85860	68	
380.90938	82	
382.92211	78	
386.79065	82	
386.90920	60	
387.89699	66	
391.88357	66	
400.87139	56	
401.11449	68	
404.87775	78	
410.89531	64	
410.95612	76	
418.86656	72	
418.92435	56	
421.85318	74	
422.89642	60	
424.83791	60	
428.86673	70	
429.33655	56	
430.91322	106	
432.87492	74	
440.35896	68	
460.35260	56	
465.89822	514	1+
472.87126	146	
522.82085	60	
608.85539	206	1+
638.82730	318	1+
645.82504	242	1+
658.79602	140	1+
811.70834	154	1+
END IONS

###FS:    #m/z: 401.89721 #charge 2+
###MS: 1
###MSMS: 21
BEGIN IONS
TITLE=Cmpd 20, +MS2(401.8972), 23.1eV, 0.0min #21
RTINSECONDS=1.1935
SCANS=1,21
PEPMASS=401.89721	21134
CHARGE=2+
195.93252	76	
213.98133	46	
214.93358	5630	
214.99257	148	
215.04636	144	
215.56587	52	
215.92945	74	
216.87115	66	
216.96348	56	
216.99433	56	
217.93235	50	
224.83998	70	
228.95133	202	
228.98639	58	
232.94452	1522	1+
234.88857	72	
235.94073	160	1+
237.89378	66	
239.99082	54	
241.97125	70	
242.45310	78	
244.88056	168	
246.95884	134	
248.03755	72	
248.92839	90	
250.90869	72	
250.95818	332	
253.91990	92	
253.95432	52	
254.19686	88	
254.94630	68	
255.90717	122	
255.96254	198	
256.44548	62	
258.02273	50	
260.89349	66	
267.86774	74	
268.94685	150	
270.90722	76	
271.92427	66	
272.93502	114	
274.88951	266	1+
276.93606	52	
276.96955	60	
278.21661	68	
278.88803	108	
278.93937	118	
279.08133	124	
279.94237	72	
279.96993	64	
280.88243	96	
281.85572	86	
281.89917	96	
282.90092	68	
284.95110	76	
285.48285	90	
287.40304	76	
288.89924	64	
288.94828	46	
290.88237	160	
290.91776	258	
291.03324	74	
291.98786	72	
292.94124	150	
293.90207	50	
294.03818	56	
294.93107	86	
295.02029	80	
295.95966	52	
296.38344	80	
296.86183	86	
296.93889	260	1+
297.89876	46	
298.98866	54	
299.90590	64	
300.91045	162	
300.94288	114	
301.90760	106	
302.90965	408	
302.99719	50	
303.36434	48	
304.91678	144	1+
306.88708	74	
306.98286	86	
308.92582	288	
312.92517	96	
313.91632	78	
314.41596	64	
314.91739	158	
314.94940	88	
316.90412	88	
317.14595	48	
317.95163	50	
318.88298	432	
318.91534	352	
319.48857	126	
319.94409	118	
320.41265	72	
320.92308	590	1+
322.89953	146	
324.91660	54	
325.90500	54	
327.12929	76	
328.39303	52	
329.59279	68	
329.91271	68	
331.41690	90	
331.90535	88	
332.96724	48	
334.92615	66	
335.12791	58	
335.92152	76	
336.40218	68	
336.89488	628	1+
336.92572	378	
336.96884	162	
337.95771	80	
338.39566	68	
338.93492	288	
340.91649	118	1+
343.10670	76	
344.89517	936	1+
346.89572	60	
348.88896	72	
350.83020	48	
350.89906	70	
352.92498	68	
353.83131	52	
353.91608	68	
354.43873	60	
354.87892	48	
354.91457	348	1+
359.91882	392	1+
361.19930	54	
362.90628	1036	
363.37973	68	
364.39089	54	
364.89334	92	
366.94213	54	
370.93285	50	
372.92531	62	
373.91389	214	1+
377.92678	546	
378.92336	300	
379.91649	1254	1+
380.91883	1042	1+
384.15058	58	
394.91493	76	
395.93346	372	1+
396.02166	46	
396.83268	62	
398.88211	64	
398.92694	132	
400.94594	156	
402.23853	48	
402.93126	62	
404.26565	76	
414.95277	52	
420.85072	58	
446.64046	48	
466.80870	68	
490.86242	54	
504.26215	82	
524.86681	252	1+
525.86371	238	1+
558.56205	72	
582.83923	62	
620.84547	218	1+
END IONS

###FS:    #m/z: 427.89495 #charge 4+
###MS: 1
###MSMS: 22
BEGIN IONS
TITLE=Cmpd 21, +MS2(427.8949), 24.1eV, 0.0min #22
RTINSECONDS=1.2335
SCANS=1,22
PEPMASS=427.89495	21084
CHARGE=4+
193.96350	138	
196.94129	90	
198.25973	90	
198.42573	90	
199.98195	66	
200.97065	72	
205.92965	208	
214.93398	2520	
214.99700	114	
215.93993	190	1+
217.01072	174	
218.92236	182	
220.89952	256	
222.91912	74	
223.11007	100	
223.94607	164	
224.46374	176	
224.95089	146	
225.94384	70	
228.95971	96	
230.91179	134	
234.96703	76	
236.94410	74	
238.90734	208	
241.96504	104	
242.97738	80	
243.03410	112	
246.95873	76	
247.95858	86	
248.91859	98	
250.95744	154	
256.01291	62	
256.92357	138	
258.36655	92	
259.99342	90	
260.94747	74	
262.88695	136	
263.43588	84	
264.42469	68	
264.89483	104	
267.91761	106	
269.97830	64	
272.91483	72	
274.49289	72	
274.94913	74	
277.11446	64	
277.89837	64	
280.86488	68	
281.01119	66	
282.89974	794	
286.91118	114	
289.88286	66	
292.92416	98	
293.42647	102	
293.87980	88	
294.15481	86	
296.87308	164	
299.87999	116	
300.91217	1216	1+
302.90636	352	1+
303.96425	80	
304.90056	374	1+
304.93748	132	
305.96725	66	
307.84925	76	
307.96785	114	
308.93619	86	
309.41657	84	
310.89513	966	1+
311.01752	72	
314.36983	108	
315.77886	70	
315.87053	98	
315.91877	66	
316.42260	96	
316.89894	124	
316.94894	76	
318.92101	2318	
319.00973	96	
319.43365	64	
320.41742	122	
320.91894	204	
321.90336	416	1+
323.40993	80	
323.85084	76	
326.38889	64	
327.40282	82	
327.89525	64	
328.90509	3436	1+
329.01368	86	
332.87685	76	
333.09786	74	
333.88022	64	
335.40170	70	
336.93470	1496	1+
338.75285	74	
339.41240	220	1+
340.31575	64	
340.37315	70	
341.93108	156	
343.38418	94	
343.82860	164	1+
343.88406	148	
346.91876	5994	1+
349.89630	260	
351.41596	72	
351.90605	190	
352.41286	130	
353.37371	64	
354.94255	90	
357.90153	232	1+
360.39716	78	
360.90408	634	1+
361.02105	64	
363.37578	304	1+
364.92879	4708	
365.03927	66	
365.93575	70	
366.93354	112	
373.33872	84	
373.93120	86	
374.36795	70	
376.87441	66	
377.79464	66	
378.88438	68	
380.91712	188	
381.94437	78	
382.93778	466	
387.94547	170	
391.86171	66	
392.87842	66	
395.86606	66	
395.93206	66	
399.87899	62	
400.87737	92	
405.85973	70	
405.89687	68	
405.95032	64	
408.91044	216	
409.86910	72	
410.10944	64	
410.77328	74	
416.90344	70	
417.92176	92	
418.83282	116	
423.37222	76	
432.87716	298	1+
433.80816	74	
435.86364	96	
436.86377	92	
436.93239	70	
441.82403	74	
450.87338	66	
454.86158	232	
464.89415	2770	1+
467.68463	82	
474.87487	64	
489.84916	64	
491.79936	80	
492.84843	66	
502.83280	86	
509.76624	92	
532.84924	70	
538.86981	154	1+
545.72522	130	1+
580.81387	172	1+
584.10892	68	
606.83196	160	1+
634.79248	274	1+
637.78707	160	1+
648.81835	158	1+
664.82422	176	1+
670.79450	300	1+
673.77787	168	1+
680.80002	260	1+
687.76923	480	1+
691.60689	62	
704.80874	676	1+
707.76546	246	1+
725.84410	210	1+
729.76158	164	1+
736.84006	172	1+
737.75290	204	1+
749.84881	220	1+
856.71827	132	1+
1690.54964	66	
END IONS

###FS:    #m/z: 431.21531 #charge 6+
###MS: 1
###MSMS: 23
BEGIN IONS
TITLE=Cmpd 22, +MS2(431.2153), 24.2eV, 0.0min #23
RTINSECONDS=1.2735
SCANS=1,23
PEPMASS=431.21531	6964
CHARGE=6+
193.97450	80	
198.95429	74	
214.93503	2158	1+
216.95901	112	
217.93991	60	
218.89570	60	
218.92501	150	
222.88760	70	
224.95091	84	
227.93758	86	
228.45729	92	
228.91848	120	
228.94374	184	
231.15965	66	
234.95253	70	
236.93021	110	
237.43861	78	
239.90411	106	
245.95424	68	
246.91600	98	
250.96165	106	
252.95689	108	
253.93394	198	
254.46900	66	
254.95194	100	
256.94849	72	
257.00929	64	
264.89177	112	
264.97229	68	
267.14934	94	
269.43611	72	
271.93649	80	
271.97217	60	
277.87937	82	
278.82652	68	
282.90650	108	
284.90463	174	
288.88137	172	
289.87900	78	
292.93869	96	
293.42470	222	
294.92967	80	
295.37119	78	
297.14730	76	
298.35821	60	
300.91912	98	
302.90994	1316	1+
304.85132	72	
304.96585	76	
306.89168	486	1+
308.92342	76	
309.35829	62	
310.89233	416	1+
310.93409	72	
310.97670	84	
312.95123	124	
314.88640	76	
315.86604	78	
318.86490	212	1+
318.91637	98	
319.92525	196	
320.92098	1210	1+
321.18517	60	
325.89574	350	
326.92960	140	
327.39434	72	
327.92335	80	
328.90583	336	
329.90560	882	1+
330.85896	72	
330.90435	738	1+
332.41824	62	
332.87622	136	
334.41748	82	
334.92448	90	
335.93061	70	
336.84693	66	
336.93398	104	
337.72843	80	
337.93754	84	
338.93130	448	1+
340.90111	100	
340.99704	90	
341.31760	114	
342.90280	74	
343.39081	336	1+
343.89392	176	
344.03172	78	
344.39285	272	1+
344.58824	74	
346.92109	282	
347.83863	102	
347.91574	1840	1+
348.60461	60	
348.86388	82	
348.91738	1188	1+
349.00710	60	
349.80173	76	
349.87222	114	
350.40083	94	
352.53399	80	
354.90835	94	
355.95854	66	
356.87632	100	
356.94169	62	
357.87966	64	
358.40841	86	
358.55597	100	
358.85798	82	
360.86182	82	
360.94958	74	
361.83517	66	
361.89313	476	1+
362.89202	288	1+
364.93213	356	
365.84115	88	
365.93219	628	
366.93418	600	
367.00520	62	
367.90608	142	
368.91897	94	
369.89927	64	
370.93893	92	
374.89886	126	
376.87270	98	
379.91012	82	
380.93595	86	
381.86484	104	
382.93776	66	
384.94203	68	
385.85748	154	
393.37298	74	
394.94265	76	
396.16265	64	
396.89716	102	
397.86571	74	
399.85610	80	
402.98368	70	
406.88616	90	
407.99605	72	
410.87592	180	1+
412.37139	74	
413.12373	62	
413.21488	72	
417.85189	94	
430.24826	98	
430.74513	72	
430.91285	308	
431.20643	84	
432.17941	60	
432.90811	62	
435.82462	72	
442.90225	98	
443.89161	94	
454.84063	60	
458.88153	446	1+
460.90692	218	
461.92197	90	
462.91365	60	
464.84197	62	
464.87740	434	1+
475.84980	64	
478.92291	70	
496.35553	60	
514.32080	70	
524.85141	310	1+
526.84878	298	1+
531.17687	68	
566.81062	344	1+
602.82550	206	1+
622.79767	460	1+
625.75343	122	1+
648.79435	146	1+
668.77193	206	1+
688.80988	328	1+
703.77580	272	1+
727.69159	62	
732.73418	242	1+
741.79234	148	1+
766.72562	120	1+
872.19716	80	
END IONS

###FS:    #m/z: 477.36582 #charge 4+
###MS: 1
###MSMS: 24
BEGIN IONS
TITLE=Cmpd 23, +MS2(477.3658), 24.5eV, 0.0min #24
RTINSECONDS=1.314
SCANS=1,24
PEPMASS=477.36582	7980
CHARGE=4+
146.33095	110	
147.70677	80	
193.95839	132	
194.96377	82	
198.95307	76	
214.93484	2232	
216.93743	242	
218.92226	162	
222.92344	118	
224.46108	76	
228.85731	76	
228.94474	72	
230.90969	334	
232.94815	552	1+
236.92995	128	
242.46881	148	
243.07032	70	
246.86868	78	
246.91118	74	
246.95683	92	
248.92672	100	
250.95378	88	
250.99496	110	
252.94656	72	
253.92058	108	
255.96226	174	
259.97020	86	
262.93435	284	
264.88368	84	
265.42560	112	
268.12289	116	
271.94097	526	1+
278.88799	70	
281.94014	74	
292.42863	78	
292.91978	426	1+
302.90898	118	
304.42411	106	
306.95948	94	
310.87667	80	
312.86720	74	
314.86556	162	
316.04764	74	
316.91458	110	
317.90502	68	
320.90561	272	1+
322.39137	88	
322.95100	86	
323.89292	168	
324.86952	160	
325.87207	92	
328.92119	104	
330.85775	482	1+
330.90718	78	
330.94927	82	
331.90667	134	
332.40806	94	
332.87960	378	
332.96784	100	
333.85236	72	
333.91157	122	
334.87426	302	1+
337.92739	88	
338.88905	236	
339.91876	88	
341.92335	180	1+
342.87221	112	
344.85372	84	
344.89200	794	1+
346.91902	112	
347.87888	74	
348.39571	72	
348.87548	764	1+
349.90384	108	
350.38804	80	
350.88804	738	1+
352.34990	80	
352.88498	434	
354.92206	212	
355.89990	98	
356.88935	348	1+
357.43256	76	
358.36582	104	
362.52819	86	
362.90572	584	
363.84035	128	
365.93015	76	
366.88517	1492	1+
368.46295	76	
368.85347	76	
368.89905	792	1+
370.89854	856	1+
372.93608	94	
375.04453	72	
375.88959	90	
376.20071	86	
378.01021	90	
378.39757	102	
378.89121	2048	1+
379.26676	76	
380.85821	78	
380.91861	168	
384.33089	84	
384.89069	720	
385.92679	90	
386.85471	88	
388.18623	68	
389.33186	84	
389.86372	86	
391.90981	320	1+
393.85197	170	
394.87988	2046	1+
395.36537	80	
395.94438	114	
396.89944	1298	1+
398.85879	104	
399.36818	114	
400.20365	72	
400.86704	302	1+
401.54002	76	
403.59320	74	
403.64029	78	
404.87572	616	1+
406.38912	98	
406.95147	118	
407.90529	106	
408.87682	76	
408.93194	124	
408.98106	70	
409.91140	82	
410.37948	84	
410.86261	98	
411.88450	242	
411.93455	256	
412.89146	1714	1+
412.96688	214	1+
413.25336	84	
414.88847	1090	1+
416.88647	198	
417.87017	96	
420.86914	92	
422.88630	104	
423.90186	90	
426.94575	86	
428.85221	70	
429.88554	144	
430.90372	412	1+
432.89154	190	
434.89128	104	
435.90273	184	
436.90827	182	
437.89966	896	
437.97242	88	
439.40442	68	
439.88731	94	
440.86487	90	
445.85046	78	
449.80448	74	
455.89992	320	
458.88909	190	1+
460.90350	102	
461.97605	108	
472.82855	72	
474.85587	360	1+
481.86350	110	
488.86932	102	
490.83714	76	
492.87234	180	
493.86893	106	
495.82009	72	
510.90229	84	
535.81088	70	
537.33765	72	
565.86387	298	1+
572.16907	68	
579.28782	82	
585.83163	428	1+
602.84078	398	1+
620.84371	166	1+
670.82966	192	1+
671.77741	210	1+
672.79109	134	1+
703.85357	398	1+
705.76573	416	1+
720.74897	518	1+
722.77115	82	
722.79515	158	1+
727.72064	116	1+
744.77584	350	1+
759.75362	134	1+
763.73211	298	1+
763.86114	178	1+
764.73440	220	1+
771.77232	246	1+
775.79121	420	1+
776.80975	388	1+
780.75372	192	1+
780.92439	98	1+
793.74985	348	1+
802.75294	252	1+
830.68682	98	1+
836.70578	316	1+
838.77037	268	1+
884.61396	170	1+
1128.59682	748	1+
END IONS

###FS:    #m/z: 353.24991 #charge 6+
###MS: 1
###MSMS: 25
BEGIN IONS
TITLE=Cmpd 24, +MS2(353.2499), 23.0eV, 0.0min #25
RTINSECONDS=1.356
SCANS=1,25
PEPMASS=353.24991	4744
CHARGE=6+
164.00598	48	
187.91943	74	
189.91910	46	
196.97879	54	
198.94898	76	
204.89154	54	
206.91783	80	
207.14148	62	
208.89547	78	
209.14189	62	
210.89578	424	1+
211.93358	48	
212.96348	58	
214.93286	1172	1+
216.95630	70	
221.93150	80	
222.94579	68	
223.94779	178	
224.95256	82	
226.95149	74	
227.16876	48	
227.97854	60	
228.16705	54	
228.90794	1750	1+
228.95024	2628	1+
229.08458	54	
229.30011	76	
230.52114	122	
230.56885	40	
230.90749	8860	
231.02389	72	
231.46722	52	
232.87429	62	
232.94336	352	1+
233.85421	62	
234.95441	120	
236.95283	54	
238.08579	74	
238.90316	186	
239.90383	78	
240.12480	64	
240.93943	64	
240.97908	54	
242.93651	138	
242.97909	86	
244.43322	76	
246.39374	46	
246.91779	2226	1+
246.95970	1006	
247.21918	48	
247.50431	44	
248.91866	6390	
249.90972	110	
250.94946	154	
251.92071	718	1+
251.99038	42	
252.88407	88	
253.92710	150	
253.97082	96	
254.97597	48	
256.33962	56	
256.91680	218	
258.91200	136	
258.95387	74	
259.90931	56	
259.95634	40	
260.40531	84	
260.95128	126	
261.94431	278	1+
262.94103	164	1+
263.70381	54	
263.90857	46	
264.93098	810	1+
264.96834	584	
265.40387	68	
266.92958	1050	
267.13819	68	
268.42355	74	
268.93912	244	
269.93400	2486	1+
270.29803	64	
270.85049	56	
270.99083	98	
272.90771	138	
274.92948	300	1+
277.03270	54	
278.96912	62	
279.90534	108	
285.41640	98	
285.84729	70	
285.93601	64	
286.45843	104	
286.93925	386	
287.19735	58	
287.94347	1866	1+
289.39682	78	
292.92240	84	
293.15219	76	
293.41269	108	
293.95267	58	
294.91996	120	
295.92983	88	
297.90958	102	
298.41208	132	
299.94881	44	
300.95920	62	
302.90961	206	
304.42101	76	
304.94438	840	1+
305.02609	46	
306.99084	100	
307.02277	50	
308.25445	50	
308.97001	58	
309.88022	66	
310.96904	82	
311.95952	66	
312.12964	46	
312.19054	46	
312.98087	40	
313.22108	48	
313.90436	94	
315.86093	76	
316.94446	46	
317.96167	52	
318.90288	124	
320.87634	54	
320.92019	146	
321.94051	48	
322.95462	486	1+
327.96282	106	
328.97390	44	
330.94472	84	
332.88159	48	
343.92769	54	
344.91922	58	
350.84356	54	
352.20161	120	
352.97228	54	
353.18166	122	
354.13232	60	
354.96452	46	
356.91545	66	
357.88273	50	
361.89477	40	
366.88089	84	
368.89190	52	
390.84635	46	
392.98303	56	
396.87896	60	
411.74846	58	
412.87697	62	
413.79417	48	
416.90015	226	
417.90125	104	
422.86462	42	
428.86653	46	
430.89446	50	
434.89290	40	
457.93901	44	
467.35832	66	
488.84864	252	1+
515.92934	52	
539.88145	68	
553.83264	390	1+
554.83321	300	1+
565.81736	324	1+
566.81938	252	1+
571.65483	46	
594.94542	62	
END IONS

###FS:    #m/z: 480.86072 #charge 2+
###MS: 1
###MSMS: 26
BEGIN IONS
TITLE=Cmpd 25, +MS2(480.8607), 24.6eV, 0.0min #26
RTINSECONDS=1.4
SCANS=1,26
PEPMASS=480.86072	18666
CHARGE=2+
212.92966	92	
214.93456	2618	
214.99825	82	
215.09868	92	
216.93007	132	
218.92101	168	
218.95320	80	
223.94614	78	
225.06046	72	
228.94996	864	1+
229.14881	68	
230.90135	152	
230.98319	86	
232.94376	348	
236.95458	76	
245.92177	74	
246.96308	178	
250.95949	114	
264.45451	70	
264.97016	118	
265.02284	142	
265.48434	74	
272.44299	68	
272.84636	86	
274.90341	92	
282.89282	82	
288.95854	72	
291.64669	100	
293.92522	96	
296.99069	68	
300.91072	114	
300.95770	84	
301.90771	78	
302.91022	66	
304.40317	68	
310.83336	72	
310.90351	122	
312.85727	240	1+
314.93194	120	
315.40933	72	
315.86862	284	1+
316.91148	116	
318.91703	118	
320.91490	158	1+
323.42920	70	
328.91906	98	
330.87103	358	1+
331.90927	70	
333.08279	94	
333.60071	102	
334.38727	80	
334.87260	306	1+
338.85399	98	
338.91499	104	
339.85565	66	
340.88357	72	
341.89039	182	
342.90237	78	
343.40925	104	
343.86073	96	
344.89101	332	1+
344.93397	74	
346.89566	88	
350.98326	90	
351.35036	86	
351.88923	198	
352.89168	822	1+
353.40109	70	
356.31990	68	
356.89143	228	1+
358.90618	816	1+
359.50082	110	
360.42248	72	
360.89179	204	
361.88413	498	1+
365.89052	82	
366.01695	72	
366.89438	104	
368.90755	250	
369.90441	964	1+
370.34940	100	
370.39589	78	
370.90687	596	1+
371.41718	80	
372.90288	84	
373.91290	146	
374.37997	136	
374.88973	106	
374.94270	92	
375.05680	80	
376.92332	1268	1+
376.99204	92	
378.89094	268	
379.89033	2082	1+
379.98398	72	
380.37984	234	1+
380.98746	78	
381.03274	92	
382.40915	80	
383.38044	102	
383.89589	96	
384.92285	78	
385.39608	66	
385.43136	70	
386.18743	80	
386.91911	80	
387.89373	296	
388.91315	190	
389.62601	84	
391.86644	118	
392.88896	636	1+
392.93747	76	
393.39392	84	
394.52563	78	
394.65929	72	
394.79142	66	
394.93702	362	
395.09327	86	
395.37629	70	
396.38863	74	
396.54980	92	
396.90360	186	
397.36276	80	
397.89810	1346	1+
398.90132	836	1+
399.56848	66	
400.19273	86	
400.91211	246	
402.37469	132	
404.42833	106	
404.82887	80	
404.91032	102	
405.85083	176	1+
405.87765	192	1+
408.12238	72	
408.83845	84	
411.88712	100	
412.37196	76	
412.85992	166	
413.39057	100	
413.55722	90	
413.89296	144	
414.34654	78	
415.90274	366	
416.87712	1012	1+
418.41421	76	
419.92747	68	
420.91742	66	
424.83909	92	
425.41603	66	
429.84172	66	
431.87625	84	
432.88197	166	
432.95713	174	1+
433.88323	696	1+
437.90208	174	
438.89372	1462	1+
439.97085	96	
440.14462	126	
441.31672	98	
452.82258	96	
456.90910	268	
457.90131	440	
458.88921	462	1+
474.85706	220	1+
476.89670	104	
481.22386	98	1+
486.85429	68	
487.51044	70	
488.84404	82	
492.87363	118	
498.28962	86	
498.89968	82	
503.82699	74	
509.88912	224	1+
517.87679	166	1+
552.87837	96	
556.77097	84	
568.86132	110	1+
604.81926	74	
606.01657	80	
658.83147	210	1+
665.75967	186	1+
696.76489	264	1+
700.79006	494	1+
725.71505	180	1+
750.75931	198	1+
771.71431	408	1+
772.71786	264	1+
778.75148	310	1+
798.70670	318	1+
806.71177	258	1+
808.73985	162	1+
816.75675	180	1+
818.69334	204	1+
828.74436	370	1+
838.71483	284	1+
842.75586	100	1+
851.74309	218	1+
852.75437	166	1+
952.68237	132	1+
END IONS

###FS:    #m/z: 509.17783 #charge 5+
###MS: 1
###MSMS: 27
BEGIN IONS
TITLE=Cmpd 26, +MS2(509.1778), 25.2eV, 0.0min #27
RTINSECONDS=1.444
SCANS=1,27
PEPMASS=509.17783	6702
CHARGE=5+
214.93302	4824	
215.00533	86	
216.93281	166	
218.92495	278	1+
218.97586	82	
222.94088	70	
223.95172	132	
230.90587	220	
232.94661	800	1+
233.02767	64	
238.92046	58	
240.93694	76	
246.95795	178	
248.53475	76	
248.91913	102	
250.95648	84	
255.96207	136	
256.44595	58	
258.99938	70	
265.92542	124	
266.93222	84	
269.97314	64	
274.91939	60	
274.98196	60	
281.87245	90	
286.92878	80	
293.92631	150	
297.91920	72	
301.89336	86	
303.90040	92	
310.92102	84	
312.92939	170	
315.41834	100	
318.45326	68	
320.90342	68	
320.95896	64	
324.90512	58	
328.36993	72	
329.86242	68	
330.90125	64	
334.41204	78	
334.91677	152	
336.88342	90	
337.08139	58	
337.78237	64	
337.83918	78	
339.11062	58	
340.98777	64	
343.83078	68	
343.89615	78	
344.89707	3376	1+
346.92677	70	
349.41031	224	1+
351.87629	136	1+
352.94270	72	
353.95064	68	
354.92937	58	
356.82753	64	
358.89727	60	
359.90267	72	
361.88377	60	
362.82071	64	
362.90608	4150	1+
363.14809	78	
364.23637	60	
365.89105	182	
365.93488	64	
366.96173	94	
368.28142	84	
368.88969	96	
370.87497	70	
378.33303	60	
379.86082	84	
379.90506	70	
380.84241	80	
380.91792	2682	1+
381.05393	94	
381.85557	156	
382.85874	100	
382.93024	100	
384.87591	314	1+
385.90826	384	1+
385.96130	92	
389.83718	488	1+
391.84920	96	
392.84627	140	
395.86675	214	
396.89505	88	
398.91600	306	1+
398.97389	112	
402.83456	76	
402.89669	230	
403.87041	244	1+
405.36947	76	
406.91479	90	
407.33801	62	
407.84473	1222	1+
409.87216	492	1+
410.39774	68	
410.87149	340	1+
412.87122	116	
413.86373	282	1+
413.94648	66	
414.86999	178	1+
416.85822	234	
416.89393	236	1+
417.52428	64	
418.52782	58	
418.90447	118	
419.37057	174	
419.87494	598	1+
421.98837	66	
423.54390	86	
424.86059	734	1+
425.19473	90	
425.86039	634	1+
426.34376	68	
426.91796	156	
427.85380	108	
428.87190	562	1+
431.36777	66	
432.87908	196	
432.92610	68	
433.85585	252	1+
434.91212	78	
435.53415	70	
437.85444	102	
438.09640	70	
439.88758	188	1+
440.94318	68	
441.20246	84	
441.35765	76	
441.85368	78	
443.84399	706	1+
443.90270	204	
444.91540	108	
446.88749	454	
452.89250	66	
454.89689	66	
456.85482	64	
458.86849	132	
460.33939	134	
462.88285	278	1+
466.16368	58	
466.86461	92	
467.41029	70	
467.89669	104	
474.86301	130	
476.90584	60	
482.88048	70	
490.88506	212	1+
493.84415	78	
494.86059	60	
501.87612	72	
504.81732	88	
507.41011	64	
508.25232	60	
508.88640	1102	1+
510.07014	74	
510.78736	86	
513.31303	84	
517.35641	72	
517.82152	70	
524.84814	60	
532.35188	58	
550.86034	78	
567.81200	62	
568.13589	84	
572.76410	80	
578.80780	112	
592.75165	62	
598.96178	58	
604.83999	66	
606.87119	72	
629.75355	70	
636.77926	66	
702.84530	228	1+
726.74968	72	
756.76436	104	1+
770.77246	60	
778.75798	198	1+
781.78830	110	1+
794.72922	392	1+
798.71420	530	1+
806.87742	284	1+
839.70554	392	1+
840.71124	320	1+
864.66700	218	1+
869.72300	120	1+
883.71607	234	1+
884.71307	148	1+
888.69060	366	1+
933.60342	74	1+
984.71974	162	1+
1098.57765	168	1+
END IONS

###FS:    #m/z: 570.82630 #charge 2+
###MS: 1
###MSMS: 28
BEGIN IONS
TITLE=Cmpd 27, +MS2(570.8263), 31.2eV, 0.0min #28
RTINSECONDS=1.4875
SCANS=1,28
PEPMASS=570.82630	18192
CHARGE=2+
198.95094	78	
201.94934	80	
214.93454	3254	1+
218.92856	190	
223.95430	76	
225.45392	86	
228.95235	252	1+
230.90208	112	
232.94731	776	1+
233.47240	94	
234.95862	124	
245.47650	80	
248.91450	138	
250.89136	70	
250.95537	182	
251.16916	72	
252.96290	108	
253.92820	80	
256.49551	140	
257.94832	76	
260.97814	70	
273.93631	68	
276.03098	70	
280.94745	68	
281.95069	84	
282.94645	80	
283.91001	114	
291.95660	76	
293.45323	76	
293.92384	66	
301.46060	64	
301.92972	298	
302.90845	134	
304.94214	108	
310.92882	330	1+
314.86818	194	
314.99005	70	
318.88365	96	
320.92257	174	
322.95675	94	
328.91408	102	
332.87449	122	
334.93429	110	
336.92111	108	
339.40463	80	
342.93501	82	
344.89500	1202	1+
346.89196	70	
346.94571	64	
347.83695	80	
348.88407	64	
350.40226	76	
350.89853	232	1+
352.95225	76	
353.94570	88	
357.28274	68	
358.87287	70	
358.90690	162	1+
360.86528	98	
360.94080	68	
361.89207	120	
362.90605	1064	1+
366.89503	98	
368.90579	352	1+
370.91440	70	
375.92529	230	1+
376.82984	112	
377.02150	88	
377.80114	112	
378.51667	74	
378.87309	126	
380.91508	996	1+
381.85147	82	
385.93482	116	
388.89129	70	
389.86080	78	
392.85059	300	
393.84248	136	
394.94466	94	
396.90429	72	
398.92585	180	
402.34401	64	
403.92146	70	
404.85944	74	
410.86024	664	1+
412.93502	94	
414.83929	82	
415.92768	72	
416.89526	248	1+
417.02554	74	
418.02402	106	
418.85718	74	
421.84892	70	
423.45735	82	
423.86375	260	1+
426.84064	70	
427.93841	68	
428.87642	2350	1+
430.87480	294	
431.84089	70	
432.86659	332	1+
434.86377	98	
436.82819	86	
437.43983	64	
438.85507	88	
439.80220	68	
441.81588	100	
442.02450	102	
442.82757	192	
442.89808	108	
446.88625	2038	1+
447.83083	70	
448.88346	338	
449.84862	272	1+
452.81825	148	
454.78493	104	
456.90424	72	
458.11189	120	
458.88425	528	1+
459.84732	72	
460.83129	74	
460.88107	76	
461.82485	220	
462.88062	106	
463.33220	76	
463.84124	74	
464.83343	106	
464.89518	962	1+
467.84034	116	
468.83115	70	
469.35356	76	
469.49718	76	
469.90007	172	
470.81884	286	1+
470.89182	130	
471.48932	82	
474.86263	718	
476.90435	218	
478.82816	338	1+
478.87376	110	
479.14539	84	
482.90414	114	
483.83748	110	
484.85219	80	
486.32886	82	
486.38988	66	
487.95727	74	
488.31703	74	
488.84313	380	1+
490.17949	70	
490.82656	164	
491.83151	82	
499.69119	86	
500.33024	74	
501.21873	74	
502.87820	68	
504.85857	66	
506.84291	934	1+
507.96544	72	
509.81414	126	
510.89638	164	1+
512.82109	208	1+
513.83057	222	1+
515.88507	90	
524.80130	72	
524.86872	426	1+
530.34834	68	
533.88758	70	
534.33475	68	
534.82281	114	
535.80596	78	
540.73433	68	
542.87287	210	1+
552.81181	134	
552.88454	72	
578.88916	84	
678.85414	70	
713.82553	70	
736.77517	104	1+
791.03880	90	
840.72041	104	1+
872.01241	88	1+
928.91433	126	1+
930.65690	100	1+
957.64962	300	1+
958.77013	142	1+
984.72253	800	1+
END IONS

###FS:    #m/z: 413.39079 #charge 5+
###MS: 1
###MSMS: 29
BEGIN IONS
TITLE=Cmpd 28, +MS2(413.3908), 23.3eV, 0.0min #29
RTINSECONDS=1.533
SCANS=1,29
PEPMASS=413.39079	6878
CHARGE=5+
159.32631	56	
198.95494	150	
214.81474	76	
214.93400	2416	1+
214.99030	150	
216.93191	58	
216.95652	78	
218.92336	108	
218.95995	60	
228.15428	62	
228.90850	56	
228.94923	114	
230.90872	164	
232.94766	528	1+
235.89048	70	
236.90083	84	
236.93428	116	
246.89047	94	
246.96942	64	
248.90970	104	
248.98049	64	
250.94815	216	1+
252.89102	70	
253.86204	60	
253.92901	68	
254.94402	86	
257.92408	66	
259.41055	60	
259.93461	132	
262.90178	74	
263.93524	128	
264.89556	212	1+
264.96844	56	
266.38387	68	
273.97817	138	
275.38674	62	
276.89611	66	
276.93933	80	
277.88371	74	
277.97244	68	
278.38463	82	
280.41990	62	
280.89045	90	
281.45970	64	
282.91927	54	
283.90592	62	
284.91283	176	1+
287.87741	248	1+
288.42204	90	
290.90922	192	
292.92167	92	
295.94125	70	
298.93551	60	
299.39552	134	
300.42948	88	
300.92135	62	
301.81662	60	
301.92193	200	
302.94708	58	
304.41659	82	
304.93421	98	
305.75953	56	
305.88523	64	
305.93422	90	
306.88827	956	1+
307.03692	72	
307.43198	58	
307.94042	80	
308.96808	66	
309.96227	62	
314.91707	240	1+
315.85319	54	
317.42258	78	
318.88792	72	
320.88349	96	
320.92326	320	
321.92014	206	
322.89964	60	
323.90248	740	1+
325.00568	58	
325.41396	102	
327.02541	90	
327.92319	76	
329.90241	342	
330.93496	194	
331.12066	54	
331.89912	130	
332.92044	58	
334.88876	104	
336.89224	234	1+
337.42812	154	
337.95488	68	
338.90836	174	
339.88518	98	
341.39247	66	
341.44012	78	
342.38874	58	
343.91169	308	1+
345.87453	70	
346.40942	102	
346.89235	60	
346.93872	58	
347.92238	134	
347.96832	54	
348.38756	108	
348.89538	156	
348.95380	292	
349.42050	74	
349.87348	54	
351.20964	70	
353.87634	100	
354.90588	350	
356.16599	54	
356.87985	74	
358.91753	70	
359.88657	72	
360.38470	174	
364.85627	100	
365.94281	54	
366.38955	76	
366.89649	214	1+
367.94819	58	
370.91696	82	
371.12643	104	
371.91800	58	
372.19689	58	
372.92262	394	
376.90521	82	
377.92426	54	
386.40453	56	
386.88016	58	
393.89354	84	
395.19680	76	
399.89466	110	
402.37039	68	
403.89599	82	
404.87715	440	1+
406.86751	144	
408.92503	100	
409.25389	72	
412.85179	102	
412.90144	74	
413.20761	114	
413.27407	58	
413.32576	74	
420.86263	54	
422.89378	116	
422.97124	64	
427.36153	64	
434.87617	60	
437.39962	62	
437.85356	70	
446.89075	54	
484.88147	68	
486.90706	58	
492.85691	60	
506.53687	80	
512.83869	60	
533.80881	68	
534.83022	330	1+
550.83547	94	
577.80190	106	1+
586.79744	186	1+
587.79379	106	1+
591.81256	284	1+
604.81159	332	1+
620.84278	188	1+
622.80871	426	1+
624.79547	314	1+
637.79999	194	1+
650.81866	84	
656.79792	164	1+
660.77986	222	1+
668.07408	100	
671.64766	88	
688.82097	430	1+
689.82079	318	1+
703.77722	298	1+
704.77821	222	1+
723.80039	210	1+
732.90477	102	1+
788.75669	242	1+
END IONS

###FS:    #m/z: 591.14513 #charge 6+
###MS: 1
###MSMS: 30
BEGIN IONS
TITLE=Cmpd 29, +MS2(591.1451), 26.8eV, 0.0min #30
RTINSECONDS=1.578
SCANS=1,30
PEPMASS=591.14513	6160
CHARGE=6+
198.95001	130	
199.96381	86	
214.93362	1924	1+
216.96425	84	
217.92428	76	
218.92529	236	
226.15607	58	
228.92643	66	
230.90321	158	
232.99348	70	
234.97894	62	
235.93996	70	
236.93833	82	
248.91589	72	
250.95244	106	
255.24745	88	
255.95786	62	
258.99577	68	
261.97606	60	
266.94039	62	
271.95374	62	
272.94238	76	
273.96874	80	
276.93079	72	
283.45048	80	
301.45518	78	
304.87832	64	
310.92514	62	
322.90956	60	
322.95875	56	
326.87155	62	
328.90853	64	
330.93534	58	
344.89890	350	
346.84291	70	
346.89879	68	
348.88700	70	
358.42106	78	
362.90530	332	1+
364.90660	66	
368.97769	64	
370.89341	76	
376.92744	84	
380.92121	368	1+
384.90212	60	
387.83999	62	
387.87543	80	
389.90051	88	
391.88324	64	
392.90518	190	1+
395.02471	70	
396.89179	102	
400.90840	74	
401.79770	58	
402.91239	76	
404.88212	80	
405.89463	98	1+
407.92902	84	
410.87288	128	
412.85329	80	
412.90115	202	
413.90611	176	
414.92864	96	
416.89442	354	1+
417.93679	60	
418.89193	142	
424.88348	92	
428.87005	216	
429.88801	116	
430.90888	538	1+
431.29199	82	
432.89166	194	
433.86079	56	
436.27958	108	
436.85566	80	
438.88043	122	
439.89506	88	
440.88308	128	
442.89184	86	
442.96998	88	
443.80995	60	
444.83977	230	1+
446.88541	58	
448.87308	120	
449.80848	76	
451.86244	88	
452.79326	102	
452.86976	220	
452.93976	74	
453.03900	84	
453.90960	88	
454.82561	60	
456.29758	70	
458.35242	64	
458.88503	422	1+
460.84910	70	
461.88352	96	
462.11791	104	
462.86020	184	
464.88055	738	1+
466.79951	98	
466.87794	134	
467.87155	128	
472.33890	74	
472.85719	92	
473.57268	72	
476.89505	228	1+
478.84207	64	
479.86450	610	1+
482.54777	108	
482.86317	130	
484.82783	162	
484.86702	126	
485.83688	58	
486.82880	356	1+
486.88517	100	
492.86960	520	1+
493.92590	64	
494.86489	206	
496.34428	84	
496.82202	98	
496.86788	102	
497.82342	60	
498.83155	262	1+
498.94472	62	
500.30059	94	
501.82322	154	
503.89026	104	
504.30475	76	
504.87500	184	
505.82146	62	
506.18795	80	
506.83095	152	
507.80343	98	
507.88904	96	
508.83676	76	
509.84391	122	
510.88165	72	
521.82510	70	
522.86847	92	
523.33802	96	
525.89404	74	
525.97308	56	
526.92437	72	
527.81983	102	
528.06574	64	
528.85644	138	
529.12835	58	
532.82410	78	
534.91149	104	
535.79507	62	
538.34911	66	
538.88348	78	
547.31810	66	
549.83397	298	1+
550.84304	208	1+
554.80788	180	
561.04287	58	
566.88022	76	
568.86276	62	
586.09013	68	
588.84204	62	
589.86841	102	1+
591.43452	58	
591.82581	62	
597.90957	60	
604.81919	102	
662.80555	234	1+
738.78899	124	1+
739.79333	112	1+
751.85535	72	
936.62225	104	1+
940.74896	122	1+
948.71249	400	1+
979.65414	250	1+
1003.65384	298	1+
END IONS

###FS:    #m/z: 374.23710 #charge 6+
###MS: 1
###MSMS: 31
BEGIN IONS
TITLE=Cmpd 30, +MS2(374.2371), 23.0eV, 0.0min #31
RTINSECONDS=1.623
SCANS=1,31
PEPMASS=374.23710	5536
CHARGE=6+
198.96185	130	
199.95581	140	
208.93608	86	
211.12142	58	
214.76927	56	
214.93372	4066	
215.00902	64	
215.04453	78	
215.86995	48	
215.93856	88	
217.91342	50	
218.56143	50	
219.92980	54	
221.07200	54	
222.25645	48	
222.95645	66	
225.47319	74	
229.16773	54	
230.92252	48	
231.94343	122	
232.86386	62	
232.94125	716	
236.92135	56	
239.98226	48	
240.94079	84	
244.98312	46	
246.95489	52	
248.00843	62	
249.93073	782	1+
250.45897	80	
250.93054	492	1+
251.40753	106	
251.98358	74	
254.45231	46	
255.95706	56	
257.99510	82	
260.88076	72	
260.92600	58	
261.92911	48	
262.99944	52	
263.92885	130	
263.97208	52	
264.92383	82	
265.41691	60	
266.91229	82	
266.94831	150	
267.94231	1000	1+
268.01018	54	
268.94329	718	1+
270.42697	74	
271.38851	82	
271.89730	72	
272.92265	122	
274.91664	142	
275.44236	80	
276.88737	84	
276.92837	270	
277.38603	64	
277.95894	50	
278.41438	88	
281.90576	90	
284.43988	60	
284.96061	100	
285.41075	54	
285.96350	134	
286.12546	62	
286.91662	174	
286.94609	348	
287.05575	52	
288.93023	52	
289.89608	100	
290.94861	152	
292.27616	48	
294.94193	70	
295.41722	84	
295.92973	214	
298.91562	50	
299.89805	50	
299.94397	76	
300.86573	46	
300.93801	106	
301.92593	52	
303.91826	58	
305.93632	130	
306.94146	58	
307.41952	66	
307.54501	76	
307.91724	78	
308.95180	406	1+
309.10257	48	
309.87676	76	
310.99491	54	
311.20257	56	
311.43941	68	
312.94011	74	
313.97081	62	
314.17870	56	
314.90102	62	
316.92182	96	
317.91941	64	
317.96102	130	1+
319.40526	86	
320.91316	64	
321.06894	80	
321.92008	78	
322.87871	52	
323.95317	110	
324.83396	60	
324.95133	112	
326.95636	68	
327.95525	62	
328.91698	170	
330.91619	84	
331.96862	114	
332.14497	54	
332.93384	66	
333.92256	62	
335.96071	50	
337.89604	54	
338.93210	50	
342.98535	58	
344.89218	220	
346.40275	100	
346.92688	384	1+
349.38627	88	
349.87952	70	
351.96800	46	
356.06740	56	
362.90880	222	
362.96467	72	
364.93932	498	1+
366.42401	58	
366.83263	46	
368.88651	60	
372.90158	80	
374.24595	50	
374.82995	60	
380.92116	164	
381.87488	74	
385.91390	62	
398.92415	60	
403.94666	50	
406.84539	60	
410.87286	50	
415.15598	54	
417.91603	50	
425.52448	50	
428.86295	58	
430.92547	54	
442.15100	68	
442.89779	50	
448.86692	50	
471.55989	122	
476.76699	70	
490.80816	54	
491.72083	56	
522.84728	50	
584.82901	222	1+
591.33392	54	
END IONS

###FS:    #m/z: 486.18855 #charge 3+
###MS: 1
###MSMS: 32
BEGIN IONS
TITLE=Cmpd 31, +MS2(486.1885), 26.4eV, 0.0min #32
RTINSECONDS=1.6695
SCANS=1,32
PEPMASS=486.18855	5806
CHARGE=3+
192.01527	136	
200.95142	80	
202.91024	102	
213.99220	80	
214.93370	4662	1+
216.93548	396	1+
218.92566	278	1+
225.10821	78	
228.94867	264	
232.94488	1104	
233.04808	82	
235.45194	84	
235.91503	178	
236.96179	78	
243.94762	170	
245.08986	84	
246.49826	100	
247.97359	124	
252.96022	442	1+
253.92501	108	
256.89022	84	
256.95907	126	
257.88603	114	
258.86340	94	
262.93358	882	1+
265.43033	74	
271.94066	404	1+
272.43356	106	
272.87744	76	
274.96626	188	
276.91318	82	
280.94757	100	
283.72371	78	
284.37561	88	
285.89033	78	
286.85904	74	
286.97584	74	
288.99356	86	
290.91138	116	
291.93623	122	
292.97554	280	
293.85221	78	
293.91568	606	1+
295.41315	88	
295.87325	80	
297.46134	80	
301.92061	694	1+
302.87847	96	
303.86247	88	
306.90796	82	
307.00010	90	
308.92965	86	
310.93314	130	
310.98842	96	
311.43292	102	
314.87681	106	
318.87522	78	
318.95893	356	1+
319.14771	78	
320.92601	88	
321.94197	156	1+
323.89847	78	
325.90941	86	
326.95587	116	
330.88679	86	
330.92460	126	
331.93193	206	1+
332.87809	124	
334.87123	96	
334.92229	82	
336.84230	76	
336.96943	428	1+
337.89703	286	1+
340.86840	200	1+
344.91952	196	1+
345.87591	134	
346.90692	138	
348.88963	210	
350.83455	80	
350.89071	154	
352.89148	116	
353.35750	76	
353.83997	104	
353.99788	98	
354.98156	574	1+
357.92047	150	1+
358.87176	162	
359.34572	76	
359.82964	96	
359.98962	122	
360.39048	74	
362.89800	754	1+
364.84973	106	
366.54953	86	
366.79566	118	
366.86196	170	
367.90444	428	1+
368.13949	74	
368.90456	360	1+
370.39094	76	
370.85959	84	
371.84995	130	
372.99944	120	
373.89521	258	1+
373.99767	106	
374.83944	162	
374.94907	74	
375.58975	78	
376.02721	80	
376.36204	74	
376.87690	654	1+
378.36186	74	
378.89073	76	
379.36026	80	
379.89207	92	
380.92194	412	1+
381.88453	166	1+
385.85754	86	
386.36902	86	
386.88304	256	
388.19702	102	
388.86764	486	1+
389.52795	84	
390.38402	76	
392.02602	102	
393.20853	78	
395.89559	484	1+
396.36621	112	
397.95344	94	
398.44654	76	
398.87900	384	1+
398.97775	92	
399.22259	102	
401.37109	96	
401.84362	74	
402.91672	486	1+
403.85692	104	
404.34964	76	
404.87649	1640	1+
406.87313	522	1+
408.40494	90	
409.88573	102	
410.36590	212	1+
410.86732	738	1+
412.22839	138	
412.56982	78	
412.86022	98	
414.51910	90	
415.84745	126	
416.37059	118	
416.88768	252	1+
420.22185	76	
421.92796	78	
422.37852	76	
422.41531	76	
422.88787	558	1+
426.82398	82	
428.87687	892	1+
430.37276	122	
430.88302	132	
431.91536	90	
432.17068	112	
432.86322	142	
436.35562	94	
438.88776	136	
440.91681	92	
441.81339	82	
446.88103	454	1+
446.89129	484	
451.37070	76	
451.88367	126	
458.88252	102	
459.32826	86	
461.83509	98	
463.85198	80	
464.88844	86	
465.88740	286	1+
474.86161	152	
476.89059	140	
480.85238	74	
487.34063	100	
490.36203	74	
492.86208	348	1+
494.34511	82	
504.87185	74	
524.88233	92	
525.82419	78	
537.83187	176	1+
550.83402	86	
566.80791	404	1+
567.81591	480	1+
584.83262	746	1+
603.83176	658	1+
607.84907	392	1+
720.74232	288	1+
734.75225	220	1+
744.79740	150	1+
761.15818	156	1+
767.79736	236	1+
774.73473	230	1+
784.71750	390	1+
788.74381	428	1+
796.65384	176	1+
796.83578	214	1+
806.95525	112	1+
826.71813	346	1+
837.81331	188	1+
840.77852	262	1+
888.64679	154	1+
894.67825	174	1+
936.64885	262	1+
END IONS

###FS:    #m/z: 506.85635 #charge 2+
###MS: 1
###MSMS: 33
BEGIN IONS
TITLE=Cmpd 32, +MS2(506.8564), 27.4eV, 0.0min #33
RTINSECONDS=1.7165
SCANS=1,33
PEPMASS=506.85635	17318
CHARGE=2+
194.45397	68	
198.95160	138	
212.96460	66	
214.93350	5080	1+
215.00033	270	1+
218.92933	86	
226.90903	82	
226.99449	74	
228.94744	248	
230.90892	324	
232.89884	78	
232.94579	1126	1+
233.45694	108	
236.93459	188	1+
244.92966	72	
246.95577	106	
248.91977	210	
250.95101	94	
253.44242	70	
256.97170	80	
267.49000	88	
271.93262	108	
276.98248	72	
283.90944	72	
284.44944	74	
285.91659	86	
292.92290	518	1+
302.90815	76	
311.42921	280	1+
311.86146	84	
313.21741	70	
313.92225	68	
314.91649	96	
317.84742	68	
318.87932	184	1+
318.97350	82	
322.41553	100	
327.90302	84	
328.92580	90	
329.86259	70	
331.89165	70	
332.85736	90	
332.90629	88	
334.93173	158	
335.07000	124	
336.13762	72	
336.89534	140	
339.38184	86	
341.89617	84	
343.88632	66	
344.89681	850	
346.94501	84	
347.90045	294	1+
349.87436	78	
350.87470	70	
352.93403	218	
354.15208	68	
354.89489	174	
356.85788	68	
358.88156	100	
359.88839	88	
360.04344	70	
360.23746	72	
361.84999	206	1+
362.90685	1672	1+
365.90111	358	1+
366.14695	84	
366.87220	134	
370.89541	80	
371.90931	90	
372.88732	136	
373.35745	74	
373.90231	88	
373.96699	100	1+
374.37783	70	
375.33048	70	
375.88073	88	
375.96110	128	1+
379.85332	116	
380.85991	78	
380.91823	694	1+
380.96995	72	
382.90425	190	
383.37547	78	
383.86362	76	
384.87079	170	
385.85602	102	
385.91818	106	
386.85041	96	
386.92273	68	
388.84649	112	
388.91558	94	
391.21817	68	
391.83958	140	
393.86660	202	
396.88793	246	1+
398.36693	70	
398.86519	172	
398.96141	106	
400.89730	96	
402.87895	172	
403.89554	78	
404.87942	182	
409.86032	96	
410.82707	68	
411.37929	114	
412.88260	106	
413.80400	72	
414.88008	162	
415.87928	424	1+
418.79535	82	
418.89280	72	
420.16173	92	
420.20066	82	
421.83988	78	
423.85526	90	
424.86122	692	1+
427.37583	74	
428.20974	70	
428.81197	86	
430.86701	478	1+
431.52478	68	
431.69340	70	
436.89632	80	
437.84541	112	
438.88513	74	
439.11297	68	
442.86705	180	
443.82851	104	
443.91468	70	
444.53849	94	
444.85763	180	
446.87643	122	
447.83364	192	1+
448.83862	130	1+
454.90719	84	
458.87684	310	1+
459.94630	78	
460.87577	112	
461.82964	178	
461.88244	144	
462.85713	180	1+
463.91630	68	
464.89813	106	
466.25422	74	
466.32771	90	
466.86360	242	1+
472.84312	112	
473.31038	78	
474.36377	112	
474.85808	136	
474.92982	118	
476.87090	70	
477.20902	80	
477.88885	90	
478.85303	90	
480.87492	104	
481.88722	106	
485.83664	84	
488.88388	94	
492.86985	294	
493.86598	166	
494.86577	92	
496.88709	70	
497.85638	82	
506.83024	108	
507.15657	88	
508.88810	248	
510.88497	208	1+
511.85117	80	
524.86548	306	1+
525.86759	200	1+
548.86792	120	
566.75927	86	
595.77941	70	
602.83317	304	1+
644.80787	346	1+
689.78387	316	1+
705.77813	208	1+
777.76462	222	1+
778.66436	394	1+
778.74814	82	
781.74933	312	1+
782.73827	298	1+
789.69377	234	1+
801.71697	166	1+
812.70793	256	1+
814.68498	772	1+
836.72675	198	1+
840.76075	210	1+
855.75098	274	1+
862.74781	228	1+
864.72564	282	1+
867.69616	148	1+
868.79742	134	1+
897.73611	170	1+
910.68227	112	1+
958.64917	152	1+
1011.79611	106	1+
END IONS

###FS:    #m/z: 341.25677 #charge 6+
###MS: 1
###MSMS: 34
BEGIN IONS
TITLE=Cmpd 33, +MS2(341.2568), 23.0eV, 0.0min #34
RTINSECONDS=1.762
SCANS=1,34
PEPMASS=341.25677	4236
CHARGE=6+
181.88140	46	
194.91808	102	
198.97203	54	
199.92587	50	
202.90814	62	
207.92042	82	
208.95499	64	
212.93296	250	
214.93429	486	1+
216.66951	44	
216.93407	1614	1+
217.01111	44	
218.95414	6254	
219.03529	98	
219.93371	88	
220.19350	68	
220.88897	48	
220.95270	86	
221.03360	50	
222.85509	56	
222.88612	68	
223.93976	74	
224.96110	78	
225.76572	44	
226.99006	90	
228.91202	82	
230.94790	108	
232.03178	58	
232.88737	50	
232.94717	282	
233.94365	178	
234.87964	66	
234.94266	500	
235.30366	68	
235.88653	46	
235.95517	568	
236.96634	4074	
240.14000	48	
240.97015	102	
242.46580	54	
242.93584	98	
243.84691	44	
243.93279	150	
243.96379	100	
243.99711	52	
244.43825	124	
244.98339	52	
245.43979	90	
246.87621	54	
246.94234	48	
247.98317	50	
249.89466	90	
250.86881	56	
251.96611	88	
252.94962	230	
253.01166	72	
253.17127	50	
253.43181	78	
253.89236	44	
253.96153	572	
254.04461	50	
254.96967	262	
255.44481	68	
255.94109	54	
256.89207	58	
257.00885	66	
257.98658	56	
258.08799	56	
258.91260	400	
258.97827	78	
259.97918	166	
260.94367	98	
260.97712	82	
261.94180	46	
261.97473	114	
264.89053	46	
265.87424	52	
266.86388	66	
267.12930	58	
268.90662	74	
268.98367	64	
270.13076	60	
271.93268	118	
271.96891	478	1+
272.44797	70	
272.91607	86	
273.46355	92	
274.42915	72	
274.93794	64	
275.41281	98	
275.92453	58	
276.11034	92	
276.92575	1906	1+
277.97220	96	
279.01799	68	
283.91680	86	
286.91702	680	1+
288.93510	60	
289.98808	72	
290.92153	74	
294.93571	2216	1+
295.90249	222	1+
297.41568	64	
297.96341	88	
298.89468	56	
299.94048	778	1+
301.09492	50	
302.90713	164	
304.11548	98	
304.93197	134	
305.89404	54	
308.79424	96	
309.86016	56	
309.92812	148	1+
312.95173	246	
314.91121	46	
317.95180	2038	1+
318.07376	54	
320.88058	50	
322.87871	54	
322.92065	56	
323.23150	50	
326.87795	56	
335.96691	450	1+
336.81863	54	
337.88229	78	
337.99777	50	
338.88865	74	
339.71814	52	
340.96545	62	
341.15960	54	
341.29142	80	
342.12108	46	
347.88087	50	
351.96716	80	
356.88798	92	
359.99932	52	
364.84122	46	
364.89836	150	1+
366.14675	60	
368.86496	86	
376.89797	44	
379.91027	92	
383.95144	48	
385.90277	74	
390.90338	72	
400.87801	52	
407.91513	58	
424.18126	56	
428.87803	76	
430.94137	44	
443.26697	50	
445.14370	52	
450.60721	54	
458.83840	54	
473.79767	62	
497.79035	70	
524.82701	208	1+
525.82202	138	1+
526.91557	232	1+
538.81403	66	
540.86921	96	
549.84719	74	
673.76757	50	
1767.53513	92	
END IONS

###FS:    #m/z: 468.19599 #charge 6+
###MS: 1
###MSMS: 35
BEGIN IONS
TITLE=Cmpd 34, +MS2(468.1960), 25.7eV, 0.1min #35
RTINSECONDS=1.8095
SCANS=1,35
PEPMASS=468.19599	5978
CHARGE=6+
198.95275	660	1+
204.88279	92	
213.96472	116	
214.78778	118	
214.87036	118	
214.93315	29624	1+
217.96795	74	
219.94487	76	
225.20903	68	
228.95113	636	1+
230.90832	950	1+
232.89677	78	
232.94524	5820	1+
235.95095	66	
236.95037	66	
245.41895	160	
245.93240	68	
246.95844	152	
247.96204	78	
248.91651	410	1+
250.95280	724	
253.99756	104	
254.89716	130	
255.96031	514	1+
258.95715	72	
262.44628	88	
262.97601	152	
264.93273	108	
265.45472	68	
272.94712	172	
273.43068	116	
273.97377	92	
276.91176	92	
277.02248	90	
278.87811	100	
278.95340	72	
282.84811	92	
282.93187	80	
283.91210	66	
284.43982	82	
284.55651	100	
286.63216	86	
287.93716	90	
290.92395	124	
292.91327	368	1+
293.42077	76	
293.46212	74	
296.79595	86	
296.85949	76	
296.88839	362	1+
304.88496	72	
312.90517	182	
314.90392	152	
316.89481	80	
317.86647	82	
317.89773	150	1+
318.95625	110	
320.84795	68	
322.90362	70	
323.13929	100	
324.89174	72	
325.88340	138	
328.90202	106	
329.41221	70	
330.37980	78	
330.84912	74	
331.86000	100	
331.90098	98	
332.89897	78	
333.90454	210	
335.87062	158	1+
337.82936	88	
339.86574	164	1+
340.91683	246	1+
341.16109	74	
344.89535	11290	1+
347.80110	82	
347.91233	114	
348.85789	450	1+
349.41367	268	1+
350.89320	174	
351.84976	76	
351.89244	76	
354.85592	358	1+
354.90611	168	
357.90912	146	
357.97510	76	
359.36689	92	
360.22349	74	
360.86862	120	
360.90625	238	
361.90235	140	
362.90596	13408	1+
363.96016	102	
364.52164	68	
366.41300	70	
366.85948	1168	1+
368.23557	72	
368.37628	220	1+
370.86967	106	
371.87261	256	1+
372.37480	66	
373.39842	80	
375.20539	124	
375.89789	76	
376.90437	118	
377.94236	66	
380.91705	8626	1+
381.04273	74	
381.54126	92	
382.86282	80	
383.86285	70	
384.36795	102	
384.87211	1174	1+
385.92314	338	
387.37869	92	
387.87613	78	
389.84678	74	
391.72760	80	
393.20068	74	
393.84859	92	
395.53754	128	
395.87444	152	
398.92965	848	1+
399.52028	102	
399.88822	78	
400.88196	94	
403.93856	540	1+
404.87306	156	
405.13645	88	
405.90558	108	
406.90970	120	
407.86932	128	
408.89816	102	
412.87562	536	1+
413.37570	82	
417.87189	66	
419.36535	68	
420.88333	178	
422.96628	134	
425.96468	66	
427.14056	74	
428.25766	72	
428.87953	134	
429.84697	68	
432.34918	76	
432.89755	70	
436.88610	198	1+
440.85669	84	
443.84763	140	
447.36359	68	
456.33930	68	
456.83309	86	
458.86773	72	
461.85661	72	
468.45653	192	
474.85886	1438	1+
476.90411	98	
477.88792	124	
478.82810	86	
478.89979	74	
488.87343	90	
490.86829	66	
490.91335	72	
491.85250	82	
492.86584	1372	1+
506.85629	240	1+
506.92103	66	
507.86497	350	1+
510.87528	270	
515.88054	90	
524.85896	1246	1+
534.85409	110	
534.93577	108	
542.87691	322	1+
552.80592	66	
552.85830	124	1+
560.89867	88	1+
571.83813	102	1+
576.79552	182	1+
606.82904	70	
662.78348	72	
664.77024	70	
682.85579	82	
683.74629	74	
683.81633	202	1+
685.77535	210	1+
686.78635	132	1+
688.09056	120	1+
704.85023	222	1+
718.78285	262	1+
736.77305	282	1+
740.77584	248	1+
746.75072	308	1+
753.71866	230	1+
754.72689	158	1+
756.72742	308	1+
758.75834	122	1+
764.05054	72	
772.11349	74	
776.78498	342	1+
781.73453	394	1+
782.73810	316	1+
784.73878	232	1+
801.75805	278	1+
804.74413	256	1+
805.74550	178	1+
818.71639	156	1+
819.71558	100	1+
896.49625	78	1+
896.70168	206	1+
914.70539	188	1+
END IONS

###FS:    #m/z: 498.85362 #charge 1+
###MS: 1
###MSMS: 36
BEGIN IONS
TITLE=Cmpd 35, +MS2(498.8536), 25.0eV, 0.1min #36
RTINSECONDS=1.8555
SCANS=1,36
PEPMASS=498.85362	17174
CHARGE=1+
196.89375	74	
198.93168	88	
198.96555	148	
200.94782	112	
211.98001	64	
214.93278	3944	1+
216.93429	256	
218.92856	224	
223.93566	94	
228.91177	196	1+
228.94950	748	1+
230.91001	396	1+
232.94557	584	1+
234.94670	110	
237.96045	68	
246.10111	78	
246.91550	304	
248.91383	452	
250.41207	70	
250.88663	70	
250.95412	164	
255.96990	176	
264.92926	74	
266.95779	76	
273.96992	76	
274.86355	86	
275.90096	82	
276.87418	64	
276.92759	112	
277.47863	110	
284.40942	96	
286.93435	428	
289.92234	88	
290.88059	64	
290.97394	66	
291.92411	84	
292.98346	102	
293.91764	94	
300.94924	86	
302.90946	1280	
304.94261	348	
305.42204	106	
306.89835	130	
313.29928	64	
314.16102	70	
315.88021	140	1+
318.39991	84	
320.92144	1336	1+
322.94880	132	
328.91899	120	
333.87306	98	
334.40788	72	
334.89055	104	
336.84211	76	
336.89722	66	
338.93405	192	
341.88469	120	
343.41855	90	
344.15256	88	
344.89304	610	1+
345.94945	90	
346.36875	88	
346.92501	168	
348.91112	86	
349.87044	102	
351.88456	180	
354.35155	80	
356.85779	296	1+
358.86382	94	
360.19165	98	
360.61576	74	
360.90008	110	
360.95374	106	
361.89936	76	
362.38932	124	
362.90554	812	1+
364.30204	76	
364.44049	76	
365.83588	66	
366.90408	66	
367.94973	68	
368.89196	222	
370.89282	298	
371.88606	126	
372.39577	84	
372.86127	202	1+
372.90415	78	
374.87251	882	1+
376.91165	280	1+
377.86609	206	1+
379.89313	80	
380.85461	112	
380.91904	520	
382.23439	80	
382.92547	82	
382.98325	74	
383.97037	66	
384.88705	78	
387.37979	84	
387.88824	262	1+
388.83463	90	
389.01411	72	
389.98168	74	
390.37556	108	
390.90402	110	
392.88799	654	1+
394.22038	68	
394.86938	418	1+
394.92687	284	
397.87468	92	
398.24804	64	
398.38286	72	
398.85781	250	
400.91068	190	
401.07608	80	
401.56066	64	
401.91744	70	
402.85430	90	
404.87258	556	1+
405.39537	72	
406.91238	106	
408.89683	98	
410.90323	102	
410.94361	96	
411.31723	68	
411.35509	74	
411.88770	338	1+
412.89403	246	1+
415.28891	68	
415.87707	292	
415.98942	72	
416.89462	5756	1+
418.18286	78	
418.37639	80	
419.36192	410	1+
420.42046	104	
420.84749	90	
421.87181	110	
423.38087	232	1+
423.82527	68	
425.51365	92	
427.33566	76	
428.88015	66	
429.87032	78	
430.20756	84	
430.40651	76	
431.90686	90	
434.90465	720	1+
438.88173	446	1+
439.36655	68	
445.83508	142	
446.88995	80	
447.40636	84	
447.89819	78	
448.84952	170	
449.40403	80	
449.88160	68	
450.88779	202	1+
454.89408	82	
456.90552	180	
457.85466	120	
458.88006	280	
460.90774	116	
466.34463	80	
466.85269	166	
474.85777	406	1+
475.72380	80	
476.87504	194	1+
476.97223	68	
477.82404	100	
480.85102	90	
481.90411	72	
484.85157	64	
485.56494	82	
488.81576	72	
492.81755	68	
492.88084	878	1+
498.29091	72	
499.25260	74	
END IONS

###FS:    #m/z: 409.89309 #charge 3+
###MS: 1
###MSMS: 37
BEGIN IONS
TITLE=Cmpd 36, +MS2(409.8931), 23.2eV, 0.1min #37
RTINSECONDS=1.902
SCANS=1,37
PEPMASS=409.89309	17134
CHARGE=3+
193.90598	64	
193.95295	68	
194.45665	266	1+
194.96626	92	
196.92586	114	
198.95454	216	1+
202.95999	76	
204.96979	70	
212.12558	68	
214.47270	76	
214.93395	2924	
215.96100	72	
216.94140	92	
218.92208	136	
220.03893	74	
223.98936	68	
225.94706	66	
228.95119	318	1+
230.91551	90	
232.94230	772	1+
233.41255	94	
233.46191	92	
234.10767	54	
236.03218	66	
240.66904	76	
241.89385	54	
242.93886	106	
243.95965	66	
244.93458	80	
244.97349	56	
245.88800	82	
246.96158	374	
248.91755	158	
250.94757	184	
252.91317	56	
254.42956	66	
254.89210	96	
254.94204	122	
255.96038	310	
259.88075	56	
260.94884	202	
261.89760	58	
262.93760	350	
263.95990	72	
264.05766	96	
264.89268	100	
264.97022	162	
267.87395	62	
273.96974	128	
274.10538	68	
275.94402	74	
278.87516	82	
279.88876	96	
280.90923	468	
280.97287	86	
281.90700	532	1+
283.04331	54	
283.10123	52	
285.93264	118	
286.06730	78	
286.87445	110	
286.93023	544	1+
287.86986	268	1+
289.43951	84	
293.89014	90	
295.37762	66	
296.88087	60	
297.87785	100	
297.91925	66	
297.95551	74	
298.92040	934	1+
300.92165	270	
301.90500	142	
302.91858	58	
303.94780	68	
304.88619	166	
305.89013	188	
306.88887	132	
307.42480	58	
307.90781	116	
308.15096	54	
308.92343	108	
308.99309	60	
310.85754	84	
310.89422	68	
311.92721	102	
313.43930	64	
316.93306	762	
317.93713	356	
318.93112	212	
318.97394	66	
319.87034	62	
322.90283	400	1+
322.94706	352	
324.98171	82	
325.41113	62	
326.89114	82	
326.99233	82	
327.90736	534	1+
328.04541	62	
328.40250	134	
331.90545	90	
332.17375	70	
335.87289	144	
337.50763	56	
337.85968	68	
339.40442	74	
340.90689	62	
343.41786	68	
343.86212	58	
343.91566	104	
344.89330	486	1+
345.24021	68	
346.91773	490	1+
349.89966	200	1+
352.89229	76	
355.89919	102	
357.89079	136	
358.95750	114	
359.93467	52	
360.91098	52	
362.90507	470	1+
364.39656	52	
364.94118	112	
366.19898	62	
368.91726	498	1+
372.90120	92	
372.96139	72	
376.92017	496	1+
377.92397	300	1+
380.86915	78	
380.92790	98	
382.16800	62	
386.93230	62	
387.24191	58	
389.64753	78	
389.87477	60	
394.85950	56	
394.93744	292	1+
396.89709	68	
399.00205	82	
399.94162	68	
400.79857	60	
401.91364	56	
402.92494	90	
406.82525	56	
406.89879	76	
410.91923	62	
423.84814	54	
426.90465	82	
428.86916	56	
430.98463	54	
433.87987	56	
440.86621	62	
445.89068	58	
446.87903	62	
456.38498	118	
458.80505	62	
459.86254	86	
464.33756	74	
467.37004	64	
467.91462	210	1+
470.87514	76	
474.85712	58	
477.93913	52	
492.86432	78	
519.21365	96	
522.84035	86	
548.77399	426	1+
563.41528	72	
584.83688	340	1+
608.87139	1064	1+
628.80453	282	1+
629.80934	212	1+
638.82314	428	1+
642.82194	358	1+
656.81435	528	1+
663.79519	376	1+
667.83416	308	1+
708.81036	314	1+
715.80457	224	1+
732.76762	154	1+
864.62141	190	1+
END IONS

###FS:    #m/z: 553.07062 #charge 4+
###MS: 1
###MSMS: 38
BEGIN IONS
TITLE=Cmpd 37, +MS2(553.0706), 26.1eV, 0.1min #38
RTINSECONDS=1.9485
SCANS=1,38
PEPMASS=553.07062	3984
CHARGE=4+
169.64592	64	
190.10283	66	
193.96363	112	
194.99292	78	
214.93192	1384	1+
216.92515	66	
218.92176	136	
218.96929	90	
222.91894	74	
224.92229	72	
230.90422	64	
232.94215	312	
240.92863	94	
246.95967	68	
247.03801	70	
248.90962	82	
248.94515	68	
250.94866	268	
251.96967	106	
253.11217	94	
255.15966	66	
255.96741	246	
262.93173	280	1+
268.15688	110	
271.94537	66	
272.89968	94	
280.94627	96	
294.92127	66	
298.59782	64	
300.95320	88	
301.93309	72	
311.42950	76	
313.94125	68	
315.02680	82	
327.87981	84	
330.95018	106	
331.37910	82	
332.91608	76	
334.92080	66	
336.89971	98	
338.92918	134	
340.03976	90	
340.85825	80	
342.88635	66	
343.41736	64	
344.89249	198	
349.91664	74	
350.90671	68	
352.88391	104	
353.87720	80	
361.89423	240	1+
362.82790	166	
362.89810	160	1+
364.93708	108	
365.07899	78	
365.85120	68	
365.94155	78	
372.92013	96	
374.87805	80	
375.95701	68	
380.84504	96	
380.91829	78	
382.67054	80	
384.85768	76	
385.91938	78	
389.82999	86	
390.45100	66	
392.37765	82	
392.87022	94	
392.96727	62	
393.14757	70	
397.89427	112	
397.98275	72	
398.86283	138	
399.86358	302	1+
400.42008	76	
401.92921	88	
404.88123	126	
406.84327	306	1+
407.80508	68	
410.86136	190	
411.85474	80	
411.89877	70	
412.84729	188	
412.90308	62	
415.88280	128	
420.87737	68	
422.86574	104	
423.28387	80	
423.88978	64	
424.85484	312	
425.85107	176	
426.40732	72	
426.85107	126	
427.96494	64	
428.86850	560	1+
430.86334	82	
431.83035	66	
432.89396	290	1+
433.98864	86	
434.83659	220	1+
441.85804	110	
442.86219	1040	1+
443.51008	114	
446.52790	80	
446.88018	912	1+
447.95468	76	
448.84336	218	
448.88082	240	1+
451.33214	80	
451.91305	78	
455.84489	96	
456.84065	126	
458.87400	170	
458.95786	110	
460.90533	200	
462.88260	80	
463.87627	80	
464.84604	110	
465.87884	110	
467.17794	66	
469.38285	86	
469.87686	204	
470.23017	80	
470.78974	110	
470.85845	244	
471.83645	112	
472.89452	100	
473.87679	72	
475.93123	68	
476.88535	132	
477.86539	70	
478.74764	84	
478.84671	134	
481.84421	84	
482.81809	82	
482.87559	162	
483.81158	76	
484.82808	70	
486.91487	78	
487.82685	112	
488.83803	88	
490.32737	86	
490.85337	124	
492.85089	1046	1+
494.84671	162	
494.90519	86	
495.87695	72	
506.83529	144	1+
506.89323	108	
508.83393	74	
510.86461	292	1+
510.97946	90	
511.42408	68	
517.85802	78	
518.37622	76	
524.85605	86	
534.08278	68	
539.84471	80	
553.23899	66	
553.81215	76	
554.21574	68	
595.78322	80	
604.43774	138	
740.81463	72	
834.69266	120	1+
858.66741	138	1+
873.69486	200	1+
877.73249	178	1+
904.67586	224	1+
906.71480	226	1+
907.71009	168	1+
914.69826	122	1+
948.71069	364	1+
END IONS

###FS:    #m/z: 418.89305 #charge 2+
###MS: 39
###MSMS: 40
BEGIN IONS
TITLE=Cmpd 38, +MS2(418.8930), 23.8eV, 0.1min #40
RTINSECONDS=3.9235
SCANS=39-40
PEPMASS=418.89305	23428
CHARGE=2+
198.95326	310	
200.95290	86	
202.56677	96	
203.71608	130	
203.97427	94	
210.11394	100	
212.96827	90	
214.93268	4252	1+
216.48024	76	
224.97040	88	
226.00749	80	
228.94725	154	
230.90218	250	1+
231.87450	102	
233.38923	98	
233.95426	398	1+
234.44574	80	
236.87613	142	
237.46652	72	
237.97610	102	
241.09110	74	
241.53091	80	
241.95559	104	
242.45686	140	
242.94093	78	
244.45763	72	
246.05619	102	
250.95098	136	
252.93865	72	
254.89112	364	1+
255.95908	74	
257.47743	80	
258.11907	72	
258.91085	140	
258.94794	84	
259.09242	100	
260.84795	72	
260.90166	90	
262.93419	108	
263.44412	108	
268.85491	96	
269.96916	98	
272.90081	1392	1+
274.89531	142	
275.40618	210	1+
275.49953	74	
276.38566	86	
276.90554	102	
277.10680	72	
278.87599	148	
282.00598	74	
282.87479	112	
283.90978	418	
284.41478	300	
285.91271	74	
286.91622	258	1+
290.91328	1832	1+
291.86739	80	
292.91466	1008	1+
293.38056	106	
293.42564	142	
294.95607	94	
296.89753	1024	1+
297.15236	332	
299.06697	94	
299.87930	86	
299.93963	82	
300.89714	168	
301.91444	782	1+
302.37278	84	
302.43265	252	
305.88009	128	
306.38561	82	
307.04715	112	
307.91194	84	
308.92449	820	1+
310.42423	78	
311.20961	342	1+
311.92440	458	1+
313.44321	72	
313.62045	78	
314.90167	702	1+
315.16613	406	
316.88031	124	
319.36705	72	
321.90442	102	
322.42932	180	
323.91392	148	
326.08523	72	
326.92742	150	
327.92727	96	
329.91479	172	
331.23237	118	
335.17101	72	
335.90307	304	
336.90694	1774	1+
338.40441	192	
338.95858	88	
339.38572	72	
341.07119	124	
343.86533	82	
344.39513	266	
344.91258	664	
345.08349	84	
346.44677	90	
346.99724	132	1+
348.87100	108	
349.41907	72	
349.88586	72	
349.90865	442	1+
350.39221	98	
353.23826	84	
354.42572	206	1+
354.91050	2048	1+
357.91096	144	
358.87283	166	
358.91791	106	
359.83907	82	
359.90979	2878	1+
362.90755	472	1+
366.31899	78	
366.91252	146	
368.91839	280	
370.84373	98	
370.93283	90	
372.90777	420	1+
373.40100	184	1+
373.95174	82	
374.94343	122	
375.91460	84	
376.92988	112	
377.92079	8704	1+
379.40409	78	
380.91459	244	
381.87865	282	1+
382.88021	218	1+
385.09424	74	
387.34955	74	
389.84905	76	
390.37878	74	
390.91286	102	
391.31724	82	
391.87114	174	
392.87561	74	
394.33682	80	
394.86852	90	
394.95981	96	
395.35831	76	
395.93239	1716	1+
400.94219	118	
402.89090	128	
403.92166	72	
407.86920	150	1+
410.86347	114	
411.49224	78	
412.88045	78	
413.17928	80	
414.87426	126	
416.89305	1172	1+
418.25918	74	
418.33472	200	
418.89353	376	1+
419.20987	128	
419.33895	192	1+
419.97385	94	
420.97064	116	
424.87713	106	
428.85320	116	
432.90447	80	
434.91527	110	
436.30123	80	
438.86947	102	
439.77426	74	
440.85040	90	
442.89243	76	
444.84412	92	
446.88184	580	1+
453.82149	98	
455.38563	82	
457.82479	76	
458.88176	184	1+
460.40481	82	
464.88923	1196	1+
476.88891	264	1+
488.84761	422	1+
506.84903	576	1+
516.75514	156	1+
521.86446	86	
525.83467	328	1+
530.81037	250	1+
541.33309	74	
542.87572	374	1+
543.88404	262	1+
546.86920	196	1+
588.83505	232	1+
590.83038	214	1+
608.86857	376	1+
618.78125	378	1+
620.83246	338	1+
623.72961	314	1+
629.84467	150	1+
634.79519	304	1+
636.80122	834	1+
638.80426	832	1+
644.78366	280	1+
648.84338	220	1+
649.78515	324	1+
656.81404	446	1+
659.82358	568	1+
660.75181	286	1+
660.82679	442	1+
664.80261	484	1+
667.79343	450	1+
678.80934	208	1+
682.81172	438	1+
685.82220	312	1+
690.77275	136	1+
692.77291	626	1+
692.84157	990	1+
702.79978	202	1+
704.79395	448	1+
706.78778	476	1+
708.38728	112	1+
722.77959	188	1+
728.74235	184	1+
729.74337	138	1+
731.72526	242	1+
737.77575	202	1+
741.77579	214	1+
742.79394	146	1+
752.76764	148	1+
769.78618	228	1+
800.75444	140	1+
801.77736	86	1+
808.76233	186	1+
812.71105	154	1+
817.74114	130	1+
END IONS

###FS:    #m/z: 496.86359 #charge 2+
###MS: 39
###MSMS: 41
BEGIN IONS
TITLE=Cmpd 39, +MS2(496.8636), 26.9eV, 0.1min #41
RTINSECONDS=3.977
SCANS=39,41
PEPMASS=496.86359	17270
CHARGE=2+
176.56923	94	
196.92590	88	
198.95098	164	
200.94851	86	
205.94055	98	
214.93376	5502	1+
215.43547	126	
215.50873	78	
216.93093	288	1+
218.93111	254	
223.47391	84	
224.45500	130	
224.94387	118	
226.43362	152	
228.90487	106	
228.94876	448	
230.90667	230	
232.94554	1992	1+
234.44841	78	
236.94918	148	
240.93793	86	
242.95184	158	
244.47819	80	
245.48516	86	
248.92163	158	
250.96049	106	
253.92979	204	
254.45910	78	
254.93312	82	
255.95990	256	1+
256.40257	94	
260.88380	78	
261.92789	76	
262.38367	78	
262.93555	114	
263.16570	148	
263.43424	140	
264.97993	82	
265.41646	82	
271.93624	88	
273.91999	86	
274.98129	130	
276.92614	142	
283.90889	104	
293.95379	84	
294.91886	100	
295.42132	82	
296.91744	78	
298.50353	78	
302.91254	366	
303.93658	76	
303.99964	142	1+
304.85288	106	
304.95172	112	
307.41608	90	
310.91324	90	
311.91869	104	
312.90643	268	1+
313.43290	78	
314.29607	78	
314.39816	162	
317.86727	176	1+
320.43785	76	
320.91972	626	1+
321.22498	82	
322.90186	170	
322.95106	178	
327.86076	74	
328.92487	166	
329.91813	116	
331.91017	126	
332.87652	300	1+
332.95611	92	
335.37190	90	
335.86834	144	
336.90402	78	
340.86358	90	
341.43444	82	
341.87082	80	
342.90365	80	
343.84241	96	
343.89885	90	
344.89634	810	1+
346.92619	274	1+
348.08169	76	
349.87628	192	
350.82114	116	
350.88531	630	1+
352.88645	404	1+
354.94871	78	
356.86071	196	
358.90260	222	1+
360.38943	88	
362.90547	1196	1+
364.93847	206	
365.87775	80	
366.93943	136	
368.89494	1244	1+
369.85157	78	
370.22816	106	
371.84947	80	
372.20150	84	
372.85985	288	
372.90466	284	1+
376.92504	148	
377.46317	84	
377.87307	154	
378.87090	620	1+
379.81790	82	
380.91522	886	1+
382.65433	82	
383.86800	86	
385.88444	186	
388.90396	114	
389.87889	106	
390.91138	294	1+
391.87512	906	1+
392.18557	100	
392.38036	194	1+
392.88405	644	1+
395.87183	278	
396.86339	282	
399.55862	80	
400.20363	86	
401.54006	78	
401.87440	134	
402.92537	302	1+
404.87548	378	1+
405.72796	94	
406.87021	740	1+
407.38700	108	
408.36104	198	1+
409.87140	788	1+
409.91056	140	
410.87349	654	1+
411.37234	128	
412.88432	1336	1+
413.88872	1098	1+
416.89379	2336	1+
417.34229	120	
418.51089	76	
422.90455	92	
424.19690	108	
427.88981	152	
429.23730	94	
431.91206	236	
436.85360	130	
437.20765	78	
437.89102	420	
438.85774	92	
438.93197	78	
439.86839	86	
442.89407	176	
443.91143	238	1+
445.84860	214	
446.88791	100	
447.87867	80	
448.83092	136	
450.91142	96	
452.34986	134	
455.91068	404	1+
458.87583	1182	1+
462.36114	86	
462.80496	76	
462.90547	92	
466.87859	136	1+
474.87069	158	
475.84829	196	
476.88904	748	1+
478.95490	84	
480.18050	82	
480.46108	86	
482.90306	206	1+
486.86556	86	
488.86635	168	
489.85531	234	1+
494.90068	118	
496.36672	386	1+
497.33957	88	
497.78813	138	
506.80020	90	
511.83913	88	
513.88822	86	
524.82512	86	
546.93781	176	1+
560.87918	328	1+
567.86579	244	1+
570.79686	88	
572.86143	126	
581.79551	84	
584.83102	518	1+
586.82475	372	1+
590.87969	140	
602.85032	254	1+
606.85883	126	
666.83198	156	1+
715.68440	300	1+
735.69538	150	1+
740.79169	170	1+
746.74029	328	1+
748.73299	578	1+
758.74640	362	1+
765.81752	194	1+
772.79139	400	1+
780.70536	314	1+
788.09506	134	1+
793.75560	312	1+
796.74185	560	1+
804.75260	342	1+
805.75813	278	1+
828.76026	578	1+
835.72163	424	1+
838.73088	328	1+
841.70836	196	1+
844.63961	154	1+
848.70730	232	1+
849.66780	144	1+
852.77709	284	1+
856.74527	454	1+
859.86681	106	1+
864.74954	422	1+
868.79152	354	1+
884.68009	120	1+
917.45428	128	1+
974.66717	164	1+
983.94344	96	
984.73085	618	1+
992.89713	148	1+
END IONS

###FS:    #m/z: 369.93652 #charge 2+
###MS: 39
###MSMS: 42
BEGIN IONS
TITLE=Cmpd 40, +MS2(369.9365), 23.0eV, 0.1min #42
RTINSECONDS=4.0335
SCANS=39,42
PEPMASS=369.93652	19722
CHARGE=2+
196.92339	86	
198.94034	128	
199.95673	84	
201.89837	134	
202.90733	120	
202.94937	82	
203.91425	82	
209.91744	76	
214.93452	602	
218.95807	218	
219.00680	62	
219.91905	80	
220.88131	70	
220.93790	92	
221.96989	58	
223.97395	86	
224.94252	66	
225.17409	66	
228.15085	80	
228.41240	80	
229.42997	62	
230.92416	376	
231.02067	54	
231.07230	56	
232.94314	190	
233.46965	84	
233.91869	130	
235.02794	56	
235.97806	74	
236.11205	82	
236.96321	226	
238.89704	72	
238.97865	58	
244.92284	72	
246.95279	490	
247.90999	494	
248.12018	62	
248.94283	488	
250.94087	64	
250.97206	128	
251.94490	206	1+
252.91691	70	
254.95916	238	1+
255.09792	72	
256.40830	110	
257.90274	92	
260.93730	138	
260.98464	54	
261.93982	66	
264.92109	70	
264.96211	1074	
265.04821	82	
265.42291	104	
265.91817	774	
266.44688	110	
266.94849	652	1+
267.00595	90	
267.46496	102	
267.91621	88	
268.27709	110	
268.85517	70	
268.91791	84	
270.16986	62	
270.90659	68	
271.11339	60	
272.43555	108	
272.93471	74	
274.45521	72	
274.92626	56	
275.90470	74	
276.93949	176	1+
277.41961	64	
278.90624	126	
280.38420	62	
281.00660	72	
281.94766	62	
283.96287	92	
284.90965	52	
284.95800	580	
285.03927	54	
285.18144	124	
285.28235	54	
287.93563	208	
288.93520	216	
288.97810	52	
289.93443	162	
290.91382	54	
293.91124	58	
297.95090	78	
298.39906	100	
300.43526	80	
300.86215	64	
301.12153	52	
301.92527	92	
302.86119	64	
303.42796	72	
303.93553	82	
305.89457	74	
305.94142	398	1+
306.89293	170	
308.91421	64	
311.96342	54	
313.94250	86	
316.92593	176	
317.94510	142	
319.94383	90	
320.89448	72	
321.94887	86	
322.90470	92	
322.97596	64	
323.97677	58	
324.94203	124	
325.03395	58	
325.09578	66	
325.15151	58	
325.88856	158	1+
326.96315	52	
327.02359	58	
329.27991	54	
329.94140	90	
330.13249	70	
330.90339	72	
331.11997	62	
336.87412	74	
337.00168	52	
340.87740	112	
344.11482	76	
344.91794	58	
346.90824	70	
349.03845	66	
353.90058	90	
354.21175	58	
355.93959	58	
356.09803	70	
356.93183	80	
365.37502	52	
371.12043	160	
371.20922	84	
371.29111	64	
372.12549	60	
372.18740	68	
374.87224	74	
375.18628	60	
380.90678	82	
381.37760	104	
395.90380	50	
420.82619	60	
424.84740	54	
428.87404	86	
445.83087	58	
450.86749	56	
456.81574	66	
463.85206	64	
482.87094	52	
524.86578	206	1+
570.91157	80	
574.37386	108	
587.85345	312	1+
627.82290	282	1+
628.82800	212	1+
END IONS

###FS:    #m/z: 301.92841 #charge 2+
###MS: 39
###MSMS: 43
BEGIN IONS
TITLE=Cmpd 41, +MS2(301.9284), 23.0eV, 0.1min #43
RTINSECONDS=4.0885
SCANS=39,43
PEPMASS=301.92841	16768
CHARGE=2+
196.08669	80	
200.93402	58	
214.15399	66	
218.88013	92	
218.95598	1610	1+
219.92267	56	
220.00311	68	
226.46144	76	
227.15509	40	
227.95112	28	
235.01258	44	
236.89985	74	
236.96485	1116	1+
237.04574	80	
237.79741	32	
237.91160	38	
238.96532	356	
242.59980	76	
243.16124	56	
243.20227	60	
245.03681	48	
248.00826	44	
249.96816	66	
254.90950	40	
254.94551	64	
255.99520	198	
256.99054	130	
259.97662	52	
260.98254	92	
262.00816	62	
272.89605	50	
278.87073	116	
279.00879	32	
280.00795	80	
282.99673	30	
284.86979	46	
285.17612	80	
285.85553	76	
286.88202	78	
287.88337	54	
290.92576	80	
292.92135	40	
294.84590	136	
298.88096	32	
300.88016	38	
300.97265	58	
302.88109	46	
306.94085	50	
308.92883	144	
308.99653	58	
310.87334	54	
312.86567	84	
312.92015	80	
313.95028	46	
314.91061	66	
317.93282	50	
320.57048	30	
320.90424	30	
324.14830	40	
326.91119	60	
330.74155	30	
330.87574	208	1+
330.92534	42	
333.87357	40	
335.87424	52	
338.90236	52	
339.09613	30	
346.84169	34	
348.21833	88	
356.89089	48	
358.13630	38	
366.90181	50	
384.82215	42	
390.93935	34	
413.88906	74	
444.58419	40	
END IONS

###FS:    #m/z: 575.82888 #charge 5+
###MS: 39
###MSMS: 44
BEGIN IONS
TITLE=Cmpd 42, +MS2(575.8289), 31.5eV, 0.1min #44
RTINSECONDS=4.145
SCANS=39,44
PEPMASS=575.82888	16438
CHARGE=5+
153.99115	84	
214.93361	3502	1+
216.94932	84	
218.92692	410	1+
228.94880	230	
230.90883	224	1+
232.94528	580	1+
234.95889	96	
239.16519	70	
242.47351	94	
246.92418	72	
246.96120	80	
248.91418	106	
249.91575	68	
250.95910	144	
251.95371	68	
255.95645	162	1+
256.91210	86	
263.45541	88	
271.94153	104	
272.93958	70	
274.94648	68	
275.09508	136	
286.88249	82	
292.92244	76	
294.92480	158	
298.40208	82	
302.90552	76	
313.02258	76	
318.88511	80	
320.92548	84	
323.91547	68	
324.90537	100	
333.91646	76	
336.90324	120	
338.93645	88	
342.89604	74	
342.92237	74	
344.89577	562	
346.20620	82	
346.93245	120	
348.93386	84	
358.91148	140	
358.96713	90	
359.88860	90	
361.90850	70	
362.17983	92	
362.90700	510	
363.88736	102	
366.88825	106	
366.94401	86	
369.92166	68	
371.39768	68	
374.90178	92	
376.91716	136	
379.35433	94	
380.92040	280	
381.28049	80	
382.94026	130	
383.87018	72	
383.90133	72	
384.37357	84	
384.91543	152	
385.97625	104	1+
388.86686	218	1+
393.27111	76	
396.87985	84	
397.38203	78	
398.92561	100	
399.45304	98	
400.87833	102	
401.90598	74	
402.86061	192	1+
403.08936	82	
406.86690	426	1+
409.02435	78	
409.84937	118	
410.84973	90	
412.90856	212	1+
416.89083	90	
418.84510	122	
420.87787	146	
421.07853	98	
424.87647	312	
427.45397	90	
428.86838	604	1+
430.91127	76	
431.80777	122	
434.83966	454	1+
435.32489	68	
436.53799	76	
438.15200	72	
438.81893	404	1+
438.88107	160	
439.82243	328	1+
441.13581	116	
443.29956	84	
443.82174	88	
443.86565	298	1+
447.89203	74	
448.86880	316	
449.79602	114	
449.84559	80	
449.91694	118	
450.83738	108	
452.85197	378	
453.84806	188	
454.10254	98	
456.81835	104	
456.89428	184	
457.82943	128	
458.88012	102	
459.87413	72	
460.85408	92	
461.82235	112	
462.01879	78	
462.16305	76	
463.33410	184	
466.88175	680	1+
467.24058	72	
468.33686	94	
469.82574	140	
470.84958	152	
470.95153	74	
471.82095	96	
472.87410	136	
473.00733	128	
476.82213	68	
476.88607	134	
477.79554	104	
478.12821	74	
480.47813	78	
480.81142	82	
480.85792	98	
481.15572	96	
481.83402	72	
482.83519	120	
483.30272	76	
484.32859	114	
484.83852	514	1+
488.82806	388	1+
488.87674	178	
491.82681	86	
492.48738	80	
492.86704	860	1+
494.83786	204	
495.15724	88	
496.85599	160	1+
496.93014	68	
498.04997	72	
504.85377	74	
505.48272	106	1+
507.91205	116	
510.88377	286	1+
511.85528	78	
512.82331	312	1+
513.13953	98	
516.79881	178	1+
518.87768	104	
520.49582	72	
527.33043	74	
528.86826	170	1+
532.91050	68	
534.80664	182	1+
534.89398	76	
538.10461	82	
549.80079	178	1+
552.81308	124	1+
570.83137	80	
575.85797	176	1+
576.37879	74	
579.78789	78	
591.26062	90	
604.81329	208	1+
619.75796	80	
627.43123	76	
682.76258	84	
747.80111	82	
761.78510	164	1+
762.78807	130	1+
770.81716	120	1+
781.31968	80	
830.77555	92	
832.63177	214	1+
842.72286	358	1+
843.71597	206	1+
852.60350	100	1+
864.72207	482	1+
865.63737	96	1+
872.67329	206	1+
874.67386	166	1+
880.73898	112	1+
899.73528	232	1+
908.70614	446	1+
918.65518	108	1+
928.71890	174	1+
930.65901	112	1+
932.62258	466	1+
945.69877	294	1+
947.20215	160	1+
947.70717	732	1+
953.67571	298	1+
973.69691	256	1+
980.71292	178	1+
993.70005	166	1+
996.59955	182	1+
END IONS

###FS:    #m/z: 482.85920 #charge 3+
###MS: 39
###MSMS: 45
BEGIN IONS
TITLE=Cmpd 43, +MS2(482.8592), 26.3eV, 0.1min #45
RTINSECONDS=4.2045
SCANS=39,45
PEPMASS=482.85920	16174
CHARGE=3+
198.95083	104	
212.13394	88	
214.93319	7866	
215.93354	318	1+
218.92506	126	
228.94842	1722	1+
230.90573	210	
230.97680	86	
231.97882	82	
232.94462	1606	
234.94449	82	
240.11157	84	
241.95639	146	
242.20529	76	
243.95679	84	
244.92481	228	
245.20985	74	
246.96142	692	
248.94510	96	
250.57158	80	
250.96343	108	
255.96174	110	
256.95308	76	
260.00560	84	
260.21814	104	
260.93295	132	
260.98550	80	
261.41049	94	
262.93290	380	1+
264.96942	292	
265.92568	90	
266.96225	86	
269.96948	86	
273.91605	86	
275.09577	78	
276.89297	82	
283.09948	74	
283.91163	198	
286.88699	96	
286.93318	514	
290.90912	76	
292.91900	214	
292.99903	76	
295.90898	84	
300.14399	84	
301.92665	340	
302.90734	156	
303.01723	84	
304.94521	532	1+
308.95000	76	
310.93544	302	
312.86404	236	
312.90008	168	
313.22090	102	
313.86489	94	
314.89900	74	
315.18601	78	
315.38607	132	
315.86595	78	
316.90450	104	
316.95439	78	
317.35735	86	
317.89573	74	
317.99254	82	
318.88123	126	
320.92131	262	
322.89433	186	1+
322.95668	162	
324.86048	76	
324.93812	92	
327.84383	104	
328.91874	94	
330.87512	474	1+
334.86291	78	
334.92235	124	
336.89157	80	
338.85402	98	
339.21614	108	
339.88331	108	
341.90146	102	
344.89155	498	1+
345.52412	74	
346.00584	178	1+
346.86571	230	1+
346.92675	120	
349.91088	104	
350.89204	422	1+
351.38851	238	1+
354.88929	246	
355.01895	134	1+
355.14834	88	
355.87992	294	1+
357.38171	82	
357.81937	76	
358.91247	1142	1+
360.39882	190	1+
360.87260	726	1+
362.90353	996	1+
364.86868	112	
364.93702	140	
365.36901	94	
365.84025	90	
367.88477	256	1+
368.92215	118	
369.37022	84	
371.03923	74	
371.89685	700	1+
372.89853	508	1+
372.96679	74	
374.46110	80	
376.92128	1448	1+
378.88220	1318	1+
380.91303	564	
381.06533	104	
382.88603	436	
383.85988	188	
384.39565	124	
386.45550	84	
386.90162	158	
387.82478	78	
388.53515	184	1+
391.51086	78	
392.40561	118	
392.90604	104	
393.52612	148	
393.57154	78	
393.88738	468	
394.93719	362	
396.84049	98	
396.89387	714	1+
397.19907	96	
398.90645	82	
400.38492	234	1+
400.91225	1564	1+
400.97728	220	
402.18973	110	
402.54426	76	
403.80946	148	
404.86972	342	1+
405.34577	74	
405.40738	96	
406.28795	82	
406.97773	72	
407.28404	118	
407.36786	122	
408.22444	76	
408.91129	148	
412.88802	162	1+
414.36438	80	
414.92015	98	
416.56115	132	
416.89050	1668	1+
419.05558	90	
422.88481	106	
425.32511	104	
428.91941	92	
429.53118	88	
430.85876	104	
432.87242	366	1+
434.19725	76	
440.15588	172	1+
441.32282	76	
441.88705	238	1+
444.75529	88	
444.85303	98	
446.88723	108	
449.84814	74	
461.88415	118	
464.11851	100	
468.35368	84	
468.85361	86	
473.35607	82	
474.86372	310	1+
476.89364	288	1+
482.30494	86	
483.20092	86	
500.88964	106	
504.84766	84	
512.17097	80	
536.83198	100	
537.81746	90	
542.75847	92	
554.83500	90	
565.11717	74	
662.84150	268	1+
664.80149	244	1+
666.74259	156	1+
683.77912	620	1+
684.78071	416	1+
702.77631	336	1+
706.76927	342	1+
716.72897	248	1+
730.73289	388	1+
740.77534	170	1+
747.80159	138	1+
748.04272	138	1+
750.72611	278	1+
762.76271	746	1+
768.69548	268	1+
769.75524	370	1+
770.74752	280	1+
774.74111	360	1+
779.79078	466	1+
780.74303	170	1+
781.69135	272	1+
782.70573	206	1+
787.70637	318	1+
789.82905	354	1+
790.83548	286	1+
793.72779	324	1+
794.72482	256	1+
802.73785	314	1+
804.82100	508	1+
805.75230	200	1+
806.75336	144	1+
814.77742	242	1+
816.73151	146	1+
818.74057	454	1+
829.71704	196	1+
830.70729	146	1+
835.14141	96	1+
836.73051	462	1+
840.73576	178	1+
845.32145	146	1+
846.79091	248	1+
856.73860	198	1+
867.76015	186	1+
874.79328	178	1+
878.77464	240	1+
895.77394	282	1+
920.68670	102	1+
928.63436	162	1+
941.66962	88	1+
959.66854	198	1+
975.71983	126	1+
1002.63744	240	1+
1046.77018	182	1+
END IONS

###FS:    #m/z: 510.85573 #charge 2+
###MS: 39
###MSMS: 46
BEGIN IONS
TITLE=Cmpd 44, +MS2(510.8557), 27.7eV, 0.1min #46
RTINSECONDS=4.266
SCANS=39,46
PEPMASS=510.85573	16010
CHARGE=2+
193.96016	92	
198.96876	72	
214.93317	4242	1+
216.95252	172	
218.93573	102	
222.92746	82	
228.94553	290	
230.90578	218	
234.94834	156	
246.96794	90	
248.91223	262	1+
250.95159	80	
252.11981	94	
255.96380	84	
258.95084	84	
260.91827	84	
264.88975	98	
266.98405	74	
274.07226	92	
274.85543	96	
275.91814	96	
298.94446	164	
302.90152	136	
308.89448	76	
310.87312	76	
313.89208	92	
314.88088	86	
316.21048	160	
317.85263	88	
318.93842	92	
319.96321	76	
320.40533	164	1+
329.91177	118	
331.90080	96	
333.17266	78	
333.39436	90	
333.89875	74	
334.93392	136	
336.94266	76	
338.11319	76	
338.36694	74	
339.00256	76	
341.91279	94	
342.30406	78	
342.91899	102	
343.23360	82	
343.87917	80	
344.02012	78	
344.89706	1140	1+
345.96378	88	
346.90456	146	
349.87618	80	
351.40940	92	
351.95403	90	
352.92694	74	
354.89259	84	
355.37499	88	
359.94423	90	
360.92503	146	
361.90401	74	
362.90513	1374	1+
364.87711	158	
365.96194	76	
366.45499	92	
366.85026	84	
366.89221	200	1+
368.00035	86	
369.86011	74	
370.93832	82	
371.28198	78	
372.89054	94	
373.33341	120	
374.81988	82	
376.39063	88	
376.87357	282	
376.90438	208	
378.90237	74	
379.89661	86	
379.91779	712	1+
380.91766	610	1+
381.87064	86	
382.88010	402	1+
384.01769	84	
385.92500	162	
386.81541	166	
386.96256	142	
387.89701	656	1+
388.84115	72	
388.90071	542	1+
390.92668	124	
391.89167	90	
392.06730	74	
392.38523	78	
392.84951	654	1+
394.88588	482	1+
396.90104	78	
398.14333	76	
398.85277	152	
399.86161	132	
403.93467	104	
404.87287	270	
404.91248	164	
406.11476	86	
406.90890	306	1+
407.50166	80	
409.18702	118	
410.86180	1168	1+
412.89733	1512	1+
413.35122	130	
414.34766	100	
414.89174	130	
417.87470	386	1+
418.19919	96	
420.17408	82	
420.36226	108	
423.34362	222	1+
423.83890	394	1+
423.88679	126	
425.85232	398	1+
425.89952	138	
428.34358	110	
428.87350	3710	1+
430.52854	100	
430.90959	1344	1+
432.87195	548	1+
433.89878	130	
434.36227	86	
434.86572	124	
435.90224	152	
437.84445	110	
437.88179	82	
439.85484	150	
440.89011	116	
441.19129	96	
441.82854	178	
442.03492	88	
444.35318	136	
446.88055	1880	1+
448.93425	144	
449.51904	86	
450.34682	96	
450.95412	78	
451.88812	140	
454.49943	108	
463.85329	128	
464.88370	1102	1+
466.93037	80	
467.40512	74	
468.85972	74	
469.10094	98	
469.89599	74	
470.17394	112	
472.43888	92	
472.89640	78	
474.85408	476	1+
476.84610	132	
478.25078	74	
478.85632	114	
479.84987	102	
481.83265	218	1+
482.88935	86	
488.87909	132	
488.93273	80	
490.90851	116	
495.84936	84	
496.82001	106	
497.48168	88	
497.85552	156	1+
510.19950	74	
510.24376	206	1+
510.29538	102	
511.24865	158	1+
511.50366	86	
517.82319	78	
518.86808	100	
519.83491	134	1+
524.87429	106	1+
558.83865	108	
604.81351	154	
623.79579	114	
624.81651	124	
632.57964	96	
641.82138	230	1+
671.76608	250	1+
746.76324	202	1+
767.72936	302	1+
771.74136	372	1+
772.73926	284	1+
779.74516	328	1+
780.72924	204	1+
791.69782	250	1+
800.76796	368	1+
801.37647	194	1+
802.74947	310	1+
803.91585	140	1+
804.68422	434	1+
805.68407	312	1+
806.79763	166	1+
811.68536	338	1+
816.69781	126	1+
818.69533	324	1+
829.73757	430	1+
830.74844	358	1+
837.74637	150	1+
840.70534	212	1+
843.72633	192	1+
848.68132	236	1+
859.56578	148	1+
861.74088	270	1+
871.65662	304	1+
872.65454	226	1+
876.68675	124	1+
881.73295	218	1+
884.69798	256	1+
887.79915	146	1+
890.73066	128	1+
892.04493	102	1+
902.69431	312	1+
903.89829	110	1+
916.75468	182	1+
920.71527	216	1+
931.71571	168	1+
984.71385	728	1+
1017.77481	458	1+
END IONS

###FS:    #m/z: 535.84187 #charge 2+
###MS: 39
###MSMS: 47
BEGIN IONS
TITLE=Cmpd 45, +MS2(535.8419), 29.2eV, 0.1min #47
RTINSECONDS=4.328
SCANS=39,47
PEPMASS=535.84187	15188
CHARGE=2+
212.92947	132	
214.93312	4642	1+
215.22290	72	
215.45341	84	
216.93564	228	1+
218.92835	168	
218.97667	76	
219.13126	76	
223.94502	168	
228.94352	162	
230.91108	132	
232.94378	774	1+
234.96501	78	
236.93487	134	
242.96836	86	
244.93522	174	1+
246.41986	84	
246.62998	88	
248.91603	180	
250.95322	100	
252.98007	76	
253.94479	94	
254.43079	80	
254.92695	158	
255.44372	154	
255.96124	172	
257.92805	78	
258.03313	92	
259.42773	80	
264.98419	74	
267.43127	84	
269.65616	74	
272.43548	140	
274.96086	126	
276.91978	120	
277.87179	78	
281.94764	80	
283.58420	76	
283.92319	140	
284.44942	88	
297.15312	162	
300.94812	74	
302.90836	286	
305.64661	98	
313.90461	188	
314.71060	80	
314.92438	78	
318.88537	420	
320.92010	168	
321.93088	104	
324.00139	88	
328.91177	154	
330.37491	78	
331.90522	82	
332.88266	88	
334.89632	88	
335.87256	76	
336.90048	80	
340.16481	92	
342.88947	192	
344.89367	878	1+
346.91924	98	
351.93534	152	1+
358.33542	88	
358.90891	100	
359.86240	98	
359.94983	74	
360.90573	146	
361.86648	110	
362.39439	332	1+
362.90635	978	
363.91356	208	
366.85478	110	
366.89976	112	
370.82496	100	
371.11821	74	
372.18311	120	
372.49714	88	
372.92380	234	
374.62167	96	
374.91510	156	
375.91369	220	1+
376.38324	106	
376.92385	150	1+
380.92072	288	
381.89368	284	1+
383.42054	80	
384.38379	80	
385.52608	80	
386.90209	82	
387.37036	154	
388.83053	282	1+
388.88936	230	1+
390.46766	108	
391.82162	94	
392.83603	116	
393.84354	164	
398.42874	124	
398.85086	112	
400.86876	140	
402.86741	620	1+
403.87170	506	1+
404.33940	78	
406.87715	216	
407.84647	82	
409.90946	80	
412.80768	82	
412.85830	236	
412.88882	326	
416.84551	134	
416.89545	464	
419.31792	88	
420.90108	124	
421.46113	76	
421.62180	74	
423.50688	74	
424.88643	242	
426.88994	696	
429.86145	1332	1+
430.33426	228	1+
432.37115	106	
432.87451	878	1+
434.17112	134	
434.86117	570	1+
434.94857	80	
436.34439	142	
436.86738	644	1+
437.36196	84	
438.14203	78	
438.36254	122	
442.83639	104	
444.87832	362	1+
445.82101	106	
446.83980	102	
446.87346	646	1+
447.29092	80	
447.34105	142	
447.86767	634	1+
449.34661	132	
450.87131	276	
451.17085	118	
451.53106	100	
452.85523	886	1+
457.88397	108	
458.83285	162	
459.86968	248	
460.85612	348	1+
462.24822	92	
463.11809	106	
463.52435	76	
464.84665	134	
465.86431	338	1+
466.16665	82	
469.52530	74	
470.31051	80	
470.87260	108	
471.89917	184	
472.87279	378	1+
473.33734	76	
474.86065	936	1+
474.95660	76	
477.85799	310	1+
480.84372	182	
481.82971	96	
486.83754	76	
487.07644	74	
490.86538	216	
492.86624	676	1+
494.85619	466	
496.85916	156	
496.93117	74	
497.80927	86	
506.84321	100	
509.41146	94	
510.88046	262	1+
513.87984	172	1+
517.87427	90	
524.85932	322	1+
526.85112	596	1+
529.84631	292	1+
531.82860	268	1+
537.24984	104	
544.86363	652	1+
545.86275	412	1+
553.85659	82	
583.76736	76	
584.83905	248	1+
596.80255	100	
607.79483	176	1+
644.79999	456	1+
703.86118	160	1+
704.78686	238	1+
706.78364	202	1+
708.78436	246	1+
727.78477	252	1+
743.71441	210	1+
766.96510	192	1+
780.70891	330	1+
781.76579	474	1+
782.76746	410	1+
788.69865	370	1+
801.79225	222	1+
814.74011	218	1+
816.74077	494	1+
818.71685	274	1+
822.69824	420	1+
826.72580	252	1+
833.74804	412	1+
835.71153	156	1+
838.69516	344	1+
842.72629	364	1+
844.71975	290	1+
846.68866	236	1+
848.68973	552	1+
854.73327	94	1+
856.72441	350	1+
880.70961	178	1+
882.76571	428	1+
885.82194	132	1+
886.67760	290	1+
902.67215	176	1+
904.37475	178	1+
909.05181	210	1+
909.81175	194	1+
910.05081	154	1+
911.69096	240	1+
914.69469	166	1+
916.74522	260	1+
926.66498	158	1+
938.70638	194	1+
950.62707	380	1+
976.73852	118	1+
1075.71636	150	1+
END IONS

###FS:    #m/z: 532.83863 #charge 2+
###MS: 39
###MSMS: 48
BEGIN IONS
TITLE=Cmpd 46, +MS2(532.8386), 29.0eV, 0.1min #48
RTINSECONDS=4.3905
SCANS=39,48
PEPMASS=532.83863	15294
CHARGE=2+
193.97404	114	
203.97165	86	
206.94536	118	
214.93354	4640	1+
215.04523	122	
221.97746	80	
223.94603	108	
226.92591	184	
228.90838	88	
228.94850	86	
230.91874	292	
233.96180	124	
235.92848	80	
236.07334	92	
236.93660	136	
243.97219	102	
244.93978	92	
250.95344	94	
252.93810	82	
252.97418	82	
256.05503	110	
259.94347	88	
265.43499	210	
274.94199	94	
276.92018	110	
280.85052	80	
280.95069	116	
283.95944	182	
288.06979	106	
292.91296	134	
293.95804	152	
294.91158	108	
296.92445	96	
298.96604	84	
299.93390	174	
302.90816	86	
302.97101	186	1+
312.45062	80	
313.97956	90	
314.39402	82	
316.86936	222	
317.92430	80	
320.10014	86	
320.88323	294	1+
320.92331	100	
321.91618	92	
332.86892	124	
334.88007	142	
334.91352	110	
335.88061	90	
336.88826	132	
337.88621	80	
339.89456	84	
344.89444	1012	1+
346.90046	80	
346.95266	98	
347.92813	138	
348.89255	98	
350.89414	110	
351.89949	94	
352.89299	180	
353.89016	378	1+
354.93673	82	
359.86614	138	
360.90091	144	
362.84585	174	1+
362.90732	1610	1+
364.85346	398	1+
365.58033	84	
368.89725	170	
370.91841	166	
371.90558	334	
372.90045	326	
374.30380	82	
374.94477	80	
375.48725	114	
375.82884	84	
376.88461	140	
379.91958	84	
380.79545	84	
380.91737	538	
382.85251	196	
382.91788	148	
385.91438	82	
386.88333	218	
388.85278	88	
388.95764	140	
389.92162	174	
390.90197	86	
391.82765	80	
392.84205	780	1+
394.85752	124	
395.86050	212	
400.53389	90	
401.91094	102	
402.35545	98	
402.86518	82	
403.86958	574	1+
404.81401	174	
404.87825	388	1+
404.93483	110	
406.36947	90	
406.40613	88	
408.85220	126	
408.90664	158	
410.32759	148	
410.85866	1262	1+
412.87089	276	
413.86137	1570	1+
415.18665	82	
417.85300	134	
418.88197	130	
419.35730	98	
419.87439	86	
421.82621	104	
422.83823	144	
423.16629	86	
423.85895	80	
426.87333	88	
426.90817	100	
426.95564	104	
428.86621	2096	1+
430.36347	92	
430.87397	686	
431.87190	4072	1+
431.98555	110	
432.87113	2350	1+
433.33536	220	1+
434.50012	162	
437.56885	132	
438.58561	164	1+
440.91661	126	
441.85181	332	1+
443.92072	78	
444.87195	118	
445.81978	236	1+
446.87760	868	1+
447.96099	224	1+
448.34415	120	
449.88078	1952	1+
450.88068	1318	1+
451.52125	102	
451.83287	92	
452.85874	504	1+
453.88973	98	
454.19880	112	
455.87724	78	
459.54056	78	
462.13371	96	
462.35743	96	
462.88016	82	
464.88423	1260	1+
466.84285	154	
467.88635	614	1+
468.34409	80	
468.89495	406	1+
470.82526	94	
471.80112	82	
472.36531	174	
472.83329	154	
473.91411	90	
474.85907	1408	1+
475.83696	328	1+
476.89636	176	
480.84100	164	
482.86750	130	
485.84629	240	1+
487.31915	130	
490.88763	128	
491.86585	194	
492.86798	1550	1+
493.94373	80	
496.86689	128	
497.87184	112	
506.85629	772	1+
508.84687	458	1+
508.84704	216	
510.87148	318	1+
511.03849	90	
513.82615	84	
514.86750	258	1+
524.86382	3484	1+
530.75957	266	1+
535.15613	80	
536.83805	150	
540.81416	190	1+
542.87202	3820	1+
583.89729	314	1+
604.82761	334	1+
606.90688	80	
622.85098	124	
634.82329	224	1+
661.86824	144	1+
776.81605	166	1+
790.89332	102	1+
792.68966	598	1+
800.70491	296	1+
812.67628	248	1+
818.72096	182	1+
832.69021	98	1+
840.69785	180	1+
840.71741	84	
841.99691	154	1+
844.80640	340	1+
847.71613	360	1+
854.69444	362	1+
868.68729	364	1+
872.70700	550	1+
877.68258	326	1+
883.69631	408	1+
890.70001	218	1+
896.76703	626	1+
898.64636	294	1+
900.08335	116	1+
907.68990	338	1+
912.69765	354	1+
914.65610	152	1+
916.74960	372	1+
920.68656	228	1+
921.69413	164	1+
932.78865	212	1+
989.88732	124	1+
1058.62068	214	1+
END IONS

###FS:    #m/z: 470.86661 #charge 2+
###MS: 39
###MSMS: 49
BEGIN IONS
TITLE=Cmpd 47, +MS2(470.8666), 25.8eV, 0.1min #49
RTINSECONDS=4.452
SCANS=39,49
PEPMASS=470.86661	15248
CHARGE=2+
185.88381	88	
198.94863	98	
200.95105	252	1+
214.93323	6142	1+
216.93486	754	1+
218.92496	1792	1+
228.94426	216	
230.90755	434	1+
232.94295	1126	1+
234.44162	92	
234.94313	484	1+
236.93657	406	1+
240.10772	82	
244.48101	88	
246.96031	232	
248.91452	108	
248.99758	90	
250.95751	282	1+
250.99068	112	
256.87061	84	
257.91975	90	
265.43020	96	
272.93820	134	
273.07708	102	
274.89438	372	1+
274.92037	104	
279.86604	84	
284.90538	94	
285.91007	102	
288.91085	404	1+
289.91303	328	1+
292.06890	122	
292.92688	316	1+
294.87446	156	
300.87729	206	
301.88365	88	
302.86141	178	
302.90599	640	
304.91847	140	
304.97082	204	
306.16940	104	
308.87448	116	
308.92486	256	1+
310.89142	288	
310.92817	374	1+
313.11847	88	
315.86664	86	
316.89686	126	
318.90803	240	
319.89923	166	
320.41976	106	
320.92374	510	
321.06752	102	
321.85066	88	
322.90224	236	1+
322.97874	554	
323.06236	86	
323.37315	86	
324.41337	88	
325.38742	84	
327.88742	180	
328.90347	448	1+
329.87091	94	
330.86165	110	
331.85453	160	
332.87657	232	
334.85682	106	
334.90025	370	
336.86000	90	
336.91021	296	1+
337.35746	100	
338.93538	148	
340.88312	84	
340.99487	612	1+
341.88960	678	1+
342.89337	398	1+
344.01042	92	
344.89899	2144	1+
345.35105	120	
345.99697	154	
346.39318	108	
347.19912	134	
347.36344	142	
347.83764	270	
347.90628	420	
348.88548	660	1+
348.95994	410	
350.89725	450	1+
351.41658	98	
351.95649	90	
352.98962	104	
353.89251	252	
354.42173	94	
354.97391	92	
355.85013	88	
357.43285	82	
358.95377	174	
360.89762	1080	1+
361.38257	90	
361.85744	120	
362.01409	194	
364.01280	208	
364.37697	96	
364.90814	850	1+
365.86767	142	
366.89399	1274	
367.17248	198	
370.22975	84	
371.54313	114	
372.88411	902	1+
373.41394	84	
374.38193	144	
374.42852	94	
375.39095	124	
375.87732	596	1+
376.36101	122	
378.91089	236	
380.92157	256	
382.20375	142	
382.91894	640	
383.30794	98	
383.36885	142	
383.89654	1268	1+
384.20162	84	
384.37951	124	
384.90183	1100	1+
384.98699	212	1+
388.89552	3296	1+
389.36507	262	1+
389.99191	270	1+
390.54533	114	
391.19197	138	
393.86205	186	
397.85886	226	
398.87415	174	
399.37072	174	
399.87248	182	
400.37324	254	1+
403.00945	112	
403.54408	158	
403.84266	90	
404.36759	116	
404.87533	220	
404.94938	84	
405.90372	142	
405.94517	126	
406.37637	102	
406.90452	1488	1+
406.98009	92	
407.20556	84	
407.99798	306	
408.87409	126	
408.91807	198	
409.86118	114	
410.85219	84	
412.89944	1288	1+
413.09519	150	
414.86924	206	
415.87601	714	1+
418.87743	496	1+
419.42407	84	
420.36754	94	
422.18227	88	
424.85887	100	
424.94431	122	
425.86895	106	
428.88984	266	
429.25561	212	
429.34268	150	
430.90769	1816	1+
432.87987	656	1+
434.87524	158	1+
436.88382	114	
438.43292	92	
438.88841	216	
440.84763	86	
446.89511	156	
448.89592	104	
448.95622	116	
450.86811	92	
456.89228	88	
456.92841	154	
464.78682	82	
471.32963	102	
472.27262	100	
474.85982	100	
476.87188	134	
479.82813	190	1+
486.86746	152	1+
488.81753	100	
492.87077	376	
496.86150	304	1+
507.85973	376	1+
508.86517	280	1+
515.84263	168	1+
519.89215	112	
525.85555	236	1+
532.85199	168	1+
538.86194	120	
552.80191	264	1+
552.85918	82	
588.82340	254	1+
612.84392	178	1+
617.76740	244	1+
632.85939	124	1+
637.66421	194	1+
666.79870	262	1+
670.71647	166	1+
676.75032	256	1+
677.65957	194	1+
690.23669	250	1+
700.66846	336	1+
703.74717	462	1+
704.88137	256	1+
708.80897	756	1+
711.75431	204	1+
712.76352	140	1+
715.74211	314	1+
716.72820	190	1+
718.78595	618	1+
724.80547	474	1+
725.71385	224	1+
726.81683	392	1+
736.75688	342	1+
739.75885	426	1+
742.74320	302	1+
752.74295	356	1+
752.89262	260	1+
757.74120	544	1+
758.74922	394	1+
761.76540	544	1+
762.84383	212	1+
769.72886	422	1+
770.72237	326	1+
773.74240	532	1+
774.74142	414	1+
775.03182	142	1+
782.76204	312	1+
784.75193	300	1+
787.77016	560	1+
788.77159	454	1+
789.37763	134	1+
790.74377	208	1+
792.07223	124	1+
792.77043	334	1+
800.75428	340	1+
804.71050	184	1+
805.80051	342	1+
806.79733	262	1+
809.63760	140	1+
814.68117	424	1+
832.76460	410	1+
841.71607	402	1+
858.75147	288	1+
874.76589	148	1+
878.77680	200	1+
883.69015	274	1+
894.74479	208	1+
907.70837	316	1+
908.71321	252	1+
922.74201	230	1+
END IONS

###FS:    #m/z: 529.16932 #charge 5+
###MS: 39
###MSMS: 50
BEGIN IONS
TITLE=Cmpd 48, +MS2(529.1693), 28.7eV, 0.1min #50
RTINSECONDS=4.516
SCANS=39,50
PEPMASS=529.16932	5878
CHARGE=5+
193.95546	144	
214.93325	4278	
215.95027	94	
216.94271	204	
218.93318	150	
228.94463	338	
230.90409	370	1+
232.94326	876	1+
233.08644	134	
246.95293	102	
248.91046	90	
254.95966	92	
255.96152	108	
258.00127	90	
273.81003	162	
275.95222	96	
285.81066	98	
289.12307	96	
289.94125	88	
292.92391	188	1+
296.86642	106	
300.81361	152	1+
302.90902	666	1+
303.81935	88	
304.93794	134	
306.90454	158	
311.01857	116	
312.64917	92	
313.80630	92	
314.87324	2242	1+
315.92449	326	1+
318.87871	120	
319.83657	94	
320.91811	528	1+
322.90517	116	
323.88891	162	
324.90432	96	
327.82426	106	
328.92858	84	
329.92021	94	
331.87813	192	
332.88478	4102	1+
333.43307	94	
334.92388	88	
338.92752	110	
344.01805	104	
344.85137	120	
344.90357	682	1+
348.89071	102	
350.49990	138	
350.89545	4432	1+
352.89273	490	1+
352.92952	190	
353.93523	106	
354.91043	154	1+
356.83207	186	
359.00161	106	
362.90651	570	
364.84281	232	1+
365.16533	142	
366.07755	94	
366.17229	114	
366.93376	150	
368.90555	6258	1+
371.15012	118	
371.81381	1834	1+
372.37662	126	
372.89406	144	
373.91705	114	
374.84271	996	1+
375.35957	94	
376.88738	398	1+
380.02839	300	1+
380.91983	514	1+
382.86006	152	
383.84848	88	
386.15130	98	
386.86334	108	
386.91789	864	1+
386.97872	140	1+
387.83697	90	
388.85285	84	
389.82781	1510	1+
390.38961	98	
391.82772	150	
391.92400	262	
392.85284	7446	1+
392.94875	126	
393.93092	98	
394.90914	142	
395.89952	88	
398.44596	88	
399.85739	92	
400.86173	238	
401.18880	112	
402.84937	168	
403.80825	1322	1+
403.94836	106	
404.87741	2006	1+
405.34730	104	
406.83175	128	
406.87145	262	
407.83935	1376	1+
408.00686	98	
408.54594	96	
409.36354	110	
409.93826	98	
410.37164	158	1+
410.48258	96	
410.68960	118	
410.86403	20912	1+
413.82250	122	
414.12323	86	
415.81821	84	
416.47273	98	
416.88614	1224	1+
417.36791	156	
418.87751	258	
419.13414	104	
419.85534	244	
421.82218	354	1+
421.87633	778	1+
422.87943	552	1+
423.93348	104	
425.85304	900	1+
426.38136	140	1+
427.84142	162	
428.31070	116	
428.87527	51088	1+
429.17778	102	
429.36570	266	
429.44234	96	
430.31649	122	
430.36492	352	1+
432.87148	390	
433.55552	90	
433.82657	156	
434.92074	138	
435.85403	138	
436.89214	160	
437.21106	102	
438.86280	204	
439.83748	110	
440.12799	88	
440.16515	102	
440.36212	98	
442.87414	128	
445.83238	1148	
446.51693	108	
446.88636	32254	1+
447.34866	262	1+
448.18390	88	
450.81862	122	
451.89729	1336	1+
453.85816	264	1+
455.44759	210	
456.83587	462	1+
457.36686	86	
458.17696	182	
459.31681	116	
459.87661	144	
460.87220	148	
462.86008	130	
463.36862	118	
463.83132	1042	
464.89825	8282	1+
465.36089	138	
465.83383	216	
467.84331	90	
469.16604	112	
469.90898	870	1+
471.91606	142	
474.85297	1328	1+
476.83498	102	
476.88862	116	
478.83219	252	1+
481.84127	2166	1+
482.90467	560	1+
487.91850	168	
488.85570	328	1+
492.86583	926	1+
494.86299	284	1+
495.81193	92	
496.90008	90	
497.40526	100	
499.81378	96	
504.77940	166	1+
505.78384	162	1+
506.85384	638	1+
510.86579	118	
511.86124	210	1+
514.78116	104	
524.87628	118	1+
528.35973	150	1+
537.79320	88	
549.31799	186	1+
551.78836	88	
553.29972	118	
567.77649	106	
582.67518	116	
586.71895	86	
648.76289	98	
650.80291	200	1+
652.79455	100	
653.80523	86	
682.77733	266	1+
707.87442	88	
719.89693	100	1+
721.76589	292	1+
722.77644	226	1+
736.93598	118	
753.71175	96	1+
754.82208	88	
760.73961	224	1+
762.72433	244	1+
767.72003	214	1+
785.94746	116	1+
789.00406	90	1+
802.70750	268	1+
804.76654	168	1+
806.71451	370	1+
809.61390	300	1+
810.62006	244	1+
827.85268	108	1+
836.67410	280	1+
837.39196	358	1+
838.74587	450	1+
840.71812	290	1+
848.75907	274	1+
854.77443	114	1+
857.02700	318	1+
857.19420	244	1+
858.47610	142	1+
865.72613	578	1+
872.69541	434	1+
872.98581	254	1+
874.75550	290	1+
880.70823	676	1+
885.49264	108	
885.69399	436	1+
886.06814	152	1+
886.74806	310	1+
888.69013	392	1+
888.81103	242	1+
894.65436	320	1+
896.07011	104	1+
898.70021	218	1+
899.92163	154	1+
900.72230	262	1+
907.59660	170	1+
908.13983	114	1+
909.68431	212	1+
916.76491	244	1+
922.73970	116	1+
936.68005	200	1+
942.68442	278	1+
945.67893	190	1+
975.84246	352	1+
1123.54547	142	1+
END IONS

###FS:    #m/z: 492.85991 #charge 1+
###MS: 39
###MSMS: 51
BEGIN IONS
TITLE=Cmpd 49, +MS2(492.8599), 26.7eV, 0.1min #51
RTINSECONDS=4.579
SCANS=39,51
PEPMASS=492.85991	15034
CHARGE=1+
187.92289	122	
194.45811	96	
206.93280	94	
215.04061	112	
215.93385	556	1+
216.93348	350	1+
218.92568	322	
221.98938	82	
222.92187	164	
228.94957	196	
230.90412	320	1+
230.97446	100	
232.95095	3554	1+
233.47079	204	
235.46420	170	
235.95906	108	
236.47930	92	
236.93356	218	
244.45898	226	
244.95316	100	
246.95076	114	
248.84827	82	
248.91605	302	1+
250.97075	136	
252.95995	96	
253.92793	106	
253.99659	152	
255.96433	256	
261.43212	266	1+
265.41226	80	
265.60369	98	
265.83641	92	
267.18214	124	
271.93776	84	
280.95260	88	
283.91273	120	
290.90720	102	
298.86543	212	1+
301.91336	550	1+
308.45847	94	
314.16602	84	
314.93447	92	
316.86881	254	1+
317.74161	82	
318.84110	110	
318.87499	98	
319.86480	126	
320.91918	256	
323.86439	90	
324.89973	116	
328.39890	84	
328.86055	84	
328.91603	618	1+
330.91217	124	
331.88861	96	
332.86904	372	1+
333.41590	106	
334.88063	138	
334.91818	126	
336.90197	156	
338.37070	92	
339.90055	120	
340.95639	84	
342.89590	120	
344.89586	746	1+
346.84222	532	1+
346.92938	1124	1+
348.88672	90	
349.86363	108	
350.88468	416	1+
350.95327	270	1+
352.89383	378	1+
353.37402	164	1+
354.84582	82	
354.93001	104	
355.89140	146	
356.92449	124	
357.39707	84	
357.83646	96	
358.33544	90	
359.82975	86	
359.90997	356	1+
360.87923	168	
361.86348	90	
362.84912	116	
362.90758	990	1+
363.82459	142	
364.84896	1054	1+
364.94013	268	
366.36646	146	
366.91047	104	
367.36921	86	
367.87366	120	
368.87461	808	1+
370.90337	1138	1+
371.32120	88	
372.87233	144	
373.40408	120	
374.84818	136	
374.90945	86	
376.92377	160	
377.52519	112	
379.88884	130	
380.91996	520	
382.85867	1438	1+
384.79634	84	
384.86674	114	
384.93964	110	
385.50014	90	
385.86293	166	
386.37482	162	
386.89912	644	1+
387.85793	114	
388.90794	1238	1+
388.96846	170	
389.84360	142	
391.84015	114	
392.85151	630	1+
393.40169	84	
393.47729	82	
395.86275	642	1+
396.40515	158	
397.38401	112	
398.62491	94	
399.10710	124	
399.54025	258	1+
399.86585	1356	1+
399.92929	136	
400.36121	128	
400.86689	1176	1+
402.39122	160	
403.37553	368	1+
404.90466	820	1+
405.37779	412	1+
406.90024	180	
408.50579	90	
408.79593	100	
409.87410	340	
411.19008	84	
412.51755	96	
414.86895	738	1+
416.00663	86	
416.20890	94	
416.34640	130	
416.52618	88	
416.88477	1066	1+
418.22672	96	
420.18415	104	
421.86034	80	
422.19886	82	
422.39947	96	
422.91552	88	
423.36897	124	
423.88501	206	
424.19907	104	
424.87953	132	
425.35137	100	
426.35919	104	
426.89736	154	
427.91679	140	
428.51484	98	
428.86166	8628	1+
430.35710	128	
430.82997	94	
430.90206	396	
431.35680	80	
431.86766	130	
432.87514	1368	1+
434.87230	248	
436.86911	142	
437.50902	84	
445.33137	86	
446.87506	266	
446.89078	1070	1+
450.87331	210	
451.22335	118	
451.88324	82	
452.90433	276	1+
454.87812	112	
455.91131	86	
458.88436	150	
459.88261	116	
461.81112	84	
462.81913	108	
472.88479	94	
474.85846	758	1+
476.84346	112	
476.89276	166	
478.85025	118	
481.32347	88	
482.89422	778	1+
484.86451	86	
END IONS

###FS:    #m/z: 549.07079 #charge 1+
###MS: 39
###MSMS: 52
BEGIN IONS
TITLE=Cmpd 50, +MS2(549.0708), 29.9eV, 0.1min #52
RTINSECONDS=4.645
SCANS=39,52
PEPMASS=549.07079	2648
CHARGE=1+
198.94996	94	
202.97078	86	
211.98993	82	
214.93323	4730	1+
216.92864	260	1+
218.92728	130	
220.92397	74	
222.91628	108	
228.95078	172	
230.90114	180	
232.17464	84	
232.94516	912	1+
246.95800	136	
253.11396	106	
259.73225	80	
261.17310	76	
264.97233	80	
265.22598	130	
269.46956	90	
270.11080	112	
271.20605	86	
274.90679	80	
275.40746	76	
277.00601	82	
279.06674	82	
283.93698	84	
302.91025	132	
308.91774	100	
312.94092	96	
313.60254	90	
314.86840	92	
318.87953	156	
320.91568	94	
321.92838	88	
327.35674	88	
328.93132	78	
331.90479	104	
332.42161	88	
332.88703	86	
335.93316	96	
337.88780	80	
337.93338	78	
344.39714	256	1+
344.89623	834	1+
346.92576	200	
348.94436	80	
349.86243	78	
351.30304	100	
351.87238	90	
351.93180	84	
352.20839	76	
352.91548	78	
357.99645	146	
360.90210	126	
361.94267	136	
362.90640	782	1+
368.89144	226	1+
369.94748	74	
372.89816	80	
372.99860	76	
373.91292	94	
374.82278	86	
375.40062	94	
375.86515	286	1+
376.91927	180	
380.91389	556	
381.86877	174	1+
384.87436	86	
385.12903	74	
386.92721	84	
388.48221	94	
389.87112	180	1+
390.40797	110	
392.84871	92	
395.90624	168	
396.82771	94	
397.94744	80	
398.85120	202	
400.84516	132	
400.92109	90	
402.85950	156	
406.81136	88	
410.86735	348	1+
412.85203	140	
412.89982	102	
413.91276	166	1+
414.36342	78	
416.89434	732	1+
418.36365	76	
418.89346	192	1+
419.19560	86	
419.84283	192	
420.39929	78	
420.87169	300	
421.34821	74	
422.34475	84	
423.34656	126	
424.85059	172	
425.16681	100	
425.84993	452	1+
426.85021	378	1+
428.87591	880	1+
429.82098	254	1+
430.91200	212	
431.35584	78	
432.87089	210	
433.31620	94	
434.85426	302	1+
437.92353	116	
438.88152	514	
439.84904	544	1+
441.33402	128	
442.96797	80	
443.84165	178	
444.85652	588	
444.94479	138	
447.83118	130	
448.33752	170	1+
448.51753	86	
448.80149	82	
448.85914	472	1+
450.49398	76	
450.88321	92	
452.83750	94	
453.36430	80	
454.16997	84	
454.84620	126	
455.93040	82	
456.89020	330	
457.82498	138	
457.86525	102	
457.92780	86	
458.38129	84	
458.80264	76	
458.87159	132	
459.33780	80	
459.46349	104	
459.86159	912	1+
460.81396	110	
462.85229	420	
466.88612	392	
467.07686	112	
467.86713	226	
468.39967	84	
468.82430	150	
469.63905	96	
469.86131	118	
469.96329	86	
472.87807	138	
474.34036	74	
474.85117	604	1+
476.89037	292	
477.83030	108	
479.05845	82	
480.32311	120	
482.16637	78	
482.83941	122	
483.83637	358	1+
483.89556	94	
484.91749	90	
485.86460	92	
486.73919	84	
488.83743	142	
490.86852	270	
491.82890	108	
492.43943	78	
492.86154	486	1+
493.83159	78	
497.97881	86	
498.82514	100	
501.83120	76	
503.02271	80	
506.85860	532	1+
508.87903	140	
523.03977	102	
524.86576	90	
528.88775	84	
END IONS

###FS:    #m/z: 592.81465 #charge 3+
###MS: 39
###MSMS: 53
BEGIN IONS
TITLE=Cmpd 51, +MS2(592.8146), 32.6eV, 0.1min #53
RTINSECONDS=4.7075
SCANS=39,53
PEPMASS=592.81465	14420
CHARGE=3+
193.95676	80	
214.93355	3370	
215.93620	80	
216.94585	108	
218.92209	354	1+
223.97118	80	
225.95077	96	
228.94795	280	
230.90900	242	
234.95325	132	
244.07055	78	
244.96634	92	
246.92040	106	
246.96207	156	
248.92200	122	
251.91550	80	
252.90389	80	
262.93693	194	
270.05267	78	
270.93371	240	1+
276.91382	144	
278.97107	78	
283.90977	130	
286.92760	100	
292.96716	92	
293.90963	98	
294.93734	92	
301.92192	166	
302.41359	102	
302.90734	410	
304.41607	80	
304.88941	80	
304.94069	212	
305.90689	90	
306.94324	78	
309.98510	92	
311.14733	112	
312.93598	96	
314.39624	108	
318.88729	76	
320.91835	442	
322.90217	136	
323.39617	86	
323.92484	88	
326.94732	76	
327.87862	76	
328.91728	164	
330.90509	456	1+
332.41333	76	
336.89793	126	
340.59652	88	
341.40559	96	
342.89872	132	
344.89361	844	1+
346.88983	110	
348.88102	170	
352.89390	114	
352.93211	102	
353.91485	100	
354.38036	84	
355.37390	138	
357.64087	176	
358.38504	90	
359.89788	90	
362.90402	850	1+
363.39650	130	
364.93625	102	
368.92215	78	
371.87783	162	
373.14703	88	
373.86023	118	
374.92269	92	
375.79798	80	
380.91865	612	1+
382.87550	108	
383.36923	112	
388.86908	88	
391.87257	84	
394.88770	124	
395.88625	326	1+
396.88598	210	1+
397.48820	90	
400.91969	138	
403.89433	88	
407.88804	192	1+
410.40617	78	
410.86941	88	
413.89619	476	1+
414.89652	302	1+
416.36101	82	
416.89473	886	1+
419.86705	114	
420.83900	108	
424.86197	260	1+
428.87485	98	
430.77429	134	
430.91860	132	
431.36495	102	
431.87171	96	
432.87183	482	1+
433.92583	82	
434.82808	100	
434.90246	232	1+
435.85641	206	1+
436.45516	104	
438.35434	78	
441.80040	92	
442.25719	84	
442.86334	130	
443.44945	182	
448.84821	120	
450.00912	78	
452.80703	548	1+
454.85572	374	
458.87859	388	1+
460.82053	142	
460.86815	76	
461.84542	114	
462.85167	312	1+
464.10737	76	
464.88031	882	1+
466.86244	116	
468.92895	98	
469.43476	112	
469.79374	118	
472.87990	134	
474.46490	78	
474.86105	682	1+
476.88770	262	1+
478.83536	94	
481.47597	80	
481.86714	96	
481.95338	76	
482.35253	80	
482.87225	276	
483.82497	458	1+
484.83260	354	1+
486.31126	90	
488.83336	666	
490.81530	76	
492.86135	1108	1+
493.30994	114	
493.45348	112	
496.31417	102	
499.82750	142	
500.14907	92	
500.81239	134	
500.86488	204	
501.83526	218	1+
502.10779	96	
502.20701	84	
504.87712	310	
506.13565	254	1+
506.84450	1876	1+
508.48256	84	
509.45951	80	
509.82166	90	
510.88120	276	1+
511.83400	280	1+
512.83989	208	1+
516.79838	438	1+
519.45423	80	
519.50103	78	
519.82525	104	
520.80149	154	1+
523.85592	296	1+
527.84551	306	1+
528.39695	80	
528.82879	244	1+
532.83568	226	1+
534.81392	824	1+
538.08118	78	
538.81201	116	
547.88588	96	
550.84547	192	
551.83348	158	
552.82825	816	1+
569.82081	154	1+
570.83817	582	1+
570.95611	92	
575.99240	116	
584.82379	168	1+
593.34041	96	
593.87879	94	
604.82647	138	
605.22020	82	
606.84758	92	
608.79374	112	
614.83197	80	
669.84557	170	1+
715.76996	108	
735.77181	150	1+
743.80989	214	1+
782.75038	220	1+
785.59283	102	
824.70834	230	1+
836.68297	194	1+
872.54546	148	1+
879.67279	274	1+
880.67865	214	1+
892.69776	202	1+
934.67620	354	1+
940.65857	492	1+
958.70085	272	1+
966.69838	216	1+
982.63930	182	1+
987.69108	276	1+
992.72294	214	1+
996.64044	170	1+
1003.69348	252	1+
1009.67272	312	1+
1061.70729	128	1+
1133.36234	88	
END IONS

###FS:    #m/z: 500.85110 #charge 2+
###MS: 39
###MSMS: 54
BEGIN IONS
TITLE=Cmpd 52, +MS2(500.8511), 27.1eV, 0.1min #54
RTINSECONDS=4.773
SCANS=39,54
PEPMASS=500.85110	14102
CHARGE=2+
198.95281	134	
200.95261	80	
213.13663	100	
214.93314	5130	
216.92809	122	
218.92314	512	1+
224.45736	86	
228.95085	104	
230.90530	1172	1+
230.95602	80	
232.94838	1070	1+
236.93599	136	
238.97788	260	1+
240.93061	128	
246.94924	410	1+
248.91806	674	1+
249.00232	78	
249.17599	82	
250.95079	164	
255.95517	180	
260.94714	80	
264.95895	118	
266.92288	94	
274.91519	178	1+
276.99587	84	
277.63555	82	
286.93125	276	1+
289.43629	92	
293.92042	168	1+
302.90715	1148	1+
304.91026	156	
306.94281	108	
307.98331	82	
318.88158	150	
320.91783	830	
322.91650	148	
323.08530	88	
324.94200	100	
327.87943	102	
328.85451	88	
329.00006	114	
331.84516	88	
331.96205	78	
334.87719	80	
334.92923	82	
337.40989	90	
338.93421	184	
340.17535	82	
343.94196	78	
344.89518	798	
345.92769	146	1+
348.87490	110	
350.08285	94	
351.60881	76	
352.93977	152	
353.01329	84	
354.85975	102	
354.92226	128	
356.91139	84	
357.51484	84	
358.26235	84	
358.86450	108	
358.90905	100	
360.40192	86	
360.81568	122	
360.88824	852	1+
362.90342	418	
364.81897	108	
364.93870	210	
367.52654	96	
368.85243	118	
369.94485	76	
370.89336	118	
370.95735	92	
371.39289	200	1+
372.83731	98	
372.88402	136	
374.84435	100	
374.90634	140	
375.96011	160	
376.87476	902	1+
378.82722	84	
378.89881	1486	1+
380.92053	376	1+
381.85400	88	
381.96671	78	
382.41588	130	
382.86325	288	1+
384.88955	128	
385.15149	80	
388.82272	194	1+
391.16138	100	
392.84871	242	
393.47179	90	
393.52358	82	
393.76252	96	
393.87636	176	
394.03066	96	
394.34676	94	
394.92318	340	
396.91171	1474	
397.38915	84	
398.85331	146	
400.86426	450	1+
400.94837	96	
401.23426	76	
401.82485	106	
402.36438	138	
405.23641	82	
406.35993	90	
406.81977	86	
406.86600	514	1+
407.17972	126	
407.32659	88	
407.36823	120	
408.36171	94	
410.09218	78	
414.04592	108	
414.88660	428	
415.91943	136	
416.29090	84	
416.89566	672	
417.17987	78	
417.37789	268	1+
417.88913	2762	1+
418.35646	220	1+
418.88820	1676	1+
420.42241	134	
420.52835	88	
424.88577	202	
425.35632	118	
431.85136	112	
432.18619	186	1+
434.19092	88	
434.89748	88	
435.89567	246	
436.01233	78	
436.20083	118	
436.35450	88	
436.89921	1038	1+
437.18685	118	
437.85453	80	
437.90285	740	1+
438.35888	138	
439.35963	172	1+
439.81326	80	
440.19349	80	
440.50779	82	
441.90310	76	
442.88852	126	
446.88845	108	
447.84897	102	
447.90359	92	
448.84405	226	
454.85514	270	1+
454.89527	104	
458.89577	102	
459.86244	188	1+
460.25722	80	
460.90387	76	
466.85844	174	
468.09298	90	
468.89201	302	1+
474.85265	346	1+
476.88186	148	
476.92484	104	
478.11733	82	
482.27661	106	
488.86472	132	
489.28633	96	
492.87225	404	
495.31515	88	
497.83767	162	1+
501.88181	94	
504.87676	298	1+
507.84634	214	1+
517.54030	88	
518.80017	96	
520.31987	80	
530.79393	78	
546.81449	88	
549.84821	206	1+
551.42334	154	1+
552.77983	148	1+
553.78033	110	1+
558.78722	94	
578.84209	174	
582.79720	158	1+
646.77102	244	1+
664.76887	262	1+
682.76799	300	1+
696.87937	84	
700.78802	750	1+
704.79674	176	1+
731.69808	296	1+
736.81897	526	1+
746.77495	268	1+
753.73072	80	
767.69064	160	1+
771.73962	144	1+
774.92380	210	1+
775.74551	484	1+
779.73467	456	1+
784.80213	180	1+
788.75893	414	1+
790.77028	308	1+
793.68496	204	1+
798.73257	298	1+
806.73736	306	1+
808.72529	418	1+
809.72186	266	1+
818.74578	408	1+
820.82924	344	1+
821.82609	214	1+
822.74304	322	1+
824.78747	494	1+
826.73131	392	1+
828.39843	158	1+
829.41439	112	1+
829.70869	284	1+
840.76089	254	1+
842.72767	534	1+
850.72072	568	1+
851.72234	402	1+
855.68906	364	1+
860.76899	236	1+
864.73683	502	1+
880.75895	180	1+
885.70011	420	1+
887.59374	196	1+
892.68947	180	1+
901.72466	308	1+
963.67368	228	1+
END IONS

###FS:    #m/z: 424.21855 #charge 6+
###MS: 39
###MSMS: 55
BEGIN IONS
TITLE=Cmpd 53, +MS2(424.2185), 24.0eV, 0.1min #55
RTINSECONDS=4.835
SCANS=39,55
PEPMASS=424.21855	6032
CHARGE=6+
198.95516	144	
213.88380	80	
214.93385	5172	1+
215.06143	82	
218.92248	226	
228.94658	288	
232.94293	924	1+
233.08923	70	
234.13668	76	
246.16381	74	
246.95660	122	
247.87303	76	
250.57549	74	
250.88749	104	
250.95475	272	
252.94291	324	1+
253.09562	72	
253.94553	292	1+
257.19514	90	
257.40624	102	
257.99332	82	
258.93179	70	
259.95640	128	
260.40874	74	
261.92187	242	1+
265.95048	80	
266.41573	70	
266.93338	70	
269.47051	100	
270.95570	72	
271.37801	80	
272.91708	250	1+
272.97065	180	1+
274.87229	112	
275.87821	82	
276.88136	120	
277.39808	72	
278.87884	290	
282.90906	202	
283.88822	278	1+
286.92845	106	
287.34377	72	
288.90071	92	
288.93567	98	
289.91365	248	1+
290.37486	102	
292.24873	80	
292.89923	120	
293.90692	72	
294.39810	78	
294.66422	88	
294.90271	164	
296.89044	1146	1+
297.55147	96	
298.90052	80	
299.88759	210	
299.95699	112	
300.91165	860	1+
304.35314	84	
305.88950	74	
305.92719	70	
306.13262	80	
306.41309	334	1+
306.87277	384	1+
307.91379	74	
308.17542	78	
308.94120	114	
309.39269	108	
310.91549	76	
311.86555	192	1+
312.91200	210	
314.90218	1744	1+
314.97227	130	
315.40801	106	
318.92172	1190	1+
320.83701	72	
321.37203	172	
321.53762	102	
321.90463	118	
323.08153	70	
324.23712	110	
324.40436	82	
325.44309	76	
326.88965	108	
329.92462	76	
330.88020	122	
330.92438	110	
331.85713	86	
331.91254	218	
332.39099	82	
332.44519	90	
332.90578	1600	1+
333.40584	268	1+
335.57427	78	
336.22895	94	
336.58488	86	
336.92996	846	
337.38443	214	1+
341.17937	72	
341.87456	116	
341.92200	232	
342.06691	90	
342.22130	86	
342.39467	68	
342.91225	354	
343.22761	98	
344.89806	892	1+
345.41126	154	
345.55322	98	
346.43290	96	
346.89625	142	
346.92898	208	
347.40238	178	
347.89116	1286	1+
348.38637	112	
348.89119	946	1+
348.97766	84	
349.41067	80	
351.91264	286	
353.56379	108	
353.90582	458	1+
355.88360	84	
356.90295	150	
357.21796	86	
358.22164	76	
360.07327	72	
361.01489	70	
362.39333	128	
364.39820	74	
364.90230	456	1+
365.08021	118	
366.22742	80	
367.38877	82	
367.90251	68	
371.38710	248	1+
371.41956	90	
372.87780	76	
372.91217	202	1+
375.84883	70	
376.92895	154	
377.38230	74	
377.93562	1114	1+
379.18613	74	
380.91655	510	1+
382.15934	70	
382.21637	90	
385.91667	78	
386.91945	190	1+
389.37735	108	
390.90302	122	
395.92304	74	
398.89247	216	1+
401.24048	102	
402.87250	84	
404.80934	90	
404.87125	90	
407.17907	70	
410.87510	102	
412.86410	96	
419.89922	86	
420.88361	136	
421.84844	82	
422.88254	68	
423.23289	106	
423.30151	102	
425.22467	86	
425.30205	190	
429.89904	70	
442.89645	188	1+
444.82673	78	
453.37070	72	
460.90565	84	
470.86553	86	
480.35278	80	
480.86341	100	
491.56035	92	
492.87783	84	
510.88954	70	
513.77850	142	1+
542.75579	246	1+
542.95909	80	
604.83000	406	1+
606.82657	244	1+
630.02322	166	1+
631.81976	318	1+
635.81189	74	
640.82336	404	1+
642.86898	254	1+
644.80014	316	1+
646.72710	138	1+
648.75178	482	1+
650.80258	230	1+
653.78817	804	1+
670.78368	242	1+
674.79285	336	1+
676.77715	328	1+
678.80795	202	1+
680.76435	198	1+
685.76704	424	1+
686.76705	256	1+
700.76586	670	1+
704.76030	204	1+
707.80348	668	1+
713.80187	508	1+
714.79198	328	1+
716.80457	324	1+
718.77975	520	1+
720.79281	690	1+
724.80121	828	1+
736.77696	524	1+
737.77000	270	1+
738.20807	78	
756.74187	222	1+
766.48177	160	1+
782.80224	258	1+
783.79666	170	1+
799.76228	294	1+
799.88352	286	1+
847.38425	254	1+
874.70866	150	1+
875.71147	92	1+
943.70178	94	1+
948.70344	194	1+
END IONS

###FS:    #m/z: 421.89059 #charge 2+
###MS: 39
###MSMS: 56
BEGIN IONS
TITLE=Cmpd 54, +MS2(421.8906), 23.9eV, 0.1min #56
RTINSECONDS=4.899
SCANS=39,56
PEPMASS=421.89059	13362
CHARGE=2+
213.88721	100	
214.93379	2250	1+
216.89282	196	
216.93995	102	
218.92183	172	
221.93134	102	
230.40280	102	
230.90812	120	
232.94437	828	1+
233.90225	112	
236.42338	84	
236.93360	146	
240.47342	102	
248.91893	84	
250.08001	88	
253.56495	74	
253.88173	88	
254.95965	348	1+
255.96141	284	1+
256.89959	86	
262.94644	198	
263.43093	76	
263.93078	148	
264.43132	140	
265.36446	90	
266.92992	128	
268.04484	82	
270.94669	112	
271.89401	96	
271.93233	152	
273.83826	78	
273.90704	92	
275.91114	84	
276.96227	78	
277.00997	90	
278.90592	174	
281.89990	82	
281.95038	96	
282.89958	82	
285.92556	80	
290.42844	92	
290.89245	86	
290.92230	106	
292.59392	100	
292.90948	130	
293.42082	150	
293.91972	248	
295.01073	82	
297.42508	108	
297.89224	554	1+
298.89416	414	1+
299.42535	88	
299.97381	118	
300.13139	102	
300.91844	164	
302.41728	130	
303.91927	98	
304.90672	128	
305.91898	80	
306.38762	136	
306.54657	118	
307.90765	76	
308.92576	126	
309.89344	94	
310.87536	82	
310.91857	178	
311.40192	92	
312.94021	164	
314.44099	82	
314.90186	156	
315.92491	86	
315.99497	108	
316.41292	116	
316.89591	186	
317.88059	110	
318.01650	74	
320.90875	540	1+
321.17686	74	
322.21763	92	
328.86388	90	
329.43614	120	
330.57517	84	
330.72390	82	
330.84662	144	
331.40279	546	1+
332.89832	134	
333.90930	198	
334.23744	122	
334.97555	150	
335.89003	216	
336.38913	462	1+
337.03050	78	
337.42789	82	
338.90431	186	
338.97455	76	
339.36774	74	
340.90562	124	
341.43109	78	
341.89909	104	
342.51456	74	
342.55653	88	
342.91170	374	1+
343.39705	94	
344.39493	240	1+
345.89964	650	1+
347.89510	894	1+
348.94703	100	
350.23426	74	
351.37907	148	
354.91085	172	
355.18137	132	
355.39275	368	1+
355.92955	120	
356.24293	134	
359.92023	298	
361.89062	178	
361.95061	94	
362.90012	720	1+
365.90111	394	1+
368.89332	368	1+
369.39039	152	
370.39304	90	
371.03366	86	
371.92467	80	
372.89781	78	
373.39894	74	
374.40341	72	
375.91100	130	
377.93278	338	
379.24590	80	
379.34306	92	
379.89534	116	
380.83458	92	
380.91927	688	1+
382.93024	132	
383.15407	74	
383.90241	142	
385.86579	86	
389.39739	92	
393.39832	102	
393.89118	120	
397.87134	100	
398.93572	152	
400.32466	88	
404.89221	74	
407.89402	74	
410.84752	108	
412.86733	74	
413.88047	92	
416.90683	100	
420.85241	80	
421.27586	160	
422.17993	88	
422.28425	106	
422.86870	106	
423.29311	148	
426.85160	80	
431.85857	84	
432.36237	82	
435.87884	86	
436.89794	86	
438.90159	80	
440.89074	138	
443.84694	78	
453.84650	156	
465.32294	82	
468.87581	112	
471.34865	214	1+
543.87103	296	1+
552.81117	170	1+
557.07374	74	
568.82628	178	1+
587.74084	248	1+
587.82512	278	1+
624.77738	218	1+
631.87612	426	1+
634.83727	232	1+
636.82849	736	1+
645.80704	258	1+
648.80151	148	1+
650.83297	288	1+
652.79027	286	1+
654.76762	276	1+
657.79577	554	1+
658.80992	380	1+
667.81181	592	1+
668.81240	452	1+
672.79183	572	1+
678.79356	216	1+
688.79826	476	1+
692.81528	324	1+
706.76267	424	1+
712.79877	420	1+
714.80251	246	1+
716.78493	396	1+
727.80248	300	1+
732.79423	272	1+
752.77964	180	1+
767.74866	152	1+
770.81032	172	1+
771.81546	114	1+
773.82562	188	1+
796.74476	194	1+
END IONS

###FS:    #m/z: 383.24035 #charge 6+
###MS: 39
###MSMS: 57
BEGIN IONS
TITLE=Cmpd 55, +MS2(383.2404), 23.0eV, 0.1min #57
RTINSECONDS=4.9615
SCANS=39,57
PEPMASS=383.24035	4174
CHARGE=6+
200.95261	70	
209.17919	70	
214.93386	5142	
215.01734	80	
215.42750	72	
215.94167	182	
216.93144	350	1+
218.92582	1118	
220.17424	94	
223.94351	78	
224.95892	82	
225.90725	74	
228.86724	94	
228.94962	258	
230.90250	244	
232.94626	818	1+
234.44942	78	
234.94767	204	1+
239.98182	70	
240.62558	94	
242.93087	292	1+
243.90322	272	1+
244.44088	112	
244.97275	108	
246.43902	76	
247.95805	126	
248.94475	70	
249.30030	72	
250.94958	122	
250.97641	118	
253.08002	80	
253.43007	92	
253.90195	114	
254.93423	112	
255.44600	94	
255.95569	170	
257.37154	78	
257.85136	88	
258.91418	194	
258.99128	78	
259.88136	194	
259.94269	212	
260.91768	198	
260.96723	132	
261.94026	332	1+
262.16336	162	
265.01438	80	
265.90608	290	1+
267.40831	78	
269.43245	106	
269.49207	84	
270.85991	68	
270.92932	76	
272.82084	78	
272.89441	128	
272.94900	108	
273.41518	80	
273.54643	70	
273.89406	70	
273.96849	246	
274.90521	174	
274.99646	72	
275.93317	130	
276.93226	600	1+
277.88772	88	
278.93220	130	
278.97618	118	
279.94237	312	1+
280.92093	126	
280.98866	84	
281.42299	90	
282.90835	880	1+
284.25456	74	
286.91853	242	1+
287.00210	68	
287.69752	78	
287.86915	132	
290.90726	90	
292.42943	112	
292.92351	102	
293.93393	94	
294.09197	90	
297.08227	78	
298.35315	70	
298.40534	68	
298.93560	150	
299.00169	78	
300.90499	238	
300.99232	88	
301.09278	830	1+
301.99913	94	
302.13151	110	
302.91943	746	1+
302.94208	198	
303.48699	68	
303.83111	80	
304.50456	90	
307.89854	68	
308.40600	100	
308.91971	718	1+
309.43247	104	
310.61429	84	
310.93123	134	
311.54087	70	
311.94499	78	
312.93135	302	
313.40633	84	
314.43679	72	
315.92574	130	
316.92151	148	
318.94774	476	
319.95748	314	
320.87663	252	
320.92493	276	
322.40495	76	
322.43760	72	
326.45566	88	
327.45012	114	
327.91469	300	1+
329.40680	68	
331.86902	90	
332.43176	72	
332.65286	78	
332.90337	134	
334.90858	70	
335.92079	72	
336.92786	308	
337.90450	86	
338.87934	124	
338.92374	120	
342.67010	76	
343.57255	68	
344.89622	642	1+
346.92423	74	
348.87278	124	
349.07683	74	
350.89973	90	
356.90084	104	
359.85389	86	
362.90411	772	1+
364.86743	68	
364.92544	158	
365.89349	94	
366.88929	238	
367.81732	72	
368.87999	120	1+
370.80670	74	
372.38156	108	
378.78148	68	
379.91119	94	
380.91548	770	1+
382.92626	150	1+
384.88784	342	1+
388.91627	118	
389.88364	80	
392.88644	158	
396.81228	76	
396.92349	96	
397.89615	76	
398.87088	86	
402.84629	74	
403.86775	70	
414.85525	82	
415.41101	68	
418.84478	68	
418.89297	70	
426.87130	76	
428.86979	104	
449.87879	256	1+
458.82676	130	
472.87507	450	1+
520.74681	274	1+
525.84443	334	1+
566.80771	248	1+
569.83366	70	
570.81931	264	1+
574.83351	80	
575.84922	310	1+
578.84243	494	1+
587.83429	712	1+
588.84146	558	1+
591.86204	422	1+
597.85257	256	1+
601.85314	350	1+
602.84817	234	1+
610.86537	912	1+
612.80256	166	1+
627.79234	274	1+
628.79744	238	1+
634.83227	626	1+
638.81345	560	1+
644.80539	468	1+
END IONS

###FS:    #m/z: 487.91455 #charge 1+
###MS: 39
###MSMS: 58
BEGIN IONS
TITLE=Cmpd 56, +MS2(487.9146), 26.5eV, 0.1min #58
RTINSECONDS=4.98
SCANS=39,58
PEPMASS=487.91455	61102
CHARGE=1+
146.05139	18	
146.55957	18	
147.56263	18	
151.18261	18	
151.22136	18	
152.53845	18	
153.11301	18	
153.50317	18	
153.66262	18	
190.18637	20	
198.95433	58	
199.95516	44	
203.68634	18	
214.63230	24	
214.93237	1844	
215.02086	24	
215.05304	38	
215.55910	26	
216.72818	20	
216.92587	52	
218.92566	176	
218.95671	96	
219.09995	30	
220.93157	60	
222.91263	32	
225.85621	56	
228.92071	50	
228.94797	54	
232.94456	242	
236.94525	52	
244.72428	20	
248.91347	156	
254.94264	126	
260.93468	60	
267.79165	20	
272.90392	66	
274.92079	44	
278.67073	20	
284.85860	66	
290.96363	34	
292.93006	40	
294.19063	42	
295.02010	54	
301.94729	78	
302.78400	30	
306.94077	36	
310.95055	20	
319.97322	46	
321.97747	38	
322.92429	76	
324.49813	18	
325.27437	18	
325.94724	42	
326.87255	28	
330.95392	32	
331.57480	40	
332.41240	46	
332.88098	102	
334.83088	54	
335.16637	70	
336.41733	24	
336.49921	18	
336.90892	42	
337.16429	18	
337.61769	18	
337.96519	18	
338.90697	50	
340.35904	86	
341.25155	44	
343.11099	46	
344.89199	92	
346.93084	30	
347.22383	46	
348.86785	88	
350.89532	114	
351.88213	54	
352.35181	54	
356.03564	36	
356.85134	46	
358.86465	122	
358.91763	38	
360.88091	30	
362.85961	64	
362.89938	68	
364.86385	52	
366.84615	78	
366.91339	36	
366.98231	40	
367.93888	38	
368.91213	172	
369.91506	64	
374.19103	34	
375.84834	30	
378.87678	72	
378.90736	102	
379.87595	28	
380.90644	30	
381.91981	72	
382.85399	32	
383.91548	72	
384.86209	48	
384.93981	80	
386.84265	58	
386.91516	36	
387.93920	38	
388.91673	26	
390.86115	62	
392.85180	198	
393.00614	30	
393.90384	36	
394.88112	54	
394.95282	60	
395.89486	34	
398.93106	20	
401.21268	42	
402.87276	40	
404.87549	346	1+
406.86638	160	
406.97691	62	
407.33673	36	
407.84297	48	
407.90030	114	1+
408.02713	28	
410.10098	26	
410.86541	564	1+
412.16180	24	
414.86519	44	
421.88046	40	
422.92026	20	
423.81712	40	
424.88015	24	
425.82384	82	
426.91805	50	
428.88036	346	1+
432.87248	138	
440.90007	68	
446.88622	230	
447.84523	46	
448.81242	40	
452.10163	32	
458.86331	58	
460.87363	32	
463.81928	48	
464.89327	94	
465.89654	42	
469.28152	48	
474.85528	52	
476.89851	94	
477.91960	40	
478.81270	40	
479.80283	20	
487.27782	82	
488.32648	46	
488.39410	32	
END IONS

###FS:    #m/z: 319.93553 #charge 2+
###MS: 39
###MSMS: 59
BEGIN IONS
TITLE=Cmpd 57, +MS2(319.9355), 23.0eV, 0.1min #59
RTINSECONDS=5.002
SCANS=39,59
PEPMASS=319.93553	47696
CHARGE=2+
145.06930	18	
172.38318	18	
172.78679	18	
173.33604	18	
176.93966	18	
178.67638	18	
181.57681	18	
183.04110	18	
184.82173	18	
185.53640	18	
186.63250	18	
188.88492	18	
189.67972	18	
189.78099	18	
192.28161	18	
192.37993	18	
192.71516	18	
192.94853	18	
193.21306	18	
193.92805	60	
194.26387	18	
196.14596	18	
196.92358	58	
198.03342	18	
198.94800	122	
198.97659	66	
199.18433	18	
199.92622	18	
200.21593	18	
200.79226	18	
200.90806	46	
201.06385	96	
203.40162	18	
205.97536	68	
207.46438	20	
207.79556	18	
209.01213	30	
209.49862	18	
211.18574	18	
211.26589	18	
214.18427	18	
214.40338	18	
214.93204	326	
216.92635	66	
216.96082	54	
217.46331	18	
218.03291	18	
218.26174	18	
218.91148	156	
219.29100	18	
219.86657	26	
219.96871	374	1+
220.00903	30	
220.26033	18	
220.93896	18	
221.08730	18	
221.78676	18	
224.96606	86	
225.07220	60	
225.39521	18	
225.99879	18	
226.08170	18	
228.14743	18	
228.64746	18	
228.99701	18	
229.93864	44	
230.96737	28	
231.98650	58	
234.89886	50	
235.12979	72	
235.32658	18	
235.94331	18	
236.98822	54	
237.09233	24	
237.13835	48	
237.98586	160	
238.06567	18	
238.90829	56	
238.94469	58	
238.99237	24	
241.66879	28	
242.98541	46	
243.93618	96	
244.34609	18	
244.98167	50	
246.86955	78	
249.07210	48	
249.88166	40	
251.29071	18	
252.43258	18	
254.61512	18	
254.90824	34	
255.03431	18	
255.42026	36	
256.00761	200	
256.06606	134	
256.18044	18	
256.92477	40	
256.98450	50	
257.97893	66	
259.49886	18	
261.90288	20	
263.13886	24	
263.47761	18	
264.69807	18	
264.88332	74	
265.67733	18	
267.01014	18	
267.86238	26	
269.81513	18	
270.32867	18	
270.57914	18	
271.24812	80	
271.90186	52	
272.04543	18	
273.02422	38	
274.01454	40	
275.12910	32	
276.97479	18	
277.52571	18	
278.91857	18	
279.11186	304	
279.86666	18	
282.87486	36	
284.66665	18	
284.93719	48	
285.96183	18	
288.91129	20	
294.11882	18	
294.98412	18	
296.92026	62	
298.22219	18	
302.92045	18	
303.03235	28	
320.10892	58	
324.88548	30	
335.83551	50	
335.89254	20	
338.88062	20	
339.88893	30	
348.90381	40	
350.88340	60	
358.87315	28	
360.86995	52	
366.90182	52	
367.22441	26	
367.87924	76	
384.88200	40	
430.92542	44	
471.85806	200	1+
499.30398	36	
572.84713	20	
END IONS

###FS:    #m/z: 358.92457 #charge 1+
###MS: 39
###MSMS: 60
BEGIN IONS
TITLE=Cmpd 58, +MS2(358.9246), 23.0eV, 0.1min #60
RTINSECONDS=5.0255
SCANS=39,60
PEPMASS=358.92457	41824
CHARGE=1+
145.61062	18	
147.00177	18	
149.04639	18	
149.17465	18	
149.64326	18	
152.63251	18	
154.02414	18	
159.33216	18	
159.58417	18	
159.73348	18	
161.61739	18	
162.01154	18	
163.06608	18	
165.94902	18	
166.10128	18	
194.92077	392	1+
195.05535	64	
202.90409	32	
207.01185	56	
209.11872	20	
212.10648	62	
212.88313	24	
212.92604	118	
212.95870	112	
213.16692	26	
213.93530	52	
214.92923	180	
215.94028	18	
217.23103	18	
217.91273	18	
218.91022	80	
221.16540	18	
221.39977	18	
222.11929	18	
222.19757	18	
222.92916	42	
223.16152	18	
225.15085	18	
225.84486	18	
228.17123	18	
228.95291	20	
230.03134	18	
230.09046	60	
230.42580	18	
230.48161	18	
230.90407	162	
230.96440	58	
231.09588	72	
231.93650	104	
232.35911	18	
232.94843	40	
234.89781	134	
234.95988	30	
235.07778	42	
235.21380	18	
235.60864	18	
235.84859	32	
235.95502	286	
235.99501	32	
236.31223	24	
236.91826	28	
236.96343	22	
237.17967	44	
238.66569	18	
238.92888	60	
239.57120	18	
239.86800	18	
243.91454	76	
243.95219	18	
245.90838	30	
246.75739	18	
248.46807	18	
248.91957	170	
249.80684	18	
250.36745	18	
250.91413	24	
250.96978	44	
251.14088	18	
251.20747	18	
252.65603	24	
252.89680	52	
252.93396	88	
252.96542	116	
253.28859	18	
253.96402	324	1+
254.14605	18	
254.91799	82	
255.35731	18	
255.90765	72	
256.41165	18	
257.98601	66	
258.11643	38	
258.87124	26	
258.90905	300	
260.63241	28	
261.38043	18	
261.93262	18	
262.42797	32	
262.84156	64	
263.92906	126	
264.85617	18	
265.09555	18	
265.91203	90	
265.98976	40	
266.46547	18	
267.46946	18	
268.91392	40	
270.68282	20	
270.97135	62	
271.97263	234	1+
272.87367	40	
275.92421	616	1+
275.97046	54	
276.71677	66	
276.80437	22	
276.92523	514	1+
276.99731	58	
280.53152	44	
281.92872	30	
286.92728	58	
287.17317	22	
287.43678	52	
287.91094	58	
293.91603	176	
293.98428	62	
294.78120	20	
294.93448	686	1+
295.09315	70	
295.29487	74	
296.91157	56	
299.88906	56	
299.94149	426	
300.94213	362	
308.91995	52	
311.94058	68	
312.94650	190	
314.23577	66	
314.89874	124	
317.73359	28	
317.95397	1570	1+
318.03685	58	
318.18041	38	
318.91569	72	
319.15854	20	
320.01304	22	
322.82510	54	
324.92874	42	
327.95272	58	
330.95763	34	
331.95351	48	
332.91584	38	
335.95372	98	
345.92843	70	
349.96717	32	
359.25726	60	
360.21257	48	
362.93906	40	
END IONS

###FS:    #m/z: 446.88765 #charge 1+
###MS: 39
###MSMS: 61
BEGIN IONS
TITLE=Cmpd 59, +MS2(446.8877), 24.9eV, 0.1min #61
RTINSECONDS=5.051
SCANS=39,61
PEPMASS=446.88765	40540
CHARGE=1+
198.95052	62	
214.63016	32	
214.93520	2266	1+
214.98347	148	
217.95127	58	
218.92626	38	
222.91390	36	
226.91161	58	
228.17429	56	
228.91339	98	
228.96040	148	
229.95089	74	
230.90904	402	
230.98741	52	
231.44273	34	
232.94599	848	1+
234.94154	72	
236.43479	82	
240.00961	38	
240.90666	88	
244.91705	68	
246.89250	56	
246.92601	78	
246.95557	68	
247.96263	44	
248.91937	182	
250.96964	64	
251.95267	82	
252.90395	62	
253.88152	76	
253.93593	82	
254.43011	44	
254.50958	64	
255.96185	118	
262.94863	72	
263.01211	80	
263.43291	78	
263.45894	84	
263.93304	76	
264.96413	64	
265.89138	36	
266.92789	62	
266.97674	48	
270.16888	72	
271.18093	68	
271.92914	38	
272.90756	42	
274.90242	36	
274.98511	40	
290.91205	146	
294.92549	42	
295.99160	62	
298.90656	50	
299.25592	50	
300.90148	58	
301.90542	64	
302.91122	142	
304.94747	58	
307.85874	72	
308.92192	108	
309.93531	46	
314.33796	70	
320.85216	52	
323.84201	50	
324.38461	74	
324.91356	80	
325.94586	62	
326.94818	34	
327.06671	46	
330.90069	102	
332.87095	48	
334.87186	62	
336.31655	106	
337.99791	56	
339.84308	60	
340.95022	48	
342.21125	112	
344.88998	124	
345.90508	100	
346.04165	36	
346.55935	82	
346.88107	32	
346.92443	94	
347.40916	76	
348.90446	48	
348.95430	68	
351.89803	48	
354.41020	44	
358.80375	70	
358.88127	38	
359.90259	84	
359.95812	34	
361.89946	46	
362.90838	512	1+
363.69494	78	
364.00305	104	
364.79801	46	
364.85865	86	
364.92676	152	
365.83494	62	
366.84719	146	
368.89522	56	
368.97183	56	
369.87476	48	
370.92671	36	
372.41625	36	
374.48484	38	
374.88213	52	
376.89572	48	
377.95269	52	
380.92119	140	
381.90135	44	
382.86229	130	
382.93163	284	
383.86487	94	
384.67095	70	
384.87027	90	
385.92511	46	
388.95357	50	
389.87093	38	
390.14006	60	
390.80381	46	
391.92534	54	
391.96017	52	
394.83655	58	
394.94852	50	
398.92461	42	
400.91899	52	
400.96666	62	
401.93401	40	
406.20928	84	
406.87296	62	
407.18977	62	
410.91156	58	
412.89067	34	
415.35839	70	
420.79530	32	
421.86539	54	
423.25230	42	
424.99346	50	
430.88841	38	
432.86826	128	
433.87305	132	
435.22761	80	
438.90097	62	
441.88354	36	
442.87506	58	
445.85322	44	
446.88557	32	
447.18613	90	
448.86300	68	
449.87739	56	
450.82974	48	
END IONS

###FS:    #m/z: 398.22799 #charge 6+
###MS: 39
###MSMS: 62
BEGIN IONS
TITLE=Cmpd 60, +MS2(398.2280), 23.0eV, 0.1min #62
RTINSECONDS=5.0815
SCANS=39,62
PEPMASS=398.22799	5608
CHARGE=6+
194.95276	38	
198.93687	48	
202.92568	204	1+
214.93588	508	
216.94008	166	1+
218.92761	206	
219.04525	84	
221.91946	62	
228.94716	66	
230.90940	60	
231.94206	60	
232.91115	68	
232.94271	172	
233.79455	60	
233.96237	76	
236.94716	48	
236.98994	40	
238.15493	42	
238.87770	56	
240.14917	70	
242.95231	88	
243.96396	36	
245.10114	48	
247.01280	46	
248.91033	122	
250.91651	82	
250.95716	46	
252.91576	112	
252.98533	72	
253.11248	38	
255.90245	72	
256.88655	52	
260.90294	52	
264.20722	38	
264.90675	38	
264.96646	68	
266.92052	38	
267.92840	36	
268.01929	92	
268.95410	46	
270.88621	80	
272.91069	68	
274.90483	444	1+
274.96074	98	
282.90555	54	
283.94494	54	
286.36204	90	
286.93524	60	
287.85256	68	
289.89237	46	
290.91452	124	
291.91472	158	
292.91106	394	
292.95833	110	
293.01322	58	
293.37266	74	
293.91279	266	
293.97676	62	
296.78338	36	
296.90940	54	
297.90005	42	
297.94512	38	
298.04068	40	
298.90250	88	
300.20226	80	
300.90815	92	
300.94435	80	
302.90700	58	
303.39976	76	
305.93530	58	
306.87943	56	
306.95062	72	
308.87575	66	
308.92068	212	
309.92291	184	
310.91984	544	1+
310.99204	78	
314.90034	58	
314.94904	88	
315.88960	44	
316.90916	90	
317.95666	38	
319.91139	84	
320.44842	88	
320.87757	194	
320.92264	116	
322.89121	44	
323.87097	40	
323.90002	46	
325.42652	70	
328.94604	50	
333.93447	40	
334.00501	60	
334.90101	86	
335.09869	74	
338.88971	132	1+
339.90129	150	1+
342.44486	88	
346.87757	36	
347.78258	46	
347.87899	70	
349.92792	46	
352.92152	164	
355.91390	44	
356.18622	42	
357.18780	38	
360.04189	42	
364.89369	56	
364.93329	50	
368.87546	82	
368.96604	48	
371.85209	46	
372.92214	50	
374.80646	50	
375.94006	46	
378.84670	46	
378.93475	46	
380.91872	76	
388.90723	66	
389.91685	50	
389.96904	34	
393.92371	46	
394.92631	64	
395.90813	42	
396.83288	48	
396.87090	68	
397.19643	84	
397.27363	42	
398.18354	58	
398.22025	82	
399.21015	108	
399.29449	42	
401.44449	38	
401.93346	70	
404.86817	46	
408.85524	50	
416.85992	76	
416.90223	114	
417.27558	46	
418.84009	48	
426.79814	38	
432.91677	48	
440.85102	76	
472.85875	78	
475.85747	42	
480.87093	36	
483.81187	44	
492.84026	50	
505.75496	38	
508.89139	56	
518.80125	42	
522.38936	64	
534.82861	46	
546.81692	174	1+
564.83137	44	
577.38449	36	
690.21694	52	
END IONS

###FS:    #m/z: 310.93214 #charge 2+
###MS: 39
###MSMS: 63
BEGIN IONS
TITLE=Cmpd 61, +MS2(310.9321), 23.0eV, 0.1min #63
RTINSECONDS=5.116
SCANS=39,63
PEPMASS=310.93214	30532
CHARGE=2+
156.80991	18	
196.92654	56	
210.71663	28	
210.89876	124	
212.12135	60	
213.12538	88	
214.17220	96	
214.91430	60	
214.95386	76	
216.51196	62	
220.91093	78	
224.93346	40	
225.90755	76	
226.95033	80	
226.99449	22	
227.92986	50	
228.90823	310	1+
228.94265	118	
229.20966	20	
229.93826	50	
230.06365	28	
230.88655	114	
230.96823	48	
231.83839	32	
232.94849	60	
234.95505	90	
235.94101	100	
236.95282	90	
237.91529	56	
238.47044	54	
240.31485	54	
242.20433	134	
244.92461	38	
244.95772	196	
245.41673	24	
245.91538	94	
245.95351	82	
246.46018	78	
246.73229	26	
246.91767	664	1+
246.95418	252	
247.96550	24	
248.07182	40	
248.90792	66	
248.98541	112	
250.91566	136	
251.16641	56	
251.92601	132	
253.11505	34	
253.75189	46	
255.14726	50	
256.91017	32	
258.94745	70	
263.94283	34	
264.46212	54	
264.93178	344	1+
265.14240	82	
266.14058	40	
268.94884	36	
269.11215	52	
269.93145	416	1+
270.14656	58	
270.19979	66	
270.29240	606	1+
270.86378	78	
273.48745	18	
273.88528	62	
276.90275	32	
286.93877	588	1+
287.54111	34	
287.94276	350	1+
289.01151	48	
290.91815	90	
294.90811	36	
298.79838	18	
304.88987	46	
305.16194	146	1+
305.89041	56	
310.15139	52	
310.84174	62	
311.21267	110	
312.85331	80	
322.84373	38	
322.92516	32	
323.17431	38	
331.13733	98	
332.18228	48	
332.89018	54	
340.92052	48	
348.14962	36	
348.90987	48	
349.15199	182	1+
350.89181	102	
352.94279	34	
367.16091	76	
368.17030	36	
368.90757	48	
391.94789	64	
416.16246	22	
418.76498	66	
422.80854	54	
449.89604	18	
553.39310	18	
575.74192	18	
END IONS

###FS:    #m/z: 367.92996 #charge 2+
###MS: 39
###MSMS: 64
BEGIN IONS
TITLE=Cmpd 62, +MS2(367.9300), 23.0eV, 0.1min #64
RTINSECONDS=5.1485
SCANS=39,64
PEPMASS=367.92996	29592
CHARGE=2+
192.90121	46	
198.95164	126	
200.94772	68	
202.97804	46	
204.91972	42	
208.86628	38	
212.92552	54	
212.96197	46	
214.89116	92	
214.93418	640	1+
217.92774	50	
220.11538	60	
223.01321	56	
225.90757	50	
227.90227	176	1+
228.96932	150	
230.93050	78	
231.94700	44	
232.93908	202	
235.97114	62	
236.87263	38	
237.90837	38	
240.96359	68	
242.94659	160	
243.91039	70	
244.92026	548	1+
244.98139	72	
245.01506	54	
247.93444	110	
248.96546	44	
250.91257	52	
250.96680	52	
252.60404	36	
253.89966	168	1+
260.87898	76	
260.90864	66	
261.93227	86	
261.97114	36	
262.89338	46	
262.92646	578	1+
263.92504	344	1+
264.03610	56	
264.13443	68	
265.96819	56	
266.85205	36	
266.91525	48	
267.04469	44	
267.13061	76	
267.18269	50	
267.42543	72	
267.91673	98	
267.95020	50	
268.90707	72	
269.94867	96	
271.95354	56	
273.91917	42	
275.95718	36	
276.92480	120	
277.91143	90	
278.96473	68	
279.93765	82	
280.95149	96	
281.93347	78	
282.98927	52	
284.91081	228	
285.18600	58	
285.97942	56	
286.02951	80	
286.92953	440	
287.32534	72	
287.87456	56	
289.90898	38	
290.87959	74	
291.41904	76	
291.91564	90	
292.40536	82	
292.92990	130	
293.39863	78	
293.91592	58	
294.91946	90	
294.95146	60	
295.92780	64	
296.91845	52	
296.96770	46	
297.63846	44	
301.92561	44	
302.92051	370	1+
303.05174	60	
303.99625	50	
304.94575	602	1+
305.00304	42	
305.87915	36	
308.91789	52	
310.92317	64	
312.93682	96	
314.85374	80	
315.88633	58	
316.89033	70	
316.92776	50	
320.00940	60	
320.92174	74	
320.96477	38	
320.99593	48	
322.95256	142	
323.96315	74	
325.93288	38	
326.19784	42	
327.38999	78	
327.94268	48	
328.09827	36	
328.24068	36	
329.88477	68	
332.86978	38	
334.88033	72	
334.93333	90	
339.18669	42	
340.96012	64	
344.89032	40	
344.93658	48	
345.97754	88	
347.07287	76	
347.25354	38	
349.89644	78	
350.97951	86	
354.68509	36	
354.95360	44	
361.40087	42	
361.85433	92	
365.95242	50	
366.95585	82	
368.09397	56	
368.16093	40	
368.90244	72	
369.18486	50	
369.88955	62	
376.86308	52	
379.90088	62	
381.16230	66	
384.87824	82	
395.85682	42	
397.84772	54	
399.88416	68	
404.87627	72	
406.88252	48	
420.83654	38	
422.23200	52	
424.87812	76	
425.83924	54	
426.83153	56	
438.92206	82	
440.86105	38	
442.95141	58	
448.88133	42	
456.24726	54	
465.89044	56	
472.34116	62	
548.81805	198	1+
582.79428	40	
667.96529	36	
END IONS

###FS:    #m/z: 350.24873 #charge 6+
###MS: 39
###MSMS: 65
BEGIN IONS
TITLE=Cmpd 63, +MS2(350.2487), 23.0eV, 0.1min #65
RTINSECONDS=5.183
SCANS=39,65
PEPMASS=350.24873	3592
CHARGE=6+
194.92738	66	
201.88024	48	
204.90939	92	
205.01466	50	
206.02434	44	
208.90307	48	
208.94964	128	
209.90740	32	
209.93485	106	
212.93001	94	
214.87985	42	
214.93396	458	1+
215.89831	80	
218.92951	68	
220.89120	56	
222.92980	266	
222.99245	82	
223.36926	42	
225.92256	48	
226.91373	118	
226.94819	686	1+
227.91850	88	
228.91036	50	
230.90060	44	
232.91022	70	
233.38027	32	
235.91995	92	
236.16152	38	
236.87991	42	
236.94902	60	
237.57506	72	
237.90004	58	
238.90875	42	
240.94897	102	
241.99993	72	
242.93588	64	
243.92906	72	
243.98079	88	
244.02619	54	
244.96993	292	
245.13804	68	
245.91227	108	
246.92335	120	
246.95997	42	
248.91188	108	
249.92200	86	
250.15974	68	
250.46393	80	
250.92842	1518	1+
252.88249	54	
252.93375	136	
255.10906	82	
255.41101	62	
255.93680	60	
256.44056	96	
258.95497	392	
258.99891	46	
260.75660	40	
260.93190	60	
261.47007	94	
261.96551	60	
262.04227	54	
262.97709	168	
263.91673	54	
264.01568	38	
264.91968	56	
266.94339	120	
267.14674	94	
267.94500	192	
268.03317	46	
268.73930	40	
268.93928	2032	1+
270.65272	36	
270.90694	42	
271.00154	64	
271.32210	40	
273.02964	36	
273.79384	68	
274.92925	78	
276.96978	62	
278.83452	46	
279.63827	36	
279.93661	44	
281.93719	58	
284.64988	52	
284.91639	132	
284.99909	104	
285.95438	130	
286.16156	36	
286.94680	2552	1+
287.09296	40	
287.12733	72	
287.16659	54	
288.95005	50	
290.82796	50	
290.92932	80	
291.94227	30	
292.12284	92	
294.92549	50	
296.91656	64	
298.18496	50	
299.89756	102	
300.95146	30	
303.41970	54	
303.91319	66	
304.95857	226	
305.65424	34	
305.91285	56	
309.14625	38	
309.95773	42	
310.19671	214	
310.97184	54	
311.42527	58	
314.90642	44	
315.22825	46	
318.88046	60	
324.92343	46	
326.33597	40	
327.95401	198	
336.37855	68	
336.90230	46	
337.86864	46	
344.88900	66	
345.98358	60	
349.22765	42	
350.20741	46	
352.94241	32	
354.88355	48	
354.93860	62	
357.82427	38	
360.87146	46	
368.88594	48	
368.92238	56	
380.89931	52	
386.95727	36	
392.85838	48	
398.91215	72	
402.89514	30	
408.86426	32	
424.93428	64	
439.89473	58	
456.89392	44	
459.22709	48	
464.79729	50	
467.88773	30	
471.76902	40	
475.18778	52	
485.78237	64	
517.89894	50	
552.80783	68	
638.62261	36	
656.37782	32	
738.44257	36	
1764.51184	36	
1782.58195	36	
END IONS

###FS:    #m/z: 406.91758 #charge 2+
###MS: 39
###MSMS: 66
BEGIN IONS
TITLE=Cmpd 64, +MS2(406.9176), 23.3eV, 0.1min #66
RTINSECONDS=5.2235
SCANS=39,66
PEPMASS=406.91758	24468
CHARGE=2+
194.95706	72	
198.95529	112	
205.92954	56	
207.91994	104	
214.93649	1100	1+
218.94533	86	
220.95757	138	
222.92660	72	
224.93404	88	
228.96878	54	
230.89979	56	
230.98047	68	
232.95165	552	
239.89144	68	
239.96542	72	
240.06605	62	
241.95560	108	
242.06541	56	
248.91076	106	
250.91418	54	
250.94843	112	
252.99096	60	
253.12071	76	
254.39797	176	
255.95754	52	
256.91742	94	
257.04716	80	
257.97021	72	
259.01725	58	
259.96353	74	
263.00403	54	
263.92136	70	
264.37263	110	
264.98823	88	
267.13093	62	
271.90328	58	
271.96702	72	
272.41426	94	
273.96903	92	
274.93188	112	
277.90462	76	
278.09856	74	
280.91109	88	
282.89985	100	
283.38279	70	
283.94625	70	
284.89598	66	
284.93464	76	
286.86754	58	
286.91915	72	
290.91165	166	
291.92552	68	
292.39616	70	
294.38962	74	
297.88841	308	
298.92203	78	
299.08374	48	
300.43896	80	
300.87545	50	
301.90380	68	
302.06702	70	
302.43582	70	
302.91225	180	
304.39752	50	
304.89481	78	
304.93113	150	
307.87934	320	1+
307.91667	98	
308.92617	110	
309.37154	94	
309.88505	68	
310.10076	66	
312.84109	54	
312.90508	68	
314.97212	70	
316.89942	152	
317.30012	62	
317.93933	168	1+
318.83165	90	
319.91110	148	
320.01497	60	
320.91372	64	
320.96081	188	1+
321.40634	84	
323.32564	74	
324.17165	62	
324.88127	50	
325.56311	94	
325.88845	204	
326.00429	102	
326.05587	86	
330.82946	60	
331.41746	72	
331.89610	64	
332.90092	56	
336.89690	74	
337.90742	70	
339.39975	70	
340.40826	76	
341.90221	72	
342.90097	72	
343.90260	118	
344.89555	58	
345.25384	62	
346.96587	60	
350.85093	72	
350.92669	62	
351.89923	98	
354.89357	68	
357.06475	74	
359.90800	240	1+
361.32575	50	
361.88884	64	
362.86286	84	
363.89060	62	
364.90670	90	
365.89233	118	
366.18224	70	
366.96332	54	
367.18932	94	
368.88986	52	
372.90491	104	
373.65337	50	
386.89939	62	
390.89923	108	
392.20126	62	
392.86886	76	
394.92213	68	
404.05757	66	
407.25727	100	
407.31283	50	
408.25102	74	
409.86382	72	
412.86264	82	
415.21366	60	
416.89259	200	1+
423.84229	52	
425.96819	48	
427.86710	62	
431.35690	76	
432.87228	78	
433.86054	70	
437.84867	78	
440.83739	68	
444.68372	76	
445.96841	62	
446.88008	610	1+
449.41324	56	
450.87435	74	
451.77098	54	
458.82154	88	
462.86395	52	
465.89895	206	1+
466.80457	74	
530.75823	248	1+
534.28059	68	
548.84911	72	
619.83536	180	1+
642.77713	192	1+
657.82867	234	1+
676.10059	64	
721.94582	104	
END IONS

###FS:    #m/z: 401.23398 #charge 6+
###MS: 67
###MSMS: 68
BEGIN IONS
TITLE=Cmpd 65, +MS2(401.2340), 23.0eV, 0.1min #68
RTINSECONDS=7.1915
SCANS=67-68
PEPMASS=401.23398	5680
CHARGE=6+
195.01164	78	
195.92408	88	
198.95520	98	
206.88361	124	
212.93677	110	
214.93361	2672	
216.93495	106	
217.90828	94	
218.92072	180	
218.95737	92	
222.95355	82	
223.94993	104	
225.46257	126	
228.89807	82	
228.94905	376	
228.99712	82	
234.46325	162	
234.92531	84	
235.46553	130	
235.91470	210	
236.90138	84	
236.94839	108	
237.94971	78	
243.38995	82	
244.88359	116	
244.97761	112	
246.95160	82	
248.89940	100	
252.90751	76	
253.96489	414	
254.86776	76	
255.90625	118	
258.86960	88	
258.96351	100	
259.95729	82	
262.89312	144	
265.89270	126	
269.93071	174	1+
270.38886	132	
271.43983	80	
272.04945	80	
274.89203	888	1+
274.94370	118	
277.91969	186	
278.92416	510	
278.97345	78	
279.67289	84	
280.90590	294	1+
282.90390	318	
283.44710	128	
284.48572	98	
284.93476	330	1+
285.28541	86	
285.89570	88	
286.38065	152	1+
286.92684	240	1+
287.89439	92	
289.86663	78	
289.92461	84	
290.90944	392	1+
291.43153	82	
292.40773	324	1+
292.96015	132	
294.55582	78	
295.92831	228	
297.92862	218	
298.38588	160	
298.91135	254	
299.94716	280	
300.93217	564	
301.41289	484	1+
301.91375	1048	1+
303.57838	108	
305.91756	114	
306.38120	76	
307.92477	106	
308.43816	106	
309.91052	860	1+
310.42971	90	
311.60565	124	
312.98430	78	
313.92180	414	
314.42386	734	1+
314.90012	478	
314.94016	290	
315.26468	110	
316.91130	162	
317.43466	82	
317.89951	84	
317.95052	836	
318.41857	352	1+
318.88698	2610	1+
319.26930	98	
319.42359	244	1+
320.40104	98	
321.25153	114	
321.32757	82	
321.91396	844	1+
325.24568	110	
326.25115	122	
327.56662	90	
328.87739	88	
330.23449	208	1+
331.12167	76	
331.46498	88	
331.91395	196	
332.41209	446	1+
332.86923	124	
332.92850	178	
333.41909	322	1+
333.87930	140	
335.90139	198	
335.96705	108	
336.38139	106	
336.41839	254	
336.89625	3072	1+
336.92852	1254	
337.42344	110	
338.38823	154	
338.93044	86	
341.90723	86	
342.56845	90	
342.89040	122	
343.89540	974	1+
344.34284	78	
351.39666	116	
351.90128	174	
352.23914	82	
354.90787	1238	1+
355.04520	78	
355.97347	92	
356.42947	152	
357.90299	82	
358.15049	240	1+
358.90920	962	1+
359.90603	1226	1+
360.39398	138	
366.91713	98	
366.95663	94	
370.89616	86	
372.91827	182	
373.20765	94	
373.91923	100	
374.14468	98	
374.34355	82	
374.38337	80	
375.40623	104	
376.93461	108	
377.92361	2958	1+
380.91786	76	
384.21222	130	
384.87916	78	
387.87688	78	
389.41265	80	
393.38537	84	
394.88199	94	
395.92984	1094	1+
400.22528	204	1+
400.93943	190	
401.28855	106	
401.84074	130	
402.27165	76	
406.84748	110	
409.88629	76	
410.83612	86	
411.87622	122	
420.85160	142	
423.87774	108	
429.85691	76	
432.90343	92	
438.89083	144	
450.83901	82	
454.84591	92	
456.89724	82	
464.88179	718	1+
466.80394	90	
470.90207	546	1+
502.84120	92	
506.84690	798	1+
521.84345	118	
524.85998	2378	1+
528.85425	316	1+
542.86154	854	1+
543.86071	642	1+
551.80793	696	1+
552.80610	508	1+
566.80752	212	1+
584.80714	1170	1+
586.80641	354	1+
588.84142	302	1+
592.85809	398	1+
611.86136	266	1+
612.86713	182	1+
616.80675	194	1+
622.82849	456	1+
624.83059	838	1+
625.52532	84	
630.81381	400	1+
640.82367	268	1+
644.80950	408	1+
646.83384	426	1+
648.81672	762	1+
650.80830	530	1+
652.80609	388	1+
653.77243	218	1+
656.83023	804	1+
660.78811	204	1+
666.83864	472	1+
668.82470	224	1+
680.84366	222	1+
683.84830	212	1+
684.84923	160	1+
687.78026	800	1+
688.78449	694	1+
690.82782	270	1+
692.78905	276	1+
695.82008	482	1+
704.83963	394	1+
705.77274	392	1+
706.77512	322	1+
717.31992	178	1+
772.80916	136	1+
780.90182	184	1+
790.72264	116	1+
797.73744	168	1+
804.92346	88	1+
824.71813	248	1+
END IONS

###FS:    #m/z: 383.23681 #charge 6+
###MS: 67
###MSMS: 69
BEGIN IONS
TITLE=Cmpd 66, +MS2(383.2368), 23.0eV, 0.1min #69
RTINSECONDS=7.254
SCANS=67,69
PEPMASS=383.23681	5194
CHARGE=6+
194.91944	74	
195.91884	88	
198.95532	106	
200.91972	66	
200.95537	174	
202.94498	68	
212.93525	142	
214.93341	5528	
215.92516	516	1+
216.92195	290	1+
217.96333	84	
218.92684	1034	
220.89521	78	
223.94323	76	
224.94510	178	
227.07881	82	
228.95507	176	
230.90799	150	
231.18820	66	
232.94650	1104	1+
234.48172	102	
234.89191	156	
234.94109	78	
234.97614	78	
235.88986	114	
235.93410	558	1+
235.99960	76	
236.93553	478	1+
237.86739	86	
239.98582	68	
240.89270	80	
242.87694	82	
244.42770	74	
244.89882	120	
246.45585	72	
246.87217	172	
246.96307	136	
247.91400	70	
248.91497	210	
248.98565	78	
250.90282	66	
250.95242	110	
251.90094	158	
251.94323	312	1+
255.95966	76	
256.97877	104	
258.01281	72	
258.88924	240	
258.92824	124	
259.95325	124	
260.90382	164	
260.96255	162	
261.05606	108	
263.00412	74	
263.88611	100	
264.43851	70	
264.87887	96	
264.93690	90	
267.90721	90	
268.87924	110	
269.43662	76	
269.93382	74	
270.93307	70	
271.90237	72	
272.91799	98	
273.93515	74	
273.97272	112	
274.99687	88	
276.43222	86	
277.89593	90	
277.94963	74	
278.92618	96	
278.97573	82	
279.07054	100	
280.36797	86	
280.41892	68	
280.91935	252	
281.90303	110	
281.94179	92	
282.91632	204	
283.92342	396	1+
284.04107	70	
284.93085	248	1+
285.41301	268	1+
285.45958	70	
289.91995	412	1+
290.98344	72	
291.36840	74	
294.17689	108	
294.59280	74	
294.93157	150	
295.41465	316	1+
295.94359	270	
295.98860	106	
296.28341	86	
296.93966	258	
297.07942	136	
297.90342	116	
299.14860	74	
300.91950	142	
300.94184	178	
301.09266	832	1+
301.82994	72	
302.85565	68	
302.90187	168	
302.94179	612	1+
304.42217	104	
304.92943	714	1+
304.97610	70	
305.93604	502	1+
306.41255	194	1+
307.91389	438	1+
308.43147	138	
308.91655	406	1+
309.43197	76	
309.86966	74	
309.94213	70	
313.89783	386	1+
314.06246	74	
314.89911	276	1+
314.96906	98	
315.96536	76	
317.43288	68	
317.57658	98	
317.93218	530	1+
318.42524	170	
318.93996	308	1+
319.16029	80	
319.89918	134	
320.92682	378	
324.42771	76	
326.39327	92	
328.90746	94	
329.90794	298	1+
330.86581	94	
335.91686	92	
336.92943	308	
337.88977	410	1+
338.12483	66	
338.94114	138	
340.85278	148	1+
344.89577	520	1+
345.38594	82	
347.91365	72	
348.87245	168	
352.90567	68	
356.42497	98	
356.98497	88	
357.87458	84	
359.23655	70	
362.90528	532	1+
364.94310	252	
365.00302	106	
365.93583	104	
366.23691	66	
366.89164	464	1+
368.97629	88	
370.91613	84	
372.93761	80	
376.88833	72	
376.93392	76	
378.91630	92	
380.86590	76	
380.91985	378	1+
382.52662	88	
383.15513	80	
384.14226	66	
384.89597	304	1+
388.89842	100	
396.88390	154	
404.37435	68	
404.82707	114	
416.84471	68	
419.86582	68	
426.88765	80	
440.86170	160	
448.84869	98	
452.82786	88	
496.85050	126	
506.86165	320	1+
521.88090	68	
522.85148	292	1+
542.92718	226	1+
552.84595	536	1+
583.83919	790	1+
584.83883	604	1+
596.81417	286	1+
602.84827	194	1+
643.80691	370	1+
644.80670	300	1+
648.81097	228	1+
660.82860	200	1+
666.82689	196	1+
764.82766	124	1+
END IONS

###FS:    #m/z: 319.93591 #charge 1+
###MS: 67
###MSMS: 70
BEGIN IONS
TITLE=Cmpd 67, +MS2(319.9359), 23.0eV, 0.1min #70
RTINSECONDS=7.2825
SCANS=67,70
PEPMASS=319.93591	44482
CHARGE=1+
193.94210	74	
196.93883	30	
197.95787	32	
198.92193	48	
198.95352	118	
201.05893	174	
201.89858	40	
207.15256	58	
207.92031	94	
208.00480	48	
208.88417	52	
214.15700	46	
214.93518	190	
216.92725	90	
216.96855	74	
218.93123	46	
219.97847	154	
220.98276	68	
224.92591	74	
226.93586	58	
228.85427	48	
228.96952	56	
231.66095	22	
232.96885	26	
233.27264	18	
234.43490	26	
234.55781	22	
234.63423	20	
234.93286	88	
235.24423	30	
235.42798	102	
235.95163	88	
236.43969	30	
236.91741	182	
236.96162	114	
237.01702	84	
237.94515	46	
237.97946	466	1+
238.94395	98	
240.91614	28	
245.94923	28	
246.85971	48	
246.93823	30	
250.94968	52	
251.94852	84	
253.44715	52	
254.07269	22	
256.00309	210	
256.06222	102	
256.92294	32	
256.99182	64	
257.04290	40	
257.26174	20	
257.99476	64	
259.99624	22	
261.02092	50	
263.56670	20	
264.88723	132	
267.05313	66	
272.14858	46	
277.90985	60	
278.90563	62	
278.93690	48	
279.11265	538	1+
282.79121	36	
283.98919	20	
284.87064	68	
293.11865	54	
293.92745	30	
295.92735	38	
296.91522	20	
296.95856	40	
297.39500	30	
297.89078	58	
297.92792	48	
299.04355	18	
308.93616	84	
313.51420	18	
313.87733	46	
320.30114	76	
322.88206	70	
324.90868	40	
END IONS

###FS:    #m/z: 447.12394 #charge 4+
###MS: 67
###MSMS: 71
BEGIN IONS
TITLE=Cmpd 68, +MS2(447.1239), 24.9eV, 0.1min #71
RTINSECONDS=7.314
SCANS=67,71
PEPMASS=447.12394	2564
CHARGE=4+
196.96990	76	
202.10071	46	
214.93269	2060	
215.97955	54	
216.94037	114	
218.93014	104	
224.96604	100	
226.92390	64	
227.12616	60	
227.40994	60	
228.95951	64	
230.90421	274	
231.03345	48	
232.94202	444	
234.94103	80	
236.96166	40	
245.19725	46	
245.45128	82	
246.96281	106	
248.92507	198	
250.95160	88	
254.80761	50	
254.96292	48	
255.97798	72	
262.89881	68	
264.93340	68	
269.97100	66	
272.07216	118	
272.44509	60	
272.90139	72	
273.97859	82	
274.98913	76	
276.91315	80	
278.87896	132	
281.81129	46	
285.00781	52	
287.86603	42	
290.92071	82	
303.92826	52	
306.98416	58	
310.98617	96	
312.95121	56	
314.86509	60	
316.93031	70	
318.86254	72	
319.94698	40	
320.16645	76	
320.91809	66	
322.86669	70	
322.97663	46	
324.90201	140	
327.36126	90	
328.92122	74	
330.21370	74	
330.93483	62	
331.86734	72	
331.95820	54	
332.42288	38	
332.88486	46	
334.90974	80	
336.91033	102	
338.84013	52	
338.94189	56	
339.23644	64	
340.99410	44	
344.94563	46	
345.83125	50	
345.91910	66	
347.92340	108	
348.91517	72	
348.95730	64	
349.38497	56	
350.89423	80	
352.90974	72	
353.91195	50	
354.91473	72	
356.36442	68	
358.19577	56	
360.82613	84	
360.94967	62	
362.90671	362	1+
364.01438	64	
364.92979	346	1+
365.38487	64	
365.99258	66	
366.86925	152	
368.89650	50	
369.87255	120	
370.91745	54	
376.87287	52	
376.92314	58	
377.17871	46	
378.84179	48	
379.88595	86	
380.91519	192	
381.19217	62	
381.36621	90	
382.93019	142	
383.86227	92	
383.92870	54	
384.87340	42	
386.92440	68	
386.98965	46	
387.88679	84	
389.98888	58	
391.15172	78	
392.39827	62	
397.84289	46	
398.83884	64	
398.91877	140	
399.85221	52	
400.93549	58	
404.62932	82	
404.83494	48	
404.87340	48	
404.97257	52	
405.88111	80	
406.13659	46	
406.22152	54	
406.33656	54	
407.06251	56	
410.84939	40	
416.19867	62	
417.87291	62	
428.16579	44	
430.87569	40	
432.87729	158	
435.84672	52	
437.86687	42	
446.17487	44	
446.28052	48	
450.88420	132	
458.88754	82	
468.83049	48	
472.92820	40	
474.85658	130	
474.90212	90	
476.88800	104	
477.57777	42	
478.92534	50	
485.85975	70	
492.86450	108	
493.82606	58	
506.84097	298	1+
509.80861	46	
510.87988	68	
510.92478	48	
514.82529	46	
515.87341	66	
524.86028	280	1+
535.72697	46	
539.78982	44	
564.76736	50	
611.73488	104	1+
673.77005	304	1+
688.77874	374	1+
690.74141	96	1+
692.82514	160	1+
723.76673	48	
END IONS

###FS:    #m/z: 367.92991 #charge 1+
###MS: 67
###MSMS: 72
BEGIN IONS
TITLE=Cmpd 69, +MS2(367.9299), 23.0eV, 0.1min #72
RTINSECONDS=7.3515
SCANS=67,72
PEPMASS=367.92991	30922
CHARGE=1+
169.22594	18	
190.41458	36	
198.95529	54	
199.94564	70	
200.95932	58	
202.88887	18	
205.00406	50	
205.98595	42	
208.94766	82	
210.04792	24	
213.03685	42	
214.93285	574	
217.21099	46	
220.88473	54	
222.94159	44	
223.97723	64	
227.90023	292	
228.94287	50	
229.36338	56	
230.92450	58	
230.95945	42	
231.03524	50	
231.94415	44	
232.94807	110	
233.95093	78	
234.87442	60	
234.90479	62	
234.97989	46	
235.59252	36	
236.43514	32	
236.91333	84	
237.89629	72	
238.93692	62	
239.98580	60	
240.90630	46	
242.96107	44	
243.18910	58	
243.25905	26	
243.79026	44	
244.92273	100	
244.96047	60	
245.08755	26	
245.91330	252	
246.02060	36	
248.95789	46	
250.92102	34	
250.95287	56	
251.95406	80	
253.44833	50	
253.87459	32	
255.91227	66	
256.90661	98	
256.95389	40	
257.91172	42	
258.98405	50	
260.94200	90	
261.91109	60	
262.68346	24	
262.94432	220	
263.00205	58	
263.79119	24	
263.92613	482	
264.40854	96	
265.89892	76	
265.94747	36	
266.24252	50	
266.40273	56	
266.92876	36	
268.91534	42	
270.89418	38	
271.67546	22	
273.94597	88	
274.91907	84	
276.92131	40	
276.93267	74	
277.35321	28	
278.96354	134	
279.92297	36	
279.97124	54	
280.60077	24	
280.94464	108	
281.93321	128	
282.97249	26	
284.91120	358	1+
285.29103	70	
285.43279	76	
286.00383	38	
286.93033	552	
287.10778	64	
288.49651	28	
289.92283	46	
290.91291	56	
290.94424	48	
291.91854	154	
292.92472	140	
294.94414	162	
296.97664	48	
297.78600	76	
297.92285	44	
298.90707	60	
300.43412	66	
300.92293	52	
302.91630	236	
303.90856	130	
304.00997	44	
304.94103	336	
305.91333	56	
307.86321	30	
308.91897	74	
310.94108	24	
311.14637	32	
312.44596	80	
312.94272	66	
316.93675	100	
317.88217	54	
320.92448	82	
320.96341	54	
322.95228	168	
325.87139	38	
326.18880	40	
326.96495	24	
327.94909	102	
328.86660	26	
334.93221	160	
339.14932	28	
340.95898	108	
348.96791	36	
350.90412	46	
351.80066	74	
352.10765	42	
352.90493	76	
361.95105	36	
362.90867	52	
363.56716	20	
366.75192	78	
367.15283	92	
368.21531	30	
368.27088	74	
368.88724	60	
369.24404	52	
370.38576	56	
END IONS

###FS:    #m/z: 358.92386 #charge 2+
###MS: 67
###MSMS: 73
BEGIN IONS
TITLE=Cmpd 70, +MS2(358.9239), 23.0eV, 0.1min #73
RTINSECONDS=7.3915
SCANS=67,73
PEPMASS=358.92386	33824
CHARGE=2+
194.64396	44	
194.86091	24	
194.92553	766	1+
195.18535	20	
201.90346	38	
206.97031	48	
212.14110	102	
212.93344	154	
212.97192	64	
214.93420	166	
215.14250	74	
217.03777	64	
218.92147	34	
220.97800	36	
224.97393	38	
225.96023	78	
229.72479	18	
230.92021	218	1+
232.04540	62	
232.94424	56	
232.99161	70	
234.90545	172	
234.94480	146	
235.87878	34	
235.95280	700	1+
236.00049	42	
236.25504	62	
237.91991	64	
243.60768	40	
245.99429	62	
247.91360	70	
248.82037	26	
248.91424	198	
248.96917	36	
249.54757	36	
249.92567	118	
249.96371	72	
250.95742	58	
252.93704	50	
252.99344	46	
253.96176	470	1+
254.90616	72	
255.01498	70	
255.05948	18	
255.96193	28	
258.08371	32	
258.43608	36	
258.91833	494	1+
259.89654	46	
262.92012	62	
263.01228	78	
265.87069	104	
265.92983	48	
266.96696	54	
268.84220	72	
268.92504	64	
268.95315	74	
269.01447	74	
269.95574	26	
270.89889	24	
270.96931	82	
271.97128	442	1+
272.21528	28	
272.91347	70	
273.00814	30	
275.90350	104	
275.97582	50	
276.92454	1014	1+
281.44974	98	
282.89667	80	
283.43164	62	
283.89636	58	
285.42532	54	
289.86256	22	
289.94502	62	
290.91855	46	
292.96674	50	
293.92478	58	
294.11020	54	
294.93557	1710	1+
295.02825	38	
295.99028	46	
296.91336	56	
297.88857	86	
298.91127	32	
299.93966	916	1+
300.99434	40	
301.24114	104	
301.80224	72	
303.92123	70	
304.88482	50	
308.92658	60	
310.02745	18	
312.94864	270	1+
313.24931	68	
314.24426	40	
314.89170	40	
315.11959	38	
317.14074	34	
317.23296	78	
317.36420	22	
317.79038	24	
317.95272	3452	1+
318.55488	68	
318.88299	58	
319.11014	70	
319.19362	52	
322.16791	18	
328.15320	30	
329.89012	88	
330.95457	48	
333.64433	78	
334.85141	24	
335.96536	230	
336.96505	90	
337.00314	64	
337.87316	32	
337.95622	54	
338.99320	44	
340.40389	80	
340.97141	144	
343.90045	72	
348.83848	24	
348.89569	76	
352.93312	46	
354.89531	60	
358.16242	54	
358.26660	68	
358.67159	20	
359.15804	50	
359.65958	22	
362.93313	42	
383.83988	28	
384.93330	56	
387.96373	40	
394.88057	50	
399.87072	22	
405.41647	18	
406.24702	36	
408.99884	58	
410.89132	68	
415.85929	34	
416.80425	54	
422.96331	34	
428.83506	28	
433.93210	36	
440.87243	50	
441.86147	24	
443.85849	38	
444.88390	28	
459.33309	18	
460.84104	46	
465.83353	26	
572.83293	380	1+
586.96212	192	1+
696.18868	18	
END IONS

###FS:    #m/z: 398.23208 #charge 6+
###MS: 67
###MSMS: 74
BEGIN IONS
TITLE=Cmpd 71, +MS2(398.2321), 23.0eV, 0.1min #74
RTINSECONDS=7.446
SCANS=67,74
PEPMASS=398.23208	5450
CHARGE=6+
194.92181	102	
198.95167	62	
200.94793	58	
202.94835	56	
207.43192	70	
214.93309	2074	1+
215.19602	52	
215.95499	114	
217.12794	52	
217.92373	60	
218.92938	170	
223.94278	76	
224.94207	58	
228.17821	72	
228.93337	70	
228.96064	64	
230.90452	322	1+
230.97222	80	
232.94363	386	
234.98833	54	
236.95123	88	
238.88827	88	
239.40094	66	
240.42461	78	
241.01950	66	
242.89168	68	
244.94280	152	
244.97897	54	
245.47707	78	
245.92039	66	
246.95340	120	
248.91555	230	
250.95162	242	
250.98299	82	
252.90605	116	
252.95391	62	
253.96575	58	
254.89211	104	
255.96458	86	
256.90277	82	
256.91804	108	
257.88600	52	
260.89696	54	
264.00605	64	
266.06301	62	
266.94528	100	
268.90539	74	
270.89319	68	
271.93028	100	
272.89809	198	
273.90013	840	1+
274.41901	62	
274.90322	532	1+
275.96852	114	
278.38331	106	
278.99385	56	
281.94495	68	
285.02202	60	
285.88149	104	
286.94048	80	
287.91571	64	
288.91048	78	
289.90740	126	
291.39100	76	
291.91249	1372	1+
292.91528	860	1+
292.98709	74	
293.42544	142	
295.91471	54	
296.66013	78	
296.89180	90	
296.99471	58	
297.87419	56	
299.41078	82	
299.94431	68	
300.92654	120	
301.43022	146	
301.91091	326	1+
302.88894	94	
303.41873	80	
304.90723	162	1+
305.94482	148	
306.93820	80	
308.92382	178	
309.92349	1048	1+
310.43888	76	
310.92317	666	1+
310.98232	96	
311.11433	62	
311.40674	66	
312.18136	58	
312.95556	72	
313.91429	60	
315.87919	66	
315.93479	90	
315.96846	62	
316.90124	62	
317.90751	118	
317.95091	122	
319.42801	70	
319.91275	338	1+
320.42012	68	
320.91508	232	1+
321.41047	226	1+
322.95340	114	
324.43137	94	
326.89835	276	1+
328.38467	62	
329.00268	62	
329.39232	74	
330.40024	108	
330.92954	76	
330.96814	108	
332.83974	58	
332.89400	90	
333.16090	62	
333.24008	60	
333.61889	52	
333.96146	90	
334.90171	214	
335.22401	66	
335.92651	98	
337.84500	90	
338.90108	88	
340.44106	64	
340.82508	60	
340.90954	56	
342.42073	94	
346.93071	112	
350.88823	76	
352.91017	206	
353.38254	72	
353.87095	70	
356.92171	56	
360.92753	60	
362.91303	54	
363.35884	86	
364.41631	68	
366.88632	66	
368.91657	56	
372.82183	52	
374.91700	102	
377.91383	66	
378.91706	52	
379.93487	78	
380.90537	54	
385.86961	84	
392.93629	62	
394.83808	70	
396.87070	84	
397.37220	72	
398.13601	68	
398.22646	62	
398.93821	90	
399.33340	66	
400.86606	52	
404.87297	62	
410.87123	60	
414.84520	100	
416.89271	220	
427.86751	70	
434.92469	54	
452.87849	58	
487.88736	56	
580.82793	326	1+
591.85186	258	1+
592.86712	210	1+
628.81110	162	1+
END IONS

###FS:    #m/z: 432.55236 #charge 3+
###MS: 67
###MSMS: 75
BEGIN IONS
TITLE=Cmpd 72, +MS2(432.5524), 24.3eV, 0.1min #75
RTINSECONDS=7.4945
SCANS=67,75
PEPMASS=432.55236	5558
CHARGE=3+
193.95371	92	
200.94993	78	
209.02065	96	
214.93399	3272	
215.93263	100	
215.97108	76	
216.93367	86	
216.98877	86	
218.92540	124	
228.86538	86	
228.95064	180	
230.91056	196	
232.94687	568	1+
233.88256	94	
244.85667	86	
246.95800	104	
252.87408	84	
255.96107	98	
256.01760	78	
261.87385	84	
266.40500	80	
271.93569	72	
277.43293	84	
277.87606	92	
278.90938	80	
278.94572	74	
282.93363	76	
283.43253	82	
283.48572	80	
284.89940	210	1+
285.86328	72	
286.61909	102	
286.87689	92	
288.37435	80	
290.12892	84	
290.90966	150	
292.91781	88	
293.89413	126	
296.89467	94	
299.86151	172	1+
302.18969	90	
302.91251	172	
303.92715	86	
304.90705	156	
305.97656	76	
306.35814	74	
306.90557	74	
306.98402	86	
308.87556	72	
308.92311	170	
309.90363	116	
310.86014	80	
310.94310	92	
311.40126	72	
311.91131	102	
312.87800	74	
313.88384	348	1+
315.37039	100	
316.42908	126	
318.88553	216	
319.90755	122	
320.96893	112	
322.38102	88	
323.89070	94	
323.93834	86	
324.98963	86	
325.37356	72	
325.88214	174	1+
326.40722	100	
326.94443	86	
330.89355	190	
331.87407	78	
332.89044	832	1+
334.38674	80	
334.42238	166	
336.37399	74	
338.38342	100	
338.56402	96	
338.89405	100	
338.93656	116	
341.89162	454	
343.01921	72	
344.37993	152	
346.88909	510	1+
347.36557	102	
347.97925	84	
348.38918	86	
349.38022	76	
350.39097	386	1+
351.91659	130	
353.22981	88	
354.90127	126	
356.88965	144	
357.41568	124	
357.90010	100	
358.23637	152	
360.90822	182	
362.20835	82	
362.89410	408	1+
363.05813	82	
364.80460	82	
365.39030	100	
365.55600	106	
369.83610	108	
369.88840	338	
370.00624	86	
370.89315	154	
371.91812	276	1+
372.39983	86	
373.84876	84	
374.82940	86	
374.87166	76	
377.38151	104	
377.91709	172	
378.89240	84	
378.93314	118	
382.39763	94	
382.93125	86	
384.87036	146	
384.97078	82	
385.88423	90	
386.92415	134	
389.88575	154	
390.64901	76	
391.94787	76	
393.88587	74	
393.92336	118	
396.89557	76	
402.33415	84	
402.89682	90	
404.87962	380	1+
404.96260	72	
406.81312	82	
406.86977	182	
411.90493	92	
412.88893	76	
416.88125	74	
420.85845	78	
426.36869	142	
428.85804	78	
428.89984	92	
432.19732	94	
434.89710	84	
442.90194	140	
443.83306	186	1+
444.89966	130	
445.35242	80	
446.89105	80	
452.36403	86	
458.86135	264	1+
460.82548	80	
465.37231	142	1+
466.81565	96	
474.84021	74	
476.81818	74	
478.91626	86	
479.85842	172	1+
481.79256	76	
484.87476	92	
486.80737	72	
490.32064	72	
503.93923	80	
509.99263	86	
524.82326	88	
568.79988	82	
638.50709	110	1+
640.81787	818	1+
644.82041	338	1+
653.82462	252	1+
656.75190	172	1+
658.83025	594	1+
662.81230	214	1+
672.79231	540	1+
678.78387	236	1+
683.76629	838	1+
684.77061	610	1+
688.77329	572	1+
689.77608	380	1+
692.82008	338	1+
700.78323	1434	1+
704.78479	330	1+
706.79676	268	1+
710.77783	244	1+
715.76840	496	1+
718.78334	712	1+
721.76687	288	1+
722.77822	216	1+
732.78074	510	1+
736.82354	974	1+
758.75799	176	1+
760.82269	286	1+
775.79117	208	1+
776.79544	182	1+
780.78302	328	1+
784.65746	118	1+
788.73745	114	1+
828.35116	86	1+
844.75455	228	1+
862.73690	230	1+
863.73356	288	1+
910.66362	128	1+
911.66370	92	1+
END IONS

###FS:    #m/z: 349.92027 #charge 1+
###MS: 67
###MSMS: 76
BEGIN IONS
TITLE=Cmpd 73, +MS2(349.9203), 23.0eV, 0.1min #76
RTINSECONDS=7.558
SCANS=67,76
PEPMASS=349.92027	20992
CHARGE=1+
194.93398	72	
204.92012	142	
205.98354	40	
208.90196	88	
208.94000	936	1+
209.89784	84	
210.91583	64	
211.94110	84	
212.94851	52	
214.93523	472	1+
216.92917	58	
218.92460	66	
218.98800	66	
219.89741	60	
220.90806	54	
220.93842	56	
222.93283	584	1+
223.13399	58	
224.91753	44	
226.95202	1080	1+
227.45581	164	
227.90236	540	1+
228.60776	86	
228.69538	84	
228.95457	180	
230.95290	40	
232.91878	404	
234.93946	102	
234.97596	48	
236.15754	44	
236.92174	88	
237.90309	170	
237.97681	66	
238.93739	144	
239.12376	76	
240.94041	818	
242.91912	60	
243.11536	38	
243.95486	74	
243.98594	60	
244.06677	52	
244.96375	604	1+
245.09339	44	
245.90536	204	
246.22522	66	
246.92238	134	
246.98392	98	
247.94254	78	
248.41025	78	
248.96450	62	
250.92791	2866	1+
251.02892	76	
251.13543	62	
252.92832	52	
253.91110	110	
253.96189	92	
254.17463	50	
254.94039	84	
255.96222	68	
256.40669	52	
256.94612	52	
258.95680	340	
260.92729	136	
261.13841	56	
261.92667	228	
262.55434	72	
262.89310	98	
262.97681	466	
263.85252	46	
263.92209	760	1+
264.45528	88	
264.97602	56	
266.13191	42	
266.91363	100	
266.96857	62	
267.93642	402	
267.97616	254	
268.03660	92	
268.79338	50	
268.93668	4062	1+
269.43500	64	
271.98143	82	
272.92981	54	
273.91923	198	
274.88966	70	
274.92957	112	
276.91668	210	
277.82327	40	
277.91835	106	
278.93360	68	
279.88967	58	
280.95461	82	
281.01060	58	
282.97790	68	
284.93862	78	
286.12904	68	
286.94674	6906	
287.13791	54	
287.92309	156	
288.19460	50	
289.01147	58	
289.86432	54	
290.93578	526	1+
290.98735	78	
293.90616	74	
294.93033	202	
295.94440	84	
296.43807	56	
296.94538	80	
297.86437	48	
298.91807	46	
299.93470	58	
300.93579	82	
300.97600	42	
301.39944	60	
302.93536	158	
303.93938	62	
304.14579	60	
304.95633	342	
306.89612	52	
306.93289	46	
307.96432	76	
308.90228	72	
308.95551	266	
309.13190	62	
309.21285	130	
309.94408	242	1+
310.03774	62	
310.08899	60	
310.19805	114	
310.88292	62	
310.98020	44	
313.94805	60	
314.19332	70	
314.90153	100	
316.86734	84	
317.96129	82	
321.89768	76	
322.16165	52	
322.21624	52	
326.90549	46	
326.97170	68	
327.94683	264	
328.04153	58	
328.99812	94	
330.00308	74	
331.88706	48	
332.87072	78	
335.95587	56	
336.78407	44	
337.95071	48	
338.93054	60	
341.92652	54	
341.97054	60	
345.95865	86	
346.93043	48	
349.17094	76	
350.96491	102	
351.12994	54	
354.40902	60	
354.92380	68	
END IONS

###FS:    #m/z: 310.93396 #charge 2+
###MS: 67
###MSMS: 77
BEGIN IONS
TITLE=Cmpd 74, +MS2(310.9340), 23.0eV, 0.1min #77
RTINSECONDS=7.6205
SCANS=67,77
PEPMASS=310.93396	21172
CHARGE=2+
199.92307	62	
206.71061	56	
206.94245	50	
207.08497	78	
208.93264	70	
209.11802	58	
209.15750	108	
210.89948	300	1+
211.16274	76	
211.93886	60	
212.87311	242	1+
212.93322	76	
212.96363	40	
214.17504	312	
214.43209	32	
216.96606	34	
219.91022	74	
222.92605	52	
223.09877	66	
223.95371	74	
224.16239	54	
227.12854	54	
227.94846	52	
228.06329	38	
228.90521	442	1+
228.94301	852	1+
229.10989	60	
229.18780	44	
229.35757	64	
230.01325	36	
230.11573	50	
230.90223	100	
230.94446	52	
230.98127	62	
232.91560	36	
232.97360	80	
234.96525	92	
235.41943	76	
236.92089	38	
237.90088	102	
238.09835	56	
238.90277	244	
240.94366	48	
240.98746	56	
242.17917	112	
242.21523	98	
242.89192	70	
244.02140	32	
244.95598	160	
245.97620	94	
246.92086	1402	1+
246.96166	568	1+
247.09912	58	
247.33935	40	
247.45791	44	
248.07457	76	
248.99158	52	
249.89843	72	
250.91696	150	
250.97047	56	
251.57983	76	
251.93722	196	
254.90473	46	
256.45392	90	
256.91639	108	
258.54333	66	
259.01631	58	
259.47721	66	
260.88872	64	
262.96651	36	
263.92061	240	
264.93025	1126	1+
266.91940	168	
268.93074	120	
268.97390	80	
269.93547	504	
270.10924	58	
270.20096	102	
270.29559	1078	1+
270.98132	66	
271.20273	102	
273.11099	38	
275.89702	54	
276.90886	80	
276.98002	58	
278.94582	48	
281.07824	38	
281.85957	66	
281.93590	92	
282.08123	56	
282.85203	62	
282.97658	40	
285.00760	32	
286.93788	398	
287.12868	44	
287.87620	140	1+
287.94819	486	
288.98441	46	
289.02143	56	
294.91541	96	
296.90940	44	
303.20901	44	
304.89781	142	
310.16316	80	
310.26410	54	
311.14826	54	
311.20430	34	
314.87734	46	
315.17598	32	
316.78630	88	
322.90750	236	1+
323.19135	56	
324.16710	32	
324.24240	46	
324.85914	64	
324.93134	94	
325.17563	66	
328.89228	52	
329.94638	32	
330.36081	48	
331.13870	120	
332.88685	154	
334.92781	140	
336.89309	66	
339.13897	32	
339.87057	56	
340.92112	180	
342.91619	36	
343.91405	46	
348.91601	68	
349.15129	186	
350.90225	238	
353.02975	32	
354.87509	42	
357.83846	34	
362.87452	62	
366.92129	58	
367.16574	194	
368.17076	80	
368.91087	362	1+
372.22762	54	
373.90697	56	
374.90200	44	
378.88426	32	
384.86220	62	
385.18782	68	
397.88489	46	
411.18003	72	
426.79165	48	
428.86303	44	
431.89719	78	
452.83915	36	
452.91657	218	1+
467.85879	34	
470.88947	410	1+
END IONS

###FS:    #m/z: 409.89447 #charge 2+
###MS: 67
###MSMS: 78
BEGIN IONS
TITLE=Cmpd 75, +MS2(409.8945), 23.4eV, 0.1min #78
RTINSECONDS=7.684
SCANS=67,78
PEPMASS=409.89447	15924
CHARGE=2+
193.96139	186	
194.46202	70	
194.95380	174	
202.96291	82	
204.41035	72	
205.94790	88	
212.92848	110	
213.94684	80	
214.93229	5890	1+
215.00658	110	
215.04598	86	
218.09530	74	
218.92401	136	
223.94229	318	1+
228.95081	874	1+
229.89870	150	
230.90630	132	
230.92849	138	
230.95955	114	
233.48203	122	
234.24757	70	
234.44986	118	
234.95563	232	
235.94476	124	
236.93490	128	
237.90710	80	
239.07662	82	
242.45675	88	
244.45601	74	
244.96963	118	
246.96398	278	
250.95782	186	
251.87711	88	
252.21601	72	
253.41332	84	
253.92544	220	
255.91812	112	
255.95997	236	
256.38522	82	
256.90877	150	1+
258.93820	108	
260.91496	76	
260.94334	88	
261.93853	528	1+
262.90534	196	1+
264.92054	108	
264.98654	130	
266.92727	92	
267.31983	74	
268.95769	86	
269.98674	76	
270.91442	110	
273.96741	166	
275.44127	92	
275.91828	202	1+
276.11918	74	
277.89914	354	1+
278.96994	88	
280.91354	1082	1+
282.90478	460	1+
283.38878	72	
284.92771	102	
285.29888	70	
285.42817	92	
285.89859	224	
285.93472	76	
286.87184	90	
286.93108	1566	1+
288.88202	114	
289.86949	80	
290.86687	76	
290.90810	240	1+
292.43790	74	
292.54508	82	
294.92660	196	
295.54719	94	
296.42176	94	
298.41745	88	
298.92247	612	1+
299.06298	70	
299.69815	94	
300.83042	84	
300.91730	500	1+
302.89321	440	1+
304.42618	102	
304.94066	892	1+
305.98445	86	
306.38071	80	
306.88952	266	
307.42990	90	
308.92947	134	
309.40871	86	
309.92205	76	
310.89938	112	
311.36128	68	
313.93524	106	
315.42822	94	
316.93206	1282	1+
318.42070	92	
318.92159	1060	1+
319.39211	242	1+
320.96948	82	
321.90448	578	1+
322.39141	80	
322.95239	554	1+
323.42921	86	
324.37934	82	
324.43086	112	
324.90311	144	
326.92971	96	
327.00443	100	
327.39848	106	
327.43759	90	
327.90130	138	
328.91248	900	1+
330.39416	76	
332.90097	152	
333.18746	70	
333.43279	90	
333.91431	590	1+
334.41282	118	
334.94243	132	
336.89604	128	
337.91890	82	
339.48317	86	
340.92278	102	
344.41341	254	1+
345.96730	164	
346.91933	756	1+
347.15909	74	
350.86361	68	
350.89645	108	
354.88841	114	
355.87227	90	
356.91779	92	
357.89533	114	
358.90712	426	1+
360.41106	74	
360.89789	108	
362.12440	76	
362.40451	80	
363.86470	126	
363.92877	616	1+
364.40693	90	
366.87606	78	
368.91322	636	1+
372.91514	134	
373.89168	78	
374.92195	76	
376.91967	204	
378.36743	78	
380.91334	356	
386.92013	232	
387.91345	94	
388.72080	78	
388.88361	94	
390.92909	70	
394.92926	312	1+
396.82782	72	
399.39510	84	
400.91472	96	
404.85710	68	
410.87330	80	
416.91852	86	
422.84246	112	
424.34004	74	
432.87632	102	
436.92006	74	
438.83452	72	
449.84720	256	1+
450.85147	218	1+
458.88063	110	
464.88274	1252	1+
470.85030	78	
474.86852	124	
474.96947	72	
478.87785	90	
490.88898	68	
492.86628	204	
506.85999	74	
524.42758	120	
524.87353	358	1+
546.80544	216	1+
554.86964	70	
584.82563	440	1+
621.80714	636	1+
622.80116	438	1+
627.77995	416	1+
628.78286	346	1+
649.81666	332	1+
650.82868	226	1+
660.83274	464	1+
661.83638	340	1+
668.79791	410	1+
676.83856	316	1+
682.79126	276	1+
684.80497	302	1+
688.78395	578	1+
690.79721	316	1+
704.79872	186	1+
724.79334	424	1+
754.84039	596	1+
END IONS

###FS:    #m/z: 370.91018 #charge 2+
###MS: 67
###MSMS: 79
BEGIN IONS
TITLE=Cmpd 76, +MS2(370.9102), 23.0eV, 0.1min #79
RTINSECONDS=7.747
SCANS=67,79
PEPMASS=370.91018	14156
CHARGE=2+
201.90566	108	
202.91009	84	
202.95534	60	
206.01260	84	
206.99319	60	
211.91260	72	
214.93109	446	1+
216.91036	66	
218.90486	68	
218.95395	222	
219.08894	50	
219.92197	118	
220.91047	74	
220.94647	56	
224.17815	50	
227.92196	86	
228.43678	78	
229.90674	66	
230.92680	270	
232.94315	144	
233.91060	50	
234.96635	110	
236.89932	98	
236.95958	122	
237.92208	112	
237.97197	102	
238.43061	64	
238.91699	56	
238.95597	84	
238.99548	64	
242.93746	70	
244.92481	210	
245.88793	94	
246.95448	456	
247.43915	94	
247.90640	576	
248.17498	60	
248.94126	812	1+
250.06022	64	
254.43978	66	
254.94676	72	
255.96598	60	
257.08153	60	
259.40691	74	
259.92874	170	1+
259.97564	180	1+
260.17669	82	
261.39666	72	
261.44807	76	
262.93018	120	
263.92524	82	
264.96084	1322	1+
265.91937	1124	
266.40055	66	
266.95108	564	
267.41329	118	
267.93419	148	
268.27842	64	
268.92599	186	
270.93287	110	
271.48762	70	
271.93792	84	
273.45068	78	
273.92037	80	
274.09852	70	
274.92133	198	
275.90179	62	
276.42836	84	
276.92592	92	
277.77546	58	
277.97386	80	
278.90771	90	
279.16481	50	
280.42953	74	
281.92988	158	
282.96671	98	
284.07392	80	
284.96150	650	
285.00262	70	
287.93300	226	
287.98949	50	
288.94750	172	
288.99618	122	
289.40853	52	
289.91726	130	
289.96786	58	
292.40087	124	
292.94280	74	
294.39690	62	
295.89182	94	
296.92996	68	
297.95017	70	
298.41302	90	
298.86696	70	
298.92642	168	
299.07543	64	
300.84560	58	
301.41347	68	
304.93568	206	
305.94054	200	
306.94454	170	
307.05329	54	
307.96981	80	
310.87979	52	
310.92653	188	1+
312.03803	70	
313.45755	80	
314.43900	176	1+
314.59868	92	
314.95276	56	
315.87598	60	
316.59038	72	
316.94150	74	
317.42773	68	
318.88855	112	
318.96351	62	
319.39061	70	
319.93437	58	
320.40433	100	
322.86779	50	
322.96271	52	
323.96256	106	
324.87952	72	
325.02272	52	
325.60491	76	
329.42718	50	
330.94011	62	
331.07829	72	
336.89187	180	1+
340.88762	70	
342.99027	54	
346.90175	50	
347.93977	70	
348.35121	118	
348.93937	68	
354.87935	76	
358.38604	50	
358.88901	56	
368.92532	50	
371.13055	98	
371.19911	122	
372.88462	82	
377.33610	92	
379.38395	70	
383.90557	60	
384.39860	58	
392.82676	56	
394.86384	84	
411.85116	54	
423.87499	60	
429.85410	52	
433.89614	60	
444.83320	62	
444.89373	82	
449.89782	58	
464.79592	52	
476.85466	52	
490.86330	100	
566.85650	352	1+
580.86176	220	1+
586.86671	296	1+
589.84277	210	1+
590.84768	154	1+
603.84703	228	1+
612.80431	268	1+
613.80937	198	1+
640.85556	170	1+
END IONS

###FS:    #m/z: 407.89898 #charge 2+
###MS: 80
###MSMS: 81
BEGIN IONS
TITLE=Cmpd 77, +MS2(407.8990), 23.3eV, 0.2min #81
RTINSECONDS=8.948
SCANS=80-81
PEPMASS=407.89898	31242
CHARGE=2+
188.43404	90	
193.96038	82	
194.94162	76	
196.92799	104	
199.96034	66	
205.93440	190	
207.93528	90	
214.93555	1284	
215.45149	164	
215.90620	98	
216.94134	132	
218.92735	190	
221.48624	86	
222.93191	72	
223.94623	918	1+
224.45484	184	
230.92035	66	
231.44738	82	
231.64396	64	
231.90235	64	
233.41655	98	
233.94713	686	1+
234.45070	264	1+
235.89423	62	
236.93515	116	
237.94502	76	
238.92630	124	1+
239.08025	66	
240.03568	72	
241.85665	68	
241.95629	174	
242.89471	94	
242.96596	82	
244.45908	164	
244.50657	114	
244.98471	120	
245.46804	78	
248.91619	70	
250.95110	76	
253.93040	304	1+
254.96813	96	
255.40687	82	
255.88198	82	
257.97393	132	
258.46843	98	
262.90150	178	
262.96567	86	
263.90605	162	
264.97681	64	
266.90536	88	
268.89165	222	
270.39694	66	
272.89137	388	1+
277.55694	70	
277.91906	148	
279.87981	264	
280.91070	770	1+
282.88482	82	
283.89438	134	
284.92151	196	
285.39307	74	
285.89785	210	
286.92511	74	
287.41478	68	
291.04288	74	
291.38337	84	
292.37356	100	
292.91608	162	1+
294.94831	140	
295.38037	90	
295.86353	62	
297.90133	266	
298.92273	1138	1+
299.88362	66	
300.96079	110	
301.40286	80	
301.56519	68	
302.20393	74	
302.90245	312	1+
302.94306	238	
303.97089	112	
304.95667	70	
305.42118	64	
306.44099	80	
306.89954	192	
306.94059	68	
307.87804	230	
308.90306	178	
309.88714	140	
310.36985	68	
310.40800	62	
311.45715	72	
312.39124	198	1+
312.86352	142	
313.89094	78	
315.90673	152	
316.93160	870	1+
318.17740	78	
320.90197	762	1+
320.95759	456	
321.40404	138	
322.24963	74	
322.41490	70	
323.38954	122	
324.89597	78	
325.89338	336	
327.40121	114	
327.90079	164	
331.90121	870	1+
331.95778	108	
332.38991	90	
332.42353	74	
332.94605	74	
333.98552	66	
334.42231	70	
334.90750	160	
335.18500	70	
335.87901	92	
338.91456	126	
339.90011	760	1+
340.46815	72	
341.43596	72	
342.63418	78	
343.83557	66	
344.09961	78	
344.90951	140	
344.96684	226	1+
345.44417	68	
345.87867	82	
346.93994	74	
347.90834	246	1+
348.91338	204	1+
351.90411	620	1+
352.90795	424	1+
354.89038	136	
356.92524	82	
359.22138	64	
360.90594	96	
360.98386	108	
362.42376	80	
362.89928	212	1+
362.93393	78	
365.93563	116	
367.15387	110	
368.57230	74	
368.89001	86	
369.31976	68	
372.41458	66	
372.90087	240	
373.90970	100	
375.88984	68	
376.89194	64	
378.95005	118	
382.40257	84	
384.89140	98	
386.90653	74	
390.89276	84	
392.41443	70	
397.29419	70	
399.33668	82	
407.24908	96	
408.90009	162	
422.91302	68	
427.81839	78	
436.84716	66	
438.90008	62	
443.74211	124	
446.87444	68	
464.89300	1478	1+
474.80356	66	
522.87133	66	
548.81197	210	1+
586.76269	184	1+
610.88695	82	
620.81329	332	1+
626.87253	216	1+
628.77487	214	1+
638.83100	228	1+
656.82828	252	1+
658.82515	426	1+
664.79126	430	1+
682.80462	652	1+
686.79190	386	1+
END IONS

###FS:    #m/z: 430.21682 #charge 6+
###MS: 82
###MSMS: 83
BEGIN IONS
TITLE=Cmpd 78, +MS2(430.2168), 24.2eV, 0.2min #83
RTINSECONDS=9.594
SCANS=82-83
PEPMASS=430.21682	6522
CHARGE=6+
193.96819	146	
198.43232	108	
198.96361	120	
204.90404	106	
214.93504	3614	1+
216.94265	340	1+
218.92855	288	
220.89730	438	1+
223.95154	226	
224.46394	104	
228.90783	294	1+
228.95172	402	1+
230.90541	184	1+
234.95083	252	
235.46052	160	
235.94502	150	
236.95123	116	
238.90577	514	1+
246.92339	134	
250.93370	126	
250.99034	134	
256.92084	438	
256.97746	150	1+
258.92167	226	1+
260.93845	132	
262.40448	138	
264.88981	1228	1+
266.41018	152	
268.91614	120	
272.89526	120	
274.84110	98	
274.92284	332	1+
276.90399	128	
276.93231	124	
282.89899	2742	1+
284.42130	122	
284.90661	466	1+
285.18953	110	
286.88402	134	
286.94708	106	
288.87747	528	1+
288.93260	142	
288.96659	110	
290.92522	130	
292.53089	156	
293.37622	108	
296.87128	126	
297.87087	566	1+
298.86924	380	1+
300.91083	6046	1+
302.42008	474	1+
302.84224	284	
303.84879	166	
304.96912	150	
305.94169	180	
306.88865	1030	1+
308.93150	104	
309.87196	112	
309.90109	130	
310.37878	110	
310.89555	5960	1+
314.89958	348	1+
315.38205	166	
315.86974	132	
316.36649	96	
317.39038	180	
317.89183	276	
318.92115	7710	1+
319.41655	124	
320.40625	172	
320.92019	2656	1+
321.40779	134	
321.86773	198	
322.99039	106	
323.89931	262	
324.83817	104	
324.94595	212	
325.02283	148	1+
325.86914	170	
325.90739	728	1+
327.39335	208	
328.39841	100	
328.90729	13620	1+
329.39206	132	
330.39675	190	
331.82846	104	
334.25934	100	
334.55586	116	
336.39297	278	
336.45027	130	
336.93254	3060	1+
337.37617	116	
337.55369	156	
338.41895	174	
338.88557	114	
338.93465	1024	
339.37020	108	
339.55801	234	1+
339.87298	262	
342.23051	110	
342.89969	1192	1+
343.39359	698	1+
345.95900	122	
346.44101	114	
346.91816	19736	1+
347.39462	478	1+
347.56177	124	
348.55993	354	1+
348.91277	2640	1+
349.56608	304	1+
350.23162	110	
351.55689	128	
351.89208	432	
352.39818	1106	1+
352.90190	576	
353.55512	218	1+
356.22659	132	
356.88310	156	
357.39868	158	
357.55492	144	
358.23055	98	
359.89801	168	
360.38600	220	
360.89301	1280	1+
360.95981	110	
361.34369	108	
361.57511	110	
361.89340	968	1+
362.23612	178	
362.95835	160	
364.23192	182	
364.39394	136	
364.56761	124	
364.92742	14166	1+
365.40192	322	
365.63819	96	
365.85574	394	
366.07115	106	
366.39777	180	
366.55446	98	
368.86034	168	
368.92576	132	
369.20530	100	
369.38455	134	
369.90695	206	
370.42387	148	
370.88539	192	
371.39748	146	
371.88775	120	
371.93609	158	
372.40486	102	
372.89675	418	1+
373.41590	210	
373.83571	104	
374.37953	418	1+
374.41162	132	
380.90985	156	
381.89758	160	
382.22099	218	1+
382.93706	1404	1+
384.28535	96	
384.94105	176	
387.37281	110	
387.49947	102	
387.94860	402	
389.15096	122	
389.25664	98	
392.38228	102	
392.89447	168	
393.88133	158	
394.38003	210	1+
395.88061	154	
400.92418	332	1+
401.86293	126	
404.86943	440	1+
406.97711	190	1+
408.88365	188	
408.97220	98	
409.86376	122	
409.92185	160	
410.88136	276	
412.81012	102	
413.09317	102	
420.83966	164	
424.88535	132	
425.86304	104	
429.24327	286	1+
430.29544	142	
430.90911	302	1+
432.84250	138	1+
436.86395	112	
440.82231	234	1+
443.83600	266	1+
444.84847	268	1+
448.86656	124	
450.90160	276	1+
452.82513	158	
454.86030	306	
456.82604	106	
456.93223	126	
458.87435	210	
464.88711	688	1+
466.89123	490	1+
473.87053	138	
474.85128	124	
476.89714	114	
480.29055	100	
494.84053	144	1+
524.85755	806	1+
542.86026	266	1+
543.86093	184	1+
548.81618	210	1+
549.77384	226	1+
549.81672	190	1+
550.78437	154	1+
569.85062	218	1+
584.82942	1834	1+
588.89155	110	1+
589.77018	390	1+
604.81319	4590	1+
610.76699	276	1+
643.79302	442	1+
644.80995	286	1+
647.78047	966	1+
648.78330	648	1+
660.80570	2210	1+
663.78838	1536	1+
664.79106	1298	1+
666.79780	662	1+
668.77549	892	1+
678.80613	1124	1+
680.98044	110	1+
682.79866	692	1+
686.79385	894	1+
687.09630	316	1+
690.77886	334	1+
693.64802	496	1+
699.79288	482	1+
700.80218	376	1+
705.79865	1438	1+
706.81083	962	1+
707.38692	100	1+
708.80924	952	1+
710.76958	314	1+
714.75504	1614	1+
723.79048	888	1+
733.75462	810	1+
748.78175	528	1+
749.77521	348	1+
752.74935	220	1+
754.74673	180	1+
756.80334	296	1+
764.73747	480	1+
767.81190	416	1+
768.81614	334	1+
770.78632	246	1+
774.78954	198	1+
776.76082	404	1+
778.75355	486	1+
792.76938	174	1+
796.72640	218	1+
797.72455	318	1+
806.74967	130	1+
832.81257	140	1+
842.64303	162	1+
856.68565	186	1+
928.72189	338	1+
959.69735	94	1+
975.72730	112	1+
END IONS

###FS:    #m/z: 368.24356 #charge 6+
###MS: 82
###MSMS: 84
BEGIN IONS
TITLE=Cmpd 79, +MS2(368.2436), 23.0eV, 0.2min #84
RTINSECONDS=9.628
SCANS=82,84
PEPMASS=368.24356	5208
CHARGE=6+
198.94786	34	
202.90268	60	
204.99967	66	
205.03968	34	
208.91271	42	
210.85602	38	
214.93342	1120	
216.92451	58	
216.98012	44	
218.96350	44	
223.00803	72	
226.91143	74	
227.89662	168	
230.91902	58	
232.96769	34	
233.91532	100	
237.90006	52	
238.90917	60	
240.91801	96	
241.02915	52	
242.88309	70	
242.94101	56	
243.92320	104	
244.99171	64	
245.91121	212	
246.97623	62	
247.87683	88	
248.95373	84	
250.08564	62	
250.93286	74	
251.92442	68	
256.90327	92	
256.93966	130	
257.95356	70	
260.95060	42	
261.92863	110	
262.92821	904	1+
264.88231	58	
266.41906	62	
266.90163	270	1+
268.05775	58	
268.16199	64	
268.73438	34	
269.42248	36	
271.91584	82	
272.45331	54	
272.92635	56	
273.41605	66	
273.96913	128	
274.96394	96	
276.03517	34	
276.93535	158	
277.03688	40	
278.44158	72	
278.96328	46	
281.00918	40	
281.94377	62	
281.98323	52	
282.95369	80	
284.90830	134	
284.95183	78	
285.91044	60	
286.93232	540	
289.92300	130	
290.93876	88	
291.41890	58	
292.92832	116	
293.46611	62	
294.89779	104	
294.94278	92	
295.05095	58	
296.97717	64	
298.83858	34	
299.16690	48	
299.40630	38	
299.92618	82	
300.43055	92	
302.92891	328	
304.38909	46	
304.44802	70	
304.93827	656	
305.04930	52	
305.08254	50	
308.89687	48	
308.94451	46	
309.92112	38	
310.93723	80	
312.68712	36	
312.81276	66	
312.94370	46	
313.42536	70	
315.86694	36	
316.91728	138	
320.41524	84	
320.92020	122	
321.22899	86	
321.98164	40	
322.95393	346	
324.05364	42	
327.94192	42	
328.94768	120	
330.85287	72	
330.90264	48	
330.93569	38	
332.86242	58	
333.89735	50	
334.94046	134	
335.90579	36	
336.89487	128	
341.39181	72	
344.26074	74	
345.89539	46	
346.93111	36	
348.91904	80	
348.98702	52	
350.15854	70	
351.88322	38	
351.96139	78	
352.94788	40	
354.90451	52	
359.20145	48	
360.92588	116	
361.88167	66	
363.83965	50	
364.83881	40	
364.95299	62	
365.84166	58	
366.90216	34	
368.90203	56	
373.86120	40	
376.87342	80	
378.85307	38	
378.89005	46	
381.90648	90	
384.85284	36	
392.85662	52	
394.83692	48	
396.75614	46	
404.86994	200	
406.88347	46	
426.90765	68	
427.91192	38	
431.70041	36	
432.92313	80	
440.89775	40	
446.84119	40	
446.89159	42	
447.86559	36	
471.74665	70	
488.83471	408	1+
529.14641	36	
608.81790	44	
615.75072	36	
END IONS

###FS:    #m/z: 319.93619 #charge 2+
###MS: 82
###MSMS: 85
BEGIN IONS
TITLE=Cmpd 80, +MS2(319.9362), 23.0eV, 0.2min #85
RTINSECONDS=9.6705
SCANS=82,85
PEPMASS=319.93619	47832
CHARGE=2+
185.04666	94	
196.91439	50	
197.91157	70	
198.04022	86	
198.95331	296	
200.95556	76	
201.01745	30	
201.06712	100	
201.89525	56	
202.92328	62	
204.98103	38	
206.91844	98	
206.99182	40	
207.93663	86	
209.92117	84	
210.96790	54	
212.87581	54	
214.92951	360	
214.96635	96	
216.11328	54	
216.92883	174	
216.99712	24	
218.91398	50	
219.97561	606	1+
220.05678	42	
220.88350	54	
221.00084	50	
222.70868	28	
222.97328	44	
230.87638	58	
230.93222	88	
231.95166	202	1+
233.92786	52	
234.87224	62	
234.93018	220	
236.86478	54	
236.92024	332	
236.99260	66	
237.02561	68	
237.98739	358	
238.04435	60	
238.88918	44	
238.92740	82	
238.97304	96	
239.11006	38	
239.96751	30	
240.28275	36	
240.92266	58	
242.88242	46	
242.96514	46	
243.94682	182	
244.46155	92	
245.95854	100	
246.86982	124	
246.94740	44	
250.94622	48	
251.46536	62	
252.94811	136	
253.45678	108	
253.95319	98	
254.93071	248	
255.00843	24	
255.44534	174	
255.99518	1124	1+
256.94736	94	
257.25774	22	
257.99067	114	
258.96628	34	
259.97176	60	
261.13433	70	
261.95360	178	
262.83479	48	
262.92983	28	
264.88343	46	
265.12065	42	
268.91101	66	
272.96989	74	
273.97181	72	
274.82010	32	
276.87813	36	
276.90818	52	
276.96939	60	
277.92423	36	
278.20627	20	
278.91036	88	
279.01540	30	
279.10868	718	1+
279.19933	30	
279.24068	34	
279.87461	78	
282.89545	30	
284.29683	20	
286.18836	18	
286.92930	108	
288.98017	50	
290.94731	110	
296.87277	50	
296.91308	50	
297.05236	48	
297.94946	62	
298.04576	40	
300.88898	56	
302.17081	68	
302.87536	66	
303.89913	32	
306.88242	36	
309.69718	22	
310.85636	44	
311.85734	88	
312.89611	52	
316.92228	56	
319.18790	54	
319.92260	54	
320.16907	64	
320.44480	24	
320.87842	146	
322.75722	20	
322.86732	54	
322.90404	132	
328.85677	152	1+
335.91612	30	
338.88620	116	
340.88818	64	
342.88664	40	
344.89353	72	
347.88476	34	
348.87297	32	
348.91220	22	
350.92577	32	
356.90202	108	
358.88901	72	
358.93244	40	
359.86130	20	
364.87805	32	
364.92708	34	
365.92667	30	
366.88781	114	
368.88577	72	
369.88561	30	
369.93514	36	
373.66169	146	
374.91873	52	
381.63438	44	
382.91478	30	
384.89580	94	
385.88879	70	
386.90224	98	
386.96578	46	
389.80691	34	
394.88993	44	
398.90175	64	
411.88500	24	
450.84577	322	1+
465.99372	86	
490.90072	50	
526.88393	162	1+
587.17133	36	
END IONS

###FS:    #m/z: 358.92473 #charge 2+
###MS: 82
###MSMS: 86
BEGIN IONS
TITLE=Cmpd 81, +MS2(358.9247), 23.0eV, 0.2min #86
RTINSECONDS=9.7155
SCANS=82,86
PEPMASS=358.92473	40142
CHARGE=2+
194.92289	1082	1+
195.02533	42	
202.91416	50	
212.93728	208	
214.93173	476	
215.04913	64	
216.87909	42	
216.96669	36	
217.94963	92	
218.92032	66	
219.51750	36	
220.91466	58	
222.91828	80	
223.94634	78	
226.39286	80	
228.86131	60	
230.90536	488	1+
230.94909	222	
232.93601	206	1+
233.58863	58	
233.98411	78	
234.89848	688	1+
235.95430	520	1+
236.92449	128	
237.50751	68	
238.91827	54	
241.02801	74	
243.00246	52	
244.94152	36	
244.99963	38	
246.94357	44	
247.91623	636	1+
248.65389	38	
248.91919	554	1+
248.97696	60	
249.99806	76	
251.42422	82	
251.91019	86	
252.91689	122	
252.96377	214	
252.99717	110	
253.96575	426	
254.94900	130	
256.42027	70	
257.90929	42	
257.97370	40	
258.91789	516	1+
260.16063	42	
260.43863	58	
261.51707	72	
262.90212	72	
263.93768	76	
264.90512	92	
266.94599	72	
267.92468	368	1+
268.99614	54	
269.92057	338	1+
270.20371	66	
270.97256	858	1+
271.87915	38	
272.28250	50	
272.83394	44	
274.92506	90	
275.82630	50	
275.89879	114	
275.97928	74	
276.02283	68	
276.79585	72	
276.92310	1382	1+
278.20748	42	
278.91490	82	
279.96689	56	
280.44218	66	
281.17302	44	
281.93103	280	1+
282.96846	58	
283.91149	80	
283.98518	80	
286.20649	38	
286.92124	464	1+
288.71224	42	
288.82826	68	
289.24001	62	
290.40267	92	
290.93405	72	
290.97405	38	
291.48964	64	
292.97108	52	
293.99819	54	
294.04146	52	
294.93567	2430	
295.89453	76	
295.98685	46	
296.88393	238	1+
297.92388	46	
298.89213	52	
298.97903	38	
299.94303	1524	1+
300.09869	36	
300.17889	80	
300.43937	56	
301.40135	58	
303.96706	58	
304.87473	62	
304.92621	80	
306.90042	52	
309.92461	50	
310.34597	48	
310.94727	54	
311.96126	48	
314.89975	244	1+
316.98209	54	
317.85785	62	
317.95179	3724	1+
318.12861	138	1+
319.01976	38	
324.45541	66	
324.91564	88	
327.95663	50	
328.97760	50	
330.89265	54	
332.90821	56	
334.96934	114	
335.90390	98	
335.96650	746	1+
336.05561	60	
337.08716	44	
337.89713	42	
337.99039	66	
338.92704	88	
339.91406	54	
341.99957	56	
343.90910	138	
347.91851	66	
348.86514	76	
352.91261	38	
355.85402	56	
357.89150	36	
358.24181	52	
359.10332	44	
360.00189	80	
360.22208	72	
360.88664	40	
366.91252	68	
372.89806	38	
373.41889	100	
375.87485	48	
382.89220	38	
385.91950	56	
386.81210	54	
393.85204	56	
398.62032	42	
398.86538	44	
402.89205	38	
403.19442	50	
408.89168	54	
422.88541	78	
428.89108	66	
436.87182	64	
439.87411	54	
440.86454	56	
441.28404	62	
447.88035	38	
475.51297	36	
480.92270	70	
484.84695	44	
505.90244	50	
543.84401	414	1+
544.84223	334	1+
549.87922	102	1+
563.86191	332	1+
564.85553	214	1+
564.86017	38	
568.79315	60	
586.83420	462	1+
589.85997	700	1+
624.88787	414	1+
684.72412	36	
END IONS

###FS:    #m/z: 313.93327 #charge 2+
###MS: 82
###MSMS: 87
BEGIN IONS
TITLE=Cmpd 82, +MS2(313.9333), 23.0eV, 0.2min #87
RTINSECONDS=9.758
SCANS=82,87
PEPMASS=313.93327	35752
CHARGE=2+
154.42851	36	
191.91064	32	
194.91139	74	
198.94429	124	
200.92970	62	
200.96595	82	
202.96674	98	
212.91074	36	
212.96335	78	
213.31838	24	
214.95444	70	
216.91479	62	
218.86726	48	
219.55776	30	
219.85840	54	
222.89583	82	
224.96562	56	
225.98370	66	
226.95117	46	
228.97929	42	
229.09439	22	
229.97905	68	
230.90533	276	
230.96416	132	
231.02758	64	
231.92460	112	
231.98372	186	
232.97728	136	
233.95973	56	
234.96359	94	
239.07561	34	
240.90212	52	
241.99128	66	
242.91577	34	
243.03862	52	
248.92459	122	
248.98681	322	
249.91941	94	
249.95940	74	
250.89499	46	
250.98251	220	
252.97123	34	
253.95034	86	
254.91628	80	
254.97434	72	
257.97697	174	
258.00798	72	
258.45508	88	
258.96870	142	
261.86635	110	
262.88962	40	
262.92928	52	
266.92475	60	
267.01414	48	
267.07377	30	
267.91648	52	
268.89404	60	
268.98306	44	
270.91715	60	
271.94392	38	
272.00863	124	
272.07049	38	
272.91482	26	
272.98482	106	
275.99585	44	
278.90445	36	
278.94434	40	
281.16927	56	
286.89813	86	
286.94771	46	
287.91387	204	1+
288.87721	86	
288.91612	170	1+
289.99821	78	
292.62353	24	
294.92635	56	
296.88804	330	1+
297.01920	22	
297.16218	54	
297.92271	74	
298.88540	74	
299.78648	30	
302.13081	38	
302.87526	38	
304.90681	36	
306.89657	62	
308.94984	68	
313.22865	42	
313.93746	50	
314.38672	22	
314.89461	276	
332.91040	160	1+
333.03500	58	
334.87241	80	
334.92043	64	
335.90477	28	
336.88235	38	
336.91823	52	
337.91567	50	
346.93018	20	
352.91744	46	
353.13521	66	
353.91201	44	
354.87994	60	
355.19126	50	
356.89701	62	
357.12948	36	
357.98326	54	
358.90897	58	
361.88987	64	
364.93377	72	
370.91725	50	
371.94427	38	
372.90193	100	
375.88900	56	
378.84277	52	
392.87550	24	
398.90741	30	
398.99090	46	
404.94012	26	
407.89994	54	
418.85094	90	
440.84087	20	
455.83970	20	
457.74737	36	
457.87625	34	
479.79348	56	
509.80328	36	
END IONS

###FS:    #m/z: 437.89308 #charge 2+
###MS: 82
###MSMS: 88
BEGIN IONS
TITLE=Cmpd 83, +MS2(437.8931), 24.5eV, 0.2min #88
RTINSECONDS=9.8105
SCANS=82,88
PEPMASS=437.89308	29310
CHARGE=2+
195.88806	74	
196.92271	72	
198.95640	416	1+
200.95419	198	
207.91261	94	
214.93305	3532	1+
216.94412	124	
218.92488	340	
222.92141	86	
223.94307	134	
224.44195	94	
226.09824	72	
228.95346	114	
230.91358	150	
230.95227	82	
232.94684	648	
233.48456	102	
235.93749	96	
236.88523	82	
237.95937	78	
240.90226	120	
241.97036	86	
243.88339	74	
244.93798	72	
245.95969	102	
248.87896	112	
248.91886	90	
250.97346	218	1+
252.93723	72	
253.43610	334	1+
254.89273	164	
255.91789	98	
263.95971	90	
266.86317	74	
268.93974	74	
272.38803	80	
272.90538	1174	1+
273.97979	128	
274.90287	110	
276.90932	114	
284.91039	94	
290.51813	76	
290.91378	1698	1+
292.39559	80	
292.83768	98	
295.88301	330	1+
296.83277	76	
298.03580	70	
298.34877	110	
300.91226	84	
300.96755	100	
302.88636	72	
303.91646	84	
304.89907	94	
308.92323	1400	1+
309.38067	110	
309.41324	84	
311.10978	74	
312.92536	72	
313.40669	78	
313.87446	76	
313.93344	732	1+
314.88985	858	1+
315.37627	76	
317.53564	98	
318.91535	194	
318.99661	74	
319.91268	162	
321.92101	132	
322.41051	90	
322.90305	80	
323.41007	78	
324.38401	76	
325.85219	86	
325.88875	102	
326.37899	94	
326.88911	84	
327.38533	80	
329.47442	82	
329.91702	148	
330.92387	84	
331.41306	104	
331.86430	74	
331.88772	732	1+
331.94338	146	
332.45608	72	
332.77093	82	
332.88822	626	1+
333.33780	92	
335.90625	174	
336.21502	100	
336.91478	368	
337.91472	212	
338.88080	96	
338.91320	148	
339.88894	192	
341.91910	212	
342.22129	86	
348.95749	98	
349.38958	150	
349.89335	798	1+
349.96053	146	
350.40627	80	
350.95842	492	1+
351.39158	92	
352.96712	70	
353.18103	74	
353.44222	78	
353.87739	144	
354.92503	664	1+
355.80012	90	
356.90874	304	1+
357.01203	98	
358.12363	84	
358.42637	72	
361.43517	86	
361.89442	268	
363.57332	82	
364.40194	102	
366.22342	106	
366.89368	86	
367.37460	86	
367.86900	82	
367.91392	70	
370.54197	74	
373.92645	114	
376.37979	70	
376.59258	114	
377.92291	358	
378.89080	1412	1+
379.19859	76	
380.91793	344	
381.88300	436	1+
382.92777	78	
386.47731	82	
387.56007	80	
387.86329	102	
388.85958	86	
390.90642	94	
391.88336	80	
391.95930	74	
392.87970	86	
395.93232	204	
396.91152	1006	1+
397.00157	86	
400.87048	72	
403.85877	92	
406.88623	98	
407.84470	202	1+
408.88779	70	
411.39765	106	
412.91122	76	
419.25400	78	
421.85372	144	
422.86374	72	
429.36571	110	
432.86636	88	
436.83909	88	
439.14734	76	
446.90622	72	
452.83606	122	
458.88335	94	
460.83128	76	
466.84264	70	
474.86111	114	
476.90215	170	
484.81985	76	
496.83236	124	1+
506.85093	334	1+
508.87716	328	1+
510.91102	382	1+
524.86453	606	1+
542.86901	294	1+
566.81812	226	1+
579.25720	156	
584.82627	602	1+
640.77694	304	1+
646.81531	324	1+
656.79797	190	1+
663.84756	482	1+
666.77264	326	1+
673.74657	152	1+
677.87037	118	1+
680.77808	284	1+
683.74529	486	1+
688.78302	604	1+
691.81099	240	1+
692.82114	182	1+
694.78441	424	1+
704.78806	426	1+
710.72456	380	1+
711.72131	288	1+
717.80244	380	1+
720.76144	532	1+
723.78953	766	1+
724.80021	500	1+
728.74972	236	1+
728.84291	272	1+
736.79941	626	1+
739.81792	240	1+
741.79907	250	1+
742.79860	192	1+
744.80768	272	1+
748.80801	334	1+
749.81788	226	1+
763.76886	342	1+
771.82103	162	1+
774.77338	70	
795.70502	134	1+
799.11250	82	
846.71253	130	1+
874.75905	192	1+
END IONS

###FS:    #m/z: 383.23971 #charge 6+
###MS: 82
###MSMS: 89
BEGIN IONS
TITLE=Cmpd 84, +MS2(383.2397), 23.0eV, 0.2min #89
RTINSECONDS=9.8745
SCANS=82,89
PEPMASS=383.23971	5774
CHARGE=6+
209.92786	86	
212.54602	176	
212.92995	182	
213.40081	102	
214.93304	5716	
216.62747	80	
216.94538	278	1+
218.92722	1058	1+
220.16261	72	
220.89621	124	
221.90750	76	
224.44248	290	1+
224.94224	82	
226.88715	80	
227.90963	82	
228.86547	116	
228.94642	98	
230.90461	408	
231.94203	70	
232.94691	1248	1+
233.88181	74	
234.43937	172	1+
235.89687	228	
235.95388	72	
236.93828	228	
237.93940	98	
239.90898	74	
241.89810	104	
242.44845	76	
244.93263	160	
244.99968	80	
246.95216	96	
248.96687	82	
250.94274	70	
252.91314	88	
252.95090	74	
253.45922	90	
253.92547	138	
254.86199	68	
254.94938	242	
255.90604	188	
255.96102	154	
256.11488	80	
256.91197	510	1+
257.05085	92	
258.87495	112	
258.94901	92	
259.39643	68	
259.88518	208	
259.94777	68	
260.92009	430	1+
261.05968	80	
261.92795	276	1+
262.17888	94	
262.23919	98	
262.86747	88	
263.42668	104	
264.44187	86	
266.95240	122	
268.93145	138	
270.37657	84	
271.92565	74	
271.96782	118	
272.89533	170	
273.12036	72	
273.97246	196	
274.96336	92	
277.93005	216	
278.92585	168	
278.98613	68	
279.03745	68	
279.08689	122	
279.93572	104	
280.40586	158	
280.92732	598	1+
282.43089	126	
282.86093	80	
282.91006	142	
284.90032	188	1+
286.91689	72	
288.43759	166	
288.47671	78	
289.92885	676	1+
290.90465	258	1+
292.42446	68	
294.87934	74	
294.93381	122	
295.43008	236	
295.92688	194	
297.07776	136	
297.90386	76	
298.93086	182	
299.43881	116	
299.88483	92	
301.09095	678	1+
301.89402	156	
302.22132	88	
302.86354	70	
302.90435	336	
303.01765	82	
303.92429	1560	1+
305.39963	184	
307.98170	96	
308.40323	72	
309.97246	80	
310.94767	88	
310.99045	76	
313.00810	74	
314.44036	72	
314.96454	80	
316.01160	286	1+
316.92988	80	
317.42189	88	
317.92392	874	1+
318.41576	464	1+
319.94648	230	
320.60772	130	
320.91741	438	1+
320.95515	304	
321.39058	80	
322.86586	96	
326.91674	90	
327.91748	100	
330.82473	78	
336.93333	194	
337.20397	84	
337.90989	120	
338.89137	268	1+
338.93712	164	
343.34065	94	
343.87677	78	
344.89229	686	1+
346.42140	72	
346.85981	100	
346.90703	122	
347.88083	92	
348.87353	282	
349.34122	92	
352.42932	84	
356.90070	84	
357.89490	196	1+
362.90797	638	
363.88486	98	
364.92688	118	
365.88248	278	1+
366.94252	92	
368.88343	86	
377.94983	68	
380.91705	730	1+
382.36810	72	
382.92399	84	
383.23282	108	
383.86597	132	
383.93360	142	
384.10520	70	
384.20669	188	
386.81473	80	
388.33253	88	
393.89981	96	
394.92524	128	
398.92652	82	
400.86294	122	
402.41339	78	
404.86411	146	
406.90450	194	1+
422.83361	160	
440.85289	114	
441.79726	72	
444.86478	94	
452.86142	74	
472.86232	176	1+
496.83384	192	1+
496.85253	108	
520.92061	210	1+
528.83858	372	1+
529.83392	364	1+
537.81980	342	1+
551.30583	74	
552.84140	560	1+
566.81304	238	1+
584.83105	350	1+
591.85555	696	1+
600.84335	352	1+
602.86214	300	1+
604.85657	488	1+
611.85375	286	1+
614.87247	456	1+
616.83107	870	1+
620.81570	322	1+
621.82255	304	1+
630.79692	328	1+
638.76179	70	
644.80538	576	1+
648.82262	382	1+
656.81908	496	1+
657.80456	146	
665.80423	238	1+
679.81734	170	1+
751.77436	94	1+
767.77093	678	1+
END IONS

###FS:    #m/z: 319.93670 #charge 1+
###MS: 91
###MSMS: 92
BEGIN IONS
TITLE=Cmpd 85, +MS2(319.9367), 23.0eV, 0.2min #92
RTINSECONDS=11.3425
SCANS=91-92
PEPMASS=319.93670	51354
CHARGE=1+
195.92390	118	
196.92586	42	
197.09820	60	
197.95277	52	
198.96125	60	
200.90570	60	
201.93605	98	
202.67216	26	
212.86907	58	
214.33803	36	
214.93268	174	
215.01465	76	
216.86401	76	
216.92855	212	
218.93865	66	
219.03116	64	
219.13853	66	
219.19351	46	
219.91671	70	
219.97425	590	1+
223.08627	62	
223.95527	48	
225.61645	32	
228.86114	78	
229.11426	20	
232.94624	102	
233.10038	60	
233.51525	20	
234.94431	70	
235.18596	82	
235.92549	50	
235.96500	32	
236.92108	210	
237.94780	62	
237.98424	222	
238.05814	72	
238.14506	26	
238.68211	56	
238.94524	90	
239.34239	40	
239.94552	78	
242.20878	50	
242.97703	54	
243.03639	24	
244.95448	56	
245.43941	78	
247.17006	52	
248.09524	40	
248.88540	36	
249.13098	54	
251.21985	88	
252.94460	298	1+
253.85508	20	
254.76371	24	
255.02125	48	
255.12642	58	
255.99457	1140	1+
256.92922	88	
257.11225	22	
258.99615	32	
261.13638	34	
261.90313	40	
261.94618	68	
261.98023	56	
262.97515	40	
263.95876	74	
264.45553	88	
264.87293	78	
264.88517	82	
264.95367	72	
265.98950	62	
268.89925	28	
269.72692	24	
272.91670	20	
272.95693	44	
274.19443	28	
274.92666	94	
274.95362	72	
275.06916	58	
275.25216	56	
277.91139	42	
278.11261	52	
278.68839	22	
278.92005	364	1+
279.10638	586	1+
279.17065	100	
279.55504	26	
282.89266	78	
283.88825	34	
284.24688	64	
284.90484	90	
285.76649	36	
288.89531	82	
289.92993	32	
292.15197	20	
292.85086	34	
292.88267	38	
293.05180	80	
294.37943	58	
295.92317	108	
296.92266	102	
297.86859	58	
302.86863	54	
303.20834	48	
308.87530	28	
308.91964	44	
312.91488	58	
318.87841	56	
318.91642	68	
319.03979	66	
319.28169	50	
320.10988	80	
320.15857	102	
320.89462	42	
321.14003	62	
322.88781	92	
324.89176	36	
END IONS

###FS:    #m/z: 352.92942 #charge 1+
###MS: 91
###MSMS: 93
BEGIN IONS
TITLE=Cmpd 86, +MS2(352.9294), 23.0eV, 0.2min #93
RTINSECONDS=11.3855
SCANS=91,93
PEPMASS=352.92942	31028
CHARGE=1+
196.91482	30	
198.95507	26	
207.19063	80	
208.93226	58	
209.94064	50	
210.90225	112	
211.89683	52	
211.97962	52	
212.94190	30	
216.44037	24	
218.11023	52	
218.94576	58	
219.13517	38	
224.13097	50	
227.22798	50	
227.89837	58	
228.02364	38	
228.90769	996	1+
228.95551	610	1+
229.01504	46	
229.10816	66	
230.90552	4476	
231.02049	36	
232.87650	52	
232.95114	136	
233.18242	24	
233.30381	50	
233.46486	70	
233.91954	48	
234.97173	62	
235.95733	42	
237.89149	32	
238.91385	212	1+
239.20961	32	
240.88640	46	
241.42074	48	
241.89782	72	
241.92979	66	
242.93849	138	
244.05865	48	
246.91845	922	1+
246.95776	674	
248.06260	26	
248.16916	40	
248.53524	32	
248.66051	26	
248.91689	3496	
249.00273	120	
249.92293	32	
250.93281	88	
250.96948	56	
251.92408	516	1+
252.88648	82	
254.07037	28	
254.91217	60	
255.89549	50	
256.24421	56	
256.91471	142	
257.46364	74	
258.17986	54	
258.89468	134	
259.95517	34	
260.92203	48	
262.94140	100	
264.42554	60	
264.93091	742	1+
264.97836	70	
265.73673	34	
266.92640	1008	
267.03233	50	
267.12939	34	
268.93925	120	
268.98691	78	
269.62010	64	
269.93505	1562	1+
270.04662	32	
270.20836	58	
270.99087	58	
271.12009	74	
271.66497	24	
271.93171	304	
272.06164	46	
272.11903	114	
273.90281	78	
273.99144	24	
274.95274	86	
275.15022	44	
276.11412	58	
276.92221	74	
278.89987	42	
278.94152	66	
279.25658	74	
280.95223	52	
280.99734	34	
284.98132	46	
286.94149	84	
287.94205	1300	1+
288.17374	42	
288.99885	68	
289.11529	56	
289.44350	70	
290.87438	24	
290.91579	120	
291.90826	48	
291.96003	46	
292.12215	64	
293.25122	36	
293.37622	28	
293.91575	80	
294.93780	128	
295.84117	50	
295.91789	88	
296.95742	88	
297.91366	158	
300.91275	68	
302.91057	120	
303.93127	68	
304.43078	70	
304.94248	158	
305.96184	270	1+
306.93830	90	
307.92503	28	
308.04134	70	
308.93009	24	
310.12525	50	
310.19666	1824	1+
310.96325	162	
311.14646	90	
311.20003	1538	1+
311.96720	64	
312.24880	62	
313.15468	72	
313.26197	76	
313.90907	56	
318.17568	38	
318.82301	54	
318.86178	80	
319.95469	36	
320.91807	114	
322.95296	54	
328.99356	54	
330.88136	52	
330.94946	44	
330.99642	48	
332.89184	44	
335.28994	42	
336.14767	36	
338.90826	54	
340.56740	36	
344.80391	38	
345.96858	52	
346.94930	80	
349.92498	72	
350.88809	42	
351.03545	54	
352.87889	74	
352.92753	34	
353.17674	2460	1+
353.27263	92	
354.33530	40	
354.90511	70	
358.23621	36	
END IONS

###FS:    #m/z: 358.92545 #charge 1+
###MS: 91
###MSMS: 94
BEGIN IONS
TITLE=Cmpd 87, +MS2(358.9254), 23.0eV, 0.2min #94
RTINSECONDS=11.4295
SCANS=91,94
PEPMASS=358.92545	43424
CHARGE=1+
194.92318	1042	1+
204.30143	36	
205.17360	60	
211.62667	30	
212.93538	198	
214.46854	40	
214.93830	142	
217.95103	50	
223.16949	42	
230.91142	174	
230.94915	298	1+
232.90032	76	
232.94381	112	
234.89749	36	
234.96335	48	
235.00916	50	
235.95093	658	1+
236.36703	26	
237.30130	38	
238.16287	90	
239.94838	64	
240.93059	76	
241.14698	38	
241.30933	58	
243.47461	26	
243.93726	172	1+
245.89909	80	
247.00517	60	
248.91792	172	
249.94025	38	
252.14070	60	
252.91743	70	
252.96154	136	
253.01631	50	
253.96153	524	1+
254.88303	42	
255.27560	22	
257.08585	54	
257.80780	30	
258.91237	366	1+
259.00348	78	
259.14294	62	
260.97217	80	
261.88962	46	
262.09382	42	
262.93463	70	
263.04516	24	
264.85061	56	
264.97090	52	
265.00990	62	
266.95467	46	
267.91259	32	
268.91552	46	
270.93280	84	
270.97135	52	
271.04154	38	
271.92575	158	1+
271.97235	138	
273.03336	54	
273.31379	30	
273.44537	122	
274.82369	54	
275.09522	36	
275.90132	112	
276.06227	50	
276.92519	790	
279.02364	22	
283.45806	98	
283.92354	106	
286.05853	36	
286.18848	80	
286.42887	84	
286.91911	218	
290.84865	42	
292.93908	64	
293.91941	216	
293.97591	54	
294.74576	30	
294.86142	84	
294.93371	2204	1+
295.41500	24	
296.02653	50	
296.22111	64	
296.89109	72	
297.43718	88	
298.15771	56	
298.91265	70	
299.17767	54	
299.93826	1016	1+
300.15207	146	
305.11383	140	
305.40284	56	
307.44034	70	
312.23647	56	
312.94676	304	
313.02130	64	
313.08730	48	
313.19375	38	
314.89620	188	
315.04965	56	
316.69347	24	
316.96083	80	
317.18419	92	
317.22089	46	
317.64345	28	
317.77328	24	
317.95198	3348	1+
318.21438	58	
318.58018	22	
319.03292	62	
319.12485	52	
319.20822	52	
319.40859	34	
320.68032	24	
327.95015	70	
331.07723	42	
334.71426	24	
334.96483	138	
335.96218	440	1+
340.96582	48	
341.08653	46	
341.12256	38	
341.16026	98	
341.20617	68	
341.28392	38	
341.90564	26	
354.99774	46	
358.63214	26	
359.24831	46	
360.23043	34	
END IONS

###FS:    #m/z: 319.93637 #charge 1+
###MS: 95
###MSMS: 96
BEGIN IONS
TITLE=Cmpd 88, +MS2(319.9364), 23.0eV, 0.2min #96
RTINSECONDS=12.1375
SCANS=95-96
PEPMASS=319.93637	60126
CHARGE=1+
182.90081	18	
195.93006	200	1+
197.06820	20	
202.93079	62	
204.27474	54	
208.12938	62	
208.41272	80	
212.06455	46	
212.87180	48	
214.92829	94	
217.17686	64	
218.90993	54	
219.08807	70	
219.15289	20	
219.97259	346	1+
221.08374	54	
222.08366	120	
224.91069	78	
224.94226	52	
225.93353	82	
229.94814	86	
230.87949	52	
231.04368	46	
232.88055	44	
232.94056	72	
233.08703	108	
234.93367	92	
235.17160	28	
235.43663	64	
236.94898	76	
237.98460	220	
238.12282	44	
238.24020	54	
238.84785	32	
238.97570	88	
243.45706	66	
243.94034	222	
245.43048	78	
245.95801	46	
246.86514	92	
250.45895	74	
250.95275	68	
252.94240	70	
253.94081	86	
254.43903	66	
255.45792	68	
255.99688	744	1+
257.08894	30	
257.98155	106	
259.38467	18	
261.94391	126	
262.91502	90	
262.94944	60	
264.88977	40	
264.91938	70	
272.90378	64	
273.13893	52	
273.97256	62	
274.01456	50	
274.84623	20	
274.90264	80	
276.00666	60	
277.94555	62	
278.10824	46	
278.92154	302	
279.00982	54	
279.11061	478	
286.86654	24	
288.15106	38	
288.87720	54	
291.98923	66	
292.11408	68	
292.94690	44	
294.91135	46	
295.92240	62	
296.91718	150	
297.98221	52	
308.92431	40	
317.91950	64	
319.14273	50	
319.19164	92	
321.18160	54	
324.91245	30	
END IONS

###FS:    #m/z: 358.92590 #charge 1+
###MS: 95
###MSMS: 97
BEGIN IONS
TITLE=Cmpd 89, +MS2(358.9259), 23.0eV, 0.2min #97
RTINSECONDS=12.1815
SCANS=95,97
PEPMASS=358.92590	47872
CHARGE=1+
145.78790	30	
194.92282	772	
195.90507	22	
195.94458	60	
204.91959	32	
212.93080	136	
213.93534	44	
214.93148	244	
215.02242	34	
216.97069	46	
217.05259	68	
219.99616	66	
223.94228	30	
226.03869	54	
227.89752	84	
230.91113	126	
230.94663	122	
231.00010	74	
232.93794	34	
234.90784	48	
234.96115	58	
235.95194	534	
236.49965	84	
236.91397	72	
237.00546	34	
237.92903	42	
240.11971	60	
242.13538	68	
242.94872	40	
243.97825	80	
244.98323	36	
245.91529	90	
248.91811	100	
248.96150	78	
249.91506	48	
250.91955	46	
250.97358	72	
251.92884	76	
252.91059	32	
252.96480	100	
253.96250	854	1+
254.00636	116	
254.90077	40	
257.13132	82	
258.73448	60	
258.91668	282	1+
260.99888	52	
261.91118	46	
262.40404	70	
262.60394	74	
262.93152	48	
263.44394	46	
266.92502	64	
268.97102	60	
270.91199	114	
270.94534	152	1+
271.53877	64	
271.86820	48	
271.97098	272	1+
272.01986	52	
272.14074	52	
273.11662	76	
275.84646	22	
275.91666	100	
275.94708	96	
276.92481	794	1+
277.10400	74	
278.41402	42	
278.91798	100	
282.93758	30	
285.94399	56	
286.84572	62	
286.91313	120	
288.96277	36	
291.03737	54	
292.93238	52	
293.06257	58	
293.93907	60	
294.93645	1346	1+
296.00831	38	
296.91738	44	
297.28209	20	
299.17630	58	
299.43030	56	
299.94105	906	1+
300.30967	26	
304.85910	32	
304.95289	74	
305.94378	64	
308.56656	52	
310.92075	56	
311.92386	42	
312.94927	202	
313.94993	130	
313.98899	40	
314.02229	36	
314.22657	62	
314.90018	70	
316.91673	60	
317.00624	56	
317.71367	22	
317.88837	24	
317.95250	2902	1+
318.02697	70	
318.22512	94	
319.06012	26	
319.10487	50	
319.18913	24	
319.23230	50	
323.15352	22	
323.72543	22	
332.90591	60	
334.92559	52	
334.97162	74	
335.96407	598	1+
340.14656	58	
340.96690	116	
341.16933	50	
347.02831	86	
352.73855	20	
354.89999	38	
358.28598	66	
359.25991	64	
360.26212	32	
362.97798	38	
END IONS

###FS:    #m/z: 353.24438 #charge 6+
###MS: 95
###MSMS: 98
BEGIN IONS
TITLE=Cmpd 90, +MS2(353.2444), 23.0eV, 0.2min #98
RTINSECONDS=12.233
SCANS=95,98
PEPMASS=353.24438	2432
CHARGE=6+
196.96261	56	
198.95937	72	
210.89448	112	
210.95298	168	1+
211.89619	84	
212.93397	46	
214.93408	554	
214.97059	120	
215.00707	66	
216.46088	78	
218.63250	40	
219.88670	54	
220.94236	98	
221.92861	78	
225.46319	80	
225.93503	50	
226.98291	54	
227.14993	52	
227.95719	48	
228.90876	1088	1+
228.94963	1168	1+
229.06766	54	
230.84693	42	
230.90687	4538	
230.97498	98	
231.10859	46	
232.95294	166	
234.06827	84	
234.46546	104	
234.97077	146	
238.91301	144	
239.89917	88	
240.89817	42	
241.12246	68	
241.93398	56	
243.96365	70	
245.09725	66	
246.92234	850	1+
246.95633	788	
247.00440	88	
248.91684	3188	
250.92479	138	
251.92276	282	
252.92401	426	1+
252.96636	100	
253.90052	74	
255.86184	74	
255.89408	56	
256.09605	70	
256.88657	96	
257.94358	80	
258.91491	60	
260.94883	150	
262.93012	196	
263.94128	146	
264.92629	846	1+
264.97368	408	1+
265.11183	46	
266.92629	910	1+
267.07516	58	
267.13725	48	
268.41503	54	
268.93056	108	
268.98195	80	
269.16932	54	
269.93479	1272	
270.93778	776	
270.99533	58	
271.13269	70	
271.17528	44	
271.42245	58	
271.93347	584	
272.90961	66	
273.90877	174	1+
274.95881	74	
277.44226	82	
278.29086	52	
279.82208	64	
279.92818	84	
279.96696	56	
281.00488	120	
282.17858	56	
282.94914	50	
283.06439	48	
283.91039	188	
284.94207	60	
285.90975	82	
285.94024	78	
287.94591	1794	1+
290.91920	138	
292.99886	78	
293.23243	42	
294.15045	58	
294.41168	110	
295.92329	50	
296.93440	76	
297.15185	72	
297.91953	70	
298.91701	68	
301.92339	82	
302.91261	64	
304.30560	48	
304.94581	302	
305.92404	322	1+
305.97565	46	
306.96925	96	
307.41184	98	
308.96369	80	
310.19179	156	
310.94633	160	
311.14009	48	
311.20082	550	
311.96306	60	
312.21114	616	
313.06434	52	
314.96287	60	
316.94183	46	
319.93495	54	
320.91415	96	
321.92419	42	
322.95086	300	
324.95199	50	
325.18824	50	
325.89473	82	
327.95592	92	
328.99100	68	
330.00908	52	
330.88572	46	
334.91020	60	
334.97837	68	
335.19938	42	
340.88707	66	
347.00514	60	
351.61274	74	
352.00035	68	
352.21951	74	
352.29249	42	
352.33739	58	
353.17761	2514	1+
353.26746	68	
354.89420	52	
362.20322	64	
363.28005	84	
366.86621	66	
368.89261	92	
372.90246	92	
373.56782	44	
399.22679	46	
406.99974	52	
416.90385	86	
417.87776	82	
430.88812	106	
431.35826	84	
432.86863	68	
439.52589	114	
446.88801	354	1+
448.60833	42	
473.87655	54	
492.84610	54	
493.50566	42	
520.04340	50	
533.31165	52	
572.86627	486	1+
584.83310	366	1+
585.82975	284	1+
707.54823	124	1+
873.29674	78	
924.62662	148	1+
934.06188	114	1+
END IONS

###FS:    #m/z: 397.91593 #charge 1+
###MS: 95
###MSMS: 99
BEGIN IONS
TITLE=Cmpd 91, +MS2(397.9159), 23.0eV, 0.2min #99
RTINSECONDS=12.285
SCANS=95,99
PEPMASS=397.91593	37232
CHARGE=1+
187.91951	80	
202.90852	40	
211.10886	86	
212.93014	100	
214.93037	750	
215.95828	94	
217.23547	62	
218.92981	158	
220.95415	68	
224.09138	70	
227.05379	70	
230.57689	54	
230.90277	216	
231.87478	36	
231.99177	44	
232.81477	46	
232.94794	122	
233.95477	54	
233.99843	52	
236.95322	40	
237.18225	46	
237.88347	66	
240.20930	52	
242.08695	76	
243.89448	76	
243.93531	46	
244.91716	56	
244.98175	52	
246.03263	40	
247.15365	48	
248.91376	98	
249.92145	70	
250.91142	64	
252.91252	52	
253.01304	52	
253.95713	98	
255.88999	108	
256.87897	52	
260.88351	74	
261.11709	50	
261.91168	66	
262.94590	62	
263.00242	66	
265.79326	42	
265.92897	66	
267.00314	88	
269.01834	40	
270.20001	56	
272.17215	52	
272.48266	38	
272.91212	68	
273.89895	864	1+
274.90069	606	1+
274.96855	94	
275.01604	52	
275.08957	44	
275.96518	76	
276.90945	82	
278.42867	74	
278.99232	38	
282.96283	52	
284.91078	76	
285.90319	314	1+
287.98577	150	1+
289.91168	104	
290.64687	48	
290.91249	362	
291.91103	1820	1+
292.01526	72	
292.35599	78	
293.25412	44	
293.42763	58	
296.14903	38	
296.31096	144	
298.04325	98	
298.90909	42	
301.49618	38	
301.92565	68	
304.90788	80	
305.05479	60	
305.96462	42	
306.85461	64	
307.06691	50	
308.92120	228	
309.86671	62	
309.92332	1730	1+
309.97508	74	
310.92304	934	1+
310.98763	214	
313.92870	64	
314.88727	140	
315.89771	80	
316.87834	40	
316.91989	236	
317.19804	46	
318.91784	52	
320.13815	70	
320.87664	2804	1+
321.41719	82	
322.40069	76	
322.96718	40	
323.87508	52	
323.96475	66	
327.93142	70	
328.89734	46	
328.93463	114	
331.91858	56	
332.89516	42	
333.89337	66	
333.94304	42	
334.04825	40	
334.12873	50	
334.44129	60	
334.92689	294	
335.00180	54	
335.95994	40	
336.98667	40	
338.88879	2444	1+
340.00983	56	
340.42281	74	
340.91748	76	
342.86901	46	
350.87823	54	
351.95812	46	
352.29133	56	
352.91753	282	
353.21909	44	
353.26843	58	
353.83176	104	
354.92942	100	
355.24048	68	
356.17966	70	
356.24586	38	
356.92982	130	
357.17689	88	
357.93279	46	
360.93063	44	
361.91466	88	
362.91435	50	
364.93698	70	
366.92299	50	
368.92095	54	
369.85120	40	
370.92841	72	
374.89779	46	
375.93440	68	
376.91943	64	
378.91712	40	
378.95085	54	
379.93781	160	
386.90891	44	
390.91323	40	
392.37417	88	
394.11223	42	
398.21802	76	
398.28637	122	
399.19620	84	
399.33753	90	
400.86105	48	
END IONS

###FS:    #m/z: 319.93667 #charge 1+
###MS: 100
###MSMS: 101
BEGIN IONS
TITLE=Cmpd 92, +MS2(319.9367), 23.0eV, 0.2min #101
RTINSECONDS=13.0725
SCANS=100-101
PEPMASS=319.93667	60644
CHARGE=1+
156.17562	20	
177.87000	36	
187.84264	52	
194.87920	96	
194.94264	34	
195.91758	52	
195.96390	28	
196.92314	56	
198.95670	124	
199.07317	60	
199.62228	32	
199.94824	48	
201.05989	132	
202.06668	76	
203.42328	80	
207.91364	78	
208.89077	72	
211.93463	78	
212.86615	74	
214.93126	320	
214.97594	66	
216.88331	40	
216.99416	54	
217.11672	26	
217.53905	30	
218.92033	96	
219.97901	250	
220.96769	80	
221.12004	36	
221.95583	48	
222.90191	40	
223.74306	42	
224.13100	68	
225.92484	46	
226.12493	82	
228.86343	128	
229.94381	74	
230.16290	50	
230.87228	22	
232.95247	72	
233.08907	70	
234.45227	80	
234.93489	178	
236.92225	102	
236.98197	50	
237.90841	42	
237.93665	64	
237.98696	446	1+
239.12966	40	
240.62099	32	
242.13940	64	
243.45765	84	
243.93745	274	1+
246.87654	54	
248.96132	86	
249.06906	30	
250.96163	38	
251.12750	86	
252.94192	250	1+
254.95587	116	
255.83221	28	
255.99605	910	1+
256.17565	24	
256.95808	182	1+
257.43903	54	
259.02136	110	
259.84365	24	
260.08325	66	
261.02577	24	
261.91078	72	
262.95097	90	
262.99503	44	
263.96892	60	
264.10125	42	
265.86680	90	
268.95367	64	
270.83364	22	
273.00893	56	
273.12112	60	
273.17903	24	
274.19749	40	
276.01208	30	
277.11419	50	
277.92068	32	
278.92245	612	
278.97228	62	
279.02737	52	
279.10946	606	
279.20781	60	
279.59646	20	
279.89799	54	
282.89650	46	
286.86454	64	
295.84656	40	
295.88174	44	
295.91758	74	
296.91790	72	
297.91638	26	
304.85699	66	
305.17132	30	
307.98327	56	
308.94144	52	
310.90658	38	
319.18268	44	
319.33064	46	
319.96302	56	
320.86943	52	
324.22534	54	
324.88162	58	
END IONS

###FS:    #m/z: 367.93194 #charge 2+
###MS: 100
###MSMS: 102
BEGIN IONS
TITLE=Cmpd 93, +MS2(367.9319), 23.0eV, 0.2min #102
RTINSECONDS=13.139
SCANS=100,102
PEPMASS=367.93194	38654
CHARGE=2+
190.01913	74	
193.96969	58	
197.91569	58	
198.93668	98	
203.99654	58	
205.00580	126	
206.84354	64	
208.12560	70	
209.16015	50	
212.93297	128	
214.93508	396	1+
214.98876	66	
218.97268	74	
221.03351	56	
225.14650	80	
225.91124	44	
227.90167	408	
231.91431	56	
232.94690	176	
235.14415	66	
236.41927	74	
237.89440	160	
238.92838	62	
241.03248	52	
241.92026	50	
242.89017	50	
242.94389	68	
243.92647	142	
244.93276	94	
244.98867	108	
245.03506	46	
245.91017	482	
246.02279	68	
248.43108	76	
249.00325	70	
250.97369	96	
251.94024	48	
255.97157	66	
257.98135	76	
259.01744	40	
260.88389	70	
260.94677	114	
261.94564	156	
262.92979	562	
262.98212	74	
263.44688	42	
263.91947	1004	
264.04507	62	
264.90633	90	
264.95273	64	
266.13484	74	
266.90385	98	
267.04918	46	
271.90312	114	1+
274.45401	70	
276.94346	102	
278.92298	54	
278.95408	64	
280.01676	52	
280.94203	112	
281.92720	86	
283.93161	68	
284.24971	46	
284.95787	48	
285.02155	44	
285.93647	112	
285.99316	46	
286.13854	40	
286.93233	284	
286.97356	58	
287.04616	56	
289.95045	44	
290.41885	90	
291.40520	90	
291.91268	56	
292.92553	48	
293.00218	60	
293.43456	70	
294.41722	104	
296.15859	42	
296.94038	42	
296.99064	50	
297.14417	78	
298.91792	70	
300.23512	48	
300.92215	80	
301.44190	98	
302.14843	78	
303.13165	42	
303.93682	74	
304.94120	176	
304.99744	56	
305.08221	138	
305.88846	70	
307.44881	58	
308.15467	52	
309.19193	72	
310.92999	40	
312.19062	38	
313.00278	86	
314.85978	38	
316.91847	52	
318.88356	44	
320.86677	56	
320.91865	64	
321.14840	48	
322.94963	364	
326.13242	46	
326.19375	70	
327.23446	58	
327.27041	120	
328.09863	52	
328.92589	118	
330.83569	50	
330.94778	84	
331.11646	64	
332.87124	74	
332.95886	52	
338.96577	52	
346.99022	56	
348.92590	52	
351.20372	50	
354.83425	50	
361.89979	38	
362.97439	78	
364.89308	62	
366.96676	60	
368.09449	42	
368.89473	114	
368.97168	60	
369.17817	38	
372.87712	46	
374.92760	56	
380.92721	66	
387.89744	56	
390.94834	56	
397.23523	78	
404.89972	44	
408.89870	52	
424.91890	40	
432.89585	44	
447.16818	58	
447.87290	104	
454.89731	56	
454.96005	44	
456.84966	40	
464.88401	104	
481.89051	60	
490.84836	74	
498.85849	40	
568.61919	166	
568.80405	298	1+
588.88261	246	1+
604.83711	358	1+
646.43139	86	
733.31540	118	1+
END IONS

###FS:    #m/z: 397.91598 #charge 1+
###MS: 100
###MSMS: 103
BEGIN IONS
TITLE=Cmpd 94, +MS2(397.9160), 23.0eV, 0.2min #103
RTINSECONDS=13.2035
SCANS=100,103
PEPMASS=397.91598	34464
CHARGE=1+
210.11449	54	
212.92294	84	
214.93577	716	
215.95573	60	
216.92820	52	
218.95203	52	
223.95400	66	
224.43881	72	
224.93874	120	
225.45042	52	
228.94659	62	
229.97134	64	
230.90653	110	
230.97319	106	
231.06011	68	
232.94605	206	
233.46565	58	
234.95650	80	
235.90697	88	
242.24929	76	
244.13626	76	
248.91614	100	
249.67455	56	
250.03874	62	
251.92105	102	
252.00381	96	
253.96587	84	
254.90185	62	
255.90030	124	
256.88751	112	
257.13661	62	
258.18571	54	
259.96243	52	
260.88865	54	
260.95607	56	
261.92720	186	1+
262.06416	60	
263.41317	88	
263.88579	66	
264.83984	56	
264.97535	54	
265.98069	66	
266.92385	78	
267.00104	62	
269.08218	52	
271.01059	60	
272.08030	52	
272.90049	90	
273.90075	862	1+
274.43219	122	
274.90216	512	1+
274.96367	178	
276.40174	80	
276.90842	54	
279.91328	80	
280.92988	56	
282.89936	80	
283.44628	84	
283.87311	64	
283.94002	72	
284.06057	54	
286.91342	140	
287.12630	64	
287.91528	96	
288.01598	70	
289.90066	114	
289.94160	70	
290.06983	56	
290.91403	534	
291.90993	2450	1+
292.15874	72	
292.42321	76	
292.91137	1392	1+
292.97878	70	
293.41230	58	
294.02484	58	
294.88782	218	1+
294.93898	186	1+
297.91741	62	
298.03612	56	
298.90495	266	
299.02959	84	
299.18992	60	
300.91082	396	1+
301.88754	80	
301.96979	54	
302.88502	118	
304.15004	52	
304.89235	56	
305.18260	66	
305.99048	88	
307.94402	86	
309.87172	108	
309.92181	1912	1+
310.01285	68	
310.98986	188	
311.42933	72	
314.94339	92	
315.41008	56	
315.88978	100	
315.92663	156	
316.86573	112	
316.91620	292	
316.96825	72	
317.95674	116	
318.96812	58	
319.47446	76	
319.94487	106	
320.87731	5420	1+
322.94134	72	
323.89344	88	
325.03786	50	
328.40394	68	
329.21059	86	
331.93776	132	
332.92328	82	
332.97761	62	
333.89450	110	
334.07196	68	
334.11967	64	
334.92934	760	1+
335.85427	106	
338.88785	4700	1+
340.06339	52	
340.95410	78	
341.46503	86	
341.91166	70	
342.92172	66	
343.39638	118	
345.87484	62	
351.88503	84	
351.97906	92	
352.91115	102	
354.14027	56	
354.22223	72	
356.92226	156	
357.17157	66	
357.28211	80	
357.90922	74	
359.06203	54	
359.25010	78	
360.92283	140	
361.22436	52	
362.90456	134	
364.41738	70	
367.42525	56	
371.91359	64	
374.90193	108	
375.92703	52	
378.92060	250	
379.93591	118	
380.15761	104	
380.24579	56	
385.90240	54	
386.64769	70	
394.90947	54	
397.21123	128	
398.22364	136	
398.32937	58	
399.13544	104	
399.25506	66	
399.33023	72	
END IONS

###FS:    #m/z: 319.93659 #charge 2+
###MS: 104
###MSMS: 105
BEGIN IONS
TITLE=Cmpd 95, +MS2(319.9366), 23.0eV, 0.2min #105
RTINSECONDS=13.9675
SCANS=104-105
PEPMASS=319.93659	58378
CHARGE=2+
196.68328	26	
196.92572	174	
197.82849	24	
198.95397	52	
199.86160	26	
201.05583	92	
202.09633	74	
207.91350	100	
210.11501	48	
212.88245	64	
214.15342	36	
214.93384	262	1+
215.30215	24	
216.91791	110	
217.07161	50	
218.91143	198	
218.94869	100	
219.97845	474	
220.91769	24	
221.96993	48	
225.98676	106	
228.25138	60	
228.93405	44	
229.94802	92	
231.13253	44	
232.93889	48	
233.10786	36	
233.93459	76	
234.45268	64	
234.95121	70	
236.93507	132	
237.49909	62	
237.98873	488	1+
238.61906	26	
238.90440	54	
238.94157	58	
239.03806	76	
239.97563	38	
241.62612	24	
242.08572	54	
243.94234	70	
244.43686	72	
244.48147	82	
245.46397	102	
245.80305	34	
247.43031	66	
249.14387	72	
250.00259	66	
250.94871	66	
252.88290	102	
252.93951	168	
253.95381	102	
254.39250	116	
254.53478	36	
254.56964	118	
254.94342	188	
255.03457	42	
255.92064	28	
255.99472	1622	1+
256.14801	44	
256.36122	36	
256.46944	66	
256.66872	28	
256.89529	48	
257.06828	38	
257.17011	40	
260.95982	46	
262.78332	32	
263.01699	36	
263.99303	28	
264.89856	50	
266.85194	26	
266.90814	92	
267.02235	68	
267.51243	36	
272.88690	34	
273.97221	46	
274.18887	38	
276.96521	70	
277.90609	36	
278.05512	24	
278.48032	94	
278.77828	36	
278.92047	1156	1+
279.01343	104	
279.11090	934	1+
280.91221	52	
281.00563	58	
281.96705	46	
282.89352	114	
290.92534	34	
292.15451	24	
296.48375	60	
296.92420	98	
296.99444	46	
299.04260	54	
302.86461	68	
303.10414	84	
304.87635	46	
306.89677	40	
307.13878	54	
311.92274	74	
319.18511	36	
320.11950	56	
320.20850	94	
320.34922	38	
321.23772	64	
322.89251	38	
323.36160	26	
328.88713	80	
328.97660	36	
329.87514	46	
331.87119	34	
334.89119	54	
335.10411	30	
337.93411	30	
338.89435	66	
338.95950	70	
340.89470	26	
341.92017	32	
346.87203	146	1+
351.89307	30	
354.89527	44	
356.90139	88	
360.92066	48	
362.90893	30	
363.93492	46	
364.88836	124	
365.07782	52	
366.87944	188	
368.89665	100	
370.89149	110	
372.90340	86	
374.92800	66	
382.81738	30	
383.94577	66	
384.90371	146	1+
390.16556	42	
402.90277	54	
468.86054	62	
473.85791	76	
490.87942	46	
491.85697	38	
503.91496	36	
522.89526	286	1+
545.97436	36	
END IONS

###FS:    #m/z: 310.93056 #charge 2+
###MS: 117
###MSMS: 118
BEGIN IONS
TITLE=Cmpd 96, +MS2(310.9306), 23.0eV, 0.3min #118
RTINSECONDS=20.519
SCANS=117-118
PEPMASS=310.93056	70270
CHARGE=2+
145.96893	18	
146.69633	18	
194.91953	56	
200.95665	62	
201.06757	48	
204.84292	52	
204.99505	154	
209.17142	72	
209.43071	68	
210.14607	54	
210.90296	64	
211.81591	18	
213.02907	70	
213.93146	48	
213.99819	30	
214.92667	50	
215.05796	66	
217.90834	36	
224.20716	54	
227.34699	18	
227.90501	44	
227.95427	58	
228.90305	156	
228.94752	56	
229.05992	74	
229.10385	74	
229.92406	128	
231.89132	78	
231.92907	18	
235.09241	38	
235.95964	72	
236.11382	48	
236.38323	18	
237.15086	56	
237.38554	18	
237.43409	18	
238.89190	56	
242.21965	44	
243.54638	18	
243.78822	18	
245.36519	18	
245.90982	96	
246.92069	130	
248.00476	18	
248.99070	54	
250.37167	22	
250.89132	18	
250.92537	168	1+
251.49063	18	
252.27830	18	
252.93339	30	
253.22597	18	
253.57710	18	
254.81635	18	
255.28605	18	
255.91387	24	
260.46429	18	
261.59281	18	
261.85512	64	
263.92310	80	
264.04559	94	
264.92028	72	
264.96749	80	
265.66028	18	
265.91976	62	
265.98071	56	
266.86004	18	
267.92065	18	
268.00662	18	
269.00920	18	
269.99700	38	
270.05056	32	
270.16039	18	
270.19884	60	
270.29614	324	1+
271.52565	26	
272.46579	18	
272.89848	88	
273.86764	40	
274.18496	18	
274.36327	18	
276.99234	18	
277.12565	22	
281.84654	26	
282.06724	52	
282.34987	20	
282.98120	18	
283.97598	18	
285.32282	18	
286.38836	18	
286.93394	208	
287.14241	192	
287.93040	92	
288.19583	38	
288.36039	20	
288.95466	42	
289.08769	18	
289.79356	18	
290.12401	34	
290.92134	56	
292.12664	32	
293.04355	18	
293.90276	18	
294.13691	18	
294.63792	30	
294.67759	18	
296.67338	18	
299.55893	24	
304.66932	24	
304.83395	18	
305.15932	196	
306.15685	84	
310.26296	38	
311.15429	20	
311.23996	38	
311.49960	18	
311.71514	34	
312.20942	66	
313.47708	18	
318.23134	44	
322.90949	52	
323.16849	186	
324.17078	134	
331.13708	812	1+
332.22593	42	
332.87449	30	
340.93660	44	
341.20220	42	
343.21287	30	
346.18305	20	
348.59573	20	
348.89234	34	
349.15190	1102	1+
349.23273	32	
350.90347	82	
358.93732	56	
360.89125	22	
362.01853	58	
365.88155	42	
367.16401	156	
367.28239	46	
367.43025	20	
368.16537	72	
368.79830	34	
368.91588	66	
369.17432	46	
381.13541	48	
385.16194	60	
390.18222	28	
398.89293	40	
408.85791	30	
411.96583	50	
514.87506	56	
606.77956	48	
END IONS

###FS:    #m/z: 349.92018 #charge 1+
###MS: 117
###MSMS: 119
BEGIN IONS
TITLE=Cmpd 97, +MS2(349.9202), 23.0eV, 0.3min #119
RTINSECONDS=20.541
SCANS=117,119
PEPMASS=349.92018	64104
CHARGE=1+
147.05275	18	
153.28856	18	
153.86780	18	
154.07633	18	
157.41886	18	
159.52119	18	
160.09214	18	
161.37717	18	
161.62411	18	
162.60037	18	
165.33061	18	
165.85774	18	
168.49236	18	
169.58485	18	
169.97490	18	
170.23861	20	
170.46824	18	
170.62598	18	
174.65230	18	
175.64272	18	
183.26859	18	
183.31836	18	
183.39659	18	
184.65760	18	
184.88604	18	
186.66843	18	
188.56031	18	
189.39056	18	
191.53593	18	
194.61275	36	
195.97293	44	
200.45385	18	
201.99597	18	
202.63840	18	
204.09134	18	
204.54927	18	
205.56453	18	
206.17490	18	
206.51438	18	
206.57477	18	
207.93569	18	
208.90300	40	
208.93613	160	
208.96463	70	
209.12650	34	
211.66307	18	
211.80063	18	
212.07587	18	
213.40106	18	
213.62361	18	
214.93235	174	
217.05710	62	
218.94534	38	
220.92536	42	
222.31507	18	
222.93314	52	
222.98117	36	
224.12801	80	
225.00514	24	
226.94864	306	
227.17465	30	
227.25197	18	
227.76639	46	
228.95266	50	
230.70098	18	
230.96835	72	
231.51535	18	
231.89081	54	
232.88324	44	
233.42513	18	
234.08406	44	
235.04475	18	
235.41561	94	
236.30249	18	
237.00873	62	
237.89831	136	
238.93770	64	
240.95516	28	
244.11647	34	
244.96073	176	
245.90212	118	
246.96155	34	
248.40191	18	
248.81595	18	
248.96809	48	
250.01862	56	
250.32597	18	
250.92487	246	
252.12513	52	
252.92881	38	
253.43962	92	
254.09379	18	
254.81216	18	
257.42188	18	
258.29896	18	
258.95109	30	
259.10494	56	
259.57930	18	
260.63383	18	
261.92827	198	1+
263.31999	18	
263.45561	74	
266.30268	18	
267.97449	136	
268.93609	438	
269.12904	60	
269.31939	18	
269.49218	38	
269.73326	18	
270.54466	18	
272.06716	18	
274.75922	18	
276.94864	34	
278.93665	44	
279.20817	18	
279.29603	54	
279.77009	18	
282.75596	18	
283.48058	18	
284.93262	44	
285.97856	72	
286.94645	434	
287.31789	18	
287.36685	18	
288.95377	36	
290.14691	58	
290.92942	46	
291.01074	18	
292.08684	18	
299.02092	18	
299.74790	18	
300.55770	18	
302.70119	18	
305.39355	18	
306.87759	18	
309.07578	18	
309.15141	88	
310.19559	232	
311.59230	18	
315.00392	18	
315.68474	20	
317.95132	78	
326.96257	56	
327.95819	30	
337.21198	34	
345.96721	58	
346.89183	26	
349.23322	32	
349.29859	50	
350.17596	36	
353.84737	56	
END IONS

###FS:    #m/z: 427.90090 #charge 1+
###MS: 117
###MSMS: 120
BEGIN IONS
TITLE=Cmpd 98, +MS2(427.9009), 24.1eV, 0.3min #120
RTINSECONDS=20.565
SCANS=117,120
PEPMASS=427.90090	52716
CHARGE=1+
152.07507	18	
152.29535	18	
152.98311	18	
157.11920	18	
157.95634	18	
158.40218	18	
158.76592	18	
161.38051	18	
162.89516	18	
165.64138	18	
166.24349	18	
167.28112	18	
168.87433	18	
198.28114	20	
212.93478	30	
214.00669	64	
214.93065	404	
214.97270	48	
218.93315	40	
220.89999	30	
223.95468	88	
224.06043	70	
224.44576	106	
228.90569	34	
229.06886	70	
230.94756	64	
232.95016	478	1+
238.45401	84	
239.81124	82	
241.94934	168	
244.13200	48	
248.02995	36	
252.89923	66	
256.97460	38	
261.12121	52	
264.98199	70	
274.93784	40	
275.63046	20	
277.13658	18	
277.83209	18	
278.99540	40	
279.07655	18	
279.11603	18	
282.01407	46	
282.89551	130	
283.19406	60	
284.91277	24	
285.26959	18	
287.09983	18	
288.30688	18	
288.68600	18	
290.91194	56	
292.30230	18	
292.94487	50	
294.91766	74	
295.91357	36	
297.32505	18	
299.45246	18	
299.88896	50	
300.87646	18	
300.91410	228	
301.94821	40	
302.69662	18	
303.29541	18	
303.94982	58	
304.36706	94	
304.93130	68	
306.89079	66	
308.04253	18	
308.37907	18	
308.94143	72	
309.00159	68	
310.89152	174	
311.68501	18	
312.32511	18	
313.93170	56	
315.01341	62	
315.06917	18	
315.16240	18	
316.65594	18	
316.89034	114	
318.28418	18	
318.87547	76	
318.92035	288	
319.29691	18	
321.40205	100	
322.89432	32	
322.98155	34	
323.13716	38	
323.88780	94	
325.38863	86	
327.04704	42	
328.90346	378	
329.13211	32	
329.48410	24	
335.43132	38	
336.89219	36	
336.93135	204	
337.91252	78	
338.87903	36	
338.93048	40	
339.89942	72	
340.11108	58	
340.94180	38	
343.14610	52	
345.89055	80	
346.91602	696	1+
347.03482	36	
347.89110	38	
348.91313	78	
350.42729	56	
351.38656	74	
352.04569	66	
354.41270	30	
362.90149	38	
363.42885	56	
363.92466	58	
364.06035	42	
364.38396	24	
364.93052	514	
366.88683	60	
372.89717	60	
382.93330	118	
385.85266	38	
385.94376	28	
386.04071	26	
386.25360	48	
386.92681	34	
387.11639	52	
387.15324	54	
387.38300	20	
392.85098	46	
399.20231	46	
400.18881	46	
404.97708	82	
405.02517	26	
405.94081	56	
405.98781	24	
410.29095	34	
411.14687	28	
411.88322	42	
414.85579	30	
427.21121	52	
427.91707	28	
428.13959	34	
428.33522	32	
428.38504	50	
428.86331	78	
428.90548	40	
429.10400	28	
429.30654	62	
429.85785	148	1+
433.12312	22	
END IONS

###FS:    #m/z: 388.91015 #charge 1+
###MS: 117
###MSMS: 121
BEGIN IONS
TITLE=Cmpd 99, +MS2(388.9102), 23.0eV, 0.3min #121
RTINSECONDS=20.587
SCANS=117,121
PEPMASS=388.91015	58852
CHARGE=1+
147.13555	18	
147.73816	18	
147.89459	18	
150.67618	18	
150.70519	18	
151.77731	18	
154.48729	18	
155.60551	18	
157.36615	18	
158.27332	18	
160.87720	36	
162.97560	18	
163.36469	18	
163.54934	18	
168.00189	18	
171.83549	18	
172.86278	18	
178.28352	18	
178.77121	18	
194.95654	66	
204.87238	18	
214.93255	270	
216.95294	40	
221.06290	50	
233.02829	26	
241.80784	18	
242.94475	44	
242.99756	86	
243.39478	18	
244.41183	18	
244.51037	18	
245.29527	18	
246.95477	74	
248.01361	62	
249.16401	18	
250.95435	70	
251.12243	22	
251.40735	18	
252.08648	18	
254.17465	52	
254.81216	18	
254.91487	18	
255.07631	18	
256.41172	18	
256.94568	42	
257.06885	42	
257.90138	72	
258.82255	18	
260.92742	48	
261.01935	60	
261.58432	18	
263.91655	70	
264.22413	18	
264.94366	24	
266.00279	18	
266.05419	18	
270.02660	18	
270.10520	44	
272.29244	18	
273.00388	60	
273.54181	18	
273.96738	42	
274.80711	18	
276.90459	40	
277.01059	66	
277.65704	18	
278.93253	44	
278.97128	18	
280.92282	36	
282.94768	106	
283.92793	70	
284.02812	92	
284.34782	18	
284.41352	56	
287.86500	62	
287.93747	46	
288.87652	84	
288.93591	18	
289.36458	18	
289.85971	70	
290.29444	36	
293.90727	18	
294.60096	18	
295.07440	18	
295.93707	72	
296.42015	18	
296.89053	18	
298.25401	18	
298.31297	18	
299.25709	18	
299.53880	18	
300.94541	56	
302.03415	68	
305.91183	78	
305.94926	58	
306.88297	244	
306.92318	94	
307.37921	18	
307.88331	176	
309.13118	18	
309.43597	18	
312.50148	18	
313.14707	18	
314.92500	64	
315.53545	18	
318.05467	18	
320.90318	52	
323.89715	52	
324.89431	160	
324.94247	36	
324.98474	52	
326.35042	18	
328.80760	18	
328.89613	68	
329.90467	36	
330.72935	18	
333.34674	18	
334.70494	18	
334.85869	18	
336.23923	18	
336.56674	18	
337.43446	18	
339.15389	18	
340.48994	18	
341.55679	18	
343.53973	18	
344.19617	32	
344.62597	18	
346.90033	76	
347.91026	46	
348.15409	82	
348.21306	62	
348.97335	36	
354.90920	80	
356.92110	26	
357.29839	30	
358.80876	30	
358.92759	60	
366.37482	50	
368.81357	28	
368.90130	24	
370.83039	36	
371.21545	56	
377.19498	52	
388.22906	50	
388.28053	58	
389.20899	40	
389.27276	66	
389.31837	30	
390.29307	30	
END IONS

###FS:    #m/z: 340.91459 #charge 1+
###MS: 117
###MSMS: 122
BEGIN IONS
TITLE=Cmpd 100, +MS2(340.9146), 23.0eV, 0.3min #122
RTINSECONDS=20.611
SCANS=117,122
PEPMASS=340.91459	51868
CHARGE=1+
146.18791	18	
147.00817	20	
148.57235	18	
150.56339	18	
156.78365	18	
157.11920	18	
157.64297	18	
158.98768	18	
161.58405	18	
163.18015	18	
163.55269	18	
164.58864	18	
168.13806	18	
168.53327	18	
168.96306	18	
172.05586	18	
175.58705	18	
175.79588	18	
175.89338	18	
176.53825	18	
176.86985	18	
181.21258	18	
182.99852	18	
184.77894	18	
185.46849	18	
186.47474	18	
193.80304	18	
194.91961	46	
195.52131	18	
195.67188	18	
197.17341	18	
198.93306	74	
199.64048	18	
200.38693	18	
200.89861	26	
202.72812	18	
203.40916	18	
203.59646	18	
207.85997	18	
208.99024	44	
209.28589	18	
212.94169	74	
214.93392	34	
215.93335	38	
216.93148	528	
216.99433	58	
217.87425	82	
217.93840	298	
218.95624	650	
225.59243	18	
226.46095	18	
227.53708	18	
228.14788	66	
230.90775	64	
232.53933	18	
233.08031	54	
233.93873	110	
234.89080	54	
234.94507	54	
235.45520	60	
235.94905	314	
236.96826	738	
238.66575	18	
238.73066	18	
238.97361	48	
239.89706	86	
241.97120	18	
242.51886	18	
242.91137	64	
243.93244	104	
244.53500	22	
245.11434	18	
248.07093	18	
248.86566	18	
251.17530	60	
251.94058	18	
252.16987	18	
253.06653	38	
253.82806	18	
253.97137	58	
254.02088	54	
254.12937	18	
254.96518	32	
255.13454	84	
256.91424	22	
257.08494	22	
257.92776	88	
258.11210	100	
258.91538	82	
258.98145	42	
259.08454	28	
259.93795	76	
260.87129	18	
261.43144	18	
262.72377	18	
262.87702	18	
262.91914	82	
263.53309	18	
264.57073	30	
266.36267	18	
268.74224	18	
268.91886	52	
269.91947	78	
270.61377	18	
271.96755	66	
272.39644	18	
272.90020	70	
275.29923	18	
275.93086	38	
276.92407	310	
277.10361	26	
277.19430	80	
278.00643	60	
282.54405	18	
286.28172	18	
286.92557	68	
287.97257	18	
288.98948	18	
289.57456	18	
290.33024	18	
290.97043	18	
291.41405	18	
291.90321	88	
293.94494	96	
294.93488	894	1+
294.99421	52	
295.89196	72	
296.91768	18	
299.94194	300	1+
300.14857	64	
300.21627	62	
300.38473	18	
301.09741	56	
301.17600	54	
301.40506	18	
302.29014	18	
302.53480	30	
303.78036	18	
305.09075	18	
305.37520	18	
308.93985	42	
311.72210	18	
312.94517	24	
313.87705	18	
313.93373	72	
314.20318	68	
317.95190	758	1+
323.60694	24	
333.85985	60	
335.96942	140	
336.96752	68	
341.28363	94	
342.21610	52	
END IONS

###FS:    #m/z: 379.90605 #charge 1+
###MS: 117
###MSMS: 123
BEGIN IONS
TITLE=Cmpd 101, +MS2(379.9060), 23.0eV, 0.3min #123
RTINSECONDS=20.6375
SCANS=117,123
PEPMASS=379.90605	49744
CHARGE=1+
186.51060	18	
188.80198	18	
189.50260	18	
189.83893	18	
190.24074	18	
190.66473	18	
192.71521	18	
193.64954	18	
197.19568	60	
201.60802	18	
205.35375	18	
208.25388	18	
209.28589	18	
210.17957	18	
214.93106	1494	1+
215.01213	46	
216.14876	18	
216.94982	64	
217.52532	18	
217.58729	18	
217.73451	18	
217.85852	18	
217.93455	32	
218.13033	74	
218.32387	18	
218.72758	18	
221.18108	18	
221.44672	18	
222.96970	44	
223.07555	132	
223.23219	18	
223.49906	18	
224.01363	18	
224.40879	18	
224.57601	18	
226.17234	38	
227.13310	70	
227.51331	20	
227.89371	18	
228.25062	18	
228.69517	18	
228.79049	18	
229.52190	18	
231.45941	18	
232.03842	48	
232.94525	422	1+
233.40106	18	
234.87062	66	
235.97479	62	
238.92558	42	
241.09982	86	
241.15128	58	
244.74447	20	
250.97053	100	
251.04017	56	
252.95889	34	
253.96383	124	
254.42733	56	
254.91677	52	
255.90948	36	
255.95850	70	
256.92805	586	1+
258.25024	24	
258.93182	74	
259.10094	26	
259.44059	54	
262.93203	132	
263.93052	94	
268.87644	56	
268.94164	162	
270.93962	26	
271.12826	54	
272.90719	70	
274.80275	36	
274.93342	492	1+
275.77700	28	
276.08037	32	
276.46814	18	
276.88771	36	
278.60488	26	
278.85056	20	
278.92932	142	
278.97923	44	
279.87975	64	
279.92917	48	
282.27486	18	
282.39904	36	
284.46982	22	
284.92580	46	
285.94183	48	
286.94872	134	
288.94990	30	
290.90237	70	
291.93039	84	
292.94970	604	1+
294.02891	62	
294.88117	56	
295.18085	44	
295.23275	36	
295.90454	56	
296.39404	68	
296.89270	200	
296.93053	356	
297.04536	42	
297.14804	20	
297.57454	24	
297.89090	108	
297.95371	102	
298.92999	44	
299.20019	20	
306.93740	20	
308.92886	30	
311.92120	72	
313.18185	34	
314.94374	356	
315.16527	114	
315.31870	22	
315.90797	48	
315.97528	80	
316.16868	110	
316.86859	20	
316.95075	46	
317.98442	36	
319.95417	50	
320.88284	206	1+
320.92467	44	
328.88806	42	
332.96207	138	
334.90675	34	
334.98923	46	
337.18268	42	
338.24001	76	
338.35269	52	
338.88501	120	
338.98014	32	
339.16730	58	
339.23830	24	
339.88070	66	
339.95472	24	
340.98050	50	
346.08484	44	
350.88446	44	
355.90929	42	
356.90819	38	
370.88857	64	
370.93651	56	
371.11395	20	
372.87698	98	
373.90491	72	
374.89825	78	
379.06840	42	
379.26126	36	
379.91227	30	
380.17742	174	1+
380.90077	56	
381.21863	70	
381.27902	30	
END IONS

###FS:    #m/z: 418.89284 #charge 1+
###MS: 117
###MSMS: 124
BEGIN IONS
TITLE=Cmpd 102, +MS2(418.8928), 23.8eV, 0.3min #124
RTINSECONDS=20.6715
SCANS=117,124
PEPMASS=418.89284	43772
CHARGE=1+
194.92137	30	
204.94584	24	
210.91927	54	
214.77656	30	
214.93750	110	
222.13952	54	
222.93245	36	
223.07930	50	
223.96181	100	
224.45502	72	
225.01302	34	
230.89139	52	
232.95042	112	
233.48135	94	
234.92383	28	
234.95240	52	
236.87636	28	
242.96785	44	
244.15695	106	
245.18936	62	
246.92257	50	
249.13823	60	
250.95470	38	
254.08727	40	
254.88874	148	1+
255.97539	78	
256.89088	68	
258.87315	114	
259.10070	34	
263.98150	90	
264.91535	42	
265.03468	64	
268.88489	30	
268.93687	52	
272.89995	346	1+
272.99680	32	
273.98469	52	
276.91156	52	
277.10399	24	
277.88519	70	
278.86132	44	
279.87429	70	
280.89762	22	
281.12055	34	
282.38727	22	
286.88708	34	
286.95479	60	
288.96716	34	
289.00317	70	
290.91559	610	1+
292.91273	34	
293.19719	84	
293.41517	136	
293.94745	78	
294.95505	72	
295.84174	22	
295.92457	100	
296.88873	196	
296.94979	48	
297.03183	36	
297.15030	58	
297.95423	56	
298.11253	52	
301.91671	94	
302.04804	28	
302.91822	134	
304.94385	72	
306.04036	78	
308.20324	56	
308.40627	68	
308.92122	316	1+
309.07798	24	
309.75990	30	
311.20341	44	
312.21806	32	
312.87194	78	
312.94781	38	
313.92920	44	
314.89837	170	
315.16300	394	
316.90150	26	
317.91484	62	
318.12888	58	
318.89925	60	
319.91135	38	
327.89436	44	
327.94868	24	
328.91528	142	
330.88718	76	
330.95334	66	
331.01061	50	
331.85734	50	
331.93867	86	
332.92404	84	
333.17536	62	
334.92466	118	
334.98781	48	
335.91058	152	
335.97497	62	
336.03702	26	
336.78081	24	
336.90968	274	
337.22225	38	
337.89403	134	
338.83608	48	
338.96448	36	
340.93103	36	
341.98949	40	
344.89471	54	
345.06396	46	
346.90028	222	1+
350.90443	60	
351.88316	58	
352.77068	38	
352.91922	50	
354.90378	872	1+
355.03586	32	
358.92289	52	
359.90863	1022	1+
362.28136	30	
371.91367	28	
372.91683	220	
373.86007	68	
375.38663	88	
376.26618	36	
377.92117	2938	1+
378.00021	22	
378.22089	112	
379.23728	42	
380.95958	32	
381.32556	56	
382.89755	58	
384.90824	92	
392.86295	64	
392.91983	24	
393.24363	32	
395.93242	692	1+
396.02180	32	
396.99631	44	
397.19396	44	
400.82708	24	
400.93925	66	
401.87079	66	
402.28961	24	
402.80486	60	
409.93889	32	
413.94690	52	
414.96771	48	
416.89006	52	
418.20301	30	
418.28738	50	
418.33089	272	
418.88773	110	
419.26718	96	
419.49559	38	
420.00932	34	
420.19192	30	
420.24259	46	
420.32868	56	
END IONS

###FS:    #m/z: 301.92558 #charge 1+
###MS: 117
###MSMS: 125
BEGIN IONS
TITLE=Cmpd 103, +MS2(301.9256), 23.0eV, 0.3min #125
RTINSECONDS=20.7025
SCANS=117,125
PEPMASS=301.92558	40980
CHARGE=1+
162.26236	18	
201.95780	48	
217.13775	50	
218.95570	268	1+
219.01933	42	
219.88228	36	
220.95027	82	
220.98606	40	
221.03693	26	
222.53250	26	
226.11255	38	
234.90056	60	
236.96188	112	
236.99485	52	
237.09598	26	
237.98300	100	
241.96796	50	
243.12523	58	
249.99559	24	
251.60647	80	
254.97167	76	
255.00107	54	
256.00078	264	
256.05669	28	
258.00362	28	
260.98837	36	
261.08006	64	
265.36932	22	
267.28114	44	
272.90435	66	
279.09410	46	
281.05501	54	
284.93217	74	
287.10838	28	
301.17362	60	
302.17278	100	
302.20678	68	
302.24328	66	
302.30004	82	
END IONS

###FS:    #m/z: 436.90559 #charge 2+
###MS: 117
###MSMS: 126
BEGIN IONS
TITLE=Cmpd 104, +MS2(436.9056), 24.5eV, 0.4min #126
RTINSECONDS=20.7375
SCANS=117,126
PEPMASS=436.90559	42948
CHARGE=2+
194.92687	58	
198.96614	80	
199.95242	78	
214.93166	486	
218.93988	52	
232.95555	244	
234.95997	36	
237.20430	48	
238.06074	58	
240.14418	30	
243.08408	38	
246.95532	60	
250.08114	38	
252.96268	46	
254.89555	84	
254.94287	88	
255.96010	44	
257.04197	74	
258.92349	40	
262.97693	30	
270.04063	36	
270.95261	34	
272.90330	1082	1+
272.94412	50	
273.05536	42	
273.09152	54	
273.14725	76	
274.96400	32	
278.91661	30	
284.40521	56	
288.86937	62	
288.98062	76	
289.17965	34	
290.91246	1860	1+
291.01155	54	
291.54334	34	
293.91792	56	
294.92173	82	
295.85385	50	
297.32835	50	
300.98541	52	
303.23610	78	
303.91826	48	
304.40278	30	
304.91405	116	
306.05940	66	
308.88203	48	
308.92818	784	1+
309.00734	48	
309.53748	50	
309.90945	28	
312.87337	150	
312.92602	436	1+
313.92538	282	1+
314.07225	46	
314.74082	28	
315.87238	74	
315.93889	28	
316.88404	48	
316.91752	50	
317.90368	44	
320.13757	54	
320.87650	146	
321.93047	56	
323.39286	58	
326.89079	52	
326.93965	102	
328.92638	38	
329.95239	60	
330.88419	84	
330.94982	72	
330.98774	34	
331.94901	166	
332.00498	62	
332.86614	60	
332.90648	46	
332.94267	74	
333.09777	38	
333.96451	52	
334.92067	32	
335.88407	60	
336.92480	46	
338.88827	410	
340.89331	90	
342.85488	56	
348.05682	86	
348.87748	94	
348.96176	100	
349.01715	26	
349.88052	50	
349.99856	78	
350.88347	102	
350.96318	40	
351.02144	58	
354.88646	152	
354.92520	104	
358.87856	30	
359.07156	56	
359.18264	56	
359.88751	116	
360.88668	44	
362.38753	80	
368.89293	134	
370.93675	36	
371.94306	46	
372.03122	52	
372.90050	178	
372.98260	32	
376.35294	36	
376.89113	172	
376.95357	82	
377.89947	88	
378.90273	156	
379.08599	30	
380.91034	46	
386.83272	60	
386.88520	64	
390.27992	66	
390.91702	34	
390.99666	42	
391.20714	68	
391.91019	50	
394.89600	72	
395.37048	30	
395.97593	52	
396.03351	36	
396.84994	28	
397.88551	52	
400.85023	46	
401.85055	96	
412.89870	32	
414.14205	26	
414.19943	62	
414.89369	44	
418.95776	50	
431.01767	42	
431.85896	60	
436.22219	40	
436.29628	102	
437.26013	74	
437.88187	30	
437.91961	52	
438.24112	58	
439.22469	38	
452.84527	40	
454.77437	48	
476.89496	58	
489.83825	36	
500.87096	64	
510.89452	34	
524.87297	196	1+
552.31678	50	
568.16193	36	
599.79195	44	
608.85073	32	
625.30164	42	
789.84356	248	1+
END IONS

###FS:    #m/z: 457.88598 #charge 1+
###MS: 117
###MSMS: 127
BEGIN IONS
TITLE=Cmpd 105, +MS2(457.8860), 25.3eV, 0.4min #127
RTINSECONDS=20.7725
SCANS=117,127
PEPMASS=457.88598	36174
CHARGE=1+
180.55173	52	
187.92605	90	
194.95693	104	
204.90227	70	
214.93383	642	
214.97984	102	
215.13099	62	
218.92030	232	1+
229.06135	48	
230.94116	60	
230.98453	64	
232.89221	52	
232.95246	96	
234.96348	100	
235.42012	84	
235.95520	48	
237.15022	78	
240.92739	58	
244.24777	44	
246.94771	128	
248.91907	52	
250.95548	114	
257.25560	44	
261.92330	58	
262.93174	68	
264.97521	124	
271.94068	90	
272.09309	74	
280.93897	76	
283.90623	84	
284.08183	78	
286.17094	54	
287.29140	52	
288.92315	64	
289.11432	58	
290.90785	134	
293.00989	124	
294.91995	98	
295.91872	132	1+
299.14882	76	
299.86423	70	
302.91949	74	
303.12277	48	
308.94111	68	
310.03599	70	
311.09635	60	
312.20355	44	
313.22083	52	
316.88592	184	
317.47083	86	
317.88964	68	
319.15544	98	
320.93507	50	
323.88761	46	
324.01592	46	
329.86994	54	
329.95050	60	
330.93592	58	
332.88143	58	
333.87375	62	
334.89908	234	1+
336.88986	64	
337.02074	66	
338.89872	76	
338.93477	78	
339.92833	54	
340.98486	56	
344.89595	112	
346.84657	56	
346.90827	128	
347.86546	44	
347.90737	74	
347.97085	44	
350.88241	90	
351.88312	138	
352.91333	732	1+
353.13445	68	
353.41236	58	
354.90078	124	
356.86293	72	
357.13241	62	
357.92995	74	
358.86530	90	
359.91480	66	
363.88989	60	
365.21908	70	
365.84067	52	
365.88223	58	
365.92039	70	
366.89912	82	
366.94266	70	
367.87941	48	
368.89193	58	
369.44151	66	
369.88733	100	
369.94113	68	
370.89334	142	
370.92918	244	
371.92898	102	
372.86517	138	
372.92672	94	
373.85215	50	
374.88323	108	
375.18644	52	
375.87102	404	1+
375.92968	456	1+
377.91981	236	
379.87564	50	
380.90670	68	
384.40270	72	
384.86651	64	
386.90041	56	
388.00545	92	
388.59136	56	
389.89015	48	
392.89036	98	
393.88437	98	
393.93737	88	
394.91655	222	
396.50542	60	
397.92119	78	
398.70791	54	
398.85697	9920	1+
398.94044	170	
400.04211	74	
402.01317	54	
402.29707	66	
404.40067	42	
406.05711	54	
406.12505	68	
406.17372	68	
410.89761	54	
411.86643	60	
412.22217	46	
412.93754	94	
415.30007	42	
415.88204	58	
416.57922	62	
416.87220	358	
417.14371	50	
417.86703	236	
426.87951	66	
430.26174	44	
431.09109	46	
433.88764	84	
438.22423	54	
438.80747	58	
439.86849	78	
440.14407	52	
443.45056	76	
448.06327	60	
456.25411	44	
456.41242	44	
457.25073	82	
458.28613	70	
459.32690	44	
460.88264	46	
END IONS

###FS:    #m/z: 466.89078 #charge 2+
###MS: 117
###MSMS: 128
BEGIN IONS
TITLE=Cmpd 106, +MS2(466.8908), 25.7eV, 0.4min #128
RTINSECONDS=20.807
SCANS=117,128
PEPMASS=466.89078	39018
CHARGE=2+
198.95638	144	
198.99623	72	
214.05788	62	
214.93427	3942	1+
214.98806	222	
218.92238	50	
224.46279	82	
230.90970	92	
231.97498	46	
232.94560	830	
233.04673	44	
234.97278	64	
235.10407	58	
235.95086	42	
236.93953	62	
237.01324	76	
237.94347	98	
241.95998	82	
243.16151	54	
244.11600	66	
244.93699	42	
248.91574	38	
248.94966	44	
250.96585	166	
252.98817	76	
254.06768	56	
254.89552	46	
256.95106	44	
262.99999	52	
271.93385	52	
272.51273	68	
272.92353	48	
273.97099	38	
277.91151	48	
285.93619	46	
286.90994	124	
289.93727	46	
296.88755	566	1+
296.93084	62	
296.97545	74	
297.18839	58	
298.88913	40	
299.14013	66	
300.94049	44	
303.02117	78	
310.84095	64	
311.03647	72	
311.31456	66	
313.89501	108	
314.90164	490	1+
316.24488	62	
316.89850	64	
318.10702	52	
318.45207	68	
318.95212	106	
320.89952	134	
323.87809	62	
324.86217	66	
326.45020	42	
327.16710	50	
328.87027	38	
329.22620	38	
332.91576	120	
333.93151	60	
336.90810	212	1+
336.96941	66	
338.06253	54	
339.03111	78	
340.15529	40	
340.98864	44	
341.15503	70	
342.08012	56	
342.82454	54	
342.90017	52	
343.85741	40	
344.67535	44	
344.89344	698	1+
344.98912	68	
346.09871	48	
346.94654	42	
347.84165	62	
350.93331	52	
351.75651	54	
354.90375	76	
355.38886	82	
360.00300	48	
360.86802	74	
360.95516	44	
361.89367	78	
362.83352	50	
362.90728	1806	1+
363.02408	40	
365.85340	282	1+
366.85493	162	1+
366.96853	46	
368.84457	192	1+
369.90181	80	
372.97348	82	
375.92007	42	
376.54124	118	
376.89953	74	
377.21883	58	
378.93861	52	
379.84994	38	
380.92061	1122	1+
383.38488	82	
383.85316	62	
384.87013	306	1+
385.20855	66	
385.28414	36	
385.92553	132	
386.39499	66	
388.86645	56	
389.86933	62	
390.89308	54	
390.95940	56	
393.02917	40	
393.85248	70	
395.16735	42	
395.88067	58	
395.92882	52	
396.95913	74	
397.85026	42	
398.93353	60	
399.25423	40	
399.95479	48	
400.91778	72	
401.99250	108	1+
402.89423	108	
403.93347	124	
404.84069	54	
406.87429	242	1+
407.84705	76	
409.09386	48	
415.87835	54	
417.90980	36	
419.15190	40	
421.19124	50	
422.97016	42	
426.10010	56	
426.17850	48	
427.15061	94	
427.33596	46	
428.30264	44	
429.84330	38	
430.83824	56	
443.24601	52	
446.86962	42	
449.31380	48	
459.20878	48	
465.91472	36	
466.33564	38	
466.37804	52	
467.25977	66	
467.48305	48	
468.23002	54	
468.42708	46	
468.87646	86	
474.85840	204	
492.86469	66	
508.90806	46	
524.87188	266	1+
633.00878	66	
797.96660	56	
END IONS

###FS:    #m/z: 496.87496 #charge 1+
###MS: 117
###MSMS: 129
BEGIN IONS
TITLE=Cmpd 107, +MS2(496.8750), 26.9eV, 0.4min #129
RTINSECONDS=20.8525
SCANS=117,129
PEPMASS=496.87496	28414
CHARGE=1+
197.92224	72	
214.93050	1152	
223.94692	54	
225.44192	84	
228.90938	104	
228.96254	144	
230.92672	78	
232.94609	448	1+
233.12537	76	
233.46056	56	
234.44563	110	
235.35391	52	
237.25188	76	
241.95442	148	
245.85592	56	
246.92201	54	
246.95664	164	
248.91889	118	
250.95832	102	
254.22934	70	
258.08408	68	
258.95016	58	
264.88991	64	
265.02224	64	
267.87858	52	
268.94850	56	
272.90489	56	
272.93480	80	
283.91770	60	
284.28198	60	
284.41358	76	
285.00343	80	
288.89926	56	
290.91378	66	
292.93605	54	
293.18935	76	
294.91233	56	
297.18449	86	
300.92158	204	1+
304.29693	68	
309.09779	54	
310.92437	62	
311.21233	78	
312.20995	54	
313.21948	82	
313.29624	140	
313.94653	78	
315.09722	74	
317.90390	72	
318.89289	56	
320.91499	80	
321.23737	52	
321.86744	72	
323.39712	88	
324.31907	68	
330.47193	58	
330.88708	58	
332.87048	278	1+
333.11479	56	
333.97488	66	
334.13756	56	
335.91231	70	
338.86956	84	
339.23249	90	
339.89650	66	
340.90010	210	
343.88904	78	
344.89139	114	
344.95718	56	
345.87587	74	
350.88121	390	1+
350.96376	68	
351.17844	80	
352.88068	58	
354.20186	80	
354.89471	60	
356.85481	132	
356.90890	550	1+
361.94688	54	
362.81823	60	
362.90999	126	
362.98450	52	
364.92582	60	
366.92617	58	
367.22936	70	
367.31954	74	
367.80899	56	
368.89128	468	1+
369.04152	54	
369.18345	124	
369.24385	58	
370.96867	72	
372.03509	72	
372.89413	52	
373.91108	162	1+
374.87371	90	
375.87206	78	
376.14860	64	
376.92814	496	1+
377.28135	64	
379.91306	88	
380.92016	106	
381.90090	178	1+
386.89929	216	1+
387.16437	58	
387.87545	62	
389.92587	146	1+
390.85910	102	
392.87337	186	
393.08634	56	
393.88872	70	
395.87950	102	
396.86704	82	
398.85753	1378	1+
403.21914	66	
404.85621	108	
404.91908	66	
408.88399	122	
408.99904	64	
409.04559	54	
409.86565	76	
410.88979	82	
411.87832	66	
413.91089	92	
414.87315	538	1+
414.93294	82	
416.89473	536	1+
419.27445	56	
420.38264	68	
420.86933	64	
421.96138	64	
422.88538	70	
426.88720	70	
427.95989	62	
428.94750	110	
431.90319	74	
432.89533	258	1+
434.90572	206	
435.12754	68	
436.89910	200	
438.13525	58	
438.86931	74	
450.89892	84	
451.09079	66	
451.89417	92	
454.22361	58	
454.90809	236	
455.90152	226	
456.35011	62	
456.88718	96	
457.26380	58	
459.82643	72	
460.83073	84	
460.87916	92	
468.27876	62	
474.87590	76	
476.83196	60	
477.84474	58	
479.36859	106	
479.79274	66	
481.02188	58	
490.85845	56	
495.32142	54	
496.28014	54	
496.37359	240	1+
498.83471	94	
END IONS

###FS:    #m/z: 475.89571 #charge 2+
###MS: 117
###MSMS: 130
BEGIN IONS
TITLE=Cmpd 108, +MS2(475.8957), 26.0eV, 0.4min #130
RTINSECONDS=20.9
SCANS=117,130
PEPMASS=475.89571	28556
CHARGE=2+
193.97203	56	
194.95289	90	
212.93260	54	
213.09350	94	
214.88514	58	
214.93354	794	
214.99616	54	
216.93771	90	
218.91737	62	
220.23396	58	
223.95795	56	
230.90570	182	
230.93967	80	
232.90006	72	
232.94591	316	1+
234.95088	114	
235.47595	78	
238.97468	54	
246.96538	100	
248.15772	56	
248.91197	56	
250.98253	60	
251.92403	84	
264.96879	88	
265.26757	56	
267.12498	58	
272.89488	72	
272.93354	56	
276.07187	68	
276.89714	88	
277.92863	116	
281.10308	68	
281.44200	70	
283.16528	76	
284.41404	68	
284.92829	56	
285.19509	80	
290.90956	128	
292.92035	252	1+
296.93916	98	
302.85584	68	
302.90158	58	
304.91289	64	
306.97488	68	
308.94660	112	
311.20229	54	
312.95683	64	
314.88719	90	
319.89328	70	
319.94079	66	
320.87734	160	
323.41407	62	
324.45202	74	
325.95112	62	
329.90461	90	
330.95548	138	
331.97167	56	
332.96581	108	
333.87498	98	
333.93210	64	
334.87585	230	
334.97978	58	
336.88487	76	
337.89047	62	
338.89246	110	
339.24096	64	
339.37176	56	
340.24265	70	
340.98941	60	
345.23619	54	
346.91068	86	
347.91526	66	
348.87162	272	
349.96942	56	
350.37316	84	
350.88499	160	
350.98322	90	
351.02672	66	
351.88517	342	1+
351.94144	100	
352.88439	254	1+
353.19838	56	
353.92679	56	
355.89197	74	
358.86935	62	
362.89968	98	
364.11553	122	
364.93849	86	
365.91457	74	
366.88292	240	
368.89742	200	
368.98242	234	
369.26974	66	
369.90106	124	
370.90455	362	
371.29402	124	
371.88372	174	1+
371.94206	300	1+
374.90119	92	
375.92189	80	
376.87935	332	
376.96055	80	
379.07353	56	
379.36491	62	
381.93084	60	
384.88928	538	1+
388.92745	112	
389.93419	72	
392.84914	164	1+
392.89329	126	
393.18630	90	
393.92272	62	
394.18168	74	
394.88428	434	1+
398.85733	3746	1+
398.95421	68	
402.03455	72	
402.91820	130	
402.96543	62	
403.28729	72	
406.86434	76	
406.90618	70	
410.92997	160	
411.19884	66	
411.36978	58	
411.88745	572	1+
411.97414	56	
412.88789	470	1+
412.98566	114	
414.86980	160	
415.82950	82	
415.86953	1038	1+
416.87212	662	1+
418.83076	114	
426.69453	72	
428.90525	68	
429.92912	72	
430.90004	144	
430.97539	68	
431.90442	138	
433.88913	346	1+
437.90459	112	
439.90113	90	
446.86882	114	
452.89204	64	
453.90784	56	
457.90119	66	
458.86632	64	
459.19702	56	
460.91042	56	
475.29166	86	
476.23291	92	
476.35559	98	
476.86274	76	
477.26076	70	
477.33133	70	
478.84597	84	
492.87548	74	
497.82564	60	
504.83437	62	
524.91587	68	
573.00979	58	
584.76846	68	
602.84399	260	1+
619.89451	116	
726.81609	58	
759.74857	98	1+
END IONS

###FS:    #m/z: 448.88104 #charge 2+
###MS: 117
###MSMS: 131
BEGIN IONS
TITLE=Cmpd 109, +MS2(448.8810), 25.0eV, 0.4min #131
RTINSECONDS=20.9485
SCANS=117,131
PEPMASS=448.88104	31674
CHARGE=2+
187.92654	92	
214.93487	720	1+
214.99226	72	
218.93388	136	
224.94358	142	
228.09572	60	
229.49739	108	
230.86108	68	
230.90999	128	
231.94398	54	
232.90720	62	
232.94275	392	1+
234.94727	58	
235.92016	66	
240.74281	70	
241.06927	84	
244.97459	54	
250.95008	78	
253.90757	68	
253.97204	78	
255.44967	96	
258.12710	52	
258.48048	56	
260.97794	84	
262.90372	98	
263.43507	60	
263.92936	82	
268.99982	68	
272.96533	72	
273.94255	470	1+
274.94717	388	1+
276.91582	112	
276.97835	66	
280.91132	154	
284.92842	68	
286.87686	56	
291.93371	58	
293.19186	76	
294.98816	54	
297.00891	82	
298.23561	72	
298.92026	56	
301.91694	72	
302.78255	96	
304.93019	84	
304.97031	170	
305.95338	52	
307.02374	64	
307.88602	100	
311.95995	64	
312.92767	94	
316.85263	56	
316.88852	54	
316.93079	142	
317.02432	70	
318.87046	126	
321.22872	110	
322.91179	86	
322.98145	616	1+
323.06202	52	
325.09416	58	
325.85690	60	
326.92093	74	
327.19041	72	
330.95400	74	
332.87366	54	
333.89683	70	
334.85372	52	
334.92741	86	
335.90215	88	
336.86153	50	
337.13018	54	
338.90793	68	
340.01864	66	
340.99203	994	1+
341.24114	56	
342.41032	62	
343.00029	62	
343.05788	62	
344.00218	54	
344.89192	152	
345.99173	276	1+
346.90142	70	
347.02543	70	
348.84407	114	
348.96263	640	1+
349.25707	54	
349.88083	78	
351.10979	54	
353.83252	60	
353.94140	68	
354.91423	112	
358.88857	58	
361.10999	82	
361.14651	80	
361.39998	80	
361.91929	56	
363.02391	68	
363.06826	62	
363.85943	88	
364.00738	140	
364.86353	68	
364.91006	80	
364.97204	52	
365.01175	98	
365.91127	66	
366.86158	294	
366.96679	280	1+
367.91904	98	
368.89047	84	
369.36918	152	
370.37794	62	
370.89810	108	
372.29747	78	
372.93548	122	1+
373.27184	62	
374.43887	52	
374.87398	52	
376.91914	56	
378.83842	94	
378.89321	100	
380.87504	104	
380.91235	162	
381.06470	52	
383.36842	66	
383.85840	184	
384.13567	64	
384.86960	744	1+
384.98292	142	
386.02730	128	1+
386.93186	68	
389.83422	56	
389.99334	78	
391.20988	66	
391.86810	88	
402.87588	130	
402.99616	82	
404.41173	60	
406.83364	64	
408.00058	78	
408.18881	74	
408.84590	62	
409.02996	54	
409.22204	56	
425.14617	50	
426.01417	346	1+
429.85451	66	
432.79913	52	
436.89991	58	
442.95934	60	
446.87781	58	
448.15143	66	
448.27023	134	
449.31260	134	
450.22604	82	
450.29545	56	
459.89048	76	
474.85417	90	
477.80130	56	
478.85145	64	
485.86322	68	
491.86461	192	1+
597.86551	54	
671.45779	50	
718.76604	318	1+
724.80525	232	1+
725.80763	154	1+
734.71297	188	1+
847.65682	106	1+
END IONS

###FS:    #m/z: 370.90171 #charge 2+
###MS: 117
###MSMS: 132
BEGIN IONS
TITLE=Cmpd 110, +MS2(370.9017), 23.0eV, 0.4min #132
RTINSECONDS=20.997
SCANS=117,132
PEPMASS=370.90171	28384
CHARGE=2+
146.15300	36	
200.89991	64	
201.89866	52	
202.91203	48	
202.96391	56	
203.02746	80	
205.01821	64	
205.93796	76	
207.00525	72	
213.05953	50	
214.94227	120	
215.90610	52	
218.11542	52	
218.88593	52	
219.94137	60	
219.98353	68	
220.93956	62	
223.93839	98	
224.95073	46	
226.02976	70	
227.05757	64	
228.93363	38	
229.89288	62	
230.92413	78	
230.95241	64	
230.99578	78	
232.93601	58	
234.96871	40	
236.96818	70	
237.95133	60	
238.56841	36	
238.92461	70	
241.01699	42	
241.99183	50	
244.99968	32	
245.91058	34	
246.14414	38	
246.91500	58	
246.95695	132	
247.03044	66	
247.90934	194	
247.95135	72	
248.93183	184	
248.96623	66	
250.93681	50	
251.15376	70	
252.92185	56	
256.68624	40	
259.84579	74	
260.02877	34	
260.12604	62	
262.93219	128	
264.91730	56	
264.95931	192	
265.91670	608	
266.00349	44	
266.13946	70	
266.94803	212	
267.02648	62	
268.28112	38	
268.95777	64	
270.84278	50	
270.93016	58	
274.94652	68	
275.09851	62	
278.88023	94	
280.07856	36	
281.43675	50	
282.85320	70	
282.91871	40	
282.97428	42	
283.93874	94	
284.07851	90	
284.95914	610	
285.00356	46	
285.03337	52	
287.40237	88	
287.93040	34	
287.97695	56	
288.87440	40	
288.93313	94	
288.99495	42	
289.02413	44	
289.94111	40	
292.43603	70	
292.93190	42	
293.92514	102	
294.92695	100	
296.94863	42	
298.41355	86	
302.91471	104	
305.93905	54	
306.95634	58	
311.09163	56	
311.96252	40	
315.20019	32	
316.93229	54	
318.91303	50	
318.94980	34	
320.09606	36	
323.48714	38	
323.96085	72	
324.05784	50	
324.94979	94	
326.07918	32	
329.14112	54	
329.25625	164	1+
329.93352	32	
330.20507	56	
331.15427	50	
331.96299	40	
333.13598	40	
333.87819	42	
336.86968	38	
336.92713	46	
338.83197	34	
338.92607	56	
342.91584	48	
343.12076	40	
343.97902	34	
344.81527	34	
353.00817	64	
353.20383	42	
353.92781	34	
354.89147	58	
367.80678	68	
368.20056	44	
369.79392	38	
370.24404	60	
371.13216	108	
371.21201	124	
372.16611	66	
380.91554	56	
381.85865	36	
383.89445	46	
392.84590	54	
400.21441	54	
412.89449	60	
420.82617	46	
428.84763	64	
442.90839	44	
450.86913	36	
471.91795	48	
490.86700	36	
530.85079	44	
554.85816	48	
558.81836	34	
565.30601	42	
579.86385	60	
596.81259	32	
727.17427	122	
END IONS

###FS:    #m/z: 505.87994 #charge 1+
###MS: 117
###MSMS: 133
BEGIN IONS
TITLE=Cmpd 111, +MS2(505.8799), 27.4eV, 0.4min #133
RTINSECONDS=21.0465
SCANS=117,133
PEPMASS=505.87994	24512
CHARGE=1+
212.96864	50	
214.89703	56	
214.93515	944	
216.93827	204	
221.16981	50	
222.91831	66	
223.16897	72	
224.07314	56	
228.97258	70	
229.87612	58	
230.90096	60	
236.24687	86	
240.16505	56	
241.08555	52	
243.93243	72	
246.95703	74	
248.91922	60	
250.95686	74	
251.35799	78	
252.13579	54	
252.91179	80	
256.96659	54	
262.93402	118	
263.43147	82	
264.93813	134	
267.17313	58	
269.04278	80	
269.97949	60	
272.44486	76	
272.90356	70	
275.90108	64	
275.96114	52	
275.99077	52	
282.91960	66	
283.91032	82	
284.91132	74	
289.94596	52	
293.42880	72	
294.98788	66	
295.20603	60	
301.92508	84	
302.12450	62	
311.21238	120	
312.16305	52	
312.20838	84	
312.90014	50	
312.93917	68	
314.39339	72	
316.44028	54	
317.20367	60	
320.08455	58	
321.91631	64	
323.24601	50	
324.83830	82	
329.01666	62	
332.29262	80	
332.41122	68	
334.93687	80	
335.82186	56	
335.89636	60	
336.97471	188	1+
338.33652	88	
338.99893	52	
339.88350	58	
340.92692	84	
341.02693	62	
341.06636	60	
344.88795	106	
344.97565	70	
345.90166	88	
346.07995	100	
347.87870	68	
351.88534	56	
354.86551	56	
355.19498	62	
355.86498	52	
357.26866	56	
358.85407	62	
359.90000	74	
362.92295	104	
366.87511	52	
368.91914	52	
369.87014	58	
371.86047	110	
372.98577	92	
373.87539	54	
374.99010	68	
375.81220	76	
376.34841	62	
378.89410	58	
379.03588	60	
380.91633	242	1+
384.43475	72	
384.90274	116	
386.90607	90	
387.82900	54	
388.39426	66	
388.86087	62	
389.83468	128	
389.90529	60	
392.00171	62	
392.39330	60	
396.92129	62	
398.82779	174	1+
400.96643	54	
401.89320	74	
402.99911	68	
403.43044	76	
403.95398	52	
404.90893	76	
406.91473	74	
407.84908	128	
408.91341	94	
409.84842	62	
413.84605	62	
414.85775	90	
417.85687	68	
417.89404	102	
418.00584	50	
419.83985	56	
419.89732	230	1+
422.36820	72	
422.83797	56	
423.08962	60	
424.91798	76	
425.84444	64	
427.82947	74	
428.88900	118	
432.87154	94	
433.87453	72	
434.91361	60	
436.85534	94	
440.84731	110	
440.90938	50	
441.29079	58	
442.87054	124	
443.82084	50	
444.85040	54	
446.84680	60	
453.84607	58	
458.89063	116	
461.23862	50	
461.83627	64	
463.86374	92	
464.87750	402	1+
466.26452	56	
474.86160	130	
476.90105	60	
478.84015	50	
481.82831	50	
499.89159	90	
505.26888	120	
505.35660	146	
506.84952	88	
507.38682	54	
END IONS

###FS:    #m/z: 409.89051 #charge 1+
###MS: 117
###MSMS: 134
BEGIN IONS
TITLE=Cmpd 112, +MS2(409.8905), 23.4eV, 0.4min #134
RTINSECONDS=21.1025
SCANS=117,134
PEPMASS=409.89051	26540
CHARGE=1+
152.57384	88	
193.96645	128	
194.47438	68	
199.95583	58	
203.96457	92	
214.93364	788	
215.02687	56	
215.95090	66	
218.92729	140	
219.95269	74	
228.22253	52	
228.86563	52	
228.94726	114	
230.90536	54	
231.93585	50	
232.94304	164	
234.10672	40	
235.45088	48	
236.93302	60	
237.07360	50	
242.08981	76	
243.93573	104	
245.94468	56	
246.52174	84	
246.92263	70	
246.95670	92	
248.00472	92	
248.95675	66	
250.88610	56	
250.96661	46	
251.88210	68	
255.12280	56	
257.94961	62	
262.90153	216	1+
262.93338	104	
262.99571	64	
263.02591	86	
264.88612	102	
272.43113	54	
272.90276	62	
273.96723	90	
276.91665	96	
277.21578	48	
280.91974	90	
281.44109	58	
281.91122	288	1+
285.75414	42	
286.93102	114	
286.98464	42	
287.11214	76	
287.42973	72	
287.93774	108	
288.87230	50	
288.90367	58	
290.90783	54	
291.91553	70	
292.39212	54	
293.93033	100	
294.93095	58	
298.92260	200	
299.02456	72	
299.87626	44	
299.92574	76	
300.92419	246	
301.14426	72	
302.92495	66	
303.93085	358	1+
304.87999	52	
305.88429	64	
306.89259	94	
307.99178	74	
309.01981	90	
310.89052	40	
311.91322	62	
313.32267	66	
314.97065	82	
316.93371	586	1+
317.01042	44	
317.89927	76	
318.92940	186	1+
320.03953	42	
321.92047	88	
322.04477	44	
322.87539	48	
322.94572	272	
323.07011	52	
323.41154	70	
323.92207	88	
324.09639	52	
324.95677	56	
325.40814	62	
326.99202	46	
327.88423	62	
327.95971	82	
328.88341	56	
328.92338	224	
329.90323	86	
330.16526	44	
330.92281	132	
332.93759	68	
333.05460	60	
333.39924	44	
335.40243	74	
335.93555	86	
338.23196	44	
338.89251	54	
339.84515	46	
339.94697	60	
340.94064	56	
342.88887	50	
342.93262	118	
344.42214	88	
344.91008	90	
345.94266	56	
346.06482	42	
346.30083	40	
346.91440	362	1+
347.83125	86	
348.84142	44	
348.90020	52	
350.90240	128	
351.22968	84	
354.91339	120	
354.96696	68	
356.89455	108	1+
360.89266	92	
362.91829	60	
362.95971	50	
363.92970	58	
364.85344	48	
364.93157	114	
368.91373	294	1+
368.96208	44	
369.17732	100	
369.37136	98	
369.96366	60	
370.24977	72	
370.37041	96	
371.30169	44	
372.90003	122	
373.89589	74	
374.92747	70	
377.92133	350	1+
382.25566	40	
386.93659	52	
386.99135	64	
387.93338	46	
392.21102	44	
392.88273	42	
393.11259	50	
394.94124	52	
395.93318	100	
408.96727	46	
409.25914	48	
410.22636	68	
411.18835	70	
411.29250	56	
411.42326	54	
414.87247	44	
END IONS

###FS:    #m/z: 544.87102 #charge 2+
###MS: 117
###MSMS: 135
BEGIN IONS
TITLE=Cmpd 113, +MS2(544.8710), 29.7eV, 0.4min #135
RTINSECONDS=21.176
SCANS=117,135
PEPMASS=544.87102	19824
CHARGE=2+
194.91937	114	
195.95814	64	
196.46330	138	
196.96794	62	
214.93111	578	1+
216.92745	70	
218.93472	56	
225.99546	92	
230.90695	64	
232.95380	144	
233.94549	136	
234.01132	74	
234.95620	68	
236.93229	78	
238.07720	56	
240.62011	74	
242.93511	56	
247.93399	56	
249.98113	70	
250.12580	58	
250.96316	56	
252.96739	56	
253.92979	102	
256.96053	112	
267.01818	74	
270.11361	80	
271.93907	170	
274.96914	128	
276.93051	64	
286.96184	58	
290.90836	54	
290.98396	72	
292.97538	120	
293.16115	84	
293.41608	74	
294.92915	54	
295.24232	54	
295.27714	68	
297.54754	60	
301.92603	68	
302.90574	130	
308.17707	56	
310.99728	156	
318.95582	232	
320.86660	88	
322.87010	58	
328.94316	68	
328.99920	550	
332.95467	64	
333.64380	58	
334.91548	84	
335.07116	56	
336.89271	116	
336.97020	352	
337.07821	60	
337.89039	78	
344.89498	136	
348.41874	74	
349.09703	58	
349.87666	114	
350.84487	62	
350.91820	96	
351.90683	80	
353.94629	76	
354.90082	78	
354.97942	616	1+
356.38954	82	
358.68882	56	
359.41159	72	
362.40418	72	
366.26833	56	
366.90207	100	
369.95673	56	
370.84706	70	
372.99249	794	1+
380.87495	68	
380.91643	62	
380.96259	96	
381.87495	72	
382.13132	116	
382.86585	166	
384.87638	64	
386.90092	72	
388.86605	234	
389.86399	118	
390.88838	68	
391.00381	178	
391.90605	70	
392.87661	68	
393.85215	92	
396.01296	92	
399.10119	68	
399.84264	62	
400.97026	78	
402.85146	64	
403.80614	88	
404.86888	66	
407.86343	58	
408.82684	140	
411.82632	140	1+
412.40912	86	
414.88347	64	
415.19523	64	
415.86683	60	
416.19914	66	
416.86117	164	
418.83877	116	
420.84520	372	1+
420.92010	96	
422.82992	90	
424.32845	62	
424.85447	84	
426.83902	598	1+
430.96313	62	
431.87067	74	
432.86155	76	
434.84863	132	
434.88863	60	
436.97171	66	
438.87999	260	
439.10839	62	
439.19050	76	
441.72106	92	
442.37271	64	
443.84038	290	
443.93154	70	
444.84969	1700	1+
444.95638	96	
446.86718	154	
448.83823	72	
449.29350	56	
456.88189	176	1+
460.82641	56	
461.82749	362	
462.85722	1024	1+
466.80349	62	
466.85177	68	
472.88384	74	
474.85256	58	
478.84589	68	
479.83443	140	
479.89769	76	
480.84866	104	
480.89609	148	
486.88730	94	
488.83385	58	
490.84973	72	
492.85855	74	
498.30748	56	
503.16800	182	1+
506.84212	98	
510.35002	66	
522.87194	132	1+
527.41470	56	
528.49550	64	
531.87504	58	
544.31341	64	
545.29050	72	
648.83098	66	
683.75026	60	
691.82669	138	1+
704.75562	168	1+
725.16449	72	
881.61940	252	1+
962.69060	266	1+
1006.71552	116	1+
END IONS

###FS:    #m/z: 535.86392 #charge 2+
###MS: 117
###MSMS: 136
BEGIN IONS
TITLE=Cmpd 114, +MS2(535.8639), 29.2eV, 0.4min #136
RTINSECONDS=21.24
SCANS=117,136
PEPMASS=535.86392	19270
CHARGE=2+
214.93468	966	1+
232.95567	86	
233.95130	148	
234.95992	108	
235.95101	72	
236.93723	66	
239.96256	74	
241.97212	78	
245.91661	112	
252.96981	58	
255.39066	98	
255.42090	66	
255.95949	114	
256.44440	70	
257.06365	58	
259.00076	62	
261.16325	58	
262.93658	72	
263.43590	82	
263.93615	120	
274.46359	58	
274.90718	74	
274.94628	62	
282.91942	102	
283.95796	72	
284.36919	64	
284.41393	62	
291.96601	66	
293.91239	80	
295.16538	78	
295.92833	74	
297.20295	84	
301.92027	140	
302.44092	70	
302.90766	64	
304.23858	60	
317.86641	56	
320.92441	86	
322.90679	90	
327.96126	62	
330.90166	84	
332.91545	108	
333.40380	72	
336.89623	76	
338.90248	88	
338.92963	98	
340.87834	58	
343.87540	62	
344.89538	84	
346.91896	66	
350.87816	62	
350.95410	80	
351.89826	56	
353.91860	82	
353.98136	104	
354.85552	56	
356.91201	306	
361.91729	68	
362.89662	148	
362.93712	140	
363.89086	62	
364.79285	60	
366.90045	138	
373.93112	84	
374.88561	130	
374.93313	156	
375.91815	108	
376.90304	98	
378.92218	60	
378.95624	82	
380.92315	122	
381.85470	74	
381.91052	60	
383.90452	64	
385.23904	60	
386.90470	70	
388.96894	72	
390.87018	100	
391.90086	148	1+
393.83156	56	
394.83789	148	1+
398.85916	464	1+
402.39182	90	
406.28279	70	
408.87676	200	1+
410.86372	148	
412.12288	62	
412.85929	150	
413.80915	58	
413.86133	78	
415.83952	62	
415.90072	58	
416.86499	66	
417.82991	60	
417.90628	134	
418.89508	86	
420.90650	56	
421.85829	72	
422.94381	80	
423.68939	58	
424.73861	62	
424.87432	100	
426.83360	116	
426.88900	542	1+
427.09072	64	
427.47609	70	
427.80425	56	
428.85824	188	
429.85928	602	1+
429.90770	82	
430.85598	320	1+
431.89706	70	
432.14782	110	
434.83800	282	1+
436.33421	74	
436.87031	126	
442.32202	70	
447.88565	86	
448.82833	74	
449.84115	98	
450.91107	62	
451.37556	72	
452.85084	138	
452.90244	472	1+
453.84531	128	
455.83606	82	
457.82436	74	
458.82621	9562	1+
459.14155	64	
459.26955	64	
459.69387	76	
459.97195	84	
461.65475	86	
462.33702	78	
464.84014	62	
465.88353	72	
466.83559	62	
466.96194	88	
467.86381	112	
470.14016	80	
470.85361	344	1+
475.19364	76	
475.84258	170	
475.96500	76	
476.83715	1754	1+
481.83814	76	
483.88565	62	
489.88394	188	1+
492.86667	164	
493.85138	796	1+
496.16500	58	
496.85324	96	
496.90812	66	
499.86097	264	1+
510.77710	62	
510.88651	102	
512.87558	202	1+
516.27927	78	
516.87013	220	1+
533.42513	72	
538.87478	70	
539.89387	120	
542.86436	374	1+
556.35083	86	
618.78543	94	
623.02395	68	
626.83276	74	
704.78581	238	1+
770.81049	78	
888.77284	158	1+
896.73993	146	1+
908.74876	246	1+
1045.52191	62	
1071.63698	154	1+
END IONS

###FS:    #m/z: 487.91384 #charge 6+
###MS: 117
###MSMS: 137
BEGIN IONS
TITLE=Cmpd 115, +MS2(487.9138), 26.5eV, 0.4min #137
RTINSECONDS=21.3105
SCANS=117,137
PEPMASS=487.91384	33796
CHARGE=6+
197.93286	74	
214.93416	844	1+
215.00322	98	
216.94262	58	
218.92625	152	
218.99957	128	
225.97432	62	
230.96438	68	
232.95249	372	
233.00692	94	
235.95165	82	
242.16011	74	
243.95629	62	
245.18045	76	
245.97353	82	
254.43520	68	
255.42818	66	
256.89590	114	
262.93669	106	
263.92976	170	
266.92358	78	
266.99216	82	
268.97372	70	
270.02252	70	
270.19988	60	
271.93507	142	
273.94784	94	
276.44244	80	
276.88318	74	
276.97511	60	
277.90593	80	
283.90855	146	
285.89540	68	
286.40195	82	
286.99232	80	
288.19485	60	
290.89992	94	
290.93384	68	
292.91384	92	
293.17997	78	
293.92231	104	
294.10149	88	
294.98345	72	
300.02877	72	
301.94617	80	
302.42129	80	
303.60769	62	
306.44105	86	
314.90584	88	
315.87680	68	
318.87145	58	
318.95293	166	
319.96653	68	
320.92194	64	
320.96953	116	
321.93104	62	
322.88701	92	
323.40127	70	
324.88220	96	
328.99928	58	
331.14600	64	
332.01625	58	
332.87871	166	
333.22301	62	
333.86773	82	
336.87854	102	
336.97101	126	
338.91560	64	
338.95583	60	
340.99809	86	
344.89561	264	
344.94970	102	
345.87153	80	
348.96400	98	
350.89449	344	1+
352.88427	298	1+
354.98608	430	1+
357.04111	68	
358.87268	126	
360.88065	88	
362.02284	208	
362.90170	138	
364.01659	90	
364.23176	86	
364.89497	60	
365.85745	82	
366.88306	222	1+
367.02212	62	
367.16770	72	
368.90519	460	
373.89918	90	
375.00427	126	
376.88421	116	
377.94316	60	
378.38218	60	
378.84836	62	
379.87171	106	
380.03117	112	
380.07989	62	
380.87847	74	
380.94744	72	
381.87030	70	
382.08123	58	
382.85436	164	1+
382.91914	116	
383.22528	76	
383.92054	68	
383.98228	242	1+
384.86672	100	
385.37873	84	
392.85862	82	
393.05100	58	
393.32497	70	
393.89254	70	
394.87545	62	
395.90509	108	
399.90142	74	
400.01561	226	1+
401.82507	66	
401.92979	80	
402.07199	58	
404.87612	252	
405.13079	74	
405.87528	512	1+
407.84392	152	
409.90171	132	
412.86720	156	
414.87604	344	1+
417.84284	190	1+
419.20272	110	
419.24260	78	
421.04037	60	
423.83037	62	
424.89413	150	
425.87368	58	
428.87755	2472	1+
430.87223	184	
432.86965	178	
433.86836	98	
436.97796	58	
442.38324	84	
442.88812	74	
446.88753	968	1+
446.94847	108	
448.88957	88	
449.82758	66	
451.89045	118	
464.90197	278	1+
469.91025	72	
471.36839	102	
486.33705	94	
487.05253	86	
487.16185	70	
487.20986	70	
487.35939	78	
488.15923	58	
488.25081	74	
488.32125	64	
492.86036	64	
510.88677	74	
534.87555	96	
548.40211	66	
553.80855	62	
597.47944	76	
775.74004	128	1+
820.72067	850	1+
844.76363	204	1+
937.70692	156	1+
977.71820	104	1+
END IONS

###FS:    #m/z: 332.02676 #charge 5+
###MS: 117
###MSMS: 138
BEGIN IONS
TITLE=Cmpd 116, +MS2(332.0268), 23.0eV, 0.4min #138
RTINSECONDS=21.3735
SCANS=117,138
PEPMASS=332.02676	2264
CHARGE=5+
200.99653	68	
202.03771	72	
208.05223	54	
208.07873	56	
209.07696	62	
209.12260	78	
209.94821	80	
210.10829	56	
211.89533	58	
212.93795	100	
214.93296	90	
217.08376	72	
218.04414	38	
220.88083	66	
222.00225	68	
226.01856	84	
226.91468	48	
226.95180	58	
227.44224	72	
227.89812	52	
228.07613	40	
228.12673	56	
228.93301	86	
229.93489	42	
230.13054	46	
230.88743	44	
230.94089	96	
232.94320	44	
234.97658	58	
235.93961	132	
236.44770	60	
236.90531	68	
238.46362	68	
238.96202	64	
240.95070	78	
241.50091	60	
242.91485	58	
243.21082	56	
244.15809	56	
244.96296	48	
245.14024	48	
245.90343	100	
246.94300	66	
247.90531	40	
248.93505	136	
248.99513	132	
249.96481	112	
250.15984	74	
250.93489	132	
251.48252	74	
253.91209	46	
254.96301	90	
255.22814	38	
256.00063	54	
256.95527	44	
257.00104	70	
258.90371	60	
259.05568	72	
260.92679	112	
261.02727	56	
261.91533	46	
262.05107	36	
262.86809	64	
262.93233	150	
262.97999	42	
263.15547	44	
263.18449	100	
263.92427	254	
264.45108	72	
264.95162	118	
266.93350	92	
267.95117	82	
268.10868	68	
268.93117	286	1+
269.02627	52	
272.99512	130	
275.94516	64	
276.90927	68	
276.96681	66	
278.92629	218	1+
280.92099	78	
280.99173	60	
282.93302	40	
284.00355	46	
285.96580	76	
286.14451	54	
286.19352	76	
286.93896	102	
288.11422	50	
288.23033	62	
290.01757	82	
290.06198	48	
291.25769	52	
291.91679	90	
292.14513	118	
292.18680	104	
292.24448	62	
294.93323	114	
296.91437	62	
298.46723	36	
299.93367	56	
304.89288	64	
308.80734	46	
308.93194	240	
309.00294	44	
311.01772	56	
313.11972	52	
313.27833	40	
314.96617	44	
317.95182	88	
322.41890	46	
322.90599	62	
322.94265	42	
326.96449	44	
327.96130	46	
330.83625	42	
331.23815	90	
331.74135	58	
331.98252	40	
332.12950	102	
332.22392	164	
332.88573	134	
333.17009	46	
334.88211	64	
337.00084	62	
340.91592	64	
342.86897	38	
348.90075	54	
350.90081	156	
354.90982	48	
358.60951	68	
359.94128	36	
364.16477	52	
368.90607	304	
370.75538	100	
373.85512	42	
378.91692	56	
384.86600	62	
386.85388	50	
388.12595	40	
389.20663	38	
393.85715	74	
393.93462	44	
399.94137	66	
404.97731	62	
412.91188	40	
414.86563	46	
418.85494	48	
458.65785	90	
516.79402	56	
529.00703	40	
568.91030	538	1+
580.84247	494	1+
813.98550	36	
END IONS

###FS:    #m/z: 526.86314 #charge 1+
###MS: 117
###MSMS: 139
BEGIN IONS
TITLE=Cmpd 117, +MS2(526.8631), 28.6eV, 0.4min #139
RTINSECONDS=21.436
SCANS=117,139
PEPMASS=526.86314	19578
CHARGE=1+
214.93602	834	
219.95156	64	
224.93780	74	
228.94217	56	
230.95181	64	
232.94119	336	1+
234.96581	74	
240.94287	98	
242.03271	62	
246.93439	64	
248.91416	64	
253.92798	88	
254.93410	58	
255.42875	86	
258.91534	74	
263.94236	90	
264.45060	62	
266.90306	62	
272.94202	76	
273.96534	76	
274.94929	688	1+
283.91023	68	
284.95535	74	
285.47788	102	
285.95336	86	
286.99259	72	
292.11038	56	
292.90095	68	
293.87614	56	
293.91600	82	
301.93053	76	
302.42138	60	
305.11757	68	
306.45818	96	
306.98909	68	
308.92607	68	
311.16654	60	
314.87474	246	
318.95532	120	
320.01010	54	
324.40922	70	
326.40144	70	
327.99979	72	
328.91537	106	
330.91610	182	
332.88280	356	
333.08741	80	
333.23714	60	
334.86445	56	
336.41376	60	
336.98158	64	
338.95183	60	
341.88091	72	
342.18451	58	
344.89883	96	
345.23006	56	
350.89103	652	
350.97476	80	
352.94628	106	
353.14182	62	
354.98267	120	
356.83630	58	
356.96093	72	
358.89855	58	
360.86656	88	
362.94562	94	
364.93083	128	
365.02894	66	
366.94104	66	
367.89193	62	
368.90436	868	1+
368.96798	62	
371.22571	64	
371.80707	58	
372.84786	108	
373.91649	64	
374.83871	76	
374.95295	70	
380.91946	88	
386.92911	86	
388.95194	56	
391.91100	92	
392.85585	294	
393.88611	56	
398.31462	106	
398.97613	92	
400.96023	78	
401.23528	56	
401.82622	60	
402.89595	124	
403.80695	96	
404.87531	92	
408.81780	120	
410.69590	60	
410.86496	1226	1+
410.92540	62	
412.48222	58	
413.88270	64	
416.88081	250	1+
417.07476	84	
418.97539	142	
419.82405	72	
420.82608	142	
420.90286	114	
421.21814	56	
421.83810	72	
421.98522	72	
422.90017	62	
425.84101	328	1+
426.03368	70	
426.83571	202	1+
428.87719	3826	
429.14065	74	
429.87419	76	
430.94146	68	
432.86956	92	
434.87469	78	
435.85327	54	
436.00465	70	
436.80946	72	
438.96999	68	
440.86049	78	
441.85374	64	
442.89764	58	
443.83239	338	
443.99734	58	
444.84161	984	1+
444.90487	118	
444.95193	200	1+
445.55081	106	1+
446.88795	2562	
448.81638	74	
451.89453	124	
452.84267	128	1+
456.34854	58	
456.82911	102	
461.84986	62	
461.90924	56	
462.87151	132	
463.26436	60	
463.81625	64	
463.85447	88	
463.92138	74	
464.89827	792	
467.86614	58	
469.90209	94	
470.92382	144	
474.94047	62	
476.90006	84	
478.92103	68	
484.86727	76	
485.86585	96	
487.25009	100	
488.22218	70	
490.85839	110	
492.87017	240	1+
494.83584	62	
502.86758	56	
506.94435	82	
508.87700	56	
510.89694	68	
526.37793	118	
END IONS

###FS:    #m/z: 352.92922 #charge 1+
###MS: 117
###MSMS: 140
BEGIN IONS
TITLE=Cmpd 118, +MS2(352.9292), 23.0eV, 0.4min #140
RTINSECONDS=21.46
SCANS=117,140
PEPMASS=352.92922	59936
CHARGE=1+
147.95848	18	
153.84176	18	
155.17018	18	
156.60289	18	
158.99101	18	
160.62419	18	
160.82726	18	
164.18466	18	
164.45394	18	
165.15511	18	
167.03670	18	
167.65493	18	
170.46826	18	
171.18899	18	
173.75122	18	
174.48579	18	
176.74417	18	
177.66700	18	
178.60626	18	
180.01275	18	
181.65119	18	
182.18244	18	
188.18912	18	
188.89943	18	
189.47732	18	
193.87619	18	
196.69438	18	
196.80488	18	
198.10372	18	
199.65163	18	
200.01170	18	
200.29776	18	
201.00130	62	
201.88820	70	
201.91567	20	
202.01093	20	
207.97069	80	
210.89667	98	
210.93709	60	
211.88870	64	
212.91699	104	
214.93625	166	
218.94486	50	
220.02326	52	
221.88912	56	
222.14356	40	
222.85927	56	
226.94280	66	
228.90621	292	1+
228.94618	272	
229.95975	18	
230.72893	18	
230.78987	32	
230.90619	1352	
231.12589	24	
233.05219	18	
233.29278	20	
233.50139	18	
234.18403	18	
235.28639	18	
237.51505	18	
238.86054	18	
238.92067	62	
240.92034	22	
242.93647	64	
243.95228	18	
244.97032	52	
245.92906	30	
246.17208	18	
246.91345	230	
246.95769	144	
247.19698	18	
248.33573	18	
248.69803	24	
248.91863	710	
248.96661	158	
249.32572	22	
249.57871	18	
250.23660	26	
251.92410	268	1+
252.54534	18	
252.97598	92	
253.91627	88	
254.61522	18	
255.38259	18	
256.15952	18	
256.91288	98	
257.45562	18	
258.82258	18	
258.86940	42	
260.92576	58	
260.96026	36	
263.52460	18	
264.93204	392	1+
264.97025	48	
265.90398	42	
266.23415	18	
267.60271	26	
268.94072	36	
269.93330	380	
269.99643	24	
270.06354	32	
270.93571	168	
271.17134	18	
271.91562	48	
271.95002	100	
272.63923	18	
272.92114	20	
275.26441	18	
275.42127	18	
275.71769	18	
276.55551	18	
277.60019	18	
278.63808	18	
278.95865	58	
281.08055	18	
283.12703	18	
284.08546	64	
284.52500	18	
285.13659	18	
285.78502	36	
286.95643	108	
286.99753	56	
287.93997	510	1+
288.74627	20	
288.94105	328	1+
289.12345	18	
289.97622	50	
291.67469	54	
291.83561	18	
292.19460	18	
292.92552	30	
293.45279	18	
296.73222	18	
296.92732	80	
298.42197	94	
299.70247	18	
303.01198	18	
303.59278	18	
304.95226	100	
306.18331	54	
306.86383	18	
306.94276	56	
307.30340	22	
310.89072	32	
310.94432	68	
311.21130	58	
320.91752	66	
328.94080	30	
331.96805	34	
352.16880	50	
353.04830	46	
353.16960	208	1+
353.24973	74	
353.28597	24	
354.48132	32	
END IONS

###FS:    #m/z: 358.92495 #charge 1+
###MS: 117
###MSMS: 141
BEGIN IONS
TITLE=Cmpd 119, +MS2(358.9249), 23.0eV, 0.4min #141
RTINSECONDS=21.487
SCANS=117,141
PEPMASS=358.92495	71706
CHARGE=1+
144.84173	18	
145.78183	18	
146.92224	18	
147.84352	18	
147.95848	18	
148.87979	18	
149.15226	18	
149.27735	18	
154.23284	18	
154.32416	18	
157.78809	18	
159.32228	18	
160.89054	18	
161.71762	18	
161.75769	18	
162.00826	18	
162.65396	18	
164.18466	18	
166.80600	18	
167.71274	18	
175.08290	18	
177.10742	18	
177.37311	18	
179.19631	18	
182.15764	18	
183.47841	18	
185.66525	18	
189.37613	18	
192.59860	36	
194.63585	26	
194.92672	384	
194.98184	40	
195.96191	72	
214.93885	54	
221.95151	46	
223.62473	18	
226.82863	18	
230.30233	18	
230.91252	126	
230.96411	44	
232.09598	54	
232.96719	60	
233.09437	24	
234.62849	32	
235.14177	58	
235.95217	58	
236.43978	18	
236.91192	70	
238.32514	18	
238.94172	18	
239.41262	76	
240.35637	18	
245.95789	18	
247.04267	66	
247.74846	18	
248.91503	62	
248.94907	60	
248.98584	18	
249.32987	18	
249.36304	18	
249.94400	60	
252.92395	62	
253.00370	38	
253.71514	20	
253.95905	246	
254.01848	18	
254.93630	64	
256.10909	18	
256.16372	18	
258.91300	142	
259.91411	106	
262.97073	22	
263.13257	18	
264.95885	18	
266.11848	18	
266.47414	18	
268.78102	18	
270.96890	56	
271.96900	90	
272.86961	74	
272.95151	18	
273.07672	84	
274.95445	60	
275.94902	54	
276.49874	18	
276.92489	374	1+
276.97910	108	
277.44271	18	
278.41457	18	
278.54603	18	
278.90901	40	
279.90191	18	
281.52978	18	
282.06758	18	
282.50877	18	
283.42267	72	
284.03699	46	
285.93890	60	
286.51284	18	
286.91792	84	
286.95378	98	
287.92137	108	
288.75297	18	
290.21842	18	
290.61223	18	
291.24376	18	
292.05098	18	
292.17664	18	
293.98002	34	
294.93882	800	1+
295.90107	36	
295.97955	28	
296.32073	18	
299.08042	48	
299.51157	18	
299.59565	20	
299.94157	348	1+
300.17123	76	
300.73986	18	
300.80362	18	
301.43245	20	
302.46370	18	
302.71950	18	
302.90007	68	
305.26511	18	
305.52209	18	
305.79296	18	
306.20178	18	
307.90016	56	
308.57743	18	
312.94597	144	
313.17963	18	
313.76544	18	
313.87709	18	
313.98826	30	
314.92939	18	
316.92397	100	
317.55380	18	
317.72229	18	
317.95477	1084	1+
319.73444	70	
320.53423	24	
325.02354	20	
327.04818	20	
334.96904	44	
335.96613	226	
336.98905	30	
341.94990	72	
344.19153	26	
352.72890	28	
358.04864	50	
359.20129	42	
359.31085	32	
360.28777	60	
END IONS

###FS:    #m/z: 397.91608 #charge 1+
###MS: 117
###MSMS: 142
BEGIN IONS
TITLE=Cmpd 120, +MS2(397.9161), 23.0eV, 0.4min #142
RTINSECONDS=21.517
SCANS=117,142
PEPMASS=397.91608	56220
CHARGE=1+
198.94380	78	
212.96739	96	
214.13915	64	
214.93488	156	
216.93593	144	
216.96776	54	
218.95324	46	
229.91185	40	
232.95149	44	
234.22192	24	
245.05710	48	
248.91126	64	
250.92441	62	
251.00038	40	
251.07507	40	
252.91026	28	
254.60215	92	
254.89684	224	1+
254.95159	40	
255.94435	74	
256.98763	36	
264.06225	38	
266.90273	60	
268.98239	50	
269.24174	38	
270.91591	50	
271.17497	54	
272.90319	204	
273.89776	252	
274.89953	238	
275.97719	26	
278.90166	48	
280.49515	90	
286.85075	30	
290.91410	300	
291.91403	546	1+
292.91657	364	1+
292.99369	32	
293.66200	22	
295.42535	52	
297.84515	44	
298.90365	76	
299.03936	42	
299.94461	108	
302.91224	40	
304.89786	52	
304.94802	40	
308.93197	38	
309.92612	80	
310.92157	414	1+
310.97966	116	
314.92050	46	
314.97376	24	
315.89546	48	
315.93273	34	
316.92205	80	
320.73868	22	
320.87577	1464	1+
321.40712	74	
322.15187	30	
322.92040	32	
322.99381	26	
323.15845	38	
323.78927	34	
329.20745	58	
330.96844	50	
331.90135	72	
332.87701	68	
332.93159	48	
332.99316	50	
333.96807	20	
334.00558	48	
334.92780	312	
335.84695	18	
336.66295	30	
337.02874	46	
338.88818	1256	1+
339.30418	34	
340.42639	52	
349.32913	20	
351.91841	52	
352.91171	86	
354.91971	74	
355.92213	34	
356.94114	30	
357.13892	54	
357.91356	40	
361.91849	52	
370.91120	38	
373.89899	24	
375.97151	44	
376.97959	44	
377.92145	48	
379.22571	44	
379.92591	102	
382.97863	50	
386.81181	58	
394.87886	36	
396.93174	50	
397.21477	74	
397.54010	92	
397.93678	42	
398.26915	28	
398.93378	32	
END IONS

###FS:    #m/z: 419.40583 #charge 1+
###MS: 376
###MSMS: 377
BEGIN IONS
TITLE=Cmpd 121, +MS2(419.4058), 23.8eV, 2.5min #377
RTINSECONDS=149.666
SCANS=376-377
PEPMASS=419.40583	37220
CHARGE=1+
196.93061	90	
200.95877	142	
208.23559	92	
214.93433	3022	
216.93106	172	
218.92610	266	
221.10431	108	
222.92329	106	
226.07745	156	1+
230.90227	212	1+
232.96608	314	
233.14887	128	
234.48756	124	
235.95604	102	
239.91769	106	
241.09159	92	
241.17620	100	
244.03564	86	
244.92239	136	
245.09401	88	
246.07073	88	
246.91995	86	
250.88860	162	
250.92746	472	
252.18284	110	
254.89725	666	1+
255.95934	110	
257.35584	86	
257.41404	106	
258.87254	514	1+
261.88782	86	
261.93024	144	
264.92442	104	
265.26255	92	
265.90436	90	
266.88309	114	
268.93600	122	
272.90383	2756	1+
273.02264	112	
276.92524	154	
278.92429	332	
280.55433	92	
281.21871	92	
282.89208	134	
282.99112	94	
285.93687	504	1+
286.94298	400	1+
287.87233	168	
289.91019	182	
290.37180	86	
290.45624	86	
290.91543	3342	1+
293.19243	104	
293.88330	110	
295.21632	146	
295.86498	124	
296.89124	1190	1+
296.93294	1186	
297.02964	118	
297.15355	544	
297.46500	90	
299.36524	226	1+
300.41569	126	
300.88691	200	
300.94551	150	
301.00348	90	
301.89626	134	
304.43173	180	
304.93648	164	
306.90507	212	
308.92360	1550	1+
310.86295	110	
310.91224	1112	1+
312.40308	192	
313.39131	522	1+
313.44029	286	1+
313.90244	1344	1+
314.39155	418	1+
314.90470	1018	1+
314.94743	730	1+
315.16840	442	
315.71898	96	
316.87196	196	
316.91102	382	
317.38321	216	
317.89341	2118	1+
318.40683	174	
318.89634	1836	1+
319.21487	116	
319.41155	292	1+
319.47647	86	
321.91865	286	
322.41587	236	
322.90264	816	1+
323.41490	130	
323.44964	92	
323.60179	108	
323.85106	156	
325.38558	1312	1+
325.57147	200	
325.88882	236	
326.38576	988	1+
326.92462	332	
327.22032	98	
327.55750	114	
327.90316	1256	1+
328.29399	102	
328.41276	194	
328.90540	790	1+
329.40535	152	
330.41308	110	
330.91776	628	1+
331.25768	252	1+
331.38971	250	
333.03655	184	
333.09154	92	
333.17511	236	
334.39037	190	
334.90955	330	
334.97205	90	
335.39504	1612	1+
336.90396	2374	
336.99972	158	
337.38357	98	
337.84052	124	
337.90345	2478	1+
340.22836	204	1+
340.55432	120	
340.58937	144	
340.65518	118	
340.86254	326	1+
342.55945	104	
344.39376	1534	1+
346.89182	1372	1+
347.23986	150	
347.42199	296	
348.41623	326	1+
349.91313	150	
351.06059	114	
351.43523	90	
351.89727	170	
352.40238	118	
352.90940	500	
353.39768	1240	1+
353.57065	116	
354.21478	274	1+
354.56262	88	
354.91070	5602	1+
355.08958	106	
356.75849	88	
356.91495	1762	
357.37887	176	
357.88307	146	
358.39011	134	
359.91051	10510	1+
360.05546	108	
360.38258	200	
361.41771	152	
362.38141	110	
362.42228	130	
363.22127	124	
363.40532	204	
363.90546	322	
364.41312	256	
364.90184	702	1+
364.94864	118	
365.38102	128	
366.24021	90	
369.90532	90	
371.40389	460	1+
371.92231	96	
372.21068	184	1+
375.03151	112	
377.92288	27326	1+
378.03471	158	
378.13880	94	
378.37852	250	1+
378.99084	134	
379.10668	86	
379.19193	96	
381.41851	126	
383.86884	102	
389.92563	220	1+
390.90420	208	1+
395.93581	4504	1+
397.93685	846	1+
400.87539	122	
400.94480	404	1+
402.86391	150	
404.39838	140	
404.86079	148	1+
409.40393	88	
413.88809	188	1+
416.89358	800	1+
418.28346	88	
418.89347	330	
419.25816	202	
419.97360	110	
420.21841	102	
420.28579	120	
420.96347	96	
423.84592	86	
END IONS

###FS:    #m/z: 437.89365 #charge 2+
###MS: 376
###MSMS: 378
BEGIN IONS
TITLE=Cmpd 122, +MS2(437.8936), 24.5eV, 2.5min #378
RTINSECONDS=149.729
SCANS=376,378
PEPMASS=437.89365	37586
CHARGE=2+
198.95585	442	1+
200.95545	224	
214.93490	2010	1+
216.23453	98	
216.94037	184	
222.93783	376	1+
228.91227	102	
230.92240	150	
232.95458	302	
233.45471	146	
234.92815	166	
235.92047	176	1+
241.90723	266	1+
254.89024	248	1+
254.94284	306	
256.99711	134	
257.99118	96	
266.88576	158	
269.05371	152	1+
270.93520	138	
271.90121	2160	1+
271.93708	196	
272.43892	128	
272.90626	1866	1+
273.13926	92	
273.97846	118	
274.44735	92	
274.96566	116	
277.89438	98	
280.91864	128	
281.44768	92	
282.92094	180	
283.42239	164	
285.00495	112	
285.95954	118	
286.90899	110	
287.87540	98	
290.91655	2410	1+
292.43195	102	
294.87482	176	
295.87213	110	
296.88037	1118	1+
299.88360	98	
299.92591	98	
300.90997	118	
303.94899	106	
304.42220	214	
304.95248	104	
306.06962	100	
306.20803	98	
308.41222	130	
308.87405	114	
308.92835	1092	1+
311.39763	142	
311.88194	144	
312.89506	112	
313.93934	226	
314.08479	168	1+
314.89079	1752	1+
315.35405	158	
315.46121	226	1+
317.92283	132	
318.89912	728	1+
321.36317	100	
321.89830	1732	1+
322.41240	300	
322.89810	1310	1+
323.39567	146	
323.56390	124	
324.39315	126	
325.88188	98	
326.57424	110	
326.94280	112	
327.90705	166	
329.01159	114	
329.34979	158	
329.85689	126	
329.90551	454	
331.94987	384	
332.88898	1912	1+
332.94120	388	
333.10907	110	
333.37527	650	1+
334.19237	120	
334.85877	288	
336.90526	1498	1+
337.19077	92	
337.39629	208	
337.56807	220	
337.98577	102	
338.37680	148	
339.37847	282	
339.89961	210	
340.42696	162	
343.64801	92	
343.89098	1094	1+
344.22717	190	
344.41622	172	
344.60502	92	
344.89553	740	1+
345.41240	158	
346.89952	890	1+
346.98514	94	
347.20208	98	
347.36452	600	
347.41672	96	
348.21146	144	
348.38648	342	
348.96220	170	
349.39886	242	
349.89600	2666	1+
349.96931	156	
350.20189	110	
350.24593	102	
350.39227	416	
351.03398	104	
351.37626	386	
353.46287	92	
353.89116	2112	1+
354.38305	192	
354.89554	1396	1+
355.37748	278	
355.91146	1708	1+
356.12531	96	
356.56978	106	
356.90980	1232	1+
357.55265	100	
358.20093	140	
360.88762	5020	1+
361.39391	356	
362.39069	386	
363.40174	370	
364.38702	372	
366.37243	1228	1+
366.88343	440	
367.56537	144	
367.89838	1456	1+
368.81310	94	
368.90488	1198	1+
370.03983	160	1+
370.56929	96	
370.94032	126	
371.89445	1788	1+
372.38083	244	
372.42647	100	
372.68012	94	
372.99465	132	
373.26314	120	
373.97734	132	
376.00185	114	
377.20107	100	
377.92367	904	
378.89697	2750	1+
379.38642	252	1+
381.89396	406	
382.37976	158	
383.59805	104	
384.23392	210	1+
389.30048	106	
391.58484	100	
391.91530	342	
392.87335	222	1+
395.86834	132	
395.93440	438	
396.07315	164	1+
396.90527	1132	
397.19080	146	1+
397.94050	128	
401.92020	128	
410.42591	100	
410.55793	94	
414.20434	308	1+
425.86337	124	
426.38915	104	
427.31510	94	
430.49270	92	
430.82450	92	
430.90470	110	
431.36956	168	1+
437.88647	220	
438.23172	184	
439.37646	100	
440.18297	94	
446.88640	300	1+
452.85412	174	1+
455.90453	112	
458.88989	190	
460.86734	140	
460.91780	94	
469.82366	96	
473.84790	128	
474.81554	130	
479.33878	120	
491.84872	112	
504.88262	286	1+
506.86580	480	1+
509.86407	306	1+
524.85930	1386	1+
528.06867	154	1+
534.78425	100	
566.81603	994	1+
584.82896	1806	1+
602.83957	956	1+
608.78202	370	1+
612.77359	278	1+
619.85929	454	1+
621.03826	140	1+
625.79815	758	1+
626.79844	534	1+
633.73778	264	1+
651.77172	436	1+
652.77785	254	1+
655.80778	472	1+
656.80203	302	1+
659.78612	522	1+
660.80007	364	1+
662.81106	536	1+
670.67754	202	1+
670.80886	362	1+
680.77658	572	1+
682.11033	288	1+
682.76661	510	1+
683.87732	358	1+
684.74520	358	1+
684.88498	246	1+
700.91746	376	1+
702.78560	1032	1+
704.79288	698	1+
711.42582	134	1+
711.73134	3232	1+
715.75721	778	1+
716.77094	550	1+
717.44098	454	1+
718.78415	988	1+
723.61570	182	1+
727.43609	180	1+
729.74435	1536	1+
739.77617	1166	1+
740.77993	878	1+
744.09448	190	1+
744.79324	1024	1+
746.22752	108	1+
747.75829	2040	1+
751.76915	600	1+
753.75836	714	1+
754.75405	482	1+
756.11763	146	1+
764.77584	2128	1+
765.66318	184	1+
769.79379	452	1+
771.78020	544	1+
776.77623	412	1+
780.81745	378	1+
780.99634	150	1+
787.77775	288	1+
794.73100	158	1+
799.77013	218	1+
800.75896	212	1+
804.79307	526	1+
805.79805	408	1+
816.77568	222	1+
819.73453	218	1+
823.73769	220	1+
824.74405	184	1+
827.74396	550	1+
839.78035	160	1+
842.72724	134	1+
852.84539	224	1+
857.70092	234	1+
862.72453	160	1+
866.69775	156	1+
872.62319	244	1+
END IONS

###FS:    #m/z: 380.41437 #charge 2+
###MS: 376
###MSMS: 379
BEGIN IONS
TITLE=Cmpd 123, +MS2(380.4144), 23.0eV, 2.5min #379
RTINSECONDS=149.793
SCANS=376,379
PEPMASS=380.41437	23230
CHARGE=2+
187.92669	94	
194.92161	116	
206.93117	76	
212.94926	128	
214.93309	3668	1+
218.92742	280	
222.91111	84	
222.94696	76	
223.95054	152	
224.92311	118	
226.90525	76	
228.97480	74	
229.90153	70	
231.95234	78	
233.94707	152	
234.94932	130	
236.43199	90	
236.92275	74	
238.92826	144	
239.90244	72	
240.94407	176	
241.97641	94	
242.08758	72	
242.94664	92	
243.54810	94	
245.93112	186	
248.37067	74	
248.89008	154	1+
248.96114	78	
250.93445	200	
251.03574	114	
251.92992	114	
252.92414	254	
252.95814	180	
253.96203	70	
255.95057	94	
256.92890	848	1+
257.61181	86	
258.15984	72	
258.40513	70	
258.90618	128	
259.02725	88	
260.96171	72	
261.42855	80	
263.88479	72	
264.43225	138	
266.51749	80	
266.89512	72	
267.91201	96	
268.40853	76	
268.94003	364	
269.93315	766	1+
270.85380	70	
270.93367	572	1+
271.72674	70	
271.88229	80	
274.93738	1284	1+
275.43495	70	
276.93263	238	
277.40498	94	
277.83258	94	
277.90698	210	
278.37363	114	
278.91764	1458	1+
278.96052	92	
279.88218	240	
282.44793	100	
282.91956	416	1+
283.48664	88	
283.92514	330	1+
285.89236	110	
286.94630	808	1+
288.42402	134	
290.95460	76	
292.15135	72	
292.42807	254	1+
292.59510	72	
292.94911	1568	1+
293.56240	100	
293.86438	74	
293.90231	178	
296.39290	274	
296.93323	2426	1+
298.16557	74	
299.43573	106	
299.94217	574	
300.96590	136	
301.05989	94	
301.91839	424	1+
302.38719	228	1+
304.41855	102	
306.92365	92	
307.40063	608	1+
312.00124	72	
312.29473	128	
312.84724	76	
312.91707	150	
313.41419	216	
313.92494	210	
314.40329	1736	1+
314.94707	1106	
315.16720	138	
315.95006	1202	
316.94688	1892	1+
318.07648	84	
319.95218	114	
320.84661	72	
324.44997	130	
324.91317	128	
326.45251	108	
326.67389	72	
326.92371	148	
327.87575	72	
328.88956	78	
328.91178	92	
330.89701	154	1+
331.04016	70	
333.96739	168	
334.88844	236	
334.92531	102	
334.97329	134	
335.97181	92	
336.05647	70	
338.87407	206	
338.89789	196	
338.97607	146	
339.29536	86	
339.44486	78	
339.86490	96	
339.91108	98	
339.95239	160	
342.92340	70	
343.90807	94	
344.95377	76	
345.92442	82	
350.84376	96	
350.89462	76	
351.90476	156	
353.61192	100	
353.89234	92	
355.34531	76	
356.90960	776	1+
358.89705	142	
364.88468	96	
368.99952	70	
370.93881	82	
371.36246	84	
374.34450	74	
374.90540	312	
376.90388	86	
379.93301	210	
380.89754	84	
381.15628	80	
387.41265	94	
392.90763	90	
393.86406	74	
396.37020	78	
409.86559	78	
414.86275	74	
415.92209	72	
417.39594	82	
428.87086	84	
432.92670	106	
441.83279	70	
449.82169	68	
462.85555	80	
464.89265	728	1+
465.82529	70	
495.43478	90	
506.84879	330	1+
508.84484	260	1+
524.85438	656	1+
525.84846	376	1+
543.87175	296	1+
547.69519	134	
548.25046	124	1+
549.15931	136	1+
567.81752	296	1+
572.80300	348	1+
573.79569	234	1+
578.83810	230	1+
580.81968	382	1+
588.86429	392	1+
594.77636	772	1+
596.77399	290	1+
608.83227	1048	1+
614.78548	386	1+
614.87010	204	1+
618.82564	190	1+
620.80695	222	1+
620.84085	296	1+
630.80745	670	1+
639.81017	556	1+
645.81220	232	1+
649.81112	630	1+
650.81809	478	1+
663.88090	318	1+
664.88627	228	1+
666.77200	364	1+
671.83347	272	1+
735.20120	76	
751.43485	102	1+
759.54544	152	1+
END IONS

###FS:    #m/z: 372.42165 #charge 2+
###MS: 376
###MSMS: 380
BEGIN IONS
TITLE=Cmpd 124, +MS2(372.4217), 23.0eV, 2.5min #380
RTINSECONDS=149.856
SCANS=376,380
PEPMASS=372.42165	18242
CHARGE=2+
194.94851	70	
195.89598	68	
198.95325	110	
202.92461	116	
203.13683	68	
203.93152	64	
208.95690	92	
211.11338	68	
212.93112	116	
213.08297	84	
214.93183	288	
216.15420	82	
216.96861	100	
219.91470	88	
222.11928	64	
222.92547	154	
223.96352	82	
224.45061	112	
224.90680	136	
228.12210	68	
229.90857	68	
229.96806	82	
230.91169	356	
234.86908	96	
234.98799	72	
237.94480	90	
238.97241	78	
239.44276	70	
239.97999	122	
240.09196	82	
240.94630	130	
241.36340	88	
242.92025	66	
244.92637	370	1+
244.94923	138	
246.42825	66	
247.12220	66	
247.90898	714	
248.93618	1292	1+
249.18161	76	
250.93477	254	
252.93816	80	
253.46531	78	
253.92860	134	
254.22223	68	
255.95897	272	1+
258.91279	124	
260.41118	80	
260.88190	70	
261.18663	64	
261.90211	86	
263.05634	66	
264.96575	156	
266.44123	96	
266.95200	1230	1+
267.91843	122	
268.94027	400	1+
270.92953	142	
270.98643	66	
272.38625	100	
272.91293	82	
274.92032	528	1+
275.95594	158	
277.86841	88	
278.89075	78	
279.92796	246	1+
280.95636	68	
281.37756	90	
281.88689	82	
281.92954	254	1+
281.96771	102	
283.27763	78	
283.91409	508	1+
284.41517	530	1+
284.95748	556	
286.95293	240	
287.49694	84	
287.93819	146	
288.87395	92	
290.93881	946	1+
291.27544	70	
292.41633	76	
292.91947	112	
293.13861	86	
293.41489	82	
293.91347	144	
294.24209	94	
294.42830	124	
294.93217	378	
295.86283	124	
295.93091	214	
299.94342	250	
300.94413	124	
302.41436	352	1+
304.09733	66	
304.93266	144	
305.91184	102	
306.92082	114	
307.88909	76	
308.01052	98	
308.95462	1568	
309.15476	66	
309.43686	68	
309.87254	152	1+
309.90689	116	
310.41259	78	
312.42642	124	
312.94483	156	
313.02827	96	
313.96139	356	
314.89677	120	
316.46474	74	
316.92024	102	
317.95282	944	1+
319.03580	80	
320.00675	70	
320.89191	72	
321.41756	70	
325.94745	98	
326.91180	138	
326.96310	340	
327.43754	134	
328.91873	80	
329.40864	106	
330.94339	146	
331.16680	72	
331.96799	640	1+
332.15928	78	
332.42725	104	
333.22329	70	
335.88405	90	
335.95610	104	
337.39265	84	
340.65031	70	
340.82968	68	
348.95376	118	
348.98376	206	
349.98460	102	
359.89313	128	
364.81300	64	
364.85888	64	
366.95015	76	
368.43884	74	
368.89600	128	
372.89870	70	
373.21920	76	
377.32726	92	
377.83571	66	
385.97222	80	
388.87453	72	
392.86787	74	
393.97015	64	
396.83914	76	
401.68936	80	
416.89156	66	
420.12016	98	
424.89956	64	
430.89429	70	
432.89702	64	
454.83228	80	
462.20506	76	
462.84679	186	1+
464.82555	74	
464.88234	356	1+
498.96642	74	
511.89824	254	1+
520.84599	316	1+
524.86028	684	1+
526.83848	72	
530.83314	600	1+
550.83153	252	1+
552.85423	272	1+
556.88946	302	1+
570.83508	308	1+
575.83426	268	1+
578.83951	344	1+
591.83425	302	1+
592.84245	220	1+
594.85099	388	1+
595.78439	474	1+
596.79080	346	1+
599.84222	76	
604.81621	340	1+
613.84308	426	1+
614.85052	324	1+
626.80247	222	1+
644.81369	206	1+
END IONS

###FS:    #m/z: 454.21192 #charge 3+
###MS: 381
###MSMS: 382
BEGIN IONS
TITLE=Cmpd 125, +MS2(454.2119), 24.1eV, 2.5min #382
RTINSECONDS=150.735
SCANS=381-382
PEPMASS=454.21192	11872
CHARGE=3+
194.45658	144	
198.73026	126	
213.06487	134	
214.93404	13842	1+
216.93256	700	1+
218.92646	1008	
228.08911	164	
228.94598	538	
230.90711	1156	1+
231.17457	132	
232.94460	2648	1+
233.11246	150	
234.93578	148	
236.93501	284	
237.05894	162	
238.88619	222	1+
238.97035	282	1+
240.15430	118	
241.06464	226	
242.20393	258	1+
244.99036	170	
245.99312	148	
248.92390	510	1+
248.99204	146	
251.11119	244	
252.12881	126	
254.43859	176	
254.91027	232	1+
255.96475	456	
256.91165	220	1+
257.09051	282	1+
259.88157	792	1+
264.94133	148	
268.11967	322	1+
268.91504	250	1+
270.20426	488	
270.29574	158	
273.14336	124	
273.97895	146	
276.89125	370	1+
277.19609	126	
278.95370	132	
279.62853	212	1+
280.94897	130	
281.94952	152	
283.90829	326	1+
287.00255	242	1+
287.15133	874	1+
287.87489	1484	1+
288.92270	588	1+
288.98317	348	
292.92019	158	
294.84975	192	1+
294.90418	466	1+
294.92241	140	
295.21547	500	1+
295.91504	294	1+
296.96623	184	
297.94777	218	1+
299.87769	140	
301.95398	118	
302.86850	364	1+
303.11591	126	
305.01180	256	
305.16140	708	
305.88394	812	1+
308.15819	144	
309.83780	334	1+
309.88537	938	1+
310.54333	166	
312.35738	142	
316.86561	1154	1+
316.93574	478	1+
320.35752	292	1+
320.91568	152	
321.39240	124	
322.88805	936	1+
323.17227	284	
325.16333	160	
325.19847	134	
326.02786	128	
328.16822	132	
328.85858	180	
329.81433	258	1+
329.91816	1416	
330.01147	180	
330.17936	120	
330.91282	1640	
331.14120	7214	1+
331.22914	224	1+
331.86788	7852	1+
332.40087	270	
332.95895	152	
333.38848	336	
335.88536	1364	1+
336.38570	134	
336.88532	848	1+
338.38861	156	
338.90095	700	
339.36486	122	
340.17077	302	1+
341.10422	130	
342.26869	268	1+
344.52017	452	1+
345.17306	396	1+
346.91231	484	
347.93352	978	
348.02243	138	
348.16488	144	
348.92730	1266	
349.00551	516	1+
349.15277	9676	1+
349.26155	138	
349.36172	188	
349.88024	6886	1+
350.37636	340	
350.56441	212	
351.21968	324	1+
351.39644	428	
352.36400	230	
352.41085	344	
352.56455	374	1+
352.89085	2686	1+
353.07622	146	
353.22265	184	
353.27079	144	
353.40467	320	
354.15877	1362	1+
354.39056	824	1+
354.45655	118	
354.82971	154	
354.98416	458	1+
356.90720	602	
357.19979	164	
357.38200	1088	1+
357.88818	1888	1+
358.18593	278	
358.73242	130	
358.95688	666	
359.19445	182	
359.22957	570	1+
359.58465	176	
361.36058	316	
361.96827	132	
362.89814	2310	1+
364.23477	424	1+
364.37377	392	
365.38878	500	
366.93697	348	
367.16465	3418	1+
367.59359	138	
368.38357	1126	1+
370.13106	144	
370.43888	134	
370.89572	3258	1+
371.56749	194	
372.17017	7026	1+
372.91173	3062	1+
373.01083	284	
373.38886	672	
373.55298	176	
375.93942	136	
376.21426	218	
376.57866	144	
376.96461	282	
378.49335	212	
380.06570	166	
380.15668	178	
380.20955	734	1+
380.27411	230	
380.66741	142	
380.79259	152	
380.87405	2966	1+
381.38674	974	1+
381.55562	128	
383.23823	184	
383.54440	242	
384.19746	476	1+
384.89604	1358	1+
385.39698	246	
387.21321	132	
387.97758	126	
388.56361	144	
388.90804	1572	
390.17985	2968	1+
390.91600	876	
391.07862	120	
391.54403	182	
391.87996	1888	1+
392.37906	222	
393.55372	308	1+
395.14043	286	1+
395.20254	256	
396.21130	410	1+
396.87837	1174	1+
398.37241	262	
399.21892	264	
400.18738	244	1+
400.91247	992	
401.38068	640	1+
403.97567	236	1+
407.15496	332	1+
407.98401	210	1+
408.15979	244	1+
408.19586	186	
409.37434	336	1+
412.14924	240	
412.89950	972	
413.09472	140	
414.25221	1050	1+
414.29908	648	1+
414.88040	642	
416.88486	524	1+
421.85725	142	
424.15683	142	1+
424.38687	134	
431.86549	454	1+
432.34578	374	1+
435.21487	448	1+
435.28352	310	1+
436.17231	226	
436.21822	354	1+
436.33580	148	
436.87142	712	1+
437.15758	128	
439.87369	170	
441.34474	118	
441.86131	302	1+
445.36772	508	1+
447.86659	482	1+
449.34483	160	1+
452.55460	238	1+
453.15268	400	1+
453.28416	264	
454.27518	644	
454.33966	444	
455.20070	270	
455.24280	588	1+
456.16736	152	
459.88288	288	1+
460.33070	164	1+
460.88974	170	1+
465.90066	136	
475.85810	184	
478.94203	342	1+
488.86454	216	1+
491.85064	176	
492.87533	542	1+
500.84618	200	1+
502.84184	144	
515.28161	180	1+
518.73231	122	
521.24012	146	
522.85128	178	1+
524.87578	308	1+
531.19488	170	1+
536.93149	280	1+
538.80890	150	1+
548.83669	306	1+
549.28960	148	
551.80642	126	1+
558.82195	188	1+
562.36408	124	1+
576.79006	156	1+
577.76833	246	1+
579.39537	244	1+
579.80449	162	1+
603.34458	194	1+
604.81492	340	1+
610.28332	206	1+
612.99855	352	1+
613.06278	288	1+
613.36683	242	1+
615.75491	448	1+
615.91452	276	1+
616.82929	260	1+
616.92399	194	1+
623.91711	196	1+
628.73123	384	1+
629.34654	358	1+
640.28918	150	1+
640.69465	280	1+
642.71553	190	1+
645.94573	244	1+
646.77661	536	1+
647.34341	248	1+
647.85841	350	1+
648.86731	270	1+
649.76406	624	1+
650.78086	660	1+
651.31168	456	1+
653.30906	220	1+
654.74100	468	1+
657.72067	730	1+
658.72163	586	1+
664.17349	274	1+
665.17663	174	1+
667.78237	1592	1+
668.77342	1130	1+
670.90336	320	1+
673.38448	196	1+
674.95240	362	1+
678.73931	630	1+
678.87577	258	1+
680.75394	490	1+
682.70628	866	1+
684.80865	654	1+
685.05097	156	1+
686.77792	1244	1+
687.34884	514	1+
688.78728	1436	1+
690.74110	680	1+
693.47456	208	1+
693.74577	1642	1+
708.78830	1318	1+
713.10656	258	1+
714.17303	126	1+
715.76129	1420	1+
716.06208	332	1+
716.76231	972	1+
718.76409	1096	1+
720.90801	232	1+
721.08269	406	1+
721.28962	198	1+
722.36646	370	1+
722.79006	694	1+
726.14568	156	1+
726.61009	176	1+
729.18801	604	1+
731.78579	1548	1+
732.77281	1230	1+
733.53955	164	1+
734.04880	464	1+
737.08288	362	1+
737.74824	1498	1+
738.44958	970	1+
740.82991	210	1+
741.30309	350	1+
747.77555	1016	1+
748.77967	800	1+
750.76113	968	1+
750.96773	126	1+
752.76523	1300	1+
754.11090	240	1+
754.75778	1436	1+
755.46329	764	1+
756.08978	224	1+
757.75831	2190	1+
758.76113	1724	1+
759.99281	384	1+
760.48210	1424	1+
765.58613	132	1+
769.06381	236	1+
770.08333	218	1+
770.79287	820	1+
773.77325	1094	1+
774.60208	248	1+
774.78431	800	1+
776.08342	444	1+
777.04834	472	1+
777.35278	650	1+
777.75519	2130	1+
778.97012	378	1+
780.53283	152	1+
780.75655	1248	1+
783.02293	282	1+
784.52049	306	1+
786.55253	156	1+
788.76040	1310	1+
789.92442	242	1+
790.93519	174	1+
793.52398	314	1+
793.56280	224	1+
795.87478	164	1+
796.98662	170	1+
797.76118	772	1+
797.97074	260	1+
798.76034	526	1+
800.38003	344	1+
801.24812	160	1+
802.12559	128	1+
802.74925	1408	1+
806.11710	246	1+
806.76708	710	1+
807.75988	636	1+
808.37970	258	1+
810.52833	232	1+
810.73126	328	1+
811.52682	184	1+
812.77682	550	1+
813.69690	356	1+
818.76494	344	1+
820.76563	316	1+
822.39776	416	1+
822.75650	334	1+
823.38209	426	1+
825.26016	624	1+
825.60621	724	1+
825.79623	752	1+
826.36617	250	1+
826.79454	644	1+
831.99867	182	1+
832.97772	196	1+
833.55165	166	1+
835.42758	124	1+
835.76304	416	1+
836.77287	286	1+
837.74161	238	1+
839.72449	458	1+
840.67974	516	1+
841.25874	370	1+
842.78536	204	1+
843.56941	130	1+
844.68764	366	1+
845.64651	190	1+
846.64790	308	1+
848.73000	292	1+
850.71907	420	1+
850.98855	178	1+
852.00028	128	1+
853.61142	180	1+
855.61946	374	1+
855.74786	448	1+
856.75164	370	1+
857.30150	100	1+
863.74304	414	1+
864.73402	292	1+
865.53613	236	1+
866.16798	134	1+
866.72192	218	1+
868.27667	176	1+
868.69221	226	1+
868.78350	266	1+
869.19677	264	1+
874.77820	404	1+
878.85346	290	1+
884.72138	596	1+
885.72540	494	1+
890.71568	666	1+
895.85604	276	1+
896.76796	464	1+
897.43246	232	1+
899.69866	712	1+
899.84530	196	1+
900.73424	314	1+
901.31900	248	1+
902.78058	214	1+
904.69887	354	1+
907.43009	420	1+
908.78302	356	1+
909.59750	812	1+
909.79266	286	1+
912.61761	432	1+
918.54235	230	1+
921.64084	396	1+
925.06741	296	1+
925.26514	232	1+
925.67195	102	1+
931.24243	308	1+
932.68479	556	1+
936.21718	310	1+
937.66514	850	1+
939.48156	198	1+
940.74625	214	1+
944.75633	212	1+
945.64327	642	1+
948.71706	508	1+
949.16156	240	1+
951.75900	342	1+
953.72005	224	1+
954.82941	346	1+
956.78965	322	1+
957.68905	292	1+
959.53273	340	1+
967.07865	282	1+
971.61743	152	1+
972.94639	282	1+
977.64199	338	1+
978.66135	350	1+
978.81473	232	1+
978.97707	352	1+
979.63255	202	1+
980.64016	154	1+
980.75148	328	1+
981.76005	242	1+
982.99195	188	1+
984.73485	730	1+
995.59177	194	1+
997.02494	544	1+
1003.46756	282	1+
1016.85915	172	1+
1020.86222	442	1+
1023.55864	394	1+
1026.53752	236	1+
1030.16776	506	1+
1032.89315	334	1+
1036.29508	318	1+
1045.21744	276	1+
1057.37677	120	
1061.57851	326	1+
1065.61277	954	1+
1066.41024	224	1+
1079.63910	1212	1+
1080.64346	1040	1+
1084.57186	496	1+
1087.02241	686	1+
1088.64256	1524	1+
1092.67904	148	1+
1093.01738	190	1+
1094.63524	864	1+
1101.65410	1786	1+
1102.06133	624	1+
1104.67765	2752	1+
1106.86963	184	1+
1107.63343	1100	1+
1111.12724	500	1+
1114.10859	406	1+
1115.25019	372	1+
1121.65040	1210	1+
1125.56726	148	1+
1129.14322	500	1+
1132.58856	374	1+
1133.58425	300	1+
1134.62102	872	1+
1149.92963	200	1+
1151.18278	322	1+
1156.18789	474	1+
1158.68600	960	1+
1171.11311	534	1+
1175.53684	156	1+
1178.07431	330	1+
1178.43891	328	1+
1181.19866	242	1+
1205.61735	494	1+
1221.79127	344	1+
1224.63128	504	1+
1227.77813	286	1+
1228.41176	298	1+
1234.00717	408	1+
1235.01989	348	1+
1240.18987	496	1+
1243.44270	154	1+
1249.19945	134	1+
1267.59245	190	1+
1268.60645	216	1+
1271.60758	304	1+
1287.62208	468	1+
1290.71492	516	1+
1294.17057	262	1+
1295.12591	118	
1295.37385	146	1+
1313.55122	398	1+
1349.58763	318	1+
1362.37314	284	1+
END IONS

###FS:    #m/z: 340.91520 #charge 1+
###MS: 435
###MSMS: 436
BEGIN IONS
TITLE=Cmpd 126, +MS2(340.9152), 23.0eV, 3.0min #436
RTINSECONDS=179.436
SCANS=435-436
PEPMASS=340.91520	32612
CHARGE=1+
166.26097	18	
183.54940	62	
187.93461	68	
189.97164	18	
192.64867	24	
194.91587	60	
198.92701	112	
198.95559	50	
199.03353	60	
200.89392	46	
206.68191	86	
209.09198	44	
212.93515	108	
213.06112	54	
214.93138	284	
216.11002	104	
216.94382	132	
216.99606	36	
217.81255	46	
217.94168	226	
218.95445	762	
219.93695	64	
220.89801	106	
222.87545	60	
227.11024	52	
230.06466	42	
230.94127	62	
234.96521	70	
235.01332	26	
235.95366	224	
236.86326	28	
236.93087	108	
236.96711	536	
237.91473	34	
237.99058	52	
238.89758	52	
241.87633	110	
244.15399	52	
245.10899	18	
247.39906	82	
248.95416	38	
252.94755	46	
253.92065	92	
253.96057	86	
254.98275	50	
255.90507	74	
256.92504	58	
257.93283	110	
258.91808	466	1+
259.86390	72	
260.08609	22	
260.48867	22	
263.07804	68	
265.92221	52	
266.96270	56	
271.98047	52	
274.94516	40	
275.66991	32	
275.88953	98	
275.93136	136	
276.70707	20	
276.92481	1044	1+
276.97875	134	
277.02048	46	
277.32301	24	
277.45179	112	
278.02978	38	
278.47333	72	
278.91039	70	
280.99874	34	
281.08632	64	
281.94995	44	
282.16128	58	
285.45621	76	
285.95747	48	
286.92493	318	1+
287.01625	66	
288.92396	40	
288.99044	48	
292.97499	34	
293.94605	86	
294.00054	24	
294.36546	24	
294.93612	2476	1+
295.26528	36	
295.34114	36	
296.91607	24	
298.93496	760	1+
298.98026	60	
299.26212	30	
299.88583	40	
299.93939	636	1+
302.90535	74	
304.85806	58	
308.81256	36	
308.92476	56	
310.94501	108	
312.94787	392	1+
313.05474	36	
317.95270	2068	1+
319.02612	42	
319.56314	26	
320.86605	50	
328.98489	18	
332.88157	60	
335.74491	30	
335.96677	542	1+
340.31243	52	
341.28151	34	
342.18988	34	
END IONS

###FS:    #m/z: 379.90786 #charge 1+
###MS: 435
###MSMS: 437
BEGIN IONS
TITLE=Cmpd 127, +MS2(379.9079), 23.0eV, 3.0min #437
RTINSECONDS=179.471
SCANS=435,437
PEPMASS=379.90786	31032
CHARGE=1+
166.00036	18	
214.74072	20	
214.93336	492	1+
216.93740	52	
217.03038	42	
218.86627	54	
221.41591	62	
221.89399	62	
227.90621	64	
228.89394	70	
230.06387	28	
232.91837	148	
232.95160	74	
234.95040	74	
239.91325	78	
241.09035	158	1+
246.92255	54	
249.22287	44	
250.94186	60	
252.97587	52	
253.92606	82	
254.88550	76	
255.18621	60	
255.93524	24	
255.97168	66	
256.92930	554	1+
257.04816	74	
258.83523	100	
260.93502	58	
262.09840	70	
262.89857	38	
262.93207	66	
262.98466	46	
267.91669	34	
268.93997	210	
270.30373	24	
270.90498	34	
272.75718	18	
272.90292	30	
273.94947	36	
274.93375	908	1+
275.12954	38	
276.13732	36	
277.90810	26	
278.91933	202	1+
278.96362	82	
279.00267	44	
283.85203	80	
283.91005	48	
286.94879	102	
287.39550	36	
287.95907	58	
288.90529	106	
290.91589	78	
291.92146	64	
291.98481	50	
292.04136	66	
292.94732	860	1+
293.33633	32	
296.55904	18	
296.93556	384	
297.16217	42	
297.94457	178	
298.01673	80	
298.92120	82	
307.18200	70	
307.92296	52	
309.95910	56	
310.95418	106	
313.92491	72	
314.88672	60	
314.94179	568	1+
315.17306	138	
315.22779	78	
316.98496	114	
317.16160	80	
319.96017	68	
328.85534	60	
331.10336	84	
332.95588	136	1+
333.17654	142	
334.10544	62	
334.90895	68	
335.88872	70	
336.93416	76	
337.87335	80	
337.97106	92	
338.37738	50	
338.88855	40	
338.97043	104	
339.30745	30	
339.91932	24	
339.97874	60	
340.16719	36	
341.45116	18	
346.92250	28	
348.24196	26	
348.97941	72	
351.89535	38	
354.88505	64	
355.89500	52	
356.91734	64	
362.17055	30	
370.35186	36	
370.92401	40	
373.90413	146	
374.90402	98	
374.98747	20	
375.05358	20	
376.81149	48	
379.06475	34	
380.11809	40	
END IONS

###FS:    #m/z: 310.93187 #charge 1+
###MS: 435
###MSMS: 438
BEGIN IONS
TITLE=Cmpd 128, +MS2(310.9319), 23.0eV, 3.0min #438
RTINSECONDS=179.525
SCANS=435,438
PEPMASS=310.93187	35406
CHARGE=1+
199.95562	44	
201.89769	30	
205.97173	54	
210.90016	266	1+
210.93793	58	
214.17495	44	
223.00220	46	
224.42699	54	
226.96084	50	
227.90494	444	1+
227.96203	86	
230.96506	54	
232.11183	56	
237.10916	20	
237.89602	136	
237.97787	40	
238.90871	66	
239.90139	58	
242.15530	32	
242.21026	56	
245.04350	24	
245.43275	54	
245.90852	34	
245.94741	366	1+
246.01210	42	
246.91803	438	
246.94933	262	1+
247.10901	76	
248.98184	56	
249.48213	22	
250.91391	130	
251.91839	222	
252.06669	64	
253.12444	22	
255.44685	66	
255.79535	60	
256.91359	132	
259.97378	56	
263.92529	374	1+
263.97951	38	
264.79397	36	
265.01122	46	
265.84190	52	
266.13084	146	1+
266.90857	44	
268.93004	116	
269.51218	24	
269.93838	90	
270.04476	28	
270.20928	72	
270.29514	752	1+
270.93294	40	
271.18099	36	
271.37080	26	
276.58478	20	
281.84102	56	
281.93138	52	
282.85397	64	
286.93972	670	1+
287.14013	34	
293.08498	54	
296.91362	60	
305.15963	50	
309.52269	22	
309.95396	46	
310.11449	116	
311.12772	34	
312.26130	38	
312.88782	48	
314.88412	126	
END IONS

###FS:    #m/z: 349.92018 #charge 1+
###MS: 435
###MSMS: 439
BEGIN IONS
TITLE=Cmpd 129, +MS2(349.9202), 23.0eV, 3.0min #439
RTINSECONDS=179.567
SCANS=435,439
PEPMASS=349.92018	29216
CHARGE=1+
203.13951	64	
204.97535	48	
208.90728	40	
208.94168	190	
208.97007	68	
209.89090	96	
209.94072	92	
210.89238	76	
217.04576	42	
217.89908	54	
220.90004	54	
222.94695	94	
224.99791	42	
226.90239	250	1+
226.95448	324	
229.39538	36	
229.87454	70	
230.05265	44	
231.24020	60	
232.93555	42	
235.01303	30	
236.13085	48	
237.34992	38	
237.90209	60	
238.92395	26	
239.06427	32	
240.93966	32	
240.97254	48	
241.89772	58	
243.96474	50	
244.92038	88	
244.96101	520	
245.91070	164	
245.98126	34	
246.93779	72	
248.91579	44	
249.36384	36	
249.91500	92	
250.92214	532	1+
251.02036	52	
251.44364	30	
252.95011	34	
253.20705	60	
254.43567	62	
254.93863	68	
258.16154	56	
258.87046	68	
258.91208	90	
258.95028	322	
260.54629	36	
260.92805	54	
262.92441	1016	1+
262.97119	238	
263.92047	532	1+
267.95676	160	
268.00512	106	
268.93538	1116	1+
269.71290	32	
270.96257	72	
272.90419	74	
276.91780	152	
277.22450	20	
277.93817	96	
279.93441	84	
280.99306	44	
281.40699	72	
281.66306	28	
281.91640	40	
283.93814	82	
284.80508	108	
284.93943	116	
284.97359	40	
285.94863	66	
286.26490	38	
286.74613	42	
286.94284	1436	
287.06285	22	
287.43864	64	
290.84662	60	
290.93293	116	
291.93283	72	
292.07865	26	
292.93141	102	
293.92625	90	
294.93313	250	1+
296.91494	64	
296.95486	52	
299.81207	52	
301.95765	32	
302.95235	40	
303.94684	116	
304.92899	190	
305.66997	60	
308.94791	354	
309.20590	30	
309.97314	80	
310.19841	114	
310.24140	44	
310.91436	30	
312.19389	22	
312.92486	66	
315.06195	54	
317.97629	58	
322.94223	98	
327.21128	26	
327.95546	144	
328.65435	28	
329.89953	42	
332.82881	60	
337.93180	50	
337.99410	42	
338.96278	82	
339.80441	32	
344.96341	44	
346.84123	28	
349.22442	60	
351.20400	42	
END IONS

###FS:    #m/z: 301.92740 #charge 2+
###MS: 435
###MSMS: 440
BEGIN IONS
TITLE=Cmpd 130, +MS2(301.9274), 23.0eV, 3.0min #440
RTINSECONDS=179.61
SCANS=435,440
PEPMASS=301.92740	24170
CHARGE=2+
183.30119	36	
188.97154	88	
202.94908	70	
216.94155	116	
218.95166	240	
219.97355	80	
221.04988	50	
234.71570	24	
236.89880	32	
236.96369	148	
237.99843	68	
238.98528	114	
246.23244	26	
247.03265	22	
254.97573	46	
255.53793	22	
255.99020	108	
257.94987	66	
261.09652	62	
261.15564	70	
262.15872	34	
267.28903	42	
274.89478	50	
274.94709	44	
275.00316	52	
276.94968	40	
277.99474	40	
278.96281	76	
279.02036	60	
290.90349	44	
291.94369	40	
302.26444	66	
302.93970	48	
316.92307	30	
330.86842	62	
342.98992	68	
370.76101	40	
379.21722	36	
412.76587	34	
413.88775	28	
446.80638	22	
END IONS

###FS:    #m/z: 448.88509 #charge 1+
###MS: 435
###MSMS: 441
BEGIN IONS
TITLE=Cmpd 131, +MS2(448.8851), 25.0eV, 3.0min #441
RTINSECONDS=179.655
SCANS=435,441
PEPMASS=448.88509	30720
CHARGE=1+
155.53397	36	
188.43809	74	
204.28714	36	
205.11339	70	
214.93945	62	
216.98430	40	
222.00679	48	
222.99716	50	
224.10958	56	
227.04289	60	
230.94825	34	
232.97968	78	
233.24131	58	
234.97334	68	
235.00513	30	
235.10824	30	
235.14657	46	
235.94731	38	
239.10976	56	
240.16599	62	
253.93376	54	
256.12702	46	
265.43442	94	
265.99046	40	
266.89954	80	
268.27882	42	
277.00154	44	
277.98535	68	
280.08759	60	
284.94606	52	
286.04351	40	
288.93550	40	
292.91626	76	
293.93570	58	
295.54469	36	
298.91500	96	
302.91343	36	
304.18449	46	
304.96885	54	
305.12451	38	
306.11502	32	
306.74075	44	
306.91118	26	
309.93076	56	
314.81375	102	
316.20776	40	
316.93275	64	
317.87698	30	
320.88039	54	
320.94994	76	
321.83272	50	
322.98555	166	
323.11492	34	
323.99228	82	
326.97662	64	
334.82543	42	
334.87506	44	
335.22093	48	
335.90318	88	
337.91330	78	
338.85969	40	
338.90785	46	
339.85150	60	
340.99450	368	1+
341.04126	30	
341.18698	24	
341.36868	24	
341.86933	56	
343.81815	54	
343.87445	26	
345.39064	42	
345.99455	208	
346.91000	22	
347.89981	68	
348.83590	112	
348.95560	254	
349.84246	62	
349.97970	38	
350.87663	60	
351.39107	68	
352.04148	34	
352.91613	60	
354.90039	76	
357.26830	58	
357.38299	98	
358.00454	44	
361.88174	46	
362.84603	62	
364.00265	70	
366.85736	392	1+
366.94010	98	
367.01240	44	
368.89697	50	
369.18031	56	
370.87728	68	
372.93822	66	
377.85382	40	
377.93971	76	
378.86246	24	
383.86580	140	
383.92445	60	
384.54503	26	
384.81711	74	
384.86643	596	1+
384.92981	50	
384.97812	110	
385.08307	36	
385.94052	72	
385.99250	38	
386.84320	52	
387.08676	46	
387.47500	28	
388.86385	26	
390.89466	56	
390.94541	58	
393.97405	30	
395.93505	60	
397.89186	38	
401.97703	36	
402.84704	44	
402.89174	28	
402.93243	46	
403.18909	58	
403.41571	72	
403.88499	32	
404.98057	54	
406.87560	66	
407.89239	58	
407.98977	90	
408.88306	30	
409.94678	52	
410.02652	34	
412.07472	46	
412.89196	32	
416.51454	24	
423.17241	38	
424.95677	44	
425.99269	58	
432.23160	22	
435.90322	28	
449.32051	40	
450.27249	50	
END IONS

###FS:    #m/z: 418.89573 #charge 2+
###MS: 435
###MSMS: 442
BEGIN IONS
TITLE=Cmpd 132, +MS2(418.8957), 23.8eV, 3.0min #442
RTINSECONDS=179.702
SCANS=435,442
PEPMASS=418.89573	21996
CHARGE=2+
198.11489	48	
200.95719	54	
201.22110	36	
212.88529	58	
213.06760	52	
216.92568	36	
220.88211	62	
222.12081	40	
233.05247	60	
237.89221	44	
237.99305	42	
241.07270	62	
246.96502	60	
250.90791	52	
251.97145	46	
252.32501	36	
252.98968	64	
254.88302	88	
257.14017	68	
257.95904	50	
258.44983	26	
258.75377	80	
258.87867	810	1+
259.10491	44	
259.19553	62	
261.92055	94	
262.93411	60	
264.98106	66	
268.87603	72	
268.94181	52	
272.90136	414	1+
276.88796	140	
277.91202	148	
278.19211	62	
278.87943	34	
278.92296	136	
282.87545	54	
284.41120	64	
286.88012	36	
286.94746	118	
288.87926	70	
290.91252	550	1+
292.94467	72	
293.21151	62	
293.41858	94	
294.87521	36	
294.93885	32	
295.91349	330	1+
296.15082	30	
297.15127	72	
299.88042	30	
299.94908	42	
300.06523	26	
301.21970	38	
301.91723	56	
302.42159	24	
302.91228	56	
304.14670	44	
304.88477	34	
307.89950	44	
308.64037	26	
308.69574	26	
308.92829	386	1+
311.46768	30	
312.83903	72	
312.87749	108	
312.92795	68	
313.92807	128	
314.12379	46	
314.90028	128	
314.95350	34	
315.16489	128	
315.95605	26	
316.92403	50	
317.88322	146	
318.88444	132	
319.91703	54	
319.99787	40	
320.09172	36	
321.85567	86	
326.89746	58	
327.12520	40	
327.40001	66	
329.11839	40	
330.88189	88	
330.93508	26	
331.93362	180	
332.84715	34	
332.88233	34	
332.93528	104	
333.19937	34	
333.88713	28	
335.17765	50	
335.90946	54	
336.89350	730	1+
336.99455	34	
337.96870	82	
338.93258	28	
340.88499	46	
346.39949	84	
346.89041	210	
348.67477	40	
349.95742	58	
350.94930	46	
351.90530	58	
352.91053	154	
352.95021	34	
354.49796	24	
354.54022	34	
355.04340	52	
355.25767	34	
356.92205	176	
357.31646	24	
359.41437	24	
359.70673	30	
359.91273	1146	1+
360.14988	28	
360.34614	26	
367.85824	44	
372.91369	308	1+
376.94658	54	
377.70981	32	
377.92112	4548	1+
378.01328	62	
378.04966	126	
378.17466	74	
378.37473	36	
378.70355	24	
381.20670	26	
381.29082	38	
382.90810	52	
385.00819	48	
389.31084	36	
391.91647	36	
394.92826	70	
395.93379	1388	1+
396.00228	58	
397.07966	64	
400.94347	170	
411.78879	46	
413.95443	36	
418.04525	44	
418.24223	34	
418.33518	92	
419.25839	58	
419.32576	50	
419.98044	62	
420.21838	52	
420.28446	36	
426.77223	40	
433.22491	50	
451.25959	68	
469.22274	24	
492.91922	46	
505.83959	30	
544.84488	24	
562.79944	24	
571.74884	58	
655.79342	36	
706.82037	340	1+
708.80749	1372	1+
824.05464	36	
END IONS

###FS:    #m/z: 388.91038 #charge 2+
###MS: 435
###MSMS: 443
BEGIN IONS
TITLE=Cmpd 133, +MS2(388.9104), 23.0eV, 3.0min #443
RTINSECONDS=179.753
SCANS=435,443
PEPMASS=388.91038	25456
CHARGE=2+
193.97471	50	
194.95006	66	
219.02726	52	
220.91847	108	
220.99548	62	
228.87165	38	
232.94158	64	
233.89345	30	
237.03818	54	
238.91109	52	
242.88447	48	
246.96485	64	
253.22269	68	
258.89862	42	
259.05948	60	
261.18584	44	
262.93031	66	
264.84025	62	
264.94221	50	
265.90448	54	
266.93591	28	
274.91630	50	
276.89795	32	
280.94554	94	
283.41129	86	
283.93691	56	
284.85285	52	
284.94011	26	
285.04075	60	
287.91577	54	
288.87436	366	1+
290.93351	154	1+
291.26693	34	
292.10088	50	
292.86023	36	
292.90587	104	
296.93691	58	
298.86753	66	
299.17557	40	
302.88934	58	
302.92469	68	
305.94923	62	
306.74931	34	
306.88586	1286	1+
306.97408	60	
308.88415	60	
308.98921	38	
312.89320	46	
314.95123	40	
315.91474	34	
316.87596	76	
317.88955	32	
318.66697	28	
319.91249	80	
319.97700	24	
322.90789	56	
322.96568	32	
323.88812	98	
323.96413	36	
324.89911	536	1+
326.95926	60	
328.88913	54	
328.97547	48	
329.18892	44	
329.31327	34	
329.90135	196	
330.90338	88	
330.97065	48	
336.90544	38	
342.01811	40	
342.95704	40	
342.99987	50	
343.89585	54	
346.14455	38	
346.90368	58	
348.18994	54	
348.26868	50	
350.87960	134	
350.94373	46	
366.91264	52	
368.88556	74	
370.88289	58	
373.46161	30	
384.23271	38	
386.90493	74	
388.47286	36	
409.85277	26	
425.97503	62	
428.14619	52	
435.39813	36	
441.85129	44	
446.83245	62	
464.24461	52	
470.16738	30	
512.81528	46	
516.08550	36	
544.35188	34	
566.83677	26	
572.78630	52	
626.81135	38	
678.56980	36	
END IONS

###FS:    #m/z: 457.88812 #charge 1+
###MS: 435
###MSMS: 444
BEGIN IONS
TITLE=Cmpd 134, +MS2(457.8881), 25.3eV, 3.0min #444
RTINSECONDS=179.804
SCANS=435,444
PEPMASS=457.88812	20792
CHARGE=1+
149.00174	50	
194.94513	34	
195.97352	88	
198.98932	48	
200.96073	72	
208.88742	56	
211.17040	70	
214.92695	272	
216.94150	38	
218.64085	30	
218.95427	68	
230.90132	80	
230.94434	72	
234.95448	132	
236.93274	40	
239.91580	36	
246.94789	90	
247.90236	56	
249.01936	44	
249.06925	36	
250.95920	64	
254.92307	94	
254.99259	52	
255.18239	72	
256.44255	32	
264.46863	70	
264.94840	50	
272.89206	54	
272.94380	42	
274.89996	38	
276.90623	52	
281.44270	70	
281.83445	46	
286.93217	54	
290.91561	130	1+
290.98019	32	
296.99973	42	
299.14954	60	
304.92589	38	
307.36099	124	
308.93006	42	
309.98743	62	
311.85860	94	
311.92161	44	
312.95691	66	
313.01917	56	
313.18848	70	
313.91425	60	
314.90162	64	
315.89646	68	
316.16168	66	
316.89072	148	1+
319.97332	52	
326.82848	42	
326.93104	38	
327.02636	50	
328.83268	50	
328.88787	70	
329.00185	78	
329.86629	62	
329.90855	52	
330.93340	110	
331.96456	50	
332.91252	54	
332.95372	42	
333.01149	44	
333.83698	88	
334.90004	298	1+
338.89511	58	
344.01557	32	
344.88513	56	
347.88196	82	
348.98533	40	
349.97566	62	
350.89211	32	
350.98043	72	
351.87588	200	
351.92950	62	
352.91325	744	1+
352.96586	86	
353.87601	40	
355.21633	70	
356.86130	50	
357.85423	98	
357.92583	62	
358.86162	78	
359.33633	82	
359.90703	58	
360.92050	44	
362.89437	34	
364.85441	90	
365.88806	78	
365.95414	56	
366.00301	40	
366.90204	76	
367.15424	52	
368.73249	68	
368.89545	364	1+
370.21086	66	
370.92109	496	1+
371.50018	50	
371.87523	50	
372.87742	74	
372.91460	228	1+
373.38401	90	
374.86314	96	
374.94812	82	
375.39832	62	
375.87042	106	
375.92535	984	1+
376.87265	84	
377.87042	48	
378.82851	34	
380.86080	68	
381.32638	40	
382.89666	50	
383.25755	40	
383.86404	44	
384.87794	54	
385.41592	56	
386.91550	42	
387.89308	54	
389.92460	80	
390.94030	60	
391.84982	48	
392.89772	132	
393.89256	106	
393.94740	34	
394.86915	62	
394.93701	94	
395.92077	142	
397.87615	60	
398.89699	130	
405.31724	56	
408.85540	54	
412.89689	80	
412.94235	34	
414.87801	40	
415.87625	454	1+
416.88263	292	1+
418.09466	40	
418.86727	44	
425.87831	52	
426.32253	38	
426.84623	94	
427.87069	54	
429.88220	34	
430.91659	38	
430.99555	32	
431.16257	74	
432.86813	40	
432.93144	48	
432.99410	32	
433.86931	276	1+
435.13000	58	
435.96327	74	
437.89389	64	
439.88013	34	
441.88929	80	
453.81460	34	
457.30523	52	
END IONS

###FS:    #m/z: 427.90049 #charge 2+
###MS: 435
###MSMS: 445
BEGIN IONS
TITLE=Cmpd 135, +MS2(427.9005), 24.1eV, 3.0min #445
RTINSECONDS=179.858
SCANS=435,445
PEPMASS=427.90049	21144
CHARGE=2+
165.97329	38	
196.91936	102	
199.01132	56	
200.87458	80	
206.93374	82	
212.93429	32	
214.88050	62	
214.93319	162	
215.93350	84	
216.94582	130	
220.90032	44	
222.89208	86	
223.95080	120	
224.44695	84	
225.49430	60	
227.15060	40	
230.05207	56	
231.10394	76	
233.97236	96	
234.95360	44	
235.11850	42	
236.88663	30	
241.95480	112	
242.20463	34	
242.96251	74	
245.46149	104	
256.91290	32	
263.00484	52	
264.88306	32	
271.17764	54	
272.91798	46	
274.93440	38	
282.90008	198	
283.01690	58	
286.92751	108	
290.93505	50	
291.00825	40	
292.97719	54	
293.04377	40	
295.93304	68	
296.96419	34	
300.91499	252	
301.18506	28	
304.11536	54	
305.81712	44	
305.88375	68	
306.85172	56	
308.92789	108	
310.89614	134	
311.07795	46	
313.93292	48	
315.87630	50	
318.87501	66	
318.92430	522	
319.03524	36	
321.76227	36	
321.90396	60	
323.10742	40	
324.68765	40	
327.22456	42	
327.44775	34	
327.87140	50	
328.90513	944	
329.01045	76	
329.88153	52	
330.86416	48	
331.27985	30	
332.93020	32	
333.88432	36	
336.89628	56	
336.93840	478	
338.90773	44	
338.97967	50	
339.12632	66	
340.88432	60	
341.93336	92	
344.83602	62	
344.87611	78	
344.91699	50	
344.98406	36	
345.14468	74	
345.92515	46	
346.07292	48	
346.19097	28	
346.63414	58	
346.92056	1532	1+
346.98648	40	
347.03656	32	
347.82656	62	
350.89579	54	
353.91318	66	
354.93172	60	
358.91346	82	
359.28872	88	
362.01578	46	
363.90602	66	
364.85620	46	
364.93197	1384	
365.00888	42	
365.12477	48	
365.48147	36	
365.96814	56	
366.92268	66	
368.90649	72	
369.94847	46	
370.42139	74	
372.39499	56	
373.27308	48	
373.48095	26	
373.90898	34	
374.89756	40	
377.91356	52	
380.92079	102	
381.88985	96	
382.93581	278	1+
383.08357	58	
385.21795	52	
386.91611	56	
387.29197	30	
387.34111	88	
387.93892	76	
388.18186	54	
390.92074	34	
396.95684	46	
400.92379	80	
401.15735	38	
405.73540	30	
405.93147	102	
406.88307	38	
407.98692	104	
409.12608	72	
410.86183	54	
417.22344	56	
418.95065	30	
423.94814	30	
426.24094	44	
426.96900	40	
428.29415	40	
428.40301	68	
428.88335	78	
429.31016	40	
430.91169	32	
444.82961	38	
446.89800	36	
447.26487	38	
464.90139	440	1+
506.83295	30	
513.62763	36	
535.89607	32	
550.84804	46	
633.08249	34	
641.80740	56	
644.78277	242	1+
END IONS

###FS:    #m/z: 409.89167 #charge 1+
###MS: 435
###MSMS: 446
BEGIN IONS
TITLE=Cmpd 136, +MS2(409.8917), 23.4eV, 3.0min #446
RTINSECONDS=179.917
SCANS=435,446
PEPMASS=409.89167	18872
CHARGE=1+
193.97979	108	
200.96102	52	
201.87326	56	
212.94254	86	
214.93368	130	
215.19180	66	
217.21012	48	
218.88118	40	
219.43906	44	
220.01916	66	
221.86654	46	
223.13123	88	
223.94409	82	
230.50685	50	
231.22944	54	
233.47418	98	
234.25038	54	
234.95679	30	
235.08016	44	
242.12295	46	
242.95121	30	
245.95787	54	
248.92033	100	
252.12870	64	
252.89575	54	
252.98705	34	
253.90067	74	
258.02027	64	
258.88372	64	
262.94707	48	
264.90820	118	
267.90111	40	
268.88894	52	
275.92007	76	
276.94115	44	
278.95475	50	
280.90917	156	
280.95454	42	
283.15499	70	
284.01212	128	
284.93150	80	
285.92032	126	
285.96591	72	
286.01912	56	
286.87676	98	
286.93346	116	
287.01246	64	
287.91059	44	
288.88372	104	
290.11715	34	
290.92164	34	
292.14156	60	
292.94543	58	
296.97233	48	
297.27567	40	
298.28232	78	
298.92185	32	
299.08002	36	
299.13577	76	
300.87255	46	
300.92813	102	
304.88659	54	
304.93871	124	
305.01754	54	
305.88480	34	
305.94981	98	
308.91523	70	
310.88406	60	
311.05535	70	
312.94461	48	
314.92331	30	
315.91725	38	
316.93417	172	
317.10188	54	
317.40391	48	
317.92421	240	1+
318.03585	78	
318.17280	30	
318.88406	52	
320.88997	54	
321.91720	40	
322.94552	98	
323.38352	76	
323.88747	146	
323.94533	186	
324.89910	122	
326.87806	92	
326.99320	66	
327.91791	104	
329.87385	32	
332.88212	52	
334.90732	80	
335.97083	58	
336.95089	92	
337.89863	32	
343.40934	54	
344.88737	124	
345.97519	72	
346.90979	310	1+
346.99057	48	
349.16106	40	
349.97682	64	
350.90051	180	1+
351.36838	52	
352.74193	58	
352.88987	78	
353.39419	48	
354.40986	76	
355.10900	38	
355.89274	106	
356.88014	98	
363.11504	102	
363.15604	46	
363.91227	40	
364.92626	56	
365.18391	36	
365.94905	64	
366.10785	54	
367.33875	50	
367.86959	66	
367.91405	34	
368.91809	246	1+
369.00462	46	
369.20080	54	
372.89516	100	
372.93179	54	
373.87239	38	
374.89171	80	
378.08190	34	
378.92113	174	
386.04833	74	
386.92483	498	1+
388.05778	60	
389.80328	66	
390.92346	68	
392.91691	64	
395.93343	110	
396.92144	124	
410.23016	34	
410.41343	36	
END IONS

###FS:    #m/z: 370.90217 #charge 1+
###MS: 435
###MSMS: 447
BEGIN IONS
TITLE=Cmpd 137, +MS2(370.9022), 23.0eV, 3.0min #447
RTINSECONDS=179.981
SCANS=435,447
PEPMASS=370.90217	18384
CHARGE=1+
196.91591	72	
201.90947	182	1+
205.96495	36	
207.97743	56	
214.93369	44	
216.97789	54	
217.93339	50	
223.93975	76	
226.99190	48	
228.91398	74	
229.90154	36	
230.96222	76	
235.95435	118	
236.88805	68	
237.91754	62	
240.91888	60	
240.94858	54	
242.94022	98	
243.44574	42	
244.17027	68	
244.94668	130	
245.90973	68	
246.94756	56	
247.90075	318	
247.93771	90	
248.55494	54	
248.93906	132	
248.99941	52	
251.92578	96	
253.99709	80	
254.93049	48	
256.41167	54	
256.90887	44	
258.46382	58	
260.91857	104	
260.99162	50	
261.05744	50	
263.12991	56	
263.92854	66	
264.91721	674	1+
265.91708	376	1+
265.96260	56	
266.97120	84	
270.88858	80	
274.16949	64	
274.95272	46	
276.93725	64	
278.09832	66	
280.17169	56	
282.92511	258	1+
283.15099	46	
284.97046	72	
286.17612	60	
287.88761	44	
287.93943	38	
287.97454	142	
288.12476	90	
288.87014	66	
288.93593	132	
289.97782	46	
290.90494	44	
294.42345	66	
294.92957	62	
295.94811	136	
296.92725	58	
298.90421	44	
301.89970	60	
302.01219	60	
302.94416	52	
303.93333	58	
305.93268	58	
306.42343	64	
308.92075	64	
310.16345	76	
313.04134	44	
313.22641	36	
314.93110	84	
316.94280	34	
317.02084	34	
318.44940	86	
323.88042	90	
323.95574	48	
324.08875	76	
324.89219	62	
325.14877	62	
329.17103	50	
330.99193	70	
331.24977	84	
334.90839	68	
366.98612	34	
370.21962	96	
371.17234	108	
371.25152	70	
372.89874	50	
374.85819	64	
END IONS

###FS:    #m/z: 496.87492 #charge 2+
###MS: 435
###MSMS: 448
BEGIN IONS
TITLE=Cmpd 138, +MS2(496.8749), 26.9eV, 3.0min #448
RTINSECONDS=180.043
SCANS=435,448
PEPMASS=496.87492	15636
CHARGE=2+
214.95706	62	
217.94121	66	
233.94605	270	
237.16825	56	
239.25134	66	
243.94033	64	
243.98162	100	
245.95449	92	
247.53344	76	
247.99029	52	
252.96371	48	
254.97979	104	
255.69392	48	
258.14447	50	
264.98856	58	
275.94173	44	
278.91036	90	
284.18506	46	
285.18572	88	
287.18983	80	
292.91255	68	
294.93816	100	
296.95853	62	
297.95481	60	
299.19902	50	
302.40956	76	
302.90730	102	
304.23464	70	
304.94560	44	
305.43047	48	
310.95281	52	
311.84325	48	
314.50762	46	
314.98092	50	
315.19538	56	
315.87605	48	
317.86724	110	
320.95249	92	
321.23875	82	
322.91689	74	
326.67929	68	
332.87002	90	
332.98333	50	
333.08028	52	
335.87547	50	
337.98052	72	
339.23899	60	
340.23823	46	
340.91301	84	
343.91155	88	
346.96397	52	
349.96101	60	
350.59162	66	
351.17544	60	
351.85744	56	
351.91436	70	
353.04399	74	
353.83381	74	
353.89159	82	
355.89112	76	
356.84863	80	
357.94057	64	
358.88259	66	
360.84799	54	
360.94228	40	
361.92233	176	
364.98978	46	
365.05981	46	
366.94514	68	
367.92894	48	
368.89919	186	
369.17562	46	
369.85591	62	
372.85056	74	
372.90182	196	
373.87584	100	
374.86860	118	
374.90966	74	
375.93629	42	
376.97548	48	
377.93929	86	
378.84223	74	
378.87523	112	
381.88177	54	
384.12824	48	
388.97434	102	
389.85937	44	
389.89793	70	
390.86564	322	1+
390.90169	134	
391.92143	74	
394.08805	72	
394.93312	62	
394.97520	54	
395.87811	476	1+
399.41703	42	
401.94164	52	
404.73119	84	
404.90495	54	
405.91928	76	
408.86739	318	
409.93087	76	
410.86729	92	
411.08371	42	
412.83407	56	
412.89024	68	
413.85039	156	
413.89817	444	
413.98181	156	1+
414.09356	76	
414.87324	800	1+
416.81666	66	
416.89401	190	
418.88388	56	
426.87699	68	
427.95593	106	
428.87593	68	
429.34191	110	
430.90465	1084	1+
430.98671	56	
431.90753	858	1+
434.89200	108	
435.83147	52	
436.86603	74	
436.92368	66	
437.89149	666	1+
438.89328	364	1+
438.96077	50	
439.83696	64	
441.83137	132	1+
448.92036	166	1+
450.98597	54	
451.80819	64	
452.92518	42	
454.87201	84	
454.91155	586	1+
455.36001	66	
455.85535	56	
455.90749	300	1+
456.03172	56	
456.13370	58	
461.83601	50	
461.89315	108	
467.84463	60	
467.93969	60	
473.91909	40	
474.93042	84	
475.24580	44	
475.92581	42	
477.85968	62	
478.35664	56	
481.09587	52	
490.88205	46	
492.84386	44	
496.36422	260	1+
497.20096	56	
506.83228	48	
509.42451	92	
509.48463	46	
519.77427	78	
657.76658	48	
866.70857	70	
914.41299	44	
END IONS

###FS:    #m/z: 419.40365 #charge 1+
###MS: 487
###MSMS: 488
BEGIN IONS
TITLE=Cmpd 139, +MS2(419.4036), 23.8eV, 3.4min #488
RTINSECONDS=201.69
SCANS=487-488
PEPMASS=419.40365	41346
CHARGE=1+
200.86569	132	
212.86876	68	
214.15489	76	
214.93264	446	
216.46202	82	
216.95882	54	
217.98389	70	
221.87328	56	
222.93540	260	1+
223.15072	70	
227.96497	86	
231.13723	68	
232.95109	72	
233.96022	70	
234.90932	108	
236.98812	88	
237.43816	90	
240.45538	116	
241.08650	56	
241.94857	64	
250.92726	246	1+
253.16033	58	
253.93240	68	
254.88961	356	
254.95506	60	
255.89310	274	
258.88104	1784	1+
260.13510	54	
262.93083	276	
265.83307	72	
265.90025	80	
267.82721	72	
268.99352	74	
271.95134	84	
272.89959	1102	1+
273.05281	60	
273.43972	154	
274.94414	86	
274.99168	66	
276.89033	346	1+
276.93920	98	
277.11949	66	
278.92145	124	
279.15667	60	
282.89920	316	1+
283.42843	68	
286.42822	76	
286.48220	80	
286.94888	54	
287.35357	54	
287.94690	82	
288.89267	82	
290.91333	926	1+
293.19237	62	
293.88126	88	
295.41823	92	
295.91604	1152	1+
296.80926	54	
296.89797	154	
296.99087	54	
297.15741	310	
297.81561	98	
298.10906	72	
299.91888	124	
300.88570	222	1+
301.94202	64	
303.18610	80	
306.88961	88	
306.96056	74	
310.40295	248	1+
310.43494	78	
310.92732	62	
314.93909	530	
315.06567	64	
315.16602	548	
316.59572	82	
318.37777	68	
318.89225	742	1+
320.42877	96	
322.05871	72	
323.44050	104	
323.88945	64	
324.39118	98	
324.79695	90	
327.40716	136	
327.89494	130	
328.18087	54	
328.93849	94	
329.38880	70	
331.40937	58	
331.83207	96	
331.88491	180	
331.93353	682	1+
332.24003	88	
332.35530	68	
332.57238	54	
333.17528	280	
335.38564	514	1+
335.42763	72	
336.83448	64	
336.89859	2008	1+
338.20836	62	
338.37732	68	
338.83474	72	
339.38604	90	
341.90388	74	
342.93146	60	
343.88250	90	
345.39878	178	
345.92980	68	
346.36301	64	
346.41230	80	
346.88540	538	1+
348.84558	92	
348.94077	62	
349.22034	72	
349.92292	56	
351.89917	74	
352.39773	96	
352.98444	70	
353.43454	58	
354.40293	106	
354.45600	74	
354.56515	100	
354.91069	3240	1+
355.40536	80	
355.98184	156	
357.84461	56	
359.04214	72	
359.56869	82	
359.91047	3560	1+
362.87127	54	
363.89539	54	
364.87074	256	1+
365.40645	90	
365.91779	58	
367.37102	90	
367.95043	90	
368.89217	108	
369.86126	60	
369.92543	94	
370.39639	88	
370.87722	54	
371.25549	56	
371.92875	148	
372.92362	578	1+
373.01594	102	
374.55769	56	
374.92892	222	1+
375.23540	60	
377.92196	14994	1+
378.12235	78	
378.25471	58	
378.35506	118	
381.91807	80	
382.47530	56	
383.98280	56	
388.86176	66	
390.37821	56	
392.95965	80	
394.96449	68	
395.93392	2722	1+
397.92718	536	1+
397.98155	76	
400.93740	572	1+
402.00369	106	
402.86866	80	
405.35436	78	
413.87162	114	
414.87728	70	
416.89606	190	1+
418.34145	216	
418.88611	136	
418.95418	62	
419.96665	156	
END IONS

###FS:    #m/z: 419.40449 #charge 1+
###MS: 750
###MSMS: 751
BEGIN IONS
TITLE=Cmpd 140, +MS2(419.4045), 23.8eV, 5.7min #751
RTINSECONDS=343.245
SCANS=750-751
PEPMASS=419.40449	33928
CHARGE=1+
194.92636	70	
198.93231	74	
200.87118	70	
200.93416	48	
206.91500	56	
214.93257	86	
219.90888	48	
222.91440	64	
223.07916	64	
224.96505	84	
230.88132	184	1+
232.95694	68	
234.48216	96	
234.95811	88	
236.88950	50	
241.08866	98	
241.94103	84	
242.88107	100	
243.94766	66	
244.47781	78	
245.98248	142	
250.92038	60	
251.07823	80	
251.86662	86	
252.97012	170	
253.94075	102	
254.88333	408	1+
255.05620	68	
256.87847	78	
258.88296	998	1+
259.10092	58	
263.21751	96	
265.00071	64	
267.97623	72	
270.87271	102	
272.43977	72	
272.90059	370	1+
274.89259	98	
276.89444	160	
278.92781	70	
279.93065	90	
280.12121	118	
283.25543	62	
283.95860	80	
284.41342	60	
284.95980	52	
286.87345	52	
287.87396	82	
288.86916	70	
289.50286	76	
290.91530	384	1+
291.96087	122	
292.87363	54	
292.91550	186	
293.19143	92	
294.20492	62	
295.91223	424	1+
297.15770	214	
298.89309	58	
298.92623	76	
300.36292	52	
300.87511	94	
301.11793	48	
301.89874	66	
304.82438	58	
305.44396	52	
306.44210	60	
306.89203	48	
308.36553	64	
308.92307	404	1+
308.97320	48	
312.21808	58	
313.13910	80	
313.91568	72	
314.90894	244	1+
315.16754	332	1+
315.94267	102	
317.95501	70	
318.88588	786	1+
320.33848	74	
321.65699	102	
322.42385	64	
323.93173	52	
324.89016	146	
325.84455	98	
326.39032	58	
326.91175	106	
327.37587	142	
327.94021	60	
328.88218	114	
328.92097	72	
328.98835	74	
329.09417	86	
329.85233	48	
329.90308	150	
331.83219	138	1+
331.93477	586	1+
332.89321	156	
332.93624	346	1+
333.18072	278	
334.35742	62	
335.39557	106	
335.87848	80	
335.91703	54	
336.38401	68	
336.89569	1364	1+
336.99080	76	
337.23771	52	
338.39531	56	
338.90190	668	1+
341.02417	72	
342.93175	64	
343.97152	52	
344.30043	68	
345.40064	48	
346.89117	510	1+
346.97437	54	
348.88112	182	
350.40612	76	
350.96105	72	
351.44642	60	
353.40007	126	
354.08968	62	
354.40486	68	
354.84751	208	
354.91002	3906	1+
355.20785	50	
355.43864	56	
356.37144	58	
356.41830	86	
356.84626	76	
356.90857	1542	1+
358.88347	50	
359.33598	52	
359.91040	4284	1+
360.83668	80	
362.95801	68	
363.43416	64	
363.55532	70	
364.90593	76	
365.44538	64	
367.42974	56	
368.89011	78	
369.93662	64	
370.23027	52	
370.91124	104	
372.91884	596	
375.89985	68	
376.91813	50	
377.92160	19374	1+
378.23592	154	1+
379.35152	70	
379.39257	66	
379.43340	58	
383.05515	58	
383.09787	56	
384.30220	50	
384.95022	52	
386.88427	70	
387.88712	48	
391.92531	52	
392.89831	72	
395.93352	3806	1+
397.00035	76	
398.04830	50	
398.95265	156	
400.93908	560	1+
402.93739	86	
413.94793	60	
414.96389	54	
418.33548	56	
418.97551	48	
419.96866	242	
END IONS

###FS:    #m/z: 763.64158 #charge 3+
###MS: 824
###MSMS: 825
BEGIN IONS
TITLE=Cmpd 141, +MS2(763.6416), 35.3eV, 6.4min #825
RTINSECONDS=382.691
SCANS=824-825
PEPMASS=763.64158	32856
CHARGE=3+
145.40200	36	
169.54086	18	
170.84604	18	
175.26755	18	
175.81028	18	
176.61898	18	
177.28965	18	
177.63946	18	
178.18585	18	
178.51549	18	
178.55057	18	
179.74555	18	
179.96742	18	
181.08584	18	
181.22721	18	
185.48687	18	
185.99506	18	
186.42505	18	
191.42744	18	
193.22641	18	
193.32863	18	
194.79184	18	
197.61666	18	
198.81449	18	
199.03670	18	
199.15527	18	
199.67441	18	
200.45811	18	
201.07202	18	
201.41473	18	
202.78102	18	
204.12191	20	
205.76091	18	
205.79105	18	
209.11554	18	
210.45433	18	
211.36576	18	
216.98018	20	
217.10377	68	
217.95575	34	
223.08825	34	
225.10381	72	
230.62583	52	
234.95583	60	
247.08859	50	
250.46792	20	
252.96992	92	
253.08436	96	
256.10755	88	
256.24884	46	
284.16617	64	
284.40173	20	
289.11763	34	
290.11171	50	
292.11714	48	
294.92605	82	
308.92890	40	
310.12266	770	1+
310.21918	62	
310.96084	24	
323.01790	28	
323.15390	598	
323.43512	56	
325.13238	44	
328.13893	208	
328.19402	62	
328.50013	48	
330.13792	76	
340.16281	46	
341.16929	586	1+
346.14775	114	
347.15278	48	
359.18284	46	
360.86104	56	
370.62442	20	
376.79220	20	
396.73777	22	
413.90553	76	
415.68257	80	
415.90094	32	
426.84197	52	
432.42218	20	
432.90243	70	
447.89228	30	
450.94101	42	
454.17731	38	
464.86124	58	
472.86413	30	
474.86179	30	
490.19848	34	
490.29297	42	
491.20261	120	
492.91648	56	
493.85894	64	
495.86135	68	
496.69937	26	
497.21913	96	
497.70818	24	
503.23032	156	1+
506.72734	56	
507.89145	20	
508.20989	30	
508.86866	24	
510.88445	20	
511.88156	22	
515.81083	20	
521.26465	110	
521.63696	62	
521.93892	26	
522.25256	36	
552.82317	22	
552.87274	24	
553.86328	50	
571.86072	48	
572.77610	24	
602.12546	20	
608.77820	58	
612.79211	36	
626.82575	88	
627.80713	36	
640.72705	24	
644.75160	40	
644.93748	28	
645.83549	24	
651.88376	52	
652.27088	78	
654.26185	32	
661.11322	24	
665.28823	60	
668.73441	20	
674.74975	62	
681.87554	40	
692.75391	32	
701.76268	50	
704.76362	40	
705.75948	80	
711.26997	74	
719.33926	20	
719.78618	24	
721.81142	32	
747.79373	22	
796.36926	32	
814.35460	24	
815.34404	20	
816.34662	40	
832.32803	32	
989.49863	48	
1007.42380	52	
1015.60104	24	
1067.12389	36	
1069.69892	20	
1103.42186	20	
1799.43478	36	
END IONS

###FS:    #m/z: 817.66315 #charge 3+
###MS: 826
###MSMS: 827
BEGIN IONS
TITLE=Cmpd 142, +MS2(817.6632), 40.9eV, 6.4min #827
RTINSECONDS=383.33
SCANS=826-827
PEPMASS=817.66315	11368
CHARGE=3+
226.10455	144	
227.11435	80	
229.08309	36	
230.94449	36	
236.97714	50	
251.04369	70	
253.08146	54	
254.16394	60	
255.12629	42	
256.11386	204	
268.11186	50	
270.07453	70	
271.09941	90	
272.10209	48	
278.89740	60	
280.14665	38	
281.13900	40	
286.12242	68	
290.11581	90	
294.43526	88	
294.93020	62	
305.14706	92	
310.12579	2196	1+
312.12747	114	
318.21976	42	
322.14860	52	
323.15648	846	1+
323.92608	48	
325.13812	100	
325.24143	72	
328.13790	636	1+
328.27992	44	
339.16020	56	
341.02209	34	
341.16824	1636	1+
346.14564	280	
346.20405	78	
350.42415	62	
359.17618	120	
360.15385	34	
361.22176	50	
370.15252	40	
385.22380	42	
392.15995	42	
408.17111	34	
411.85186	46	
415.88384	40	
424.69696	104	
431.12845	42	
446.88731	46	
462.17349	58	
467.19738	52	
467.71207	88	
485.21135	52	
489.36327	48	
490.19190	608	1+
491.00765	44	
496.72594	86	
497.72837	80	
502.79637	66	
503.22628	472	1+
508.20458	54	
508.88641	62	
514.83988	36	
521.23804	168	
521.33881	54	
522.31304	40	
523.25155	120	
529.91689	44	
532.76629	48	
532.82804	52	
534.87662	42	
547.87417	48	
551.27707	48	
578.29751	64	
584.83389	56	
597.16577	52	
605.87766	40	
607.87476	46	
626.80441	64	
634.25114	48	
642.76483	50	
644.81060	50	
652.25328	166	
652.74211	64	
653.27496	130	
656.37176	34	
657.79882	82	
658.77701	84	
659.88690	52	
665.27676	194	1+
667.23330	40	
671.27535	44	
678.71957	62	
678.82942	38	
682.89407	42	
683.33899	46	
684.32899	56	
684.75708	40	
685.74426	32	
687.96764	36	
688.78100	50	
699.73564	32	
712.35367	46	
713.37038	86	
721.70625	40	
722.73619	48	
723.68240	54	
731.78111	32	
733.74866	38	
744.90170	44	
761.15091	40	
763.71287	38	
764.72721	32	
765.77548	70	
766.75359	70	
778.30008	36	
782.78476	58	
783.71450	38	
785.77081	54	
814.30272	54	
815.33380	90	
817.52435	56	
827.35568	122	
830.35326	236	1+
928.91366	72	
976.38317	32	
990.39882	32	
1140.44174	46	
END IONS

###FS:    #m/z: 582.46987 #charge 4+
###MS: 826
###MSMS: 828
BEGIN IONS
TITLE=Cmpd 143, +MS2(582.4699), 26.6eV, 6.4min #828
RTINSECONDS=383.394
SCANS=826,828
PEPMASS=582.46987	9624
CHARGE=4+
214.96225	78	
217.43268	74	
218.95810	90	
224.96673	86	
230.97652	48	
232.95115	106	
234.98769	36	
236.95680	42	
241.08725	70	
241.95364	132	
245.94974	40	
259.11550	56	
269.94200	42	
273.92454	132	
274.93938	44	
276.90689	46	
291.00475	34	
292.91290	56	
292.96408	56	
294.91747	46	
310.99964	44	
323.43541	44	
325.12823	44	
326.97260	56	
329.00464	44	
334.91627	38	
336.87634	40	
347.11239	56	
354.88856	52	
356.88853	36	
370.94736	86	
379.15630	36	
386.92592	36	
389.88577	60	
390.92482	58	
410.87724	70	
411.26013	56	
412.87283	72	
420.93896	42	
422.98958	56	
431.87509	46	
432.91344	52	
442.93112	60	
446.89321	54	
448.89227	60	
448.94544	32	
457.83892	46	
458.83758	62	
459.87427	46	
464.83898	60	
464.90281	78	
465.89464	196	1+
465.90427	40	
468.88370	50	
469.13365	68	
472.80440	32	
472.92550	48	
474.99492	54	
477.78508	52	
478.87017	38	
480.79141	40	
481.81057	50	
481.85825	74	
488.06733	44	
492.85730	76	
494.63344	40	
499.82550	52	
500.79979	58	
501.88370	34	
503.79979	44	
504.80650	82	
504.88350	44	
505.81261	118	
507.77933	68	
512.87398	42	
513.89806	52	
518.81323	66	
518.88882	40	
518.93328	80	
519.04755	34	
519.82519	46	
521.82692	120	
522.34092	36	
522.82805	88	
522.91972	52	
523.80922	110	
525.81182	40	
527.49045	38	
536.78030	50	
536.82283	54	
542.84481	36	
543.05583	36	
543.82742	194	1+
579.78321	56	
582.74043	32	
687.20738	42	
713.72805	52	
END IONS

###FS:    #m/z: 763.64188 #charge 3+
###MS: 826
###MSMS: 829
BEGIN IONS
TITLE=Cmpd 144, +MS2(763.6419), 35.3eV, 6.4min #829
RTINSECONDS=383.413
SCANS=826,829
PEPMASS=763.64188	60418
CHARGE=3+
158.68696	18	
164.64974	18	
168.98401	18	
170.83232	20	
172.22859	18	
175.18413	18	
184.37989	18	
189.60797	18	
189.68029	18	
194.79185	18	
195.49248	18	
196.39303	18	
197.83822	18	
199.45185	18	
201.17258	18	
203.49961	18	
203.62325	18	
204.04689	18	
204.60241	18	
209.97082	18	
222.12778	18	
223.07580	48	
223.60569	18	
224.32878	18	
226.43787	18	
227.45057	18	
231.51199	18	
234.97256	36	
235.36757	18	
236.01259	18	
238.60150	18	
239.47845	18	
242.09442	18	
243.08419	18	
248.31569	18	
248.63441	18	
251.72458	18	
252.96765	18	
256.12461	32	
257.03091	18	
258.74722	18	
259.19516	18	
261.01623	18	
261.95891	36	
265.93072	18	
266.05492	18	
272.16321	18	
278.13495	20	
288.95010	18	
292.13701	18	
296.30343	18	
296.78276	18	
297.89667	18	
297.95106	18	
299.65780	18	
300.27634	18	
303.21393	18	
304.32151	18	
305.60552	18	
309.34907	18	
310.11872	28	
314.82304	18	
315.74160	18	
322.37865	18	
323.17067	56	
323.59151	18	
324.87765	18	
327.80931	18	
328.12824	70	
334.48491	18	
335.16722	18	
337.31962	18	
337.58976	18	
340.15662	18	
341.16556	58	
343.38008	18	
359.90472	18	
362.16500	18	
362.36492	18	
363.18518	18	
363.60067	18	
367.01863	18	
369.97257	20	
374.26819	18	
378.41491	18	
381.23993	18	
383.30904	18	
399.83766	18	
402.88897	18	
404.38730	18	
407.05314	18	
415.57416	18	
416.34003	18	
423.32936	18	
427.56501	18	
431.04721	18	
432.62973	18	
432.91488	74	
435.56230	18	
439.26396	18	
442.79339	18	
447.72775	34	
449.47140	18	
449.85005	18	
450.63014	18	
451.47785	18	
453.27630	18	
454.49591	18	
456.50232	18	
461.82542	18	
461.98345	18	
467.44051	18	
467.98571	18	
468.26411	18	
468.75861	18	
478.97936	18	
479.71527	18	
486.26547	18	
491.77635	18	
491.87992	38	
493.70578	18	
494.52883	18	
499.58718	18	
524.30247	18	
527.88021	18	
528.62862	18	
530.59872	18	
531.54277	18	
554.27850	18	
559.68266	18	
560.14248	18	
571.28493	18	
573.32662	18	
585.21485	18	
586.16177	18	
587.65678	18	
588.98800	18	
590.99083	18	
592.16545	48	
599.67904	18	
608.16512	18	
608.43714	18	
608.86472	20	
613.72767	18	
668.98282	24	
679.40407	82	
1050.20653	20	
1361.45123	36	
1452.55227	20	
1715.30430	20	
END IONS

###FS:    #m/z: 817.66202 #charge 3+
###MS: 830
###MSMS: 831
BEGIN IONS
TITLE=Cmpd 145, +MS2(817.6620), 40.9eV, 6.4min #831
RTINSECONDS=384.123
SCANS=830-831
PEPMASS=817.66202	53600
CHARGE=3+
163.58002	18	
169.92403	18	
171.03831	18	
177.47852	18	
178.83140	18	
179.02459	18	
180.59149	18	
185.34387	18	
185.80890	18	
187.48783	18	
189.13099	18	
189.15988	18	
198.48511	18	
198.94605	24	
203.77317	18	
203.94938	18	
204.76021	18	
206.40931	18	
207.13430	18	
209.56008	18	
210.72871	20	
211.34288	18	
211.69041	18	
211.83179	18	
217.07691	18	
219.51727	18	
225.79819	18	
225.90869	18	
226.09607	88	
227.11895	48	
229.11028	54	
232.90852	18	
234.95127	104	
235.27896	18	
237.64521	18	
241.09100	62	
242.50727	18	
246.06929	50	
249.60427	18	
250.95858	18	
251.44136	18	
251.53297	18	
253.10962	72	
254.95230	68	
256.12672	68	
259.09903	44	
265.11346	18	
266.87366	18	
268.10937	50	
270.36404	18	
273.31678	18	
274.58591	18	
274.87317	18	
279.25722	18	
283.11970	58	
286.11844	52	
288.18731	18	
293.21071	18	
293.39060	18	
302.75686	18	
306.14770	68	
306.28560	38	
306.85545	18	
307.98809	18	
310.13176	412	
310.25023	40	
311.13201	22	
314.18506	18	
320.34975	18	
320.77759	18	
323.15419	288	
323.20430	18	
323.68601	18	
324.08298	18	
325.12638	84	
328.14133	160	
328.44197	18	
329.14121	62	
331.23190	18	
334.57618	18	
338.22213	18	
338.40084	18	
340.27288	18	
341.16796	398	1+
342.60249	42	
343.82304	18	
344.98289	18	
345.30487	18	
346.15110	32	
348.15006	60	
348.84189	18	
356.56973	18	
359.19836	30	
359.98445	18	
361.94017	18	
363.90619	18	
372.91425	60	
373.05502	18	
377.00635	18	
379.48842	18	
381.93245	18	
385.27036	18	
388.26567	18	
392.91016	80	
403.22640	18	
404.18730	46	
413.86354	36	
417.80410	18	
418.90518	18	
421.74240	18	
425.37415	18	
427.17416	18	
429.14115	18	
430.08821	18	
431.15082	20	
431.30896	18	
432.66252	18	
432.87880	26	
434.80612	52	
438.29586	18	
439.24197	18	
443.27428	18	
445.64375	18	
446.37024	18	
447.94172	18	
451.41092	18	
452.10301	18	
456.69312	18	
456.84705	24	
472.89678	62	
490.22654	56	
491.18957	62	
503.22061	60	
521.24234	68	
522.36041	30	
542.27617	20	
599.76910	20	
600.04567	80	
621.32238	44	
625.83814	20	
638.75671	84	
648.86566	62	
652.43435	44	
666.30622	54	
666.35340	40	
707.03780	42	
772.09466	20	
814.32916	70	
827.65307	50	
977.41756	24	
2081.20906	36	
END IONS

###FS:    #m/z: 817.66179 #charge 3+
###MS: 832
###MSMS: 833
BEGIN IONS
TITLE=Cmpd 146, +MS2(817.6618), 40.9eV, 6.4min #833
RTINSECONDS=384.728
SCANS=832-833
PEPMASS=817.66179	25746
CHARGE=3+
226.10019	128	
229.12524	38	
233.94797	92	
234.96971	70	
253.08091	94	
256.10750	140	
257.96680	46	
267.06743	40	
286.15435	46	
289.10229	52	
294.92262	78	
305.15110	78	
310.12174	720	
312.12629	30	
323.15504	506	1+
323.33195	28	
325.12816	52	
326.18423	64	
328.13712	108	
329.14184	68	
335.49004	42	
335.94641	56	
336.89563	42	
338.99519	78	
341.16698	412	1+
346.14557	80	
349.09185	56	
359.18346	70	
369.19947	28	
372.90049	36	
391.90374	26	
411.85219	110	
426.83297	64	
447.89726	52	
450.99722	58	
455.85101	42	
490.19509	170	
491.18242	64	
491.37549	52	
492.84172	32	
503.23014	308	1+
506.85735	58	
521.26941	64	
523.23820	58	
545.23323	36	
548.86658	40	
550.86388	42	
552.85854	40	
583.78658	44	
584.33854	56	
588.87359	50	
599.69111	80	
600.88954	52	
605.81664	50	
608.78736	62	
615.90213	46	
618.00956	50	
620.74220	54	
626.79330	46	
627.63700	64	
633.74357	76	
633.81537	36	
636.23690	34	
638.72481	42	
640.73487	50	
644.81205	48	
644.87130	38	
647.27747	30	
649.23371	40	
652.25971	28	
652.39502	48	
653.25930	64	
676.85909	38	
684.34929	38	
684.86487	32	
695.80172	58	
701.77410	32	
709.69343	66	
713.72116	42	
734.75685	28	
735.75620	42	
736.82941	32	
742.69726	70	
750.73939	44	
757.85085	30	
794.75246	40	
796.32059	28	
797.31753	50	
803.73728	58	
814.33610	32	
817.32913	26	
827.35568	28	
828.35444	52	
2043.90525	38	
END IONS

###FS:    #m/z: 763.64264 #charge 3+
###MS: 1012
###MSMS: 1013
BEGIN IONS
TITLE=Cmpd 147, +MS2(763.6426), 35.3eV, 8.0min #1013
RTINSECONDS=481.301
SCANS=1012-1013
PEPMASS=763.64264	15576
CHARGE=3+
234.94795	54	
236.11796	70	
236.94921	82	
252.96134	42	
253.53208	38	
267.08041	46	
272.09816	62	
272.18997	108	
272.89687	46	
289.14638	58	
294.92538	62	
306.21283	44	
310.12282	434	
323.15757	46	
325.12994	256	1+
328.13622	114	
333.10333	84	
341.17253	352	
341.23203	56	
346.16049	62	
353.26415	54	
354.17481	54	
354.89540	32	
357.19103	46	
359.20227	50	
360.17388	40	
366.39878	36	
368.85676	54	
372.18312	46	
378.87603	44	
394.90273	40	
408.19381	66	
412.91434	46	
416.83390	62	
430.90557	38	
431.87052	86	
432.89737	102	
434.86753	54	
435.00958	34	
441.81794	46	
444.82963	50	
450.85821	54	
465.85275	32	
476.85467	46	
492.89361	80	
496.70955	74	
499.93309	48	
502.55051	44	
503.26679	38	
508.90033	48	
509.89762	70	
530.81636	82	
552.89787	48	
554.82845	74	
562.34624	34	
566.85707	42	
568.85923	86	
570.85829	126	
572.85056	76	
587.70879	78	
588.86157	56	
590.89604	60	
594.87992	56	
596.90281	38	
608.79401	44	
608.85140	48	
615.88244	36	
616.22793	34	
626.81088	266	1+
636.80187	54	
644.77839	32	
644.84378	48	
652.28087	32	
658.26301	74	
665.30664	32	
668.77019	42	
672.75927	168	1+
673.75777	126	1+
685.77961	40	
686.44636	54	
687.69208	56	
690.81001	86	
692.78163	58	
699.76897	40	
701.74861	56	
703.83594	40	
704.80245	48	
705.76578	80	
706.82998	64	
727.78697	34	
746.20923	56	
797.33405	46	
814.30439	34	
827.37881	34	
988.50897	64	
1140.38204	32	
END IONS

###FS:    #m/z: 817.66528 #charge 3+
###MS: 1014
###MSMS: 1015
BEGIN IONS
TITLE=Cmpd 148, +MS2(817.6653), 40.9eV, 8.0min #1015
RTINSECONDS=481.97
SCANS=1014-1015
PEPMASS=817.66528	10766
CHARGE=3+
226.10143	182	
235.04562	64	
237.94803	70	
241.97672	80	
256.11346	114	
262.96712	92	
276.94063	46	
281.90628	84	
287.12281	42	
289.10903	84	
310.12326	770	
311.44272	36	
312.12592	56	
323.15594	326	
325.13670	82	
326.12891	74	
328.13073	322	
341.17782	154	
342.17921	52	
350.97598	34	
359.18124	68	
389.92450	70	
404.26020	42	
407.20210	36	
416.18955	48	
423.91770	42	
428.88787	64	
444.89084	42	
450.84666	66	
466.98597	52	
469.87998	34	
490.19359	148	
491.19993	68	
503.23551	40	
512.91694	34	
521.23426	44	
522.24904	42	
524.93957	32	
525.87654	36	
552.78438	32	
558.43997	54	
584.83923	60	
590.86308	76	
607.83355	48	
623.85986	56	
637.79201	40	
642.78416	40	
652.28013	34	
652.36833	58	
659.65770	58	
664.87565	46	
665.29911	66	
667.73717	48	
678.89874	32	
683.46121	52	
703.84337	38	
704.70935	50	
708.04416	58	
720.75416	42	
726.66914	36	
729.73667	44	
732.35541	72	
734.75948	42	
740.69528	50	
744.75260	38	
758.69765	40	
760.72334	48	
780.72087	44	
781.71658	108	
801.21480	34	
907.48591	32	
976.39909	32	
977.39703	32	
END IONS

###FS:    #m/z: 817.66428 #charge 3+
###MS: 1019
###MSMS: 1020
BEGIN IONS
TITLE=Cmpd 149, +MS2(817.6643), 40.9eV, 8.1min #1020
RTINSECONDS=484.239
SCANS=1019-1020
PEPMASS=817.66428	17340
CHARGE=3+
161.61297	36	
199.92580	50	
217.08477	70	
223.11489	34	
226.10387	60	
236.13668	52	
251.10945	48	
253.08516	70	
253.97470	56	
256.11748	78	
264.10877	82	
271.09884	114	
275.14402	46	
277.90736	64	
282.08187	32	
286.12037	36	
292.92085	32	
294.93483	32	
305.17944	70	
310.12826	858	1+
312.03906	42	
312.13192	68	
312.25863	32	
323.15358	382	1+
325.14359	52	
328.13559	306	
328.34118	52	
336.89645	60	
341.16888	336	1+
346.14246	188	1+
354.19363	48	
359.18701	40	
410.23325	40	
410.86185	74	
416.19076	72	
442.04037	52	
446.88650	54	
447.09840	46	
447.89906	84	
454.18171	40	
463.90126	50	
485.23573	46	
490.19577	188	1+
490.30381	32	
490.81553	60	
492.85322	40	
503.22677	336	1+
506.73340	58	
506.84574	56	
507.81533	42	
508.87500	58	
521.24030	128	
527.83124	66	
532.84525	44	
543.86683	44	
552.80829	56	
552.89516	48	
571.84985	46	
573.86246	46	
583.81295	58	
588.75246	64	
591.00383	58	
591.65043	44	
602.91245	40	
626.81127	70	
637.94804	40	
641.77998	34	
642.75104	46	
652.26861	110	
654.25611	90	
660.89544	60	
665.28318	64	
670.27067	34	
683.30380	44	
685.79208	44	
694.21596	38	
695.05097	32	
698.19871	78	
715.80877	46	
717.32312	32	
721.98282	70	
726.67547	76	
736.36997	50	
736.74751	46	
744.68878	32	
764.67645	32	
814.45647	44	
831.72456	34	
836.63250	46	
1238.95007	36	
1241.82139	36	
1463.52462	34	
END IONS

###FS:    #m/z: 817.66457 #charge 3+
###MS: 1022
###MSMS: 1023
BEGIN IONS
TITLE=Cmpd 150, +MS2(817.6646), 40.9eV, 8.1min #1023
RTINSECONDS=485.447
SCANS=1022-1023
PEPMASS=817.66457	17940
CHARGE=3+
212.11947	46	
225.10420	76	
226.10162	50	
234.96175	56	
236.96111	66	
241.09445	70	
241.95510	56	
248.09994	34	
251.05515	130	
256.11274	98	
257.11575	70	
278.91147	78	
290.92589	34	
293.42636	78	
294.91704	84	
298.92186	62	
310.12521	836	1+
313.14325	50	
323.16259	234	1+
327.20634	58	
328.13459	216	
328.19828	60	
337.08837	60	
338.05729	56	
341.16892	694	1+
346.18132	46	
348.14986	64	
357.19543	36	
359.17877	112	
364.02220	38	
370.13480	66	
373.92319	40	
388.89788	38	
390.92455	58	
391.91057	38	
404.20721	52	
409.93119	50	
410.88256	58	
428.88102	60	
443.98358	48	
447.24633	32	
454.87823	58	
466.97482	62	
468.86572	48	
490.19417	290	1+
496.72451	42	
497.21339	58	
502.32329	40	
503.23120	136	1+
508.90390	74	
513.09495	32	
521.23908	56	
523.23810	38	
530.68249	40	
548.75786	74	
550.43335	36	
550.84144	38	
551.82755	32	
560.25408	66	
567.74517	34	
568.49458	72	
568.83230	44	
587.75386	56	
592.85597	72	
597.46176	36	
607.74185	32	
610.31424	40	
612.87253	42	
615.16052	52	
616.25434	34	
622.71123	38	
626.83265	72	
626.91236	50	
631.76953	44	
644.79878	56	
652.27969	70	
652.50364	46	
653.26728	66	
665.29552	66	
665.36168	48	
691.77248	46	
708.74429	48	
711.78708	40	
728.78625	56	
730.84259	50	
734.69649	38	
743.71363	44	
745.69500	74	
746.46481	38	
780.79396	44	
781.69881	44	
814.32199	60	
815.31161	42	
819.38683	44	
830.35849	294	1+
978.43989	38	
1302.56710	36	
END IONS

###FS:    #m/z: 380.40744 #charge 1+
###MS: 1065
###MSMS: 1066
BEGIN IONS
TITLE=Cmpd 151, +MS2(380.4074), 23.0eV, 8.5min #1066
RTINSECONDS=508.268
SCANS=1065-1066
PEPMASS=380.40744	16186
CHARGE=1+
196.93486	66	
198.91832	88	
198.98572	52	
205.87384	46	
210.87262	36	
212.08861	52	
212.93085	78	
216.88657	50	
216.92070	78	
217.94027	144	
223.08059	60	
223.94339	38	
224.08454	56	
224.13182	52	
232.96197	162	
234.96264	54	
235.13823	60	
238.89411	56	
240.93475	60	
241.10102	78	
241.97083	80	
242.94526	70	
244.10822	58	
245.95022	128	
250.00655	48	
251.96165	60	
252.89699	70	
253.95191	54	
254.10167	74	
254.88902	50	
255.92860	260	1+
256.46274	38	
256.51815	152	
256.89023	178	
256.98935	100	
257.07741	48	
258.01106	64	
258.88367	44	
258.91839	64	
260.13055	44	
262.96311	90	
263.44439	158	
265.93529	46	
266.16727	36	
266.44895	60	
272.08900	82	
272.53134	90	
273.11382	44	
274.93507	628	1+
274.99085	72	
275.12627	44	
276.04048	74	
276.10705	44	
276.92498	120	
276.99254	42	
278.92414	68	
280.91841	42	
280.97321	82	
283.20401	52	
286.88624	84	
288.88760	44	
288.92006	40	
290.92121	82	
291.96265	48	
292.87159	48	
292.94756	1238	1+
294.02522	56	
294.93423	278	
295.07164	44	
296.93444	82	
297.06775	68	
297.15256	50	
297.86997	66	
297.94820	448	
298.16621	124	
298.92552	144	
299.02060	44	
299.07402	40	
299.95021	48	
305.88689	70	
306.87763	84	
308.89749	54	
310.96397	96	
311.84336	40	
312.43188	76	
312.94290	42	
314.39865	94	
314.94885	54	
315.16696	330	1+
315.51639	44	
315.89265	78	
315.96465	212	
316.42882	56	
316.88145	106	
316.96444	136	
317.95207	338	1+
320.28972	74	
320.95130	82	
321.33167	56	
321.89198	86	
322.12921	40	
322.83037	42	
322.87017	44	
322.94468	42	
325.87107	38	
326.96356	70	
328.42398	82	
331.14510	42	
333.17428	52	
333.88636	286	
333.95583	80	
334.20016	54	
334.91655	210	1+
335.88426	48	
335.96539	104	
337.38196	76	
338.19236	60	
338.31738	44	
338.88925	160	
338.96235	56	
339.08284	64	
339.12167	46	
339.91641	132	
340.88317	100	
340.97530	126	
343.89330	44	
344.77922	52	
347.87402	36	
348.88629	40	
351.89984	218	
352.92057	100	
353.88012	142	
356.91039	374	
357.03090	100	
357.09289	36	
357.49884	52	
357.90036	164	
357.97474	94	
358.90198	80	
360.05541	58	
361.91480	58	
361.98611	48	
364.24730	42	
366.97869	36	
367.19991	38	
370.93280	78	
371.92335	74	
372.84102	36	
372.90808	38	
373.90149	76	
374.90493	642	1+
377.17064	46	
379.91109	80	
380.19491	48	
381.86651	76	
382.92245	56	
385.42974	60	
END IONS

###FS:    #m/z: 380.40679 #charge 2+
###MS: 1067
###MSMS: 1068
BEGIN IONS
TITLE=Cmpd 152, +MS2(380.4068), 23.0eV, 8.5min #1068
RTINSECONDS=508.943
SCANS=1067-1068
PEPMASS=380.40679	19792
CHARGE=2+
196.95278	76	
197.89499	98	
205.87793	74	
212.92593	84	
215.92201	46	
216.36969	116	
216.89083	44	
216.92935	44	
217.88707	70	
218.95297	66	
222.16330	44	
223.07958	38	
224.67894	42	
226.92111	52	
228.97247	72	
230.94185	56	
233.95565	52	
234.96113	142	
235.94709	68	
236.95397	44	
240.14894	66	
246.00020	82	
250.88471	80	
250.94488	68	
251.17134	46	
252.94521	80	
253.86954	78	
253.94526	46	
255.92459	50	
256.88936	66	
256.93102	124	
257.92585	60	
258.89128	68	
259.11464	50	
262.93605	178	
263.48177	50	
264.97441	136	
266.97297	54	
267.87467	92	
268.43742	72	
270.85207	60	
271.93709	84	
274.88991	106	
274.93797	580	1+
274.99460	60	
275.44832	54	
276.44212	56	
276.91899	70	
277.08106	40	
277.11346	116	
277.94838	52	
278.38036	44	
278.95515	70	
279.88492	74	
279.92684	130	
280.38666	78	
280.90462	72	
281.01740	88	
282.83249	58	
283.95463	52	
284.88976	48	
284.94688	82	
285.87934	48	
286.91443	84	
288.93611	58	
289.89813	56	
292.15426	68	
292.89024	56	
292.94423	1254	1+
294.89976	68	
295.90151	60	
297.02342	56	
297.89703	92	
297.95539	366	1+
298.15913	64	
298.91918	92	
299.94669	282	
302.95005	48	
304.98495	48	
306.93100	118	
307.39912	80	
308.91567	120	
309.04687	112	
310.91004	68	
310.95912	72	
313.91438	80	
314.93194	68	
315.16779	48	
315.21879	66	
315.87620	116	
315.95960	156	
316.16980	110	
316.90768	132	
316.95292	716	1+
317.14335	70	
317.90538	48	
320.95567	122	
321.93767	50	
322.04858	118	
325.87308	144	
326.87472	66	
326.97691	50	
329.94174	48	
331.97283	66	
332.97972	84	
333.42850	86	
333.88228	222	
333.98197	54	
334.18544	62	
335.96646	52	
336.13948	60	
338.16999	48	
338.30353	54	
338.89308	202	1+
338.98816	160	
339.29912	58	
339.35796	58	
339.83675	56	
341.01618	52	
343.44837	64	
344.91507	42	
348.90082	56	
350.96479	68	
351.89594	230	
352.20036	52	
352.91172	102	
353.88053	106	
353.93659	40	
356.90581	554	1+
356.98296	110	
357.88327	100	
358.28825	44	
358.90712	88	
366.90849	60	
369.92148	44	
370.84759	50	
370.93924	54	
371.93440	40	
372.91100	52	
374.90054	338	1+
379.92379	62	
381.15825	50	
382.15851	48	
382.23081	40	
392.91065	74	
394.96378	50	
396.24252	72	
407.06240	70	
417.20800	48	
437.08170	50	
442.94927	50	
459.14844	44	
490.89815	44	
536.93300	48	
575.74926	50	
580.82131	128	1+
589.81765	62	
618.78015	40	
668.83706	328	1+
END IONS

###FS:    #m/z: 380.40766 #charge 2+
###MS: 1069
###MSMS: 1070
BEGIN IONS
TITLE=Cmpd 153, +MS2(380.4077), 23.0eV, 8.5min #1070
RTINSECONDS=509.62
SCANS=1069-1070
PEPMASS=380.40766	18592
CHARGE=2+
198.91390	72	
198.96953	70	
210.16483	56	
219.96430	70	
222.94998	80	
223.10747	72	
223.95995	46	
224.02171	68	
225.10800	72	
228.01818	44	
228.88263	58	
231.91596	88	
232.96083	76	
233.16820	40	
233.47775	96	
235.45561	62	
236.16503	48	
237.18386	58	
237.90449	96	
238.90620	80	
239.91412	64	
240.16895	42	
241.09125	236	1+
244.95859	64	
248.95703	40	
251.21980	64	
251.90732	40	
251.97066	66	
253.97851	84	
255.12353	50	
256.92318	308	1+
257.96238	84	
258.87046	54	
258.92850	56	
258.99769	54	
259.10238	106	
260.10124	48	
260.46827	52	
262.93682	74	
263.04857	54	
263.08530	90	
263.44850	74	
263.92975	80	
263.97198	66	
264.44694	62	
264.95582	92	
266.91329	56	
267.90867	56	
270.91569	50	
272.43403	102	
272.90114	68	
273.97640	88	
274.49906	52	
274.93655	620	1+
276.92838	66	
277.99475	72	
278.92662	106	
279.91856	108	
280.09185	56	
286.63429	64	
286.88416	48	
286.93959	40	
286.98510	54	
287.95587	48	
288.91818	62	
289.93717	82	
291.44643	50	
292.94531	1214	1+
294.46689	78	
294.93937	230	
295.73385	50	
296.93396	100	
297.86645	62	
297.92683	318	1+
298.02978	70	
298.16325	40	
298.86590	106	
298.89473	106	
298.97188	52	
299.06221	46	
299.94588	276	1+
301.08734	80
[truncated: 46,716,974 more chars]
