# Supplementary material for: Substrate Specificity and Peptide Motif Preferences of β-Lytic and L5 Proteases from Lysobacter spp. Revealed by LC–MS/MS Analysis
Source: Int J Mol Sci. 2025 Sep 4;26(17):8603. doi: 10.3390/ijms26178603 (PMC12429127; doi:10.3390/ijms26178603)
Supplement: Supplementary file 1 [file ijms-26-08603-s001.zip › 25r2+Beta_Slot2-26_1_2192_5.1.201.mgf]

###	D:\Data\results\2025\02\25\25r2+Beta_Slot2-26_1_2192.d\ProteinAnalysisResults.mgf
###	D:\Data\results\2025\02\25\25r2+Beta_Slot2-26_1_2192.d\analysis.baf
###	25r2+Beta_Slot2-26_1_2192.d
###	Instrument: micrOTOF-QII
###	Manufacturer: Bruker
###    25r2+Beta
###    PeakWidth 5.00, MiniumIntensity 10, S/N 1Apply threshold 0, Threshold 10
###    Retain Residuals no, Create neutrally no,
###    FullScan Parameters: AdductIon (+)+H (-)-H, LowMass 0, HighMass 8000, MaxCharge charge decon 4, MinPeaks 3
###    Perf. isotope decon yes, Max Charge Istopic decon 6, MW agreement 5.00, Abund. cutoff 2.00, Envelope cutoff 75.00
###    MaxRes   Parameters: AdductIon (+)+H (-)-H, LowMass 0, HighMass 8000 
###    Perf. isotope decon yes, Max Charge Istopic decon 6, Abund. cutoff 2.00
###    MSn      Parameters: AdductIon (+)+H (-)-H, LowMass 0, HighMass 8000 
###    Perf. isotope decon yes, Max Charge Istopic decon 4, Abund. cutoff 0.05
###    Global Charge Limit: no 3, Prefer FullScan Result: yes, Export what: 2 (0=non deconv/1=deconv only/2=mixed), NoMSMSSignals: 150, Intensity threshold: 10, NoMSSignals (deconv): 2, NoMSSignals (non-deconv): 2, NormalizeData: no, SingleCharged: yes
###
COM=25r2+Beta_Slot2-26_1_2192.d
USERNAME=Demo User

###FS:    #m/z: 319.93580 #charge 2+
###MS: 1
###MSMS: 2
BEGIN IONS
TITLE=Cmpd 1, +MS2(319.9358), 23.0eV, 0.0min #2
RTINSECONDS=0.588
SCANS=1-2
PEPMASS=319.93580	24306
CHARGE=2+
198.95391	1708	1+
214.93297	9932	
214.98047	6244	1+
216.98193	664	
218.96111	1056	1+
228.95086	642	
230.90717	2050	
231.98499	836	
232.45040	1134	1+
234.94947	1842	1+
235.95071	1370	1+
237.43681	838	1+
239.98289	4620	1+
241.97913	960	
245.45183	1000	1+
250.96453	1294	1+
253.96155	2546	1+
255.95907	15294	1+
257.98395	952	
259.97879	2354	
265.94783	1984	1+
268.93460	3030	1+
269.93639	2202	1+
271.93566	8134	1+
272.43984	568	
273.96959	1860	
274.43995	1446	1+
281.00092	2264	1+
292.95815	4892	1+
294.43499	1178	1+
294.99074	848	1+
296.98887	1372	1+
297.95015	690	
304.93594	1548	1+
307.92253	574	
307.96227	1234	
309.14986	2248	1+
309.96173	930	
310.19558	1030	1+
310.96786	2244	
313.43079	1616	1+
314.93573	1024	
315.26992	1150	1+
315.93262	3374	1+
316.93581	2780	1+
321.93785	612	
323.92860	2800	1+
326.58510	1064	1+
331.92737	2802	1+
334.59172	1390	1+
338.58483	1376	1+
339.92411	800	
342.24844	1690	1+
343.24994	1230	1+
343.92305	744	
344.41547	636	
344.90432	5040	1+
345.59677	1184	1+
347.92159	798	
348.25142	1588	1+
349.57526	1044	1+
352.25172	1346	1+
360.24611	1324	1+
360.57168	1360	1+
363.23504	1112	1+
363.58455	566	
365.24123	572	
368.57490	978	1+
369.94240	1638	
370.93890	2772	
371.23860	1426	1+
371.57310	1108	1+
372.24094	1092	1+
375.23328	1770	1+
378.90152	2282	
379.23685	878	
380.23289	1484	1+
384.23040	1784	1+
384.56274	2308	1+
385.92352	6210	1+
387.23465	1712	1+
387.94623	2070	
388.23445	1196	1+
388.56341	1968	1+
388.90570	8554	1+
390.23343	1524	1+
392.55947	1502	1+
393.23095	2634	1+
394.23322	2090	1+
394.90150	4348	1+
396.56128	628	
398.23131	2030	1+
400.56729	1888	1+
402.22779	1358	1+
403.56409	638	
404.22497	1400	1+
405.55756	1526	1+
407.22170	1126	1+
408.88907	896	
409.54065	676	
409.93021	1710	1+
410.88796	5198	1+
412.23353	650	
412.55494	896	
413.21771	1998	1+
413.38890	714	
413.55318	1674	1+
416.54830	2076	1+
418.21629	966	
419.21448	658	
419.56152	778	
420.22090	1742	1+
420.55648	704	
421.54980	1718	1+
424.92596	604	
425.21107	650	
425.54590	862	
426.21678	1704	1+
426.55238	760	
427.54445	742	
428.54659	1630	1+
429.20542	1956	1+
429.89537	5114	1+
431.20498	1578	1+
431.54646	2216	1+
432.54637	1320	1+
434.55089	668	
435.21225	1370	1+
435.54355	2462	1+
435.89035	9098	1+
436.36438	620	
436.54881	2098	1+
436.62505	1516	1+
438.22060	580	
439.20764	1880	1+
440.54158	2092	1+
441.54250	1714	1+
443.20524	2288	1+
443.54155	2168	1+
447.21986	602	
447.53232	564	
448.54973	570	
449.54117	856	
450.21356	736	
450.53180	714	
451.20120	570	
451.53919	640	
452.20162	744	
452.52773	606	
453.20572	1470	1+
454.52497	698	
455.53225	1972	1+
456.20264	760	
458.20485	754	
458.52679	680	
459.53423	840	
461.53988	848	1+
462.20718	804	
463.53601	566	
464.19552	796	
464.53770	636	
464.88349	5300	1+
466.19693	680	
466.52324	626	
467.19604	2652	1+
468.53289	898	
469.52642	818	
470.53236	1824	1+
472.19898	580	
473.20589	614	
473.52178	1904	1+
474.18739	588	
475.87721	1798	
476.19439	616	
477.20518	590	
477.51657	1794	1+
479.19282	650	
480.19490	628	
481.19859	564	
481.52149	2404	1+
481.92400	1360	1+
482.19999	776	
482.52486	1752	1+
482.92822	842	1+
483.87070	4704	1+
485.18487	674	
485.52448	840	
486.19197	1852	1+
486.53033	1784	1+
487.91137	1970	1+
487.91637	3224	
488.51652	2848	1+
491.18535	656	
493.00384	2376	1+
493.17533	620	
493.51579	578	
493.89753	1208	
494.18182	560	
494.50836	1764	1+
495.18602	766	
496.59163	2402	1+
497.18639	1648	1+
497.52973	758	
498.18258	1172	1+
498.50935	2346	1+
500.18609	630	
502.17677	720	
503.17830	596	
503.50800	2014	1+
504.17185	2572	1+
504.50815	1592	1+
504.85541	1304	
505.17297	2034	1+
505.35108	754	
507.08177	1616	1+
507.51806	2032	1+
508.17789	868	
508.51642	1256	1+
508.87987	1842	
509.18430	2596	1+
509.83791	7004	1+
510.51246	1620	1+
512.16866	2016	1+
513.50629	1918	1+
514.85145	6110	1+
515.17802	874	
516.17315	2820	1+
516.51413	1218	1+
518.51083	2148	1+
519.84681	1300	
520.34636	718	
520.50227	3008	1+
520.92052	574	
522.10274	2152	1+
523.84169	1184	
523.88152	1312	
524.38662	1200	
524.50786	766	
524.87199	1566	1+
525.50257	2758	1+
526.16859	1774	1+
526.84384	5194	1+
529.15830	1750	1+
529.49375	3412	1+
529.92780	576	
530.83902	1604	
531.33129	678	
531.57290	2022	1+
532.01741	2862	1+
532.99008	2406	1+
533.16731	2282	1+
533.84510	5066	1+
534.16730	1498	1+
534.50350	922	1+
535.83006	6564	1+
536.16850	1242	1+
536.48939	844	
537.50319	810	
538.16053	2230	1+
538.33267	802	
538.50144	2064	1+
539.50587	1362	1+
541.16010	868	
541.49846	654	
541.89238	866	
542.16411	2346	1+
544.06477	1406	1+
544.16415	1980	1+
545.48951	1626	1+
545.82991	6154	1+
546.48705	1180	1+
546.56393	2252	1+
547.16537	730	
548.06855	2730	1+
548.15430	1908	1+
548.32844	718	
548.49672	648	
548.85222	7954	1+
550.49198	1980	1+
550.87600	688	1+
551.15488	1384	1+
551.49014	1374	1+
552.06463	1700	1+
553.16680	1406	1+
553.48834	1672	1+
553.82846	5092	1+
554.36514	936	
555.15241	2238	1+
555.82021	6782	1+
556.32749	3750	1+
557.49354	1226	1+
558.15721	2404	1+
559.49397	1066	1+
560.84983	9528	1+
561.15585	1372	1+
561.48488	1664	1+
562.05963	614	
562.32243	802	
562.97521	3092	1+
564.48230	564	
565.03165	3134	1+
565.49534	1900	1+
565.83061	9618	1+
566.81884	7582	1+
568.16221	1456	1+
568.47224	2822	1+
569.54530	1252	1+
571.15373	1612	1+
571.94833	3112	1+
572.47877	1938	1+
573.14501	1864	1+
574.48469	2788	1+
575.82958	6432	1+
577.15465	588	
577.48356	2250	1+
578.48450	1528	1+
578.55850	560	
578.95070	2300	1+
579.14302	1708	1+
580.15074	1044	1+
580.47542	1494	1+
580.87320	1242	1+
581.05550	1074	1+
581.80769	1208	
581.89436	738	
582.81040	7758	1+
584.54133	596	
585.15119	1138	1+
585.47738	1730	1+
587.14222	2170	1+
587.81418	6940	1+
588.14533	1398	1+
588.30858	2794	1+
588.47925	1752	1+
589.56278	1512	1+
590.04549	2348	1+
591.46912	3328	1+
592.12968	2296	1+
592.83209	5304	1+
593.13498	1868	1+
593.32240	914	
596.13753	2340	1+
596.46820	706	
596.81049	1298	
596.94299	1996	1+
597.30944	802	
597.46905	1920	1+
598.83015	5772	1+
600.13986	1120	1+
600.48076	690	
601.48401	678	
601.80243	1326	
602.13252	1706	1+
602.56331	1374	1+
602.90898	4310	1+
604.46909	1720	1+
605.14260	1782	1+
605.46939	1070	1+
605.91933	2184	1+
607.46457	604	
608.46523	1966	1+
608.80342	1694	
609.13152	2436	1+
609.30228	742	
609.46969	1332	1+
609.82250	4748	1+
610.80015	6520	1+
610.86917	1172	1+
611.37550	654	
611.46692	1304	1+
611.52964	2294	1+
613.12175	1878	1+
614.79713	6086	1+
615.54136	772	
616.12107	2926	1+
616.45837	1428	1+
617.12256	2816	1+
617.46012	924	1+
617.92931	2518	1+
619.46692	1958	1+
620.85100	7918	1+
621.79190	5902	1+
622.12733	644	
622.17294	692	
623.12731	2466	1+
624.46598	794	
625.46295	626	
626.82743	5608	1+
627.45648	2878	1+
628.11717	2670	1+
628.45045	1782	1+
629.11931	1972	1+
630.03737	1658	1+
630.80746	1756	
631.13979	1672	1+
632.13315	1124	1+
632.79500	1414	
633.58515	662	1+
633.79601	1304	
634.45797	1692	1+
635.14057	604	
635.46026	1056	1+
635.92798	2338	1+
636.12956	628	
636.52879	2914	1+
636.79763	2756	1+
637.12274	1914	1+
637.28915	2068	1+
637.46280	1206	1+
638.83896	9288	1+
639.11907	2148	1+
639.45607	3434	1+
640.12016	1462	1+
640.82445	6596	1+
641.52645	680	
642.12276	560	
643.81959	4514	1+
644.12797	820	
END IONS

###FS:    #m/z: 358.92432 #charge 1+
###MS: 3
###MSMS: 4
BEGIN IONS
TITLE=Cmpd 2, +MS2(358.9243), 23.0eV, 0.0min #4
RTINSECONDS=1.1825
SCANS=3-4
PEPMASS=358.92432	41094
CHARGE=1+
176.81060	20	
183.14787	18	
185.94454	18	
187.35083	18	
192.12888	20	
194.92273	578	1+
194.96653	70	
195.99564	30	
198.11766	40	
210.40380	82	
212.93000	76	
213.92620	60	
214.93073	608	1+
216.94851	28	
218.90050	98	
218.94098	56	
219.01967	40	
223.94776	78	
224.20271	36	
228.95408	38	
230.81871	22	
230.90853	280	
231.93959	72	
232.90733	54	
232.94567	172	
234.91160	128	
234.94626	564	1+
235.47981	50	
235.91027	58	
236.00361	32	
237.14374	48	
237.20456	76	
237.89396	122	
238.92575	32	
241.44380	78	
242.43691	68	
242.67813	52	
243.18998	56	
243.39874	48	
248.09611	20	
248.93830	88	
251.93541	68	
252.43339	72	
252.91742	70	
253.89889	60	
253.96393	194	
254.43062	68	
254.87219	50	
254.96103	72	
254.99274	114	
255.10613	50	
255.92914	82	
256.19256	38	
257.96099	54	
258.17660	26	
258.86549	34	
258.91407	140	
259.89287	66	
260.94357	34	
261.17481	26	
261.44534	60	
261.65013	24	
262.94029	66	
263.00523	62	
263.43067	66	
264.95367	50	
265.41560	66	
266.96297	70	
267.87456	64	
269.47473	20	
269.93986	92	
270.92475	64	
270.96566	132	
271.19985	28	
271.96662	58	
272.27010	52	
272.96201	54	
273.00332	48	
275.92950	160	
275.97454	74	
276.92862	608	
277.03157	32	
277.60034	18	
277.91982	20	
278.87150	70	
278.91566	68	
278.94376	88	
279.94089	32	
280.89268	30	
281.08070	20	
281.44094	90	
282.91694	26	
283.24732	34	
284.92736	48	
285.04895	56	
286.93269	68	
287.11715	82	
287.92221	86	
288.94738	20	
290.92109	80	
291.24348	86	
293.92506	48	
294.93405	1224	1+
294.98180	44	
296.15128	20	
296.89022	64	
296.94482	72	
298.89020	72	
299.65934	22	
299.94049	1044	1+
300.12603	78	
300.85309	26	
301.93912	46	
302.91079	128	1+
304.42624	30	
304.88069	42	
305.15517	34	
307.91864	172	1+
311.86520	58	
311.90363	74	
312.00307	24	
312.92134	94	
313.92040	44	
313.98916	46	
314.90255	100	
315.65895	32	
315.85982	22	
315.90980	68	
316.27982	28	
316.89555	36	
317.73182	24	
317.77829	32	
317.95036	1680	1+
318.17759	58	
318.99766	84	
324.85210	58	
326.86820	36	
329.91345	20	
331.92114	112	1+
335.96263	452	1+
336.35752	30	
340.88170	44	
340.96576	38	
342.85019	76	
344.18523	38	
344.77753	28	
345.44496	30	
347.89778	20	
349.96441	60	
351.86399	44	
352.91434	40	
353.91598	44	
353.96697	54	
354.93405	38	
356.89521	56	
358.04785	34	
358.66695	22	
359.17105	50	
359.21184	70	
360.14562	38	
END IONS

###FS:    #m/z: 487.86601 #charge 2+
###MS: 3
###MSMS: 5
BEGIN IONS
TITLE=Cmpd 3, +MS2(487.8660), 26.5eV, 0.0min #5
RTINSECONDS=1.2055
SCANS=3,5
PEPMASS=487.86601	13978
CHARGE=2+
182.59385	68	
198.95386	86	
200.90864	68	
212.95227	58	
214.93323	2866	1+
216.93906	84	
218.92304	444	
223.14892	74	
224.44179	94	
230.90637	176	
230.95688	64	
231.05196	78	
232.94651	710	1+
236.93838	86	
239.95443	74	
244.93355	54	
246.96172	152	
250.95203	104	
254.94301	64	
258.02462	56	
258.91637	70	
258.98683	56	
259.97698	54	
260.93540	62	
262.93235	72	
269.89366	74	
271.94019	94	
275.43885	74	
276.91885	68	
280.95380	98	
282.94093	54	
283.92806	64	
292.92070	62	
293.41591	84	
293.92830	112	
294.89071	94	
295.91406	76	
301.40155	60	
302.08546	74	
302.87569	50	
302.91423	56	
302.97519	106	
303.13151	66	
307.41646	100	
310.90733	84	
311.42190	72	
314.86907	60	
316.89981	74	
320.81036	58	
320.91236	58	
322.86169	110	
323.92188	54	
324.79732	56	
324.95270	68	
329.36176	50	
330.90590	56	
331.85527	72	
332.88521	366	1+
337.88353	58	
338.99632	52	
346.01733	52	
346.92608	114	
347.90893	104	
348.85730	88	
352.89946	96	
354.91917	66	
354.97914	52	
355.98087	82	
356.40494	64	
356.93684	68	
359.86919	64	
360.85590	54	
361.36011	56	
361.90093	286	1+
362.01909	72	
362.90578	238	1+
364.00131	70	
364.39610	68	
364.84770	66	
364.91961	78	
366.88096	122	
366.97291	80	
368.89910	96	
368.90833	84	
369.85943	82	
369.90066	86	
373.84555	92	
374.90516	86	
375.15681	62	
375.86066	80	
376.89964	86	
378.41494	60	
378.88417	120	
379.18521	62	
379.33428	56	
380.91987	70	
381.92650	94	
382.84879	236	1+
383.93520	56	
384.89175	182	
387.86055	242	1+
390.90032	164	
392.84815	190	
398.95823	62	
399.93073	56	
400.87016	60	
401.86079	76	
402.16635	82	
402.38287	74	
404.87415	1220	1+
405.91638	138	
406.87268	328	
406.92394	62	
406.98204	50	
407.90074	54	
408.09173	62	
408.38784	70	
408.89775	100	
410.86329	558	1+
412.38799	68	
412.91812	68	
414.12831	66	
416.89068	72	
417.86717	72	
422.89617	50	
423.93902	64	
424.00375	52	
424.88478	112	
425.84376	72	
428.87464	1302	1+
429.10215	52	
430.86815	100	
432.13839	76	
432.86933	56	
435.82910	52	
437.83946	58	
442.83114	68	
442.89902	122	
445.89845	50	
446.88993	566	1+
447.03013	50	
447.83955	84	
449.13213	62	
451.88508	210	1+
459.04570	88	
461.84282	60	
461.90911	50	
464.90046	100	
464.98974	56	
470.13889	62	
470.92145	80	
474.86451	76	
476.88142	176	1+
486.89663	52	
492.86536	88	
493.86663	86	
504.84039	76	
506.89564	52	
507.65458	120	
534.81652	76	
588.59979	52	
687.76962	340	1+
700.78403	252	1+
751.76207	56	
766.77348	60	
785.72841	188	1+
END IONS

###FS:    #m/z: 446.88555 #charge 1+
###MS: 3
###MSMS: 6
BEGIN IONS
TITLE=Cmpd 4, +MS2(446.8856), 24.9eV, 0.0min #6
RTINSECONDS=1.231
SCANS=3,6
PEPMASS=446.88555	34998
CHARGE=1+
196.92987	106	
198.95679	76	
199.96817	72	
206.91017	52	
207.87112	76	
207.98557	64	
214.93339	4204	1+
215.49798	46	
218.89397	50	
218.92972	80	
222.13914	60	
222.92607	122	
223.94761	50	
226.13358	66	
228.91031	62	
228.95040	198	
230.91787	200	
230.98485	70	
232.94681	850	
234.95938	66	
237.41440	72	
238.13023	56	
238.95883	90	
241.95533	72	
241.98755	62	
242.87448	52	
244.91789	78	
245.92533	72	
246.91872	206	
246.96879	122	
248.12034	46	
248.91575	372	
250.95314	68	
253.94069	76	
255.96044	142	
256.42946	102	
262.89619	58	
262.93387	234	
266.11841	48	
267.18245	46	
268.98295	82	
270.95043	60	
272.90497	66	
274.82992	100	
275.03177	116	
276.91022	78	
278.89710	108	
284.45523	52	
284.88394	48	
284.91983	92	
287.87861	50	
290.91779	46	
296.98633	50	
298.91725	118	1+
300.97179	66	
304.43569	54	
306.91753	90	
308.90529	134	
313.36129	64	
313.94655	56	
314.87709	106	
316.92245	160	1+
318.38818	50	
318.85206	46	
320.92177	120	
320.97015	82	
322.90275	82	
323.93113	144	1+
328.89906	60	
329.88841	54	
330.85917	80	
331.89671	76	
332.90635	46	
333.07427	48	
333.86075	88	
335.20026	74	
335.91233	48	
336.90364	150	
339.98578	102	
340.84799	48	
342.86400	108	
342.90711	130	
343.89989	66	
344.89618	550	1+
346.91604	226	
347.82205	50	
347.91194	124	
348.38078	82	
348.83999	112	
349.89987	122	
350.90180	56	
351.89904	46	
352.88028	76	
356.35665	60	
357.41871	72	
357.87981	84	
358.89907	66	
359.39030	48	
359.88296	108	
359.95344	50	
360.11874	70	
360.91693	58	
360.94736	52	
361.89527	44	
362.90642	386	
363.87774	90	
364.34572	70	
364.89208	72	
364.94250	230	
365.91458	56	
366.12691	56	
366.38444	102	
366.44408	66	
366.85086	192	
366.89907	106	
368.88513	144	
369.88604	54	
370.40222	88	
372.91037	76	
373.36866	58	
377.00528	64	
377.89238	46	
380.91536	348	
381.87840	128	
381.94286	102	
382.87745	178	
382.92770	250	1+
383.85545	50	
384.86392	168	
385.93115	120	
386.81652	48	
388.89722	70	
391.93197	50	
392.40953	72	
393.40475	52	
394.08755	46	
394.88861	64	
395.93360	56	
400.21537	62	
400.94185	54	
404.88345	70	
406.21527	52	
414.87275	56	
418.88267	62	
424.86399	56	
425.01110	56	
426.94594	78	
428.86157	48	
430.21925	44	
431.90203	86	
432.87432	286	
434.88294	72	
444.86192	58	
446.15175	78	
448.24575	52	
451.37545	54	
END IONS

###FS:    #m/z: 398.22686 #charge 3+
###MS: 3
###MSMS: 7
BEGIN IONS
TITLE=Cmpd 5, +MS2(398.2269), 23.0eV, 0.0min #7
RTINSECONDS=1.261
SCANS=3,7
PEPMASS=398.22686	5188
CHARGE=3+
194.85658	58	
198.95769	62	
204.89558	40	
205.03408	54	
206.94832	54	
212.87938	66	
214.93463	1516	1+
215.05330	68	
216.95891	66	
218.92750	280	1+
222.73132	46	
222.92226	44	
226.89261	82	
227.93433	94	
228.94290	64	
230.90370	382	1+
230.96238	78	
232.94327	480	
234.95554	38	
236.93258	50	
240.06742	78	
240.93122	38	
244.93431	58	
246.94588	146	
247.94264	100	
248.91922	88	
250.96004	74	
252.91779	78	
254.16809	44	
254.88754	114	
254.92703	100	
255.07843	46	
255.89164	84	
255.95768	64	
257.87938	70	
260.86364	46	
262.99577	54	
264.97459	42	
266.92509	36	
268.90278	58	
269.36216	78	
270.88106	56	
270.98484	58	
272.90224	82	
272.93757	86	
273.90233	616	1+
273.96627	60	
278.96666	48	
279.06697	50	
280.89656	52	
283.91786	134	
284.36972	92	
284.86736	62	
286.93003	40	
287.40349	52	
288.90911	66	
289.35589	98	
290.08003	46	
290.91432	226	
291.91201	1146	1+
292.36236	68	
292.91436	844	1+
292.99386	152	1+
294.02882	54	
296.40712	58	
297.94109	54	
297.99685	46	
298.88480	46	
301.83481	68	
302.92257	62	
304.87589	56	
304.93640	92	
305.88882	80	
305.94831	44	
306.91210	114	
308.92431	378	
309.92874	238	
310.87068	48	
310.99278	76	
311.27982	38	
311.89446	52	
312.18552	68	
312.39029	78	
312.92363	110	
313.42708	62	
313.88535	52	
314.89712	90	
314.94875	46	
314.98585	42	
316.89415	128	
320.87729	74	
320.91783	62	
321.29357	40	
321.32656	48	
321.90776	48	
322.88549	66	
326.88550	48	
328.90081	114	
329.20340	86	
329.90302	74	
332.43228	72	
332.88717	54	
332.93047	56	
333.88385	64	
333.98546	42	
334.42227	74	
334.88054	50	
336.15270	70	
337.38644	94	
338.92942	66	
339.13595	80	
341.93556	56	
348.33660	86	
350.90382	56	
350.95632	40	
351.96123	52	
352.90965	116	
355.92449	40	
355.98905	40	
356.89210	44	
356.95006	76	
361.16592	58	
362.90659	72	
366.89156	82	
368.94149	36	
370.86238	78	
370.91293	50	
376.93009	38	
378.93652	88	
379.92768	68	
381.21270	62	
382.20945	44	
391.90680	56	
392.93201	78	
395.88747	52	
398.24729	56	
399.74756	38	
400.85614	84	
400.92392	120	
404.83557	44	
408.89183	40	
416.89407	242	1+
419.84601	40	
426.88511	44	
430.82689	48	
439.76991	52	
439.85727	46	
440.85379	46	
452.86039	46	
456.30998	82	
463.84722	50	
468.83708	42	
469.76932	42	
473.29386	40	
484.78725	44	
508.88496	42	
566.85619	48	
600.81718	46	
619.85905	382	1+
635.81810	166	1+
675.73326	168	1+
END IONS

###FS:    #m/z: 349.91965 #charge 1+
###MS: 3
###MSMS: 8
BEGIN IONS
TITLE=Cmpd 6, +MS2(349.9196), 23.0eV, 0.0min #8
RTINSECONDS=1.294
SCANS=3,8
PEPMASS=349.91965	27948
CHARGE=1+
194.95970	70	
195.91899	56	
204.92118	168	
206.95579	78	
207.95907	30	
208.56866	18	
208.94164	308	
214.93263	316	
218.07886	92	
218.92037	44	
221.23514	54	
222.95273	126	
223.02543	46	
224.91864	22	
224.94697	64	
226.91107	144	
226.95974	248	1+
227.89665	74	
228.90663	98	
228.95159	104	
228.99681	74	
230.92050	86	
232.94269	282	
234.94353	50	
236.90345	44	
237.89150	48	
239.11275	68	
239.16981	42	
240.94242	266	
242.02106	66	
242.20443	50	
242.96376	84	
244.91937	108	
244.96512	218	
245.91404	52	
245.99992	48	
246.92105	208	
246.96772	78	
248.90669	56	
249.91423	60	
249.94491	66	
250.42378	26	
250.92833	1232	1+
251.03246	42	
251.10766	84	
252.92433	70	
254.09956	60	
254.88852	44	
254.92657	54	
254.95347	46	
255.06390	22	
255.34458	38	
255.92685	158	1+
256.87517	42	
258.95030	130	
259.07563	64	
259.93370	58	
261.92968	54	
263.16345	52	
263.92273	84	
264.92434	82	
266.09740	22	
267.98145	98	
268.84065	22	
268.93814	1846	1+
269.36240	54	
270.92930	60	
271.43914	58	
271.92857	80	
274.89824	50	
274.93323	174	
276.92575	44	
277.00010	50	
278.93494	92	
279.93216	84	
283.41508	100	
284.92778	60	
285.94254	102	
285.98538	72	
286.63534	24	
286.94693	2750	
287.11336	22	
287.94819	36	
288.81167	66	
288.87012	60	
289.30466	38	
290.93970	112	
291.92891	72	
291.95294	74	
294.92367	82	
296.94371	46	
298.94386	78	
301.95723	52	
302.93325	52	
304.12393	48	
304.95534	312	
308.95088	262	1+
309.09537	52	
309.14844	144	
309.86340	24	
310.19591	446	
314.18420	58	
314.93217	58	
317.95401	120	
318.91578	38	
323.21290	36	
327.95216	158	
329.01710	60	
332.90093	74	
334.29484	26	
334.84979	56	
334.89656	58	
335.94673	50	
336.89798	48	
337.94060	64	
349.18347	60	
350.20057	48	
350.29441	26	
END IONS

###FS:    #m/z: 368.24305 #charge 6+
###MS: 3
###MSMS: 9
BEGIN IONS
TITLE=Cmpd 7, +MS2(368.2431), 23.0eV, 0.0min #9
RTINSECONDS=1.3295
SCANS=3,9
PEPMASS=368.24305	4396
CHARGE=6+
198.94288	56	
200.92728	56	
201.91110	60	
201.94082	74	
202.90863	44	
202.94678	54	
204.93214	42	
208.93713	82	
209.15784	40	
214.17782	60	
214.93131	1056	1+
216.92666	86	
218.43582	52	
218.92722	112	
219.92169	58	
220.08088	52	
222.14379	48	
222.91839	68	
226.89957	46	
226.93165	90	
227.90095	68	
228.95509	60	
230.92494	80	
232.94352	352	1+
235.26272	60	
238.92533	90	
239.94035	50	
241.04317	40	
241.86210	70	
242.41680	100	
242.93750	96	
244.92720	476	
245.03195	40	
245.90651	240	1+
248.94113	74	
250.40048	80	
250.92795	236	1+
250.95804	38	
253.09153	46	
254.87940	60	
254.96210	104	1+
256.91421	90	
258.95401	62	
259.03897	48	
260.94124	146	
261.92376	46	
261.98347	72	
262.92661	794	1+
263.40593	98	
264.03110	58	
265.92982	58	
266.94869	96	
267.17337	58	
268.93166	52	
268.97873	160	
269.04003	56	
269.91116	56	
270.88208	44	
272.89890	108	
274.45846	80	
274.89886	56	
274.93354	46	
276.93821	52	
278.95721	170	
279.93201	64	
280.90404	58	
280.94686	126	
280.98413	54	
281.92149	378	1+
283.92037	434	1+
284.92210	292	1+
285.90488	90	
286.00166	50	
286.92954	592	1+
288.91731	90	
288.95470	56	
291.42234	54	
291.92476	86	
292.93157	294	1+
295.44433	74	
295.93306	90	
296.98129	148	
300.00227	42	
300.90163	62	
301.43332	74	
302.92681	170	
303.90921	44	
304.44349	38	
304.94161	770	
305.06376	64	
307.99186	88	
308.19084	50	
309.12181	60	
309.94951	52	
310.93324	78	
311.39704	80	
311.92129	64	
312.92745	92	
313.43472	62	
313.91424	70	
314.93431	56	
315.88000	40	
316.93749	132	
318.87592	44	
320.96276	48	
322.89717	112	
322.95045	100	
323.13818	86	
326.17447	70	
327.17566	100	
327.94796	110	
328.19400	70	
328.92762	70	
329.09959	58	
330.91635	56	
332.10601	62	
333.86590	46	
334.90791	82	
334.94170	94	
336.89049	84	
338.92616	92	
344.89065	84	
346.87273	48	
346.92532	68	
347.94357	44	
348.95454	66	
350.15593	52	
351.95637	70	
352.90890	114	
352.94044	114	
353.96100	50	
356.96666	54	
358.88302	52	
361.46994	38	
362.90878	38	
364.04080	50	
366.20746	48	
366.86803	62	
368.02982	74	
368.12606	100	
368.22533	60	
368.89198	60	
369.18219	60	
369.92171	52	
375.87984	44	
377.20001	52	
385.85346	62	
390.88514	162	1+
392.93543	44	
404.87920	74	
406.87873	42	
408.88657	46	
410.89549	46	
414.81403	42	
420.82072	46	
434.97997	52	
436.91622	58	
446.91434	68	
460.87025	102	
464.90617	102	
496.75502	72	
504.97081	44	
END IONS

###FS:    #m/z: 475.19230 #charge 5+
###MS: 3
###MSMS: 10
BEGIN IONS
TITLE=Cmpd 8, +MS2(475.1923), 26.0eV, 0.0min #10
RTINSECONDS=1.3655
SCANS=3,10
PEPMASS=475.19230	5680
CHARGE=5+
193.95682	108	
200.94687	80	
212.97149	72	
213.05954	84	
213.88602	104	1+
214.93269	3388	1+
216.94687	134	
216.98130	80	
217.93969	84	
218.92506	348	1+
222.91561	256	1+
228.94823	412	
230.90528	360	
232.94100	554	
234.94802	234	1+
237.49100	92	
239.98401	80	
240.21885	64	
246.87863	70	
246.95501	318	1+
248.16703	64	
248.91957	200	
249.94058	78	
250.16004	76	
250.96780	102	
254.47338	90	
255.95558	164	
262.93227	242	
264.88588	86	
264.96275	112	
266.92804	104	
271.93312	154	
273.90164	70	
274.93790	80	
276.24207	92	
283.95934	70	
286.86518	100	
292.86865	102	
292.91880	90	
293.41757	66	
302.41733	92	
302.90197	90	
303.01160	64	
304.88519	74	
307.11719	78	
308.92946	78	
309.93558	64	
311.42203	66	
312.94650	70	
313.89553	76	
314.85946	174	
315.86019	72	
316.85746	116	
316.89919	72	
317.85329	68	
318.54191	84	
318.89297	84	
319.92882	74	
320.40945	70	
320.92207	210	
321.88818	72	
322.90309	300	1+
323.90610	178	1+
324.87181	64	
326.02370	72	
326.87751	118	
327.83645	70	
328.88307	192	
328.99363	70	
331.91436	76	
331.95275	68	
332.86726	1138	1+
334.87234	320	1+
334.90216	182	
336.92255	102	
338.88680	128	
340.84392	92	
342.84787	114	
344.89515	774	1+
345.07002	78	
348.87383	496	1+
348.95455	80	
350.88090	1966	1+
352.88499	738	1+
353.35257	68	
354.85912	94	
355.39779	88	
355.97396	78	
358.91217	84	
362.85872	82	
362.90844	346	1+
363.21413	104	
363.86215	86	
364.91278	216	
364.96910	80	
366.37279	104	
366.88179	610	1+
368.89266	2426	1+
370.07912	64	
371.56558	82	
372.34988	74	
373.45525	76	
374.85977	114	
374.90400	390	
375.36775	100	
375.87601	576	1+
376.10859	104	
376.37475	88	
376.87419	378	1+
376.91651	382	
377.08234	76	
378.87729	102	
380.91946	132	
382.21993	70	
382.26107	164	
382.92666	130	
383.90874	90	
386.37809	230	1+
386.89978	548	1+
388.16069	82	
388.90920	260	
391.53584	78	
392.91890	552	1+
393.88018	82	
394.20766	74	
397.52499	66	
398.87042	136	
398.92701	68	
399.86308	74	
400.90462	298	1+
401.52980	88	
402.87477	90	
404.88070	88	
405.93808	64	
406.93539	90	
408.36291	102	
408.89678	132	
410.93153	498	1+
411.32109	66	
411.47316	78	
411.88386	96	
412.89550	318	1+
414.87317	1136	1+
414.95197	106	
418.00240	84	
418.35759	194	1+
425.82867	72	
427.92895	76	
428.81475	68	
430.90414	90	
432.89061	264	
433.89131	156	
434.89104	76	
435.90616	72	
436.42252	72	
436.87560	162	1+
444.84481	88	
450.85584	74	
455.85620	116	
455.90888	70	
456.89405	80	
458.88494	84	
472.17562	76	
474.23252	68	
474.85466	366	1+
488.87583	120	
489.78656	66	
490.84377	74	
492.87001	142	
497.86745	66	
500.29757	64	
506.87624	122	
510.94241	78	
524.87058	78	
528.00064	96	
538.85953	98	
618.58916	92	
659.75009	248	1+
692.83487	212	1+
720.74448	158	1+
721.74168	110	1+
758.77341	124	1+
760.71361	174	1+
761.72645	120	1+
767.76662	318	1+
778.74919	230	1+
782.78268	252	1+
788.77070	364	1+
790.65180	78	
792.74627	332	1+
794.71090	260	1+
810.78073	180	1+
817.76164	324	1+
865.31361	92	1+
1109.76195	72	
END IONS

###FS:    #m/z: 310.93159 #charge 1+
###MS: 3
###MSMS: 11
BEGIN IONS
TITLE=Cmpd 9, +MS2(310.9316), 23.0eV, 0.0min #11
RTINSECONDS=1.4035
SCANS=3,11
PEPMASS=310.93159	24716
CHARGE=1+
171.64977	18	
185.15048	28	
199.92297	104	
208.93087	80	
209.18751	70	
210.89575	228	
210.97427	28	
212.87434	94	
212.90161	64	
214.18605	116	
214.95796	36	
217.93272	64	
218.93826	62	
219.85152	18	
225.57463	22	
226.94344	176	
227.90463	102	
228.44571	102	
228.75489	22	
228.91022	446	1+
230.04289	56	
230.45989	18	
232.95578	80	
235.12590	56	
235.95289	56	
237.89905	40	
238.90002	324	1+
240.93266	28	
242.20016	96	
242.23628	40	
242.86697	42	
244.17175	32	
244.95353	58	
245.77049	24	
245.90473	58	
246.92065	766	1+
246.95283	222	
247.03482	80	
248.91467	80	
249.43972	26	
249.98556	42	
251.92228	340	
251.98988	34	
252.19459	18	
255.93633	48	
256.45859	102	
256.94124	106	
258.89118	66	
263.91310	94	
264.92922	828	1+
267.13139	70	
268.23065	56	
268.94369	116	
269.18207	38	
269.93856	354	
270.15891	48	
270.20026	106	
270.29383	466	
273.14057	28	
277.05323	72	
278.99339	54	
281.03575	40	
285.10339	24	
286.93957	172	
287.94293	72	
287.97686	82	
288.86461	70	
290.91911	30	
294.91186	58	
296.86568	30	
296.92298	32	
304.89841	86	
306.92024	96	
310.15119	80	
310.26589	18	
311.28141	32	
312.21934	46	
314.87948	80	
END IONS

###FS:    #m/z: 436.90057 #charge 2+
###MS: 3
###MSMS: 12
BEGIN IONS
TITLE=Cmpd 10, +MS2(436.9006), 24.5eV, 0.0min #12
RTINSECONDS=1.4435
SCANS=3,12
PEPMASS=436.90057	23310
CHARGE=2+
195.45110	102	
198.95607	518	1+
199.98861	62	
205.93060	62	
214.93285	1886	
214.98759	170	
215.95258	164	
218.93259	286	
223.93986	136	
226.91887	86	
228.95315	80	
231.52797	64	
232.94543	520	
233.42506	82	
234.94080	70	
235.16094	80	
236.07733	72	
236.93136	132	
238.31672	82	
241.97516	64	
244.94285	98	
245.41900	156	
245.92771	92	
246.95356	72	
249.13095	74	
250.95383	106	
252.97671	68	
253.26461	110	
255.95604	102	
256.92190	66	
264.46254	74	
264.86382	84	
265.91235	88	
266.45764	84	
268.00135	68	
270.95016	70	
271.93897	218	
272.90255	1848	1+
276.85188	74	
276.91559	90	
284.88935	84	
289.10961	66	
290.91240	2588	1+
292.18460	94	
292.39295	92	
292.87536	148	
293.87027	66	
293.92493	62	
294.84963	94	
294.93548	82	
298.90597	138	
300.91394	126	
301.92428	92	
302.87585	66	
303.85983	92	
304.86358	106	
304.93250	68	
308.19419	92	
308.92389	1330	1+
310.00469	68	
310.24913	78	
312.87517	162	
312.93007	864	1+
313.04466	80	
313.92865	666	1+
314.88449	178	
316.88579	68	
318.46310	68	
318.90226	246	1+
319.39098	106	
320.86091	92	
321.88367	156	
322.87351	306	1+
322.91026	68	
325.89210	198	1+
326.37544	112	
327.38644	120	
327.96491	80	
328.45578	68	
330.88460	374	
330.95094	362	
331.95343	240	
332.36678	68	
332.93435	238	
333.00480	108	
333.38030	96	
333.83617	90	
334.91891	94	
335.89942	382	1+
336.91003	340	1+
338.38976	78	
338.87791	106	
340.87992	154	
341.83401	86	
341.88770	172	
342.38948	118	
342.86798	66	
342.90818	88	
343.38382	78	
344.89692	138	
346.89855	592	1+
348.95763	1292	1+
349.88364	436	1+
350.24007	80	
350.57044	92	
351.54476	68	
351.71239	70	
352.42599	82	
353.38337	80	
353.92443	204	
354.91427	416	1+
357.01442	72	
357.44248	86	
357.88386	68	
359.98875	68	
364.01110	82	
364.89293	68	
365.95620	100	
368.89940	470	1+
369.22179	64	
371.89392	518	1+
372.24350	120	
372.92985	330	1+
372.98064	116	
374.95275	68	
375.40561	78	
376.88673	122	
376.92827	76	
377.92575	188	
378.88825	646	1+
382.28160	78	
382.86074	102	
382.96419	70	
386.92140	156	
389.91050	154	
390.92711	104	
391.89183	74	
391.93234	76	
394.88902	100	
395.14633	66	
395.93367	254	
396.15451	70	
396.90657	168	
402.88153	80	
404.40310	90	
404.88609	156	
405.35430	72	
406.87098	92	
410.79100	70	
410.84140	64	
414.90934	84	
422.89084	72	
435.32019	68	
436.88775	154	1+
437.22509	138	
438.25512	114	
452.83440	88	
456.89265	64	
460.75277	76	
462.86968	70	
463.85225	72	
470.84483	74	
471.33216	66	
478.90418	72	
506.84274	272	1+
522.33027	70	
523.47131	62	
524.86594	602	1+
547.85849	110	1+
549.79214	74	
554.44461	64	
624.80386	84	
635.48206	62	
678.78301	248	1+
699.78291	310	1+
711.79715	188	1+
715.76349	316	1+
719.75787	534	1+
720.76099	452	1+
722.78161	526	1+
731.78127	132	1+
760.80140	144	1+
761.79051	176	1+
798.76826	112	1+
END IONS

###FS:    #m/z: 380.23779 #charge 6+
###MS: 3
###MSMS: 13
BEGIN IONS
TITLE=Cmpd 11, +MS2(380.2378), 23.0eV, 0.0min #13
RTINSECONDS=1.4835
SCANS=3,13
PEPMASS=380.23779	3738
CHARGE=6+
194.45370	80	
194.95277	102	
196.92175	52	
196.95913	56	
206.93414	68	
211.13230	84	
214.93296	10210	1+
215.09469	62	
215.11254	68	
218.93310	60	
220.89593	46	
221.67739	50	
222.94240	74	
223.08188	86	
228.95547	158	
231.12754	64	
231.30465	72	
232.94466	1676	1+
234.94436	220	1+
236.43520	90	
238.93121	80	
240.93649	112	
241.09013	70	
241.92623	142	
243.31678	58	
246.95362	48	
246.98422	62	
247.91327	58	
248.88311	48	
249.91506	64	
250.87796	48	
251.93424	154	
252.01941	54	
252.95970	62	
253.95339	50	
255.90640	60	
255.96005	416	
256.10010	66	
256.92318	662	1+
257.01259	46	
257.09869	58	
257.88172	76	
258.94916	124	
259.10630	138	
259.49010	76	
259.90587	60	
261.68264	50	
262.86158	46	
263.00089	86	
263.98121	124	
264.88180	74	
264.95911	78	
266.88545	334	1+
267.92607	46	
268.93654	670	
270.93362	64	
273.96910	166	
274.58642	80	
274.93795	720	1+
276.42291	46	
276.97891	74	
278.92244	1398	1+
278.98933	58	
280.86928	78	
282.17887	82	
282.88873	46	
283.43378	64	
283.92313	82	
284.93182	70	
285.41279	96	
285.89187	74	
286.94590	412	1+
287.05996	72	
289.91622	54	
292.02503	50	
292.12770	54	
292.94716	1170	1+
293.01500	70	
293.40720	86	
293.91195	56	
296.07015	102	
296.88496	330	1+
296.93591	1744	1+
296.98923	52	
297.15189	134	
298.21873	70	
298.87079	52	
299.12610	54	
302.90612	134	
303.12605	90	
304.92392	86	
305.01680	50	
306.88763	56	
308.91784	152	
310.91213	74	
310.95924	58	
311.92649	68	
312.92398	106	
314.94608	2816	1+
315.16238	320	
315.90432	112	
316.02460	58	
317.17450	114	
319.94376	144	
320.87950	74	
320.94186	66	
321.91538	68	
325.90528	62	
326.88140	54	
328.89846	92	
329.93843	72	
330.89786	60	
332.90797	292	1+
333.18442	76	
334.06568	70	
334.96955	46	
337.91778	56	
338.40475	62	
338.87784	138	
338.98055	56	
339.15052	56	
339.91761	64	
342.98009	58	
344.88434	46	
347.25472	54	
349.35154	78	
350.86883	62	
352.92466	64	
355.56318	52	
355.94589	50	
356.84050	68	
356.88912	48	
357.06398	60	
357.87931	74	
358.46670	50	
358.87741	58	
359.17325	56	
361.15646	58	
362.88921	80	
363.92555	58	
368.41810	60	
368.89578	56	
368.93655	86	
370.85241	46	
370.91956	78	
374.90627	254	1+
378.86923	82	
379.24235	72	
379.94873	56	
382.55368	54	
382.89729	46	
384.85865	54	
385.11896	64	
392.93520	56	
398.87683	52	
403.09860	62	
410.39598	54	
423.83534	50	
428.87311	52	
438.81079	54	
446.86789	54	
460.86062	54	
491.89642	60	
500.89595	652	1+
507.86679	244	1+
518.33583	62	
523.84997	330	1+
542.87209	214	1+
556.74726	426	1+
559.87187	116	1+
590.82720	190	1+
600.83344	154	1+
625.82283	192	1+
626.81335	128	1+
664.90568	230	1+
708.79505	144	1+
END IONS

###FS:    #m/z: 459.20351 #charge 6+
###MS: 3
###MSMS: 14
BEGIN IONS
TITLE=Cmpd 12, +MS2(459.2035), 25.4eV, 0.0min #14
RTINSECONDS=1.527
SCANS=3,14
PEPMASS=459.20351	5226
CHARGE=6+
148.48542	76	
198.95031	176	
214.93215	6612	
215.09450	112	
215.93898	108	
216.94219	102	
218.92169	322	
226.88847	80	
228.90908	80	
228.94914	272	
229.90421	352	1+
230.11109	76	
230.90767	300	1+
232.90588	114	
233.95379	120	
234.96567	164	
236.47543	114	
236.93194	118	
242.82277	98	
244.92086	94	
245.01185	78	
245.85924	96	
245.93393	82	
246.95224	506	1+
248.92062	106	
250.96015	200	
254.90049	216	1+
255.96032	490	1+
262.94008	102	
264.96062	502	1+
266.91458	134	
272.90323	92	
274.20799	80	
274.43207	74	
274.94305	188	
276.40780	100	
284.14211	108	
284.81240	108	
285.45089	140	
286.88483	202	
286.95674	80	
290.91513	162	
292.97109	222	
294.91378	290	1+
295.87756	98	
296.88187	150	
298.39096	94	
302.90634	226	
304.89978	382	1+
305.43009	94	
310.98330	132	
311.85484	110	
312.85394	74	
312.92552	146	
314.87705	156	
315.86104	100	
315.90917	90	
316.88638	184	
316.93190	90	
317.41878	94	
317.89193	382	1+
319.94469	74	
320.91889	468	
324.84791	84	
326.35583	82	
326.89994	142	
327.37163	100	
328.90035	400	1+
332.36593	84	
332.89812	414	
333.85020	90	
334.86974	162	
334.94598	88	
335.90646	658	1+
338.91581	126	
340.16473	104	
340.92032	122	
341.39321	76	
341.87872	314	1+
342.16920	86	
342.40078	104	
344.89010	870	1+
346.92681	168	
348.35612	104	
348.84566	82	
349.81349	78	
350.39772	112	
350.90278	864	1+
351.37601	80	
352.91280	1664	1+
354.38352	108	
354.91869	392	1+
356.90119	82	
357.21998	78	
357.92561	312	1+
358.86647	170	
359.39966	138	
359.89119	1196	1+
360.88969	882	1+
361.52563	96	
364.54566	100	
364.94764	122	
365.19848	90	
367.38458	96	
367.87447	86	
368.35559	104	
368.39188	74	
368.91310	502	
369.59234	86	
370.18362	200	1+
370.83165	94	
370.90700	134	
372.93197	278	1+
373.06498	100	
374.87473	88	
375.36335	188	
375.86537	1084	1+
375.93153	222	
376.86826	770	1+
376.91533	442	
377.92245	896	
378.90046	1470	1+
379.40563	130	
380.39060	112	
380.91200	588	1+
382.38379	246	
382.53689	80	
382.90315	242	
383.22616	90	
385.56740	74	
386.89423	104	
386.99324	74	
387.32956	86	
387.39739	76	
387.87687	368	1+
388.21406	106	
390.37626	156	
391.87955	92	
392.54970	102	
392.86697	76	
393.60198	102	
393.89214	194	
394.92382	906	1+
395.89065	236	
396.35113	134	
396.90925	772	
399.55279	94	
399.85848	286	1+
400.89101	110	
402.88723	104	
408.88706	104	
412.93539	106	
414.91978	94	
416.88849	280	
417.88842	190	
418.89764	100	
420.16761	80	
422.79989	90	
423.32870	78	
424.92498	78	
426.86489	126	
427.77513	78	
429.86819	100	
432.88280	96	
434.90203	124	1+
437.90426	92	
443.86025	78	
446.84741	80	
458.87512	1354	1+
460.26266	92	
464.88234	1416	1+
466.15218	108	
474.85733	274	
476.88608	512	1+
487.80924	112	
488.86101	112	
490.90618	112	
492.86710	152	
493.83308	108	1+
507.87400	300	1+
508.31034	84	
508.88573	228	1+
509.40729	110	
525.85794	446	1+
538.02226	100	
584.82647	436	1+
585.82949	348	1+
606.81100	140	1+
644.79496	382	1+
646.78709	266	1+
662.80725	408	1+
668.80363	412	1+
672.76247	354	1+
679.69410	266	1+
692.74439	252	1+
696.79118	216	1+
709.73753	222	1+
714.71422	378	1+
724.80025	1046	1+
728.73705	244	1+
730.77532	410	1+
738.78103	306	1+
742.79495	162	1+
744.77853	342	1+
746.75010	302	1+
761.76935	240	1+
765.73425	318	1+
768.78382	210	1+
770.71156	246	1+
779.08560	208	1+
788.73714	322	1+
796.71298	428	1+
802.71697	158	1+
808.75369	218	1+
812.73656	108	1+
820.82496	148	1+
897.68597	178	1+
906.73062	200	1+
939.73018	174	1+
1030.88131	88	
END IONS

###FS:    #m/z: 427.89432 #charge 2+
###MS: 3
###MSMS: 15
BEGIN IONS
TITLE=Cmpd 13, +MS2(427.8943), 24.1eV, 0.0min #15
RTINSECONDS=1.5695
SCANS=3,15
PEPMASS=427.89432	21784
CHARGE=2+
187.92274	124	
198.95022	86	
205.93649	140	
208.36766	76	
212.92929	76	
214.93421	3060	1+
215.43569	84	
216.95101	130	
218.92072	214	
220.91040	86	
224.00273	78	
224.94133	220	
225.44640	102	
227.44320	74	
228.93801	104	
230.90119	240	
233.94669	964	1+
235.47155	186	
236.92745	112	
237.15187	86	
237.45503	74	
238.91552	172	
239.98158	78	
240.91255	82	
242.48249	90	
252.87869	136	
253.45889	174	
254.89946	82	
255.96379	80	
256.91934	170	
257.18275	72	
262.87852	334	1+
262.98796	72	
264.89351	348	
264.92673	256	
267.93414	76	
268.91799	80	
269.89241	90	
269.98456	74	
270.82869	90	
273.43867	78	
274.82086	82	
274.93506	138	
280.87615	132	
282.90100	932	1+
284.85826	74	
284.90141	154	
286.92144	94	
289.86915	74	
290.91442	80	
291.90756	350	1+
292.90751	290	1+
295.37491	80	
297.87728	384	1+
298.87481	270	1+
300.91040	1368	
301.41419	142	
307.39712	72	
307.96879	78	
308.86715	126	
308.89759	122	
308.93373	104	
309.43219	82	
309.89189	174	
311.43491	70	
314.89177	80	
316.89317	178	
318.92024	2278	1+
319.14222	84	
319.39013	122	
320.90363	658	1+
322.41345	76	
323.38369	84	
324.34665	76	
324.90860	120	
325.45916	88	
327.90334	236	
328.90486	4080	
329.90318	78	
331.58985	72	
336.32539	100	
336.56146	92	
336.92993	1490	1+
337.42060	102	
338.37705	78	
338.90710	448	1+
339.90187	508	1+
341.22237	72	
341.39624	108	
341.57055	72	
341.94088	130	
342.46088	80	
342.92460	104	
346.40010	372	1+
346.91704	7298	
347.89231	70	
347.91705	94	
349.38390	144	
349.89777	164	
352.06143	70	
352.90432	938	
356.89929	166	
358.44896	76	
360.86594	80	
360.90674	82	
361.90298	428	1+
363.40993	70	
364.92793	6268	1+
365.00467	76	
365.86298	74	
366.33851	86	
366.49415	74	
367.24819	88	
368.89717	72	
369.93391	104	
372.70551	100	
372.89732	282	
376.86575	82	
376.90441	128	
379.86073	72	
379.91678	354	1+
380.37862	72	
380.92084	296	1+
382.93576	520	
384.91857	78	
385.53652	98	
386.94673	364	1+
387.71205	82	
387.79480	82	
387.94685	258	1+
391.48877	72	
395.87367	176	1+
398.90756	96	
399.39144	72	
400.93002	96	
404.83255	118	1+
405.87575	72	
405.94341	118	
406.96999	82	
407.04772	76	
412.88073	72	
414.41211	72	
414.86775	88	
418.83600	182	
419.51725	138	
419.87811	78	
426.91819	76	
427.15745	72	
427.89522	72	
428.18889	82	
428.31138	72	
428.86399	72	
432.86761	82	
434.89025	84	
435.33782	76	
436.37820	166	
436.86385	554	1+
436.90310	120	
438.38281	84	
446.88403	1262	1+
451.88696	84	
454.86671	522	1+
454.91951	74	
457.83778	104	
458.31071	76	
464.89379	3168	1+
470.01017	94	
471.69600	72	
471.87751	96	1+
474.86734	72	
476.88635	140	
482.90518	750	1+
489.90038	224	1+
512.77409	70	
522.85916	70	
550.56274	80	
552.82367	272	1+
553.83421	174	1+
566.80194	94	
572.74898	176	1+
601.71782	140	1+
602.72251	108	1+
604.79682	410	1+
608.78715	266	1+
620.78201	1296	1+
624.80479	150	1+
630.75367	198	1+
634.80580	188	1+
651.77589	410	1+
652.78262	300	1+
652.80503	84	
656.41633	220	1+
656.66631	132	1+
657.67747	104	1+
660.80896	170	1+
662.79735	420	1+
664.77619	290	1+
666.78991	378	1+
669.78979	288	1+
670.79644	188	1+
673.17687	100	1+
682.79483	258	1+
685.78481	430	1+
688.80569	492	1+
690.10514	198	1+
699.78335	388	1+
705.81253	684	1+
714.80472	148	1+
716.77820	238	1+
718.37192	82	
724.68018	150	1+
726.73184	176	1+
741.78921	334	1+
742.79671	202	1+
745.74898	294	1+
770.82955	194	1+
805.73782	172	1+
814.75468	218	1+
END IONS

###FS:    #m/z: 515.87312 #charge 3+
###MS: 3
###MSMS: 16
BEGIN IONS
TITLE=Cmpd 14, +MS2(515.8731), 28.0eV, 0.0min #16
RTINSECONDS=1.6115
SCANS=3,16
PEPMASS=515.87312	21620
CHARGE=3+
198.95080	72	
199.13653	84	
215.94637	92	
218.92911	222	
228.85822	150	
228.90453	136	
228.94873	114	
230.91257	262	1+
231.16860	100	
232.94710	830	1+
233.45653	162	
234.45269	78	
239.98537	66	
241.97186	104	
244.47018	98	
246.95559	90	
250.84601	68	
250.95201	226	
254.92904	146	
255.96464	142	
256.07625	68	
256.42864	78	
256.67265	104	
262.87307	96	
265.41720	82	
266.50507	68	
266.84813	80	
270.12116	66	
272.94278	78	
273.43808	78	
275.45579	100	
280.89740	128	
281.91772	66	
282.90877	110	
283.92719	82	
284.85650	66	
286.92903	330	1+
294.92666	94	
301.92153	174	
302.90994	1162	1+
304.07855	72	
304.85512	96	
306.90584	92	
310.92446	108	
311.98640	68	
312.94893	116	
318.88399	348	1+
319.16505	80	
320.86626	84	
320.92131	926	1+
321.21898	66	
322.90828	356	1+
326.91997	100	
329.31638	66	
330.86272	168	
335.41138	88	
335.88339	100	
336.89131	298	1+
338.88977	140	
338.93407	116	
343.42245	86	
343.88645	328	1+
344.89455	220	1+
348.87438	182	
349.87548	126	
350.89563	72	
352.34700	88	
352.83475	80	
358.86482	76	
359.90278	68	
362.38524	96	
362.90637	444	1+
364.90716	138	
365.36997	68	
366.83224	66	
366.88382	738	
368.89498	100	
369.49680	96	
369.92546	138	1+
371.86745	66	
373.36892	70	
373.85020	88	
374.82287	90	
375.82363	78	
376.87001	580	1+
376.96900	202	1+
378.86814	226	
380.87475	270	1+
380.91360	242	
382.83216	104	
382.93622	88	
384.89584	394	
386.87765	186	
386.96548	70	
387.45385	80	
387.81459	82	
387.84992	136	
388.96486	148	
391.83414	116	
392.84273	136	
394.88604	560	1+
396.87951	408	1+
396.95226	98	
398.79849	90	
398.88192	94	
399.83051	66	
400.17870	84	
400.80147	90	
401.23461	78	
403.87507	74	
404.87388	242	1+
406.70253	78	
406.86514	174	
408.89762	86	
409.31199	80	
409.82639	86	
410.85251	506	1+
410.93145	88	
412.88463	540	1+
413.80909	72	
414.89686	1346	1+
417.84687	76	
417.88448	126	
417.94720	66	
418.86017	196	
420.52489	76	
422.87084	124	
423.86360	86	
424.86661	456	1+
426.19201	74	
426.97656	96	
427.54802	86	
428.86260	3702	1+
432.87960	2366	1+
433.37642	68	
433.50877	148	
433.81859	68	
434.13833	84	
434.39953	70	
437.37804	68	
438.85296	182	1+
439.81611	132	
443.04052	86	
443.51748	70	
445.86746	262	1+
446.21282	96	
446.37388	72	
446.87841	474	1+
447.52401	72	
448.35751	74	
448.85326	88	
449.80995	80	
450.87895	382	1+
450.92138	200	1+
456.83707	174	
457.36494	70	
457.83299	164	
460.87393	128	
464.87621	108	
473.86723	88	
474.84787	586	1+
476.85350	164	1+
477.47499	76	
478.84902	140	
492.84582	1728	1+
496.87374	102	
497.20060	136	
498.85159	106	
510.76590	66	
510.85434	200	1+
512.85384	74	
513.83250	80	
514.36260	88	
515.87060	256	1+
516.80724	68	
516.86789	158	1+
523.12239	70	
523.81391	80	
524.85817	296	1+
526.29425	70	
568.75571	74	
583.80092	70	
584.82825	542	1+
626.77911	294	1+
654.77617	146	1+
660.81191	338	1+
664.78202	222	1+
680.80062	68	
682.80426	172	1+
690.79900	68	
704.77926	214	1+
737.65019	124	1+
740.84800	178	1+
750.72235	148	1+
757.23786	124	1+
776.76262	324	1+
779.78241	280	1+
780.79376	204	1+
783.75727	376	1+
799.69165	432	1+
799.82263	134	1+
804.70699	162	1+
814.76924	260	1+
832.74844	302	1+
839.77496	86	1+
840.70170	236	1+
854.74780	236	1+
863.00397	186	1+
864.43438	68	
904.49293	96	1+
908.70493	178	1+
916.74012	268	1+
1030.28574	68	
END IONS

###FS:    #m/z: 430.90103 #charge 4+
###MS: 3
###MSMS: 17
BEGIN IONS
TITLE=Cmpd 15, +MS2(430.9010), 24.2eV, 0.0min #17
RTINSECONDS=1.6545
SCANS=3,17
PEPMASS=430.90103	22278
CHARGE=4+
198.95135	162	
200.94864	78	
214.93383	3542	
216.95714	62	
216.99469	76	
218.92242	424	
219.90706	74	
220.94621	70	
227.45004	90	
228.91469	136	
228.94985	288	
230.90529	116	
232.94336	886	1+
236.95554	76	
241.03236	64	
250.95348	128	
251.97504	68	
252.90779	100	
253.93004	186	
253.96695	68	
254.94550	78	
255.89946	116	
255.96528	132	
257.89892	82	
257.99193	64	
262.94480	80	
263.43071	232	
263.91032	62	
264.41270	112	
264.93965	74	
267.35689	72	
269.87985	70	
271.89696	240	1+
271.93572	90	
273.97032	62	
275.91955	126	
276.92713	60	
278.59885	64	
280.88308	106	
282.57926	72	
282.94243	100	
283.90084	498	1+
283.95833	76	
285.18210	66	
287.88351	78	
288.87481	134	
296.94390	74	
298.08732	82	
298.86499	118	
298.91583	70	
300.41583	78	
300.91523	268	
302.43151	84	
302.91057	1980	1+
305.38034	72	
305.54101	76	
305.86748	100	
306.88801	730	1+
308.13403	90	
310.78684	90	
310.84034	90	
310.88759	128	
310.92898	158	
311.89576	412	1+
312.84889	68	
312.89759	280	1+
315.92860	158	
318.83214	84	
319.41380	70	
319.92045	400	
322.43361	98	
323.52581	74	
323.89446	110	
326.92840	66	
327.36097	68	
329.90264	1044	1+
330.38480	74	
332.13957	64	
332.89212	76	
332.93526	62	
333.39872	72	
333.88911	62	
334.88694	126	
335.91576	62	
336.16715	80	
336.92837	98	
337.24554	62	
337.40009	62	
337.92542	850	1+
338.39461	98	
338.92728	590	1+
339.88375	78	
341.37194	94	
342.89588	110	
343.39472	72	
343.93768	84	
346.39321	92	
347.91366	1654	1+
350.39341	70	
350.43222	86	
350.90289	194	
352.87775	98	
353.40860	76	
353.95998	74	
354.90594	84	
355.94041	74	
356.37978	64	
357.38211	74	
357.87908	718	1+
358.90736	88	
362.90743	244	
363.21515	76	
364.92895	280	
365.87219	128	
365.93164	760	
366.84566	76	
366.92732	858	
367.38221	96	
367.89436	78	
375.21597	84	
375.89242	184	
376.87974	148	
377.13905	62	
380.90917	180	1+
383.85900	62	
383.93372	160	
384.93938	70	
387.39665	74	
388.90694	152	
389.18854	136	1+
389.89456	70	
390.90642	66	
395.86204	72	
397.90711	64	
404.88544	150	
405.86239	62	
406.92037	74	
411.87150	80	
412.90106	90	
413.24300	66	
413.89536	62	
415.34772	70	
418.88226	96	
420.39384	78	
420.90107	70	
430.90394	538	1+
432.41293	68	
442.90656	64	
447.85711	66	
449.30317	72	
450.87984	80	
454.33096	62	
458.88039	190	
460.86599	136	
460.91038	162	
461.91030	80	
473.90585	68	
474.84650	106	
476.89096	172	
477.89998	64	
494.88498	82	
540.79089	70	
556.82098	64	
568.85434	394	1+
570.56823	108	
584.82932	938	1+
588.86836	290	1+
602.80411	468	1+
628.75221	212	1+
634.73914	152	1+
640.83302	1534	1+
648.82092	344	1+
649.40634	70	
656.82073	338	1+
682.80622	144	1+
688.78285	318	1+
690.64551	166	1+
692.83781	618	1+
693.71492	198	1+
715.75151	408	1+
726.76193	244	1+
735.75319	212	1+
735.83085	238	1+
753.80899	198	1+
771.77534	100	1+
784.76791	234	1+
786.72505	244	1+
END IONS

###FS:    #m/z: 419.21890 #charge 6+
###MS: 3
###MSMS: 18
BEGIN IONS
TITLE=Cmpd 16, +MS2(419.2189), 23.8eV, 0.0min #18
RTINSECONDS=1.6975
SCANS=3,18
PEPMASS=419.21890	5390
CHARGE=6+
197.54318	70	
205.95596	68	
214.93354	3246	1+
215.00893	88	
215.96654	106	
218.92287	70	
222.91950	70	
224.93715	96	
228.95102	114	
234.47395	70	
234.94313	78	
235.46225	122	
236.52535	68	
236.89210	128	
236.93601	126	
237.89216	102	
241.95172	82	
242.41243	98	
246.92841	74	
250.87913	78	
250.95192	194	
253.09142	74	
253.92430	98	
254.41515	68	
254.89341	346	1+
255.97299	76	
258.88357	96	
258.95116	94	
260.92677	84	
262.87114	114	
262.93758	240	
265.93808	146	
271.85514	68	
272.90261	1432	1+
273.97446	94	
274.90603	228	1+
278.47161	76	
278.92511	214	
281.93202	86	
282.93349	68	
284.91048	96	
284.98973	68	
286.91988	78	
286.95774	112	
288.12053	82	
288.92813	130	
290.20682	68	
290.91287	1692	1+
292.38138	70	
295.91354	142	
296.88909	634	
296.93641	228	
297.91855	66	
298.91130	86	
300.94977	102	
302.20928	78	
304.39862	82	
304.87940	74	
304.94085	340	1+
305.42108	100	
305.94457	200	1+
306.39910	72	
307.86737	84	
307.91402	78	
308.38221	90	
308.92602	828	
309.91037	686	1+
312.39416	88	
312.66980	102	
312.94237	126	
313.89075	134	
314.40289	110	
314.51558	78	
314.89910	1054	1+
315.16672	244	
315.41468	90	
316.40484	70	
317.89609	126	
318.13818	68	
318.38364	80	
318.88688	372	
319.91605	274	
320.96035	146	
322.38713	144	
322.89167	136	
322.93903	126	
323.91151	128	
324.42345	80	
327.89303	74	
328.41715	88	
328.91242	176	
330.04181	66	
330.23195	68	
330.83525	72	
330.91931	88	
331.25946	66	
332.95402	266	1+
333.00523	110	
333.18005	80	
333.79342	70	
333.90565	140	
334.92327	84	
335.44132	72	
335.90871	198	
336.90516	376	
337.39073	80	
337.52747	68	
339.57441	74	
339.89008	92	
341.89442	356	1+
342.40204	84	
342.44651	84	
343.93539	68	
344.22754	76	
344.91704	470	1+
346.90583	126	
347.26411	70	
347.84743	78	
348.90015	118	
351.89213	134	
353.90789	2038	1+
354.38921	68	
354.90939	1526	1+
357.88921	160	
358.85340	88	
359.91113	1096	1+
360.40315	82	
361.43399	92	
362.90224	446	1+
365.89254	66	
368.88464	124	
370.83576	72	
371.92336	78	
372.92357	376	1+
375.36636	92	
377.92033	5000	1+
378.14427	70	
378.84754	74	
380.91432	278	
383.88875	76	
384.40400	76	
384.93475	98	
391.88300	66	
393.39508	70	
393.86978	96	
395.93111	1112	1+
397.06823	66	
399.89567	68	
400.94493	182	
402.86465	120	
403.87868	208	1+
410.85483	78	
412.87923	190	1+
416.89315	1344	1+
418.25226	124	
419.23342	128	
419.27514	130	
419.34767	66	
420.88767	124	
421.54677	84	
423.85842	100	
424.36022	70	
434.90316	134	
437.21594	82	
437.84542	76	
438.88433	108	
449.85948	78	
452.89374	84	
456.88323	80	
458.87398	76	
464.87340	1004	1+
476.48768	76	
542.87456	280	1+
555.76177	242	1+
556.76674	204	1+
566.80732	204	1+
566.83583	80	
585.83216	544	1+
602.82981	188	1+
604.80309	220	1+
625.86831	424	1+
632.75031	134	1+
639.81815	496	1+
651.85745	102	1+
658.80012	158	1+
661.78754	300	1+
662.79303	226	1+
664.81288	308	1+
674.81698	762	1+
685.75273	192	1+
693.81137	344	1+
702.84478	166	1+
704.81792	282	1+
722.80783	184	1+
752.72906	136	1+
755.51594	136	1+
888.69826	78	1+
END IONS

###FS:    #m/z: 417.14016 #charge 4+
###MS: 3
###MSMS: 19
BEGIN IONS
TITLE=Cmpd 17, +MS2(417.1402), 23.7eV, 0.0min #19
RTINSECONDS=1.7425
SCANS=3,19
PEPMASS=417.14016	1554
CHARGE=4+
198.96214	80	
199.95999	70	
202.96123	146	
212.93375	74	
212.97269	60	
214.93286	1782	
214.99518	146	
216.94045	86	
223.94469	66	
228.94733	176	
230.90537	58	
230.94053	126	
232.94285	300	1+
236.88071	170	
236.93461	86	
242.04474	66	
242.97630	66	
243.96510	56	
244.93249	62	
246.43222	60	
246.96398	58	
248.92749	60	
248.98252	74	
250.95093	142	
251.93168	78	
253.86531	58	
255.96487	82	
256.88221	62	
256.98061	86	
260.92604	66	
262.93204	76	
266.89090	78	
267.90793	80	
267.94190	80	
268.94190	78	
276.91895	70	
277.06254	56	
277.38926	76	
277.45251	74	
278.88015	70	
279.42308	78	
279.45500	84	
282.90694	84	
283.91200	88	
284.88059	82	
284.91518	136	
285.00715	56	
286.01454	56	
286.22495	92	
286.94408	112	
288.94849	58	
288.96839	78	
290.91014	110	
290.96691	80	
292.92229	318	1+
294.92275	100	
295.90132	156	1+
296.87760	80	
300.92471	106	
304.37368	140	
304.91036	84	
304.94865	80	
306.89883	208	
308.41988	60	
308.91919	62	
310.93271	104	
311.38669	108	
311.90691	188	
312.87046	84	
314.88983	64	
315.41469	70	
315.89346	60	
316.89371	794	1+
319.43381	84	
320.53275	72	
320.92511	100	
320.96241	98	
321.43128	82	
321.92572	76	
322.41504	56	
323.88632	144	
324.41726	80	
324.88730	76	
324.93635	72	
326.88623	82	
329.85787	70	
329.91889	164	
330.40485	116	
330.88385	78	
330.92409	92	
331.87834	86	
332.88654	76	
333.90644	82	
334.89746	1272	1+
335.06185	76	
336.07168	66	
336.93386	92	
338.88203	70	
339.89026	110	
339.92225	108	
340.41175	68	
341.86754	86	
341.92109	72	
342.90667	78	
343.23338	72	
343.42718	60	
343.88020	90	
344.41172	82	
344.89249	122	
347.83186	66	
347.87070	64	
347.90439	58	
349.38017	64	
351.40110	68	
351.90846	158	
352.00878	62	
352.91499	1918	1+
353.40240	64	
354.90668	284	
356.87554	162	
357.69651	64	
357.91710	192	
361.40311	90	
363.94258	120	
365.94213	78	
370.92293	380	1+
374.91484	160	
375.92823	582	1+
377.42317	64	
377.92160	256	
383.48842	72	
384.44488	60	
388.88659	58	
389.83313	58	
393.00376	60	
393.92484	106	
394.94806	66	
395.93604	92	
396.90648	58	
397.38291	60	
398.95071	74	
410.40325	74	
410.87808	84	
411.77647	68	
413.87291	86	
416.31783	154	1+
416.89249	140	
417.19827	60	
423.83789	64	
428.77414	96	
432.91545	60	
446.80750	70	
447.87505	62	
452.87289	60	
470.81919	66	
508.33951	58	
522.87162	58	
552.83617	60	
582.76651	136	1+
595.83584	184	1+
603.81865	132	1+
653.80322	332	1+
680.77088	254	1+
698.77381	208	1+
715.80422	226	1+
723.78703	130	1+
738.74324	62	
779.80306	100	1+
END IONS

###FS:    #m/z: 466.88455 #charge 2+
###MS: 3
###MSMS: 20
BEGIN IONS
TITLE=Cmpd 18, +MS2(466.8846), 25.7eV, 0.0min #20
RTINSECONDS=1.7875
SCANS=3,20
PEPMASS=466.88455	19522
CHARGE=2+
198.95291	558	1+
212.96385	80	
214.18079	78	
214.93284	26126	
215.05101	86	
215.26633	72	
215.93735	362	1+
218.92537	240	1+
223.94059	122	
228.90715	72	
228.94793	1050	1+
230.90691	1002	
230.98374	108	
232.89959	74	
232.94448	4858	1+
234.47782	154	
235.91520	110	
236.94873	106	
239.38037	80	
244.92739	248	
246.42836	88	
246.95918	312	
248.91642	376	1+
250.95635	502	
251.01122	76	
252.90814	80	
254.95218	792	1+
255.42423	144	
255.45773	80	
255.95804	648	1+
264.92090	100	
266.92274	110	
273.90376	130	
273.97851	92	
274.44322	108	
274.99066	152	
275.92478	96	
276.36758	104	
277.82009	72	
278.87546	528	1+
282.95431	82	
284.44931	78	
285.43834	80	
287.37212	110	
290.92408	114	
292.03751	70	
292.91532	234	
296.88649	2588	1+
299.86474	90	
301.92289	126	
302.35001	80	
306.86340	70	
311.86154	88	
312.87246	86	
314.39793	70	
314.89844	1576	1+
316.89970	146	
319.20836	76	
320.37329	74	
320.85104	80	
320.91358	96	
321.36041	102	
321.89597	140	
322.90889	86	
326.37363	108	
328.89460	328	1+
329.56475	94	
330.37154	108	
330.86348	172	
334.85282	90	
334.91497	76	
337.91368	112	
338.86678	106	
339.91705	206	1+
341.34906	88	
341.52258	82	
342.88200	132	
343.87258	86	
344.38357	84	
344.70474	80	
344.89431	11432	1+
345.03137	74	
347.87393	128	
348.84606	526	1+
350.21039	122	
350.88313	76	
352.93641	140	
355.89520	264	1+
358.87653	120	
358.93500	70	
359.83912	100	
360.39711	180	
360.88513	226	
362.39060	76	
362.52895	96	
362.90526	12500	1+
363.39492	78	
363.86613	278	
365.38429	76	
366.19380	74	
366.86456	1046	1+
367.90799	72	
369.36030	86	
371.31635	80	
371.87914	168	
372.19288	72	
374.96228	74	
375.53452	80	
375.56915	70	
375.85050	92	
375.89443	430	1+
376.35420	74	
376.89268	254	1+
378.91230	228	1+
378.94794	160	
380.38609	154	
380.91651	6738	
382.89556	74	
383.37398	74	
383.86685	126	
383.92794	70	
383.96841	76	
384.54883	90	
384.86869	1048	1+
385.90909	512	1+
387.88854	96	
388.37083	276	1+
391.89158	134	
393.87798	70	
395.86540	180	
396.88985	80	
396.96843	84	
398.93135	390	
399.87662	348	1+
400.41898	88	
400.92273	78	
402.87467	254	1+
403.93190	474	1+
407.84502	326	1+
409.11659	82	
411.19537	92	
411.84294	124	
411.89209	164	1+
417.36960	76	
419.95370	90	
420.36727	72	
420.83491	104	
422.96494	122	
423.90360	182	1+
424.86384	70	
427.31350	76	
428.48670	82	
428.86802	102	
438.79592	84	
444.84318	92	
446.83569	98	
448.80360	72	
448.85963	74	
459.29547	94	
459.88258	74	
460.90811	70	
466.18232	76	
467.04292	82	
467.32120	238	1+
468.25085	82	
472.89574	122	
474.85877	1338	1+
476.88629	154	
480.19401	90	
492.87171	1064	1+
506.85608	340	1+
506.85638	72	
510.87953	296	1+
511.31065	76	
522.80568	74	
522.87407	112	
523.87741	96	
524.86128	1876	1+
532.85146	112	
534.87848	90	
542.86945	1182	1+
550.88200	72	
566.80435	142	1+
568.83691	78	
604.81762	192	1+
619.04730	124	
623.79123	72	
664.81711	560	1+
682.75127	72	
720.86579	400	1+
743.75143	236	1+
747.75272	292	1+
756.74301	368	1+
761.82328	276	1+
762.76610	170	1+
776.74358	162	1+
778.74189	294	1+
779.95407	118	1+
780.76417	212	1+
783.71680	218	1+
784.93141	108	1+
790.07204	152	1+
793.73612	302	1+
802.92661	86	1+
804.01860	126	
811.75596	430	1+
908.69946	114	1+
END IONS

###FS:    #m/z: 525.08595 #charge 1+
###MS: 3
###MSMS: 21
BEGIN IONS
TITLE=Cmpd 19, +MS2(525.0859), 28.5eV, 0.0min #21
RTINSECONDS=1.833
SCANS=3,21
PEPMASS=525.08595	2760
CHARGE=1+
198.95153	144	
207.93243	74	
214.93346	3852	1+
215.00376	90	
217.95492	76	
218.92498	256	
223.95011	94	
224.44746	206	
228.94745	286	1+
230.90453	148	
232.94373	982	1+
234.44636	82	
234.95368	270	1+
236.41188	94	
245.91617	70	
246.95322	82	
248.92365	84	
250.96328	124	
253.93036	350	1+
254.43617	80	
256.43260	92	
259.87950	202	1+
259.94823	84	
261.19416	88	
263.57653	86	
264.92461	80	
265.27014	68	
265.43682	70	
272.95539	108	
273.43818	80	
274.94462	128	
280.94406	64	
281.19565	70	
281.44547	152	
283.90813	208	
286.88274	98	
294.20361	70	
295.03784	78	
295.42085	72	
296.12675	74	
302.91606	268	1+
303.48254	68	
306.13206	72	
309.42622	70	
310.93023	136	
311.93027	84	
316.88510	106	
318.08330	66	
322.90294	164	
323.12809	234	
323.39790	128	
323.92646	98	
328.91453	552	1+
331.90424	398	1+
332.40517	324	1+
336.04301	66	
340.91800	162	
341.90848	102	
344.61728	80	
344.89308	650	1+
345.65155	78	
346.92249	356	
347.06872	68	
348.88090	64	
348.92562	64	
350.16869	72	
350.43799	68	
350.88503	108	
352.86956	68	
352.95579	92	
354.97847	90	
362.83838	80	
362.90431	506	
363.80022	66	
364.88002	80	
364.93926	452	1+
368.90673	226	1+
370.83046	82	
373.90281	66	
374.85546	92	
376.92876	104	
377.88312	66	
378.83020	98	
378.87769	94	
378.91618	104	
379.90798	76	
380.92223	230	
382.88407	112	
386.84516	90	
386.90776	88	
389.71100	86	
392.88541	64	
394.86351	180	1+
395.31285	78	
396.81890	70	
396.90546	150	
397.14233	68	
397.29419	72	
401.82185	80	
402.37275	74	
402.82498	70	
402.87327	68	
402.91329	88	
403.93398	66	
404.30704	92	
404.87827	142	
406.17032	80	
406.45977	70	
406.89175	80	
408.82094	216	
411.87312	80	
412.37191	84	
413.90468	112	
414.79986	76	
415.80785	66	
415.86088	70	
416.86231	282	1+
418.86105	110	
419.85595	140	
420.95791	100	
421.32222	66	
422.88243	118	
423.83132	110	
424.86572	142	1+
426.34234	134	
426.83855	308	
427.04402	82	
427.87409	86	
428.88277	176	
429.86127	90	
430.84549	72	
431.50432	102	
434.86300	154	
435.87263	78	
438.87048	188	
439.85568	90	
440.87411	86	
441.51580	76	
442.84343	198	
442.89252	230	
443.84344	104	
443.88303	96	
448.84970	80	
449.87627	76	
450.85624	136	
454.85289	74	
454.89583	92	
458.76518	106	
458.82148	180	
458.87834	192	
459.89679	98	
460.35363	82	
460.86841	80	
462.85698	304	1+
466.84794	272	1+
467.85533	176	1+
474.86060	182	
476.89770	108	
478.83985	70	
482.87292	66	
484.86913	84	
488.87831	68	
492.86658	156	
494.89333	142	
501.88950	94	1+
506.11764	68	
506.88496	146	
509.81430	80	
523.28605	176	1+
524.39182	270	1+
524.85271	672	1+
525.22141	64	
529.84053	80	
END IONS

###FS:    #m/z: 407.22893 #charge 6+
###MS: 3
###MSMS: 22
BEGIN IONS
TITLE=Cmpd 20, +MS2(407.2289), 23.3eV, 0.0min #22
RTINSECONDS=1.8785
SCANS=3,22
PEPMASS=407.22893	5368
CHARGE=6+
187.92401	70	
187.94832	104	
193.96783	66	
194.01487	70	
196.93076	78	
198.95305	92	
200.91114	98	
205.93015	120	
214.93484	1634	1+
218.91788	122	
222.92486	76	
227.37817	82	
231.96297	74	
232.94904	1480	1+
233.45403	558	1+
233.89446	80	
235.45084	226	
236.94165	72	
240.90262	78	
241.95213	238	
244.45690	76	
245.91323	62	
246.98627	78	
247.11611	88	
247.95609	82	
248.91442	74	
249.86617	60	
250.95161	90	
252.41596	90	
253.89644	60	
256.93486	106	
256.97112	78	
258.86562	84	
260.13050	70	
260.96009	64	
262.92838	94	
263.89549	60	
266.90150	64	
268.91810	76	
272.89973	246	
273.97625	70	
275.90883	62	
277.91478	82	
279.87408	108	
280.90724	80	
282.87581	146	1+
282.91638	94	
283.38014	64	
284.90918	276	
285.01345	60	
285.93524	74	
286.95325	88	
289.91433	86	
290.91921	124	
292.37827	62	
292.63537	76	
292.89177	68	
292.98718	96	
293.91281	86	
294.86797	92	
294.92048	70	
295.92251	64	
295.99044	64	
297.89855	72	
298.92241	204	
300.90932	72	
300.93898	100	
302.94087	184	
303.39603	120	
303.88663	76	
304.93469	100	
305.87299	102	
305.90850	98	
306.40003	66	
306.91514	60	
308.50408	72	
308.92028	108	
309.40302	72	
310.38133	70	
310.99493	58	
311.41146	92	
311.89360	82	
314.42082	94	
314.90516	66	
315.89828	132	
315.94742	84	
316.91781	84	
317.42693	90	
318.86927	108	
318.93929	154	
319.91506	158	
320.06320	82	
320.88259	60	
321.98311	70	
322.37370	92	
322.89584	74	
323.40890	124	
323.88338	70	
323.93035	60	
324.96393	94	
325.91698	470	1+
326.09451	62	
329.40307	252	1+
330.91017	192	
333.13642	80	
334.36480	70	
334.89116	120	
336.39800	104	
336.43708	60	
336.89857	62	
338.54960	78	
338.94218	58	
340.87694	80	
342.07291	58	
343.89797	346	1+
344.37255	60	
344.83135	68	
344.90067	276	1+
345.93592	118	
346.41226	90	
349.12556	58	
349.91540	70	
350.92034	150	
351.87668	84	
354.89642	250	1+
360.92252	108	
362.90214	158	
363.90011	80	
364.89561	58	
365.16460	66	
366.87579	64	
368.89264	112	
372.90323	258	1+
380.91366	62	
382.92056	126	
383.91439	68	
384.38449	76	
384.89909	110	
390.91417	130	
391.85581	86	
395.86354	60	
400.25074	66	
400.35252	70	
401.84618	90	
406.88396	62	
408.89747	72	
414.82869	120	
418.85638	62	
420.87077	74	
422.79340	72	
422.83154	82	
426.27306	60	
426.82469	74	
428.83760	78	
442.87016	92	
446.88345	912	1+
447.88518	72	
477.82877	60	
494.83839	60	
514.90451	64	
602.82957	282	1+
603.09215	62	
633.79237	280	1+
634.80461	196	1+
639.83219	428	1+
640.83535	308	1+
662.80027	372	1+
674.74062	402	1+
678.83725	246	1+
684.81498	254	1+
END IONS

###FS:    #m/z: 571.82062 #charge 3+
###MS: 3
###MSMS: 23
BEGIN IONS
TITLE=Cmpd 21, +MS2(571.8206), 31.3eV, 0.0min #23
RTINSECONDS=1.932
SCANS=3,23
PEPMASS=571.82062	16420
CHARGE=3+
193.95284	108	
205.93077	78	
214.13532	78	
214.93222	5926	1+
215.06786	132	
216.42746	68	
218.93062	128	
223.94199	324	
228.94481	292	1+
230.90559	438	1+
233.95355	486	1+
241.96028	80	
244.91714	82	
245.90021	120	
246.96160	106	
248.91591	282	1+
248.96102	72	
250.95599	70	
252.57027	76	
253.92416	296	
255.26544	70	
256.00037	104	
262.93466	686	1+
263.43337	158	
264.42421	98	
265.88352	94	
270.95902	80	
272.93794	138	
280.93906	72	
283.91648	90	
284.40550	84	
284.90945	234	
290.90681	152	
292.91823	732	1+
293.41637	254	
293.52539	88	
302.91714	376	
304.41931	90	
306.92587	68	
310.68450	80	
315.92822	70	
318.88069	152	
320.91711	322	1+
330.90303	122	
332.87966	126	
334.86536	72	
336.89494	404	1+
337.93240	74	
338.93094	84	
343.93290	130	
344.89443	1242	1+
345.12805	72	
346.89735	150	
346.92709	162	
348.88206	180	
348.92907	136	
351.88936	70	
352.89650	100	
358.90854	188	
359.78400	96	
359.91882	70	
360.89661	168	1+
362.90333	1860	1+
366.94226	126	
367.89506	134	
368.87614	82	
368.92042	74	
369.59720	86	
370.91828	108	
376.88208	262	1+
378.88729	114	
380.91636	668	
383.88194	74	
383.92056	320	1+
390.89085	202	
392.29096	74	
392.85495	230	1+
392.91295	74	
394.85142	124	
394.93859	166	
396.81195	76	
396.84584	94	
400.92039	216	
401.91942	148	
402.81266	86	
404.82604	106	
405.87887	86	
406.86434	118	
408.83726	100	1+
411.86519	176	
411.94323	86	
412.88759	108	
414.83793	104	
416.36545	74	
416.76791	76	
416.89113	488	1+
417.52922	88	
417.94963	90	
419.86393	258	1+
420.86724	174	1+
422.13576	96	
422.77760	102	
422.82387	72	
422.89088	132	1+
424.12421	116	
424.81409	142	
425.28573	86	
426.84122	142	
428.80349	88	
428.87813	350	
429.87137	1028	1+
430.87056	610	1+
432.86293	150	
434.53120	128	
434.83804	194	
434.93168	90	
436.35123	80	
436.83955	252	1+
439.46127	78	
440.04978	104	
440.87038	126	
441.82923	128	
443.83778	112	
446.87474	78	
447.89140	772	1+
448.27289	76	
449.81558	110	
450.87154	130	
454.37842	116	
454.84930	104	
455.85448	94	
458.36598	76	
458.87487	210	
459.34023	182	1+
460.84480	154	
460.89057	112	
462.87783	86	
463.13535	84	
463.80829	70	
464.81827	110	
464.87886	976	1+
465.89531	132	
465.98527	94	
466.88924	308	
467.83667	90	
467.88760	364	1+
468.83021	68	
470.83132	220	
471.80837	148	
472.85328	318	1+
474.85182	490	1+
475.32794	226	1+
476.88439	162	
478.85022	396	1+
482.32421	80	
485.83853	144	
486.16656	82	
488.33517	84	
488.82804	404	1+
490.33314	68	
490.85593	346	1+
491.81219	70	
492.16426	88	
492.86662	764	1+
493.00365	92	
493.80520	80	
495.19891	76	
496.79182	80	
498.31252	88	
501.84269	78	
502.89481	110	1+
505.35317	76	
506.84820	790	1+
508.86034	700	1+
512.81309	148	
513.88215	74	
516.79699	246	1+
517.27687	80	
517.80821	216	1+
529.86923	146	1+
534.82730	126	1+
536.81793	202	
538.63023	94	
541.78600	70	
542.87153	668	1+
548.71997	80	
552.82314	230	1+
573.28794	104	1+
573.40736	102	
584.85293	70	
596.75069	80	
602.83887	726	1+
620.85472	620	1+
622.82580	138	
647.74130	70	
648.05538	72	
736.76897	110	1+
792.78206	254	1+
815.82577	86	1+
877.70119	150	1+
884.69810	208	1+
890.69812	74	1+
899.63355	412	1+
900.63600	348	1+
904.61124	424	1+
918.69562	174	1+
922.65926	268	1+
959.65848	156	1+
961.71119	256	1+
962.71972	172	1+
964.74093	174	1+
965.73711	176	1+
972.71913	188	1+
987.69953	322	1+
988.72544	282	1+
1141.70373	176	1+
END IONS

###FS:    #m/z: 536.83524 #charge 3+
###MS: 3
###MSMS: 24
BEGIN IONS
TITLE=Cmpd 22, +MS2(536.8352), 29.2eV, 0.0min #24
RTINSECONDS=1.9855
SCANS=3,24
PEPMASS=536.83524	16106
CHARGE=3+
214.93267	4618	1+
214.99996	70	
218.92952	288	
222.91112	74	
227.95234	82	
228.91186	120	
228.94655	250	
230.90343	376	
231.19668	68	
232.94540	908	
234.89715	86	
234.95189	100	
246.87657	78	
246.92830	72	
246.96878	92	
248.91773	292	1+
255.96482	114	
262.83421	72	
264.93264	80	
268.88630	110	
271.94191	112	
274.93386	76	
275.86204	84	
276.91475	76	
286.93496	82	
292.85575	88	
292.91694	70	
300.93444	162	
301.93921	82	
302.86921	94	
302.90781	418	1+
304.94455	70	
308.92054	72	
316.91637	72	
317.86414	70	
318.88433	314	1+
320.92020	332	
321.21372	76	
322.88983	66	
323.84471	72	
323.90965	134	
325.37827	86	
325.88596	88	
328.91150	218	
329.92850	148	
334.91567	112	
336.89343	166	1+
340.90373	180	
341.89896	74	
344.88972	720	1+
345.43113	90	
346.92897	74	
348.88182	102	
349.89097	80	
350.84043	80	
351.39397	78	
351.96631	74	
354.89633	98	
357.29252	68	
358.90242	108	
361.93017	76	
362.90554	788	1+
364.92511	74	
366.89420	104	
370.93088	72	
372.85683	222	1+
372.91142	72	
374.91892	104	
376.89531	300	1+
379.85550	68	
380.91622	516	1+
380.97099	86	
381.81553	78	
382.91929	114	
383.86318	160	1+
387.83548	108	
388.89853	358	1+
389.87165	76	
390.86665	326	
390.92787	72	
391.86276	216	
394.84456	214	1+
396.84841	90	
396.95522	68	
398.86475	74	
400.88603	270	
402.87215	108	
403.85652	72	
406.88805	82	
408.40860	80	
408.87535	872	1+
409.46162	84	
410.39086	76	
412.35095	84	
412.86282	304	
413.84374	140	
414.85168	178	
415.82981	94	
416.35292	140	
416.88927	404	1+
418.32865	76	
418.83661	70	
418.90490	90	
419.85338	202	
420.85933	94	
421.84935	128	
422.29287	78	
424.85425	146	
426.88539	832	1+
427.19413	114	
428.89347	208	
429.17201	104	
429.84498	88	
432.87370	920	1+
434.00344	110	1+
434.88058	178	
435.87534	100	
436.86004	370	
438.86926	136	
441.20567	100	
442.81499	96	
444.90563	216	
446.52912	80	
447.84434	90	
447.88678	84	
448.87550	182	
449.34341	108	
449.85088	582	1+
450.36557	66	
451.32723	74	
451.90584	98	
452.18489	66	
452.86717	96	
453.84484	152	
456.82671	118	
458.19051	90	
458.82970	664	1+
459.13703	74	
460.57204	86	
462.87003	106	
466.34402	92	
466.83383	78	
466.88152	92	
469.81490	90	
471.86993	90	
474.85928	662	1+
474.95305	68	
476.38843	70	
476.84564	454	1+
476.92675	70	
478.84432	212	
478.89468	72	
479.09407	98	
479.86582	86	
483.83145	250	1+
489.83824	66	
489.88385	260	1+
490.84339	136	
490.88173	186	1+
492.86516	684	1+
494.85273	580	1+
497.93762	82	
498.82846	74	
499.85894	232	1+
502.88456	80	
506.84481	68	
510.87403	192	
511.40697	84	
512.84971	142	
513.88625	192	
515.87022	396	1+
535.28436	80	
537.35595	82	
538.83755	78	
540.81157	134	1+
566.84514	218	1+
575.34585	70	
587.86155	222	1+
606.85770	78	
644.76262	74	
664.81574	176	1+
704.76264	286	1+
788.80623	182	1+
798.64291	226	1+
799.64175	192	1+
819.34876	76	1+
825.98272	110	1+
850.65835	176	1+
860.73076	800	1+
861.11787	82	1+
874.66309	208	1+
879.68500	132	1+
886.67897	382	1+
887.68398	396	1+
890.68578	70	
891.72315	206	1+
892.71674	128	1+
907.70661	436	1+
919.66327	362	1+
927.73650	134	1+
934.70415	194	1+
939.67574	122	1+
943.81562	90	1+
944.68364	188	1+
959.67664	194	1+
1081.60531	136	1+
1557.49337	106	
END IONS

###FS:    #m/z: 439.54349 #charge 3+
###MS: 3
###MSMS: 25
BEGIN IONS
TITLE=Cmpd 23, +MS2(439.5435), 24.6eV, 0.0min #25
RTINSECONDS=2.043
SCANS=3,25
PEPMASS=439.54349	5094
CHARGE=3+
198.95177	332	1+
211.57190	88	
213.86989	102	
214.93343	6902	
215.93961	164	
216.93557	134	
218.92351	170	
230.90709	216	
232.94478	1474	
236.45600	124	
240.89016	80	
245.95512	80	
246.95951	116	
248.91206	106	
250.96047	134	
252.96567	142	
254.92884	88	
254.96125	288	1+
256.44119	80	
261.88141	84	
264.60352	84	
264.93380	106	
265.44758	176	
266.92486	80	
271.93126	92	
272.90254	94	
272.94128	130	
273.96975	282	1+
274.89050	368	1+
278.85402	78	
279.38883	96	
280.90692	86	
283.91057	166	
284.90688	118	
288.89598	262	1+
291.87532	88	
294.84955	184	
294.88420	88	
296.28423	80	
297.91324	90	
298.88248	466	1+
300.30733	92	
301.92299	120	
302.42988	90	
303.91313	78	
307.40752	112	
308.87959	94	
308.90781	82	
310.91787	418	1+
312.86475	538	1+
314.38915	102	
314.88454	120	
314.93635	78	
315.35029	76	
315.87150	76	
316.89428	446	
317.12482	164	1+
318.53693	86	
318.88857	200	
320.87937	578	1+
320.92231	90	
321.40881	200	1+
323.54431	76	
325.88596	84	
326.39886	110	
327.38521	82	
327.90230	688	1+
333.94037	88	
334.00059	82	
334.41859	114	
334.90571	406	1+
335.14010	178	
335.97547	106	
336.88391	82	
337.91970	404	
338.88764	1104	1+
339.34215	90	
339.38475	86	
341.89641	124	
342.21829	122	
343.37685	86	
343.87228	138	
344.89623	1466	1+
346.92280	532	
347.34749	88	
347.38855	102	
348.73397	86	
349.30245	78	
350.89944	146	
351.34590	84	
353.14903	92	
353.22946	100	
353.38414	220	
353.55500	80	
353.91289	232	
354.38868	164	
354.89445	138	
355.86930	130	
355.89440	132	
356.90746	172	
357.90293	100	
358.43204	114	
358.89560	616	1+
360.39718	86	
360.87163	78	
362.90371	1642	1+
363.39127	110	
364.36266	132	
364.86047	116	
364.95689	120	
365.58533	78	
365.87094	236	
366.21070	160	
366.87604	142	
368.92786	78	
369.95954	116	
370.85630	90	
370.92347	402	1+
373.87921	102	
374.21218	98	
374.37365	140	
375.40130	142	
375.87642	92	
375.92720	222	
376.39022	104	
376.90944	902	1+
377.38797	84	
378.90539	120	
380.91151	910	1+
382.20926	110	
382.86321	132	
382.91091	76	
384.84213	86	
385.37163	80	
387.22966	116	
388.86891	96	
393.29978	112	
393.88025	348	1+
394.93348	194	
397.87101	88	
397.92777	78	
399.22784	134	
401.84639	86	
401.90181	76	
404.38431	110	
405.87765	82	
406.87364	106	
412.88975	116	
415.87113	112	
416.88178	156	1+
417.78765	104	
422.89218	256	1+
428.87067	104	
436.81786	92	
437.88045	102	
438.84873	104	
446.86552	524	1+
448.84517	104	
452.89258	150	
455.89177	258	1+
458.87484	612	
459.87811	518	1+
465.91420	286	1+
466.07241	82	
466.35015	86	
474.85582	662	1+
476.90117	282	1+
478.89576	170	
487.70187	76	
492.87165	546	1+
496.83748	90	
499.91204	102	
506.85654	338	1+
506.87470	78	
511.86888	80	
553.82128	86	
554.82866	80	
578.33405	92	
579.78673	98	
579.86567	88	
584.82253	1156	1+
624.78068	112	1+
625.36065	76	
646.81871	180	1+
656.81381	360	1+
660.74385	726	1+
663.76681	194	1+
680.75807	384	1+
684.80376	168	1+
696.76069	522	1+
698.80942	252	1+
701.77959	522	1+
702.77500	388	1+
704.84437	316	1+
733.75617	212	1+
736.67657	96	1+
738.77112	208	1+
743.77388	268	1+
744.77956	216	1+
752.66306	158	1+
758.77587	322	1+
766.75765	268	1+
777.77031	224	1+
788.75045	258	1+
796.75777	208	1+
800.82051	130	1+
974.69919	146	1+
END IONS

###FS:    #m/z: 557.15648 #charge 6+
###MS: 3
###MSMS: 26
BEGIN IONS
TITLE=Cmpd 24, +MS2(557.1565), 30.4eV, 0.1min #26
RTINSECONDS=2.097
SCANS=3,26
PEPMASS=557.15648	4958
CHARGE=6+
198.95323	120	
214.93309	6454	
215.93619	190	
216.95150	116	
218.92256	190	
218.95058	88	
223.12045	122	
228.90937	82	
228.94726	356	
230.91404	126	
232.94786	692	
236.92852	86	
242.43711	76	
246.91920	112	
248.93119	82	
250.95258	264	
255.97299	126	
256.14758	82	
262.87518	130	
262.94081	82	
263.43045	130	
290.91143	82	
293.91200	106	
294.91826	76	
301.92577	90	
302.90891	1590	1+
306.10943	74	
307.07132	84	
311.92527	76	
315.92344	120	
318.88349	118	
320.92407	1324	1+
323.91652	82	
324.41439	86	
328.91818	468	1+
330.91012	124	
336.90421	100	
338.93064	316	
344.89172	1710	1+
346.92588	632	1+
349.17577	72	
352.86182	94	
358.87374	118	
360.86884	144	
361.57559	82	
361.83147	104	
362.90624	2092	
364.00024	72	
364.93397	136	
365.39892	76	
365.94885	96	
366.41440	74	
366.85235	74	
367.83380	182	1+
372.13213	74	
374.38441	72	
374.82936	72	
376.88484	234	
380.91581	1518	1+
384.86251	82	
386.77045	92	
388.88350	150	
390.91440	170	1+
392.84790	338	1+
393.88016	110	
396.85506	258	1+
398.92194	100	
400.86710	138	
400.92134	110	
401.81286	184	1+
401.90935	202	1+
403.86889	246	1+
404.33833	80	
404.87022	210	1+
404.95386	84	
406.85577	104	
406.90001	126	
410.85083	338	1+
412.82474	286	1+
413.95324	76	
414.35272	80	
415.92529	106	
416.88734	210	
417.83074	102	
417.89813	174	
418.87739	108	
419.91035	72	
421.05196	116	
422.79840	164	
422.84402	124	
425.32783	88	
425.88420	72	
426.85755	80	
427.55807	92	
427.84779	182	
428.86305	754	1+
430.84960	80	
430.91701	72	
431.41116	86	
432.87266	5038	1+
434.37392	72	
435.53185	194	
435.85918	204	1+
436.77974	74	
439.87112	82	
443.83097	102	
444.87588	184	
445.87531	128	
446.86370	936	1+
447.35504	174	
448.36287	118	
448.85288	146	
450.87360	648	1+
452.36536	78	
452.85959	154	
453.50875	72	
454.87804	80	
455.84101	182	
457.26422	78	
457.83073	886	1+
457.92746	76	
459.33839	102	
459.49615	92	
459.88163	126	
460.17745	78	
463.86784	72	
471.16694	80	
471.43239	72	
472.84576	92	
473.53858	82	
473.84441	148	
473.91305	104	
474.85790	1312	1+
475.49562	78	
475.78215	82	
476.88486	190	
477.83414	140	
478.49055	114	
478.85831	112	
479.49611	96	
481.13668	90	
481.83877	90	
483.12000	86	
485.96231	72	
487.81357	112	
488.17089	72	
490.48349	98	
490.84102	118	
490.91306	84	
491.86703	252	
492.86714	1782	1+
492.94752	76	
494.85861	304	1+
496.85131	98	
497.84321	78	
498.44126	86	
503.10855	114	
506.84902	132	1+
508.78508	76	
510.34213	72	
510.86430	494	1+
514.86649	588	1+
515.87603	430	1+
532.29835	102	
538.80192	82	
540.77873	74	
545.81122	94	
549.09036	86	
552.80852	94	
552.84329	272	1+
573.08038	80	
580.20071	84	
602.78976	72	
604.81084	84	
664.75416	436	1+
681.78262	160	1+
684.79192	98	
702.77489	170	1+
725.66367	170	1+
736.75967	76	
755.76513	100	1+
757.72122	248	1+
758.72321	176	1+
764.83542	148	1+
795.69790	260	1+
801.77093	86	
828.62184	242	1+
837.72260	112	
840.72357	144	1+
866.90909	134	1+
867.91687	90	1+
875.66896	110	1+
875.89357	156	1+
878.62582	490	1+
882.60583	158	1+
882.70175	214	1+
906.66080	370	1+
907.66760	288	1+
912.65770	370	1+
930.68935	190	1+
932.63026	240	1+
932.75002	318	1+
936.69165	380	1+
940.70366	260	1+
952.67446	398	1+
958.73498	236	1+
964.68863	160	1+
969.67667	284	1+
978.68706	188	1+
985.64698	190	1+
1025.77745	74	
1509.71625	94	
END IONS

###FS:    #m/z: 553.07662 #charge 4+
###MS: 3
###MSMS: 27
BEGIN IONS
TITLE=Cmpd 25, +MS2(553.0766), 30.2eV, 0.1min #27
RTINSECONDS=2.1525
SCANS=3,27
PEPMASS=553.07662	3276
CHARGE=4+
194.95633	76	
214.93186	3064	1+
216.94996	150	
218.92789	64	
222.91943	64	
228.16060	72	
232.94153	838	1+
241.90539	78	
242.21728	86	
244.92526	88	
248.90997	84	
250.96198	86	
252.93801	102	
253.92904	180	
254.94989	78	
258.12677	78	
260.93156	70	
262.93071	108	
264.43656	64	
275.90476	82	
276.91804	80	
281.95229	70	
282.92048	80	
288.14811	82	
292.91142	282	1+
294.81697	86	
294.86650	64	
298.17264	70	
298.93804	70	
299.85191	80	
301.92294	68	
302.90931	86	
303.41523	90	
313.93666	64	
320.92070	78	
321.17611	72	
321.89543	100	
322.11364	76	
326.87810	86	
329.89113	176	1+
332.39832	86	
334.90025	100	
334.94215	84	
339.86910	68	
340.45132	86	
340.90324	86	
343.02384	104	
344.89327	472	
346.89354	104	
346.93898	80	
348.96474	112	
352.78554	106	
352.88113	168	
359.86716	94	
359.90011	150	
361.90727	536	1+
362.38800	84	
362.91360	454	1+
363.87508	84	
366.91283	80	
373.97788	64	
374.86461	174	
374.92617	92	
375.87165	82	
378.83799	92	
380.86092	80	
380.91421	254	1+
384.29479	68	
384.86331	100	
384.90847	104	
388.83152	334	1+
389.87648	78	
394.87772	84	
396.35723	70	
397.56546	82	
398.86007	156	
399.21979	88	
400.83444	78	
401.87774	74	
402.83247	74	
402.87784	356	1+
404.83739	98	
405.14167	74	
406.84251	744	1+
407.01033	68	
409.81667	64	
410.80032	72	
410.86021	412	1+
411.77826	74	
412.13841	90	
412.86173	136	
413.29336	164	
413.82438	76	
414.90064	82	
414.94239	116	
415.95180	66	
416.88232	344	1+
418.87590	138	
419.35136	66	
420.88749	74	
421.53643	84	
422.80031	102	
424.85272	1096	1+
427.82555	126	
428.36923	80	
428.87158	814	1+
429.05399	92	
430.41824	70	
431.34668	88	
432.87418	382	
432.95702	72	
433.83897	128	
435.84646	232	1+
439.88364	64	
440.34559	88	
440.85785	166	
441.82687	104	
441.88676	90	
442.86378	942	1+
446.21422	66	
446.35631	158	
448.88024	276	1+
449.32459	70	
449.90657	146	1+
450.85063	106	
452.85612	242	
453.87271	146	
453.93374	72	
454.83888	78	
455.82594	330	1+
458.88081	194	
458.94812	72	
460.35769	76	
460.87368	552	1+
463.33274	76	
464.32781	202	1+
464.87155	118	
465.88809	124	
466.89587	80	
468.85434	82	
472.88416	102	
474.33027	72	
474.85305	682	1+
475.31252	74	
476.83168	128	
476.87931	238	1+
479.85039	246	1+
482.85038	282	1+
489.83047	156	
490.87219	396	
492.86011	1046	1+
494.84463	160	
496.27654	72	
500.83688	86	
506.85453	364	1+
510.87132	320	1+
512.84005	108	
513.84371	68	
513.87509	160	1+
518.93923	72	
519.84769	66	
524.87533	186	
528.88243	64	
532.87418	64	
533.74112	72	
535.81862	86	
538.86655	124	
542.87404	386	1+
544.11076	70	
550.77602	66	
558.55169	64	
568.77548	134	
572.79676	70	
600.83185	156	1+
644.80202	228	1+
645.67580	80	
654.78431	68	
698.88364	242	1+
732.69618	90	
762.73033	80	
784.72112	164	1+
785.72725	120	1+
808.31909	66	
846.63093	248	1+
852.70634	196	1+
868.68574	196	1+
892.76674	372	1+
893.69921	118	1+
915.62610	200	1+
932.67329	228	1+
938.65177	142	1+
940.65141	400	1+
952.57566	158	1+
976.68588	178	1+
989.78168	120	1+
991.68794	224	1+
998.99185	90	
1103.68234	148	1+
1169.89166	76	
END IONS

###FS:    #m/z: 545.83309 #charge 3+
###MS: 3
###MSMS: 28
BEGIN IONS
TITLE=Cmpd 26, +MS2(545.8331), 29.7eV, 0.1min #28
RTINSECONDS=2.209
SCANS=3,28
PEPMASS=545.83309	15444
CHARGE=3+
195.97278	74	
196.95626	76	
198.96679	190	
214.93267	3338	1+
215.15416	80	
218.92518	172	
228.95903	74	
229.37512	68	
230.90399	134	
230.98900	70	
231.92667	90	
232.94447	914	1+
235.10572	72	
235.42663	70	
236.90018	72	
236.93410	88	
244.45675	90	
246.93207	76	
248.91822	174	
249.92264	76	
250.96042	164	
255.94040	72	
260.95301	98	
262.95022	98	
263.44412	102	
272.94214	112	
275.46158	78	
276.42873	70	
276.91602	134	
282.02285	78	
284.91123	96	
286.13486	82	
291.91541	246	1+
301.92050	164	
302.84336	76	
303.10069	72	
304.90284	70	
310.98696	304	1+
311.87466	70	
312.87889	70	
312.94803	74	
316.96662	76	
318.88871	114	
318.93265	90	
320.92136	232	1+
322.90685	78	
328.91538	90	
329.00621	114	
330.90578	198	1+
334.92482	160	
335.96031	424	1+
336.89896	224	1+
336.96673	354	1+
342.39639	76	
342.91074	104	
344.89302	774	
346.92888	166	
348.88472	92	
352.93204	232	
353.38741	98	
354.39158	158	1+
354.98142	382	1+
358.90450	70	
361.88653	80	
361.93396	74	
362.90595	462	1+
364.11557	68	
366.90156	222	
368.90713	144	
372.98962	520	1+
374.36401	70	
375.79316	76	
376.06262	96	
380.91809	362	
383.87781	90	
383.96232	80	
384.90993	94	
385.84086	84	
390.81196	128	
390.88893	216	1+
391.00168	328	1+
391.94997	106	
392.83119	86	
393.94581	192	1+
394.88918	74	
396.00584	120	
396.04925	78	
397.80788	80	
398.84706	70	
398.92630	76	
399.81594	82	
400.83621	158	
400.90900	182	
402.91902	84	
405.46715	110	
406.85895	158	
407.83391	68	
408.82235	744	1+
411.93554	68	
412.84643	304	1+
416.87520	202	
417.85283	324	1+
418.18511	90	
418.89168	82	
420.92827	92	
421.78469	114	
422.84326	152	
423.48018	94	
424.51826	74	
424.83936	154	
425.18996	92	
426.83678	1452	1+
427.38024	78	
428.86048	184	
430.82864	78	
430.88716	92	
431.81452	78	
434.86665	340	1+
437.82903	106	
439.45620	70	
439.84367	276	1+
440.81519	88	
442.89118	108	
443.42223	68	
443.84046	114	
444.84565	2170	1+
444.94892	84	
447.84482	470	1+
448.50833	82	
449.94424	68	
452.52121	80	
452.86486	270	1+
454.98128	88	
456.18822	72	
456.37252	84	
456.51611	136	
457.86782	332	1+
458.82124	84	
458.87656	236	1+
461.85361	120	
462.85760	1832	1+
464.81905	118	
464.88958	228	
466.85058	406	1+
467.85061	324	1+
468.96120	76	
470.26074	70	
470.89369	112	
471.92202	80	
473.82637	82	
474.86158	792	1+
475.90914	76	
479.84434	126	
480.18068	112	
480.88916	140	
481.84400	228	
482.39206	72	
482.90616	86	
484.35041	68	
486.84780	146	
488.19386	72	
490.83220	88	
491.80733	122	
492.86769	272	1+
494.86479	232	1+
498.89530	146	1+
502.09976	90	
506.86828	166	
508.84047	74	
510.88122	138	
513.77107	80	
515.87802	102	
525.28783	72	
526.88873	416	1+
527.79064	110	1+
533.06202	88	
545.38890	116	1+
547.99466	112	
549.82372	112	1+
555.58409	82	
569.38465	84	
590.85206	74	
617.83911	70	
626.79074	256	1+
637.88777	110	
662.77215	74	
662.81449	284	1+
663.81653	256	1+
666.80004	74	
669.32331	120	
700.79655	140	1+
708.79798	174	1+
743.82142	122	1+
759.67686	128	1+
807.73076	298	1+
808.73741	224	1+
820.65925	222	1+
820.76734	190	1+
826.68030	110	1+
836.93261	134	1+
839.73622	194	1+
864.71411	224	1+
866.76153	164	1+
869.66225	222	1+
872.70445	210	1+
892.68853	592	1+
897.67959	184	1+
908.72416	256	1+
911.66661	246	1+
912.67375	172	1+
917.78132	170	1+
930.72369	148	1+
968.17995	156	1+
974.74252	224	1+
975.73923	154	1+
1082.57362	76	
END IONS

###FS:    #m/z: 523.17056 #charge 6+
###MS: 3
###MSMS: 29
BEGIN IONS
TITLE=Cmpd 27, +MS2(523.1706), 28.4eV, 0.1min #29
RTINSECONDS=2.265
SCANS=3,29
PEPMASS=523.17056	6146
CHARGE=6+
202.88898	70	
214.93382	3190	
215.00354	100	
215.03612	118	
216.92877	142	
218.92343	300	
223.94696	92	
227.14100	74	
228.94713	494	1+
230.90645	340	
232.94597	1096	1+
235.47131	76	
239.98001	92	
241.96331	70	
243.98498	76	
246.95574	136	
248.91792	136	
250.91247	74	
253.93970	152	
255.95774	170	
263.35815	74	
263.93146	192	
271.93733	382	1+
274.45014	68	
274.90548	134	
274.95245	118	
277.87627	82	
281.94477	70	
283.45493	74	
283.90622	70	
284.92432	78	
290.92291	88	
292.92147	132	
293.42204	160	
293.89502	68	
302.90989	196	1+
303.35897	74	
310.93038	172	
313.42692	82	
314.62703	68	
314.83273	78	
314.93496	72	
316.02066	70	
318.88445	80	
320.91424	154	
322.90919	282	1+
328.91897	214	
330.91029	80	
330.94815	74	
331.90770	262	
334.41054	112	
334.88919	130	
336.89190	92	
338.89199	180	1+
340.91030	238	1+
341.91629	172	1+
344.89774	566	1+
346.90144	78	
346.91700	84	
352.86961	110	
353.95592	70	
358.90776	126	
359.91895	114	
360.92822	86	
361.42100	82	
361.88421	106	
362.90832	830	1+
366.90127	108	
367.83234	68	
368.91041	178	
369.94560	86	
370.87870	98	
374.92048	100	
375.84793	82	
376.81994	72	
376.87183	188	
376.92496	110	
377.92600	96	
380.85341	248	1+
380.91501	538	1+
383.79744	90	
384.85696	82	
386.89212	76	
388.81647	76	
388.88782	198	
392.15076	72	
392.86893	116	
393.85009	82	
394.31603	80	
394.87693	94	
395.93384	84	
396.98462	70	
397.86276	98	
398.36791	70	
398.85821	304	1+
398.87472	198	
400.13179	100	
400.87134	116	
401.83934	114	
402.01340	82	
403.86250	130	
408.86684	200	1+
410.90956	82	
412.87913	136	
413.35549	76	
414.83653	152	
415.88263	710	1+
416.05012	88	
416.19887	80	
418.85327	230	1+
419.39408	88	
425.85316	114	
426.80984	74	
427.38652	110	
427.53144	90	
427.82940	78	
430.90768	152	
431.83166	92	
432.34851	96	
432.87261	228	
435.87954	96	
436.84312	76	
437.35830	84	
437.83056	74	
438.86332	114	
439.82100	154	
439.89012	148	
439.97946	68	
440.86122	292	
441.86228	138	
442.89523	74	
447.39088	66	
447.84699	392	1+
451.81246	140	
456.88970	78	
457.83136	178	
458.87398	374	1+
460.87612	176	
461.90248	150	1+
463.82728	122	
464.17493	82	
464.86916	70	
465.87439	80	
468.76933	92	
470.89715	98	
471.85862	94	
474.85577	456	1+
476.88870	172	1+
478.84691	94	
485.77675	72	
486.88510	70	
488.86908	146	
490.83905	96	
492.87140	328	
496.85816	80	
498.84707	98	
503.71608	100	
508.32710	78	
510.88120	194	
515.33693	74	
516.47751	98	
524.86190	570	1+
543.81160	94	
548.29547	78	
556.33869	66	
590.86799	72	
596.77140	72	
602.84221	284	1+
654.80394	74	
684.43727	70	
750.14356	92	
755.79829	166	1+
791.74161	228	1+
792.74590	160	1+
796.78833	68	
808.73316	746	1+
832.77867	554	1+
840.68615	168	1+
844.76340	166	1+
846.69859	268	1+
848.73263	318	1+
867.76182	278	1+
868.76589	200	1+
885.71619	180	1+
889.65957	288	1+
903.67394	208	1+
907.67741	294	1+
908.68534	238	1+
921.64585	148	1+
961.69766	172	1+
988.72105	144	1+
1010.75832	138	1+
1196.48379	112	
END IONS

###FS:    #m/z: 506.85292 #charge 2+
###MS: 3
###MSMS: 30
BEGIN IONS
TITLE=Cmpd 28, +MS2(506.8529), 27.4eV, 0.1min #30
RTINSECONDS=2.321
SCANS=3,30
PEPMASS=506.85292	15758
CHARGE=2+
151.28001	108	
197.43220	94	
200.15612	80	
214.93258	6688	1+
215.00449	76	
215.18892	70	
215.95387	190	
216.00291	76	
216.93306	230	1+
218.92308	374	1+
218.96054	88	
228.95037	138	
230.91054	170	
234.96569	72	
237.22766	68	
244.91371	78	
244.96018	282	
245.44344	78	
246.89751	72	
246.95782	144	
248.91791	234	1+
250.95175	178	
253.93758	66	
254.92017	162	1+
255.95363	116	
265.93048	86	
269.93565	68	
272.93785	76	
273.90162	98	
274.43717	68	
274.98636	78	
278.90824	80	
280.85275	70	
283.95751	78	
284.40954	78	
286.95265	104	
291.91176	378	1+
295.91437	84	
296.88136	72	
297.90589	68	
301.92429	76	
302.91516	146	
304.88727	114	
309.38463	80	
310.92556	78	
311.11567	82	
312.41429	76	
313.48111	76	
313.94587	76	
318.88519	160	
320.91674	138	
336.89416	90	
337.12170	90	
344.89471	1248	1+
347.87873	150	
348.89152	134	
349.87421	80	
350.90023	160	
354.88762	284	1+
355.88720	252	1+
358.83710	242	1+
364.91499	100	
365.89455	114	
366.45557	84	
366.87123	254	
368.89151	200	1+
371.81219	112	
372.87617	78	
372.92399	74	
376.92013	78	
377.86625	68	
377.91302	76	
378.85215	82	
380.86641	92	
380.91858	1262	1+
381.33832	68	
382.39772	68	
382.91464	254	
383.03556	74	
383.36923	84	
383.46306	68	
383.81086	68	
384.87623	172	
385.92596	160	
388.83353	414	1+
390.93673	80	
392.37936	94	
393.85870	152	
395.88459	124	
396.32696	80	
396.88831	120	
397.37081	86	
399.87114	146	
400.90307	370	1+
402.33506	88	
402.88972	272	
405.87726	92	
406.85310	110	
407.36567	270	1+
407.84853	806	1+
409.82614	74	
411.54769	88	
412.86577	104	
413.86427	78	
414.84389	96	
414.89458	128	
415.85998	84	
419.85147	74	
420.18413	88	
422.90603	74	
423.85078	164	
429.87196	132	
430.86483	120	
431.86837	566	1+
432.87201	502	1+
435.84695	138	
436.68637	82	
436.84923	88	
442.37343	96	
442.86620	174	
442.92270	90	
443.83057	278	1+
443.89828	106	
444.86378	162	
446.29237	68	
446.88765	124	1+
448.88880	324	1+
450.37295	78	
458.87491	208	1+
460.88830	118	
461.82537	342	
462.35585	84	
462.86525	224	
464.88738	1330	1+
465.81048	66	
466.85642	110	
467.82462	100	
468.90591	82	
470.84345	200	1+
474.85790	762	1+
476.86427	108	
477.89178	242	1+
478.84601	142	
487.81616	66	
489.82982	98	
491.43767	86	
492.86802	554	1+
494.86931	154	
496.87448	98	
498.86980	72	
500.86189	120	
502.83199	108	
505.84326	72	
507.28101	76	
507.35824	96	
508.88826	264	
517.82414	104	
524.83174	78	
524.85960	422	1+
532.85527	68	
538.77123	66	
543.80484	92	
544.82826	96	
549.08537	72	
551.72615	70	
556.00997	90	
566.74531	80	
567.74817	82	
572.35566	86	
574.87023	92	
585.82924	368	1+
589.83678	82	
594.76954	100	
594.85763	128	
596.81602	116	
604.80163	86	
608.77780	124	1+
612.76210	68	
638.82493	108	
643.79581	216	1+
662.79872	190	1+
719.77720	310	1+
724.80279	1704	1+
731.79664	272	1+
751.89847	132	1+
768.82311	122	1+
772.74573	230	1+
778.67187	322	1+
778.75338	102	
794.69597	178	1+
807.75816	222	1+
808.76392	140	1+
819.70973	206	1+
821.72763	362	1+
822.73751	292	1+
832.75982	350	1+
836.75323	384	1+
839.70758	194	1+
840.71257	144	1+
842.71778	358	1+
843.71506	226	1+
848.71105	356	1+
852.69375	276	1+
865.65745	140	1+
876.68893	262	1+
881.66313	148	1+
911.89495	96	1+
917.70234	102	1+
927.94734	102	1+
END IONS

###FS:    #m/z: 567.15087 #charge 1+
###MS: 3
###MSMS: 31
BEGIN IONS
TITLE=Cmpd 29, +MS2(567.1509), 31.0eV, 0.1min #31
RTINSECONDS=2.3775
SCANS=3,31
PEPMASS=567.15087	5594
CHARGE=1+
214.93187	4930	1+
218.92535	130	
220.97344	64	
225.44157	76	
228.94689	112	
230.91216	94	
232.94521	588	
233.05591	76	
234.94798	64	
236.94085	74	
239.99030	64	
246.94836	70	
246.97981	134	
248.91480	110	
256.42869	106	
256.93425	88	
259.92965	122	
260.90121	76	
267.93281	76	
274.95392	68	
275.93248	66	
277.96930	90	
279.12564	72	
285.19117	72	
292.90462	64	
295.43566	90	
302.82982	68	
302.91045	126	
304.88495	70	
311.00392	68	
313.90945	70	
314.87745	76	
318.89370	162	
320.91945	140	
325.90065	86	
328.91535	416	1+
330.94306	126	1+
334.82837	74	
334.88743	92	
336.84083	64	
336.90901	90	
346.93092	722	1+
350.90200	100	
352.89381	70	
355.19719	94	
361.90135	518	1+
362.90595	434	1+
364.93876	546	1+
366.89275	66	
368.90245	90	
374.84773	68	
376.88498	176	
380.91952	278	
382.90493	128	
383.36557	62	
383.92793	290	1+
384.38881	68	
392.84504	240	
394.84862	106	
398.95633	104	
400.45735	96	
402.80289	62	
404.87526	66	
405.33665	74	
405.83851	64	
405.94014	100	
408.85652	108	
408.89863	64	
408.99308	66	
409.91833	66	
410.86481	564	1+
414.17231	92	
414.85893	72	
416.34320	64	
416.78393	122	
416.87775	164	
418.78730	74	
418.85839	154	1+
424.21869	72	
425.82305	68	
426.83670	72	
427.84413	102	
428.87540	2524	1+
430.87061	250	1+
430.92406	62	
431.82002	68	
432.37844	62	
432.86434	164	
434.82588	166	1+
434.87220	66	
434.91440	72	
435.88861	66	
437.84731	104	
438.90954	72	
440.82766	298	1+
442.84235	132	
442.89567	274	1+
443.82559	72	
444.84634	140	
444.95027	134	
445.81035	66	
445.85516	86	
446.88670	2014	1+
447.77908	82	
447.82392	62	
448.88195	434	
449.83779	180	
450.16517	92	
450.86927	94	
451.34299	196	1+
451.89467	134	
452.46009	86	
452.88443	192	
453.15279	74	
455.84403	96	
456.86011	110	
458.86164	196	1+
460.87376	76	
460.91231	298	1+
461.38401	70	
461.84319	80	
462.84907	122	
462.89754	100	
463.83617	212	1+
464.89299	298	1+
465.15973	82	
466.80926	128	
467.76900	96	
469.83383	102	
469.89893	78	
470.36299	140	
470.94320	134	
472.87855	98	
473.82079	78	
473.86678	80	
474.85886	398	
475.85223	206	
476.89006	176	
477.76733	78	
477.85546	108	
478.16146	68	
479.81437	110	
479.85634	154	
480.83102	416	1+
481.31573	62	
483.75355	84	
484.82320	100	
484.86292	68	
486.84174	72	
487.18616	78	
489.85689	62	
490.34880	94	
490.82637	74	
491.19774	72	
491.34446	66	
491.82054	94	
492.87458	154	1+
494.87112	82	
498.61189	70	
499.84463	84	
501.49667	92	
504.89217	90	
508.80064	78	
508.87145	96	
510.86786	152	1+
512.32066	64	
513.71930	80	
513.84973	70	
515.87863	86	
525.41452	138	
525.81312	62	
548.37656	62	
548.82241	96	
568.81387	66	
END IONS

###FS:    #m/z: 340.91777 #charge 2+
###MS: 3
###MSMS: 32
BEGIN IONS
TITLE=Cmpd 30, +MS2(340.9178), 23.0eV, 0.1min #32
RTINSECONDS=2.436
SCANS=3,32
PEPMASS=340.91777	15586
CHARGE=2+
193.95658	88	
194.07088	58	
194.42103	50	
194.92277	166	
197.92289	92	
198.91418	234	
198.95514	54	
200.91169	48	
206.91426	74	
211.91580	82	
212.87520	40	
212.93458	314	1+
214.93304	746	1+
215.16050	44	
216.22895	40	
216.93393	2224	1+
217.89346	62	
218.02141	70	
218.63511	56	
218.79975	46	
218.95363	5244	
219.01744	184	
220.29232	50	
220.34989	64	
221.42832	78	
221.98289	86	
222.39444	78	
223.95851	68	
224.93477	88	
226.09826	62	
226.19591	68	
228.90971	54	
229.93721	236	1+
230.84380	50	
233.08060	40	
233.93594	164	
234.94760	362	
235.04012	44	
235.94985	554	
236.96769	4116	
237.05737	78	
237.16380	68	
237.92617	82	
238.93766	38	
239.93537	66	
240.94126	84	
241.01673	52	
241.44016	52	
242.20764	40	
243.95291	70	
244.47321	68	
244.97150	52	
245.44357	66	
245.92606	60	
246.05700	64	
246.87267	50	
248.95253	48	
249.98539	90	
251.94946	68	
252.03590	90	
252.12377	104	
252.90812	56	
252.95895	1572	1+
253.96646	1142	1+
254.01658	72	
254.17504	68	
254.41328	82	
257.94440	44	
257.98374	112	
258.08948	58	
258.91263	528	1+
259.95360	130	
259.98187	142	
260.94822	206	1+
262.45489	72	
262.91804	96	
263.46553	80	
263.94378	54	
265.87963	54	
265.92824	148	
266.17940	44	
266.97106	62	
267.94732	44	
267.98419	48	
268.42465	100	
268.94461	66	
271.97134	198	1+
272.43181	98	
274.93653	84	
275.87121	56	
276.01960	44	
276.92598	1294	1+
277.96856	48	
279.02264	74	
279.97687	74	
280.88760	66	
282.00237	52	
282.10284	64	
282.41946	62	
286.91512	336	1+
288.43067	44	
290.84553	44	
290.91525	50	
292.94095	96	
293.94660	60	
294.93467	1992	1+
295.03692	62	
295.48938	50	
295.62799	44	
298.93164	60	
299.94113	796	1+
300.14863	58	
300.25702	56	
301.09382	290	1+
301.25536	44	
302.38621	54	
302.90959	170	
304.90710	52	
306.85404	68	
311.96432	60	
312.94574	474	1+
314.86430	60	
317.95147	2180	1+
318.13009	56	
321.94460	40	
322.08631	58	
323.26036	48	
324.89939	78	
328.90190	42	
330.95462	46	
334.91199	68	
335.43976	38	
335.96804	488	1+
338.92762	54	
339.90037	54	
340.21761	40	
340.31127	42	
340.90684	108	
340.96473	38	
341.27836	172	
346.87993	78	
348.86792	70	
353.39334	60	
358.89746	54	
360.00500	50	
363.96686	58	
365.88589	40	
366.20217	44	
366.81553	54	
368.91571	44	
370.94103	66	
371.96563	52	
376.87915	40	
379.93907	54	
383.82276	46	
384.89094	94	
388.90071	40	
389.88474	54	
392.92426	48	
394.14413	44	
396.88506	52	
399.93511	50	
410.85876	40	
464.86982	316	1+
477.27278	72	
500.85607	40	
555.10752	90	
614.27274	72	
END IONS

###FS:    #m/z: 498.85528 #charge 2+
###MS: 3
###MSMS: 33
BEGIN IONS
TITLE=Cmpd 31, +MS2(498.8553), 27.0eV, 0.1min #33
RTINSECONDS=2.4935
SCANS=3,33
PEPMASS=498.85528	14950
CHARGE=2+
214.93287	5422	
215.93122	350	1+
217.52900	92	
218.92405	516	1+
218.96233	86	
219.12349	80	
224.15078	96	
228.90640	114	
228.94947	622	1+
230.90806	816	1+
230.95367	116	
232.94535	1048	1+
236.96071	188	
241.98073	74	
243.95692	128	
246.91748	124	
246.95851	346	1+
248.91408	572	1+
248.99725	84	
250.95954	308	1+
251.09596	82	
258.91532	86	
260.94416	124	
264.92812	328	
265.12092	112	
266.45633	76	
268.97005	70	
273.97380	188	
275.91460	70	
276.91967	184	
277.00595	86	
278.95796	74	
282.11530	72	
284.91701	228	1+
286.92717	362	1+
287.58915	78	
288.42376	72	
288.95180	96	
290.87971	76	
290.92043	86	
291.93388	84	
293.92211	148	
296.93087	72	
302.90952	1822	1+
303.42051	166	1+
304.89083	224	1+
304.94077	596	1+
307.97341	90	
310.98591	70	
313.93315	76	
314.89692	82	
316.92625	78	
318.87837	102	
320.92119	1326	1+
322.95637	142	
323.87362	80	
323.91180	72	
326.36089	82	
328.99399	102	
329.20916	72	
329.89318	92	
330.89697	90	
331.91009	72	
332.84851	70	
333.87458	116	
334.73962	90	
334.86565	100	
335.89757	82	
338.92924	442	
339.15880	82	
341.89268	290	1+
343.84077	82	
344.38147	84	
345.86151	112	
348.87504	102	
350.89660	106	
352.01213	74	
356.40009	76	
356.85163	774	1+
359.90074	202	
360.90278	144	
361.84367	122	
362.90734	826	1+
364.36997	76	
365.15443	70	
366.89602	190	1+
366.93200	142	
368.38329	82	
369.89770	100	
370.89668	456	1+
371.90158	346	1+
373.86716	94	
374.16171	96	
374.87071	780	1+
376.85939	204	1+
377.92465	82	
379.85189	430	1+
380.91024	290	
383.86278	104	
384.42338	80	
384.88196	110	
385.85733	106	
385.96464	112	1+
386.89600	96	
387.90423	116	
388.90582	166	
391.86893	74	
392.88099	680	1+
393.37705	76	
393.93054	102	
394.34280	98	
394.87581	714	1+
395.37651	90	
395.87953	476	1+
397.37512	128	
398.79981	156	
398.85770	1134	1+
398.94092	148	
399.37817	88	
401.37114	98	
401.42917	78	
401.87762	90	
402.39322	82	
403.35749	90	
403.88037	82	
406.18793	80	
406.86133	250	1+
409.87460	118	
410.88467	520	1+
411.35994	84	
413.16477	104	
413.85480	72	
414.88505	190	
415.87563	110	
415.90345	96	
416.89260	5588	1+
417.54447	94	
422.86616	148	
423.24672	76	
425.35061	84	
425.54175	86	
425.85783	178	
427.86056	100	
429.51235	84	
429.84141	78	
430.19151	114	
432.86834	256	
433.89432	106	
434.35548	144	
434.90677	906	1+
436.89444	232	1+
438.88401	470	1+
445.18262	80	
445.85040	80	
446.88015	188	1+
448.85344	126	
449.85025	82	
453.91167	196	1+
454.87524	86	
456.84031	134	
456.90612	178	
457.27005	72	
457.91265	184	
458.88454	234	
459.84577	78	
460.31954	70	
460.87712	124	
461.86778	76	
473.84830	74	
474.85431	746	1+
476.90273	352	1+
480.88030	90	
484.84167	74	
485.30282	78	
486.85425	72	
490.34915	72	
492.86328	504	1+
494.87580	176	1+
502.31282	108	
504.89128	132	1+
509.87350	72	
509.89671	214	1+
523.88614	126	
526.14230	82	
537.30913	102	
538.25778	70	
549.79542	78	
550.83884	148	
552.47856	70	
552.83021	182	1+
565.78757	224	1+
573.86564	152	1+
576.28584	86	
587.84477	300	1+
592.85379	120	1+
594.85326	72	
596.82044	104	
605.83369	102	
657.19714	114	1+
688.78936	932	1+
689.04633	164	1+
691.83093	272	1+
702.76358	252	1+
704.76515	270	1+
728.82391	196	1+
742.71198	252	1+
744.81252	236	1+
755.78199	152	1+
756.71766	118	1+
760.69211	290	1+
764.77495	88	1+
766.77091	216	1+
776.74338	240	1+
778.79235	172	1+
779.72861	154	1+
788.84152	410	1+
808.73369	390	1+
813.81027	160	1+
819.69732	260	1+
822.99754	188	1+
823.76014	650	1+
824.00349	142	1+
824.76910	538	1+
837.71669	582	1+
838.71795	526	1+
841.02528	118	1+
842.71062	210	1+
846.74709	276	1+
852.71078	242	1+
856.74924	228	1+
857.75198	160	1+
860.73384	370	1+
869.70319	168	1+
883.69668	176	1+
885.62990	158	1+
909.63518	138	1+
963.67556	152	1+
END IONS

###FS:    #m/z: 319.93575 #charge 1+
###MS: 34
###MSMS: 35
BEGIN IONS
TITLE=Cmpd 32, +MS2(319.9357), 23.0eV, 0.1min #35
RTINSECONDS=4.4045
SCANS=34-35
PEPMASS=319.93575	38206
CHARGE=1+
160.56104	18	
193.92041	70	
195.52510	22	
196.92308	44	
196.94657	68	
198.51252	20	
198.94281	70	
200.92356	66	
201.05868	54	
202.92668	56	
207.90991	82	
207.94271	80	
212.86501	54	
212.93355	46	
213.03310	68	
214.93217	260	
215.01464	70	
216.92115	76	
216.94788	98	
218.90542	144	
219.97252	186	
220.07288	56	
220.92296	56	
220.98892	42	
222.35839	80	
225.92797	118	
228.50415	68	
228.87783	84	
232.94112	70	
234.44510	84	
234.93998	72	
235.12516	32	
236.00720	56	
236.92796	188	
237.82700	38	
237.89891	56	
237.98638	288	1+
238.90440	54	
238.94117	84	
239.96198	38	
243.93925	150	
244.07510	62	
244.45395	72	
246.86847	84	
246.89010	88	
247.58787	30	
247.87466	22	
247.94372	64	
248.89143	202	
250.86145	58	
250.89924	50	
252.93616	142	
254.93539	60	
255.04383	56	
255.47584	64	
255.92474	34	
255.95745	48	
255.99711	648	1+
256.44912	54	
257.97914	62	
258.05381	38	
260.86200	120	
263.46708	22	
264.88735	84	
266.89557	78	
268.13169	42	
269.89381	58	
272.89514	50	
272.92887	108	
273.96787	48	
274.00701	82	
274.98780	30	
275.48220	84	
276.90045	52	
278.16939	24	
278.90905	44	
279.01460	102	1+
279.10955	152	
279.93320	36	
286.87870	52	
288.86899	38	
289.15414	38	
292.00869	24	
292.89515	82	
294.93412	52	
295.50994	24	
296.89204	42	
296.92132	52	
297.12593	50	
297.88648	58	
298.04311	62	
300.90049	70	
302.87470	62	
303.10439	64	
305.59780	28	
305.89318	46	
309.90050	36	
311.84254	70	
318.02658	60	
319.18941	50	
320.87445	72	
322.86377	52	
323.03838	18	
END IONS

###FS:    #m/z: 358.92473 #charge 2+
###MS: 34
###MSMS: 36
BEGIN IONS
TITLE=Cmpd 33, +MS2(358.9247), 23.0eV, 0.1min #36
RTINSECONDS=4.4365
SCANS=34,36
PEPMASS=358.92473	35928
CHARGE=2+
194.92480	482	
199.09174	38	
206.02843	78	
212.86676	32	
212.93288	94	
213.91553	46	
214.93273	456	
216.94909	88	
218.91992	100	
223.88619	30	
230.90254	156	
230.95227	48	
232.94016	60	
232.97196	44	
233.89955	78	
234.89770	162	
234.96541	44	
235.05662	54	
235.95453	446	1+
236.10434	64	
236.28279	40	
241.97155	42	
243.46830	108	
243.96815	60	
246.20480	40	
248.08462	46	
248.91875	300	1+
248.98614	54	
250.00608	66	
251.17758	58	
252.92243	142	
253.96382	458	
254.93352	208	
255.97081	56	
258.92625	72	
258.97101	46	
259.07128	136	
261.48446	22	
262.99561	52	
265.91272	124	
267.41887	44	
267.92534	44	
268.89777	50	
270.92210	94	
270.97363	96	
271.96853	74	
272.92048	94	
273.53342	76	
275.92666	50	
276.92259	712	1+
286.91978	244	1+
289.56674	106	
289.91087	36	
289.94068	34	
290.93369	62	
291.92795	94	
292.93475	80	
293.91710	76	
293.98812	42	
294.93551	1134	1+
294.98342	82	
296.88692	100	
299.94003	564	1+
304.94452	46	
306.84064	32	
310.84390	26	
312.94874	92	
313.96119	50	
314.90239	346	
317.52833	22	
317.84721	50	
317.94989	1366	1+
318.19506	68	
327.19547	54	
330.20377	66	
332.91498	104	
334.97032	60	
335.96268	208	
336.24653	20	
336.39447	36	
336.95948	170	
352.90867	52	
353.98561	64	
355.93026	46	
359.16453	24	
359.23543	46	
361.00703	66	
363.86105	68	
364.87194	64	
408.90403	46	
411.78949	28	
440.14322	56	
454.85799	50	
467.84269	18	
469.76305	36	
477.10086	18	
506.81272	32	
518.83681	204	1+
565.86654	162	1+
614.81387	22	
682.94613	18	
721.36686	18	
END IONS

###FS:    #m/z: 367.92977 #charge 1+
###MS: 34
###MSMS: 37
BEGIN IONS
TITLE=Cmpd 34, +MS2(367.9298), 23.0eV, 0.1min #37
RTINSECONDS=4.4675
SCANS=34,37
PEPMASS=367.92977	32356
CHARGE=1+
149.69478	18	
194.02602	82	
194.50921	72	
194.95576	56	
198.94615	30	
199.91593	36	
200.39849	58	
200.95575	48	
202.92248	56	
203.94949	44	
205.01578	58	
210.11167	66	
211.15108	40	
212.92640	166	
214.78862	32	
214.84167	28	
214.93297	612	
215.00573	20	
216.92557	24	
218.92817	46	
226.88476	38	
227.48998	108	
227.89054	80	
227.94469	60	
228.94574	98	
229.09979	70	
230.91198	52	
230.93985	84	
232.95218	56	
233.94620	78	
235.65932	24	
236.16206	56	
240.00444	98	
241.02038	58	
244.88206	34	
244.91691	544	1+
245.00416	82	
245.94095	62	
246.49986	18	
246.95932	38	
248.06921	22	
248.96537	34	
250.96687	38	
251.94879	102	
253.90371	74	
255.95404	100	
256.91509	222	
257.15675	70	
258.88221	36	
258.99905	36	
259.99090	40	
260.91026	58	
260.96058	90	
261.41073	68	
261.95688	76	
262.89784	62	
262.93133	290	
263.92171	166	
264.95541	44	
266.44308	72	
266.80444	24	
266.96287	48	
271.93847	80	
272.88733	54	
273.84215	102	
274.91684	60	
275.95980	32	
276.89126	74	
281.46890	36	
281.54798	36	
282.94833	26	
283.49921	26	
284.00713	20	
284.91952	162	
285.93980	70	
286.14661	22	
286.23216	32	
286.93915	114	
287.81212	48	
290.89405	42	
290.94149	48	
291.41834	52	
291.77684	40	
292.91318	72	
293.93975	90	
294.92395	112	
295.01346	22	
296.93046	58	
296.97270	54	
300.92274	74	
301.25026	18	
301.98463	40	
302.92599	304	
304.00097	34	
304.88051	48	
304.94535	402	
306.92456	50	
308.99749	26	
310.93978	80	
312.90573	74	
314.88346	50	
316.93501	34	
318.88783	36	
320.91883	72	
321.93447	60	
322.95745	38	
325.11291	54	
326.43081	68	
326.95833	50	
327.19464	62	
327.95538	38	
328.94319	232	
330.93838	44	
331.92495	22	
332.97400	54	
334.93308	132	
335.93543	80	
336.33574	24	
337.86300	36	
340.58706	26	
340.91705	46	
343.93462	48	
345.80106	56	
349.89578	76	
350.92377	22	
351.20478	66	
351.95836	44	
352.94202	98	
355.02420	50	
362.91900	26	
364.94844	34	
367.30402	38	
368.12981	58	
END IONS

###FS:    #m/z: 397.91321 #charge 4+
###MS: 34
###MSMS: 38
BEGIN IONS
TITLE=Cmpd 35, +MS2(397.9132), 23.0eV, 0.1min #38
RTINSECONDS=4.514
SCANS=34,38
PEPMASS=397.91321	26848
CHARGE=4+
198.95974	188	
200.96656	56	
206.94069	64	
214.93397	1790	1+
215.03038	48	
216.02151	62	
216.89463	78	
216.93165	98	
218.93530	108	
220.93036	86	
222.91942	58	
226.88853	56	
228.94762	186	1+
230.90470	228	
230.93563	50	
232.90559	232	1+
232.94365	174	
234.90092	110	
235.44305	48	
236.16861	60	
236.95153	102	
238.87778	68	
239.92890	138	1+
239.98451	122	
240.14019	70	
240.97916	58	
242.91226	74	
244.87580	86	
244.91836	66	
246.96945	98	
247.08799	68	
248.91568	52	
249.10926	58	
249.87346	94	
250.89498	50	
251.92798	58	
253.96104	64	
254.42659	100	
254.88861	58	
255.96606	48	
258.94070	48	
260.91562	138	1+
260.96042	48	
262.05702	64	
262.87902	92	
264.89003	62	
264.96950	112	
266.95219	110	
268.92375	98	
269.92089	158	1+
272.09837	86	
272.90230	258	
273.90764	216	
274.13704	70	
274.90102	330	1+
278.42746	154	
278.89715	54	
281.92625	70	
282.90244	48	
283.90978	66	
285.40916	50	
286.92665	66	
286.95966	76	
288.89458	92	
290.91558	204	
290.95826	68	
291.08819	50	
291.90931	1542	1+
292.86694	84	
292.91156	960	1+
294.43898	72	
294.53411	60	
295.95152	80	
296.42507	94	
296.88272	64	
296.94052	122	
298.60701	80	
298.86664	58	
301.88542	88	
304.79341	72	
304.91566	84	
306.43997	54	
306.89758	138	
308.10239	64	
308.92422	748	1+
308.97557	238	1+
309.92276	626	1+
311.02652	50	
311.45763	48	
312.41126	92	
312.91120	76	
314.44086	84	
314.91568	106	
315.93102	158	
315.96696	110	
316.89776	252	
319.93002	56	
320.99460	66	
321.18650	86	
321.89474	140	
322.89111	70	
323.11849	130	
323.93029	80	
325.61133	70	
328.94286	60	
331.88581	264	1+
331.92930	78	
332.94070	138	
332.98734	52	
335.07152	62	
337.89219	60	
338.89318	226	
338.94688	52	
340.88827	52	
342.44039	84	
342.88913	94	
343.93011	86	
344.90865	50	
345.89536	86	
346.46134	74	
346.91628	76	
347.92457	58	
349.87799	94	
350.86002	86	
350.90311	80	
351.91161	66	
352.40666	60	
353.18129	74	
354.90553	224	1+
356.90192	92	
359.91945	68	
360.90883	168	1+
361.41001	82	
367.90462	54	
368.92917	96	
369.92606	60	
370.92216	58	
374.89386	122	
380.08605	80	
390.84697	54	
392.92302	118	
395.18847	70	
397.24120	58	
398.21446	84	
398.90263	94	
405.88078	76	
406.06781	54	
406.85538	114	
408.86100	62	
411.84912	50	
415.94948	68	
416.89562	410	1+
418.83938	48	
418.89066	88	
420.32474	50	
425.89743	60	
426.87067	50	
429.89300	62	
432.86802	66	
434.17624	80	
440.10615	66	
440.85440	60	
447.36865	68	
468.88402	54	
544.65155	116	1+
554.82712	74	
590.77839	56	
600.84600	220	1+
603.81353	388	1+
621.81659	204	1+
636.87070	174	1+
640.76177	302	1+
658.80789	220	1+
667.81440	220	1+
704.80831	376	1+
978.72697	72	1+
END IONS

###FS:    #m/z: 524.85668 #charge 1+
###MS: 34
###MSMS: 39
BEGIN IONS
TITLE=Cmpd 36, +MS2(524.8567), 28.5eV, 0.1min #39
RTINSECONDS=4.575
SCANS=34,39
PEPMASS=524.85668	17678
CHARGE=1+
194.95630	98	
200.94800	78	
205.93335	94	
214.88065	112	
214.93345	5700	
215.00695	162	
216.94992	154	
217.93978	78	
218.92517	440	1+
224.94713	168	
227.94516	88	
228.94941	130	
232.45490	82	
234.06716	78	
234.95135	212	
236.95473	110	
244.92713	128	
246.91780	156	
248.91704	176	
250.94485	86	
254.94576	192	
255.96182	304	
258.95760	92	
262.88225	84	
267.13986	104	
274.95360	122	
277.44618	86	
285.41230	212	
285.96508	108	
291.10856	116	
292.46335	80	
296.38037	82	
296.91151	106	
301.91970	890	1+
302.43291	76	
310.93443	326	1+
311.93888	250	1+
313.43061	176	
314.09966	76	
317.94799	84	
318.88582	124	
319.97687	122	
322.89994	300	
322.94889	174	
323.12913	134	
323.91444	128	
328.91297	692	1+
334.41437	140	
335.39811	82	
336.97234	74	
337.01226	72	
337.40021	78	
340.90959	86	
341.24594	80	
341.32888	100	
341.41541	80	
341.88982	122	
342.89338	138	
344.10482	100	
344.89300	752	
346.39837	134	
346.93084	622	1+
348.91232	112	
350.89390	132	
351.40985	82	
351.90329	72	
352.89297	184	
359.07786	84	
359.94553	104	
360.38185	106	
360.91714	84	
362.81532	78	
362.90594	286	
364.94167	488	
366.89427	96	
368.89039	196	1+
369.19410	76	
369.93979	86	
371.90892	114	
372.21389	80	
373.88209	178	1+
375.01016	82	
375.88872	194	1+
377.83198	88	
378.88401	98	
380.36661	84	
380.84038	84	
380.91256	526	1+
382.22294	80	
382.85029	78	
382.88372	158	
383.83527	506	1+
386.91064	346	1+
392.84655	186	
394.80183	84	
396.37371	122	
396.88696	96	
397.87876	138	
398.85700	180	
399.87688	80	
400.85626	150	
401.85461	104	
405.82960	196	1+
407.81590	118	
407.90179	342	1+
410.88378	110	
411.32382	92	
412.31340	88	
412.86921	158	
414.24804	104	
418.17423	88	
418.85788	578	1+
421.33264	74	
422.88498	126	
424.21024	78	
429.85033	96	
431.87717	110	
432.54679	148	
432.87022	684	1+
434.20770	82	
434.35822	386	1+
434.49390	84	
434.82182	76	
435.48930	96	
435.86519	128	
438.38354	100	
440.34203	84	
440.54022	88	
441.88173	96	
443.85257	198	
444.18811	90	
444.35311	286	1+
444.84172	636	1+
445.56037	102	
445.99728	76	
446.18510	86	
446.86910	90	
447.35101	222	1+
449.49713	84	
449.87592	168	
450.34849	110	
450.86426	530	1+
456.53477	84	
456.78129	80	
457.11257	94	
457.86217	118	
458.32593	82	
458.88290	232	
459.15354	132	
459.51438	78	
460.90864	168	
461.87226	134	
461.92486	94	
464.88022	1564	1+
465.91352	82	
466.82294	142	
468.84558	88	
469.82081	94	
470.11806	74	
472.09950	86	
473.32323	104	
474.85612	602	1+
476.89698	322	1+
481.93753	86	
482.88076	80	
486.10184	82	
490.85334	100	
490.88295	272	1+
492.86677	448	1+
495.80837	80	
506.38441	108	
506.84839	566	1+
506.88082	84	
508.84834	106	
517.83887	84	
522.33134	78	
524.85894	840	1+
526.39447	82	
527.85060	188	1+
END IONS

###FS:    #m/z: 310.93259 #charge 1+
###MS: 34
###MSMS: 40
BEGIN IONS
TITLE=Cmpd 37, +MS2(310.9326), 23.0eV, 0.1min #40
RTINSECONDS=4.637
SCANS=34,40
PEPMASS=310.93259	19474
CHARGE=1+
199.92615	52	
200.94669	68	
202.92536	34	
207.93490	74	
208.12065	58	
208.92085	86	
209.15268	238	
210.89517	514	
210.98778	34	
212.17198	44	
212.88030	70	
212.91451	62	
214.17723	208	1+
214.94970	106	
216.95683	36	
217.93655	182	
218.58822	56	
220.97851	66	
226.44620	52	
226.93907	70	
227.91626	52	
227.96924	60	
228.72082	38	
228.90730	442	
228.94957	382	1+
229.10650	38	
230.03263	56	
230.90893	126	
230.98856	102	
234.96405	44	
235.94318	162	
236.46580	100	
236.92468	44	
237.44936	76	
237.89213	76	
238.90760	150	
238.94857	54	
239.91866	82	
242.20139	76	
242.96909	112	
244.94761	166	
245.46223	134	
245.91739	132	
246.03686	80	
246.91951	1374	1+
247.44380	80	
249.01043	34	
250.91264	190	
251.92767	146	
252.04836	64	
254.16687	46	
256.90877	36	
258.21133	52	
258.95469	66	
260.90062	36	
260.93862	78	
263.92274	42	
264.92912	606	
265.96070	72	
266.92013	38	
267.12297	74	
268.78928	86	
268.93253	70	
269.93704	348	1+
270.09708	34	
270.19851	162	
270.29547	870	1+
272.91036	36	
276.96548	58	
279.92438	54	
284.14491	76	
286.88282	120	1+
286.94109	518	1+
288.15116	74	
288.93945	94	
289.06575	76	
289.92279	52	
289.95858	76	
291.91143	50	
292.95395	82	
294.92999	36	
294.98830	80	
296.14523	38	
304.90205	76	
304.96224	54	
309.91605	64	
309.95263	104	
310.19768	98	
310.91989	58	
310.96209	52	
311.14818	36	
311.19939	48	
314.88016	60	
315.87182	44	
END IONS

###FS:    #m/z: 408.22433 #charge 6+
###MS: 41
###MSMS: 42
BEGIN IONS
TITLE=Cmpd 38, +MS2(408.2243), 23.3eV, 0.1min #42
RTINSECONDS=5.4905
SCANS=41-42
PEPMASS=408.22433	5394
CHARGE=6+
196.92484	156	
197.45804	102	
202.97134	100	
203.46521	102	
206.93143	226	
215.18518	80	
215.93503	390	1+
218.92129	92	
222.92062	154	
223.61271	100	
223.94515	2020	1+
224.44263	282	
224.89612	84	
225.24634	90	
228.94376	106	
230.90522	120	
231.12316	86	
234.96408	80	
235.45698	206	
235.94906	100	
236.97202	190	1+
239.98560	90	
240.93773	96	
241.95687	634	1+
242.40418	78	
242.44937	82	
242.47715	90	
243.94841	88	
245.90803	104	
246.61698	96	
249.86787	122	
251.89227	104	
253.56376	138	
253.91896	140	
253.97784	154	
255.92304	134	
256.94237	90	
259.90387	278	1+
261.37190	88	
262.03079	80	
262.09370	104	
262.90651	280	
262.96741	130	
266.89028	258	1+
268.91224	144	
276.90361	218	
276.96464	134	
277.02770	84	
277.89311	88	
279.61139	82	
279.89458	104	
280.91406	1360	1+
280.96394	138	
284.00336	108	
286.88169	154	
287.86792	140	
288.43126	80	
290.43276	84	
290.90789	106	
291.41169	92	
292.53712	80	
293.38407	168	
294.58283	88	
294.88417	90	
295.91569	186	
297.89214	134	
298.43142	130	
298.69903	104	
298.92301	1370	
299.89939	90	
300.89995	116	
302.94102	584	1+
303.86130	174	
303.90593	138	
304.37663	284	1+
304.44378	94	
304.89134	168	
304.93791	148	
307.87942	172	
310.18932	86	
311.66696	102	
311.91180	702	1+
312.40539	288	
313.40252	360	1+
314.92005	156	
315.90405	192	
316.43324	84	
316.93158	1194	
316.99896	88	
317.39377	472	1+
318.47653	112	
318.90451	2164	1+
318.93545	78	
319.91099	1736	1+
320.41936	542	
321.67519	146	
323.53886	100	
324.87187	122	
325.45438	80	
325.96294	80	
326.10719	82	
326.24817	170	
327.04910	86	
327.45237	86	
327.56959	152	
330.22849	96	
330.90074	1418	1+
331.40431	586	1+
331.58481	92	
332.23518	320	1+
332.90011	1458	1+
333.44309	82	
333.50938	82	
334.41765	108	
334.58582	78	
336.41560	194	
336.87819	160	
337.07795	108	
337.49137	84	
337.57469	88	
337.89810	112	
338.91334	604	1+
340.83464	144	
342.90448	194	
343.41537	198	
344.93511	184	
345.40311	114	
348.90776	362	1+
351.90702	248	
352.40929	352	1+
358.23234	104	
358.85287	92	
359.38668	80	
359.92219	80	
360.87787	156	
360.91478	142	
361.41812	126	
361.90326	428	1+
362.93610	178	
363.85974	112	
365.47069	106	
366.88518	178	1+
368.87973	282	1+
372.86403	78	
372.89463	420	1+
373.89443	266	1+
374.84634	152	1+
378.38871	78	
379.92279	148	1+
383.41873	102	
383.88749	220	1+
386.90819	548	1+
386.92811	128	
386.97928	80	
387.39564	156	
390.86878	156	
390.90447	92	
392.88600	84	
394.10673	88	
401.39173	80	
407.88629	258	1+
408.89268	184	1+
410.85654	532	1+
415.39173	78	
416.86460	82	
416.90736	88	
418.84106	184	
419.86282	112	
421.86594	100	
426.91724	78	
428.86309	1904	1+
434.30814	100	
434.86855	90	
436.84176	84	
437.84965	124	
439.86609	108	
442.86243	84	
446.36356	80	
452.28063	80	
453.85290	318	1+
464.89207	3992	1+
472.88047	94	
484.82681	84	
487.91581	532	1+
507.91323	254	1+
510.91062	240	1+
542.84035	104	
544.81547	204	1+
548.75428	232	1+
561.72912	158	1+
566.77287	282	1+
567.94743	98	1+
568.83457	554	1+
570.77184	208	1+
583.82022	244	1+
584.82582	198	1+
588.80822	162	1+
592.81287	210	1+
599.85993	242	1+
602.81634	346	1+
610.77936	128	1+
612.81192	408	1+
616.82041	270	1+
618.79973	230	1+
620.81290	598	1+
626.76951	340	1+
628.77892	270	1+
634.79926	520	1+
640.81969	844	1+
643.79777	596	1+
644.78858	422	1+
646.78153	692	1+
648.81332	456	1+
650.79258	358	1+
652.82795	324	1+
654.79551	528	1+
656.82842	332	1+
658.83566	274	1+
662.80705	864	1+
677.44844	116	1+
677.82090	704	1+
681.81315	740	1+
682.81481	518	1+
686.78705	762	1+
690.79503	274	1+
699.83158	480	1+
704.80157	794	1+
706.64611	142	1+
709.82502	258	1+
711.73119	270	1+
728.77428	358	1+
729.77993	260	1+
751.80264	294	1+
768.85640	134	1+
789.78721	218	1+
790.79064	172	1+
794.79824	232	1+
854.72459	148	1+
855.73385	106	1+
1255.81630	124	
1427.70455	112	
END IONS

###FS:    #m/z: 364.91913 #charge 2+
###MS: 43
###MSMS: 44
BEGIN IONS
TITLE=Cmpd 39, +MS2(364.9191), 23.0eV, 0.1min #44
RTINSECONDS=6.143
SCANS=43-44
PEPMASS=364.91913	14584
CHARGE=2+
194.45765	78	
198.95305	158	
199.90844	74	
199.95243	178	
200.94963	110	
202.22061	128	
208.94786	86	
210.94511	126	
212.86481	78	
214.93220	1506	
215.91870	160	
217.58673	92	
218.92267	138	
218.96238	94	
219.91694	78	
222.93055	254	
224.93948	142	
225.44333	82	
228.92084	126	
228.96818	186	
230.94776	100	
231.90283	92	
232.89585	162	
232.95052	132	
233.92978	80	
234.95834	98	
235.88777	82	
235.92919	80	
236.45100	92	
236.92111	142	
237.08963	78	
237.90651	88	
238.04894	112	
238.95795	128	
240.88780	92	
240.94180	282	
240.97914	130	
241.40802	104	
241.90416	640	1+
242.94284	258	
242.96642	332	1+
243.87858	80	
244.41231	94	
245.94507	96	
247.41861	114	
247.91290	122	
247.94387	188	
248.40550	104	
248.93228	100	
249.91803	162	
250.92511	486	1+
253.23581	96	
253.64166	92	
253.92563	120	
255.91682	104	
258.39998	88	
258.91391	122	
258.95183	210	
258.98894	116	
259.41946	102	
259.91898	188	
260.39974	76	
260.44013	248	1+
262.87428	128	
262.96752	286	1+
263.93126	170	
264.42842	108	
264.93576	730	1+
265.41752	138	
266.42821	128	
266.91073	140	
266.94782	130	
267.17313	76	
267.92648	940	1+
268.41702	144	
268.88272	114	
269.92904	796	1+
270.43253	76	
272.43492	94	
272.89424	304	1+
274.60266	98	
274.87251	86	
276.92227	1522	1+
277.42029	160	
278.42724	168	
279.92222	420	1+
280.40826	98	
281.41597	80	
283.91950	182	
284.42308	640	1+
285.93795	176	
285.98973	98	
286.59378	136	
286.89509	114	
286.94987	212	
287.92711	258	
289.86856	94	
290.04418	94	
290.45058	82	
294.26230	86	
296.92885	194	
297.84201	76	
298.25020	94	
299.42567	150	
300.18930	86	
300.96433	978	1+
301.04362	90	
301.41576	386	1+
301.92069	768	1+
302.26392	80	
303.49194	120	
304.42844	416	1+
304.92284	130	
304.96026	88	
306.88856	276	1+
308.88771	104	
310.90203	504	1+
310.97281	264	1+
311.41640	156	
311.57791	124	
312.13534	96	
314.44695	102	
315.93555	132	
316.58529	84	
317.92081	148	
317.97885	104	
318.33979	80	
320.42110	142	
320.92256	90	
322.90995	190	
323.84208	76	
323.88750	76	
323.96195	120	
324.90466	76	
324.93817	132	
325.92414	88	
325.97101	76	
326.89927	130	
326.95711	104	
327.91918	82	
328.83078	82	
328.89075	88	
329.33599	76	
329.43224	86	
330.87318	108	
330.90729	80	
333.92478	78	
334.90179	184	1+
337.18970	86	
338.88268	200	
339.87976	100	
340.41890	182	1+
340.86878	78	
341.96896	138	
348.95929	124	
349.90868	98	
350.87096	90	
351.94251	82	
356.38174	120	
360.36718	80	
364.41699	106	
365.14180	90	
367.89002	214	1+
379.89073	88	
386.85798	86	
392.84379	86	
409.84388	76	
410.85267	80	
432.87728	114	
436.85699	116	
458.82515	100	
503.86416	222	1+
507.89914	248	1+
512.85250	176	1+
520.87147	492	1+
522.86665	272	1+
524.84174	638	1+
536.86763	518	1+
546.84132	356	1+
549.86434	400	1+
550.86906	310	1+
556.85602	710	1+
564.89130	904	1+
567.54470	112	1+
568.83072	650	1+
575.84152	736	1+
578.84255	500	1+
580.82348	1906	1+
583.94965	76	
584.83078	538	1+
586.83405	462	1+
588.82229	234	1+
593.82636	870	1+
594.82448	706	1+
598.83059	1116	1+
604.83496	440	1+
609.86453	590	1+
610.87316	380	1+
613.83797	374	1+
614.84541	290	1+
616.84545	680	1+
622.86864	234	1+
628.80365	214	1+
635.87793	312	1+
636.87123	214	1+
662.84347	156	1+
708.80339	184	1+
709.82185	110	1+
714.76389	178	1+
730.78122	296	1+
END IONS

###FS:    #m/z: 371.24112 #charge 6+
###MS: 43
###MSMS: 45
BEGIN IONS
TITLE=Cmpd 40, +MS2(371.2411), 23.0eV, 0.1min #45
RTINSECONDS=6.208
SCANS=43,45
PEPMASS=371.24112	5150
CHARGE=6+
201.90653	348	
202.92487	120	
205.87656	76	
205.96497	66	
206.00176	64	
208.39431	66	
213.94234	66	
215.92308	274	1+
218.91922	122	
218.95107	152	
219.91598	176	
219.99883	66	
220.45072	68	
220.88789	64	
220.94110	82	
227.70348	114	
228.93963	230	1+
230.12285	70	
230.42112	84	
232.94088	340	1+
232.96535	168	
234.14780	78	
235.45100	74	
236.96618	148	
238.95188	74	
241.90520	66	
242.88726	66	
244.92944	118	
245.93009	82	
246.95258	1216	1+
247.39226	102	
247.44183	66	
247.90900	960	
249.92098	86	
251.90714	70	
255.91228	94	
255.95518	126	
256.41202	72	
256.91802	98	
257.96955	72	
258.39610	96	
258.88872	82	
260.12196	66	
263.93389	178	
264.15188	70	
264.92399	262	
264.96158	1592	1+
265.92101	1152	
266.41465	80	
266.94987	1270	
267.92216	74	
268.54043	192	
268.92204	166	
270.43287	76	
272.15319	68	
272.92472	106	
272.95998	108	
273.96795	86	
274.43131	164	
274.93945	122	
275.10069	184	
277.90075	172	
278.31813	110	
278.86660	72	
280.39467	106	
280.42921	106	
280.93309	158	
281.41556	74	
281.91413	110	
282.10635	88	
283.07856	124	1+
283.37126	70	
284.91914	186	
285.93037	122	
288.92908	310	
288.98271	88	
289.86455	80	
289.98205	116	
292.41955	148	
292.45552	64	
292.91276	380	
293.16588	76	
293.43852	78	
294.02040	74	
294.24030	80	
294.40765	76	
294.92418	464	1+
295.40271	68	
295.45099	78	
296.38318	76	
296.92335	166	
298.90258	138	
299.92140	106	
300.93015	84	
301.39074	72	
302.82964	106	
302.91604	124	
303.40256	76	
303.44539	100	
303.87586	80	
305.86232	64	
305.93835	1172	1+
306.44672	84	
306.94037	780	1+
307.00453	92	
308.45392	64	
308.87729	74	
309.93553	68	
312.89076	112	
312.94725	190	
313.43713	120	
314.41679	242	1+
314.90529	88	
314.96281	62	
316.92421	322	1+
317.50708	70	
318.89524	182	
319.84094	64	
319.87988	168	1+
322.90630	80	
323.41163	74	
323.89562	100	
323.96879	142	
324.43439	86	
327.15216	66	
327.45545	82	
327.89026	104	
327.93312	64	
328.42244	72	
328.89837	108	
329.85074	102	
330.94972	114	
331.92772	206	1+
333.88960	218	1+
336.47569	100	
341.25199	62	
344.11848	74	
344.88988	144	
345.92939	74	
346.88015	204	1+
347.24787	74	
350.40337	86	
351.88310	86	
352.88836	64	
355.86566	78	
356.87863	88	
360.89408	86	
362.86341	242	1+
363.39033	80	
368.87267	98	
369.86683	194	1+
370.20481	64	
371.12312	260	1+
372.90379	92	
379.03264	62	
382.90992	62	
384.87194	72	
385.87978	88	
391.88575	102	
398.89343	68	
400.90607	82	
405.86706	80	
412.92224	76	
415.87196	68	
428.85679	1068	1+
429.92585	66	
460.84299	776	1+
467.83133	68	
484.88133	316	1+
496.86454	1472	1+
502.87874	484	1+
506.84479	170	1+
508.87799	310	1+
515.93553	170	1+
517.83290	68	
517.84092	288	1+
520.86707	586	1+
524.87567	370	1+
541.85920	350	1+
542.85830	240	1+
550.82049	216	1+
552.83540	346	1+
564.86071	536	1+
566.85108	456	1+
567.15796	168	1+
568.91968	812	1+
571.85200	668	1+
578.84858	278	1+
580.87378	314	1+
594.89453	242	1+
602.83490	264	1+
606.85741	516	1+
608.83857	472	1+
620.84011	280	1+
637.88636	216	1+
639.84872	196	1+
648.88187	330	1+
679.60670	82	
750.72016	220	1+
END IONS

###FS:    #m/z: 367.92878 #charge 2+
###MS: 43
###MSMS: 46
BEGIN IONS
TITLE=Cmpd 41, +MS2(367.9288), 23.0eV, 0.1min #46
RTINSECONDS=6.253
SCANS=43,46
PEPMASS=367.92878	32748
CHARGE=2+
175.54870	110	
198.95857	58	
199.90453	56	
199.95586	74	
201.48848	100	
201.91314	88	
202.96371	56	
203.91876	70	
203.97965	56	
204.90237	64	
204.92954	56	
209.88679	68	
211.14030	56	
212.92977	246	
214.93499	1786	1+
215.51513	62	
216.92355	110	
218.96539	70	
220.91172	86	
220.96203	56	
221.09431	56	
223.02516	226	
224.90288	88	
224.94175	110	
226.42980	92	
227.92483	56	
228.06856	70	
228.94335	84	
229.11576	74	
230.93925	122	
232.94310	448	1+
232.98535	56	
235.15776	66	
235.89842	92	
236.90107	68	
237.91865	112	
238.93719	102	
241.02106	64	
242.93744	120	
243.93924	104	
243.98939	56	
244.92152	632	1+
245.40590	86	
246.02994	80	
246.09441	56	
246.21689	76	
246.95172	276	
250.95758	70	
251.93325	136	
252.40809	58	
252.93740	170	
255.95827	124	
256.39078	76	
256.42935	80	
256.89599	100	
257.10655	58	
257.41702	82	
257.87244	76	
259.00343	58	
260.88980	134	
261.93815	122	
262.92761	1100	1+
264.23374	94	
264.95347	108	
265.47559	78	
265.92530	56	
266.90484	64	
266.95317	148	
268.42002	78	
271.94127	68	
272.43940	78	
272.90332	252	1+
274.08624	58	
274.94846	170	
278.95300	120	
280.94218	182	
281.92361	126	
282.84780	76	
282.92470	70	
283.41459	104	
283.90890	304	1+
283.94066	110	
284.43244	64	
284.91461	256	1+
285.94565	116	
286.93085	580	
288.88001	58	
290.41178	64	
290.91833	614	1+
291.41775	100	
292.45428	56	
293.84974	56	
293.90223	70	
294.93778	262	
296.95805	64	
298.42082	66	
299.00259	78	
299.90383	164	
301.97479	74	
302.92291	614	1+
302.96053	108	
304.88393	70	
304.94067	724	
305.91790	54	
307.41540	66	
308.86336	56	
309.42293	76	
310.93448	260	
311.89476	62	
312.92845	102	
313.94628	60	
314.88655	76	
316.41319	76	
316.88650	150	1+
316.92204	138	
320.91376	66	
320.95761	162	
322.90019	64	
322.95298	366	
324.86341	56	
327.94781	150	
328.90347	66	
328.94473	98	
330.95208	56	
330.99323	56	
334.89232	104	
334.93302	162	
335.93598	98	
340.93674	72	
344.18337	64	
345.97847	54	
346.91944	88	
347.91251	54	
348.85525	64	
350.87703	60	
350.96073	78	
351.90838	68	
352.89489	56	
352.96628	56	
353.10076	64	
354.86640	70	
355.86497	60	
361.91368	58	
365.00423	66	
368.20120	84	
368.90397	172	
369.87681	62	
380.92245	80	
386.86437	58	
389.87679	72	
392.90332	62	
413.12978	54	
420.88369	78	
424.86775	56	
439.79228	64	
443.87571	58	
447.93415	58	
450.82482	60	
484.85969	62	
491.28470	64	
520.88539	388	1+
538.86376	198	1+
548.81977	228	1+
552.81115	272	1+
556.81814	250	1+
558.86230	318	1+
582.81938	268	1+
600.82660	256	1+
END IONS

###FS:    #m/z: 319.93503 #charge 2+
###MS: 43
###MSMS: 47
BEGIN IONS
TITLE=Cmpd 42, +MS2(319.9350), 23.0eV, 0.1min #47
RTINSECONDS=6.2975
SCANS=43,47
PEPMASS=319.93503	36676
CHARGE=2+
190.43337	54	
190.91445	60	
196.12088	40	
198.95242	410	
199.01457	46	
200.15226	80	
201.05747	70	
202.16909	62	
206.75718	52	
207.91875	122	
208.29599	56	
208.39387	44	
211.92629	66	
214.45035	70	
214.81518	30	
214.93184	496	
214.99514	40	
216.16036	80	
216.91763	66	
217.93575	48	
218.44751	68	
218.90727	308	
219.92517	74	
219.97093	716	1+
220.93429	82	
225.43546	104	
225.93010	188	
226.93614	70	
227.91305	74	
228.86251	66	
229.00796	48	
229.94053	164	
230.87465	36	
232.94477	312	1+
232.99318	40	
233.90695	54	
234.44152	74	
236.92395	514	
237.00042	38	
237.94350	90	
237.98529	372	1+
238.89313	62	
238.93099	60	
239.11570	56	
239.98616	80	
240.94599	84	
242.45813	100	
242.90304	42	
242.93374	72	
243.45150	40	
243.93521	716	1+
244.89877	30	
246.87417	200	
247.95604	116	
248.90243	150	
250.47592	88	
250.88745	36	
252.94392	376	
254.44635	78	
254.93656	212	
254.98305	72	
255.99297	1548	1+
256.11279	62	
258.40689	32	
258.96673	54	
259.96489	52	
260.54422	36	
261.94656	180	
263.88254	48	
264.47118	86	
264.60469	40	
264.89263	186	
264.95985	80	
265.43333	48	
268.90557	72	
269.08347	46	
271.89351	58	
272.94198	108	
273.96552	74	
274.16371	46	
274.92242	66	
274.97232	62	
276.87957	48	
276.94849	40	
277.90936	270	1+
279.01016	62	
279.11111	712	1+
279.18106	38	
281.39131	28	
281.84649	36	
282.88956	164	
282.95109	60	
286.89156	54	
286.95220	74	
288.87866	38	
289.11972	78	
292.88446	74	
294.90402	60	
295.92851	38	
296.92231	146	1+
298.03906	30	
298.84893	28	
299.88552	36	
300.87878	52	
302.27620	48	
304.89404	108	
306.88399	46	
310.88736	50	
313.92858	66	
318.88025	50	
318.92564	66	
319.16626	70	
320.12272	34	
320.19292	38	
320.87888	86	
320.91863	56	
321.10688	44	
322.89371	62	
324.90131	112	
325.90866	58	
326.88840	60	
326.96712	32	
327.90818	42	
328.90287	34	
330.85868	342	
330.93329	40	
338.88722	190	
340.90414	70	
342.90417	44	
345.88282	36	
346.87951	30	
347.87611	74	
348.90427	34	
350.87553	32	
356.85767	36	
356.90827	68	
358.88192	84	
362.98375	86	
364.88273	38	
366.88091	54	
367.85193	44	
368.87531	114	
369.18381	48	
370.88828	68	
374.91794	44	
378.88846	38	
382.90292	36	
384.88643	54	
385.92527	50	
387.88781	36	
389.81209	318	1+
389.88160	48	
406.89901	30	
407.90670	52	
418.46903	36	
452.83809	50	
527.28103	34	
536.32366	36	
544.92080	236	1+
597.39706	36	
END IONS

###FS:    #m/z: 515.86490 #charge 2+
###MS: 43
###MSMS: 48
BEGIN IONS
TITLE=Cmpd 43, +MS2(515.8649), 28.0eV, 0.1min #48
RTINSECONDS=6.3615
SCANS=43,48
PEPMASS=515.86490	18048
CHARGE=2+
196.87471	82	
198.96447	188	1+
214.93374	3994	1+
214.98496	164	
215.43232	90	
218.92582	542	1+
222.96512	86	
224.94493	108	
225.55204	92	
228.95522	146	
230.09196	80	
230.90501	286	
234.44248	84	
234.94241	204	
234.98157	104	
235.94814	104	
236.93395	218	
240.95514	84	
240.98539	126	
241.95710	356	1+
242.45420	140	
243.93117	310	1+
246.86853	90	
248.91255	94	
250.95334	98	
251.88315	114	
252.96500	100	
253.92332	92	
254.98054	102	
258.91452	100	
260.90741	148	
261.88259	178	1+
262.98328	194	
263.92954	120	
264.93043	100	
265.93919	88	
272.94087	152	
273.96944	122	
276.91707	118	
282.88982	88	
282.92812	102	
284.90625	90	
286.93026	196	1+
288.92623	166	
290.91152	128	
294.41348	126	
294.94277	124	
302.90880	1650	1+
303.39056	82	
304.42721	86	
304.93482	86	
306.92718	88	
314.91611	116	
317.43673	84	
318.88117	1002	1+
318.93683	126	
320.87296	106	
320.92091	1412	1+
322.94800	162	
328.91153	208	1+
330.85945	274	
331.90885	548	1+
336.89490	512	
338.88541	96	
338.93430	430	1+
340.91230	140	
342.82323	176	1+
343.82399	208	1+
343.94183	200	
344.89882	292	1+
346.92760	114	
348.87240	366	
348.92217	200	1+
350.90536	110	
351.36748	106	
351.89344	414	1+
354.90461	104	
356.90592	100	
358.87060	170	
358.95079	204	
359.89295	218	
362.91008	490	1+
364.17148	100	
364.70643	90	
365.36004	86	
366.88627	954	
368.88338	160	
370.36270	86	
371.85250	92	
372.91109	148	
373.83646	88	
376.87462	568	1+
378.35241	84	
380.30726	100	
381.36676	94	
381.89945	130	
382.81816	116	
382.88289	172	
383.86462	122	
385.93515	100	
386.86707	118	
388.87457	280	1+
388.96053	120	
390.36536	98	
390.85630	104	
390.89702	136	
391.84297	728	1+
391.89596	348	1+
392.38184	98	
392.83945	512	1+
392.89844	240	1+
394.34916	316	1+
396.88503	658	
398.84760	128	
399.19792	96	
400.08457	94	
400.86309	102	
401.38131	98	
401.86871	84	
403.94494	102	
404.82021	142	
404.87236	300	
406.86821	250	1+
408.89508	252	1+
410.22685	92	
410.86028	880	1+
410.91707	230	1+
411.17482	112	
412.36698	158	
413.89088	328	
414.89294	2102	1+
416.51579	104	
416.83576	120	
417.00617	86	
417.20884	84	
417.41370	156	
417.89433	130	
418.34635	166	1+
418.87914	100	
419.18289	100	
419.40859	90	
419.86238	250	
421.81723	110	1+
425.90031	128	
427.96525	148	1+
429.08075	122	
429.20625	116	
429.44353	92	
429.88508	928	1+
430.35624	314	1+
430.82509	122	
431.20418	84	
432.87544	3172	1+
433.52140	130	
433.90653	518	
434.16521	102	
434.87416	292	
435.84502	120	
435.90389	322	
436.21405	92	
438.85737	112	
439.39049	82	
439.86412	172	
439.90825	82	
440.35042	376	1+
441.82315	118	
442.85768	90	
442.89388	168	1+
445.53261	112	
445.82657	116	
446.87118	1382	1+
447.34103	90	
449.87705	488	1+
451.91747	194	
454.83692	160	
455.93488	152	
458.88416	266	
460.90940	246	1+
463.47381	82	
464.89682	1700	1+
473.94267	90	
474.83968	962	1+
476.84186	214	1+
476.88780	214	
478.85761	230	1+
480.10635	90	
492.84487	2646	1+
496.87109	112	
500.26666	84	
506.83371	94	
510.84975	294	1+
515.86287	286	1+
524.86051	222	1+
524.86745	112	
526.87120	90	
527.83102	98	
529.77439	82	
542.87241	346	1+
550.02024	82	
552.36929	138	1+
584.83832	256	1+
625.79077	262	1+
626.78715	196	1+
644.80156	560	1+
654.82430	94	
665.82447	274	1+
721.76555	210	1+
722.77259	160	1+
756.74545	498	1+
758.75815	254	1+
760.81716	248	1+
763.98294	106	1+
768.78787	540	1+
774.71852	160	1+
788.74896	1066	1+
792.73059	132	1+
793.72057	218	1+
797.77416	358	1+
798.64095	184	1+
798.77717	276	1+
803.69977	318	1+
804.70579	288	1+
824.78336	842	1+
832.76721	438	1+
839.71896	518	1+
839.99174	184	1+
843.75325	386	1+
844.75412	386	1+
848.69082	406	1+
852.70856	184	1+
854.02783	94	1+
854.73690	348	1+
856.72574	754	1+
862.67857	172	1+
872.70180	274	1+
874.73903	204	1+
884.43749	98	
900.76755	424	1+
902.72305	426	1+
911.67030	312	1+
912.67736	240	1+
914.66951	260	1+
916.65355	212	1+
918.71537	202	1+
921.65779	270	1+
END IONS

###FS:    #m/z: 319.93517 #charge 1+
###MS: 49
###MSMS: 50
BEGIN IONS
TITLE=Cmpd 44, +MS2(319.9352), 23.0eV, 0.1min #50
RTINSECONDS=7.224
SCANS=49-50
PEPMASS=319.93517	46454
CHARGE=1+
191.88569	32	
194.92647	54	
195.91456	72	
196.92859	22	
198.95372	52	
199.97483	50	
201.06338	54	
208.93220	52	
208.99715	38	
212.87010	30	
214.93421	378	
218.44473	88	
219.91595	22	
219.96960	424	1+
220.93655	66	
220.99036	58	
225.93164	38	
228.85839	112	
229.94305	100	
232.94294	126	
234.93655	66	
234.99467	80	
236.91996	124	
237.06280	44	
237.99542	202	
238.92463	60	
238.98749	132	
239.96939	46	
240.95882	66	
241.06517	66	
242.95638	92	
244.44176	40	
246.87135	72	
248.90785	78	
252.94923	40	
253.94192	66	
254.93645	82	
255.99512	590	1+
257.03048	40	
257.99081	44	
260.06961	54	
260.91598	74	
260.97013	50	
261.11290	56	
261.86030	76	
262.98992	48	
264.95061	106	
265.45488	60	
266.91650	56	
268.89828	36	
272.93495	26	
273.12147	62	
273.93384	60	
273.97645	72	
276.09202	40	
277.11535	80	
277.91483	72	
278.83578	32	
278.91996	1414	1+
279.10947	306	1+
279.24404	50	
286.03091	18	
294.92219	34	
296.91575	218	
302.85660	86	
304.11459	66	
305.01994	24	
310.89525	18	
311.01843	56	
315.89068	42	
318.84433	20	
319.14283	38	
320.15739	80	
321.19522	42	
END IONS

###FS:    #m/z: 367.93137 #charge 1+
###MS: 49
###MSMS: 51
BEGIN IONS
TITLE=Cmpd 45, +MS2(367.9314), 23.0eV, 0.1min #51
RTINSECONDS=7.279
SCANS=49,51
PEPMASS=367.93137	30626
CHARGE=1+
193.95328	78	
194.45726	84	
196.92356	56	
197.92322	66	
202.87848	60	
202.91452	38	
203.47101	28	
204.91022	68	
205.02701	116	
205.08262	50	
213.06747	34	
214.93193	284	
215.09440	40	
218.92138	60	
220.01967	102	
220.96684	58	
221.06472	42	
223.01832	28	
226.89629	58	
227.90330	78	
227.96839	54	
228.95650	84	
230.93326	58	
231.95288	60	
232.94151	192	
234.96774	98	
236.89718	64	
237.89543	102	
238.91274	62	
238.94143	86	
239.92941	158	1+
239.98964	50	
242.85925	56	
243.92065	56	
244.92691	134	
244.97984	50	
245.09935	100	
245.91429	132	
247.00210	74	
248.95386	174	
248.99784	42	
250.47953	28	
251.01952	56	
251.93300	66	
252.87552	64	
252.95011	130	
253.92614	38	
254.90035	62	
255.96119	46	
257.93278	38	
258.95894	42	
260.95904	152	
261.92739	106	
262.93606	160	
262.98134	30	
263.92494	256	
266.89350	48	
266.95951	56	
268.90959	84	
269.93589	76	
270.15101	44	
270.41432	90	
272.89721	112	
275.93218	84	
276.91664	50	
276.94826	50	
277.10221	102	
277.45687	76	
278.87464	64	
278.93327	200	1+
278.96307	58	
280.00084	38	
280.90853	86	
281.00634	58	
281.11142	64	
281.41918	88	
281.94957	44	
282.92868	62	
284.94844	96	
285.04406	66	
285.90867	174	
286.81957	28	
286.92783	136	
288.93998	66	
290.91393	48	
291.14892	68	
292.32428	30	
292.93159	60	
294.93422	84	
295.22741	118	
296.97023	70	
300.90971	70	
301.95621	80	
302.91812	304	1+
303.05300	42	
303.13800	110	
304.94676	234	
305.03191	52	
306.39389	72	
308.07224	32	
308.26449	42	
308.89913	50	
308.94825	60	
308.98407	60	
309.26040	44	
309.95320	28	
310.92310	72	
312.93003	60	
314.85133	52	
314.88442	66	
315.86278	28	
316.07742	58	
317.96677	38	
318.88900	54	
320.91786	76	
320.96369	110	
321.91887	78	
322.03765	52	
322.94647	230	
324.90596	64	
326.19378	82	
326.26100	50	
326.88595	128	
327.11464	30	
327.17398	52	
327.95681	50	
328.06605	46	
328.17066	42	
330.92537	30	
334.94502	30	
335.90958	62	
338.16372	38	
343.96448	46	
346.86745	72	
349.06197	56	
349.15999	36	
353.91026	74	
354.86559	74	
354.93472	44	
358.86906	28	
361.69453	68	
361.88981	56	
363.00054	44	
367.20903	30	
368.17188	118	
368.24314	30	
368.32595	60	
368.90657	64	
369.21413	30	
369.31452	68	
370.88755	36	
370.93090	50	
END IONS

###FS:    #m/z: 388.90968 #charge 2+
###MS: 52
###MSMS: 53
BEGIN IONS
TITLE=Cmpd 46, +MS2(388.9097), 23.0eV, 0.1min #53
RTINSECONDS=8.0015
SCANS=52-53
PEPMASS=388.90968	25342
CHARGE=2+
172.91103	162	
193.95967	362	1+
198.97679	58	
203.46226	68	
204.88741	74	
204.96940	62	
208.08380	78	
214.09206	76	
214.93102	602	
216.15998	70	
220.89565	70	
222.40056	68	
223.94360	70	
225.20721	68	
227.97700	98	
228.08898	68	
228.91347	74	
228.96018	182	
232.94924	240	
235.00424	70	
236.92109	170	
236.98861	76	
237.87927	62	
238.91305	104	
241.18301	70	
242.92845	66	
243.14676	70	
243.17660	70	
245.94141	98	
246.18945	80	
246.41166	72	
246.92339	134	
246.96101	276	
251.91527	114	
252.05797	68	
252.88886	72	
252.93871	82	
253.63684	86	
253.93245	60	
254.94820	104	
255.90517	158	1+
256.99421	122	
258.96101	70	
261.18632	68	
261.92876	90	
262.45116	94	
262.94338	64	
263.94112	146	
264.87285	64	
264.91541	668	1+
266.93017	146	
269.94770	118	
271.94086	88	
272.95214	72	
273.90741	60	
273.99392	118	
274.89452	94	
275.91725	302	1+
277.14991	100	
278.92071	316	1+
279.16769	62	
280.91360	70	
280.94504	110	
281.44088	68	
281.93125	60	
282.93220	618	1+
283.40486	58	
283.45138	92	
284.02959	120	
284.91971	100	
285.92189	70	
286.33908	60	
286.38488	72	
287.94600	60	
288.87549	346	
290.20112	66	
292.91189	100	
293.92849	82	
295.94719	94	
298.39397	60	
298.86669	128	
299.90257	58	
300.90143	436	
301.05870	68	
301.90986	626	1+
302.38203	76	
305.87952	146	
305.91959	144	
305.96714	74	
306.88578	1700	1+
308.92401	118	
309.92190	350	1+
310.41193	74	
311.87613	70	
314.91198	130	
316.41243	70	
316.90816	60	
318.86008	58	
318.89464	92	
319.24359	58	
319.87900	102	
319.96380	128	
320.92818	78	
321.04611	58	
321.41815	76	
322.41413	92	
322.89613	82	
323.42028	72	
323.89263	218	
323.94418	112	
324.13039	60	
324.42235	70	
324.94163	262	
325.00910	72	
325.92065	84	
328.38831	78	
328.90938	88	
329.20338	146	
329.90059	88	
330.92863	74	
333.87505	114	
334.93464	102	
335.92254	98	
336.96018	66	
337.94066	68	
340.98402	60	
344.28367	60	
345.92357	68	
346.45158	88	
346.90057	294	1+
346.97229	142	
348.18375	60	
349.26835	80	
350.88632	70	
354.17309	74	
356.41921	78	
357.95442	72	
358.89629	88	
362.90403	68	
368.88883	932	1+
370.83733	74	
376.91940	60	
377.40740	88	
380.76272	94	
381.88516	66	
387.91142	392	1+
388.13493	86	
388.89680	64	
389.20549	116	
389.26090	142	
390.27417	90	
400.25697	64	
400.38239	74	
424.22217	66	
430.87357	126	
432.90024	62	
442.81969	66	
466.80497	66	
496.15728	106	
496.77901	76	
527.70494	66	
551.82971	254	1+
552.83126	178	1+
573.80892	124	1+
580.82011	322	1+
582.84596	244	1+
589.84408	222	1+
622.85116	180	1+
624.82373	472	1+
648.78585	584	1+
708.08390	98	
END IONS

###FS:    #m/z: 319.93613 #charge 1+
###MS: 54
###MSMS: 55
BEGIN IONS
TITLE=Cmpd 47, +MS2(319.9361), 23.0eV, 0.1min #55
RTINSECONDS=8.6565
SCANS=54-55
PEPMASS=319.93613	61504
CHARGE=1+
161.40395	20	
196.92237	24	
198.96277	98	
199.93045	94	
203.10042	20	
204.61155	22	
207.91153	70	
208.77728	20	
209.11422	66	
212.86781	110	
212.93441	36	
214.93138	142	
216.91706	66	
217.02274	98	
218.90936	128	
219.97212	342	1+
220.16258	68	
220.91963	22	
225.11170	78	
227.44216	20	
228.86366	74	
231.89944	60	
231.98704	60	
232.94399	54	
234.43756	72	
235.43610	52	
235.93486	90	
236.91922	130	
237.07740	52	
237.98665	400	
239.00744	40	
239.15325	60	
242.96904	84	
249.11865	56	
252.94706	86	
254.94616	30	
254.99305	500	1+
255.06793	70	
255.99481	418	1+
256.20366	20	
257.66953	50	
257.94057	88	
257.98694	140	
259.97385	58	
260.26476	72	
260.86927	40	
260.91049	34	
261.72903	38	
263.41790	38	
264.47941	84	
265.92058	108	
266.90765	34	
272.94422	42	
272.97218	44	
275.01155	42	
277.07780	32	
277.90807	86	
278.71952	22	
278.91703	2794	1+
279.11776	90	
279.31365	20	
279.44971	26	
279.62972	22	
279.86909	18	
280.01188	20	
280.11346	40	
284.90176	20	
286.18022	66	
292.55394	20	
295.92364	200	1+
305.88036	48	
306.92313	88	
319.19005	40	
319.34474	56	
320.11474	44	
320.87993	92	
322.87840	64	
END IONS

###FS:    #m/z: 349.91969 #charge 1+
###MS: 54
###MSMS: 56
BEGIN IONS
TITLE=Cmpd 48, +MS2(349.9197), 23.0eV, 0.1min #56
RTINSECONDS=8.719
SCANS=54,56
PEPMASS=349.91969	27058
CHARGE=1+
193.96318	70	
194.93648	80	
195.93677	74	
202.90863	60	
204.91701	202	
205.03050	38	
206.43112	54	
206.92161	50	
207.90599	60	
208.93717	322	
209.89741	80	
209.96968	52	
214.47350	108	
214.93301	134	
216.14188	60	
220.90959	92	
220.97439	36	
222.92995	124	
223.10238	52	
226.91281	106	
226.94852	886	1+
227.01375	56	
227.07409	54	
227.90297	54	
228.92300	130	
232.91080	110	
233.95530	58	
234.47054	84	
235.11420	52	
235.56431	92	
235.91485	90	
237.15062	78	
237.90046	76	
237.93700	78	
240.15348	52	
240.94111	222	
240.98764	60	
242.20439	48	
242.92293	46	
243.90692	46	
244.96173	598	
245.09720	56	
245.13057	54	
245.82282	36	
245.90283	62	
245.93643	136	
246.03214	38	
246.92561	66	
247.03492	34	
250.92692	992	
250.98770	90	
251.89461	38	
252.95490	48	
253.95418	72	
254.92620	32	
256.07979	62	
256.93466	68	
257.06686	164	
258.95227	106	
259.01263	92	
259.11839	44	
260.91532	146	
261.91915	50	
262.92747	74	
262.97316	232	
263.92827	204	1+
264.97379	52	
265.12608	88	
266.90300	48	
267.96738	176	
268.05313	58	
268.80355	42	
268.93845	1492	1+
269.01854	52	
270.93256	50	
273.22068	48	
274.93134	82	
276.90114	50	
276.96128	66	
277.91965	34	
278.22194	58	
278.96722	60	
280.98841	54	
283.43713	56	
283.78570	54	
284.92353	48	
284.99241	62	
285.44677	36	
285.94886	48	
285.99282	106	
286.02785	68	
286.43166	44	
286.94574	2894	
287.94009	46	
291.95828	34	
292.00996	62	
296.89905	62	
296.94533	34	
298.91702	44	
302.87538	38	
304.15658	64	
304.88927	44	
304.96055	246	
305.43467	58	
308.17747	40	
308.95023	408	1+
308.98896	64	
309.15059	314	
309.23246	70	
310.19384	1402	
315.13374	44	
316.88138	52	
317.01186	62	
317.95105	48	
318.13519	42	
320.90801	52	
321.91040	36	
322.95858	60	
326.95451	38	
327.93807	72	
328.98876	58	
329.98943	68	
331.27973	42	
332.77137	46	
334.96397	32	
335.91578	76	
335.96873	36	
340.85945	58	
342.41765	54	
342.96560	44	
344.95350	42	
346.18210	40	
347.85587	44	
349.19692	232	1+
349.27174	64	
350.14127	36	
350.90928	62	
351.00177	40	
351.10244	70	
351.24424	34	
END IONS

###FS:    #m/z: 319.93512 #charge 1+
###MS: 57
###MSMS: 58
BEGIN IONS
TITLE=Cmpd 49, +MS2(319.9351), 23.0eV, 0.2min #58
RTINSECONDS=9.395
SCANS=57-58
PEPMASS=319.93512	58448
CHARGE=1+
194.92338	188	
196.91623	114	
197.90803	68	
198.96248	102	
201.06079	130	
212.13713	80	
213.94534	56	
214.93510	168	
216.93999	52	
218.91391	110	
219.97449	422	
221.95488	82	
222.97969	26	
226.94029	56	
227.93782	94	
228.87483	38	
230.95360	88	
233.08404	56	
236.91494	44	
236.95580	38	
237.04985	96	
237.98144	514	1+
238.23229	50	
238.90501	32	
238.94489	48	
239.10238	34	
240.00604	52	
240.90217	62	
242.76249	20	
243.00205	54	
243.94576	76	
244.94177	64	
245.10539	38	
246.45234	100	
246.87257	44	
248.86610	48	
248.89883	40	
249.07371	70	
252.93245	94	
253.95466	158	
254.75295	32	
254.92715	142	
255.14966	24	
255.99503	1098	1+
256.92167	50	
257.93854	32	
260.90651	88	
261.36992	20	
261.95000	154	
264.88326	188	
265.92924	60	
266.45647	44	
266.89904	38	
268.91949	40	
272.95623	54	
273.96525	30	
273.99847	30	
274.93267	44	
275.00248	32	
275.14771	50	
276.96191	36	
277.91542	98	
278.19062	66	
278.59017	26	
278.91787	3584	1+
279.00511	62	
279.06793	26	
279.11059	284	1+
279.20404	50	
279.57767	72	
280.00317	66	
280.46026	18	
281.31329	30	
281.39318	32	
282.89339	40	
283.58013	22	
286.85201	64	
291.11832	46	
292.10573	80	
292.87534	66	
292.95446	30	
295.92786	40	
296.92617	56	
297.94066	44	
299.15279	24	
299.84858	64	
300.90958	66	
301.16309	24	
303.11725	38	
304.89475	42	
308.87635	44	
313.74456	26	
313.93963	36	
314.86928	32	
319.18449	54	
320.07238	44	
320.19071	122	
321.14268	46	
323.88863	34	
324.14819	42	
END IONS

###FS:    #m/z: 319.93560 #charge 1+
###MS: 59
###MSMS: 60
BEGIN IONS
TITLE=Cmpd 50, +MS2(319.9356), 23.0eV, 0.2min #60
RTINSECONDS=10.0145
SCANS=59-60
PEPMASS=319.93560	64384
CHARGE=1+
176.05720	18	
187.92342	60	
193.91606	56	
194.92019	50	
196.94307	30	
198.95671	70	
200.92588	48	
201.05304	70	
205.03031	58	
207.91688	22	
212.87158	68	
214.88016	38	
214.93265	290	
216.93420	58	
216.97181	56	
217.07844	26	
218.90232	58	
218.94529	76	
219.97421	492	1+
225.90331	60	
226.99517	74	
228.02957	34	
228.86867	52	
229.85264	46	
229.93968	98	
232.94032	38	
234.92777	60	
236.91956	170	1+
236.94150	110	
237.15069	62	
237.99072	300	
238.07127	24	
239.96827	72	
240.93065	48	
242.99051	70	
243.14008	60	
243.93086	60	
244.16161	18	
244.93374	68	
245.92576	58	
246.43676	50	
246.87210	34	
248.90402	62	
252.94404	214	
253.94222	120	
254.92387	114	
255.99743	1022	1+
256.04236	74	
256.43803	64	
257.12336	62	
258.91474	86	
260.90868	100	
260.96856	42	
261.94813	222	1+
261.98801	56	
263.00133	66	
264.88684	58	
266.88389	22	
270.86943	32	
271.90240	42	
274.10787	62	
274.20007	86	
274.92649	88	
275.96195	52	
277.98354	28	
278.50704	30	
278.76155	32	
278.83045	28	
278.91836	3310	1+
278.99979	30	
279.11376	206	
285.00504	44	
286.86689	36	
286.91560	32	
289.29115	22	
291.04660	36	
291.13162	58	
295.92547	28	
297.17037	54	
300.90624	18	
302.12171	54	
304.87128	66	
312.14390	50	
312.92898	56	
315.18559	68	
319.18612	94	
319.94401	68	
320.21763	32	
323.08084	36	
324.89207	48	
END IONS

###FS:    #m/z: 358.92340 #charge 1+
###MS: 99
###MSMS: 100
BEGIN IONS
TITLE=Cmpd 51, +MS2(358.9234), 23.0eV, 0.5min #100
RTINSECONDS=31.2635
SCANS=99-100
PEPMASS=358.92340	49406
CHARGE=1+
193.79946	36	
194.92301	676	1+
196.92360	82	
197.40879	96	
202.06991	68	
202.86990	44	
205.01881	56	
212.93323	262	
214.93503	166	
228.15559	48	
229.93161	82	
230.93915	94	
231.02209	28	
232.94072	56	
233.10492	48	
233.95996	50	
234.12879	68	
234.90155	122	
234.94323	86	
235.01739	44	
235.15354	26	
235.39852	48	
235.95023	638	1+
236.01324	52	
236.91410	110	
237.97055	82	
240.10516	70	
244.98794	40	
246.42397	52	
246.96192	28	
247.90643	30	
248.91112	66	
248.94947	96	
252.92276	96	
253.00545	32	
253.96650	252	
254.88805	72	
254.96150	126	
255.02459	34	
255.93750	66	
258.91729	686	1+
260.07534	32	
261.43080	54	
262.93140	298	1+
262.99883	136	
263.43947	86	
265.43796	52	
266.92426	82	
267.06074	54	
268.84126	54	
270.91208	72	
270.97651	44	
271.08020	34	
271.97028	180	
272.01215	48	
272.89494	40	
272.92534	68	
273.01069	136	
273.43350	90	
273.91506	86	
274.85848	60	
275.05587	98	
275.93218	70	
276.15030	40	
276.92606	944	1+
277.09343	52	
277.15521	72	
277.86703	30	
278.91723	600	1+
278.97184	62	
281.94767	122	
282.55478	26	
282.92713	70	
283.03966	62	
283.10182	50	
283.59755	24	
284.44192	80	
286.91927	122	
288.55421	26	
290.85418	52	
290.91678	74	
290.94886	46	
291.08649	50	
291.17004	32	
291.92927	94	
292.92657	48	
293.36298	66	
293.91101	56	
293.98469	146	
294.75672	34	
294.79017	46	
294.93436	2172	1+
295.01407	38	
296.00027	56	
296.34891	56	
296.88796	114	
297.88326	66	
298.83568	38	
298.91660	34	
299.20206	72	
299.60926	24	
299.93882	1364	1+
300.06122	46	
300.89814	62	
300.99690	64	
301.24140	46	
302.14432	70	
302.90783	38	
304.89853	56	
305.94953	62	
308.05862	32	
311.93593	510	1+
312.22993	32	
312.94175	430	1+
313.02185	42	
314.16148	44	
314.74518	22	
314.89907	24	
315.55443	26	
315.89275	60	
316.18018	52	
317.65327	46	
317.95095	5168	1+
318.05448	34	
318.20974	40	
318.25216	78	
318.70872	26	
319.24606	58	
320.79650	46	
321.86901	38	
322.86856	182	
324.77804	40	
328.95473	50	
330.90421	34	
331.52785	42	
332.16847	42	
332.88831	56	
332.92112	54	
334.93969	66	
335.96292	1052	1+
336.65158	28	
337.96633	68	
339.23683	34	
340.23427	44	
340.29042	60	
340.88466	48	
340.96676	128	
341.08739	42	
341.17935	52	
342.13034	32	
344.13917	68	
353.98059	60	
354.96408	62	
354.99753	46	
358.19692	136	1+
358.24209	52	
359.17241	48	
359.24711	62	
360.00179	66	
360.12904	42	
360.25277	52	
360.31204	52	
364.10446	56	
END IONS

###FS:    #m/z: 310.93051 #charge 2+
###MS: 99
###MSMS: 101
BEGIN IONS
TITLE=Cmpd 52, +MS2(310.9305), 23.0eV, 0.5min #101
RTINSECONDS=31.305
SCANS=99,101
PEPMASS=310.93051	33176
CHARGE=2+
160.90057	36	
203.02014	80	
209.11528	38	
209.87995	52	
210.08865	70	
210.89482	256	
211.87804	74	
214.17680	226	
217.94037	60	
226.93967	60	
227.27568	74	
228.95163	96	
229.11521	40	
234.96032	194	1+
237.05881	36	
237.17200	50	
237.90240	66	
237.97643	54	
238.91779	22	
239.13858	22	
239.90816	40	
242.21185	26	
243.22948	56	
244.95601	58	
245.91169	122	
245.96412	50	
246.91969	300	
246.95530	222	
247.90561	24	
248.05052	50	
248.09191	44	
248.98332	74	
250.09783	42	
250.14816	42	
250.91961	96	
251.92946	110	
252.91717	60	
253.56236	24	
254.95812	60	
256.91235	62	
259.00374	70	
262.36851	32	
262.73451	28	
263.92203	188	
264.92751	428	
265.00176	50	
266.92356	54	
267.08117	36	
268.92471	58	
268.96116	64	
269.93317	182	
270.04586	28	
270.09486	40	
270.15942	82	
270.21247	44	
270.29636	846	1+
274.93122	38	
277.14068	66	
281.93967	60	
283.15465	76	
286.93593	480	1+
289.00781	52	
289.94447	42	
298.93437	52	
303.83118	42	
305.16136	72	
305.89793	72	
306.15833	20	
308.88731	76	
309.05261	56	
309.95942	54	
310.11494	40	
310.18592	50	
311.04115	58	
311.09183	44	
311.15005	30	
311.22116	68	
311.29413	98	
317.03356	44	
319.89396	36	
321.14754	64	
323.17161	102	
327.03378	46	
328.99926	54	
330.98337	42	
331.14195	206	
334.92580	38	
337.15230	34	
340.91194	60	
341.18201	70	
341.22734	30	
341.92967	48	
348.89021	46	
349.14916	684	
349.22806	46	
350.89352	68	
351.89582	32	
352.79287	20	
356.88539	64	
367.16540	486	1+
368.92748	26	
370.88656	68	
372.17768	46	
372.89922	96	
390.95408	36	
391.93546	60	
392.22194	60	
408.87095	36	
493.08708	32	
601.58902	36	
END IONS

###FS:    #m/z: 350.42033 #charge 2+
###MS: 99
###MSMS: 102
BEGIN IONS
TITLE=Cmpd 53, +MS2(350.4203), 23.0eV, 0.5min #102
RTINSECONDS=31.346
SCANS=99,102
PEPMASS=350.42033	12578
CHARGE=2+
204.93063	24	
208.60471	24	
208.94293	408	1+
212.95320	52	
213.94228	56	
214.92691	118	
214.96893	48	
215.09904	44	
215.94466	66	
217.13019	74	
222.93414	80	
226.38911	74	
226.88858	46	
226.96229	440	1+
227.01812	40	
227.91094	178	1+
229.13166	36	
232.00280	54	
232.92645	26	
237.15071	60	
237.89270	78	
237.93162	70	
238.94562	38	
240.94881	116	
241.15975	40	
244.58632	22	
244.67883	36	
244.80824	24	
244.95882	354	1+
245.91190	48	
246.50146	36	
246.91096	52	
246.94356	52	
247.95861	34	
248.95255	22	
250.19767	70	
250.92634	650	
253.98307	48	
256.10507	78	
257.15249	56	
258.91191	40	
258.94644	180	
260.94329	122	
262.81683	32	
262.93356	40	
262.97409	436	1+
263.02250	30	
263.92269	330	
264.01470	56	
264.92670	152	
264.98040	44	
265.95165	62	
266.92905	56	
267.08227	50	
267.48620	52	
267.97032	182	
268.93609	1672	1+
269.00917	80	
270.92972	46	
276.76122	40	
276.91970	76	
278.18315	40	
279.92800	40	
279.99049	96	
280.93908	36	
281.97837	38	
284.95974	94	
285.43382	54	
285.93981	118	
286.61313	24	
286.70174	22	
286.94560	1926	1+
287.64733	36	
289.94528	38	
290.92712	28	
291.95726	32	
292.90881	50	
292.97126	44	
294.93026	126	
296.35881	26	
299.93731	76	
300.81752	62	
300.93814	28	
301.96539	30	
303.05630	50	
303.12583	30	
304.95633	128	
305.95124	44	
308.95212	34	
309.10820	46	
309.14919	438	
309.96445	142	
310.07894	48	
310.19339	260	
310.87040	68	
310.93994	30	
310.98457	50	
312.94497	46	
315.91713	50	
317.98959	28	
318.95875	28	
320.18192	24	
321.77677	22	
322.94367	84	
324.91401	126	
327.95046	192	
330.10387	76	
331.95900	42	
345.95709	68	
349.19017	28	
350.13155	66	
350.22081	78	
351.19486	26	
352.92316	48	
356.90382	30	
364.97260	56	
368.24020	34	
368.89732	46	
386.87385	26	
395.00952	42	
402.22430	42	
408.92983	32	
420.85762	64	
426.94050	58	
432.84077	36	
438.35632	64	
446.90076	44	
498.72211	88	
556.77767	36	
596.31608	20	
END IONS

###FS:    #m/z: 388.91026 #charge 1+
###MS: 99
###MSMS: 103
BEGIN IONS
TITLE=Cmpd 54, +MS2(388.9103), 23.0eV, 0.5min #103
RTINSECONDS=31.3955
SCANS=99,103
PEPMASS=388.91026	29778
CHARGE=1+
192.88724	102	
193.95763	80	
194.96350	70	
195.45572	54	
208.92969	42	
214.46952	88	
214.92977	298	
216.94127	64	
220.89712	150	
220.95963	56	
221.99095	52	
223.95546	82	
224.98340	26	
228.94261	56	
229.81830	26	
232.15027	96	
232.93966	110	
233.15011	40	
233.44541	66	
233.88373	54	
234.05974	86	
234.93912	66	
236.92082	34	
237.88503	30	
237.91838	40	
244.99049	44	
245.96968	98	
246.95970	36	
253.94202	62	
254.13805	68	
255.95412	54	
256.92492	34	
257.07602	68	
259.87246	42	
260.97544	34	
262.93355	68	
264.91598	104	
264.97601	46	
265.17251	32	
266.91101	50	
266.94197	60	
269.91410	36	
270.16575	42	
270.89467	82	
272.90090	76	
275.99623	66	
276.94523	78	
278.92431	90	
278.98428	60	
280.13856	62	
282.94044	42	
283.15311	38	
283.89604	70	
284.76626	28	
284.95362	38	
286.93482	68	
288.87152	156	
289.07099	56	
290.83607	60	
290.91314	62	
292.91322	154	1+
296.93814	78	
298.86738	48	
300.90167	698	1+
301.96202	74	
304.94266	62	
305.15473	30	
305.87535	102	
306.88662	1074	1+
311.20217	42	
311.43976	86	
312.92043	106	
313.40226	74	
313.92320	94	
313.96156	38	
314.94735	62	
315.85070	26	
317.87781	34	
317.95029	40	
318.91462	52	
318.97235	60	
319.93137	34	
321.89744	32	
322.87393	80	
322.91527	48	
322.97202	26	
323.89415	138	
323.95240	48	
324.89752	562	1+
326.93378	44	
327.17193	60	
328.88857	148	1+
329.25308	26	
329.43252	26	
342.91198	36	
342.94816	90	
342.98952	38	
343.88918	50	
344.08405	60	
346.90962	116	
347.25772	60	
348.18014	60	
348.92719	26	
349.17528	48	
350.88546	66	
358.14273	44	
362.90436	42	
365.90647	36	
369.95055	58	
370.81847	42	
372.89059	54	
377.97414	64	
384.86244	58	
386.89562	46	
387.91902	50	
388.29696	50	
388.90557	54	
389.19086	26	
389.25212	144	
390.89182	46	
392.38940	58	
END IONS

###FS:    #m/z: 397.91512 #charge 1+
###MS: 99
###MSMS: 104
BEGIN IONS
TITLE=Cmpd 55, +MS2(397.9151), 23.0eV, 0.5min #104
RTINSECONDS=31.4475
SCANS=99,104
PEPMASS=397.91512	33410
CHARGE=1+
193.95691	90	
200.36565	66	
211.12934	78	
214.93357	262	
214.96658	144	
219.42245	74	
223.09395	70	
223.95403	76	
230.90704	54	
230.96770	58	
230.99214	46	
232.16734	50	
232.95155	166	
234.95183	74	
235.01004	62	
235.94412	84	
236.93712	46	
240.02785	76	
241.95827	82	
243.09883	70	
244.05899	76	
248.91692	98	
248.95853	52	
248.98912	80	
249.03858	64	
250.08562	74	
250.88762	98	
250.95509	148	
252.95270	50	
253.92798	46	
254.07169	60	
254.90371	84	
255.14686	54	
255.88595	90	
255.96183	56	
256.89438	80	
258.99974	50	
262.95366	98	
263.01826	58	
266.94056	68	
267.42255	88	
268.15699	88	
270.88558	48	
270.92101	48	
271.04085	44	
272.19670	56	
272.90287	136	
272.96018	78	
273.89822	790	1+
274.44068	54	
274.96880	188	
276.93077	50	
277.96801	44	
281.45450	66	
283.92349	48	
284.91186	122	
285.00515	256	1+
288.86809	56	
290.92082	302	
291.91295	656	
291.96960	90	
292.91178	836	1+
293.41715	84	
295.20906	48	
295.92148	80	
296.31066	88	
297.93324	60	
298.86992	52	
299.00322	46	
299.94843	70	
300.45759	80	
300.91019	72	
301.90245	66	
302.39983	64	
302.90659	62	
303.83147	58	
305.00772	44	
305.91182	80	
306.92813	86	
307.92306	42	
308.92617	204	
309.92182	1246	1+
309.99499	58	
310.92162	712	1+
310.98637	214	
311.37886	98	
312.46918	70	
313.29521	74	
313.87635	62	
314.89669	70	
314.94352	62	
315.86773	78	
315.92468	66	
316.07615	70	
316.91592	186	1+
318.91360	74	
318.94458	70	
319.91140	76	
320.62805	52	
320.87634	12178	1+
320.99187	50	
321.39322	68	
321.66013	48	
323.92703	86	
325.93227	90	
327.89827	44	
328.92625	144	
330.02835	60	
330.39722	166	
330.93976	80	
332.86254	44	
332.93314	158	
332.98224	48	
333.88496	134	
334.00320	82	
334.92963	378	
338.88816	9716	1+
338.97184	92	
339.20439	46	
339.27072	194	
340.17450	56	
342.91871	118	
343.88064	60	
346.92735	66	
347.96904	46	
350.13610	70	
350.33774	46	
350.97262	42	
351.82543	78	
352.38515	46	
352.91904	230	
354.87402	68	
354.93592	52	
355.91502	56	
356.94197	82	
358.84174	66	
361.90321	454	1+
365.25866	76	
367.87792	56	
368.38911	80	
368.89380	68	
368.95684	56	
369.16810	48	
370.88267	134	1+
371.00898	56	
372.93195	52	
375.91589	52	
378.91385	78	
378.99664	78	
379.92349	404	
381.18724	58	
388.95004	72	
391.43910	52	
394.86411	68	
397.28171	54	
397.31783	80	
398.20635	44	
398.29918	70	
399.22661	56	
402.32439	72	
END IONS

###FS:    #m/z: 427.89931 #charge 1+
###MS: 99
###MSMS: 105
BEGIN IONS
TITLE=Cmpd 56, +MS2(427.8993), 24.1eV, 0.5min #105
RTINSECONDS=31.5045
SCANS=99,105
PEPMASS=427.89931	23196
CHARGE=1+
194.92409	72	
195.95113	102	
197.43203	60	
198.95339	62	
202.96693	92	
214.93353	1010	1+
217.94005	82	
218.92137	130	
220.89230	98	
220.97758	78	
224.06504	60	
224.09524	80	
227.95271	76	
228.01624	84	
228.94492	76	
230.90296	164	
230.96284	74	
231.98641	58	
232.94926	1080	1+
233.45361	114	
234.97009	136	
236.95704	56	
238.10169	56	
241.06141	58	
241.13067	74	
241.94956	174	1+
242.20567	60	
242.45797	94	
245.94216	52	
249.17195	52	
250.96238	90	
254.46832	66	
255.65466	78	
255.95454	66	
256.47402	72	
256.91775	84	
256.96294	92	
257.10156	74	
258.86468	116	
259.93024	76	
263.00159	80	
264.88761	62	
264.93345	130	
265.13066	58	
272.06156	98	
273.90594	68	
276.92011	70	
278.92094	66	
280.87227	84	
281.88342	78	
282.89976	822	1+
286.00270	52	
289.07518	78	
290.91761	212	1+
292.91902	134	
295.20885	60	
296.88178	54	
296.99553	60	
297.07048	68	
297.99920	64	
298.88766	110	
299.93236	106	
300.90912	760	1+
302.92131	136	
304.91879	162	
307.15296	90	
309.16766	86	
310.89558	510	
312.95115	64	
316.90350	70	
318.92123	1498	
320.01893	80	
320.05533	102	
320.92784	64	
321.86952	82	
321.93545	64	
322.92429	94	
323.02568	56	
323.25469	60	
323.89000	98	
324.08699	76	
325.40673	88	
327.39456	72	
328.90612	1456	1+
328.99917	68	
330.89922	72	
331.41658	60	
331.91226	114	
332.53758	54	
333.08585	158	
336.39384	82	
336.93393	726	1+
337.19815	52	
340.36955	76	
340.91992	52	
342.40322	52	
342.89857	60	
342.94025	62	
343.04762	80	
344.38770	74	
344.91782	146	
345.15258	58	
345.85965	72	
346.13925	62	
346.23741	122	
346.91873	3198	
347.12117	58	
349.40841	106	
350.36738	76	
351.89401	76	
352.43577	62	
352.90572	100	
354.88886	104	
354.94691	66	
356.86586	76	
357.21386	68	
358.04346	76	
358.96279	52	
359.17645	68	
360.41709	84	
360.98114	68	
361.92769	138	
362.89895	68	
363.01400	64	
363.15908	84	
363.88522	98	
364.92912	3866	
366.20266	50	
367.13724	64	
368.21067	50	
368.62413	66	
368.92078	386	1+
370.18754	62	
370.83132	82	
371.24976	60	
372.90895	202	1+
376.37743	70	
378.87999	74	
380.90877	52	
381.25827	54	
382.92901	428	
383.08598	50	
383.36962	66	
383.88269	74	
387.94657	200	1+
388.58026	72	
390.85582	62	
396.21565	60	
403.94756	70	
405.98829	56	
411.22110	60	
418.83384	74	
426.16835	60	
426.82620	52	
428.25373	94	
428.29722	60	
428.88346	76	
429.16064	62	
430.85810	74	
431.11596	54	
432.87013	54	
END IONS

###FS:    #m/z: 466.89039 #charge 2+
###MS: 99
###MSMS: 106
BEGIN IONS
TITLE=Cmpd 57, +MS2(466.8904), 25.7eV, 0.5min #106
RTINSECONDS=31.5675
SCANS=99,106
PEPMASS=466.89039	19046
CHARGE=2+
181.97032	126	
194.26379	82	
198.96935	62	
199.95936	124	
201.17210	72	
205.64461	96	
214.93322	9130	
215.02013	66	
215.13076	62	
215.93339	152	
215.96757	116	
216.95501	78	
218.91745	106	
221.66586	96	
224.46622	100	
228.94628	226	1+
230.90162	238	
231.91119	126	
232.94501	2112	1+
233.11608	74	
233.14532	82	
234.95618	106	
236.94419	60	
236.98998	76	
244.92318	80	
246.96375	114	
247.02252	64	
248.91515	346	
250.95349	450	
251.00873	56	
255.96039	164	
258.10855	96	
265.43939	196	
268.96563	136	
271.93892	216	
272.07134	60	
272.93457	200	
273.00847	76	
273.97129	132	
274.43822	68	
278.87601	102	
279.76114	58	
283.95170	98	
290.92126	128	
292.45973	88	
292.95837	82	
293.37264	70	
296.21639	74	
296.88617	1086	1+
300.95856	88	
302.44075	60	
303.36843	62	
304.92109	62	
313.93323	68	
314.13223	72	
314.89817	1304	1+
316.12063	110	1+
316.88904	114	
320.92794	80	
321.87415	108	
322.11450	66	
323.13479	86	
326.38756	70	
326.46052	98	
326.88735	104	
327.31027	56	
329.02079	56	
332.91127	760	1+
333.09223	70	
334.45984	86	
334.90411	172	
336.97305	98	
337.04409	86	
338.90695	176	1+
338.97188	68	
340.87508	130	
341.15407	196	
342.85853	600	1+
344.89475	3206	1+
345.00253	66	
345.84664	62	
346.90058	114	
348.83962	112	
349.85812	70	
350.88372	72	
351.84501	80	
351.88057	102	
352.90486	62	
352.93971	128	
353.38827	72	
353.88635	152	1+
353.91963	64	
354.98765	56	
355.74665	68	
356.94145	80	
357.89117	108	
358.88152	166	
359.15762	74	
359.98953	58	
360.02740	62	
360.97493	66	
361.86612	242	
361.91431	86	
362.90549	4380	
364.35710	78	
364.93988	84	
366.85549	354	
367.85421	200	
367.92321	80	
368.43401	76	
370.81548	58	
370.86348	110	
371.93064	132	
372.07073	78	
372.89393	260	1+
374.04934	72	
377.38312	84	
378.88036	230	
379.86731	142	
379.98012	58	
380.21464	74	
380.38403	194	
380.91853	2776	1+
380.99430	74	
383.85865	118	
384.87388	540	1+
385.19498	220	
385.92569	268	
386.90303	130	
388.88550	338	1+
389.83053	70	
390.98500	56	
393.85174	76	
398.93259	118	
399.38808	176	1+
401.89401	66	
402.89206	104	
403.86737	104	
404.90569	58	
404.95445	80	
405.88122	82	
406.06258	74	
406.87391	548	1+
407.83634	78	
409.87521	64	
413.90050	60	
414.88017	108	
418.89412	58	
420.89821	150	
424.24276	136	1+
425.85142	164	
426.92988	72	
427.14434	78	
427.33033	94	
432.85820	80	
442.89314	66	
444.83874	62	
465.65922	74	
468.29128	76	
474.86862	178	
492.86632	190	
500.37970	58	
506.84981	458	1+
507.85320	276	1+
515.89206	72	
524.85743	74	
524.86090	1428	1+
547.48422	70	
548.87811	288	1+
584.81369	108	
584.83470	268	1+
585.84064	196	1+
674.82430	84	
720.75196	420	1+
725.78452	316	1+
735.74214	272	1+
736.74302	236	1+
762.73500	362	1+
767.98604	156	1+
END IONS

###FS:    #m/z: 398.89346 #charge 2+
###MS: 324
###MSMS: 325
BEGIN IONS
TITLE=Cmpd 58, +MS2(398.8935), 23.0eV, 2.5min #325
RTINSECONDS=150.227
SCANS=324-325
PEPMASS=398.89346	26848
CHARGE=2+
194.46135	96	
194.92381	118	
199.00349	74	
214.93344	1828	1+
216.94098	100	
218.92405	132	
218.95731	112	
219.38166	98	
220.91791	146	
223.94272	172	
224.43951	94	
226.89037	114	
229.91137	90	
230.91055	1124	1+
230.98594	80	
233.91739	78	
233.97146	76	
234.94886	94	
235.94848	288	1+
239.98818	114	
246.88603	86	
247.90551	80	
248.91751	1002	1+
250.92411	80	
250.95732	80	
250.99121	110	
251.90805	110	
252.93599	88	
253.92624	204	
253.95836	244	
254.18036	102	
254.89371	116	
257.15928	138	
257.92045	74	
258.91595	80	
262.93405	882	
263.62840	80	
263.91132	162	
264.44988	106	
264.92113	82	
265.43329	84	
265.94315	126	
266.93161	124	
269.41124	76	
269.91147	86	
270.91573	82	
271.40168	76	
271.93678	134	
272.43672	142	
273.90502	118	
274.39110	142	
274.89965	420	
274.96130	96	
275.90972	1940	1+
276.85520	112	
277.42573	86	
280.93943	104	
282.89140	134	
284.91694	172	
285.89377	144	
286.89175	634	1+
287.88753	370	1+
288.92317	76	
290.41553	256	1+
291.18153	74	
291.39125	90	
291.98033	82	
292.47828	74	
292.91461	3112	1+
293.41815	122	
293.91717	1976	1+
293.98356	76	
295.41445	76	
296.84955	80	
296.93791	156	
297.58002	90	
297.87320	104	
297.92479	168	
298.91136	210	
300.38215	80	
300.91229	196	
301.90445	1300	1+
302.42913	198	
302.90777	1048	1+
303.41717	146	
305.58701	76	
306.24759	86	
306.44833	86	
307.38439	78	
307.93420	138	
309.57487	80	
309.92644	338	
310.39277	88	
311.91562	1208	1+
312.23193	78	
312.95371	286	
313.41069	442	1+
315.89365	272	
315.93804	72	
316.42084	128	
316.91635	1142	1+
317.38017	144	
317.39697	142	
317.95329	1160	
318.22073	104	
318.88896	162	
318.92193	344	
320.88424	1296	1+
322.91911	1264	1+
323.41870	350	
324.40899	102	
325.54039	78	
326.33766	90	
326.53549	76	
328.92455	98	
329.41216	82	
329.91190	660	1+
331.42150	86	
331.57765	144	
334.24353	88	
334.92720	1806	1+
335.01588	110	
335.97025	118	
336.41560	108	
336.90948	614	1+
338.24934	78	
338.39379	146	
338.88810	1348	1+
339.93341	134	
339.97013	86	
341.91927	120	
343.05386	82	
344.94978	186	
346.90207	558	1+
347.39026	174	
351.91012	768	1+
352.91505	540	1+
353.40013	110	
355.19115	82	
356.42998	102	
356.90700	432	
357.91413	200	
358.17870	82	
358.90751	100	
359.14979	102	
361.37613	92	
362.88633	100	
363.44072	88	
364.86508	78	
367.89417	304	1+
372.90299	76	
374.90799	86	
375.92758	134	
377.93100	718	1+
379.92231	112	
380.91284	108	
385.89281	94	
390.39135	94	
391.39649	104	
391.84904	144	1+
393.90083	102	
396.88337	76	
398.22522	78	
399.93582	74	
400.85573	136	
404.86387	184	1+
407.39238	98	
412.87720	252	1+
416.89421	686	1+
418.87970	100	
420.21035	82	
420.32969	108	
420.89469	84	
422.90640	82	
426.86529	72	
434.90119	84	
438.89516	100	
464.87988	344	1+
484.81564	80	
504.84490	82	
556.76366	262	1+
556.83406	430	1+
562.84965	132	1+
580.82854	378	1+
582.83961	224	1+
591.79639	250	1+
595.88941	206	1+
596.88958	156	1+
598.87747	734	1+
606.81931	550	1+
609.80670	370	1+
611.80378	250	1+
616.80587	314	1+
620.82665	772	1+
628.82095	434	1+
637.80039	996	1+
638.80335	676	1+
640.84545	598	1+
642.85182	512	1+
649.82632	260	1+
651.75516	586	1+
663.80380	538	1+
664.80901	376	1+
666.81407	518	1+
669.77698	442	1+
673.61965	76	
684.79329	222	1+
686.82580	254	1+
687.76926	384	1+
707.81503	600	1+
708.81525	476	1+
728.82095	290	1+
END IONS

###FS:    #m/z: 407.89641 #charge 2+
###MS: 324
###MSMS: 326
BEGIN IONS
TITLE=Cmpd 59, +MS2(407.8964), 23.3eV, 2.5min #326
RTINSECONDS=150.29
SCANS=324,326
PEPMASS=407.89641	25812
CHARGE=2+
193.96122	214	
198.95344	80	
209.88711	76	
214.47212	92	
214.93308	2006	1+
218.95092	178	
221.87605	174	
222.91886	118	
224.88288	90	
226.43738	76	
227.16880	80	
229.99600	78	
232.95107	1258	1+
233.45115	532	
234.44867	76	
234.89134	112	
235.89499	88	
235.95144	120	
236.96478	80	
237.04916	88	
238.87383	100	
238.93053	132	
239.89270	102	
242.93014	136	
244.45597	168	
244.93510	124	
248.90806	74	
249.88250	216	
250.87060	114	
250.95800	100	
252.88429	134	
252.92333	82	
256.91938	132	
257.45256	90	
257.90167	102	
258.91941	86	
260.38906	96	
260.89138	136	
261.86230	94	
262.90162	222	
266.38362	78	
266.86292	116	
266.89950	630	1+
266.96110	132	
268.96156	86	
270.94050	114	
271.13716	76	
272.90902	82	
274.93067	134	
278.44330	110	
279.88245	942	
279.95047	78	
280.27560	154	
280.91018	1148	1+
280.96234	116	
281.19492	80	
282.93159	112	
283.90486	174	
284.91254	684	
285.89032	118	
285.95970	144	
286.89964	88	
286.93654	190	
287.87766	92	
288.92726	74	
290.92373	224	
293.91747	472	1+
296.88510	126	
298.14134	90	
298.92457	2400	1+
299.66145	88	
300.42503	120	
301.89758	106	
301.95090	118	
302.93743	732	1+
303.90000	528	1+
304.20755	98	
305.43261	118	
307.61432	78	
307.87860	1398	
309.70483	104	
312.92138	264	
313.93629	128	
314.93457	108	
315.36547	94	
315.90527	1640	
316.77393	126	
316.93684	2122	1+
319.45625	92	
319.91495	536	
320.41427	248	
320.57837	92	
320.95045	404	
321.95116	188	
322.90463	782	1+
323.35943	76	
324.39316	194	
325.10002	86	
325.39337	122	
325.45187	98	
325.89221	2302	1+
326.18130	74	
326.39734	164	
327.39805	112	
328.24709	82	
329.55694	92	
331.41899	232	
331.90664	1136	1+
332.40675	80	
332.46169	108	
333.40747	138	
333.56411	90	
334.40273	128	
334.58630	94	
335.96947	82	
336.89830	160	1+
338.38587	76	
338.91022	178	
339.42556	126	
340.88063	92	
341.36272	74	
342.37742	124	
343.90167	1786	
343.97573	168	1+
344.21678	106	
344.37688	92	
346.86430	90	
348.25400	92	
349.09061	106	
350.11450	76	
350.87946	82	
351.14984	82	
351.91231	112	
352.43658	104	
352.89820	596	1+
353.41047	118	
355.91506	94	
362.42486	118	
362.91618	144	
364.91415	170	
366.87812	172	
368.26899	120	
368.90597	190	1+
369.85201	234	1+
370.90006	76	
371.38810	90	
372.90311	102	
374.90064	114	
375.27310	120	
384.44517	88	
384.85614	168	1+
384.91388	94	
386.41963	88	
388.93063	154	
389.86025	92	
390.90009	138	
394.39435	94	
395.40219	88	
400.39406	74	
400.87180	86	
407.25506	76	
408.89399	138	
409.11234	86	
410.84706	120	
431.64655	80	
446.89215	558	1+
454.85434	108	
482.91320	378	1+
524.87996	322	1+
545.88201	82	
547.79515	350	1+
548.77639	296	1+
554.80344	282	1+
582.85294	256	1+
584.79418	206	1+
589.74635	328	1+
590.74042	244	1+
594.79095	714	1+
597.76014	208	1+
608.74172	114	
612.82085	240	1+
616.81528	212	1+
620.81381	906	1+
622.81936	658	1+
625.77154	226	1+
628.78408	284	1+
633.78485	640	1+
636.79597	308	1+
640.82223	1198	1+
657.82845	1168	1+
658.83291	1056	1+
668.80807	926	1+
678.79761	430	1+
680.84520	456	1+
683.81277	602	1+
684.80867	336	1+
687.83151	582	1+
697.80575	300	1+
706.81419	476	1+
719.81367	334	1+
720.81816	268	1+
725.71956	134	1+
752.79956	230	1+
791.79371	94	1+
812.59839	204	1+
END IONS

###FS:    #m/z: 437.89034 #charge 5+
###MS: 324
###MSMS: 327
BEGIN IONS
TITLE=Cmpd 60, +MS2(437.8903), 24.5eV, 2.5min #327
RTINSECONDS=150.352
SCANS=324,327
PEPMASS=437.89034	27548
CHARGE=5+
198.95036	316	
200.95100	174	
213.15525	86	
214.93502	2894	1+
218.92484	362	
230.89426	168	1+
230.92242	124	
234.93797	138	
236.94210	114	
237.06213	104	
239.59233	130	
242.92107	88	
243.92056	98	
248.92899	90	
252.95840	178	
254.89020	360	1+
255.95015	102	
256.35805	112	
257.92029	82	
262.93611	350	1+
268.92792	92	
269.93973	150	
271.92315	122	
272.90234	1256	1+
273.45895	86	
273.96770	90	
274.43974	90	
274.90198	500	1+
275.90099	290	1+
276.38473	86	
276.41956	86	
278.91455	98	
282.91759	138	
283.87948	122	
285.96180	82	
286.90940	106	
288.89309	92	
289.87126	160	
290.91290	1602	1+
292.86270	276	1+
292.97203	116	
294.92753	92	
296.87940	202	
296.91712	82	
297.66088	82	
297.91951	88	
298.92317	118	
299.56728	100	
300.90666	214	
304.90709	142	
305.41196	108	
306.91081	148	
307.89744	90	
308.87453	92	
308.92608	854	1+
309.87017	160	
310.93234	242	
313.86798	258	
313.90495	182	
313.93027	856	1+
314.87861	1178	1+
314.93090	584	1+
315.41340	86	
315.88093	790	1+
318.90516	154	
320.88043	1252	1+
321.91297	330	1+
325.34133	102	
325.88736	146	
326.92919	134	
326.98246	92	
327.02380	98	
327.86148	84	
327.90540	358	
328.06545	106	
328.43530	118	
328.91439	174	
330.93796	134	
331.94758	344	
332.10702	102	
332.88179	706	
332.94555	488	
333.40189	450	1+
334.92764	176	
335.39571	420	1+
335.87823	122	
335.91162	958	1+
336.43743	94	
336.91278	822	1+
338.16766	80	
338.39854	302	1+
338.88959	1978	1+
338.96660	94	
339.46015	106	
341.21833	90	
343.89395	766	1+
344.20242	132	
346.38789	378	1+
346.92067	166	
347.35415	82	
347.39209	314	1+
348.22314	88	
348.96108	200	
349.18357	138	
349.89334	1760	1+
349.95877	300	
350.39636	188	
350.56914	92	
350.89713	1316	1+
351.20245	272	1+
352.38094	488	1+
354.54422	92	
354.91969	1170	1+
354.98001	148	
355.20631	98	
355.40565	198	
355.88321	192	
355.96944	242	1+
356.37363	656	1+
356.90780	524	
357.21897	240	1+
357.86653	138	
358.36074	124	
359.90887	636	
360.38492	208	
361.20017	106	
361.50606	82	
361.89558	1402	1+
362.23929	100	
362.38770	634	1+
364.55589	176	
364.89497	112	
364.94094	116	
365.53827	92	
366.89970	128	
367.39575	106	
367.56134	180	1+
367.87999	258	
368.90552	1550	1+
369.38270	108	
371.21003	92	
371.58464	88	
372.89749	798	1+
373.39433	192	
373.94414	190	
374.37445	218	
374.88014	622	1+
374.94054	86	
375.37524	108	
375.92920	130	
377.92161	584	
378.89064	2518	1+
380.91460	578	
381.88953	814	1+
382.38538	590	1+
383.93685	96	
384.22841	106	
384.38920	498	1+
385.92485	102	
386.90558	174	
390.89234	568	1+
391.96001	98	
392.89753	474	1+
392.94376	124	
393.34271	106	
394.41058	144	
395.90753	328	
396.90152	1380	1+
402.96505	84	
405.90304	118	
408.36267	84	
408.86562	340	1+
409.58422	96	
414.39974	80	
414.91654	212	
416.53710	80	
419.92917	98	
423.20361	86	
423.34372	82	
428.37242	114	
429.35397	122	
432.85268	82	
432.92076	100	
437.22661	82	
437.73982	90	
439.14379	92	
439.32894	102	
441.62225	82	
443.85346	98	
446.89996	190	1+
458.88065	412	
464.88680	506	1+
467.37427	172	1+
468.82999	102	
473.84169	236	1+
476.89660	286	
477.83617	84	
479.81518	180	
505.85228	424	1+
506.85139	314	1+
515.35257	84	
584.83291	492	1+
586.81809	194	1+
596.73491	248	1+
597.72865	158	1+
602.84501	416	1+
612.71505	164	1+
620.78549	388	1+
624.81716	234	1+
631.70818	316	1+
632.70848	234	1+
636.77335	84	
637.81487	418	1+
638.81096	322	1+
644.74482	272	1+
647.80202	390	1+
651.76354	318	1+
656.75995	384	1+
658.79454	240	1+
660.79657	444	1+
662.79838	346	1+
666.78824	660	1+
679.77522	476	1+
682.78454	1180	1+
684.73368	458	1+
688.79228	482	1+
694.78774	322	1+
696.78720	436	1+
700.90225	678	1+
704.78275	390	1+
706.79161	356	1+
716.78449	412	1+
720.76137	1716	1+
729.73452	1288	1+
739.80438	494	1+
742.77734	292	1+
759.74811	332	1+
764.78145	562	1+
770.75830	234	1+
774.73707	188	1+
778.75089	184	1+
802.79180	120	1+
804.81286	260	1+
823.74036	208	1+
827.73342	456	1+
906.66842	206	1+
953.32958	134	
END IONS

###FS:    #m/z: 438.21046 #charge 6+
###MS: 328
###MSMS: 329
BEGIN IONS
TITLE=Cmpd 61, +MS2(438.2105), 24.5eV, 2.5min #329
RTINSECONDS=151.142
SCANS=328-329
PEPMASS=438.21046	5978
CHARGE=6+
198.95638	248	
199.95816	138	
200.95385	254	
214.93344	4506	1+
216.95651	94	
218.92257	246	
219.56331	88	
223.94737	126	
226.91727	156	
228.14447	92	
228.94430	112	
230.91494	154	
232.94642	780	1+
235.47207	94	
235.95251	124	
242.10410	148	
246.93471	92	
254.91331	216	1+
259.88088	274	1+
260.88439	226	1+
268.91826	90	
271.90888	104	
271.93961	226	
272.90457	1298	1+
273.19518	88	
274.45028	118	
275.88791	184	
276.92177	96	
279.67028	106	
285.89296	94	
289.86924	90	
290.91376	1612	1+
292.91640	262	
292.97935	102	
293.41446	422	1+
293.89312	248	1+
294.85714	150	
294.93646	118	
295.94812	120	
296.19434	96	
296.88468	404	1+
297.85407	108	
299.67602	102	
300.94739	106	
301.89644	114	
301.94171	132	
302.43524	102	
302.92999	178	
304.92505	124	
308.92425	606	1+
308.98287	160	1+
309.38898	156	
310.36312	194	1+
310.93875	92	
311.90332	122	
312.88257	200	
312.93901	218	
313.40931	100	
313.90129	318	
313.93433	328	
314.38155	128	
314.88589	1640	1+
316.95492	206	1+
319.35362	122	
319.91051	256	
320.88041	1666	1+
321.38657	122	
322.39206	186	
322.91115	378	1+
323.40162	338	
324.87484	94	
324.94706	154	1+
325.88314	142	
326.37048	398	1+
326.58332	116	
326.89930	294	
326.95409	206	1+
327.54791	158	
328.86327	106	
329.22701	104	
330.88925	196	
330.91627	284	
331.94995	182	
332.33723	92	
332.88815	1356	
333.42296	172	
333.97098	104	
334.36155	214	
335.87724	286	
335.91959	238	
336.39994	234	
336.90570	1196	1+
337.25129	88	
337.38874	110	
338.22280	114	
338.35712	430	
338.39894	94	
338.88981	2648	1+
339.38735	130	
339.52684	92	
339.57122	206	1+
340.25477	96	
341.88113	1330	1+
342.39437	838	1+
343.95582	122	
344.23281	194	
344.89449	1024	1+
345.48525	98	
346.18515	90	
346.39325	204	
346.91780	442	
347.37898	704	1+
348.95774	118	
349.89464	3360	1+
349.95918	226	
350.22194	96	
350.39539	230	
350.89694	2538	1+
350.95835	352	
351.39096	278	
351.55305	324	1+
354.22760	106	
355.22159	94	
355.91505	470	
356.54747	106	
357.22192	288	1+
357.55736	194	
358.56027	124	
359.56610	90	
360.55759	320	1+
360.88408	3226	1+
361.38874	214	
362.22835	104	
363.04776	96	
363.55507	130	
364.37497	332	
365.21554	128	
365.54412	106	
366.21645	114	
367.21369	94	
368.21437	170	
368.90373	2070	1+
369.37150	168	
370.22421	98	
370.38924	120	
371.25066	98	
371.46559	140	
371.55632	122	
371.89236	296	
372.94116	438	
377.91833	836	
378.14824	116	1+
378.38482	126	
378.89165	5654	1+
378.99675	120	
380.36011	104	
382.90871	270	
383.39021	346	
386.91337	548	1+
387.37321	404	1+
389.60099	112	
389.90834	176	
391.94540	246	
392.89890	498	1+
393.15111	154	1+
395.98767	118	
396.90496	1588	1+
400.88980	482	1+
400.92328	98	
404.88970	128	
405.86104	138	
410.05597	98	
414.91474	334	1+
415.91658	244	1+
418.18430	90	
419.32445	98	
420.93582	198	
422.18393	92	
426.81483	92	
426.86961	102	
428.35091	92	
430.87331	154	
436.87374	348	1+
437.33630	124	
445.81658	156	1+
452.84072	262	1+
453.50015	100	
456.85295	110	
458.87965	482	1+
459.82361	142	
466.80910	116	
468.88261	260	1+
469.88885	188	1+
473.83033	198	1+
474.77621	94	
476.89496	182	1+
484.84495	130	1+
492.87019	90	
494.82505	94	
504.86652	232	1+
505.87546	138	1+
509.90570	114	1+
511.87685	126	1+
518.30858	100	
522.87861	268	1+
524.86793	538	1+
534.31089	100	
534.77031	160	1+
548.80209	352	1+
558.83543	186	1+
564.84287	260	1+
566.81573	468	1+
568.78874	110	1+
575.72474	116	1+
582.97185	100	1+
596.83245	182	1+
600.80856	282	1+
603.76702	216	1+
608.73949	360	1+
614.74000	256	1+
620.78374	248	1+
627.84816	838	1+
633.72759	342	1+
636.81950	352	1+
642.82941	622	1+
646.71494	296	1+
654.79840	404	1+
656.78882	596	1+
658.80053	500	1+
661.77668	630	1+
662.77289	368	1+
664.88935	600	1+
666.78568	862	1+
668.78101	542	1+
679.78762	908	1+
680.79364	736	1+
690.13090	172	1+
694.78526	854	1+
696.77703	422	1+
700.06436	194	1+
703.77043	1148	1+
704.77588	762	1+
705.46545	116	1+
706.77091	894	1+
708.81354	712	1+
711.73969	2902	1+
716.77213	684	1+
718.78884	1070	1+
723.77908	1700	1+
724.78420	1402	1+
728.75405	1788	1+
729.74343	1322	1+
733.07243	164	1+
734.75982	456	1+
740.77942	680	1+
743.78660	1366	1+
744.78496	1114	1+
746.76645	1940	1+
750.73791	118	1+
752.76493	500	1+
759.41961	160	1+
760.78991	940	1+
766.73775	700	1+
769.79472	506	1+
771.32735	124	
777.73904	452	1+
778.74537	350	1+
780.78018	302	1+
782.76535	472	1+
787.79229	646	1+
788.79177	488	1+
791.62691	148	1+
796.74679	270	1+
806.68039	212	1+
812.73578	202	1+
819.73908	402	1+
820.74444	326	1+
827.74058	508	1+
828.73607	430	1+
841.72752	458	1+
842.72485	438	1+
879.72973	254	1+
902.73409	182	1+
942.75760	142	1+
948.68115	104	1+
974.66169	134	1+
1108.58111	102	
END IONS

###FS:    #m/z: 419.40422 #charge 4+
###MS: 330
###MSMS: 331
BEGIN IONS
TITLE=Cmpd 62, +MS2(419.4042), 23.8eV, 2.5min #331
RTINSECONDS=151.816
SCANS=330-331
PEPMASS=419.40422	26900
CHARGE=4+
162.77077	134	
198.96713	222	1+
200.89508	118	
214.93470	4230	1+
216.93304	218	1+
222.97900	96	
223.94692	142	
224.94996	94	
228.94652	110	
233.00088	122	
233.95425	100	
234.45269	154	
234.94879	112	
235.64481	104	
235.91510	96	
235.97524	96	
236.93615	168	
241.10284	96	
245.42252	106	
252.93439	122	
253.92682	342	
253.97153	112	
254.89694	366	1+
255.42638	150	
255.96152	198	
257.97969	120	
258.89121	128	
260.87199	218	1+
261.94586	100	
265.37792	94	
268.88295	428	1+
268.94172	380	1+
269.88267	296	1+
271.94705	132	
272.15902	96	
272.90550	2532	
273.96788	98	
274.43140	216	1+
275.92092	236	1+
278.88233	554	1+
278.92580	794	1+
282.89656	168	
282.94724	144	
283.37427	158	
283.45446	94	
283.95100	126	
285.87078	184	1+
286.92532	232	
288.91538	102	
290.91367	4864	1+
292.37387	118	
293.38217	134	
293.92027	696	1+
294.87638	142	
295.86553	108	
296.38899	162	1+
296.88832	1156	
296.93335	1418	1+
297.15597	314	1+
298.91769	192	
299.87383	176	
299.91313	102	
300.41417	144	
300.91419	254	
301.39089	178	
301.88562	284	
301.91229	1322	1+
302.41824	98	
302.91030	978	1+
303.41627	268	
304.19807	100	
304.41856	132	
304.88052	144	
304.91561	132	
308.36670	186	
308.92707	2236	1+
309.36494	110	
309.55569	100	
313.86043	136	
313.92723	268	
313.98843	94	
314.39356	98	
314.94433	1156	1+
315.16837	182	
316.87719	108	
316.92020	148	
317.37622	476	1+
318.90320	2382	1+
319.21927	102	
319.39741	552	1+
323.27043	98	
325.38755	154	
326.91384	328	
327.90967	352	
328.37816	122	
332.90327	1026	1+
333.18432	112	
333.22720	192	
333.41950	142	
334.39199	176	
334.55763	116	
336.90352	5136	1+
337.26136	102	
337.39618	184	
337.99031	98	
338.22430	104	
338.38295	172	
338.41758	214	
341.22268	120	
341.40248	642	1+
341.90810	240	
341.98297	160	
342.95426	112	
343.90546	530	
344.39335	746	
344.90707	990	1+
345.39848	258	
346.39978	700	1+
346.57786	102	
346.89329	1064	1+
347.22754	142	
351.30916	128	
351.90095	386	
352.40239	274	
352.56938	162	
352.90663	408	
354.90863	5310	1+
355.13374	102	
355.36457	134	
355.41172	662	1+
356.32242	100	
356.91388	1286	1+
357.36129	252	1+
359.91035	7216	1+
360.39367	200	
361.39196	120	
362.40307	170	
362.90529	422	
363.89476	266	
364.94631	104	
365.88120	194	
366.39272	134	
366.88638	124	
367.56799	128	
368.92100	196	
369.93085	146	
370.90231	238	1+
372.92304	552	1+
373.36511	266	1+
374.91825	128	
376.89794	156	
377.21189	108	
377.92246	20396	1+
381.89626	134	
382.93931	186	1+
384.41733	366	1+
385.24312	114	
386.89785	172	
387.86004	106	
393.89492	164	
395.93543	4528	1+
399.85720	200	1+
400.93932	586	
405.85070	136	
407.35496	98	
408.89816	136	
410.88277	168	
411.81429	102	
414.86840	110	
416.89673	1212	1+
418.33694	110	
418.89321	594	
418.96391	124	
419.96173	120	
420.84645	166	
420.89509	138	
421.84617	104	
424.84700	128	
428.81872	96	
431.83140	132	
434.90277	172	
436.85394	138	
436.90420	114	
437.86458	414	1+
449.82301	126	1+
456.84565	340	1+
456.89295	106	
462.86681	100	
464.89215	820	1+
466.30820	96	
468.82163	114	
471.84511	96	
474.85064	232	1+
476.88797	140	
486.83208	202	1+
489.32846	100	
492.87127	122	
500.84366	350	1+
518.82745	128	1+
524.85478	720	1+
527.86110	186	1+
535.82168	200	1+
545.56365	98	
545.79647	530	1+
566.81875	754	1+
576.69890	148	1+
576.91006	188	1+
584.82965	982	1+
590.82825	320	1+
596.73993	186	1+
610.79310	424	1+
619.79277	812	1+
622.85429	212	1+
624.84355	208	1+
628.79079	1328	1+
630.77407	256	1+
634.77262	284	1+
640.76642	422	1+
642.80169	378	1+
644.81372	386	1+
646.81073	642	1+
647.50612	112	
650.84336	262	1+
651.75388	1208	1+
656.80430	1066	1+
659.80384	1126	1+
660.80163	806	1+
661.42954	162	1+
668.77595	2556	1+
669.01280	198	1+
669.77508	2022	1+
684.80400	628	1+
696.76047	264	1+
698.75168	282	1+
700.80624	430	1+
705.79449	1148	1+
714.72904	286	1+
716.75160	442	1+
727.79634	712	1+
728.79920	482	1+
733.75717	466	1+
734.75776	356	1+
740.49505	132	1+
749.76299	370	1+
750.76437	266	1+
765.72962	356	1+
766.72617	280	1+
768.80156	298	1+
769.81076	208	1+
775.70086	198	1+
779.79602	138	1+
784.77703	178	1+
788.81001	166	1+
790.34512	112	1+
808.73805	216	1+
838.71080	270	1+
844.78535	246	1+
858.72878	146	1+
866.74843	108	1+
868.67634	302	1+
888.66639	318	1+
889.66554	274	1+
892.71705	236	1+
922.68893	168	1+
1000.94446	110	
1051.59692	122	1+
1083.56029	106	
END IONS

###FS:    #m/z: 358.92566 #charge 1+
###MS: 351
###MSMS: 352
BEGIN IONS
TITLE=Cmpd 63, +MS2(358.9257), 23.0eV, 2.7min #352
RTINSECONDS=162.759
SCANS=351-352
PEPMASS=358.92566	28206
CHARGE=1+
193.95718	68	
194.46518	74	
194.84353	36	
194.92249	500	1+
194.97426	56	
196.91230	64	
198.10449	46	
202.90439	56	
206.92714	54	
212.93082	56	
212.97489	62	
214.93432	230	
216.91067	38	
216.94062	50	
218.13461	48	
218.92618	36	
219.93832	66	
222.96134	50	
223.95144	44	
229.12032	58	
230.85985	80	
230.90483	36	
230.95565	62	
232.01077	36	
232.62036	58	
232.94854	42	
233.95052	56	
234.07513	60	
234.90216	126	
234.94999	714	1+
234.99191	54	
235.95362	554	1+
236.01733	34	
236.05581	58	
236.91438	104	
237.07789	56	
237.89966	48	
237.93993	138	
241.14757	62	
241.87728	58	
241.92322	36	
242.99304	142	
243.93275	134	
245.07346	46	
245.95480	94	
246.86939	74	
248.91916	210	
248.95502	152	
249.83179	52	
249.96342	192	1+
252.90617	96	
252.95199	196	
252.98977	50	
253.03471	56	
253.92186	90	
253.96257	470	
254.41900	52	
254.98662	128	
255.93686	52	
257.89416	56	
258.20332	54	
258.91398	498	1+
258.96370	64	
259.97783	84	
262.92346	72	
262.99578	64	
263.91695	50	
268.89728	34	
268.97049	88	
269.93475	86	
270.91826	40	
270.98348	166	
271.44963	72	
271.97532	642	1+
273.05226	66	
274.16047	62	
274.95620	58	
275.44334	90	
276.92310	2094	1+
277.88058	106	
279.88887	92	
280.90406	42	
281.43047	46	
285.61705	36	
286.92168	378	1+
288.08944	40	
288.94196	42	
289.19837	78	
289.41471	88	
289.46272	82	
291.06572	64	
291.85402	38	
291.93225	56	
293.91386	94	
293.98796	260	
294.93709	4814	1+
295.43722	56	
296.03875	34	
296.88148	46	
297.44774	54	
298.91467	70	
299.93976	1580	1+
300.45369	60	
300.85187	42	
301.93791	66	
302.09431	76	
302.37668	32	
305.07385	40	
306.97395	44	
308.91699	112	
310.96638	58	
311.94589	60	
312.03304	34	
312.94751	844	1+
314.20093	32	
314.89792	78	
315.22446	60	
317.57721	32	
317.95286	7332	1+
318.12435	52	
318.65946	32	
319.07842	76	
320.87637	72	
322.97783	72	
331.79105	48	
332.90849	50	
333.06847	68	
333.99988	78	
334.93911	56	
335.96770	690	1+
337.05032	38	
339.82282	34	
341.32875	64	
342.14958	42	
342.32428	52	
343.15020	56	
346.95613	100	
351.10037	40	
353.91716	38	
353.97070	50	
354.91588	46	
354.99157	74	
358.21939	108	
358.28304	44	
358.94848	32	
359.27256	36	
359.99750	112	
360.07966	50	
360.16428	48	
362.54521	76	
END IONS

###FS:    #m/z: 319.93693 #charge 2+
###MS: 353
###MSMS: 354
BEGIN IONS
TITLE=Cmpd 64, +MS2(319.9369), 23.0eV, 2.7min #354
RTINSECONDS=163.43
SCANS=353-354
PEPMASS=319.93693	38822
CHARGE=2+
188.10096	38	
196.92262	32	
196.95306	58	
198.95782	64	
200.91794	128	
201.05771	100	
201.13892	70	
206.10429	50	
208.04600	32	
208.96716	74	
211.86555	40	
214.09192	52	
214.93671	372	
215.01113	58	
217.17441	50	
218.90537	50	
218.93860	66	
219.97251	504	1+
220.06673	38	
220.11298	48	
221.11170	62	
228.85084	104	
229.96083	58	
230.89347	74	
232.95173	36	
233.96333	78	
234.96146	78	
236.87990	60	
236.92622	154	
237.98868	638	1+
238.91671	64	
239.97226	32	
240.09174	66	
241.09784	44	
241.91783	32	
242.93657	80	
242.99331	38	
243.45687	82	
243.93559	302	1+
245.97880	76	
248.63750	32	
253.44362	80	
253.96166	124	
254.93903	156	
255.90855	132	
255.99971	668	
256.86125	52	
256.92075	74	
258.05469	36	
258.96325	58	
260.96070	80	
261.94267	78	
262.45096	98	
264.88422	98	
265.89572	78	
272.92978	62	
273.93863	64	
274.00036	44	
274.87766	56	
274.92577	56	
274.96369	46	
277.91619	116	
278.14773	76	
278.76957	50	
279.00778	44	
279.04221	68	
279.11016	1198	1+
280.01868	70	
282.21867	50	
282.88942	46	
284.89866	60	
286.86670	34	
295.92419	192	
296.93067	80	
300.91328	38	
304.87481	66	
310.85121	50	
314.86441	46	
314.93946	84	
315.97076	62	
317.92878	52	
319.14806	34	
320.11387	64	
320.22277	44	
322.88852	64	
331.92919	68	
333.87551	52	
335.98997	56	
338.88323	58	
339.91355	44	
340.85404	70	
340.90847	68	
341.91269	42	
347.88363	36	
348.87065	78	
352.88394	38	
356.88935	48	
358.88792	48	
360.91672	48	
366.91469	54	
368.93856	38	
369.88212	48	
370.81113	44	
370.92545	72	
381.79313	34	
384.89497	112	
386.89422	64	
387.92366	72	
398.92926	60	
413.91669	60	
447.92179	36	
482.00118	40	
484.79624	56	
485.28629	46	
511.97976	402	1+
521.80815	46	
529.84213	36	
542.81424	56	
END IONS

###FS:    #m/z: 763.64501 #charge 3+
###MS: 944
###MSMS: 945
BEGIN IONS
TITLE=Cmpd 65, +MS2(763.6450), 35.3eV, 8.0min #945
RTINSECONDS=482.432
SCANS=944-945
PEPMASS=763.64501	11642
CHARGE=3+
221.14795	60	
226.10091	112	
234.97414	70	
240.93615	58	
253.08196	44	
256.11929	42	
267.08016	74	
276.91161	62	
289.11279	100	
290.90946	52	
294.92623	72	
305.14636	86	
309.20604	38	
310.12935	346	1+
310.17813	48	
312.13240	50	
312.93622	54	
316.16650	44	
317.94764	38	
323.16248	306	1+
325.13259	146	
325.18242	48	
328.13340	258	1+
339.15471	60	
341.17109	276	1+
343.80988	46	
350.06927	50	
359.18358	90	
374.90954	42	
381.87171	52	
393.00495	46	
403.88119	48	
410.93660	36	
414.90100	50	
415.68303	78	
423.03461	64	
428.86919	44	
432.86719	70	
433.86968	62	
444.28489	32	
447.83817	50	
451.89258	46	
466.84607	60	
472.87459	34	
474.84844	70	
490.19740	322	1+
490.88267	54	
492.88780	94	
493.85536	48	
495.84503	56	
496.69452	34	
503.31793	48	
504.21301	38	
508.21092	44	
508.91888	58	
509.90778	36	
510.88953	90	
511.88561	174	
511.94188	66	
515.21744	60	
521.25763	32	
527.87014	42	
528.88417	60	
533.83035	40	
534.85188	34	
543.15269	42	
551.86464	32	
560.84500	40	
566.81966	44	
568.83366	38	
570.85082	34	
571.87053	54	
572.80023	72	
573.82447	44	
586.55836	72	
588.87131	68	
590.79981	56	
592.51341	56	
592.71725	80	
602.69517	64	
603.37022	86	
605.80223	32	
608.79749	248	1+
610.91481	62	
611.86002	34	
613.79445	52	
613.91212	40	
619.74226	50	
626.81412	382	1+
626.95829	40	
628.80816	74	
628.90906	74	
632.44453	42	
632.76398	32	
636.89414	64	
644.81530	98	
646.82913	42	
647.39651	52	
649.82374	56	
651.73298	44	
652.26388	110	
653.30093	52	
662.71428	40	
663.82808	40	
665.28338	40	
666.27319	48	
670.79581	32	
672.81834	50	
677.82930	34	
685.73023	56	
685.79697	32	
686.78393	124	
687.78968	78	
690.76060	68	
692.88679	38	
704.81465	36	
705.78797	184	1+
707.03197	36	
707.77445	108	
721.85012	50	
722.74040	44	
722.80255	46	
723.78098	36	
726.77012	40	
733.74462	50	
782.75724	64	
814.31711	50	
827.36231	44	
959.66483	32	
990.60769	40	
END IONS

###FS:    #m/z: 763.64308 #charge 3+
###MS: 947
###MSMS: 948
BEGIN IONS
TITLE=Cmpd 66, +MS2(763.6431), 35.3eV, 8.1min #948
RTINSECONDS=483.666
SCANS=947-948
PEPMASS=763.64308	19864
CHARGE=3+
221.14656	92	
223.07688	76	
226.11160	68	
229.10463	66	
234.95755	120	
237.58930	32	
239.17536	76	
241.10736	66	
249.14257	94	
252.13797	78	
254.16205	32	
256.10817	96	
263.12957	84	
271.09410	58	
273.13989	50	
274.11618	72	
276.14598	46	
282.08228	52	
286.12697	46	
287.11470	58	
289.11513	54	
290.90927	40	
294.93059	52	
296.91488	34	
301.46095	94	
302.03991	74	
305.13779	46	
310.07105	38	
310.12439	980	1+
311.30945	44	
316.16684	30	
323.15599	432	
325.10665	60	
326.13029	46	
328.13443	446	1+
341.16654	822	
341.22940	42	
342.19818	48	
348.15081	54	
355.05316	48	
355.88749	58	
361.18198	82	
363.08623	60	
374.90726	102	
415.68636	70	
426.86508	60	
431.90546	30	
432.91224	52	
434.91054	78	
445.83315	52	
447.82691	30	
448.92771	40	
450.33735	48	
454.16111	48	
454.79425	62	
457.84048	54	
458.83435	58	
462.83688	44	
467.86226	40	
474.87402	40	
475.86956	46	
477.83833	50	
483.93677	42	
490.20155	236	1+
490.29377	40	
490.88736	42	
491.87129	166	1+
496.85735	48	
503.23846	172	1+
507.86500	48	
508.84488	42	
508.92798	54	
510.89189	42	
510.96296	42	
521.23162	88	
523.24859	102	
528.86859	68	
537.81169	66	
541.11559	48	
548.82781	50	
552.84998	230	1+
553.49195	36	
563.90390	38	
564.56461	30	
568.80368	86	
568.86610	54	
569.86426	42	
570.81469	112	
573.84612	86	
584.89073	50	
587.93888	32	
588.82929	30	
590.78123	70	
603.79023	58	
605.79137	34	
608.80694	78	
608.88627	36	
609.79371	120	1+
626.81195	412	1+
627.87028	46	
627.93978	34	
628.79784	104	
630.70654	34	
630.82765	74	
632.77138	60	
644.86708	58	
644.95896	50	
649.28358	138	1+
652.26536	164	
654.25670	56	
654.75215	56	
655.74792	34	
660.50966	32	
660.90587	34	
662.74519	66	
664.79770	64	
665.27107	30	
666.23561	30	
668.79832	78	
668.94670	38	
669.77489	44	
670.73398	46	
673.75599	56	
675.77063	50	
680.82993	30	
681.76264	50	
682.81270	40	
686.69459	32	
686.78276	34	
686.88634	48	
687.70636	44	
687.76118	228	1+
700.76539	40	
703.73143	48	
704.10410	40	
704.80465	72	
704.91161	44	
705.77713	128	1+
721.78609	42	
727.85077	42	
728.82378	30	
732.83438	64	
733.75189	52	
814.32154	34	
815.34863	30	
816.46707	48	
1824.62457	70	
1874.28394	36	
END IONS

###FS:    #m/z: 763.64161 #charge 3+
###MS: 949
###MSMS: 950
BEGIN IONS
TITLE=Cmpd 67, +MS2(763.6416), 35.3eV, 8.1min #950
RTINSECONDS=484.323
SCANS=949-950
PEPMASS=763.64161	23138
CHARGE=3+
204.11108	42	
229.08225	68	
234.95145	96	
241.08344	44	
241.12007	66	
243.47065	70	
254.96647	30	
255.95303	26	
256.11968	66	
263.14216	80	
268.11316	42	
268.17947	50	
278.14873	70	
281.95352	66	
282.09226	68	
282.13161	46	
286.11838	94	
289.10739	142	
294.92328	214	1+
305.14203	40	
306.13993	42	
310.12569	788	1+
323.15906	186	
325.13390	328	
327.13310	52	
328.14082	144	
340.58916	32	
341.16923	640	1+
344.16476	72	
346.14787	96	
395.26246	54	
412.91202	54	
414.89966	66	
415.67223	80	
416.19661	72	
418.98188	78	
424.68143	62	
428.86593	30	
430.91459	100	
431.90764	42	
432.90817	108	
434.00877	30	
447.83401	54	
448.83255	42	
453.89884	54	
456.85035	48	
470.46051	64	
480.85701	64	
485.20706	98	
488.84779	50	
490.19653	392	
492.83921	30	
492.88359	108	
493.54882	70	
497.22101	46	
503.22785	242	
503.39368	26	
508.22164	28	
508.35794	28	
508.88009	34	
509.89467	154	1+
511.93666	56	
521.22755	72	
521.77666	60	
523.25278	28	
529.90505	38	
535.50551	32	
535.83314	28	
547.26711	46	
549.85600	32	
551.85419	46	
552.81611	46	
554.78428	28	
569.85428	154	1+
575.24724	64	
586.81688	42	
588.82467	62	
590.78912	126	
592.78180	46	
595.88790	30	
606.27133	34	
608.79871	98	1+
609.00738	56	
612.80622	76	
617.88791	52	
626.80407	166	1+
626.86843	52	
626.94404	26	
628.18579	28	
630.81951	66	
644.84005	72	
646.80690	84	
647.28831	44	
649.82811	174	1+
650.89193	38	
652.26220	156	1+
654.91109	34	
655.78502	30	
665.28934	48	
666.29710	30	
667.79987	32	
668.75447	78	
668.86294	52	
669.59170	60	
669.78089	40	
670.25240	34	
670.82333	28	
671.87797	48	
676.76319	30	
676.89486	38	
680.77157	48	
684.72813	138	1+
690.76083	86	
692.78764	32	
700.77723	48	
703.74752	32	
704.80455	48	
707.77519	48	
708.01058	28	
768.48265	44	
772.30131	48	
796.31007	70	
814.33215	96	
847.38285	34	
977.36293	40	
978.44205	26	
END IONS

###FS:    #m/z: 817.66404 #charge 3+
###MS: 951
###MSMS: 952
BEGIN IONS
TITLE=Cmpd 68, +MS2(817.6640), 40.9eV, 8.1min #952
RTINSECONDS=484.983
SCANS=951-952
PEPMASS=817.66404	13118
CHARGE=3+
208.11188	56	
225.02210	48	
226.11989	126	
234.95335	80	
235.95701	34	
239.08462	52	
246.06276	48	
247.14222	42	
249.13656	56	
249.17243	46	
252.96042	70	
254.05439	52	
258.11459	62	
264.08482	44	
286.13111	46	
289.10760	40	
294.93129	56	
295.92475	40	
310.12545	1238	1+
323.15587	522	1+
323.46907	34	
325.13217	168	
328.13740	428	1+
341.16667	666	1+
343.17062	60	
346.14611	56	
347.15859	72	
356.87848	68	
365.13418	56	
372.11266	46	
376.87424	32	
390.12062	34	
391.86729	52	
395.40277	70	
407.19162	44	
424.69893	86	
425.68880	48	
428.88025	82	
429.89107	44	
442.01834	38	
446.89218	64	
449.87235	42	
456.88427	36	
459.21706	50	
468.87425	64	
470.12063	48	
470.84957	40	
472.86891	50	
478.70997	46	
486.23562	56	
487.18696	52	
490.19871	176	
503.22260	400	1+
506.86985	36	
507.86425	80	
508.91193	106	
510.71392	52	
521.24052	40	
523.23277	40	
544.19979	36	
548.82318	76	
550.23032	48	
564.77245	38	
577.34006	70	
579.89941	56	
595.20657	60	
609.88884	70	
610.81783	50	
610.91621	46	
616.23983	94	
623.75741	72	
626.78273	32	
627.79177	42	
637.77405	44	
640.00941	84	
644.81953	58	
645.83250	68	
652.27196	68	
661.91653	64	
665.27444	52	
667.82793	44	
671.29253	38	
677.79781	36	
685.75200	50	
686.76667	62	
689.05684	82	
690.98805	46	
693.66287	32	
698.71605	50	
701.70741	40	
703.86851	44	
707.43080	68	
711.73303	46	
713.05677	54	
716.75194	36	
717.67900	66	
718.91073	56	
735.69421	48	
735.76020	68	
750.72927	46	
753.74559	42	
754.36271	36	
757.68417	50	
760.79808	40	
768.74321	44	
772.73839	34	
779.30977	50	
781.71475	38	
794.80028	34	
812.73343	50	
815.32751	74	
840.64735	34	
848.37735	56	
856.54308	38	
988.51690	50	
990.44125	62	
992.41003	32	
END IONS

###FS:    #m/z: 763.64392 #charge 3+
###MS: 953
###MSMS: 954
BEGIN IONS
TITLE=Cmpd 69, +MS2(763.6439), 35.3eV, 8.1min #954
RTINSECONDS=485.621
SCANS=953-954
PEPMASS=763.64392	32958
CHARGE=3+
219.00739	52	
220.96019	58	
221.13983	66	
234.95410	58	
241.01948	28	
244.11333	44	
244.46296	50	
247.13078	52	
249.14370	76	
252.11277	74	
252.95978	56	
256.11541	118	
256.74718	24	
257.05754	62	
257.11976	62	
259.08974	32	
271.10021	56	
282.10474	70	
289.14632	60	
296.64320	104	
298.77736	36	
302.17794	46	
305.13350	32	
308.93514	54	
310.12630	654	1+
310.74877	26	
312.12725	42	
320.34639	36	
323.16351	188	
325.13875	96	
326.12462	44	
328.14217	178	
328.43795	58	
332.88829	50	
333.99107	56	
341.16337	360	1+
346.13532	70	
356.24096	22	
356.92775	42	
359.17983	114	
360.17970	72	
368.85413	50	
372.90890	78	
397.18720	30	
397.89729	50	
404.18845	36	
410.85735	44	
418.24274	24	
423.11481	50	
428.77121	32	
429.98600	38	
472.85362	24	
481.92235	42	
488.82504	72	
490.20061	110	
490.84552	50	
490.95395	22	
491.24851	36	
491.88852	52	
492.86973	26	
493.87612	48	
494.83263	64	
494.87515	58	
503.24523	36	
504.23251	48	
504.53730	30	
509.87865	164	1+
509.90960	44	
512.87473	74	
521.24725	74	
530.81200	36	
531.90810	50	
548.80237	44	
557.35065	36	
564.56247	22	
566.84396	32	
568.84793	48	
570.82236	34	
570.87174	30	
573.88097	48	
574.81164	34	
584.83636	30	
587.86839	40	
588.83674	40	
595.75894	62	
608.83706	64	
610.80965	44	
616.23347	24	
626.80557	140	1+
628.75797	40	
632.66826	84	
636.77719	70	
644.81376	62	
645.71902	64	
650.72242	42	
652.25072	68	
653.26882	76	
654.76617	64	
661.48364	34	
667.03982	58	
670.77802	22	
673.75102	48	
676.99244	66	
679.59425	20	
680.74103	46	
686.82534	22	
691.74074	30	
703.74064	38	
704.66220	46	
704.78638	38	
705.74377	112	
709.82269	34	
710.77597	56	
713.77453	46	
729.81276	20	
746.81269	66	
923.98527	70	
990.53990	36	
991.42638	34	
1249.59530	36	
END IONS

###FS:    #m/z: 817.66485 #charge 3+
###MS: 953
###MSMS: 955
BEGIN IONS
TITLE=Cmpd 70, +MS2(817.6648), 40.9eV, 8.1min #955
RTINSECONDS=485.681
SCANS=953,955
PEPMASS=817.66485	19366
CHARGE=3+
216.11885	50	
226.10486	90	
234.95414	40	
234.98871	70	
249.08458	32	
252.96095	44	
256.10636	68	
257.10823	72	
268.10912	82	
275.96409	54	
284.12824	56	
286.12349	30	
288.97413	58	
289.10711	222	1+
295.92552	50	
300.10056	54	
305.05197	70	
305.14677	46	
305.36500	30	
310.12656	968	1+
312.18867	70	
314.91809	50	
323.15858	476	1+
325.13435	170	
327.14969	74	
328.13675	234	
329.14088	96	
335.16717	66	
341.16828	244	
346.15716	28	
357.10277	48	
361.07214	62	
372.21361	40	
384.26244	38	
395.08923	36	
401.16340	46	
414.85772	38	
425.19642	62	
427.27372	38	
427.84348	28	
428.88339	118	
490.19558	232	
492.87365	54	
503.12708	44	
503.23452	110	
506.86009	36	
521.26603	46	
522.23873	56	
522.27977	60	
564.80913	58	
568.19084	38	
571.81419	32	
583.76158	38	
616.23081	54	
638.76107	44	
639.81654	56	
643.13368	30	
652.39667	34	
653.24936	40	
665.28340	40	
667.03827	80	
685.32416	36	
685.75833	30	
694.16769	46	
696.64661	56	
700.20795	56	
713.81408	50	
724.71589	36	
734.74243	54	
739.75988	38	
759.73833	28	
760.21844	54	
780.70769	28	
784.74302	28	
798.78271	50	
827.36334	52	
END IONS

###FS:    #m/z: 817.66440 #charge 3+
###MS: 956
###MSMS: 957
BEGIN IONS
TITLE=Cmpd 71, +MS2(817.6644), 40.9eV, 8.1min #957
RTINSECONDS=486.373
SCANS=956-957
PEPMASS=817.66440	23552
CHARGE=3+
193.96175	78	
212.07351	64	
212.11590	50	
218.08093	48	
221.10014	82	
221.15168	50	
223.08416	60	
226.10621	70	
229.09428	54	
236.93865	106	
236.97519	88	
237.14014	66	
240.65324	26	
246.06701	42	
247.11163	40	
252.97572	66	
256.10795	148	
268.12820	62	
270.97735	58	
271.08567	46	
277.23861	36	
282.09231	80	
287.12837	32	
294.43087	70	
294.92757	84	
295.92376	62	
296.93210	38	
304.93147	54	
305.15646	40	
306.13422	46	
310.12657	1020	1+
310.48584	50	
312.12984	94	
313.95549	30	
323.15660	730	1+
325.13303	208	1+
328.13512	448	1+
328.23887	38	
328.64271	34	
341.16644	864	1+
341.41710	86	
346.14837	124	
349.04930	64	
350.98907	36	
359.17159	30	
359.61395	26	
366.15866	54	
375.90398	22	
397.13382	36	
406.04567	20	
410.87643	62	
422.22255	56	
423.21121	80	
424.18506	50	
429.10131	22	
446.89341	126	
447.87649	36	
454.84534	54	
469.91324	56	
469.96732	110	
470.29168	50	
472.21847	44	
474.18114	48	
486.21958	30	
487.91778	44	
490.20178	444	1+
490.31793	48	
490.99861	42	
492.33722	32	
496.70648	72	
502.77159	26	
503.23670	242	1+
503.60520	46	
506.70732	24	
508.88866	68	
509.24620	26	
511.20591	46	
521.23546	96	
521.38485	40	
522.25073	80	
528.25845	24	
553.81621	50	
564.80165	34	
566.81049	26	
566.89359	58	
567.79937	36	
574.81887	36	
575.99833	28	
578.24862	58	
584.78155	38	
593.84648	24	
596.90866	22	
604.30560	44	
612.78038	24	
616.23949	62	
621.73786	38	
626.80032	50	
638.76438	38	
652.25127	30	
658.68984	30	
659.06085	26	
665.28334	46	
667.62648	24	
667.75215	26	
672.79698	54	
686.37808	36	
686.77208	48	
690.77456	56	
701.75320	30	
704.15909	36	
714.07154	20	
718.85863	38	
720.03632	62	
722.87306	30	
723.81652	24	
725.79574	22	
727.75685	28	
728.25077	36	
731.08052	88	
732.78817	28	
739.66101	50	
744.16988	36	
745.17070	48	
750.71762	24	
752.71687	34	
753.76222	42	
765.70683	24	
766.31038	24	
780.30582	60	
786.33575	28	
814.32757	34	
815.86009	28	
976.40121	24	
1102.47872	22	
END IONS

###FS:    #m/z: 763.64402 #charge 3+
###MS: 956
###MSMS: 958
BEGIN IONS
TITLE=Cmpd 72, +MS2(763.6440), 35.3eV, 8.1min #958
RTINSECONDS=486.417
SCANS=956,958
PEPMASS=763.64402	35484
CHARGE=3+
216.94528	58	
226.10270	54	
234.95791	40	
235.06016	30	
235.95743	48	
272.24540	72	
282.15735	110	
285.76617	24	
286.12201	52	
289.10659	56	
305.15370	96	
310.12754	216	
311.12896	192	
314.92713	48	
323.17421	140	
324.15726	40	
325.13425	92	
328.13800	232	
341.16884	624	1+
343.17587	84	
349.26960	26	
372.90794	56	
398.96822	54	
412.88779	68	
414.90345	26	
415.67973	28	
416.17606	60	
430.89916	50	
432.90872	30	
441.09446	26	
472.91483	72	
488.84700	52	
490.19196	110	
491.19937	112	
491.88707	40	
492.87507	88	
494.96651	48	
497.22586	56	
503.23133	172	
509.88319	40	
509.92941	34	
510.21816	28	
510.89455	50	
511.88623	36	
527.85102	32	
535.82086	62	
538.91687	30	
552.94621	30	
567.84265	28	
572.88185	80	
573.75522	40	
574.13344	32	
588.87462	88	
590.78489	26	
602.81392	42	
608.86766	34	
610.79133	36	
613.83231	46	
624.90493	46	
626.81275	106	
632.73486	50	
642.86831	44	
650.74217	58	
654.71910	42	
664.79499	46	
678.76171	36	
682.77437	34	
685.72097	30	
686.80713	56	
687.79963	26	
690.78676	40	
691.56772	36	
691.76172	58	
692.77078	22	
693.75264	42	
709.81554	30	
1044.39644	36	
1108.41993	36	
1118.44414	36	
END IONS

###FS:    #m/z: 817.66396 #charge 3+
###MS: 959
###MSMS: 960
BEGIN IONS
TITLE=Cmpd 73, +MS2(817.6640), 40.9eV, 8.1min #960
RTINSECONDS=487.099
SCANS=959-960
PEPMASS=817.66396	31640
CHARGE=3+
167.50114	18	
182.70123	36	
183.17715	18	
194.21572	24	
204.66680	18	
210.47774	18	
223.05714	34	
226.10797	52	
229.08943	52	
241.95524	74	
245.17396	52	
246.88603	64	
251.06558	34	
252.12457	76	
252.97672	82	
256.11404	104	
257.10785	106	
260.21570	36	
269.10979	66	
282.09110	34	
286.12118	104	
289.11555	30	
294.92873	48	
307.12454	84	
310.12697	876	1+
311.33461	28	
312.12490	80	
313.12160	74	
314.27682	26	
323.15378	588	1+
323.90003	100	
325.13957	184	1+
328.13174	470	1+
328.21926	58	
330.13881	50	
331.91570	44	
332.90667	70	
332.97522	38	
341.16804	886	1+
346.14284	84	
353.89879	58	
355.14398	30	
359.17845	138	
360.15765	56	
388.17762	28	
430.89052	40	
446.88102	50	
459.86484	68	
467.86112	42	
468.88399	38	
476.82163	48	
479.21720	56	
490.19348	576	1+
491.87080	32	
492.84489	30	
496.70193	18	
497.23135	44	
503.23551	384	
505.23581	72	
506.87462	34	
507.23139	40	
508.20764	38	
521.24087	114	
522.22757	74	
523.24078	54	
556.40253	18	
566.80749	36	
587.78042	48	
588.79822	58	
591.27075	50	
618.79465	40	
624.71001	24	
626.79755	32	
629.18618	70	
641.23676	70	
643.45059	34	
644.81602	70	
645.23983	30	
647.26930	68	
652.26480	178	
654.70250	20	
656.44428	20	
665.28761	70	
666.29450	56	
671.27027	34	
679.57372	18	
680.74139	36	
683.31448	68	
696.74033	26	
707.69733	78	
717.76301	36	
730.76705	18	
732.66027	22	
734.37869	44	
737.33062	28	
737.68223	34	
739.68726	44	
743.31306	30	
759.74230	22	
762.69710	82	
764.69993	48	
764.84979	26	
772.75399	48	
779.71686	44	
812.30116	18	
814.29911	34	
815.33489	34	
830.36018	232	1+
920.34112	40	
976.41672	40	
988.19553	44	
989.43552	64	
1082.51116	18	
1184.82788	36	
1460.33281	36	
1530.69298	18	
1810.20500	18	
2001.85915	18	
2110.45100	38	
END IONS

###FS:    #m/z: 763.64389 #charge 3+
###MS: 959
###MSMS: 961
BEGIN IONS
TITLE=Cmpd 74, +MS2(763.6439), 35.3eV, 8.1min #961
RTINSECONDS=487.159
SCANS=959,961
PEPMASS=763.64389	33700
CHARGE=3+
212.09263	56	
218.94324	56	
220.13633	30	
226.09856	186	
232.11678	74	
233.44673	76	
249.13967	56	
256.11655	92	
262.15046	56	
264.08529	64	
267.07956	80	
274.10970	38	
274.95573	46	
280.98516	34	
286.12298	48	
289.12174	44	
290.87792	72	
294.91658	46	
305.14736	90	
307.12336	58	
310.12433	1140	1+
320.35552	44	
323.15746	266	1+
325.13447	168	1+
328.14041	122	
331.47278	40	
338.90035	72	
341.17117	152	
341.72554	28	
343.17599	40	
351.19084	40	
352.94508	42	
359.18691	36	
396.88757	72	
397.89285	48	
404.23627	66	
415.67802	52	
416.18986	76	
431.89841	102	
432.90618	116	
454.19444	32	
456.84536	28	
462.85441	46	
472.17143	34	
474.41877	38	
474.59848	44	
480.88994	40	
484.90452	32	
485.21980	30	
486.32541	34	
490.21195	108	
490.81114	48	
490.87366	40	
491.90426	48	
492.88924	32	
493.87920	34	
497.21038	50	
503.23704	52	
504.23672	58	
505.23267	56	
507.85116	34	
508.88669	60	
510.89570	162	1+
512.81320	32	
521.23307	40	
523.90164	66	
548.79931	42	
550.89987	36	
551.84641	124	1+
554.75806	56	
566.82768	74	
567.82035	66	
569.86788	60	
571.85567	118	1+
584.81097	90	
585.83783	62	
588.86558	32	
589.88718	46	
590.78895	56	
608.79453	92	
609.80608	56	
610.92190	38	
616.24159	44	
620.83305	60	
626.80863	378	1+
627.80894	228	1+
636.82280	40	
644.81150	40	
648.85440	36	
649.84221	68	
650.78814	32	
652.26447	118	
653.34263	66	
656.93183	52	
657.78078	48	
658.77170	52	
662.77975	68	
662.84180	64	
665.29983	54	
667.28229	54	
668.77579	30	
672.78331	32	
674.75575	50	
681.02233	28	
686.79738	70	
688.76171	32	
691.15476	32	
691.76863	44	
692.76289	58	
692.83360	42	
692.92657	28	
701.93153	30	
710.76536	50	
711.52650	30	
721.29874	54	
722.80133	36	
781.29445	54	
976.36766	30	
END IONS

###FS:    #m/z: 817.66407 #charge 3+
###MS: 962
###MSMS: 963
BEGIN IONS
TITLE=Cmpd 75, +MS2(817.6641), 40.9eV, 8.1min #963
RTINSECONDS=487.84
SCANS=962-963
PEPMASS=817.66407	36104
CHARGE=3+
226.09473	166	
227.11393	56	
230.12722	70	
234.95380	72	
241.11610	68	
241.97851	20	
252.14220	84	
253.11944	76	
256.11408	52	
259.11663	58	
268.10302	40	
271.11248	36	
276.09834	70	
276.91093	72	
277.91023	42	
281.18724	44	
282.08633	62	
286.12177	94	
289.12139	50	
294.91288	46	
302.13761	44	
303.09024	78	
305.14598	174	
310.12217	1170	1+
315.93791	40	
316.64928	42	
319.17102	50	
323.15586	976	1+
325.12708	264	1+
328.13528	412	1+
328.76650	18	
329.17175	54	
330.14444	52	
332.98040	76	
341.16461	728	1+
346.14351	82	
347.27978	30	
360.18859	24	
367.18975	62	
371.20787	36	
385.12188	18	
395.11641	54	
399.22061	42	
407.19277	76	
411.86934	54	
414.88550	56	
416.18713	28	
424.68228	54	
436.94078	36	
443.45512	18	
451.77480	56	
451.86986	40	
457.89587	48	
484.96921	36	
485.23247	44	
487.25104	38	
490.19434	378	1+
490.26587	20	
492.17297	46	
493.23283	30	
496.71756	72	
503.22863	110	
503.49913	44	
504.22433	62	
505.23994	42	
505.80642	36	
508.86451	36	
521.24743	62	
521.65549	36	
522.23782	36	
528.78249	48	
548.81302	28	
577.75054	100	
579.54475	92	
582.49744	18	
582.80364	32	
598.11748	62	
620.80795	74	
630.78588	54	
632.72599	48	
633.88354	18	
636.16324	36	
638.76211	26	
652.25261	28	
653.26858	44	
659.18194	18	
666.29373	26	
673.75394	22	
674.44257	20	
699.58835	18	
701.43017	18	
713.70322	112	
733.70806	46	
734.74927	46	
736.64954	36	
744.20218	46	
745.67866	56	
747.73784	38	
765.25292	18	
767.74662	58	
781.72860	78	
827.42157	30	
839.58990	18	
845.95925	18	
854.35867	18	
862.76083	22	
977.42293	38	
989.54780	46	
1179.76370	100	
1320.48154	18	
1365.29444	18	
1389.29746	18	
1529.11123	18	
1529.26527	36	
1536.12757	18	
1584.88657	36	
1785.57561	18	
1926.37378	18	
1938.00899	18	
2087.73045	18	
END IONS

###FS:    #m/z: 763.64353 #charge 3+
###MS: 962
###MSMS: 964
BEGIN IONS
TITLE=Cmpd 76, +MS2(763.6435), 35.3eV, 8.1min #964
RTINSECONDS=487.9
SCANS=962,964
PEPMASS=763.64353	35758
CHARGE=3+
215.07749	36	
226.10114	130	
226.16918	46	
233.09822	48	
236.95056	36	
256.12249	138	
257.11484	54	
271.09618	88	
282.10403	106	
286.13011	38	
289.10789	128	
295.92926	46	
302.13708	76	
305.15186	34	
310.12471	542	1+
322.91184	32	
323.15596	702	1+
325.13345	114	
328.13959	154	
328.21061	42	
337.21653	38	
341.16877	386	1+
341.71329	56	
359.17555	112	
360.02554	72	
372.92383	76	
373.24234	66	
374.89926	44	
376.12004	34	
400.17550	54	
414.90125	50	
428.87455	40	
430.86662	74	
446.83669	40	
453.92612	50	
455.93159	32	
462.84815	38	
463.85570	48	
480.85551	38	
486.84019	56	
487.28100	36	
490.19391	112	
490.87073	42	
503.22291	92	
504.23641	52	
505.24574	94	
510.88623	74	
517.81274	50	
521.01957	76	
521.23482	174	1+
521.29560	72	
534.81340	32	
535.82689	40	
552.83407	60	
554.83557	66	
555.56431	30	
570.87309	40	
572.81185	34	
573.85739	50	
576.07723	60	
584.82827	30	
590.78003	134	
592.83384	44	
602.80695	32	
608.79449	62	
610.76662	48	
623.78972	32	
627.81795	52	
628.81571	38	
628.87618	60	
632.95780	32	
634.24770	30	
640.76609	38	
645.86675	48	
649.82310	46	
650.76853	40	
652.27544	30	
652.92090	90	
658.72289	44	
664.69905	30	
665.29855	36	
668.79652	58	
672.77689	88	
682.77673	40	
683.74584	40	
686.79120	30	
687.78616	46	
691.78824	38	
704.81379	30	
706.76790	38	
707.29696	36	
709.79412	46	
722.72844	78	
748.85320	40	
814.48035	40	
827.40696	42	
831.52858	48	
849.70604	32	
1886.28565	36	
END IONS

###FS:    #m/z: 817.66452 #charge 3+
###MS: 965
###MSMS: 966
BEGIN IONS
TITLE=Cmpd 77, +MS2(817.6645), 40.9eV, 8.1min #966
RTINSECONDS=488.582
SCANS=965-966
PEPMASS=817.66452	37880
CHARGE=3+
199.11862	36	
217.03542	42	
226.09571	120	
227.10336	70	
233.45541	58	
236.97431	70	
241.95670	82	
252.12918	26	
255.96967	24	
256.11412	208	1+
268.11183	108	
282.10062	74	
286.12766	48	
287.88899	62	
296.92832	34	
305.14184	66	
306.15380	56	
307.12110	26	
307.21008	44	
310.03140	24	
310.12487	1400	1+
310.21968	28	
310.37349	30	
310.73019	20	
311.92353	56	
322.07327	30	
322.74512	20	
323.15750	810	1+
324.71854	30	
325.13483	224	
327.13613	68	
328.13609	478	1+
332.17596	38	
333.63146	30	
338.59399	30	
338.92886	52	
340.45319	28	
341.16618	608	1+
341.44468	26	
346.14984	176	
349.08215	50	
356.16304	70	
359.17633	248	
361.17224	60	
366.17918	64	
383.19677	34	
384.17973	32	
403.84990	36	
415.68015	190	
428.90690	40	
441.00341	36	
441.88337	58	
446.89399	30	
451.99700	50	
453.50731	44	
454.85095	44	
485.21808	68	
487.23344	38	
489.57857	22	
490.19906	632	1+
490.34046	46	
490.88706	56	
496.14252	74	
496.71104	62	
503.22924	178	
503.32467	32	
504.23474	140	
505.82063	26	
508.23739	48	
508.90088	44	
512.80788	22	
521.23922	296	1+
521.33207	34	
526.82753	56	
554.82552	60	
564.77459	28	
566.83202	54	
568.82882	48	
571.90423	52	
577.75652	36	
578.24446	46	
581.44393	68	
583.67921	32	
585.75979	24	
589.85578	62	
619.79726	22	
620.63296	54	
624.86744	86	
625.77448	28	
634.27211	46	
641.10117	26	
643.79958	22	
646.84149	26	
652.26948	206	
653.30376	34	
654.26636	22	
655.86203	32	
658.89234	84	
660.18386	34	
662.80781	42	
665.30994	64	
667.74867	20	
673.60094	30	
680.71388	62	
692.72816	32	
694.83561	28	
695.74475	30	
699.89493	50	
712.74176	48	
722.70339	60	
726.69155	54	
727.35790	66	
727.63199	40	
733.01575	20	
734.79657	38	
741.73374	26	
744.81857	56	
753.19703	52	
758.07966	70	
760.76884	66	
762.69395	28	
763.72023	70	
780.73449	20	
791.20302	20	
807.57259	44	
814.32198	52	
828.34968	42	
832.33789	36	
848.36525	100	1+
848.44614	52	
995.53541	22	
1963.13054	20	
END IONS

###FS:    #m/z: 763.64502 #charge 3+
###MS: 965
###MSMS: 967
BEGIN IONS
TITLE=Cmpd 78, +MS2(763.6450), 35.3eV, 8.1min #967
RTINSECONDS=488.646
SCANS=965,967
PEPMASS=763.64502	31048
CHARGE=3+
231.11287	38	
234.96216	74	
236.94676	58	
256.10559	80	
267.54183	36	
271.10259	58	
272.92633	40	
278.91500	38	
286.12429	48	
289.12496	46	
292.16566	34	
305.14835	64	
307.12310	50	
310.12422	910	1+
323.16018	222	1+
325.13521	222	
326.16211	64	
328.13551	426	1+
332.86818	50	
333.14293	40	
340.53068	38	
341.17254	494	1+
346.14685	42	
359.18448	52	
366.96103	54	
376.87580	94	
379.91423	48	
412.89324	46	
413.89087	36	
415.67658	62	
430.96157	54	
432.91520	112	
433.95914	48	
444.83305	32	
449.83418	58	
449.92416	34	
451.87670	48	
462.85684	76	
473.88545	44	
474.84479	56	
480.87424	32	
485.21218	34	
490.19568	260	1+
491.28910	38	
492.88438	50	
496.70588	52	
496.76256	72	
497.20352	70	
503.22649	238	1+
508.88105	44	
509.85890	56	
518.80939	58	
521.26525	72	
550.60902	50	
550.84730	48	
552.84068	66	
552.92052	58	
553.82220	96	
555.04845	42	
577.79480	34	
593.81741	32	
603.91818	36	
608.80003	106	
614.82168	62	
621.78192	48	
626.81303	206	
626.93946	46	
627.89285	80	
628.81624	56	
628.86784	36	
636.29845	38	
638.75369	46	
646.81394	32	
650.74714	38	
650.82209	58	
652.27802	70	
653.25787	48	
655.78613	42	
657.70970	38	
665.30545	106	
686.74929	50	
687.77985	74	
688.73931	48	
692.72940	40	
704.38868	56	
704.70316	38	
704.77201	54	
705.80577	46	
755.54800	62	
782.38752	36	
814.30372	58	
881.33801	38	
2048.97501	36	
END IONS

###FS:    #m/z: 817.66451 #charge 3+
###MS: 968
###MSMS: 969
BEGIN IONS
TITLE=Cmpd 79, +MS2(817.6645), 40.9eV, 8.2min #969
RTINSECONDS=489.342
SCANS=968-969
PEPMASS=817.66451	42630
CHARGE=3+
166.08529	18	
204.11692	20	
209.75453	36	
218.12768	60	
226.10421	82	
235.95270	40	
242.98713	80	
246.08779	50	
248.09765	54	
248.95064	42	
250.97077	80	
256.12050	164	
258.09844	44	
273.19509	44	
274.14087	26	
284.57522	18	
286.12674	78	
289.11876	36	
294.42150	86	
294.92055	108	
295.12980	48	
295.16430	30	
296.67045	32	
305.14519	108	
310.12453	1226	1+
310.18641	22	
310.25608	34	
322.36063	18	
323.15842	706	1+
325.13829	192	
326.14099	22	
328.13590	684	1+
328.17980	42	
333.14682	72	
341.03746	24	
341.17066	950	1+
343.18582	60	
346.14775	152	
347.57138	28	
354.89721	42	
359.18577	270	1+
359.91801	26	
361.16965	32	
365.05565	48	
389.91348	62	
407.89703	18	
410.85392	22	
416.19139	48	
428.91400	30	
431.20346	22	
441.50246	18	
445.78072	18	
446.88066	48	
448.88887	34	
451.95468	52	
456.17801	56	
466.78905	18	
467.14087	18	
474.83506	50	
485.23620	38	
489.21712	56	
490.19984	260	
490.35193	18	
491.23086	102	
492.19811	40	
492.84805	68	
498.20147	20	
503.22738	420	1+
504.27608	40	
508.22463	36	
509.71423	18	
511.88395	24	
518.24321	30	
521.25224	150	1+
526.76647	30	
528.22555	18	
528.75699	36	
544.96542	18	
554.85545	52	
555.85130	74	
564.89137	52	
566.86537	64	
577.71931	56	
579.27335	88	
591.79011	40	
597.98970	44	
606.73771	46	
607.32512	36	
609.92667	32	
620.90453	72	
626.78659	38	
627.79243	40	
629.30266	24	
630.91892	48	
631.83235	22	
644.80515	68	
650.07195	82	
652.25035	110	1+
655.25177	30	
663.82914	32	
665.28096	34	
665.32847	56	
666.31068	34	
667.27077	24	
683.33485	40	
684.28890	68	
684.83103	58	
687.74823	44	
701.01156	44	
717.72851	32	
720.36071	64	
731.74759	42	
740.83342	62	
742.76179	40	
744.68345	52	
747.30749	18	
759.69417	40	
763.70540	30	
764.73744	40	
780.67831	86	
780.75215	36	
814.30037	50	
815.33584	36	
818.52564	44	
869.30639	26	
939.68081	18	
989.46276	26	
992.43745	110	1+
1008.61391	34	
1064.53088	38	
1110.90429	36	
1140.74882	40	
1156.50695	36	
1317.42022	36	
1447.97091	18	
1646.60152	18	
1675.45478	18	
1813.92743	36	
1839.59555	18	
1995.39653	18	
1996.03001	18	
2033.29897	18	
2062.41295	18	
2203.16069	18	
END IONS

###FS:    #m/z: 817.66408 #charge 3+
###MS: 970
###MSMS: 971
BEGIN IONS
TITLE=Cmpd 80, +MS2(817.6641), 40.9eV, 8.2min #971
RTINSECONDS=489.987
SCANS=970-971
PEPMASS=817.66408	35858
CHARGE=3+
200.92754	48	
204.09923	100	
218.42179	70	
222.22205	36	
226.10177	304	
227.12220	70	
229.08623	78	
230.12917	58	
231.12099	86	
234.97329	36	
241.08656	64	
243.11301	28	
244.09380	50	
251.07155	56	
252.62118	60	
252.96896	56	
253.09828	48	
254.97795	54	
256.11778	158	
257.12023	62	
260.15091	44	
263.43577	74	
268.11246	72	
269.12154	58	
271.18491	42	
271.94656	52	
274.11795	52	
286.12228	72	
288.13396	54	
289.10760	78	
294.92962	82	
297.13566	60	
310.12542	1788	1+
310.31943	36	
310.87796	30	
312.15923	88	
322.94080	28	
323.15864	806	1+
323.29371	56	
325.13334	298	1+
328.13710	846	1+
328.21846	50	
331.48131	70	
334.11594	40	
335.86947	74	
340.51054	34	
341.17010	1024	1+
341.22173	78	
342.97492	34	
346.14552	320	1+
347.14728	206	1+
359.18559	220	1+
366.16403	40	
370.92807	36	
372.90777	58	
375.83517	68	
391.01897	42	
394.90752	48	
400.04366	38	
421.17638	44	
424.67694	88	
436.86035	32	
459.85940	32	
464.09496	28	
472.86676	36	
490.19960	256	
490.88946	34	
491.20182	220	
492.21251	124	
492.83183	50	
496.70948	100	
497.93586	42	
498.21694	58	
503.23099	288	1+
503.32288	42	
506.85116	34	
508.21091	48	
517.81525	34	
521.24941	138	1+
540.90759	30	
546.82408	34	
550.88618	44	
552.81047	36	
559.72065	82	
560.23136	68	
561.94173	30	
563.98401	46	
566.86502	30	
567.83246	48	
570.82092	120	1+
575.14801	42	
575.34700	30	
577.75589	64	
578.30097	98	
584.83388	50	
585.33764	50	
585.83603	28	
590.78205	42	
603.31399	38	
604.79835	58	
606.75660	52	
608.05769	82	
609.77302	54	
612.26065	28	
612.80800	48	
613.78895	48	
613.89091	60	
622.79130	48	
626.78660	82	
644.81288	52	
645.80002	64	
651.87335	30	
652.26523	76	
652.34872	50	
653.26201	40	
659.77538	56	
665.29791	50	
667.70579	84	
683.31222	70	
686.74194	34	
688.88785	32	
696.75161	32	
706.91498	88	
716.86247	30	
717.75300	28	
723.67130	84	
725.05584	68	
735.76602	40	
740.83862	42	
764.69258	44	
764.74400	48	
765.71440	30	
782.71166	54	
814.33306	56	
815.32786	52	
815.39671	46	
830.36290	172	1+
940.36696	68	
967.74065	160	1+
992.45175	60	
1008.43963	40	
END IONS

###FS:    #m/z: 817.66583 #charge 3+
###MS: 972
###MSMS: 973
BEGIN IONS
TITLE=Cmpd 81, +MS2(817.6658), 40.9eV, 8.2min #973
RTINSECONDS=490.652
SCANS=972-973
PEPMASS=817.66583	35750
CHARGE=3+
197.82014	34	
202.96150	76	
226.11387	94	
246.06961	34	
249.08618	32	
252.98577	52	
253.07723	60	
256.11387	276	
263.93461	64	
268.11076	94	
271.10117	82	
272.91869	32	
285.16954	34	
289.10814	58	
291.13956	44	
292.10681	34	
298.91725	44	
301.10475	46	
305.14786	36	
309.77996	40	
310.12366	1716	1+
310.29037	46	
311.25971	40	
323.16003	796	1+
325.13784	168	
328.13660	770	1+
329.22376	76	
333.90090	66	
334.37996	64	
341.16732	1244	
341.22403	90	
342.18914	50	
343.40629	82	
344.21879	48	
346.14482	144	
354.90607	40	
356.89811	46	
359.17365	124	
366.18415	42	
373.41504	42	
398.25011	38	
399.17312	50	
414.87819	46	
416.26100	72	
420.86630	70	
424.68955	38	
428.88014	114	
428.95263	54	
429.87774	62	
433.09419	32	
436.23117	76	
446.87952	90	
446.99260	34	
448.89669	72	
449.20588	64	
451.16027	32	
452.93692	32	
453.27691	48	
472.85070	32	
473.00289	78	
490.20745	282	
490.88104	40	
491.29500	44	
492.20268	44	
496.35894	40	
496.59481	32	
496.71567	128	
497.71158	46	
503.23271	534	1+
506.86625	48	
521.23299	282	1+
524.92017	36	
547.89859	52	
566.83231	34	
567.05715	46	
568.82411	36	
577.85253	52	
593.11340	44	
602.20748	36	
604.51879	38	
618.74788	64	
624.21491	52	
624.67456	44	
626.80665	56	
630.81709	80	
634.16886	54	
644.82455	60	
647.26483	62	
648.33653	48	
649.27616	44	
652.26423	390	1+
654.45127	114	
659.80216	76	
665.29839	64	
674.80591	46	
678.71418	72	
683.31267	36	
686.83135	56	
699.88685	42	
708.49934	32	
712.72934	68	
713.38100	72	
722.89292	40	
723.82663	44	
727.25006	32	
732.79023	46	
748.76699	34	
751.75703	76	
752.72103	48	
762.69701	66	
767.37654	42	
768.78958	78	
778.75990	32	
794.71682	34	
814.33855	100	
818.36711	60	
830.35563	350	1+
898.28733	58	
934.37386	40	
976.42688	42	
977.51831	40	
990.45156	42	
1139.50562	36	
END IONS

###FS:    #m/z: 666.24792 #charge 1+
###MS: 1014
###MSMS: 1015
BEGIN IONS
TITLE=Cmpd 82, +MS2(666.2479), 27.0eV, 8.5min #1015
RTINSECONDS=512.862
SCANS=1014-1015
PEPMASS=666.24792	14588
CHARGE=1+
229.09350	50	
232.96856	92	
233.45547	68	
234.95899	124	
252.97097	72	
275.13533	52	
283.04095	38	
294.28747	48	
295.14805	60	
295.91991	60	
296.91924	46	
308.92132	34	
324.17275	46	
343.23024	42	
360.70834	56	
372.91358	64	
381.24158	40	
396.93054	54	
404.18682	34	
414.85870	36	
415.91704	42	
422.92544	46	
424.84388	66	
427.25612	48	
428.87346	72	
429.88704	66	
431.21162	74	
432.89582	108	
437.15194	32	
437.91336	52	
446.88591	98	
448.88951	116	
449.89274	80	
450.88328	166	
452.91931	34	
453.98813	32	
464.90627	52	
465.88678	58	
466.83585	74	
466.90935	102	
466.96314	68	
467.90535	58	
477.86116	34	
488.86319	48	
488.90998	52	
489.12119	40	
490.86290	36	
491.96865	54	
493.88119	36	
498.77649	44	
508.89391	36	
509.93652	32	
510.83776	64	
511.85492	56	
511.89654	74	
513.87012	46	
521.94772	58	
523.82161	48	
526.91664	50	
529.73106	82	
530.77565	44	
533.85388	46	
534.84824	82	
537.82966	58	
540.84650	44	
542.76356	32	
545.28300	66	
548.79966	60	
550.37869	32	
551.87174	40	
562.80386	34	
562.94317	46	
564.72897	64	
564.81307	42	
564.92177	74	
565.79467	58	
565.95190	74	
566.79021	38	
566.86111	72	
567.77122	48	
568.85288	52	
570.83930	84	
576.77157	48	
577.75755	96	
579.79867	42	
582.77283	50	
582.81705	64	
583.80350	236	1+
584.94212	46	
586.29377	34	
594.78099	104	
595.79688	76	
598.96093	58	
599.78344	50	
600.86306	56	
601.79942	70	
602.80932	64	
603.82146	48	
608.79999	152	
612.78695	176	
626.80314	92	
626.95893	52	
630.81394	148	
631.80940	102	
644.81315	60	
648.80692	172	
648.87246	42	
651.84529	62	
665.83850	34	
END IONS

###FS:    #m/z: 666.25079 #charge 1+
###MS: 1016
###MSMS: 1017
BEGIN IONS
TITLE=Cmpd 83, +MS2(666.2508), 27.0eV, 8.6min #1017
RTINSECONDS=513.521
SCANS=1016-1017
PEPMASS=666.25079	17248
CHARGE=1+
208.10375	80	
213.12411	38	
223.15964	74	
229.10598	66	
232.95185	58	
233.47097	98	
234.96120	180	
241.96027	84	
252.12159	42	
262.94645	58	
280.95450	62	
288.98103	44	
296.93775	36	
300.14961	64	
306.11210	38	
319.14931	74	
319.93221	138	
331.94078	60	
338.11896	48	
338.15052	60	
350.84701	34	
385.95664	60	
393.00634	38	
400.02193	52	
404.17627	46	
412.90895	44	
421.86784	32	
423.10867	44	
430.87883	106	
431.87193	48	
432.86801	164	
436.94215	50	
440.00889	34	
448.88591	130	
449.83548	44	
449.97965	56	
450.88561	92	
460.84388	36	
462.85688	34	
463.23263	64	
464.90262	76	
464.96294	36	
466.90279	80	
467.89658	32	
468.89364	118	
469.89388	98	
470.91108	84	
473.88960	44	
474.85649	56	
475.84230	48	
484.92544	48	
485.91166	36	
490.91713	68	
493.25693	70	
501.34571	44	
506.90628	56	
508.85794	70	
509.96484	40	
513.90533	78	
515.31114	46	
529.03501	66	
534.80940	64	
535.81589	66	
536.12147	34	
542.91258	46	
544.88497	36	
548.75457	46	
549.77528	40	
550.84739	52	
551.87120	44	
562.79660	146	
563.77198	52	
564.80141	42	
564.90379	46	
565.85657	40	
566.76730	46	
566.83949	42	
568.10317	42	
568.93582	40	
569.79383	68	
570.04860	62	
574.90807	58	
580.81136	144	1+
583.79898	128	
584.85574	70	
585.84635	34	
588.91183	54	
589.90918	44	
591.87383	68	
594.79800	52	
595.80623	36	
595.85439	32	
595.89972	52	
599.80398	68	
600.87184	64	
601.75219	44	
601.80668	48	
601.96020	46	
605.81528	88	
606.80890	52	
608.79386	78	
608.88417	62	
612.79125	104	
613.82996	38	
625.88805	46	
626.80897	88	
626.94149	72	
630.80364	374	1+
632.90681	50	
638.83044	54	
644.80517	106	
647.82904	186	1+
653.81795	46	
662.84059	58	
END IONS

###FS:    #m/z: 666.25047 #charge 3+
###MS: 1018
###MSMS: 1019
BEGIN IONS
TITLE=Cmpd 84, +MS2(666.2505), 27.0eV, 8.6min #1019
RTINSECONDS=514.185
SCANS=1018-1019
PEPMASS=666.25047	19124
CHARGE=3+
208.11172	54	
214.93983	52	
232.95137	120	
233.95566	84	
234.96062	50	
241.95215	50	
248.97468	52	
252.97846	46	
264.97776	40	
274.11360	44	
281.43978	38	
288.00495	94	
292.15975	32	
294.93759	172	
300.01592	32	
300.15838	50	
306.12424	52	
318.20667	36	
319.96146	72	
370.89830	52	
371.27236	68	
377.17556	46	
381.11853	122	
391.32646	80	
400.15784	48	
426.84274	52	
428.86864	56	
429.90518	32	
430.93579	38	
432.89492	86	
434.87988	58	
445.35213	40	
447.89067	46	
448.90186	98	
449.88398	180	1+
455.92699	56	
456.96409	64	
457.88745	32	
464.92915	42	
465.90143	122	
467.89145	82	
468.90467	60	
474.91350	44	
475.94601	58	
480.84959	44	
487.92979	54	
490.74836	62	
491.85220	44	
506.27863	40	
506.85459	60	
507.78016	50	
508.88014	70	
509.89044	48	
523.89606	46	
524.33846	44	
524.88807	90	
531.89550	36	
532.30701	34	
532.87720	44	
533.82801	32	
533.89521	76	
535.98553	46	
543.32982	76	
547.77738	54	
547.83909	38	
550.85515	62	
552.86572	50	
553.83773	32	
554.74289	44	
560.83534	54	
562.78172	62	
563.96033	46	
564.97688	58	
565.79429	68	
565.91497	82	
566.78201	50	
566.86235	56	
566.94011	56	
568.34159	36	
575.79382	42	
580.81591	44	
582.78628	244	1+
583.78755	186	1+
584.83146	78	
585.34383	32	
585.89494	46	
586.87380	64	
588.80376	36	
589.77929	48	
589.88269	32	
594.79445	126	1+
596.85428	58	
599.80786	62	
600.80175	58	
601.82255	86	
602.78587	50	
602.85671	54	
603.85389	44	
605.50688	34	
606.80154	50	
607.92743	40	
608.78655	78	
611.72729	52	
611.79119	42	
612.80188	270	1+
618.82838	40	
619.81530	66	
620.78716	56	
622.82324	70	
625.85032	60	
626.80014	166	
630.81660	94	
631.71794	68	
631.80098	96	
635.80989	76	
636.86069	66	
641.83623	36	
643.97434	40	
644.81301	160	
648.30504	48	
648.82387	86	
649.97127	68	
654.82099	56	
657.94062	44	
662.82362	58	
665.28294	36	
665.45360	40	
666.34183	42	
668.32277	38	
673.78419	38	
673.86095	46	
690.89515	36	
695.85716	58	
758.70016	44	
992.34477	48	
1013.52295	48	
1097.53675	32	
1126.11959	36	
END IONS

###FS:    #m/z: 666.25156 #charge 1+
###MS: 1020
###MSMS: 1021
BEGIN IONS
TITLE=Cmpd 85, +MS2(666.2516), 27.0eV, 8.6min #1021
RTINSECONDS=514.853
SCANS=1020-1021
PEPMASS=666.25156	16410
CHARGE=1+
173.85770	36	
204.10625	72	
208.12582	82	
216.94633	52	
232.56368	42	
232.96510	176	
234.95653	82	
236.08896	60	
241.96256	120	
246.14404	88	
250.14891	92	
253.47790	130	
259.08211	44	
262.11306	82	
272.90599	40	
281.94436	48	
294.92932	142	
318.45394	58	
319.93163	82	
332.99967	56	
333.06194	68	
340.20290	66	
340.91415	44	
366.15545	54	
370.92315	42	
372.90464	38	
373.98993	34	
375.82784	36	
385.86502	84	
389.09826	50	
393.79221	46	
403.97685	74	
410.86037	40	
412.94143	36	
419.97174	34	
423.21603	56	
428.88099	48	
430.94383	52	
431.62618	32	
431.89905	38	
432.88444	72	
435.94123	64	
447.90283	64	
450.87404	102	
451.88705	118	
453.22293	48	
464.90242	56	
466.89427	242	1+
488.85712	56	
488.91527	52	
491.90498	32	
492.85853	38	
503.87170	52	
504.81706	40	
507.79835	50	
507.86896	62	
510.89631	32	
512.77555	36	
516.00143	50	
517.72746	34	
518.90770	58	
520.90001	42	
521.94211	38	
525.90519	62	
528.75694	34	
530.83599	48	
531.91313	42	
541.95447	32	
544.10727	104	
547.87562	72	
549.85621	56	
558.03175	58	
560.77017	68	
561.93057	48	
562.80096	68	
564.80125	220	
565.77085	46	
565.88911	68	
566.78474	80	
566.89203	112	
566.96992	84	
570.87776	58	
572.00287	34	
577.73207	80	
580.79734	50	
582.78419	300	1+
582.98918	84	
583.78785	194	1+
587.87380	38	
588.84554	34	
594.82182	36	
595.80342	34	
596.77788	46	
600.81841	94	
601.78601	46	
601.83580	98	
601.91962	38	
602.78468	66	
603.79047	46	
608.79211	88	
610.82821	38	
612.79466	270	1+
614.79147	52	
620.74925	54	
624.85833	36	
625.82228	44	
626.80860	166	
629.90889	40	
630.80135	302	1+
630.95054	40	
632.05875	32	
644.81636	276	
648.21020	40	
648.81977	142	
653.85321	52	
670.83515	46	
END IONS

###FS:    #m/z: 396.20500 #charge 1+
###MS: 1031
###MSMS: 1032
BEGIN IONS
TITLE=Cmpd 86, +MS2(396.2050), 23.0eV, 8.7min #1032
RTINSECONDS=520.368
SCANS=1031-1032
PEPMASS=396.20500	13224
CHARGE=1+
151.81047	50	
211.14515	64	
213.13330	56	
219.06987	58	
223.00117	52	
226.53474	38	
231.01652	46	
232.91687	38	
233.01780	48	
233.95639	68	
234.11857	80	
234.16576	66	
236.90070	78	
240.14947	44	
241.26297	46	
241.94593	38	
246.16812	48	
246.95324	86	
248.92483	32	
249.97791	64	
253.18740	32	
253.42411	112	
254.17775	66	
254.88802	254	1+
258.87669	104	
260.14042	74	
263.93525	44	
264.92231	42	
268.12347	52	
269.86973	44	
271.01302	78	
272.90358	906	1+
276.89252	48	
277.89475	52	
278.92040	52	
280.05757	46	
281.18293	60	
281.85668	90	
283.21263	82	
283.94696	46	
284.23466	44	
289.90960	86	
290.91494	2046	1+
291.13735	102	
292.05802	74	
292.18762	80	
293.87806	32	
295.89186	42	
295.94720	54	
296.88070	124	
296.94084	60	
298.01490	70	
299.85895	60	
301.12898	46	
306.90167	50	
306.98947	64	
307.20479	50	
307.93297	44	
308.92757	1484	1+
309.20611	62	
309.89020	58	
310.92231	136	
311.08351	58	
312.97730	64	
313.89898	84	
313.93064	114	
314.19067	64	
314.89549	272	
315.01500	60	
315.87379	70	
315.96293	68	
319.95624	58	
320.11609	40	
321.89897	44	
322.94617	78	
323.89417	38	
326.94512	40	
326.98428	34	
328.89609	46	
328.95602	40	
329.41805	74	
330.19186	58	
330.41014	64	
330.89044	38	
330.97861	46	
331.94750	302	1+
332.87896	36	
332.92264	50	
333.86651	40	
334.14430	42	
334.90759	32	
336.89700	146	
337.87486	54	
338.06722	46	
339.90206	42	
341.20375	32	
346.88875	118	
349.00874	48	
349.90400	104	
349.96562	70	
350.93108	56	
350.96923	46	
351.05898	60	
351.89670	206	
354.91124	454	1+
355.19474	52	
356.91421	218	
358.84120	54	
359.91467	110	
360.91831	104	
364.89972	76	
372.90969	300	1+
374.98976	38	
377.92495	1226	1+
378.01797	36	
381.82949	40	
384.87359	66	
388.24577	32	
390.93601	42	
395.40650	34	
395.93796	260	1+
395.98074	42	
396.17701	62	
397.30230	38	
398.30219	32	
399.96399	54	
400.92636	36	
END IONS

###FS:    #m/z: 715.59782 #charge 1+
###MS: 1033
###MSMS: 1034
BEGIN IONS
TITLE=Cmpd 87, +MS2(715.5978), 29.0eV, 8.7min #1034
RTINSECONDS=521.039
SCANS=1033-1034
PEPMASS=715.59782	12308
CHARGE=1+
234.95382	42	
248.07699	40	
252.96474	50	
253.15710	84	
254.96786	44	
270.14838	38	
271.94490	184	
274.13840	52	
275.11001	50	
289.06271	36	
294.92028	134	
298.89444	58	
300.13135	98	
301.96697	80	
302.37622	36	
312.19612	62	
315.10011	36	
315.13199	56	
315.92393	34	
324.03253	40	
329.20999	80	
334.17350	38	
339.14965	42	
349.09259	68	
350.08553	40	
350.88959	76	
355.24726	100	
356.17471	244	1+
358.93364	38	
366.94427	36	
368.88879	52	
371.22609	42	
383.21807	36	
393.24504	36	
398.93070	62	
401.22095	70	
408.98010	42	
424.25552	80	
426.88797	36	
428.88209	36	
441.27519	46	
442.26421	74	
443.26445	58	
444.84606	46	
446.88908	204	
448.88600	52	
450.84390	60	
454.21735	48	
462.98486	68	
464.90866	96	
469.27901	126	
470.25431	112	
476.29429	52	
477.29736	38	
478.82274	32	
482.90319	52	
486.27846	44	
496.84605	36	
504.83069	54	
505.88950	76	
507.02950	50	
509.85976	42	
519.85816	46	
521.82248	42	
521.93005	56	
522.79491	44	
523.03097	46	
523.82595	116	
524.80406	42	
524.89265	32	
527.15245	72	
540.83534	48	
541.84635	38	
543.89966	52	
544.26834	44	
546.97030	44	
559.77746	40	
560.88391	722	1+
567.89566	40	
570.90997	70	
572.93230	56	
573.35087	154	
573.89946	44	
577.86514	42	
578.19968	72	
578.81759	32	
582.35206	130	
583.51463	46	
584.02164	42	
591.95585	50	
596.79697	52	
601.85530	44	
608.73701	74	
610.76174	50	
614.91488	42	
618.97195	44	
620.74337	48	
623.19177	42	
623.39433	54	
624.73637	104	
626.73036	108	
627.79920	36	
627.88927	62	
632.79320	132	1+
634.77638	36	
634.92094	50	
635.74527	34	
639.78925	180	
642.74884	110	
643.78997	40	
644.38764	60	
644.86521	42	
646.40216	48	
647.39530	60	
650.88469	32	
651.76211	54	
652.80319	40	
652.91488	50	
655.75984	274	1+
656.76719	182	1+
658.77163	78	
660.76537	256	1+
668.79800	40	
673.77841	176	
673.92692	36	
674.81542	38	
675.43548	34	
675.80334	32	
684.85259	38	
691.77400	86	
692.77244	98	
693.78812	70	
694.38996	48	
694.82834	36	
696.80271	38	
709.83615	40	
710.80672	72	
714.78271	48	
715.79566	68	
716.36974	48	
717.19339	54	
719.36770	32	
720.43487	36	
END IONS

###FS:    #m/z: 396.20311 #charge 1+
###MS: 1033
###MSMS: 1035
BEGIN IONS
TITLE=Cmpd 88, +MS2(396.2031), 23.0eV, 8.7min #1035
RTINSECONDS=521.101
SCANS=1033,1035
PEPMASS=396.20311	18052
CHARGE=1+
211.12502	46	
216.15332	58	
230.03586	82	
230.88978	62	
232.09984	86	
232.91408	56	
235.13381	40	
236.14202	32	
244.91825	50	
249.13972	42	
251.17079	50	
253.11165	80	
253.14038	76	
254.34432	76	
254.88465	72	
255.18282	88	
258.88119	78	
258.97105	64	
266.14449	54	
267.12964	34	
269.92888	60	
270.94882	46	
272.90825	540	1+
273.88705	62	
275.08171	42	
275.91924	40	
276.89760	70	
278.91221	70	
281.84864	70	
282.96611	64	
286.16734	62	
289.99683	64	
290.91522	1530	1+
290.98700	60	
292.08320	40	
292.87906	68	
293.12654	38	
293.18417	52	
293.90817	306	1+
295.96092	32	
296.21746	42	
296.88646	148	
296.98286	38	
301.11131	72	
305.89957	42	
306.89183	58	
307.93670	78	
308.92640	1560	1+
313.89404	120	
313.93000	106	
313.98077	48	
314.13956	42	
314.90095	130	
315.06978	36	
315.72164	34	
317.09780	92	
317.98171	36	
319.90385	58	
321.90331	38	
326.97367	48	
329.87481	30	
329.91357	64	
330.36462	40	
330.90292	58	
331.94594	50	
333.87611	88	
336.18825	56	
336.89028	72	
337.87982	44	
337.92334	38	
338.89045	68	
342.20871	38	
346.79191	68	
346.89585	84	
347.92104	72	
349.93633	78	
350.22647	48	
350.90917	54	
350.94916	68	
353.29951	30	
354.92098	108	
355.01233	52	
355.90729	84	
356.90221	144	
356.95806	68	
359.91757	112	
361.91979	68	
366.85424	90	
369.26068	74	
372.91626	78	
374.88023	58	
377.92457	818	1+
395.17324	44	
395.28248	52	
395.93677	124	
396.19672	40	
396.94110	72	
397.30532	68	
400.93793	38	
END IONS

###FS:    #m/z: 720.27016 #charge 1+
###MS: 1036
###MSMS: 1037
BEGIN IONS
TITLE=Cmpd 89, +MS2(720.2702), 29.6eV, 8.7min #1037
RTINSECONDS=521.836
SCANS=1036-1037
PEPMASS=720.27016	11342
CHARGE=1+
225.15170	44	
229.14201	38	
235.95294	54	
258.96722	76	
267.10229	44	
282.94704	60	
283.12327	50	
284.94285	70	
289.06340	58	
290.90899	58	
294.92786	78	
296.89984	48	
316.12607	70	
325.12854	44	
328.95304	82	
335.13902	50	
347.15719	38	
349.09295	128	
370.90820	32	
372.90636	32	
376.88840	78	
403.21106	40	
406.85917	34	
410.87019	158	
411.07531	38	
414.90127	70	
418.12996	36	
428.87669	378	
431.86022	50	
435.17964	52	
446.88426	250	
454.11061	50	
454.27155	62	
461.36377	34	
464.90252	46	
467.91758	46	
470.82631	52	
475.85016	46	
478.12496	82	
482.11876	50	
488.85280	72	
488.98714	46	
502.82088	46	
505.81111	60	
506.85437	562	1+
509.88373	36	
510.86249	36	
519.85793	70	
522.82705	146	1+
524.87598	178	
531.87169	56	
542.74375	46	
543.18355	34	
545.76876	48	
546.82408	38	
550.87346	40	
551.58160	148	
558.34316	48	
565.00415	40	
566.85848	38	
570.82861	44	
572.98091	52	
575.87655	62	
575.93344	36	
578.72853	40	
582.80767	40	
584.84095	282	1+
594.88732	72	
601.77776	32	
602.83517	92	
607.84816	50	
613.78263	40	
613.88635	38	
614.78490	46	
623.74454	52	
624.89098	54	
625.68836	38	
625.75585	60	
625.89044	32	
627.73340	36	
636.25914	60	
637.77655	76	
639.10290	36	
639.86567	48	
641.76077	224	
642.76088	172	
642.89856	48	
643.79936	64	
644.75609	84	
644.86642	32	
652.84522	46	
655.78734	140	1+
659.79409	36	
660.77357	32	
660.87389	46	
661.81220	56	
662.27498	40	
668.77629	40	
672.87156	36	
703.41924	36	
714.97301	52	
720.81388	46	
END IONS

###FS:    #m/z: 720.27072 #charge 1+
###MS: 1038
###MSMS: 1039
BEGIN IONS
TITLE=Cmpd 90, +MS2(720.2707), 29.6eV, 8.7min #1039
RTINSECONDS=522.484
SCANS=1038-1039
PEPMASS=720.27072	26584
CHARGE=1+
185.67337	18	
224.09418	44	
241.59275	18	
250.07777	76	
260.96184	56	
276.92006	80	
292.98641	42	
295.17534	44	
310.12127	38	
312.94845	32	
314.89782	68	
323.90470	70	
349.08772	32	
354.89674	38	
367.11055	92	
370.89784	38	
371.90606	30	
372.90524	60	
372.95465	50	
373.91244	46	
381.02158	48	
384.13927	60	
408.20519	32	
410.85615	42	
412.93761	30	
416.89563	26	
423.10488	46	
428.88257	172	
428.95118	24	
429.09572	22	
432.86672	52	
434.87405	46	
446.89886	46	
446.95397	44	
447.91025	56	
448.82698	52	
458.68302	18	
465.91063	52	
468.94806	52	
482.02853	20	
488.03132	24	
488.84605	114	
492.86513	56	
493.85682	52	
500.23472	64	
504.72991	72	
506.86747	212	
508.85678	42	
508.93465	56	
510.86279	34	
522.84276	32	
523.64862	18	
523.95429	40	
524.87303	60	
526.94319	30	
528.90722	76	
529.88051	26	
537.84310	60	
543.34822	18	
547.89345	30	
548.88909	60	
559.11270	36	
566.73392	40	
566.77873	44	
566.82859	132	1+
571.85132	70	
573.77743	44	
580.89728	50	
582.79800	38	
583.83344	28	
584.84337	122	
584.99953	38	
599.80957	38	
602.85438	46	
606.74424	72	
607.00156	18	
610.33178	38	
610.74611	38	
612.80089	46	
613.79087	38	
614.39495	50	
616.87451	48	
621.72976	44	
623.75574	232	1+
630.80665	34	
635.17342	18	
638.80488	44	
641.75269	76	
641.83547	26	
642.77053	62	
643.74014	44	
648.78308	18	
654.77034	24	
655.78911	68	
659.76715	48	
659.83351	42	
662.27964	52	
663.84963	56	
664.39034	30	
665.78410	44	
666.00820	34	
683.93151	36	
690.77309	42	
695.81475	34	
720.46777	32	
END IONS

###FS:    #m/z: 715.59677 #charge 3+
###MS: 1038
###MSMS: 1040
BEGIN IONS
TITLE=Cmpd 91, +MS2(715.5968), 29.0eV, 8.7min #1040
RTINSECONDS=522.547
SCANS=1038,1040
PEPMASS=715.59677	16134
CHARGE=3+
193.96216	92	
198.93351	60	
228.06046	50	
234.96750	78	
236.98309	62	
249.08244	58	
254.95513	58	
259.19176	60	
280.94753	286	
281.14372	66	
285.19085	34	
299.15317	82	
300.13569	72	
301.14320	56	
313.07865	40	
313.12206	56	
316.07912	60	
328.18235	44	
329.21155	40	
330.22044	44	
338.16543	40	
349.09276	150	
357.15250	44	
358.18020	74	
360.17027	44	
369.88867	50	
371.08794	32	
372.91460	66	
374.90398	62	
380.23720	38	
381.23048	68	
391.10703	70	
400.27153	48	
404.09818	52	
415.06299	48	
426.82701	38	
428.88013	40	
432.13443	52	
441.28144	74	
441.39223	46	
443.82395	34	
445.88816	54	
452.24926	86	
463.87441	94	
467.89681	38	
469.25748	136	
470.24236	122	
472.21115	34	
480.29183	36	
480.85064	48	
492.25464	40	
493.22210	46	
500.94611	40	
504.80917	52	
504.89805	66	
504.97248	32	
510.16904	62	
511.15781	38	
516.85032	58	
519.83907	36	
520.24112	48	
522.83214	64	
523.01062	56	
524.83756	46	
527.31637	32	
534.78823	58	
540.83871	38	
552.05628	32	
564.07330	66	
572.90086	84	
573.34116	92	
573.39819	36	
573.76799	62	
576.97940	50	
577.37825	36	
582.36039	70	
583.34996	36	
590.19343	32	
591.78482	48	
592.80010	56	
596.77819	48	
597.72043	34	
609.79379	46	
614.78998	56	
616.84792	44	
626.73118	34	
632.80005	68	
634.78826	38	
639.82861	42	
643.76509	68	
644.73757	54	
648.37848	64	
650.77252	36	
650.83342	48	
651.77272	70	
655.74814	36	
656.75760	86	
656.86501	44	
657.78451	42	
660.76603	50	
661.76284	104	
661.90855	48	
662.27557	48	
662.87015	54	
673.75312	66	
674.75709	56	
675.74159	42	
692.77343	46	
693.77877	88	
715.99824	34	
720.41187	36	
720.79881	152	
840.45770	48	
849.50203	32	
END IONS

###FS:    #m/z: 720.27092 #charge 3+
###MS: 1041
###MSMS: 1042
BEGIN IONS
TITLE=Cmpd 92, +MS2(720.2709), 29.6eV, 8.7min #1042
RTINSECONDS=523.205
SCANS=1041-1042
PEPMASS=720.27092	64878
CHARGE=3+
169.87312	20	
170.52744	18	
179.85518	18	
181.33729	18	
183.64302	18	
188.29458	18	
188.39548	18	
191.81325	18	
196.50763	18	
198.37095	18	
200.96830	18	
201.51962	18	
202.95359	18	
203.07332	18	
207.95952	18	
209.63665	18	
210.16927	18	
213.45207	18	
226.06633	68	
234.53097	18	
235.33192	18	
251.43367	18	
253.61190	18	
255.00218	18	
255.05717	50	
259.35650	18	
261.04326	52	
261.28850	18	
261.76412	18	
262.08711	18	
263.64108	18	
265.98280	18	
266.14128	18	
269.94175	18	
271.27222	18	
277.73956	26	
278.50804	18	
280.09671	18	
285.89238	18	
288.93745	18	
290.94958	18	
294.94544	58	
295.99690	18	
296.42173	18	
300.80519	18	
301.29726	18	
303.30617	18	
304.80348	18	
305.68895	18	
312.99540	18	
330.22032	18	
333.06642	70	
334.40906	88	
335.14405	18	
338.31958	18	
338.78826	18	
340.53052	18	
341.75276	18	
344.20382	18	
345.88179	18	
347.55894	18	
348.67113	18	
349.09280	110	
353.23634	18	
354.49104	18	
354.89744	48	
354.99058	18	
355.48057	18	
359.02441	18	
359.55203	18	
360.25944	18	
361.42669	18	
361.80621	18	
365.73282	18	
373.83662	32	
380.25198	18	
385.16825	18	
387.48055	18	
393.07289	18	
395.50799	18	
397.29082	18	
397.84584	18	
401.39897	76	
404.48340	18	
408.32672	18	
408.58146	18	
409.61718	18	
410.43073	18	
410.87104	126	
413.82123	18	
415.12568	18	
417.03259	18	
418.46026	18	
419.23954	18	
419.82581	18	
423.12445	42	
424.50857	34	
428.07124	18	
428.88538	52	
429.88849	46	
431.44095	18	
431.79011	18	
431.90400	50	
434.59940	18	
435.89780	18	
438.67089	18	
440.05248	18	
486.81150	44	
488.84975	122	
500.21789	70	
504.80514	38	
506.85676	40	
513.10212	20	
540.83827	26	
543.17741	34	
548.60646	30	
553.25412	20	
565.78308	50	
566.97070	54	
582.85540	44	
584.81586	40	
584.94958	24	
585.18487	52	
588.83520	82	
595.93156	36	
600.78189	54	
619.82183	38	
623.73735	44	
623.81537	30	
624.75494	112	
624.92988	32	
625.78055	88	
626.79324	90	
630.80522	32	
637.77355	20	
664.89484	26	
668.75500	44	
669.18809	28	
679.78241	72	
680.76768	50	
697.73391	32	
807.26387	22	
821.53671	20	
946.58402	20	
992.01299	20	
1019.32698	20	
1050.32838	20	
1078.60513	24	
1216.62744	68	
2111.17485	20	
END IONS

###FS:    #m/z: 720.27031 #charge 1+
###MS: 1043
###MSMS: 1044
BEGIN IONS
TITLE=Cmpd 93, +MS2(720.2703), 29.6eV, 8.7min #1044
RTINSECONDS=523.774
SCANS=1043-1044
PEPMASS=720.27031	90268
CHARGE=1+
145.00370	18	
146.74800	18	
155.90456	18	
155.96030	18	
159.09781	18	
161.27130	18	
163.66104	18	
234.94971	68	
236.93793	20	
243.85513	18	
245.10331	18	
248.06867	32	
253.00534	48	
259.08783	34	
260.08016	18	
261.03767	62	
262.62303	18	
264.30238	18	
264.72946	18	
270.19204	18	
271.21600	18	
272.20723	18	
273.45641	18	
275.10107	64	
276.05585	50	
276.26007	18	
278.19251	54	
281.94920	54	
282.40432	18	
283.72974	18	
286.20772	18	
291.05758	52	
293.09456	18	
294.92714	18	
295.43695	18	
301.97224	18	
306.25393	18	
306.97584	18	
308.72666	18	
308.89279	18	
308.97474	38	
309.37296	18	
309.90435	18	
311.14449	18	
312.14117	18	
312.97218	18	
313.07903	18	
313.59965	18	
315.15475	18	
318.77798	18	
319.12033	18	
319.76802	18	
321.94114	20	
322.36533	18	
331.08605	46	
333.60747	18	
333.94936	38	
340.54990	18	
344.87647	18	
348.79373	18	
349.08765	42	
349.50030	18	
352.32881	18	
354.31308	18	
354.80754	18	
356.47147	18	
358.98461	18	
359.24835	18	
360.60842	18	
361.98605	18	
363.07728	92	
365.62235	18	
366.63230	18	
367.42214	18	
369.85231	18	
370.89951	52	
370.96325	38	
372.72636	18	
372.90472	38	
380.41074	42	
381.42552	18	
382.12332	18	
382.67792	18	
383.90095	52	
389.26077	18	
390.09123	52	
392.86512	40	
393.12496	18	
400.00674	18	
403.63883	18	
404.46755	18	
406.35514	18	
409.10181	18	
410.02651	18	
410.86259	70	
412.88745	44	
413.41534	18	
415.02938	20	
418.33135	18	
423.10166	98	
425.59190	18	
427.63127	18	
428.88914	194	
431.65370	18	
432.23817	38	
432.68547	18	
437.50567	18	
437.72541	18	
440.12409	18	
442.17834	22	
442.59562	18	
444.46489	18	
448.89627	36	
450.55326	18	
452.60682	18	
454.78824	18	
465.35474	18	
468.55517	18	
488.87479	78	
490.84631	44	
506.22821	20	
506.55645	22	
506.87311	34	
510.86221	42	
522.87498	44	
524.86833	46	
546.89286	46	
566.76998	20	
566.84989	94	
569.86781	48	
581.77529	22	
582.79921	48	
583.80158	56	
584.84222	96	
585.16787	34	
589.16720	38	
604.59720	20	
606.73024	58	
615.83994	30	
623.78272	58	
624.76281	20	
625.75124	98	1+
641.75329	90	
643.75805	72	
644.79233	42	
656.14389	32	
659.77978	96	
662.76685	20	
673.84222	22	
678.70460	26	
703.78305	38	
END IONS

###FS:    #m/z: 720.27040 #charge 3+
###MS: 1045
###MSMS: 1046
BEGIN IONS
TITLE=Cmpd 94, +MS2(720.2704), 29.6eV, 8.7min #1046
RTINSECONDS=524.352
SCANS=1045-1046
PEPMASS=720.27040	94312
CHARGE=3+
158.90907	18	
159.32311	18	
160.49194	18	
161.57156	18	
164.10477	18	
164.41439	18	
164.46153	18	
168.78652	18	
170.56173	18	
173.08473	18	
174.17119	18	
174.93444	18	
179.41877	18	
185.69485	18	
188.20811	18	
188.99426	18	
190.09328	18	
191.13014	18	
192.96055	18	
195.75742	18	
196.12867	18	
197.51384	18	
200.16875	18	
200.35826	18	
202.84886	18	
208.11144	60	
212.19939	18	
217.51874	18	
218.12637	58	
219.29612	18	
228.39468	18	
228.68050	18	
228.79170	18	
229.96493	18	
230.13526	60	
231.76037	18	
233.32207	18	
234.95439	58	
236.36430	18	
236.64699	18	
237.05920	18	
238.84961	18	
240.99314	18	
243.28138	18	
244.28999	18	
244.41313	18	
244.55273	18	
244.90602	18	
244.95122	18	
247.05942	48	
247.27878	18	
248.43635	18	
250.22760	18	
251.52528	18	
251.88774	18	
254.11185	68	
258.63808	18	
258.72255	18	
263.23618	18	
272.90087	18	
274.21251	18	
276.26880	18	
277.09872	18	
279.05148	40	
280.05276	20	
282.16608	18	
282.92058	70	
284.94618	86	
285.99220	24	
287.61772	18	
291.05351	48	
291.85507	18	
295.22034	20	
296.26803	18	
302.19132	18	
305.39059	18	
308.76358	18	
311.53833	18	
315.00560	18	
318.45456	18	
318.75923	18	
319.55674	18	
319.72106	18	
321.66792	28	
322.44078	18	
325.13970	48	
329.75284	18	
336.49146	18	
337.78848	18	
342.23839	18	
343.52209	18	
344.41821	18	
345.52537	18	
351.30431	18	
352.92054	20	
356.63014	18	
356.68965	18	
358.15975	74	
370.89449	70	
375.89633	70	
389.90792	60	
410.87870	90	
428.87799	24	
428.93416	64	
442.97422	34	
446.88902	66	
448.88529	26	
466.87837	54	
468.92156	30	
475.84067	46	
488.79007	44	
488.85405	46	
496.30671	26	
503.02754	56	
506.85621	146	
508.94017	42	
521.82943	20	
529.89192	36	
545.36394	36	
547.91105	32	
559.86428	24	
575.91575	28	
585.84725	74	
586.18315	34	
593.28639	20	
602.83879	20	
606.78498	26	
621.72992	50	
623.74190	48	
625.74581	72	
627.79253	30	
637.76277	34	
639.80184	30	
641.78746	46	
642.75696	90	
643.79945	70	
651.24352	20	
659.76682	68	
661.77279	68	
665.79178	36	
675.76947	24	
678.81037	58	
680.59067	20	
691.65812	20	
722.32127	50	
807.73467	20	
912.17769	20	
1030.04458	20	
1119.67398	20	
1397.14860	20	
END IONS

###FS:    #m/z: 720.27029 #charge 1+
###MS: 1047
###MSMS: 1048
BEGIN IONS
TITLE=Cmpd 95, +MS2(720.2703), 29.6eV, 8.7min #1048
RTINSECONDS=524.932
SCANS=1047-1048
PEPMASS=720.27029	77962
CHARGE=1+
149.03120	20	
157.23526	20	
194.95372	104	
198.93686	60	
218.08049	78	
224.73464	18	
226.50959	18	
226.63607	18	
226.90888	104	
229.10863	44	
229.93706	18	
231.34081	18	
233.01733	18	
234.97958	36	
235.70268	18	
236.64919	24	
240.24365	18	
245.49814	18	
247.41507	18	
247.70842	18	
248.56881	18	
253.07691	18	
254.24795	18	
254.29820	18	
256.09361	18	
261.95959	18	
267.99516	18	
269.61395	18	
271.22032	18	
271.87373	18	
271.91703	18	
273.30879	18	
274.83034	18	
275.88485	18	
276.89565	30	
276.94247	52	
280.72992	18	
280.96307	54	
281.52244	18	
282.19255	18	
282.72214	18	
283.95980	18	
284.78788	18	
284.93511	88	
291.09293	18	
295.99206	34	
296.93283	18	
298.26920	20	
299.11788	18	
302.02701	18	
304.60638	18	
305.72109	18	
306.13340	56	
306.49294	18	
307.06787	18	
308.99895	18	
309.68712	18	
311.51980	18	
316.94742	18	
317.06898	18	
318.30462	18	
319.75863	18	
324.46211	18	
325.07731	18	
326.88369	18	
328.97603	18	
329.21898	18	
333.46359	20	
333.76097	18	
336.72754	18	
341.26749	18	
342.15126	92	
343.90742	86	
344.30614	18	
348.71526	18	
348.99483	18	
349.09136	150	
350.03561	24	
351.19604	18	
352.25981	18	
352.79229	18	
354.92627	18	
357.83124	20	
362.96596	18	
367.22083	18	
367.28122	18	
367.37685	18	
372.93218	26	
373.20307	18	
374.31488	18	
376.31420	18	
377.06850	18	
377.12459	18	
377.43573	18	
377.94096	18	
386.75722	18	
388.92851	90	
389.24005	18	
390.50520	18	
390.93143	28	
401.56284	18	
402.07871	18	
402.97435	18	
410.85731	72	
410.92096	46	
428.88611	38	
445.84724	24	
446.88265	50	
448.90048	70	
452.90046	32	
468.14832	26	
474.84597	64	
488.85435	104	
490.42170	20	
493.84744	40	
502.81709	58	
504.82609	50	
506.72734	26	
506.85442	198	
506.90714	56	
508.84110	38	
510.90978	30	
545.77354	48	
566.83890	46	
581.81062	56	
584.84983	84	
584.96184	30	
599.69989	20	
600.27547	32	
613.78242	36	
622.32693	20	
624.76939	22	
625.74497	46	
625.83319	24	
629.83110	40	
632.74992	28	
641.75787	94	
642.78572	44	
643.76132	136	
644.74027	34	
660.76303	64	
661.75970	68	
662.32074	20	
662.76527	52	
667.91406	36	
672.75915	20	
672.82319	46	
678.78350	36	
686.86664	30	
702.89967	50	
END IONS

###FS:    #m/z: 720.27007 #charge 1+
###MS: 1049
###MSMS: 1050
BEGIN IONS
TITLE=Cmpd 96, +MS2(720.2701), 29.6eV, 8.8min #1050
RTINSECONDS=525.558
SCANS=1049-1050
PEPMASS=720.27007	54992
CHARGE=1+
194.46997	92	
218.96601	56	
229.04618	46	
232.13565	52	
234.94998	44	
235.94906	74	
252.97902	40	
254.94831	82	
270.13133	54	
276.93681	104	
277.93358	64	
278.91091	34	
281.94618	92	
283.43758	62	
286.16271	50	
290.95470	60	
323.03535	34	
337.07106	44	
342.93797	70	
344.59887	50	
347.25076	32	
349.09726	64	
370.90535	58	
372.90364	36	
384.85910	64	
386.03394	54	
388.91452	68	
389.16509	34	
392.87813	34	
392.92684	78	
396.95555	50	
398.65225	44	
402.38375	42	
404.98553	46	
406.86902	48	
408.01877	52	
412.89709	46	
422.89275	34	
428.87851	300	
429.17962	50	
432.87787	44	
446.68712	42	
446.89683	72	
451.21719	52	
464.90575	50	
466.92521	76	
467.97707	46	
469.07929	40	
474.84530	44	
475.83493	58	
478.06262	64	
480.90262	46	
485.24168	52	
488.79560	44	
488.85646	122	
490.71303	52	
492.85577	50	
493.83973	54	
504.24316	48	
506.85313	550	
507.14205	56	
511.15329	36	
511.87143	56	
519.82057	36	
522.83263	48	
524.87411	270	
525.85574	46	
529.86958	60	
530.79627	32	
531.87733	48	
541.10515	48	
545.19838	54	
546.06285	34	
546.91506	50	
549.35858	56	
552.87631	36	
555.93106	62	
558.81977	64	
560.44974	58	
560.82491	42	
563.80370	38	
566.83221	82	
568.84863	38	
572.89959	48	
576.84130	56	
577.78297	44	
581.79058	64	
581.84939	56	
582.76897	64	
582.82747	38	
583.82578	36	
584.84360	272	
590.45887	34	
595.78501	44	
596.80809	56	
596.88754	42	
599.01934	36	
600.79595	42	
606.74190	56	
607.87425	46	
617.79618	58	
619.46539	32	
621.96091	44	
623.75757	208	1+
623.82079	56	
625.76729	172	1+
627.80090	60	
630.80962	44	
631.82879	34	
632.79367	52	
637.76328	54	
638.74774	42	
638.80569	48	
640.71098	46	
640.77190	70	
641.76202	128	
641.82998	56	
642.76589	392	1+
644.94464	42	
647.76866	46	
650.02480	42	
656.79047	44	
656.93723	42	
659.79842	68	
660.77114	134	
661.76004	234	1+
665.84028	72	
667.80974	38	
668.73764	38	
673.75206	52	
684.93969	76	
700.77753	54	
704.78537	46	
710.82887	44	
719.80919	38	
720.72310	70	
721.42135	54	
721.90593	64	
722.87442	68	
END IONS

###FS:    #m/z: 361.47523 #charge 2+
###MS: 1059
###MSMS: 1060
BEGIN IONS
TITLE=Cmpd 97, +MS2(361.4752), 23.0eV, 8.8min #1060
RTINSECONDS=530.512
SCANS=1059-1060
PEPMASS=361.47523	8796
CHARGE=2+
187.91951	54	
188.42145	94	
195.92334	70	
196.92237	48	
206.92996	86	
207.00968	50	
208.11825	62	
210.93112	48	
211.13313	62	
212.13168	54	
216.90718	80	
222.11703	100	
223.75928	38	
223.94367	186	
225.11050	52	
227.91830	74	
228.12128	38	
230.95752	62	
231.04629	64	
231.94375	66	
234.12289	38	
235.45221	186	
235.98701	160	
237.90734	66	
237.95281	66	
237.99010	48	
238.11003	48	
238.89655	100	
238.91034	98	
238.95605	72	
239.89722	38	
242.13236	56	
243.17775	58	
243.45347	78	
246.92775	74	
249.93714	36	
250.99247	44	
252.91399	44	
253.92136	60	
254.17293	52	
255.99761	46	
256.36722	58	
256.91957	66	
256.96640	90	
257.15348	84	
257.92858	76	
260.90592	70	
261.07060	68	
261.92944	56	
262.16319	46	
262.97574	102	
263.94797	88	
263.99478	52	
265.15651	52	
267.03395	54	
267.12329	44	
267.91389	44	
268.41319	50	
268.91213	40	
269.08393	54	
270.93848	56	
270.98255	102	
271.13407	50	
271.91328	82	
272.98708	38	
273.83341	54	
274.93262	298	1+
275.12127	44	
276.44735	104	
277.42989	68	
278.92425	660	1+
279.00261	72	
280.02627	50	
280.97738	84	
281.90623	70	
284.90262	52	
286.73200	68	
288.91786	96	
288.94870	82	
289.05770	60	
289.96901	94	
290.13072	72	
292.00745	38	
292.15944	122	
294.93746	94	
295.93906	186	
296.18674	58	
296.93556	1018	1+
297.04051	64	
298.39993	86	
298.88723	50	
300.95237	50	
301.93604	546	1+
303.94190	38	
305.44165	56	
307.40285	94	
311.14791	44	
311.19499	52	
312.21136	40	
312.93902	50	
313.91602	52	
313.95811	92	
314.94490	848	1+
316.87714	46	
317.95448	74	
318.22137	60	
318.86663	44	
318.95724	54	
319.11158	74	
319.41697	58	
319.88936	66	
319.95073	2268	1+
321.00868	58	
322.08823	62	
325.19951	58	
329.14344	84	
332.94028	48	
333.09811	50	
337.22519	54	
337.96622	520	1+
339.93794	44	
341.94709	40	
342.97178	112	
344.90549	56	
346.22353	64	
352.77328	50	
352.91181	58	
354.96502	54	
361.20982	96	
362.00139	86	
362.16694	84	
362.25700	86	
363.22417	62	
369.18663	48	
371.82699	40	
372.89759	78	
374.82795	62	
383.27366	64	
390.86057	38	
390.92026	38	
394.12640	52	
397.89781	64	
409.87295	76	
426.84909	68	
438.88586	62	
454.78356	48	
463.24473	42	
464.89280	372	1+
469.16789	64	
493.01993	40	
501.32363	50	
502.33262	42	
505.29699	74	
523.31795	40	
552.23394	48	
576.77223	40	
592.71754	40	
596.82663	216	1+
604.75902	48	
END IONS

###FS:    #m/z: 361.47668 #charge 1+
###MS: 1061
###MSMS: 1062
BEGIN IONS
TITLE=Cmpd 98, +MS2(361.4767), 23.0eV, 8.9min #1062
RTINSECONDS=531.154
SCANS=1061-1062
PEPMASS=361.47668	24316
CHARGE=1+
188.99999	32	
195.04510	44	
196.93181	70	
197.43200	44	
198.93684	62	
204.31192	18	
206.96085	66	
208.08742	76	
209.10504	46	
210.12816	44	
213.93763	28	
214.15188	56	
214.93479	34	
215.93774	62	
216.94801	74	
216.98080	50	
219.91802	60	
219.99262	52	
221.90921	62	
223.14361	44	
223.94450	86	
224.71295	36	
224.95488	42	
225.94476	18	
226.06697	54	
228.90358	36	
229.76981	18	
232.94440	88	
233.46370	68	
233.97691	78	
234.93591	70	
236.11396	66	
236.14652	46	
236.93417	42	
237.92923	40	
238.08739	26	
238.91689	58	
239.02757	126	
239.90931	76	
240.91599	38	
243.92235	30	
243.97756	40	
245.92135	42	
246.00455	46	
248.95770	60	
251.03850	54	
252.13351	68	
252.80142	26	
252.99022	114	
253.95122	64	
254.47763	64	
254.94811	76	
254.98071	56	
255.90925	50	
255.95453	36	
256.08865	30	
256.12309	50	
256.91985	112	
257.93131	54	
258.02138	60	
259.92872	96	
260.90324	46	
260.95835	66	
261.50074	36	
262.07942	46	
263.06166	58	
268.19496	24	
271.89605	68	
273.08658	72	
274.00814	38	
274.03743	62	
274.14239	48	
274.95560	78	
275.02633	50	
275.14762	32	
277.91741	84	
277.94571	96	
278.92860	236	
279.92268	224	
280.15136	30	
281.00211	62	
282.93219	24	
282.97439	24	
283.96094	30	
285.91914	62	
288.91950	94	
291.13666	40	
294.93967	64	
295.94158	38	
296.42346	28	
296.93347	1028	1+
296.99645	68	
297.04022	46	
297.88249	46	
298.04816	132	
298.08297	52	
298.18350	52	
299.60381	30	
299.92755	48	
300.94607	36	
301.60793	28	
301.78057	24	
301.93963	328	1+
302.20040	72	
303.95518	62	
304.59512	32	
304.93189	80	
305.02256	48	
309.95143	38	
311.20968	38	
311.41379	86	
312.94029	44	
313.95370	44	
314.94579	102	
315.93837	76	
316.06512	38	
317.78202	28	
317.95929	58	
318.16767	46	
318.94841	200	
319.86723	38	
319.95043	1544	1+
319.99988	104	
320.26838	22	
321.08965	48	
321.88421	46	
324.84582	32	
326.92163	18	
336.97287	36	
337.09166	28	
337.95766	242	1+
338.09784	44	
338.89417	44	
339.12440	28	
339.89604	84	
342.18464	44	
342.87260	22	
342.97112	98	
343.10792	82	
344.14137	66	
344.25713	50	
350.88213	56	
352.89178	28	
353.89718	72	
354.90530	58	
360.65053	24	
360.69587	24	
END IONS

###FS:    #m/z: 361.47623 #charge 1+
###MS: 1063
###MSMS: 1064
BEGIN IONS
TITLE=Cmpd 99, +MS2(361.4762), 23.0eV, 8.9min #1064
RTINSECONDS=531.75
SCANS=1063-1064
PEPMASS=361.47623	51772
CHARGE=1+
148.40674	18	
153.04562	18	
153.90768	18	
155.94716	18	
157.78889	18	
158.07929	18	
158.76675	18	
162.28661	18	
162.43049	18	
164.84225	18	
165.23357	18	
166.42384	18	
167.49942	18	
167.65578	18	
167.81222	18	
169.58231	18	
171.54048	18	
172.11875	18	
173.38193	18	
177.04892	18	
182.77930	18	
187.92109	80	
196.93560	58	
198.91181	66	
203.15260	50	
205.93792	106	
206.30796	18	
207.48263	18	
207.90269	18	
208.12993	18	
208.20949	18	
209.60620	18	
210.14690	50	
211.17545	18	
211.55721	18	
212.89995	18	
212.95743	58	
213.10307	18	
213.17591	18	
213.28711	18	
213.50192	18	
214.15881	64	
215.28596	18	
215.94438	74	
216.52066	18	
222.11482	86	
223.13920	18	
223.82618	18	
223.94052	90	
224.94039	76	
226.31594	18	
226.99534	44	
227.22940	18	
228.98992	56	
230.91257	38	
231.10590	90	
232.94578	40	
235.09831	18	
236.46521	18	
236.93447	26	
237.03087	18	
238.01416	72	
238.96639	90	
240.95952	64	
241.20513	18	
242.10727	18	
243.92990	52	
245.99129	48	
247.62573	18	
249.95773	52	
250.36881	18	
251.27127	18	
251.53774	18	
253.06029	40	
253.95660	38	
254.13069	34	
254.56623	18	
255.12512	62	
255.91373	72	
256.92143	52	
257.92887	80	
259.77954	18	
260.90285	62	
263.43216	18	
265.19961	18	
267.03305	18	
267.14437	56	
268.35634	18	
268.78238	18	
270.11431	18	
270.16179	18	
270.32151	18	
270.90911	50	
270.99045	52	
271.21149	30	
271.68754	18	
271.79143	18	
272.10826	40	
274.08204	18	
274.93400	52	
275.15005	24	
275.97094	56	
276.10293	36	
276.80151	18	
278.01740	18	
278.92227	244	1+
278.99157	60	
279.11309	18	
280.61989	18	
280.84868	18	
280.93913	22	
281.12802	26	
283.91491	40	
286.03444	18	
286.95005	18	
289.94707	18	
290.99433	18	
291.65768	18	
291.98963	18	
293.15702	32	
293.28336	18	
294.34113	18	
295.90704	56	
296.93616	224	1+
296.96899	138	
301.43398	18	
301.93925	288	
302.00871	18	
302.95328	66	
303.10037	18	
304.18026	18	
304.80802	18	
305.25289	18	
308.91690	48	
311.04672	20	
316.06546	60	
318.87594	42	
319.39712	22	
319.58486	22	
319.95169	528	
320.11502	36	
320.94314	40	
321.09607	30	
321.15399	62	
324.17808	44	
337.92726	46	
337.97194	94	
339.95510	40	
349.93700	36	
355.84292	28	
361.23655	42	
363.21516	64	
END IONS

###FS:    #m/z: 361.47603 #charge 4+
###MS: 1065
###MSMS: 1066
BEGIN IONS
TITLE=Cmpd 100, +MS2(361.4760), 23.0eV, 8.9min #1066
RTINSECONDS=532.326
SCANS=1065-1066
PEPMASS=361.47603	95614
CHARGE=4+
146.92616	18	
153.98587	18	
155.85535	18	
156.78774	18	
160.34557	18	
163.67445	18	
164.41436	18	
165.29095	18	
174.27861	18	
175.57055	20	
179.49964	18	
179.53130	18	
179.87275	18	
181.71227	18	
182.16564	18	
183.24109	18	
183.92421	18	
186.22478	18	
187.63212	18	
189.46381	18	
191.71867	18	
193.06363	94	
194.43332	18	
195.07095	18	
196.92835	66	
198.56327	18	
198.89220	24	
203.04335	18	
203.61249	18	
204.10364	18	
206.65542	66	
207.01671	82	
211.05334	18	
211.26703	18	
212.13751	58	
215.93817	84	
215.97232	18	
220.62021	18	
221.38143	18	
221.92402	48	
223.94370	78	
226.14609	18	
226.79418	18	
228.16069	66	
231.10051	70	
232.16342	40	
232.90837	60	
232.97319	18	
233.04134	18	
233.44659	90	
233.85581	18	
233.89186	50	
233.95219	18	
234.12303	20	
235.16633	42	
236.21894	18	
236.24720	20	
237.89306	46	
237.94459	44	
238.53718	18	
238.77247	18	
238.85345	26	
238.91882	36	
238.94890	20	
239.78186	20	
242.17179	36	
246.72572	18	
248.99913	70	
250.50594	18	
253.46133	18	
253.69550	18	
255.95163	62	
256.92690	56	
256.96207	40	
257.97931	56	
258.73939	18	
260.07588	18	
260.27071	18	
260.90037	90	
261.03037	40	
261.07294	44	
261.27604	26	
263.92204	38	
264.87042	18	
265.95167	82	
266.26976	18	
267.83219	56	
267.90525	82	
270.31718	20	
270.68428	18	
273.50847	18	
273.87689	44	
274.92556	28	
274.99521	64	
278.69646	18	
278.85751	42	
278.92848	238	
279.00122	78	
279.15764	40	
279.54090	26	
281.08677	60	
281.17442	20	
281.36819	18	
282.84573	18	
283.07449	64	
287.37723	18	
288.91043	124	
289.94924	42	
292.16072	44	
293.86376	18	
294.88546	56	
295.93104	58	
296.93056	290	
298.02393	80	
300.42268	18	
300.96911	18	
301.93852	108	
302.91088	34	
302.95334	34	
303.28782	18	
303.94580	58	
305.84960	18	
308.41293	18	
309.29438	18	
311.10778	50	
314.94237	86	
315.89168	18	
319.02089	46	
319.12965	18	
319.88923	36	
319.95261	336	
320.41160	18	
320.94343	146	
336.87282	32	
338.02563	36	
341.21422	34	
355.22369	42	
362.00122	46	
363.20006	48	
363.24394	34	
365.86859	50	
366.22507	20	
375.93106	38	
382.27983	30	
382.86835	40	
422.70917	70	
545.76866	20	
612.37674	22	
692.11388	20	
781.60405	20	
END IONS

###FS:    #m/z: 417.86827 #charge 3+
###MS: 1067
###MSMS: 1068
BEGIN IONS
TITLE=Cmpd 101, +MS2(417.8683), 23.4eV, 8.9min #1068
RTINSECONDS=532.947
SCANS=1067-1068
PEPMASS=417.86827	15086
CHARGE=3+
200.87136	70	
216.46168	70	
218.89882	44	
219.05063	58	
226.14557	130	
230.94895	62	
234.09367	56	
235.13416	48	
237.99032	80	
239.12967	66	
240.10963	68	
241.20219	62	
244.14671	46	
244.89336	66	
246.91972	44	
252.95298	70	
253.00554	60	
253.15298	44	
254.88422	96	
257.05597	66	
257.99145	46	
258.88161	492	
260.22053	56	
260.98281	48	
261.90747	56	
263.43629	82	
265.13458	80	
267.12650	52	
271.47889	72	
272.90515	144	
275.12236	80	
276.89597	152	
277.84322	56	
278.89815	48	
279.12247	60	
283.13634	56	
289.98307	64	
290.91119	202	
290.96721	46	
292.89562	58	
293.89238	192	
294.05197	82	
294.86706	46	
294.93399	116	
295.42376	86	
295.91400	398	1+
296.12076	86	
296.17390	82	
296.86102	46	
296.98716	62	
298.87156	48	
298.90985	44	
299.88539	78	
300.92631	52	
302.18721	58	
302.83113	44	
303.21995	48	
306.94733	50	
308.91526	190	
309.19786	54	
310.00996	44	
310.92752	62	
310.99035	80	
311.91496	148	
313.15759	58	
314.06554	46	
314.86552	48	
316.89056	874	1+
316.96590	68	
322.95736	114	
323.90025	54	
324.29722	68	
325.38033	102	
326.92088	60	
327.05856	46	
330.88493	354	
330.94133	46	
331.82442	44	
331.94098	380	1+
333.13250	50	
334.50405	56	
334.91032	120	
335.92031	70	
336.96862	64	
337.23962	46	
339.95841	60	
340.36982	50	
341.26372	76	
343.92517	76	
346.89093	576	1+
348.96583	58	
349.85400	46	
349.95508	140	
350.09614	72	
352.91858	846	1+
353.36354	46	
353.40450	80	
353.87462	84	
354.90891	2062	1+
354.97649	84	
356.90667	288	1+
359.02845	54	
359.91316	1946	
362.90474	74	
367.87062	94	
368.90732	54	
370.21493	52	
370.93343	122	
371.92147	546	1+
374.49282	64	
375.24105	58	
375.93336	116	
376.12107	78	
376.93419	290	
377.92370	9978	1+
378.03988	96	
378.12717	72	
378.98245	68	
381.93528	46	
384.87102	96	
385.93250	48	
387.83323	76	
388.89225	74	
388.93897	60	
389.88675	66	
389.97599	66	
390.92416	88	
393.94334	136	
394.93692	74	
394.98319	66	
395.21381	52	
395.93644	3050	1+
396.18256	58	
400.94405	256	
402.27938	72	
402.72111	70	
403.88217	70	
409.17412	84	
412.88802	54	
417.00033	52	
417.18773	60	
417.24499	44	
418.24331	46	
418.32415	50	
418.96643	424	1+
419.03426	46	
419.31873	50	
419.97285	314	1+
422.80033	66	
424.19644	100	
430.89770	48	
439.89336	50	
453.12221	46	
457.29475	70	
476.12952	44	
506.84597	52	
534.84874	66	
539.26176	60	
542.86944	252	1+
546.34519	48	
569.26609	58	
624.84891	224	1+
672.79764	460	1+
679.38491	54	
735.45142	50	
768.62345	216	1+
877.05216	138	1+
939.74790	196	1+
END IONS

###FS:    #m/z: 361.47628 #charge 2+
###MS: 1069
###MSMS: 1070
BEGIN IONS
TITLE=Cmpd 102, +MS2(361.4763), 23.0eV, 8.9min #1070
RTINSECONDS=533.56
SCANS=1069-1070
PEPMASS=361.47628	143244
CHARGE=2+
147.98797	18	
151.14469	18	
158.06607	18	
158.69726	18	
169.12098	18	
170.51369	18	
196.92318	90	
197.91593	52	
203.64247	18	
203.71742	18	
205.93443	100	
206.99497	18	
209.01272	52	
210.61105	18	
210.91568	50	
211.14573	58	
212.07696	18	
212.94683	48	
214.93631	82	
215.22473	30	
217.32509	18	
218.53456	18	
221.49475	18	
221.91671	54	
223.31966	18	
224.39618	18	
226.79418	18	
228.05347	18	
228.18369	52	
230.44299	18	
232.96055	60	
233.83171	18	
239.34900	18	
239.93481	72	
241.15155	50	
241.28261	18	
241.49476	20	
245.64623	18	
249.23161	18	
249.89568	58	
250.90925	18	
252.98309	52	
255.95897	36	
256.90577	44	
257.00230	78	
257.05281	80	
259.20846	18	
259.81138	20	
259.92359	32	
260.90367	96	
261.32665	18	
263.88839	18	
264.92543	46	
265.64452	18	
266.34690	18	
267.16178	18	
268.12788	46	
269.23459	18	
269.76483	18	
271.29812	18	
271.93087	52	
272.13786	18	
272.90051	50	
273.92019	42	
275.94517	42	
277.17735	18	
278.92651	242	
279.92127	72	
280.92676	48	
283.07916	68	
283.92358	30	
288.93213	40	
290.82860	18	
291.03015	18	
291.26315	18	
294.94613	50	
295.76196	18	
295.94473	30	
296.93460	190	
296.98775	58	
298.92723	40	
299.27907	22	
300.94113	94	
301.94070	272	1+
302.44694	18	
303.21901	48	
303.69039	18	
304.10239	18	
304.16886	32	
304.68882	18	
305.06509	54	
306.19872	18	
307.44064	18	
308.02107	18	
313.02438	44	
314.94109	36	
314.99621	18	
317.38228	18	
318.86265	46	
319.95097	386	1+
322.52088	18	
323.63952	18	
324.85476	18	
328.38563	18	
335.93285	18	
336.08689	18	
337.96480	26	
338.28087	18	
338.87036	18	
338.96713	68	
345.49113	18	
348.12699	18	
361.93602	18	
362.24982	46	
373.60387	18	
378.96771	18	
382.76004	18	
384.01462	18	
388.49429	18	
389.77896	18	
391.23195	18	
391.48131	18	
393.43213	18	
398.21249	18	
401.66275	18	
403.14298	18	
403.64930	18	
403.96050	42	
406.34447	18	
409.95306	46	
411.94825	62	
416.44819	18	
427.92447	18	
431.28891	40	
432.75093	18	
435.87578	18	
437.50009	18	
438.86883	18	
443.05419	18	
444.52016	18	
446.84855	18	
446.93737	18	
447.60380	18	
456.96359	18	
461.35261	18	
493.88802	38	
515.32170	38	
544.77516	62	
546.29637	40	
552.41122	20	
572.23727	22	
578.34525	46	
END IONS

###FS:    #m/z: 417.86794 #charge 3+
###MS: 1069
###MSMS: 1071
BEGIN IONS
TITLE=Cmpd 103, +MS2(417.8679), 23.4eV, 8.9min #1071
RTINSECONDS=533.625
SCANS=1069,1071
PEPMASS=417.86794	18208
CHARGE=3+
209.12744	68	
211.16677	74	
214.89638	74	
216.15838	48	
222.15192	76	
222.93003	66	
228.99107	60	
230.89242	86	
235.12302	74	
235.91940	74	
240.15759	58	
241.94749	42	
249.02780	50	
249.98314	46	
251.14402	42	
252.88810	46	
252.98403	64	
253.14263	68	
253.92300	52	
256.02193	72	
256.89757	48	
258.82742	62	
258.88609	230	
259.06972	58	
263.43158	92	
267.85365	46	
270.89755	78	
271.08641	52	
272.90024	178	
274.88914	60	
275.06648	58	
276.09936	70	
276.22099	60	
276.89034	48	
276.95946	42	
278.85949	58	
279.09631	42	
281.91042	60	
283.51168	44	
284.88154	48	
286.95789	40	
287.00236	48	
288.89418	62	
290.91159	164	
292.91287	198	
293.00861	84	
293.95331	72	
294.18282	76	
294.86846	184	
295.02240	62	
295.90822	180	
296.12876	136	
296.18637	60	
297.87521	58	
298.87480	96	
300.05867	48	
300.91889	52	
301.16082	46	
302.89860	48	
305.15731	78	
305.50656	72	
305.90845	54	
306.92517	40	
308.90456	80	
308.93669	72	
309.18282	40	
311.84984	40	
311.91240	56	
312.90889	194	
313.14753	62	
313.87866	46	
313.92406	106	
315.16692	94	
316.89578	204	
317.89309	210	
318.88889	124	
322.82285	64	
325.17221	40	
325.40362	82	
326.92796	94	
330.90018	148	
331.93436	124	
332.92280	54	
333.12265	66	
333.87205	58	
334.90706	130	
334.98492	74	
335.05888	44	
335.90892	112	
336.16928	48	
336.89544	702	
338.90776	46	
340.91806	62	
341.03960	76	
341.85423	58	
346.84873	74	
346.89283	326	1+
348.84181	70	
349.94093	58	
350.96963	52	
352.21523	40	
352.91657	804	1+
354.90678	2268	1+
354.99434	72	
355.04246	40	
355.09526	44	
355.93902	92	
357.91679	126	
358.92749	46	
359.91022	1352	1+
359.97444	62	
361.95049	44	
362.87620	56	
370.93591	172	
371.92570	64	
372.91988	430	1+
373.83372	54	
375.93426	180	
376.93241	238	
377.04301	60	
377.19279	68	
377.92365	7014	
378.04222	54	
378.20756	40	
378.91895	72	
379.16698	52	
381.25720	66	
386.87031	48	
389.92357	88	
391.00382	64	
393.93917	306	1+
395.93437	1836	
396.01473	66	
396.96664	50	
400.93968	422	1+
403.50321	56	
410.16427	44	
411.95619	48	
412.94007	56	
414.95277	42	
418.03462	58	
418.26043	46	
418.97674	44	
419.98087	290	
424.96972	52	
442.23225	44	
448.11145	48	
461.23361	68	
469.12196	50	
473.85493	54	
478.15266	44	
494.72370	78	
504.85506	46	
507.79695	60	
636.38437	46	
647.38269	58	
669.27696	42	
END IONS

###FS:    #m/z: 361.47582 #charge 2+
###MS: 1072
###MSMS: 1073
BEGIN IONS
TITLE=Cmpd 104, +MS2(361.4758), 23.0eV, 8.9min #1073
RTINSECONDS=534.266
SCANS=1072-1073
PEPMASS=361.47582	111286
CHARGE=2+
187.92662	72	
188.61176	18	
190.95589	18	
193.14330	44	
193.44595	18	
196.83534	18	
197.49904	18	
197.92774	124	
200.57758	18	
202.72916	18	
203.46264	18	
204.58412	18	
205.75388	18	
205.93894	64	
206.26646	18	
207.07431	18	
207.10875	58	
207.98583	26	
208.34591	18	
209.34775	18	
209.51116	18	
210.90840	18	
211.92768	24	
212.33708	18	
212.87484	22	
214.09320	18	
214.95014	80	
215.00863	18	
215.10093	38	
215.13956	18	
218.02633	18	
218.81415	18	
219.05561	52	
222.12659	28	
223.46880	18	
223.94303	82	
224.78971	18	
227.65709	18	
228.00985	20	
229.63449	18	
232.97606	114	
234.14502	18	
234.84873	18	
234.89265	42	
235.13359	46	
235.97125	56	
237.96972	26	
238.93149	80	
238.98351	120	
239.94715	60	
243.12882	68	
243.47387	18	
245.91739	30	
246.99691	52	
248.02671	18	
249.89978	30	
251.17136	18	
252.12914	58	
253.35682	18	
255.32093	18	
255.85498	68	
255.90523	60	
256.91639	126	1+
257.15138	32	
257.32431	20	
258.00592	68	
258.16126	44	
260.91443	74	
261.99667	38	
262.62298	18	
263.00911	56	
265.00617	52	
265.84792	34	
266.20977	18	
269.90718	18	
270.21254	44	
272.18985	18	
273.88643	18	
274.13427	70	
274.88199	46	
274.96148	64	
275.90737	56	
276.06036	66	
277.92299	72	
277.99549	18	
278.09620	18	
278.49287	22	
278.92815	280	1+
279.02964	58	
281.61051	18	
283.93381	70	
283.97744	18	
285.76802	18	
288.24148	18	
289.93302	32	
291.03127	50	
291.98274	34	
292.15566	64	
292.35319	18	
292.59120	18	
293.10262	40	
293.71973	18	
294.92247	50	
294.96767	18	
295.93732	60	
296.10929	76	
296.66586	22	
296.93205	662	1+
297.47602	18	
298.93046	64	
300.94168	48	
301.73950	20	
301.93780	134	
301.99508	64	
302.92236	60	
305.90231	24	
316.17206	72	
318.86664	30	
318.96513	46	
319.95149	774	
320.97352	76	
321.19264	74	
321.95016	32	
326.18845	38	
327.83161	20	
330.14756	48	
331.06781	24	
336.94985	32	
337.95986	220	1+
338.87989	42	
339.00747	38	
341.60950	20	
344.01736	58	
347.08285	52	
355.94083	46	
360.91863	44	
362.00532	50	
363.21164	44	
368.73223	40	
371.97297	28	
373.90921	64	
376.76710	56	
394.97648	40	
404.10198	38	
411.26543	36	
411.86327	62	
414.88554	46	
426.98014	36	
431.23907	36	
437.29603	48	
453.21644	42	
574.85391	26	
586.73839	36	
623.02140	20	
END IONS

###FS:    #m/z: 417.86742 #charge 3+
###MS: 1072
###MSMS: 1074
BEGIN IONS
TITLE=Cmpd 105, +MS2(417.8674), 23.4eV, 8.9min #1074
RTINSECONDS=534.322
SCANS=1072,1074
PEPMASS=417.86742	23682
CHARGE=3+
204.41331	38	
205.14734	36	
209.13097	50	
212.90777	76	
212.97553	116	
214.88474	84	
227.09027	78	
228.91093	46	
230.09686	30	
234.12822	128	
236.98159	52	
237.14864	50	
239.10307	32	
240.92640	78	
240.95499	70	
244.98326	80	
250.09879	48	
252.97184	36	
253.90431	68	
254.09760	44	
254.88311	104	
254.91489	54	
256.06778	40	
256.11439	50	
257.22031	40	
257.89080	34	
258.88059	660	1+
262.95411	70	
264.01128	62	
267.04161	44	
269.13162	32	
270.82303	40	
272.89149	118	
274.88671	28	
276.88737	112	
278.94138	40	
281.14307	66	
283.12710	58	
290.91109	152	
293.86806	50	
293.90584	76	
294.86156	120	
294.90970	82	
295.90818	122	
295.99168	86	
296.12479	50	
298.88293	52	
299.95901	36	
300.86951	114	
300.91917	30	
303.21446	52	
306.10306	52	
306.91820	36	
307.92626	32	
308.91920	120	
309.00358	68	
309.86362	60	
310.90883	54	
311.20655	40	
311.90989	40	
311.98280	42	
312.92130	66	
313.89308	92	
314.82880	46	
315.08389	54	
315.91579	26	
316.42322	52	
316.89550	184	
317.08537	26	
317.89652	126	
317.98713	52	
318.89088	88	
319.17656	64	
322.92626	52	
324.83796	34	
329.20975	30	
330.19639	32	
331.93692	152	
333.12805	50	
333.23776	36	
334.90882	222	
335.03368	44	
335.91065	100	
336.89986	356	
336.97572	86	
344.24649	54	
344.83982	36	
344.91210	60	
346.89049	264	
349.54957	44	
349.95634	46	
352.24757	34	
353.11712	38	
353.85472	48	
353.92207	184	
354.68211	28	
354.90974	1176	
355.41677	34	
356.93287	50	
357.90583	78	
358.91097	86	
359.91330	1068	
362.01096	66	
362.73141	54	
366.64088	32	
370.92639	180	1+
372.16863	58	
372.91695	376	
373.66451	64	
375.15197	52	
375.23601	46	
375.94448	132	
375.99284	26	
376.92490	92	
377.09917	36	
377.22242	68	
377.79013	32	
377.92381	5894	
378.05216	52	
378.27824	54	
378.92286	116	
379.92845	58	
384.67372	44	
384.87952	60	
390.93128	42	
393.96195	38	
394.95014	150	
395.68026	30	
395.93873	1152	1+
400.24250	54	
400.94492	170	
401.02064	40	
411.92131	102	
419.09448	66	
419.97363	166	
453.83663	48	
456.88211	32	
459.14374	52	
460.99710	26	
468.24115	34	
480.26224	42	
487.28156	28	
534.80042	26	
536.87207	42	
548.30602	60	
654.77876	56	
677.43462	114	1+
704.83811	356	1+
743.31079	36	
775.54735	164	1+
990.66356	300	1+
END IONS

###FS:    #m/z: 911.70764 #charge 3+
###MS: 1075
###MSMS: 1076
BEGIN IONS
TITLE=Cmpd 106, +MS2(911.7076), 45.6eV, 8.9min #1076
RTINSECONDS=535.013
SCANS=1075-1076
PEPMASS=911.70764	2238
CHARGE=3+
218.11256	48	
224.95517	100	
232.94453	64	
234.94998	46	
235.10688	72	
236.95431	52	
239.11837	84	
240.11221	46	
240.48378	80	
241.95519	68	
242.45128	94	
246.07473	64	
249.06922	44	
252.96362	54	
253.98056	48	
258.07705	48	
264.08865	56	
266.20810	38	
269.12186	74	
273.43495	80	
274.11597	54	
276.92032	110	
287.09655	54	
288.13934	104	
292.14620	64	
294.10137	38	
294.92659	94	
296.92801	52	
300.91879	78	
302.95908	58	
306.14416	32	
308.08062	62	
313.06400	32	
323.03399	56	
342.99681	50	
348.16222	38	
349.08976	198	1+
355.88612	36	
363.10210	46	
372.90596	72	
373.92920	52	
406.90552	46	
410.86777	34	
432.88108	62	
464.89447	44	
466.60751	52	
469.12855	32	
471.20308	74	
490.86583	44	
507.13480	46	
523.80982	42	
524.87409	46	
548.82628	58	
564.91611	56	
566.82899	52	
567.01442	42	
578.98234	66	
580.80009	32	
583.78238	44	
584.83002	96	
589.86246	42	
607.86763	60	
615.42479	38	
644.81135	36	
657.38237	80	
659.05677	42	
673.20775	56	
679.26248	40	
687.20396	34	
700.74106	38	
701.77717	40	
702.73132	46	
703.73695	66	
719.76115	46	
720.79035	32	
731.72247	32	
737.47612	38	
743.67881	34	
791.59748	46	
794.68325	56	
806.00559	58	
807.29459	64	
810.72253	76	
821.66860	64	
826.37075	64	
829.72687	44	
830.77846	60	
834.66471	36	
836.64936	54	
840.79191	62	
853.66556	34	
854.70857	40	
870.44962	90	
870.64135	50	
870.72109	38	
873.65902	116	1+
873.72934	54	
873.89172	34	
888.69546	62	
896.67907	34	
897.68947	52	
911.70615	34	
932.68435	50	
END IONS

###FS:    #m/z: 489.90914 #charge 1+
###MS: 1077
###MSMS: 1078
BEGIN IONS
TITLE=Cmpd 107, +MS2(489.9091), 24.8eV, 8.9min #1078
RTINSECONDS=535.696
SCANS=1077-1078
PEPMASS=489.90914	25284
CHARGE=1+
202.96660	152	
204.12315	76	
206.00220	64	
212.95740	52	
221.12811	52	
233.05647	56	
235.16334	60	
235.46938	66	
240.15842	76	
244.15718	194	
245.92549	66	
246.09402	54	
247.64961	68	
249.11315	78	
254.95307	56	
256.49345	112	
262.99380	82	
268.14484	52	
271.17341	64	
272.92185	60	
276.07758	78	
286.92266	56	
288.97825	72	
290.91527	100	
292.10421	52	
295.16171	54	
297.95730	114	
301.10956	68	
301.34683	52	
310.96493	68	
315.18664	62	
315.82065	52	
318.02912	58	
318.83906	124	
321.91808	72	
321.96109	62	
322.98061	158	
324.00429	58	
325.83018	56	
329.99848	76	
332.86023	64	
336.04264	52	
336.91094	64	
339.15595	56	
340.99936	90	
343.83111	160	1+
343.91563	108	
344.01803	54	
344.98766	82	
345.92669	60	
346.00157	66	
348.87279	70	
348.96677	196	
349.21543	52	
349.92714	56	
350.86349	82	
350.90421	96	
352.89288	262	1+
354.92525	80	
356.98663	52	
358.82974	60	
359.01988	54	
359.84644	72	
360.72768	64	
362.01540	82	
363.01577	256	1+
365.91354	78	
365.95394	80	
366.82823	62	
366.97442	128	
367.22180	54	
367.85901	54	
368.20014	52	
369.14967	62	
369.90115	192	
369.94385	52	
370.87111	78	
370.92185	112	
372.90364	62	
375.04175	66	
375.95261	54	
376.00813	60	
376.20636	60	
380.92361	190	
380.99823	116	
381.03302	110	
382.03043	72	
383.86714	496	1+
383.91236	64	
384.87209	326	1+
384.93026	242	1+
385.04160	72	
386.89749	62	
387.02549	56	
388.86604	132	
388.98543	130	1+
389.88407	84	
390.91903	76	
391.82000	54	
394.84533	56	
395.96285	60	
398.85841	66	
399.36516	54	
399.81060	216	1+
399.86492	94	
402.99330	96	
403.84642	68	
403.89016	54	
403.93857	66	
404.89970	58	
405.18081	74	
406.82026	96	
406.98833	80	
407.85010	636	1+
407.99839	238	
408.87987	88	
408.93312	52	
408.99307	102	
410.14872	64	
410.20699	56	
412.86603	116	
413.08507	56	
414.87008	112	
415.05239	60	
415.85230	64	
416.86063	218	
424.22178	68	
424.88562	144	
425.09226	56	
425.86207	272	
426.01188	336	
426.88764	104	
427.85547	82	
429.13624	66	
429.20691	60	
429.87308	1962	1+
431.13420	64	
432.16227	56	
432.97951	72	
442.83664	56	
443.84978	98	
444.94629	72	
446.89052	208	
447.89715	340	
448.87942	756	1+
450.01614	100	
450.21886	74	
450.88382	92	
452.87843	140	
453.88072	146	
455.25251	58	
457.95171	104	
459.85676	100	
460.90552	62	
465.92277	90	
466.89165	120	
467.87520	104	
469.26417	116	
471.90811	182	1+
483.89028	70	
490.26975	58	
490.88729	70	
END IONS

###FS:    #m/z: 363.46572 #charge 4+
###MS: 1077
###MSMS: 1079
BEGIN IONS
TITLE=Cmpd 108, +MS2(363.4657), 23.0eV, 8.9min #1079
RTINSECONDS=535.758
SCANS=1077,1079
PEPMASS=363.46572	12770
CHARGE=4+
198.91562	40	
207.10605	110	
208.11039	76	
213.16460	56	
217.08983	104	
222.12117	234	
222.94724	38	
223.11428	110	
224.94314	72	
225.11585	50	
228.16848	44	
234.11327	146	
234.96361	54	
239.91369	38	
240.97249	48	
241.10259	32	
242.09118	48	
243.47022	60	
244.97157	102	
245.20691	48	
246.19391	40	
251.15126	68	
252.98224	220	1+
257.99218	66	
258.97971	176	
259.10736	254	1+
260.94029	50	
262.15405	46	
263.15923	50	
268.02425	62	
270.09361	40	
270.99074	40	
275.93224	74	
275.98911	40	
276.16855	54	
276.95597	124	
277.06028	36	
277.11582	32	
277.18870	36	
279.10079	62	
279.14398	46	
280.92974	88	
282.97284	56	
283.03085	40	
283.95535	94	
284.16228	66	
288.02679	34	
288.88910	40	
289.12315	50	
290.94427	50	
292.95554	54	
294.94621	52	
295.11219	52	
296.13238	42	
296.88266	60	
297.18597	44	
297.91446	48	
298.87702	40	
298.94077	124	
299.20097	264	1+
299.23960	134	
299.95375	70	
300.13128	32	
300.96618	98	
304.17469	34	
304.87642	44	
305.07476	68	
307.39843	84	
308.95326	118	
309.87070	42	
310.31606	68	
310.40450	50	
314.21350	56	
317.19048	48	
317.96926	42	
318.94443	34	
321.96456	86	
322.07570	42	
322.84634	42	
322.90698	42	
323.43058	70	
324.16945	34	
325.20483	68	
327.92516	44	
327.97246	34	
331.95983	48	
332.15596	36	
335.93874	54	
336.96884	38	
337.21839	58	
340.09850	58	
340.99161	48	
341.88313	66	
348.21518	68	
350.91424	76	
357.83155	70	
358.20853	44	
359.25183	46	
363.13677	36	
363.22743	142	
364.15804	44	
364.22770	58	
364.29306	54	
371.18240	40	
381.11617	48	
384.84443	52	
386.25119	46	
389.82543	70	
391.78832	56	
412.25209	46	
422.24761	84	
436.25455	62	
444.86954	48	
446.25017	36	
456.29981	46	
458.14442	52	
459.82580	50	
468.84397	54	
528.34612	40	
530.30288	58	
561.78402	36	
562.76853	40	
568.92181	44	
575.78832	34	
597.27705	48	
686.57649	32	
846.19141	74	
END IONS

###FS:    #m/z: 417.86716 #charge 1+
###MS: 1077
###MSMS: 1080
BEGIN IONS
TITLE=Cmpd 109, +MS2(417.8672), 23.4eV, 8.9min #1080
RTINSECONDS=535.814
SCANS=1077,1080
PEPMASS=417.86716	28198
CHARGE=1+
204.47139	84	
216.70636	60	
218.88034	56	
225.12428	70	
229.94408	76	
231.94924	42	
236.02071	82	
237.13634	64	
240.18709	72	
240.95195	58	
246.11072	74	
247.06508	44	
247.13984	56	
249.00299	80	
250.11861	90	
250.99173	62	
251.09267	46	
252.96774	36	
253.02651	46	
254.18964	62	
254.89377	40	
254.95201	68	
256.88267	138	
258.12810	50	
258.88121	382	
258.95082	48	
262.11655	56	
262.93283	76	
263.44442	52	
265.14399	60	
266.14212	60	
268.13348	62	
270.90661	36	
271.19818	64	
272.89608	164	
272.94475	42	
273.89988	66	
274.87775	52	
274.93410	56	
275.98060	72	
276.89010	172	
276.95514	60	
279.10374	52	
280.15351	38	
284.09392	70	
284.41078	64	
286.88043	66	
287.13185	66	
287.40030	64	
290.92230	240	
293.86950	74	
294.86420	94	
294.90538	66	
294.93881	46	
295.02106	60	
295.91424	132	
296.12067	206	1+
296.92744	64	
298.88240	78	
300.88295	74	
302.18129	42	
304.89415	54	
304.98682	48	
308.92582	96	
311.20394	52	
311.91935	110	
312.88575	82	
313.92746	118	
314.88923	70	
316.04475	86	
316.89856	404	1+
318.89706	130	
321.97764	56	
322.85628	40	
324.22605	42	
324.88457	50	
326.88062	78	
327.90461	38	
328.84736	36	
328.92191	70	
329.01431	62	
330.17124	42	
330.88356	154	
330.93873	52	
331.00004	48	
331.74901	50	
331.93089	148	
332.86497	88	
333.84142	60	
334.89501	98	
335.84634	42	
335.91519	96	
336.12131	56	
336.17817	60	
336.89810	430	1+
338.80174	54	
340.12211	52	
340.88067	40	
340.92876	58	
341.14161	50	
342.17062	36	
343.21228	48	
344.19815	90	
344.93568	92	
345.90600	94	
346.90071	74	
347.94327	50	
350.94461	52	
352.42778	54	
352.86831	68	
352.91652	566	1+
352.98879	52	
353.87282	42	
354.86058	176	
354.90983	1610	
355.01641	64	
357.89556	84	
358.16415	56	
358.91760	40	
358.98491	46	
359.18438	66	
359.91059	1172	
366.85940	36	
367.74843	48	
370.92935	92	
372.91133	404	
375.93401	320	1+
376.06505	64	
376.18285	44	
377.92326	6528	
378.10880	52	
378.19520	38	
378.26779	44	
378.34364	46	
378.92421	138	
379.11226	54	
379.31432	50	
380.55837	48	
382.72841	36	
382.94445	44	
385.20297	56	
386.93208	72	
389.27761	52	
393.94718	122	
395.93631	1772	1+
396.12335	44	
400.93986	248	
401.01407	78	
402.26733	46	
408.17709	36	
408.24549	54	
411.55525	50	
412.88560	58	
417.19910	84	
418.25706	46	
419.21323	68	
END IONS

###FS:    #m/z: 487.91734 #charge 3+
###MS: 1081
###MSMS: 1082
BEGIN IONS
TITLE=Cmpd 110, +MS2(487.9173), 24.8eV, 8.9min #1082
RTINSECONDS=536.592
SCANS=1081-1082
PEPMASS=487.91734	74412
CHARGE=3+
203.10039	74	
210.11442	90	
212.13767	72	
213.04261	58	
214.93208	96	
214.98126	72	
219.95663	66	
225.96379	54	
226.14641	74	
227.14592	70	
230.09171	66	
230.97239	68	
231.14197	64	
232.09252	76	
232.94612	70	
233.04928	102	
234.01157	54	
236.96442	108	
237.94851	66	
244.16092	94	
248.09058	148	
248.12091	80	
250.10673	126	
250.98736	68	
251.12430	76	
254.89245	54	
258.08550	70	
260.15299	54	
266.17968	70	
267.11441	76	
269.92841	80	
272.00420	66	
272.87998	70	
273.11421	82	
273.94652	86	
275.13094	66	
277.08542	56	
283.15926	58	
294.94895	76	
295.08869	70	
295.92375	84	
295.96067	62	
297.13988	60	
301.11588	416	1+
301.95925	54	
304.96718	104	
306.00637	56	
311.93697	76	
314.87358	68	
318.01898	74	
318.15980	58	
319.12868	62	
319.96917	194	1+
321.12457	82	
323.89380	84	
324.92610	84	
325.21846	60	
326.00122	152	
330.19627	58	
331.08052	82	
332.88543	112	
332.97028	60	
333.09835	60	
333.88477	68	
333.96696	74	
336.97189	122	
337.96773	190	
338.99615	138	
340.98557	64	
345.00304	88	
348.84175	68	
350.90141	292	1+
352.88384	94	
353.19244	56	
354.20966	58	
355.97788	100	
359.91052	54	
362.01550	196	1+
362.83036	54	
366.97844	84	
367.81395	54	
367.99711	56	
368.90271	728	1+
371.11972	60	
372.19030	56	
374.02445	70	
375.26416	54	
375.35306	72	
378.97903	54	
380.30239	56	
382.05648	58	
382.96523	58	
383.86236	62	
384.88415	132	
385.84995	180	1+
386.91400	142	
387.90037	64	
390.12026	66	
392.85271	264	1+
392.91699	60	
395.36656	54	
397.39924	84	
398.86454	114	
398.99978	74	
399.80930	172	1+
399.96885	70	
400.87198	56	
402.89050	154	
404.19883	76	
404.84282	360	1+
404.94652	90	
406.87601	378	
407.85030	224	
407.98175	70	
408.94112	60	
410.86929	474	
411.86531	244	
412.86104	166	
414.08369	62	
414.21073	56	
414.86163	92	
419.19511	80	
421.22134	66	
423.03202	68	
423.85205	88	
423.94752	102	
424.88832	80	
425.92479	72	
426.12906	68	
428.87648	3550	1+
429.96764	74	
432.87335	96	
433.88778	58	
435.26128	58	
435.87998	62	
440.86244	246	
442.89109	166	
443.33593	76	
443.88993	62	
445.13550	58	
446.88742	1206	1+
448.88014	194	
449.31963	68	
451.00585	56	
451.90727	58	
452.88139	56	
464.90069	494	1+
469.88618	60	
470.19483	76	
471.91949	52	
489.26761	56	
499.99480	54	
518.26695	56	
519.23058	80	
521.22488	56	
525.12828	54	
562.26360	66	
565.33244	72	
567.81483	68	
606.27497	98	
734.96833	80	
749.33420	82	
763.32365	92	1+
856.59631	152	1+
1138.06264	460	1+
1248.60819	200	1+
END IONS

###FS:    #m/z: 911.70787 #charge 1+
###MS: 1083
###MSMS: 1084
BEGIN IONS
TITLE=Cmpd 111, +MS2(911.7079), 45.6eV, 9.0min #1084
RTINSECONDS=537.225
SCANS=1083-1084
PEPMASS=911.70787	2728
CHARGE=1+
154.33502	20	
234.95382	60	
235.96914	92	
236.96312	108	
237.15121	60	
245.08790	56	
251.07533	84	
274.94284	112	
277.93358	90	
306.04695	52	
312.94927	72	
313.28392	98	
321.61365	18	
323.39903	94	
352.91591	24	
355.25867	40	
363.09199	66	
363.54139	18	
364.17211	40	
373.89887	26	
378.01719	56	
379.06367	48	
383.03730	40	
389.97498	38	
414.86417	52	
446.89042	30	
455.00910	42	
490.86308	66	
506.85955	46	
507.98137	18	
512.79510	26	
515.80562	64	
523.10855	32	
525.13306	38	
525.20885	84	
534.82740	24	
538.17642	30	
548.82771	30	
552.61791	18	
556.97234	18	
557.80310	18	
560.28789	54	
566.83337	38	
579.84760	26	
580.93283	20	
584.15391	44	
584.83155	68	
587.19347	18	
589.16554	28	
607.84966	30	
613.95157	56	
644.70081	52	
672.22433	44	
683.70393	30	
699.75402	28	
705.68206	20	
720.74399	52	
722.49165	140	
722.73920	30	
735.81881	22	
770.75774	34	
784.67201	18	
787.69564	42	
802.15429	48	
807.66145	80	
808.36132	92	
808.55567	70	
809.13600	54	
811.69848	24	
822.67729	50	
824.66076	50	
834.66190	24	
841.68470	38	
846.72018	38	
850.67878	32	
850.81866	32	
855.69717	52	
870.65903	60	
873.67629	46	
888.74301	36	
889.70565	30	
912.33563	74	
END IONS

###FS:    #m/z: 487.91727 #charge 3+
###MS: 1083
###MSMS: 1085
BEGIN IONS
TITLE=Cmpd 112, +MS2(487.9173), 24.8eV, 9.0min #1085
RTINSECONDS=537.247
SCANS=1083,1085
PEPMASS=487.91727	71722
CHARGE=3+
164.16527	18	
167.30233	18	
168.24788	18	
169.33616	18	
171.39602	18	
171.47854	18	
172.24620	18	
173.02940	18	
174.93437	18	
178.12667	18	
178.64924	18	
179.64388	18	
181.30894	18	
181.36198	18	
181.52468	18	
181.72286	18	
184.79414	18	
185.39432	18	
188.62616	18	
189.22530	18	
191.66410	18	
194.08925	18	
195.61042	18	
196.61432	18	
196.98270	18	
198.71128	18	
200.53293	18	
200.96451	18	
204.52024	18	
204.91474	18	
206.26643	18	
209.26414	18	
210.44337	18	
211.57245	18	
212.11453	92	
212.65093	18	
214.45064	18	
214.61988	18	
214.92945	74	
216.45493	18	
217.86348	18	
218.41809	18	
220.08556	42	
221.11970	18	
221.60416	18	
227.12645	18	
230.13511	82	
232.94541	58	
232.99622	62	
234.28966	18	
235.71872	18	
236.94154	74	
237.13959	70	
249.17685	82	
250.09902	136	
253.11125	54	
271.95683	64	
275.12199	32	
275.98798	60	
276.99809	52	
278.91159	60	
288.97841	52	
299.63119	24	
300.01789	24	
300.18145	54	
301.11358	100	
301.14409	108	
301.86044	26	
305.00971	36	
306.85853	22	
310.11660	48	
310.98208	52	
314.17222	44	
315.12686	86	
319.13953	40	
328.19787	80	
330.19557	80	
331.92365	32	
332.89674	42	
333.96225	46	
336.97395	26	
338.84155	44	
348.97039	54	
350.89699	54	
352.86173	44	
352.90549	88	
355.91111	58	
357.00234	50	
361.84174	48	
362.02104	78	
366.87850	68	
366.94488	66	
367.86006	50	
368.90792	134	
370.01408	44	
371.79947	40	
373.90581	40	
379.00294	48	
379.84771	38	
380.03193	48	
382.71888	22	
386.91766	36	
389.84750	40	
389.98779	60	
392.87256	46	
394.83983	38	
395.89069	44	
400.81138	36	
401.89855	40	
404.92657	56	
405.83898	40	
406.88080	98	
410.85488	134	
411.85105	64	
411.97623	42	
412.85475	24	
415.84937	66	
415.88444	48	
423.85455	88	
423.90821	30	
424.92026	22	
424.99728	44	
428.87980	336	
428.94344	26	
429.70182	36	
429.86712	42	
430.87342	40	
433.90372	64	
442.86921	38	
444.18177	68	
446.89141	196	
447.91699	52	
448.87164	42	
448.91317	26	
450.80344	36	
452.87064	76	
453.97593	36	
466.07170	24	
470.89983	20	
479.23404	80	
480.23021	58	
493.12940	20	
509.34471	38	
521.23033	44	
571.36650	54	
635.27408	38	
678.42223	40	
885.97715	24	
927.54921	28	
1071.89257	20	
END IONS

###FS:    #m/z: 363.46510 #charge 4+
###MS: 1083
###MSMS: 1086
BEGIN IONS
TITLE=Cmpd 113, +MS2(363.4651), 23.0eV, 9.0min #1086
RTINSECONDS=537.311
SCANS=1083,1086
PEPMASS=363.46510	18206
CHARGE=4+
198.90923	54	
199.10356	52	
203.63890	62	
205.15968	60	
208.11495	78	
208.94058	44	
210.07451	54	
211.13458	84	
212.14951	58	
214.14751	44	
216.92214	66	
217.11158	54	
218.08134	44	
219.02828	46	
221.11892	38	
222.13177	74	
222.91230	72	
225.02596	60	
225.08814	70	
225.90889	74	
226.11794	36	
229.16438	78	
232.13204	48	
233.11697	72	
234.14452	70	
234.93681	64	
234.96928	62	
236.07393	46	
238.03360	46	
239.90594	54	
239.98790	36	
240.96033	92	
241.00728	52	
241.08917	94	
241.90240	32	
243.11840	48	
244.15479	62	
244.96524	60	
245.17691	72	
251.17208	58	
251.91700	80	
252.97156	84	
257.90917	66	
257.98767	40	
258.93865	82	
258.98719	98	
259.02706	58	
259.10485	160	
259.91493	48	
259.98249	50	
260.10096	66	
260.21474	62	
261.90280	56	
262.78735	34	
262.97659	42	
263.97793	44	
265.09625	46	
267.12382	52	
269.80813	46	
269.90570	42	
269.93214	72	
271.90565	90	
273.85093	48	
275.94083	84	
276.88884	48	
277.11248	92	
277.93017	98	
279.98277	60	
280.92934	66	
281.09483	52	
281.95076	40	
282.02470	36	
282.96591	42	
284.95106	40	
287.99282	48	
289.17501	48	
290.41242	52	
290.92318	36	
295.15734	78	
297.94198	72	
298.03275	38	
298.40027	56	
298.87203	62	
298.93040	60	
299.95350	108	
300.20500	44	
300.96898	68	
302.25403	48	
303.92516	50	
304.95946	56	
305.95478	38	
308.95518	48	
309.00728	50	
309.09515	36	
317.20157	104	
317.95828	120	
318.20042	44	
318.88594	46	
320.95172	36	
321.11799	44	
321.94491	198	
322.03013	50	
322.20888	64	
322.98175	92	
323.21687	36	
327.92400	72	
332.10234	68	
339.91127	36	
340.94170	104	
340.99881	36	
342.05235	52	
345.87649	60	
346.17001	40	
348.89717	36	
354.20407	40	
357.86002	36	
363.16113	34	
363.23516	112	
363.29658	36	
364.07628	44	
364.24678	40	
364.94565	58	
376.83431	34	
384.01906	34	
386.25168	32	
396.23817	32	
402.99070	74	
425.78456	38	
431.22906	36	
435.24508	48	
440.26596	38	
448.96526	36	
468.16818	68	
468.80609	32	
496.33019	46	
510.30280	44	
512.82226	50	
514.88127	80	
523.79769	46	
543.75866	34	
588.99627	36	
592.83852	32	
595.74512	32	
610.29386	42	
615.84771	52	
637.37920	50	
664.38165	56	
767.37450	40	
END IONS

###FS:    #m/z: 426.43684 #charge 2+
###MS: 1087
###MSMS: 1088
BEGIN IONS
TITLE=Cmpd 114, +MS2(426.4368), 23.5eV, 9.0min #1088
RTINSECONDS=538.042
SCANS=1087-1088
PEPMASS=426.43684	7434
CHARGE=2+
193.95448	166	
198.64434	78	
198.94575	76	
205.93436	68	
210.89024	66	
214.05581	54	
215.00495	44	
217.20917	58	
218.15806	56	
223.94225	108	
227.08301	50	
229.14491	92	
230.07202	50	
233.03001	64	
235.44973	66	
239.17272	78	
244.12530	50	
247.12166	60	
250.88371	52	
252.96888	62	
253.22657	74	
253.46419	110	
254.04307	70	
257.10254	60	
257.19902	52	
258.04773	48	
258.89491	50	
259.00592	60	
262.12062	60	
263.47513	94	
264.15630	64	
264.85016	70	
267.16587	92	
272.91103	116	
274.15154	54	
278.48170	90	
279.91923	50	
282.13455	46	
284.10231	62	
286.84251	68	
290.91400	52	
300.14144	52	
302.12708	46	
302.18742	44	
302.89831	60	
304.48680	68	
304.89284	44	
306.44778	68	
310.98494	124	1+
312.90497	82	
313.88828	56	
316.91970	92	
317.19473	90	
318.86716	80	
319.16387	72	
319.89927	80	
320.18577	58	
320.88588	58	
320.95694	114	
321.02648	102	
321.90517	56	
321.94536	82	
322.01888	54	
322.93606	56	
323.04347	64	
324.93416	48	
324.99647	46	
325.89573	52	
326.78968	72	
326.90275	58	
328.97187	50	
330.90751	56	
331.97764	58	
332.19992	90	
334.90798	62	
336.04638	72	
337.88224	62	
338.91659	58	
338.99084	66	
339.90597	76	
340.36160	64	
340.97745	52	
341.26783	56	
343.42456	70	
343.91088	132	
344.04801	112	
344.84123	64	
344.91473	96	
344.99994	106	
345.90170	66	
346.03847	62	
350.18676	48	
351.14156	78	
352.93675	88	
353.90641	60	
354.19378	58	
356.91827	130	
358.90511	74	
359.05886	44	
360.91192	44	
361.83576	158	
361.92133	328	1+
362.85347	98	
363.96091	52	
366.87840	52	
366.92878	52	
367.18433	58	
368.25677	56	
370.90167	60	
371.84453	68	
371.91570	92	
372.22450	46	
372.90426	50	
375.94822	52	
376.21869	46	
376.92571	52	
378.92789	548	1+
380.02769	46	
382.90829	56	
384.86840	48	
385.86131	108	
387.00055	66	
387.04482	48	
391.12318	96	
396.07633	64	
396.94481	46	
398.97153	48	
399.82866	56	
409.13841	94	
417.82026	54	
423.98034	46	
427.33943	48	
428.22054	82	
439.28642	66	
451.96886	52	
454.18915	70	
455.14617	64	
457.86904	44	
464.21125	48	
464.90363	530	1+
466.95365	54	
478.30782	66	
502.23262	70	
504.25296	58	
522.25692	62	
530.29824	44	
551.85762	54	
573.26374	52	
577.82614	48	
591.23967	64	
600.27141	84	
671.33206	46	
689.69680	100	
702.39726	54	
END IONS

###FS:    #m/z: 487.91762 #charge 3+
###MS: 1089
###MSMS: 1090
BEGIN IONS
TITLE=Cmpd 115, +MS2(487.9176), 24.8eV, 9.0min #1090
RTINSECONDS=538.661
SCANS=1089-1090
PEPMASS=487.91762	72728
CHARGE=3+
204.09545	66	
210.09833	104	
213.04888	64	
214.92430	50	
216.17616	48	
220.08533	64	
221.38138	20	
227.12987	82	
230.07224	36	
230.13942	44	
230.98098	32	
231.12981	60	
235.11068	40	
236.15410	44	
237.13225	50	
239.12538	52	
239.99812	98	
240.10833	56	
241.08328	40	
241.98800	70	
244.16575	32	
248.08443	218	
248.98316	68	
249.14099	42	
249.87432	68	
250.10205	390	
251.12202	78	
253.32751	18	
256.16027	46	
258.45219	18	
258.99260	36	
259.78793	18	
260.12304	78	
262.19754	18	
272.08043	58	
273.11742	54	
275.98070	36	
276.95927	64	
283.19113	74	
284.10130	54	
284.15910	60	
288.96534	52	
289.90725	38	
291.12894	54	
292.97662	64	
294.94441	54	
297.82013	38	
301.11590	468	1+
301.20181	24	
311.22283	60	
314.83677	36	
315.12251	40	
316.87716	42	
318.96192	158	1+
322.97429	46	
325.98906	32	
328.20970	28	
329.20038	44	
331.95944	62	
332.87956	112	
333.88557	40	
336.07683	60	
339.89498	56	
341.00578	44	
346.71727	20	
348.96119	70	
350.90128	64	
351.89928	56	
354.36357	54	
354.82421	30	
356.99219	130	
360.30415	22	
361.83593	56	
362.83190	40	
364.01936	26	
365.88296	60	
366.91378	22	
366.97477	54	
367.22656	60	
368.90656	48	
369.90014	72	
371.82700	22	
378.16317	22	
380.03264	126	
385.82819	38	
386.81994	36	
386.91670	86	
389.99565	76	
392.48397	68	
392.85396	88	
393.87025	30	
401.80214	20	
402.88420	64	
405.81965	46	
405.86364	26	
406.87969	138	
407.84960	22	
407.99885	54	
410.86593	294	1+
410.94376	26	
412.86637	34	
413.89326	34	
414.85327	52	
415.86969	44	
422.83354	64	
423.23804	46	
424.87093	52	
425.87197	54	
428.80968	30	
428.87750	1162	1+
430.56305	20	
431.20626	22	
434.23815	38	
434.65453	30	
439.29698	56	
443.45769	42	
446.88490	680	1+
446.99021	30	
449.93968	42	
451.91080	42	
452.86855	34	
453.87672	54	
455.26005	42	
464.88363	44	
465.89876	64	
466.83387	52	
466.88911	64	
469.90014	24	
474.90227	62	
479.33080	30	
483.92849	60	
488.23033	30	
489.22426	42	
510.41658	68	
519.23669	68	
527.34427	56	
576.27891	48	
606.25106	34	
606.29479	52	
631.33004	32	
636.27365	40	
650.39210	44	
653.95661	20	
666.43444	46	
670.40797	46	
687.41064	48	
727.46246	38	
827.45212	62	
828.37208	32	
838.47830	36	
864.53599	22	
884.20013	20	
908.23190	20	
1009.75785	20	
1153.07108	56	
END IONS

###FS:    #m/z: 911.32286 #charge 4+
###MS: 1089
###MSMS: 1091
BEGIN IONS
TITLE=Cmpd 116, +MS2(911.3229), 45.6eV, 9.0min #1091
RTINSECONDS=538.689
SCANS=1089,1091
PEPMASS=911.32286	41998
CHARGE=4+
163.13735	18	
163.51320	18	
167.39064	18	
167.93125	18	
167.98230	18	
168.47274	18	
169.48311	18	
171.93273	18	
174.33404	18	
175.21927	18	
181.12864	18	
186.96006	20	
191.40607	18	
193.28525	18	
198.99269	18	
201.11715	18	
201.28849	18	
202.13134	18	
203.26787	18	
204.71180	18	
210.35957	18	
211.00371	18	
211.25553	18	
211.32424	18	
211.96985	18	
212.19930	18	
213.88573	18	
214.17769	18	
215.60967	18	
216.27338	18	
219.43604	18	
219.63058	18	
222.64125	18	
226.35143	18	
228.70026	18	
231.78426	18	
232.89299	18	
234.16104	20	
234.94892	86	
235.40031	18	
238.45196	18	
239.64967	18	
241.32742	18	
244.03549	18	
245.10662	44	
246.14031	18	
246.52772	18	
249.71268	18	
249.82888	18	
254.26459	18	
257.60856	18	
258.26647	18	
264.48160	18	
267.13168	18	
268.04253	74	
274.09600	90	
274.72140	18	
275.18731	18	
276.31234	18	
276.92378	18	
277.57090	18	
286.60756	18	
289.98724	18	
291.01217	18	
295.92380	64	
297.75230	18	
301.11484	18	
302.19119	18	
303.88256	18	
304.14812	18	
305.42259	18	
305.71637	18	
305.96436	18	
306.11136	18	
308.43131	18	
309.71934	18	
310.20477	18	
312.91166	18	
313.19043	18	
313.55302	18	
314.74452	18	
316.06432	18	
317.64892	18	
318.54815	18	
322.51138	18	
322.71891	18	
325.13873	18	
326.89780	18	
328.86636	18	
335.10546	18	
341.01513	18	
342.04395	18	
342.70477	18	
343.73613	18	
344.84707	18	
348.99959	18	
349.11243	18	
356.52586	18	
358.05963	18	
362.74071	18	
363.52635	18	
363.86689	18	
364.13743	18	
365.85321	18	
366.53160	18	
366.79810	18	
368.97396	18	
369.23630	18	
377.69070	18	
383.09354	40	
384.13290	18	
384.85893	18	
386.02408	18	
387.34601	18	
391.57995	18	
392.52106	18	
397.79330	18	
399.21916	18	
401.48901	18	
401.71529	18	
404.87414	18	
404.93376	56	
407.54159	18	
408.93170	18	
411.45264	18	
412.75336	18	
415.07736	18	
416.67320	18	
417.03242	18	
419.58893	18	
420.40694	18	
490.85235	48	
504.90835	20	
506.85456	40	
524.81404	64	
549.33865	20	
558.55377	20	
566.82458	36	
737.34063	76	
806.30775	58	
806.67386	54	
820.32789	66	
822.77876	32	
832.45231	20	
834.64942	58	
872.67976	48	
873.01593	40	
1234.67578	20	
1342.87574	20	
1583.17186	20	
END IONS

###FS:    #m/z: 426.43679 #charge 5+
###MS: 1089
###MSMS: 1092
BEGIN IONS
TITLE=Cmpd 117, +MS2(426.4368), 23.5eV, 9.0min #1092
RTINSECONDS=538.745
SCANS=1089,1092
PEPMASS=426.43679	16456
CHARGE=5+
205.02836	54	
212.93430	60	
213.13023	68	
214.94750	64	
218.95805	40	
223.94620	78	
224.45421	68	
230.97474	56	
232.10468	54	
235.45360	150	
237.96629	38	
240.99723	82	
242.15602	44	
243.13446	60	
245.09847	48	
248.99894	46	
249.07369	52	
252.07889	84	
252.96015	112	
258.13178	56	
258.98527	40	
260.93607	76	
262.09985	104	
263.93677	40	
265.09751	64	
267.12322	78	
271.99911	58	
272.15006	44	
273.01249	50	
273.93838	68	
278.99549	80	
280.15030	60	
282.94693	32	
283.11937	56	
284.93857	44	
286.90945	108	
288.97187	42	
292.16504	84	
294.18395	34	
294.93103	40	
297.88881	52	
302.03960	34	
302.87682	38	
305.05169	36	
305.23888	34	
306.92882	60	
307.05775	44	
309.92167	52	
312.19167	50	
312.90947	36	
312.94803	50	
313.91221	42	
314.02373	56	
318.02356	50	
318.89476	82	
319.89938	46	
319.99372	38	
320.87818	84	
320.96296	124	
321.08886	52	
322.88884	64	
323.01103	54	
323.32545	32	
323.90321	40	
324.35634	44	
325.15792	58	
326.90841	92	
327.90679	38	
329.87128	44	
332.24162	70	
335.14894	48	
335.20986	46	
335.90807	40	
336.88205	38	
338.83206	50	
338.92814	76	
341.04908	48	
341.23848	46	
342.48119	32	
343.91391	110	
344.03661	64	
344.92437	92	
345.00677	70	
345.98979	54	
346.26333	42	
349.86596	86	
350.13800	74	
351.02244	36	
351.20563	56	
352.43391	52	
352.88460	44	
352.96041	40	
353.41338	50	
354.89560	66	
355.89029	48	
356.92710	60	
357.27013	46	
357.82091	48	
358.91729	36	
360.86357	48	
361.84846	42	
361.93237	124	
362.04148	36	
362.84643	96	
362.89088	52	
363.89388	54	
365.93852	70	
367.37202	80	
368.36957	74	
368.86032	58	
372.91855	64	
373.90766	52	
379.93146	482	1+
381.88607	42	
384.26146	50	
384.87907	38	
384.93370	78	
385.87153	122	
386.18370	36	
386.65292	70	
387.04013	50	
390.92641	84	
390.96735	52	
397.94148	46	
398.74971	36	
400.93835	64	
402.95824	44	
408.19042	38	
413.91089	38	
415.91835	38	
422.21286	46	
425.20783	88	
427.34987	62	
428.10782	48	
431.96425	38	
445.28404	50	
447.27598	36	
461.91107	58	
464.88893	436	1+
482.87857	48	
492.19652	50	
493.98645	36	
504.23086	52	
505.79369	50	
548.32414	40	
557.29331	34	
563.77317	56	
580.29701	48	
586.37829	52	
644.38021	58	
681.76347	42	
802.36251	38	
964.78768	178	1+
END IONS

###FS:    #m/z: 484.65799 #charge 5+
###MS: 1093
###MSMS: 1094
BEGIN IONS
TITLE=Cmpd 118, +MS2(484.6580), 24.7eV, 9.0min #1094
RTINSECONDS=539.452
SCANS=1093-1094
PEPMASS=484.65799	9436
CHARGE=5+
209.10503	58	
215.95887	136	
216.94505	70	
217.90301	52	
222.99786	58	
228.95931	66	
230.89270	102	
230.97774	80	
233.47343	74	
234.95434	166	
241.97189	76	
242.45439	122	
245.93805	74	
246.09533	54	
246.96464	64	
252.96642	166	
254.42729	56	
254.99840	64	
256.94702	106	
262.16771	74	
262.93367	514	1+
263.06963	100	
266.99982	58	
270.18750	52	
270.87538	64	
270.92951	80	
271.15033	54	
271.94563	56	
272.44580	66	
274.96500	80	
280.99350	74	
283.92382	118	
286.15492	54	
288.89000	108	
288.98553	70	
292.92579	262	1+
292.97761	94	
296.92862	70	
300.94069	56	
301.07901	56	
301.21471	54	
301.92228	116	
303.20130	68	
305.42685	68	
310.88078	52	
310.92817	56	
311.42696	76	
311.98207	64	
314.43821	114	
315.82242	66	
315.94394	78	
318.95776	604	1+
323.00266	86	
324.99185	60	
325.81175	54	
327.84713	64	
328.86415	68	
329.01829	70	
329.87526	60	
330.96978	62	
331.46732	62	
331.94100	62	
332.94008	76	
336.02871	66	
336.96924	880	
343.15135	60	
348.21020	72	
348.42110	102	
354.98096	1114	
357.99005	52	
359.98727	138	
361.84579	82	
365.85495	130	
366.85219	60	
367.83352	102	
368.36416	54	
368.90769	78	
372.89340	52	
372.99420	500	1+
373.84323	62	
374.37631	76	
374.84200	64	
375.83927	224	1+
375.96436	64	
376.65927	54	
376.91089	88	
377.99809	314	1+
378.93790	54	
379.29346	70	
379.83718	204	1+
380.95724	232	
382.16019	54	
382.87729	74	
383.86349	880	1+
383.92369	152	
385.85117	164	
386.87379	72	
387.08216	64	
388.02285	56	
389.01231	80	
390.55096	66	
392.01074	56	
393.87031	54	
393.94718	62	
396.03322	54	
396.90272	58	
397.86285	84	
397.94486	56	
398.86556	86	
398.97395	112	
399.81285	268	
400.83910	70	
401.87214	718	1+
403.86671	176	
403.97373	92	
404.85269	74	
407.81173	76	
407.89831	82	
408.00260	78	
409.32982	56	
410.85035	92	
412.85944	76	
416.00429	52	
416.87563	54	
416.99637	94	
417.93993	60	
419.88662	336	1+
421.86263	98	
421.91101	54	
421.95375	64	
422.86286	102	
422.92997	96	
424.89184	62	
425.00785	56	
425.89480	76	
426.87026	68	
429.99073	52	
430.88636	68	
432.88846	84	
437.89435	112	
438.87188	80	
439.86791	1188	1+
439.97135	68	
442.06608	134	
443.83036	312	1+
444.18868	76	
448.88766	64	
449.94436	52	
451.87606	64	
460.36144	90	
461.93927	62	
462.90400	70	
466.86402	62	
467.29878	70	
480.79852	60	
491.87146	60	
581.32234	58	
608.42616	60	
640.28037	56	
683.46228	54	
730.37664	52	
774.73093	88	
965.19703	128	1+
END IONS

###FS:    #m/z: 871.05647 #charge 1+
###MS: 1095
###MSMS: 1096
BEGIN IONS
TITLE=Cmpd 119, +MS2(871.0565), 43.6eV, 9.0min #1096
RTINSECONDS=540.139
SCANS=1095-1096
PEPMASS=871.05647	12030
CHARGE=1+
193.98669	68	
204.10696	42	
231.13689	54	
232.09531	44	
235.11758	66	
245.10807	44	
247.16655	104	
251.14982	34	
252.95783	108	
253.96697	58	
255.44284	68	
260.13836	36	
263.10796	64	
271.16369	50	
272.07811	82	
276.90687	50	
282.10883	94	
284.41584	140	
292.11535	64	
294.91915	248	1+
301.94070	62	
310.93040	74	
313.93818	60	
323.04345	48	
338.17925	52	
345.06679	38	
347.11723	48	
347.19202	36	
364.11780	50	
367.16040	48	
367.85932	38	
370.87751	54	
371.95093	54	
372.04693	50	
372.90946	98	
373.90838	46	
374.84314	46	
392.85575	96	
395.75758	84	
398.26462	38	
402.23625	74	
405.18064	44	
410.86775	46	
411.89967	42	
412.88598	48	
414.85955	60	
428.87611	472	1+
428.97120	70	
429.13063	34	
430.20368	40	
430.90126	38	
443.83421	54	
446.89033	544	
447.93994	38	
448.88400	56	
451.90603	92	
455.25177	48	
464.13757	38	
464.90225	144	
465.00861	32	
469.90853	54	
476.20130	46	
477.80336	46	
489.96217	38	
494.22766	32	
496.02346	32	
504.83433	40	
504.89607	42	
504.99111	36	
506.84772	130	
507.91641	34	
513.76177	68	
516.19992	56	
517.81182	32	
519.16903	50	
519.28884	46	
524.87244	76	
525.12892	54	
529.88075	44	
538.81958	40	
539.82223	34	
542.80404	36	
547.89952	44	
565.79575	48	
566.79560	46	
568.97602	32	
582.80240	36	
583.77963	76	
599.78134	158	1+
599.85978	36	
608.77594	32	
620.88568	36	
623.77534	78	
628.89601	36	
629.29000	44	
633.25838	36	
636.12529	78	
637.74914	40	
637.91690	48	
642.75796	64	
643.74478	36	
643.83877	66	
660.76570	134	
660.82198	50	
662.75859	34	
663.76867	46	
699.76192	32	
706.82872	50	
716.35590	76	
717.17280	102	
717.85550	42	
721.35565	46	
724.87190	54	
726.83928	50	
750.77124	58	
760.64247	36	
761.68247	44	
764.77031	36	
775.66876	32	
779.70206	38	
782.92631	34	
787.73201	32	
792.73899	40	
793.68235	42	
795.74092	38	
797.69048	60	
799.71621	56	
806.38539	56	
810.73113	126	
811.70493	114	
813.69669	118	1+
816.74629	44	
828.71484	316	1+
829.71705	218	1+
831.83026	40	
847.72791	38	
872.69618	44	
END IONS

###FS:    #m/z: 426.54632 #charge 5+
###MS: 1095
###MSMS: 1097
BEGIN IONS
TITLE=Cmpd 120, +MS2(426.5463), 23.5eV, 9.0min #1097
RTINSECONDS=540.169
SCANS=1095,1097
PEPMASS=426.54632	524
CHARGE=5+
207.11130	42	
207.99772	78	
221.04255	66	
221.11229	50	
223.95990	102	
227.09799	48	
230.16438	54	
230.94994	46	
232.97359	84	
233.99630	34	
234.10941	68	
235.13760	60	
241.06319	64	
242.20147	30	
244.21541	62	
257.06844	50	
263.91800	30	
266.83933	36	
270.74037	18	
287.26111	66	
292.14754	40	
292.18183	36	
292.93320	24	
299.04573	46	
302.06207	48	
302.91056	36	
303.94424	26	
307.95915	138	
308.84705	52	
308.93151	88	
312.85109	68	
319.94253	32	
320.88191	60	
320.93591	28	
321.92126	56	
322.90328	52	
323.03562	72	
325.89220	28	
325.94012	44	
326.89185	74	
336.04380	50	
336.88587	42	
337.89327	64	
338.51264	18	
338.86995	70	
340.01081	44	
344.94857	52	
346.02263	42	
346.98389	22	
352.91041	56	
354.91172	58	
356.91281	90	
358.89925	36	
361.89580	40	
367.86468	44	
368.90331	44	
378.93151	38	
379.92951	242	
383.49765	20	
385.21042	32	
385.84825	30	
388.34926	18	
388.91848	24	
397.94254	24	
402.94170	32	
403.95199	26	
404.89804	36	
408.41673	18	
409.92291	40	
410.26869	36	
412.94418	40	
427.20132	54	
427.32048	50	
465.06637	44	
470.28982	30	
485.30033	50	
506.81030	40	
517.79870	66	
541.87987	18	
558.95720	18	
588.36604	72	
594.29073	28	
631.32683	46	
647.40857	78	
682.33753	58	
696.95111	24	
739.74906	24	
770.60841	18	
790.45720	30	
1037.16952	18	
1357.24247	36	
1374.46871	36	
END IONS

###FS:    #m/z: 911.70470 #charge 1+
###MS: 1095
###MSMS: 1098
BEGIN IONS
TITLE=Cmpd 121, +MS2(911.7047), 45.6eV, 9.0min #1098
RTINSECONDS=540.202
SCANS=1095,1098
PEPMASS=911.70470	2578
CHARGE=1+
234.95492	112	
235.95234	58	
247.05160	62	
252.96848	64	
254.87019	22	
257.06116	58	
272.90073	38	
284.04329	20	
347.13327	40	
362.65566	36	
363.08681	44	
367.09934	42	
381.09176	38	
390.16669	64	
410.87124	48	
449.18821	28	
462.85833	48	
488.85385	38	
491.30899	22	
506.85430	22	
511.15816	58	
527.28417	18	
529.91115	30	
577.11298	36	
644.58253	22	
648.74010	72	
658.75017	18	
670.33848	48	
687.77552	30	
702.73096	22	
773.74043	70	
784.12750	24	
819.77933	40	
858.68052	22	
870.62603	26	
872.68163	40	
END IONS

###FS:    #m/z: 487.91779 #charge 3+
###MS: 1095
###MSMS: 1099
BEGIN IONS
TITLE=Cmpd 122, +MS2(487.9178), 24.8eV, 9.0min #1099
RTINSECONDS=540.237
SCANS=1095,1099
PEPMASS=487.91779	70246
CHARGE=3+
206.06571	82	
214.12573	28	
216.11574	76	
220.08583	64	
221.99615	60	
227.08188	54	
233.00543	54	
234.06786	70	
234.95516	30	
235.05008	78	
235.10599	64	
239.98344	54	
243.17400	42	
244.28117	54	
245.04390	46	
247.15462	52	
248.08224	76	
249.10629	38	
250.11158	112	
255.96793	64	
257.14408	62	
257.26680	54	
258.08364	130	
268.19932	32	
268.97629	40	
269.02687	38	
278.88404	122	
283.00352	64	
287.98330	50	
290.91024	70	
291.88535	56	
298.17733	56	
298.95894	70	
301.11354	230	
301.16463	32	
304.99397	30	
305.05132	56	
308.88284	36	
319.12216	34	
320.82936	50	
321.01603	40	
321.68256	28	
322.95007	52	
325.16776	62	
326.99273	46	
328.21342	48	
332.89207	48	
332.94969	62	
333.01031	42	
334.89824	50	
336.04297	66	
336.88089	28	
339.01501	38	
340.98953	88	
344.81274	32	
349.26904	54	
350.90642	106	
352.88647	100	
352.93061	30	
354.04946	38	
354.95025	52	
355.98875	46	
358.19645	52	
358.83586	50	
359.89467	30	
360.99823	44	
361.05186	54	
361.15199	28	
362.02029	128	
362.07561	32	
364.01876	56	
364.86507	30	
364.93070	42	
366.86668	100	
366.96458	114	
367.18088	36	
367.91964	60	
367.98815	28	
368.90473	182	
370.84182	70	
373.92249	48	
375.61632	98	
377.17540	38	
380.02908	98	
381.96695	44	
382.02133	52	
382.86512	82	
383.86546	74	
386.86504	52	
386.92316	32	
387.83060	60	
388.87266	68	
389.83095	68	
392.85672	158	
393.85272	84	
396.87646	28	
397.37357	44	
399.85649	32	
400.80916	48	
400.93128	44	
401.03146	50	
401.82957	90	
404.84801	34	
405.93216	72	
406.06371	46	
406.82744	48	
407.84363	76	
407.99518	68	
410.86033	200	
411.89366	52	
412.86441	54	
413.82166	46	
413.86335	74	
415.85454	36	
417.98323	64	
418.90176	46	
424.88790	64	
426.01214	92	
428.53338	30	
428.87626	636	1+
429.22335	44	
430.81319	58	
430.87871	72	
433.85974	34	
433.89820	68	
434.84359	42	
436.90721	50	
440.86909	28	
442.87077	56	
446.88848	706	1+
446.97185	34	
448.14709	62	
449.98492	54	
452.87412	36	
464.89128	126	
465.90964	76	
490.94470	72	
516.29610	82	
519.21792	56	
520.30151	50	
550.32902	74	
560.25476	46	
569.37886	38	
578.29820	64	
590.15606	36	
606.26753	30	
629.27537	48	
746.43899	30	
758.41685	56	
766.48838	38	
768.48964	28	
817.31609	218	1+
895.57438	32	
END IONS

###FS:    #m/z: 484.65752 #charge 5+
###MS: 1095
###MSMS: 1100
BEGIN IONS
TITLE=Cmpd 123, +MS2(484.6575), 24.7eV, 9.0min #1100
RTINSECONDS=540.295
SCANS=1095,1100
PEPMASS=484.65752	13788
CHARGE=5+
203.46682	82	
210.17297	72	
213.11023	42	
216.94249	64	
217.99089	90	
225.62887	60	
227.05553	78	
228.95902	74	
232.95665	58	
235.95258	48	
236.15866	98	
237.01082	74	
239.24312	70	
244.16186	78	
244.95128	50	
245.14912	70	
246.96864	54	
252.97665	94	
253.20630	54	
254.18808	52	
256.18479	68	
261.16063	56	
262.94578	80	
263.01175	44	
266.97674	44	
269.03576	40	
270.16149	48	
271.93532	52	
272.89218	44	
274.96490	90	
275.11398	48	
276.20309	48	
276.85844	44	
280.94481	42	
287.19434	48	
290.09075	64	
290.90861	76	
290.95852	40	
291.90006	74	
292.45653	72	
292.92038	140	
294.13945	64	
294.92844	60	
300.94190	74	
301.15108	56	
301.92252	56	
310.88542	60	
310.98548	114	
314.83631	64	
315.99789	50	
316.13027	40	
318.95847	396	1+
319.01242	46	
328.93837	42	
329.19470	54	
330.87970	52	
330.97607	82	
332.88243	48	
332.95624	52	
336.03796	56	
336.96747	342	1+
339.24022	42	
340.97223	78	
342.17626	60	
342.23425	64	
343.90631	54	
352.91814	54	
354.98412	340	
355.98702	164	
356.05907	56	
356.22963	50	
357.94415	40	
360.90127	56	
361.89493	66	
362.86559	44	
362.95113	64	
364.95214	40	
365.85275	120	
368.88884	40	
369.83193	68	
370.05032	50	
371.10648	80	
371.81840	62	
372.87893	48	
372.99449	236	
375.84079	44	
377.83970	54	
377.99488	80	
379.89135	82	
380.86332	48	
380.93519	144	
381.96810	44	
383.17960	40	
383.85591	1202	1+
384.06498	68	
387.06651	40	
388.01775	62	
388.24096	62	
389.99169	48	
391.87213	50	
394.86635	106	
396.98583	46	
397.80983	58	
397.86461	100	
398.88239	60	
398.98111	120	
399.81446	162	
399.97085	52	
400.81317	60	
400.86343	66	
401.86955	400	1+
402.91856	50	
403.86725	120	
404.95256	64	
406.87696	114	
406.99679	58	
408.79914	56	
412.88901	90	
413.88450	56	
414.85962	72	
416.68815	80	
416.92386	62	
421.85678	230	1+
422.02347	50	
424.95191	52	
425.84759	40	
426.04662	50	
426.27443	56	
428.87928	142	1+
429.15698	66	
432.91902	46	
432.96248	52	
435.05430	66	
435.84800	54	
437.89902	96	
439.09357	42	
439.87085	272	
440.20779	52	
441.21535	44	
441.88332	84	
442.89657	98	
443.82736	42	
443.89919	158	
444.84577	56	
447.00908	44	
448.94379	64	
451.90260	58	
452.81961	44	
455.14733	44	
455.92508	84	
466.86335	42	
470.80878	72	
484.22647	82	
485.02765	64	
508.82638	40	
541.37238	84	
838.76712	234	1+
END IONS

###FS:    #m/z: 870.80410 #charge 4+
###MS: 1101
###MSMS: 1102
BEGIN IONS
TITLE=Cmpd 124, +MS2(870.8041), 43.6eV, 9.0min #1102
RTINSECONDS=541.119
SCANS=1101-1102
PEPMASS=870.80410	17028
CHARGE=4+
200.92918	30	
216.94180	56	
234.96329	32	
235.45242	90	
243.04848	76	
244.15120	40	
247.06037	44	
247.10538	38	
248.13470	36	
250.11637	54	
252.97405	66	
253.96325	60	
257.97926	34	
272.93869	46	
283.92064	48	
292.95099	68	
294.91828	50	
295.92043	50	
298.13221	58	
312.15514	76	
325.12934	50	
327.24423	74	
328.13704	36	
347.07902	38	
347.18857	102	
348.18201	52	
361.88351	48	
366.94370	50	
368.90305	42	
372.90952	126	
380.22144	46	
382.11693	68	
384.22375	36	
386.89611	48	
388.91290	60	
390.10812	30	
391.07621	66	
406.98496	38	
410.87564	196	
428.87798	246	1+
429.00067	82	
442.88273	30	
446.89201	378	
447.89713	172	
448.22056	30	
449.24700	26	
451.89494	46	
462.85474	36	
464.90563	38	
466.12533	72	
469.93034	46	
470.84927	30	
476.12138	40	
485.76877	40	
487.80322	44	
496.26510	50	
506.68005	36	
506.86152	56	
511.14903	56	
514.21520	70	
521.79848	28	
522.83157	52	
524.87423	46	
530.94558	56	
536.80695	56	
539.82850	44	
557.86852	28	
561.82902	46	
571.80091	36	
582.84551	26	
583.78722	58	
593.29937	28	
604.83931	42	
608.86551	48	
627.82628	54	
629.81757	30	
635.72370	38	
641.74526	40	
642.75503	36	
643.78760	56	
643.87969	46	
647.40227	56	
659.78097	46	
659.82980	44	
661.76507	40	
666.41518	70	
672.85839	36	
712.16653	42	
719.19796	96	
719.82577	48	
727.66715	48	
728.73868	76	
753.79599	28	
761.71970	48	
763.68422	24	
765.73204	50	
767.74476	38	
770.70283	46	
774.67470	44	
775.71534	26	
779.72685	42	
780.71036	62	
782.68436	32	
792.69989	220	1+
798.77310	44	
809.96358	24	
810.69050	114	1+
813.70333	64	
817.10114	32	
828.71947	160	1+
829.72323	106	1+
832.86860	44	
839.76494	54	
853.73611	26	
1105.73700	36	
1427.97980	36	
END IONS

###FS:    #m/z: 911.70516 #charge 1+
###MS: 1101
###MSMS: 1103
BEGIN IONS
TITLE=Cmpd 125, +MS2(911.7052), 45.6eV, 9.0min #1103
RTINSECONDS=541.173
SCANS=1101,1103
PEPMASS=911.70516	2706
CHARGE=1+
172.44095	36	
217.94407	36	
223.09541	36	
223.13508	76	
234.95188	134	
235.97194	62	
242.09003	64	
250.10230	40	
252.96631	132	
259.98246	28	
263.93499	54	
276.90720	104	
289.12841	36	
294.92317	84	
296.90912	48	
301.98231	70	
307.08702	70	
321.05998	64	
325.17203	56	
328.13293	36	
341.20835	48	
344.60830	66	
345.07655	40	
347.09344	40	
348.12177	52	
349.08847	102	
349.94641	70	
363.08032	124	
367.85126	58	
386.21050	64	
411.87342	70	
412.85400	58	
414.85971	26	
416.85890	38	
431.04354	38	
435.13505	36	
481.27086	46	
492.85972	52	
494.22040	36	
506.85580	34	
526.03594	42	
527.15047	44	
548.71789	40	
548.80921	36	
566.84910	40	
584.84598	76	
603.80941	26	
626.77686	54	
641.76680	52	
683.79129	50	
687.19834	62	
688.21633	52	
699.73369	52	
700.76390	42	
702.73722	32	
719.74928	36	
722.95833	38	
763.91576	34	
794.71064	42	
795.72571	48	
806.97969	68	
810.30050	30	
810.68120	32	
814.33787	82	
818.15767	40	
821.65130	50	
828.71361	36	
831.80737	32	
833.62723	44	
834.64309	50	
836.33158	30	
839.66386	122	1+
841.71249	26	
853.67842	28	
854.65393	52	
857.70423	54	
870.66991	56	
911.67884	34	
END IONS

###FS:    #m/z: 426.43743 #charge 5+
###MS: 1101
###MSMS: 1104
BEGIN IONS
TITLE=Cmpd 126, +MS2(426.4374), 23.5eV, 9.0min #1104
RTINSECONDS=541.227
SCANS=1101,1104
PEPMASS=426.43743	26432
CHARGE=5+
205.94523	46	
205.97579	26	
214.93969	58	
216.94251	58	
223.11229	60	
223.94795	76	
224.43591	62	
224.92949	28	
225.02161	82	
230.99517	26	
232.72928	34	
232.94960	50	
233.44599	70	
234.14395	74	
235.12731	76	
237.13522	54	
241.05872	44	
244.17975	50	
244.45863	58	
247.06876	48	
249.01663	34	
249.83346	60	
252.96550	74	
257.12721	60	
257.92435	78	
259.00113	40	
259.14101	36	
260.01852	62	
261.04989	66	
261.21103	56	
262.13009	30	
264.14458	80	
265.81532	28	
268.09439	36	
283.85538	26	
288.86668	40	
290.97202	26	
292.11039	90	
295.00606	30	
295.95202	80	
298.87488	28	
302.03586	52	
302.12803	46	
303.20777	30	
303.87267	72	
304.87195	38	
307.76365	56	
314.06979	58	
318.04047	28	
319.02635	30	
320.14314	74	
320.87325	42	
320.95660	46	
321.88794	60	
322.01298	46	
322.82509	34	
322.95478	54	
324.35315	50	
325.87504	30	
325.99699	42	
326.90030	50	
329.85344	68	
330.99802	62	
332.24542	94	
332.90158	60	
335.02909	44	
338.88411	52	
338.94851	38	
338.99111	56	
343.93192	46	
345.07011	52	
345.96463	54	
350.89644	50	
350.97863	38	
352.89465	42	
352.93583	56	
356.92391	44	
357.83730	36	
357.90046	80	
358.19830	46	
358.89405	62	
359.92538	54	
361.85043	64	
361.92979	82	
362.03582	54	
362.89176	82	
366.18415	56	
366.85571	30	
366.91374	56	
366.98584	42	
367.20984	94	
368.92837	38	
369.00370	48	
371.60426	28	
371.92104	72	
373.91308	64	
374.98518	38	
377.92564	52	
378.93611	110	
379.93296	350	1+
381.01461	74	
381.09192	56	
381.88783	74	
381.94367	60	
384.84841	66	
384.94132	56	
385.12795	44	
385.40263	48	
385.96337	64	
386.17786	52	
395.96672	44	
398.95230	38	
399.03514	50	
400.25257	68	
404.18578	68	
405.93195	46	
406.34882	26	
407.30420	80	
408.98532	92	
411.48007	86	
421.20845	50	
426.11266	60	
426.25933	52	
428.16922	46	
446.28857	38	
446.87521	50	
447.25908	34	
449.98428	34	
457.84556	34	
466.94228	88	
510.94470	38	
511.30184	70	
517.79339	44	
555.77169	36	
572.29012	50	
581.31559	56	
587.43294	46	
607.33660	58	
607.76519	56	
631.13695	42	
661.76546	34	
684.74130	66	
761.42548	28	
787.40846	36	
END IONS

###FS:    #m/z: 710.28816 #charge 3+
###MS: 1105
###MSMS: 1106
BEGIN IONS
TITLE=Cmpd 127, +MS2(710.2882), 28.3eV, 9.0min #1106
RTINSECONDS=541.992
SCANS=1105-1106
PEPMASS=710.28816	12770
CHARGE=3+
226.09417	50	
241.96064	78	
252.96824	64	
259.04880	72	
272.51897	102	
275.05661	42	
282.44734	58	
285.07115	40	
289.09801	58	
322.44431	60	
323.97895	68	
324.19145	50	
334.94278	44	
341.40817	98	
352.91292	86	
354.89271	54	
358.87453	90	
372.23456	44	
372.93978	40	
381.09344	40	
390.91605	96	
411.09099	32	
425.99861	58	
432.90304	42	
435.84185	54	
437.12233	34	
439.22695	40	
456.84469	48	
458.83411	68	
458.93617	46	
459.82517	56	
461.85759	32	
490.24241	34	
491.89468	52	
492.82740	56	
493.86976	36	
494.83227	60	
505.90635	36	
512.88346	36	
514.27634	172	
515.30455	36	
522.46211	32	
525.92171	62	
526.86676	50	
532.28942	76	
535.24811	48	
535.83390	38	
539.17992	40	
540.82414	34	
541.20014	36	
560.93499	40	
561.92064	50	
569.20419	46	
570.94650	38	
572.81619	42	
572.88896	62	
573.84238	40	
574.80637	80	
577.43085	32	
593.17797	136	
600.18213	48	
606.80111	32	
609.22172	100	
610.95403	40	
612.81298	38	
614.92267	32	
616.12948	36	
620.91916	34	
624.76611	38	
626.75952	48	
626.81307	310	1+
626.86632	52	
626.96622	40	
634.78447	72	
641.98791	62	
644.79645	50	
648.78677	44	
649.77658	42	
650.75441	60	
651.73790	60	
654.76424	66	
654.83417	36	
655.74405	44	
655.80176	40	
657.84404	34	
669.17178	38	
672.79298	56	
672.86035	32	
673.76503	190	1+
675.95224	42	
686.92892	34	
687.90529	40	
690.78723	176	1+
692.78343	200	1+
702.78547	62	
708.76741	46	
710.32547	32	
710.76587	46	
711.17954	36	
716.89146	52	
726.79439	48	
734.81887	52	
761.77441	36	
END IONS

###FS:    #m/z: 951.83612 #charge 4+
###MS: 1107
###MSMS: 1108
BEGIN IONS
TITLE=Cmpd 128, +MS2(951.8361), 47.6eV, 9.0min #1108
RTINSECONDS=542.666
SCANS=1107-1108
PEPMASS=951.83612	8554
CHARGE=4+
201.02974	64	
211.04013	46	
212.15713	62	
214.48050	60	
216.94529	70	
217.95312	48	
229.18424	40	
231.13304	56	
234.94912	190	1+
238.50904	122	
247.09622	48	
249.06619	40	
252.98487	38	
254.96721	48	
262.14176	58	
264.08547	96	
265.07445	78	
271.95620	86	
274.13934	40	
274.95224	34	
276.92455	32	
278.91969	50	
287.15242	42	
289.12383	54	
292.13074	76	
294.92637	104	
294.98470	38	
311.53320	32	
324.13993	62	
325.11771	66	
336.11016	66	
347.14773	66	
348.12266	48	
349.10044	74	
352.92874	68	
366.16033	36	
369.88814	74	
372.90616	68	
374.91393	46	
377.89454	38	
381.09732	34	
382.27093	36	
384.21462	46	
387.98111	74	
391.11146	72	
391.92339	52	
392.86358	36	
406.08400	34	
410.86443	146	
428.58051	40	
428.87908	262	
429.87327	156	
430.88438	122	
446.89315	492	
447.11015	58	
448.88263	122	
450.88697	32	
458.83222	32	
464.89474	74	
466.24916	40	
470.91969	44	
486.90894	38	
487.83711	62	
487.93615	50	
488.84381	240	
490.86246	102	
493.16138	38	
493.99808	36	
503.89461	46	
506.86178	166	
507.86370	258	1+
511.14722	54	
515.67998	72	
519.83379	44	
520.86938	34	
524.87173	204	1+
525.14021	62	
526.86792	56	
529.87474	54	
541.12211	46	
548.93195	40	
551.89558	34	
566.83583	70	
583.78049	58	
584.85505	32	
585.82110	64	
605.75416	46	
612.76112	58	
615.19418	64	
620.82194	64	
629.85021	36	
644.79766	36	
644.88416	48	
649.66259	54	
650.76022	62	
651.84766	52	
661.77983	50	
672.76864	46	
703.18368	38	
711.85157	50	
718.31565	36	
724.73201	46	
731.61063	70	
732.72051	40	
749.28297	50	
776.73517	54	
777.67719	32	
781.66812	66	
791.71663	38	
819.29216	66	
819.97417	58	
828.00901	60	
839.33761	96	
859.96691	94	
872.64624	32	
878.64086	42	
888.73318	44	
889.66496	56	
890.74681	52	
891.67496	72	
893.73555	32	
911.36172	46	
911.66146	66	
914.60523	36	
917.66569	72	
END IONS

###FS:    #m/z: 389.70909 #charge 1+
###MS: 1107
###MSMS: 1109
BEGIN IONS
TITLE=Cmpd 129, +MS2(389.7091), 23.0eV, 9.0min #1109
RTINSECONDS=542.729
SCANS=1107,1109
PEPMASS=389.70909	10012
CHARGE=1+
199.93150	34	
208.93922	86	
210.87803	66	
212.86006	52	
213.15751	42	
214.11244	42	
222.11721	58	
226.94066	62	
230.90492	78	
233.91560	50	
234.95543	92	
237.17262	54	
239.10971	42	
242.92060	38	
242.94820	58	
242.99047	78	
244.96316	72	
249.15691	36	
251.91205	40	
252.96356	62	
258.91586	62	
260.06375	46	
261.05901	78	
266.84182	36	
274.90784	46	
275.16589	36	
276.04546	56	
280.94968	44	
281.83895	86	
281.98119	62	
283.86731	48	
284.92115	56	
285.21774	58	
286.40665	76	
288.87840	94	
289.19218	36	
290.87681	40	
294.94078	56	
296.00093	60	
296.93484	238	1+
300.05426	40	
300.97341	34	
301.20650	44	
301.95741	128	
302.03238	58	
303.06874	52	
303.89075	44	
304.04353	64	
305.39931	54	
305.87634	70	
306.88399	582	1+
307.03144	46	
308.95425	114	
309.03571	40	
309.08724	64	
310.88975	40	
313.89251	32	
316.92301	52	
317.95214	178	
319.01981	32	
321.00377	42	
321.90054	136	
323.09831	60	
323.89386	40	
323.92857	52	
324.04190	118	
324.89939	280	1+
325.00068	54	
325.89697	158	1+
326.08204	50	
327.03221	58	
328.86660	58	
329.21535	40	
329.90020	106	
330.97237	76	
331.24181	72	
333.09484	60	
333.86930	116	
337.98499	52	
338.84944	104	
343.04291	46	
345.03878	76	
347.90391	70	
348.17542	60	
348.89638	96	
352.89155	40	
358.08999	46	
366.86391	66	
367.08424	48	
367.17939	38	
367.51708	46	
370.89492	32	
381.17872	50	
382.26935	38	
388.93365	40	
390.17712	32	
390.24981	46	
390.96914	36	
END IONS

###FS:    #m/z: 870.80650 #charge 4+
###MS: 1107
###MSMS: 1110
BEGIN IONS
TITLE=Cmpd 130, +MS2(870.8065), 43.6eV, 9.0min #1110
RTINSECONDS=542.758
SCANS=1107,1110
PEPMASS=870.80650	27144
CHARGE=4+
226.18550	52	
229.13519	22	
230.15300	66	
234.96510	54	
248.91656	20	
278.91074	54	
294.91817	76	
296.91557	60	
350.90829	30	
370.37751	20	
374.84872	54	
384.24480	40	
412.86957	44	
428.87876	102	
446.16645	50	
446.88438	142	
446.97159	52	
459.40293	20	
462.49815	20	
462.91926	22	
464.88955	60	
469.89035	50	
506.87510	20	
506.92875	32	
519.82056	48	
522.82579	34	
529.80039	54	
595.86680	30	
600.77958	42	
638.76642	42	
642.74666	70	
684.76987	88	
715.87201	20	
724.15850	30	
746.02111	58	
758.69355	58	
761.71742	38	
792.71808	22	
793.68005	46	
809.74225	28	
834.71772	44	
838.45682	34	
840.32004	18	
848.82741	46	
970.58787	18	
974.72822	44	
1120.05123	20	
1690.65456	20	
1832.31459	20	
END IONS

###FS:    #m/z: 710.28824 #charge 1+
###MS: 1107
###MSMS: 1111
BEGIN IONS
TITLE=Cmpd 131, +MS2(710.2882), 28.3eV, 9.1min #1111
RTINSECONDS=542.818
SCANS=1107,1111
PEPMASS=710.28824	18110
CHARGE=1+
236.95791	50	
247.06435	48	
262.99271	54	
273.13950	70	
274.46126	76	
285.17715	36	
332.07923	52	
350.89540	34	
356.15320	74	
366.15384	58	
373.08567	54	
393.19656	36	
423.83737	54	
432.95815	54	
436.81574	32	
439.82676	54	
449.08844	34	
460.89435	58	
480.28028	32	
492.89096	54	
494.83878	52	
495.86708	82	
519.85025	36	
526.85594	44	
560.86430	42	
569.85626	46	
571.89457	38	
572.86835	40	
574.83885	32	
575.72744	58	
588.79225	48	
600.92255	40	
608.90240	30	
613.87142	36	
617.78202	34	
621.88852	36	
626.80161	30	
627.78413	60	
629.78218	66	
631.84541	30	
632.78442	66	
634.79907	28	
636.28382	56	
638.80359	38	
646.75125	34	
646.79396	56	
650.19458	30	
650.82908	30	
656.84438	28	
668.84466	38	
672.78777	52	
673.79074	54	
674.76980	38	
687.87018	36	
690.79474	56	
692.75558	92	
END IONS

###FS:    #m/z: 870.80708 #charge 4+
###MS: 1112
###MSMS: 1113
BEGIN IONS
TITLE=Cmpd 132, +MS2(870.8071), 43.6eV, 9.1min #1113
RTINSECONDS=543.608
SCANS=1112-1113
PEPMASS=870.80708	30098
CHARGE=4+
145.04789	18	
184.47654	18	
184.81909	18	
187.64284	18	
188.51073	18	
190.01354	18	
190.30684	18	
194.28681	18	
194.55775	18	
198.14899	18	
199.17050	18	
199.50788	18	
200.15749	18	
200.98308	18	
201.13202	18	
202.67301	18	
203.71735	20	
205.39989	20	
205.49022	18	
205.54669	18	
208.81609	18	
210.99223	18	
211.80164	18	
211.98894	18	
212.71216	18	
212.93434	18	
214.11618	18	
214.40830	18	
215.19341	18	
216.04170	18	
216.84526	18	
218.03401	18	
218.77134	18	
219.41267	18	
221.34228	18	
222.24566	18	
222.85677	18	
223.78287	20	
226.38301	18	
229.91702	18	
230.12974	106	
230.59042	18	
231.83620	18	
233.63089	18	
233.82359	18	
234.45041	18	
234.96383	106	
235.22706	20	
236.86908	18	
242.17619	40	
243.14200	18	
243.88780	18	
246.72563	18	
248.51899	20	
248.78400	18	
250.00735	18	
252.95947	68	
254.43207	20	
254.94370	92	
255.45512	18	
256.95624	56	
257.46945	18	
259.13227	18	
259.22105	18	
260.49943	18	
262.10821	18	
264.02481	18	
268.15334	78	
274.11171	54	
279.91563	60	
330.13442	62	
344.21221	40	
362.94574	20	
367.96008	70	
370.36740	20	
374.84737	54	
405.10212	36	
410.87654	52	
419.93782	60	
421.13492	66	
422.28574	34	
426.35856	20	
428.16880	24	
428.61992	22	
428.87732	236	
429.89102	38	
430.88246	86	
446.88500	324	
447.88073	146	
464.90996	90	
469.97855	50	
470.91683	42	
482.91951	74	
491.85355	52	
506.86397	38	
507.88657	20	
515.22080	32	
524.86033	64	
529.90994	40	
539.80909	44	
558.96978	44	
579.80312	40	
584.83352	46	
585.18484	48	
608.30234	20	
612.69496	20	
628.13173	42	
642.70063	62	
659.74700	40	
668.95180	58	
680.55603	20	
698.20728	98	
720.97157	26	
722.26587	20	
733.28822	22	
741.01603	72	
754.83811	28	
758.73214	20	
761.66843	50	
762.67655	30	
764.35702	108	
764.70201	42	
765.71131	68	
769.32486	38	
772.57844	56	
772.76678	26	
773.03775	22	
773.67423	52	
780.71621	44	
781.68644	28	
787.38099	22	
792.72468	30	
793.72031	48	
794.69660	84	
810.70094	98	
811.73691	84	
812.75390	24	
828.72187	32	
839.81008	20	
871.93658	20	
873.78420	28	
894.45089	20	
1009.42394	20	
1039.76051	50	
1097.76148	36	
1131.92052	20	
1418.58798	20	
1828.51720	20	
1949.01722	20	
2092.66950	20	
END IONS

###FS:    #m/z: 951.83747 #charge 4+
###MS: 1112
###MSMS: 1114
BEGIN IONS
TITLE=Cmpd 133, +MS2(951.8375), 47.6eV, 9.1min #1114
RTINSECONDS=543.649
SCANS=1112,1114
PEPMASS=951.83747	15568
CHARGE=4+
216.93709	68	
227.07510	92	
234.95367	58	
235.03729	32	
248.09184	64	
249.07198	108	
252.96322	64	
256.91340	32	
259.05969	40	
262.99827	48	
263.09581	52	
299.05941	38	
325.12400	36	
347.17210	36	
410.85744	150	
412.85549	26	
428.87772	398	1+
430.86565	30	
446.88052	110	
452.89422	28	
464.91005	62	
465.03222	32	
465.37721	76	
490.87609	36	
497.05012	68	
505.75859	24	
505.89738	24	
506.86196	156	
508.12924	62	
523.82777	56	
524.87998	64	
526.87708	28	
544.59411	20	
547.88085	38	
548.89452	58	
549.32626	36	
566.81903	62	
582.23740	26	
586.84649	30	
587.84225	20	
597.39895	46	
655.76080	38	
658.75583	64	
676.50654	36	
679.71743	22	
719.76930	36	
758.51877	36	
800.74772	36	
817.63925	80	
818.70883	20	
819.68096	42	
824.68758	38	
834.70421	32	
852.64751	26	
854.71537	40	
870.99128	56	
872.64921	28	
873.69080	28	
890.65778	40	
892.69965	38	
1082.27728	36	
2144.94663	36	
END IONS

###FS:    #m/z: 389.70899 #charge 1+
###MS: 1112
###MSMS: 1115
BEGIN IONS
TITLE=Cmpd 134, +MS2(389.7090), 23.0eV, 9.1min #1115
RTINSECONDS=543.713
SCANS=1112,1115
PEPMASS=389.70899	14130
CHARGE=1+
193.95800	94	
202.92714	54	
207.96767	40	
208.01298	40	
216.95042	78	
223.94990	44	
225.10461	102	
225.17637	42	
235.89302	62	
239.97895	72	
240.06005	56	
240.17872	66	
241.06682	48	
244.89334	66	
244.96218	70	
245.18941	46	
246.97683	50	
249.85325	50	
250.87218	58	
252.96023	176	
258.13908	54	
258.88764	70	
258.98060	74	
259.20010	64	
260.94479	68	
262.86474	68	
263.03199	42	
263.16745	56	
264.01741	112	
264.06686	86	
265.93510	120	
268.15021	78	
269.22378	36	
269.93983	32	
272.38369	60	
273.17747	58	
274.17411	44	
276.92141	34	
277.17622	50	
279.00721	40	
279.17026	40	
279.98763	46	
280.15404	68	
282.14422	56	
282.86108	44	
282.96709	40	
283.08739	58	
283.93291	50	
284.02578	40	
284.93855	72	
285.71402	60	
285.99450	68	
287.93399	32	
288.19655	40	
288.87586	144	
288.95132	66	
289.87719	72	
290.03261	56	
290.93255	120	
291.07850	52	
294.93207	52	
295.21907	48	
298.89476	46	
299.90465	64	
300.89426	32	
301.90402	50	
302.88572	48	
303.06712	38	
304.03701	64	
304.99505	72	
306.88475	832	1+
306.96668	52	
307.02372	40	
308.01652	44	
308.20544	92	
308.85962	52	
308.89623	140	
308.95391	230	
309.02609	70	
309.94075	78	
311.88028	42	
315.16930	60	
317.95251	128	
318.89574	40	
324.05415	54	
324.89095	276	
324.96852	56	
325.90257	204	
326.09005	58	
326.17543	52	
326.88581	148	
326.96171	114	
327.03100	52	
327.87191	42	
328.17694	50	
328.25599	60	
329.88649	40	
330.88492	38	
331.91141	36	
335.89819	58	
343.91063	52	
344.92549	48	
344.98688	50	
346.90350	46	
347.90246	116	
347.95964	54	
348.89929	102	
348.93618	64	
348.97619	54	
349.08263	56	
349.20228	84	
351.90198	36	
356.87762	40	
357.11529	60	
357.18462	78	
360.89358	44	
365.24500	36	
365.92394	62	
366.90408	54	
368.89862	46	
369.92169	66	
370.89317	44	
376.00828	54	
385.86330	64	
386.23625	48	
387.95498	74	
390.07743	34	
390.17875	38	
391.08611	44	
391.23594	46	
END IONS

###FS:    #m/z: 710.28864 #charge 1+
###MS: 1112
###MSMS: 1116
BEGIN IONS
TITLE=Cmpd 135, +MS2(710.2886), 28.3eV, 9.1min #1116
RTINSECONDS=543.776
SCANS=1112,1116
PEPMASS=710.28864	15408
CHARGE=1+
230.10443	54	
234.95926	38	
274.93867	56	
275.00117	60	
291.17271	42	
294.91485	42	
295.92930	48	
317.07785	34	
335.08092	72	
346.17822	36	
346.95777	66	
352.93577	40	
359.41780	70	
360.99760	52	
387.08168	36	
404.20406	78	
428.04202	36	
434.12835	46	
439.86969	84	
453.14877	50	
473.26156	46	
480.88432	34	
489.13152	52	
492.86003	44	
493.98181	48	
511.28448	58	
513.93358	58	
517.87802	52	
518.82824	52	
530.89717	62	
533.93969	54	
539.14561	58	
540.14492	56	
548.81636	86	
567.25036	44	
586.72859	66	
586.85785	42	
594.78848	46	
608.77880	80	
609.80485	118	1+
612.78523	48	
616.73292	50	
618.03006	54	
626.78898	112	
627.00533	44	
628.78837	62	
629.83062	154	
632.77988	42	
633.18167	40	
634.77514	58	
644.81165	54	
647.85864	38	
654.74675	86	
656.74893	36	
657.76716	32	
668.32973	48	
672.78838	90	
673.83037	36	
674.76500	128	
690.78359	34	
691.77586	60	
692.75121	54	
692.81578	72	
701.90450	48	
709.78660	36	
END IONS

###FS:    #m/z: 992.35236 #charge 4+
###MS: 1117
###MSMS: 1118
BEGIN IONS
TITLE=Cmpd 136, +MS2(992.3524), 49.6eV, 9.1min #1118
RTINSECONDS=544.563
SCANS=1117-1118
PEPMASS=992.35236	13450
CHARGE=4+
229.08995	36	
234.97426	70	
250.09367	52	
263.00664	76	
263.07219	28	
271.09880	32	
272.96495	50	
289.10806	66	
303.14612	60	
308.10475	82	
310.52404	46	
311.92321	88	
313.40674	22	
315.06531	28	
325.12447	96	
326.18501	30	
328.13845	44	
337.89929	36	
345.06648	44	
347.83784	36	
349.09558	68	
355.08826	78	
357.04053	40	
367.03458	48	
370.89355	30	
389.13621	36	
415.20675	66	
423.12205	46	
425.16093	20	
425.86754	42	
428.88917	26	
430.87075	20	
457.83954	36	
464.90705	36	
490.88685	68	
491.87934	32	
506.85168	62	
509.18966	54	
510.89996	36	
513.90516	28	
518.22947	58	
525.13333	70	
532.80908	46	
548.82677	36	
551.82056	92	
561.47426	54	
566.83295	50	
568.89115	38	
585.65379	44	
586.84386	48	
587.85531	22	
608.78221	58	
610.79614	90	
628.78329	46	
629.83317	22	
642.71988	70	
646.86658	80	
650.79518	36	
687.82202	50	
707.78687	32	
714.69259	30	
757.16616	52	
763.74268	34	
767.65832	62	
771.37244	72	
787.10425	40	
800.94073	36	
817.25178	20	
835.09269	52	
870.72790	30	
883.59547	24	
893.11610	62	
899.65601	44	
900.65849	24	
902.62483	84	
903.14370	42	
914.69674	32	
917.65367	26	
935.67954	22	
949.65783	38	
951.66997	52	
953.66633	40	
953.72361	36	
974.65043	26	
976.74171	26	
1184.18640	20	
1904.61663	36	
2000.94750	36	
END IONS

###FS:    #m/z: 491.26850 #charge 1+
###MS: 1119
###MSMS: 1120
BEGIN IONS
TITLE=Cmpd 137, +MS2(491.2685), 26.7eV, 9.1min #1120
RTINSECONDS=545.178
SCANS=1119-1120
PEPMASS=491.26850	34274
CHARGE=1+
211.12640	98	
212.11969	54	
213.10174	114	
214.92722	42	
216.11800	90	
219.64705	66	
221.12090	56	
225.11962	128	
226.10270	58	
226.13541	398	1+
228.11941	118	
228.15752	60	
229.05439	70	
230.09974	58	
230.13295	102	
233.90319	46	
238.13540	66	
239.08609	44	
241.05742	72	
242.12277	76	
243.13890	54	
246.20540	68	
249.11738	342	1+
251.12984	52	
257.09350	48	
258.16427	48	
258.99903	44	
260.19958	72	
263.94763	62	
264.14773	68	
266.14443	630	1+
268.09802	62	
268.82980	54	
273.00850	72	
273.14762	66	
274.12717	208	1+
276.12849	68	
278.13981	68	
288.13347	42	
289.92924	54	
291.14709	60	
294.16465	42	
294.92157	48	
295.14895	68	
296.15888	44	
296.84734	52	
301.10427	66	
305.99305	62	
306.16532	44	
311.66781	50	
312.87492	54	
313.18821	72	
314.13774	56	
321.83757	80	
322.98377	66	
323.15632	326	1+
328.99915	42	
329.20950	76	
331.18022	44	
332.16600	78	
332.98415	46	
339.19332	58	
339.92876	76	
340.17916	96	
341.00636	72	
342.00447	64	
344.00991	48	
344.89667	68	
349.18834	204	1+
350.85709	52	
355.91143	84	
363.23509	62	
364.03294	42	
366.00340	48	
366.16401	42	
366.98120	62	
367.14069	64	
367.19201	352	
369.33741	46	
370.89366	56	
371.90158	52	
372.88246	44	
372.92793	58	
376.95527	40	
377.94125	54	
381.03086	64	
383.94181	52	
385.15638	108	
385.20900	92	
385.85255	52	
386.88372	46	
386.93208	54	
389.85549	148	1+
390.01650	52	
390.91564	56	
392.93229	58	
394.83375	68	
395.23726	52	
396.21570	48	
396.87686	108	
396.95580	50	
398.25494	60	
398.85127	84	
400.82653	80	
403.22103	132	1+
403.97576	52	
406.87904	74	
407.85310	100	
410.88226	78	
411.25996	50	
412.93569	46	
413.22216	68	
413.83372	76	
413.89943	76	
414.87350	138	
415.85818	242	1+
420.26090	40	
420.88579	44	
422.23059	116	
422.33725	58	
422.40543	56	
423.23668	70	
424.87090	42	
425.87950	44	
425.99031	56	
426.86654	42	
426.95866	46	
427.01857	48	
427.99470	54	
428.89804	218	
429.88234	54	
430.87227	100	
431.85400	72	
432.85942	50	
433.08916	52	
433.93658	70	
434.13357	50	
437.90404	116	
438.25583	44	
441.23520	64	
442.30083	60	
444.87363	94	
446.90588	56	
448.26489	118	
448.88186	66	
449.25047	128	
449.88080	170	
450.26769	72	
450.84069	46	
451.03899	62	
451.92538	66	
455.90840	48	
460.51819	42	
466.26727	526	1+
466.32244	46	
466.97561	66	
483.23577	52	
485.91918	56	
490.24696	66	
493.84760	44	
END IONS

###FS:    #m/z: 507.27128 #charge 3+
###MS: 1119
###MSMS: 1121
BEGIN IONS
TITLE=Cmpd 138, +MS2(507.2713), 25.1eV, 9.1min #1121
RTINSECONDS=545.233
SCANS=1119,1121
PEPMASS=507.27128	17816
CHARGE=3+
212.15035	84	
213.01888	68	
214.93154	56	
215.07327	70	
215.15012	44	
217.11018	62	
220.08176	60	
220.99430	64	
226.12709	38	
229.16267	56	
233.07007	46	
238.16033	82	
238.93938	70	
243.03139	70	
243.10973	54	
246.05756	68	
248.14295	40	
250.10181	244	1+
250.16498	56	
255.06882	76	
258.08016	60	
267.12214	54	
268.96663	60	
285.14606	74	
288.89380	62	
288.97322	46	
290.31293	38	
291.35346	42	
292.99133	60	
298.04629	74	
301.11436	48	
302.17623	46	
302.88528	48	
307.08112	40	
308.00583	62	
310.95377	50	
311.93126	84	
312.91716	60	
314.01812	40	
317.13856	56	
321.07589	48	
325.94843	60	
329.87006	42	
331.00700	40	
332.87863	46	
339.25706	40	
341.36844	66	
342.82189	42	
343.83909	40	
345.00385	54	
347.86690	48	
348.96401	60	
349.00512	52	
349.16129	76	
352.91990	64	
358.00883	38	
358.13411	40	
361.84120	64	
361.91296	32	
362.84991	62	
362.92522	70	
363.07653	42	
364.84557	52	
369.89857	120	1+
371.82754	74	
374.96525	64	
375.87568	36	
376.01160	78	
377.01764	48	
379.86466	126	
379.99091	44	
380.93382	40	
386.26742	40	
389.04326	80	
389.83824	386	1+
389.99390	58	
394.01025	174	
396.03016	62	
397.86636	120	
397.94506	88	
400.88526	46	
400.99025	38	
401.98054	102	
403.95473	40	
404.16776	52	
404.73030	34	
407.83625	402	1+
408.91241	38	
411.84712	56	
412.03896	42	
412.89125	36	
414.88649	46	
416.89908	66	
417.86448	58	
418.89466	60	
419.85267	62	
420.86561	50	
421.87215	48	
423.83463	40	
423.93494	58	
424.80649	38	
424.86217	522	1+
425.86351	438	1+
425.91813	92	
426.83369	58	
431.85621	58	
435.26742	44	
436.23235	60	
437.89900	50	
437.95145	40	
438.00835	68	
438.18082	42	
439.86780	138	
440.89571	50	
441.83352	76	
441.90008	106	
442.87283	40	
443.83879	434	1+
443.99417	50	
444.29891	72	
444.93016	82	
448.84972	80	
450.27000	38	
460.91377	124	
461.04346	48	
461.85073	158	1+
461.89982	68	
462.46500	34	
465.01287	66	
465.84052	42	
465.98260	52	
466.79862	54	
466.86127	294	
466.92422	42	
467.12459	46	
477.88987	34	
478.90432	36	
482.86780	98	
483.33359	42	
484.87536	36	
485.86006	32	
486.05812	54	
488.45024	50	
489.13724	36	
492.84807	90	
501.17928	56	
506.85827	34	
510.36380	64	
518.21020	52	
560.35385	58	
627.33409	38	
638.44680	50	
663.78909	68	
671.36021	52	
684.44565	46	
737.48443	48	
744.48744	38	
885.53730	50	
END IONS

###FS:    #m/z: 1032.86894 #charge 4+
###MS: 1119
###MSMS: 1122
BEGIN IONS
TITLE=Cmpd 139, +MS2(1032.8689), 51.7eV, 9.1min #1122
RTINSECONDS=545.295
SCANS=1119,1122
PEPMASS=1032.86894	5092
CHARGE=4+
209.11646	82	
234.95286	32	
234.98878	118	
250.08268	36	
260.12527	70	
261.05023	52	
271.18978	46	
276.95286	42	
288.97761	68	
289.10706	40	
292.11935	56	
293.18308	60	
295.92954	42	
299.03717	46	
299.08049	40	
300.12319	44	
304.12074	34	
314.92256	46	
321.06090	70	
324.06459	46	
325.12794	90	
329.09399	48	
348.10802	50	
349.08717	66	
349.12604	44	
352.91064	66	
355.94128	54	
392.91186	38	
405.08281	32	
420.05290	56	
423.24975	58	
425.13716	68	
426.13925	46	
430.88377	66	
431.87848	54	
448.89438	80	
453.88000	68	
464.91773	38	
471.29201	48	
492.85575	40	
506.85531	120	
510.16258	66	
511.14778	44	
523.15503	36	
528.85700	106	
587.82504	54	
604.27988	46	
645.81909	54	
687.21347	110	
765.76188	46	
790.28286	48	
790.83816	38	
807.66742	110	
819.44299	110	
830.92969	90	
912.77073	56	
918.60447	78	
933.18525	36	
939.60174	66	
943.12685	66	
978.62471	62	
994.58632	38	
1327.97280	48	
END IONS

###FS:    #m/z: 992.35209 #charge 4+
###MS: 1119
###MSMS: 1123
BEGIN IONS
TITLE=Cmpd 140, +MS2(992.3521), 49.6eV, 9.1min #1123
RTINSECONDS=545.326
SCANS=1119,1123
PEPMASS=992.35209	19212
CHARGE=4+
196.23153	20	
264.09295	80	
272.19840	20	
276.91099	104	
279.42892	20	
279.89880	20	
294.92637	92	
302.97680	20	
325.13425	48	
355.89597	30	
363.06680	52	
365.90336	20	
375.07068	60	
395.70099	20	
400.16661	34	
415.05841	20	
421.09147	20	
421.13943	20	
425.12587	38	
431.59636	28	
454.85818	28	
490.86637	30	
509.16700	36	
509.90140	30	
525.13989	76	
592.80693	52	
611.80137	26	
627.79966	36	
629.82228	64	
644.81964	32	
665.35787	106	
673.21550	30	
678.65287	18	
687.21766	56	
766.98232	40	
803.24754	20	
814.06791	18	
869.30343	74	
890.41155	56	
891.90796	82	
898.83461	20	
899.16868	78	
901.66700	64	
912.64419	46	
916.00391	18	
918.60089	20	
987.23757	20	
1085.03481	18	
1103.14495	20	
1511.60139	36	
1672.32726	20	
2007.24848	18	
2168.55628	20	
END IONS

###FS:    #m/z: 951.83754 #charge 4+
###MS: 1119
###MSMS: 1124
BEGIN IONS
TITLE=Cmpd 141, +MS2(951.8375), 47.6eV, 9.1min #1124
RTINSECONDS=545.364
SCANS=1119,1124
PEPMASS=951.83754	23016
CHARGE=4+
155.13328	18	
218.11543	36	
221.11183	18	
223.07230	38	
232.04069	38	
243.14170	50	
247.06424	64	
263.58496	34	
276.13553	18	
286.12711	40	
294.27599	24	
294.93550	46	
296.90987	32	
323.04886	34	
343.55090	32	
349.09236	46	
373.90785	48	
374.05502	30	
398.18625	48	
405.08918	76	
410.85577	48	
413.28119	54	
413.86888	74	
414.85926	42	
417.35594	36	
428.89323	64	
430.87845	60	
446.88796	48	
448.87814	54	
464.93472	30	
472.23980	18	
473.19327	18	
474.93621	34	
487.48323	18	
490.83962	44	
490.88649	56	
506.84820	126	
507.88714	34	
509.86443	30	
522.84368	20	
524.87478	66	
528.88240	38	
547.88735	36	
561.96917	18	
564.80113	54	
568.87253	36	
571.19190	18	
587.78844	18	
588.83121	38	
624.33930	18	
624.72743	30	
626.75477	36	
655.04776	62	
657.27562	38	
678.61182	18	
721.72390	48	
725.75007	52	
766.65509	36	
773.38784	20	
784.40215	34	
824.33520	56	
826.80960	18	
832.67837	62	
835.97138	18	
856.66410	32	
858.68975	52	
908.82403	36	
976.58970	36	
1504.99788	18	
1775.34725	18	
1873.37909	36	
2146.67505	20	
END IONS

###FS:    #m/z: 870.80610 #charge 4+
###MS: 1119
###MSMS: 1125
BEGIN IONS
TITLE=Cmpd 142, +MS2(870.8061), 43.6eV, 9.1min #1125
RTINSECONDS=545.409
SCANS=1119,1125
PEPMASS=870.80610	30408
CHARGE=4+
214.86994	36	
216.97315	64	
225.08038	64	
230.12747	42	
252.11765	70	
263.10453	40	
263.58215	78	
274.94539	32	
276.16400	46	
278.06402	62	
278.27127	38	
290.94102	34	
302.05068	58	
303.45235	36	
314.93123	60	
332.88729	46	
347.18583	70	
349.08900	44	
363.09171	48	
368.90861	42	
374.88676	26	
381.09248	34	
386.09107	52	
399.04070	38	
410.86135	140	
428.87913	344	1+
430.86565	46	
443.83335	34	
444.83518	56	
444.88269	28	
446.89210	286	
462.92246	44	
481.15777	22	
489.84570	46	
519.83455	50	
524.86058	70	
529.88469	48	
546.82328	40	
566.76351	52	
581.79345	44	
583.76114	48	
601.78431	38	
623.73526	42	
633.27188	22	
641.74889	48	
660.82659	36	
661.75178	78	
662.83094	26	
668.75692	38	
698.83103	36	
701.05810	28	
701.43624	38	
711.23675	42	
714.72763	32	
754.71949	46	
761.68597	48	
764.18558	60	
764.69380	88	
774.33226	60	
774.73647	26	
774.86442	46	
779.72602	42	
780.71642	28	
782.77896	54	
792.69004	284	1+
792.91957	54	
793.70082	202	1+
810.69979	100	
812.67914	24	
815.70843	42	
828.72514	28	
829.86965	28	
830.70379	50	
832.70397	56	
835.69017	26	
880.71163	30	
921.49532	84	
1327.29319	36	
1472.77155	36	
END IONS

###FS:    #m/z: 491.26863 #charge 1+
###MS: 1126
###MSMS: 1127
BEGIN IONS
TITLE=Cmpd 143, +MS2(491.2686), 26.7eV, 9.1min #1127
RTINSECONDS=546.252
SCANS=1126-1127
PEPMASS=491.26863	57536
CHARGE=1+
208.11130	52	
212.12314	180	
216.08057	56	
216.11281	212	
221.13270	188	
226.09628	70	
226.14741	138	
227.13950	72	
228.11540	148	
228.16790	72	
230.13422	66	
232.10702	82	
234.95651	76	
235.07487	62	
235.14241	64	
235.17950	54	
236.15913	78	
240.08925	58	
243.15080	90	
245.95950	48	
246.14930	52	
248.13764	114	
249.12374	166	
250.11945	82	
257.09541	50	
258.10500	48	
260.13176	54	
261.14891	64	
261.17896	52	
262.10859	62	
265.04169	68	
266.14375	980	1+
271.76903	52	
273.13533	220	
274.12155	120	
274.21217	58	
274.88596	56	
276.04954	68	
276.13758	66	
277.90879	82	
281.14261	82	
283.15986	72	
284.19307	50	
287.16993	86	
288.12746	134	
289.94328	50	
291.15565	86	
292.15047	74	
294.92804	60	
301.23524	78	
305.16100	134	
311.18655	94	
312.87969	74	
314.98584	58	
319.89176	128	
320.24272	58	
323.16047	248	1+
327.13102	60	
331.16572	60	
332.05028	58	
333.87713	66	
334.86988	68	
340.18237	226	1+
340.98886	72	
341.99046	82	
346.97748	50	
349.18447	160	
350.18119	68	
352.61453	50	
352.91396	82	
353.90459	96	
354.88853	50	
356.92802	68	
358.19385	50	
362.92271	60	
363.17656	70	
363.45200	50	
365.04092	50	
366.87203	74	
366.96744	48	
367.19719	270	
368.19920	118	
370.89530	64	
373.04994	54	
373.85825	50	
374.85799	70	
378.21193	68	
379.21023	48	
379.85546	48	
380.20498	72	
380.88750	54	
383.18195	58	
384.16869	84	
384.86898	286	1+
385.15578	116	
386.90899	90	
387.22248	60	
387.96599	50	
389.84067	56	
390.86583	154	1+
390.96403	60	
392.86632	56	
394.25037	90	
396.20437	54	
402.84112	48	
405.01546	62	
406.89577	54	
407.85070	96	
407.99743	58	
408.06586	48	
410.86417	116	
410.95743	58	
410.99942	62	
411.90964	48	
412.86496	70	
413.22866	112	
413.82872	52	
414.87803	68	
415.87018	56	
416.86815	94	
420.25448	176	
421.30207	50	
422.23969	126	
426.87835	108	
428.24370	48	
428.82917	78	
428.89581	232	1+
428.94217	58	
430.87420	166	
431.84771	134	
431.99842	92	
432.87723	204	
436.87362	68	
437.89296	110	
438.27208	82	
439.18657	58	
439.28543	48	
439.93066	54	
442.24162	86	
443.88988	118	
446.90099	82	
448.25467	484	1+
449.31024	74	
449.88310	96	
450.16332	98	
450.85658	94	
451.91293	82	
454.25661	64	
456.22310	48	
466.20971	74	
466.26537	808	1+
468.85040	64	
468.94064	58	
470.85489	56	
482.21751	100	
483.30585	52	
490.28808	60	
494.29086	56	
END IONS

###FS:    #m/z: 992.35348 #charge 4+
###MS: 1126
###MSMS: 1128
BEGIN IONS
TITLE=Cmpd 144, +MS2(992.3535), 49.6eV, 9.1min #1128
RTINSECONDS=546.278
SCANS=1126,1128
PEPMASS=992.35348	26176
CHARGE=4+
144.89612	18	
150.23563	20	
168.37388	18	
168.65680	18	
171.56103	18	
171.98434	18	
175.29571	18	
177.20610	18	
177.24805	18	
177.73082	18	
178.36852	18	
178.83175	18	
179.12684	18	
180.82481	18	
182.70112	18	
183.83155	18	
183.86716	18	
185.13336	18	
186.69801	18	
187.80474	18	
187.87311	18	
189.05191	18	
189.71683	18	
190.74903	18	
192.32262	18	
192.98232	18	
193.63583	18	
194.50281	18	
194.62002	18	
198.11202	18	
198.14898	18	
198.69642	18	
198.96302	18	
199.35583	18	
202.62440	18	
202.87492	18	
204.46386	18	
207.72468	18	
208.10331	18	
213.21031	18	
215.06630	18	
216.52056	18	
216.98448	18	
218.10767	18	
219.82515	18	
220.19907	18	
221.93258	18	
225.37267	18	
229.96877	18	
235.15859	18	
237.25316	18	
239.98308	18	
241.10714	18	
241.63750	18	
243.59261	18	
243.75247	18	
245.72845	18	
262.41013	18	
265.62729	18	
266.57825	18	
267.27327	18	
269.42410	18	
269.77766	18	
271.09831	64	
272.60146	18	
272.67517	18	
275.78000	18	
277.57521	18	
277.93846	18	
282.37767	18	
285.57261	18	
291.31681	18	
292.95952	18	
293.52611	18	
294.73307	18	
294.92842	92	
298.65917	18	
301.00998	18	
303.22837	40	
304.90875	18	
305.59694	18	
306.98043	60	
307.50958	18	
307.62932	18	
308.33902	18	
310.90811	18	
312.83727	18	
313.78549	18	
315.01006	18	
316.76025	18	
318.30442	18	
321.38520	18	
322.19071	18	
323.80002	18	
326.02471	18	
326.17664	30	
326.70785	18	
331.65323	18	
334.35590	20	
335.08616	20	
336.15414	18	
337.39745	18	
337.49393	18	
338.36284	36	
341.26727	18	
342.49083	18	
342.97698	18	
347.09992	36	
347.48040	18	
349.44117	18	
351.17613	18	
355.72794	18	
356.86799	18	
363.10067	36	
364.46816	18	
368.25292	18	
372.14587	30	
372.35107	18	
372.89948	58	
376.78276	18	
378.42587	18	
380.10326	18	
380.55392	18	
381.08271	68	
381.29708	18	
381.94857	18	
382.75987	18	
383.52061	18	
384.87946	18	
385.85891	18	
418.27157	42	
425.25069	46	
430.88331	52	
476.19699	36	
548.82913	82	
644.79027	58	
644.84200	22	
729.26243	20	
761.42166	20	
773.11072	24	
860.27508	74	
885.63823	26	
891.65004	36	
906.94149	50	
913.12116	22	
962.85196	36	
1012.38945	34	
1301.20906	20	
1638.39510	20	
1757.47903	20	
END IONS

###FS:    #m/z: 507.27043 #charge 3+
###MS: 1126
###MSMS: 1129
BEGIN IONS
TITLE=Cmpd 145, +MS2(507.2704), 25.1eV, 9.1min #1129
RTINSECONDS=546.314
SCANS=1126,1129
PEPMASS=507.27043	31820
CHARGE=3+
202.88946	50	
203.09144	88	
209.18109	50	
213.38461	22	
213.99706	18	
215.12778	70	
216.13021	100	
222.09999	58	
233.14641	138	
234.96533	32	
240.14649	30	
248.09669	40	
249.08583	60	
250.10111	130	
250.12867	76	
252.09621	44	
252.95945	28	
253.07674	28	
255.05220	36	
257.00175	24	
267.12502	116	
272.60817	22	
272.93641	48	
279.04356	54	
286.00461	120	
290.92734	74	
295.11715	66	
295.99799	58	
296.99238	56	
301.06883	40	
301.12914	44	
301.19178	32	
304.17449	68	
307.96546	64	
308.16319	48	
311.84929	72	
312.88593	24	
316.90945	42	
324.17814	36	
329.88695	68	
330.20481	40	
340.90775	34	
340.95791	40	
344.12308	20	
344.94912	40	
347.87726	42	
348.87183	80	
357.99466	104	
359.17883	40	
359.85004	50	
361.84501	66	
362.91097	76	
362.95525	60	
365.82717	58	
371.82019	78	
376.01894	58	
376.15141	38	
378.89139	64	
380.96153	22	
386.26393	38	
386.83914	52	
389.84618	114	
394.00970	54	
403.85418	48	
404.13974	66	
405.89392	32	
406.91528	62	
407.81622	92	
407.86337	66	
408.84029	80	
409.01547	36	
410.80816	56	
410.97847	46	
412.92677	26	
413.15615	18	
413.26681	42	
414.86954	46	
418.45999	18	
418.96036	80	
419.44091	28	
419.69120	36	
420.88503	68	
422.01336	60	
424.86250	96	
425.83029	78	
425.94277	40	
429.95806	68	
430.85436	38	
432.86493	32	
433.19970	48	
440.86485	26	
442.89897	50	
443.82896	156	
444.49733	24	
444.87950	46	
445.93409	54	
446.84901	36	
447.82366	46	
448.84357	32	
450.87647	38	
456.89355	28	
457.86682	38	
459.93627	44	
461.28974	30	
461.84888	106	
462.92175	64	
462.97179	30	
463.90547	64	
465.82974	28	
466.85337	128	
467.01569	40	
467.86188	54	
469.27703	18	
482.85979	46	
483.21648	22	
484.86270	28	
489.15897	42	
489.91689	46	
510.37544	44	
513.80333	32	
524.86824	34	
538.37183	44	
572.36019	38	
582.80389	36	
590.87642	20	
627.72961	22	
634.30962	18	
685.35861	54	
703.38535	20	
723.46323	30	
735.14594	18	
895.58813	32	
913.54847	36	
1041.52929	18	
1083.59069	22	
1097.66567	18	
1226.78044	18	
END IONS

###FS:    #m/z: 951.83652 #charge 4+
###MS: 1126
###MSMS: 1130
BEGIN IONS
TITLE=Cmpd 146, +MS2(951.8365), 47.6eV, 9.1min #1130
RTINSECONDS=546.369
SCANS=1126,1130
PEPMASS=951.83652	18810
CHARGE=4+
216.94208	54	
217.12792	28	
220.20628	38	
234.96182	66	
235.00540	48	
235.96598	30	
246.05853	58	
250.11198	52	
259.11161	38	
265.01228	86	
274.94703	58	
276.43792	38	
280.94561	60	
281.06927	48	
281.17877	62	
283.16414	60	
293.91738	58	
294.92269	38	
295.64431	50	
295.91708	80	
305.01208	30	
311.43134	84	
314.86983	78	
321.10651	42	
325.12831	36	
327.12994	58	
333.86404	56	
335.98137	52	
344.62857	56	
348.19986	60	
349.09662	48	
352.93511	30	
366.15882	56	
374.06532	56	
374.22777	56	
381.08583	66	
384.21623	50	
387.15244	28	
392.86195	44	
410.86588	98	
423.10868	62	
425.91075	88	
428.87681	422	1+
430.88449	60	
431.89052	84	
441.99091	30	
446.88641	130	
448.89124	112	
464.89503	46	
469.90418	44	
488.83973	64	
490.88055	38	
492.84436	72	
506.85529	228	1+
509.15995	104	
524.86303	32	
525.16465	38	
527.86821	34	
570.19356	30	
584.84054	32	
585.16571	38	
585.83984	58	
589.80475	34	
595.36185	54	
642.76167	56	
644.79155	50	
688.19940	30	
689.72335	68	
701.74655	30	
706.72194	30	
748.46500	62	
764.63517	68	
782.68175	46	
789.97928	74	
796.14011	60	
817.16666	48	
856.72099	32	
870.69261	54	
872.64330	32	
873.66385	74	
889.68346	46	
891.68597	90	1+
900.68565	30	
END IONS

###FS:    #m/z: 1032.87019 #charge 4+
###MS: 1126
###MSMS: 1131
BEGIN IONS
TITLE=Cmpd 147, +MS2(1032.8702), 51.7eV, 9.1min #1131
RTINSECONDS=546.432
SCANS=1126,1131
PEPMASS=1032.87019	7574
CHARGE=4+
194.48094	110	
205.06458	66	
205.10322	50	
218.11831	44	
227.03602	80	
232.06804	46	
234.95553	128	
235.95217	48	
247.08342	64	
254.96753	44	
258.07344	50	
259.09756	70	
262.93464	54	
267.08031	50	
276.91418	52	
294.92228	242	1+
327.03700	46	
327.06961	52	
334.98543	48	
347.10418	36	
349.08852	186	
350.19992	42	
353.93865	54	
356.98583	60	
367.15982	58	
374.04773	72	
393.25079	62	
393.95870	36	
416.87551	38	
417.84896	54	
423.08097	34	
435.91918	48	
437.29064	56	
446.88427	74	
448.90678	48	
450.89426	38	
488.02902	48	
490.40284	44	
494.87422	42	
495.84013	46	
506.86844	38	
509.15453	34	
509.85320	32	
510.16114	46	
511.85458	40	
525.14517	110	
525.27928	40	
525.87927	70	
528.88881	86	
531.06602	52	
548.90758	78	
552.77787	52	
572.83229	38	
587.85611	66	
689.31102	46	
773.67907	48	
826.24981	82	
833.33743	54	
840.33401	94	
888.72601	32	
893.96443	58	
912.82120	76	
916.64061	42	
918.11907	78	
925.64535	34	
931.64136	32	
932.62553	44	
933.12928	76	
944.60663	76	
950.66164	38	
953.02610	40	
954.59664	58	
959.67549	40	
959.81447	42	
976.62302	32	
991.62576	44	
1011.32527	84	
END IONS

###FS:    #m/z: 870.80577 #charge 4+
###MS: 1126
###MSMS: 1132
BEGIN IONS
TITLE=Cmpd 148, +MS2(870.8058), 43.6eV, 9.1min #1132
RTINSECONDS=546.494
SCANS=1126,1132
PEPMASS=870.80577	27354
CHARGE=4+
216.95812	104	
231.06515	34	
234.96033	186	
244.11271	40	
249.15223	48	
261.04241	44	
263.96004	48	
274.94862	44	
289.06174	76	
290.11228	46	
294.93498	66	
295.91176	54	
307.08125	48	
331.95876	54	
349.09859	58	
352.93982	50	
354.10566	56	
363.11082	66	
370.89347	68	
374.24605	32	
379.92326	52	
381.10777	70	
390.23130	60	
403.08052	46	
410.86593	38	
414.93221	60	
423.13408	84	
428.79944	46	
428.87899	328	
430.87377	34	
443.87822	48	
446.14825	76	
446.88716	488	
447.92075	68	
448.91556	46	
451.88508	34	
460.92483	42	
464.90465	78	
483.90711	46	
486.80618	38	
490.86406	52	
506.85508	102	
521.83508	32	
524.85187	40	
524.89818	56	
525.12323	52	
528.21531	42	
541.62297	72	
546.77529	44	
564.77769	34	
565.77737	40	
568.88888	46	
582.79777	38	
583.78733	40	
583.91229	36	
599.78321	70	
600.02595	56	
650.27300	34	
654.26990	52	
655.80945	44	
660.77085	48	
662.52330	64	
680.33650	86	
692.98553	42	
711.64535	32	
755.70260	50	
755.80179	34	
761.69801	48	
765.15069	48	
772.70521	40	
780.70407	54	
781.69932	42	
783.70109	34	
792.73610	44	
793.72999	54	
795.67578	36	
810.70686	48	
811.84453	46	
812.72146	156	1+
828.71427	82	
829.71482	58	
829.81375	32	
830.70405	52	
833.73208	114	1+
983.33026	50	
END IONS

###FS:    #m/z: 491.26846 #charge 2+
###MS: 1133
###MSMS: 1134
BEGIN IONS
TITLE=Cmpd 149, +MS2(491.2685), 26.7eV, 9.1min #1134
RTINSECONDS=547.324
SCANS=1133-1134
PEPMASS=491.26846	75724
CHARGE=2+
198.11212	78	
209.20379	46	
213.09637	66	
213.12596	68	
214.93808	64	
216.11560	128	
218.69819	50	
219.64150	64	
221.11847	64	
226.09595	80	
226.13262	540	1+
227.09529	144	
227.90667	52	
230.13369	70	
231.10633	88	
231.16376	50	
232.12857	54	
235.13142	54	
235.16579	64	
237.12878	66	
239.09038	104	
248.12555	196	
249.11268	180	
249.16447	52	
250.98074	58	
253.10235	108	
256.11879	72	
257.20029	58	
258.11049	74	
262.92996	104	
264.91802	58	
266.14213	1020	1+
273.12566	694	1+
274.12421	414	1+
274.94414	60	
278.16560	52	
278.98525	88	
281.13568	58	
284.18815	112	
286.82964	60	
288.13384	92	
290.13540	52	
290.16993	78	
291.14556	64	
293.11110	48	
294.16920	48	
296.16329	72	
297.18236	54	
297.96478	78	
301.21531	54	
302.14584	68	
302.92996	50	
303.17284	46	
303.94280	56	
305.15318	272	
306.15279	134	
308.93400	208	
309.17409	60	
311.19547	80	
311.93854	84	
312.34135	62	
314.14303	104	
315.99380	52	
317.93041	66	
321.91266	56	
323.16164	80	
324.17391	62	
326.83629	56	
331.18151	122	
331.95103	54	
332.86445	76	
339.93487	64	
340.18240	194	
340.26405	48	
340.99997	72	
341.17723	110	
343.91004	46	
346.99624	58	
349.18648	140	
350.18780	54	
361.92443	74	
362.92005	52	
363.87147	52	
367.18993	336	1+
368.91372	60	
377.11453	74	
381.21109	72	
382.17533	52	
384.17559	80	
386.97011	82	
388.90240	50	
390.98669	48	
392.02091	58	
392.84912	74	
394.25018	224	1+
399.18350	46	
400.84615	58	
400.93674	48	
402.18491	98	
403.05907	80	
403.80818	46	
406.21653	58	
408.00022	58	
408.24124	100	
408.84084	48	
409.10061	68	
409.84264	88	
410.89010	168	
412.86399	66	
414.84097	118	
414.88152	104	
415.23181	66	
416.88094	56	
418.88182	64	
420.25351	116	
422.23234	64	
424.22138	56	
425.21743	54	
425.85713	182	1+
428.03326	56	
428.89884	72	
430.23582	48	
430.87962	206	1+
431.22557	46	
431.84273	60	
432.88448	118	
433.90501	64	
437.90715	250	1+
438.27031	96	
439.19998	56	
443.28167	48	
448.25142	366	1+
448.88061	122	
450.29731	50	
450.84188	58	
450.88721	74	
451.92924	50	
453.73483	64	
455.90838	46	
462.19950	74	
463.22186	128	
464.24867	48	
465.19613	62	
466.26730	994	1+
467.84834	102	
468.26407	68	
472.12004	68	
474.30731	88	
480.03201	58	
482.22292	66	
498.25450	160	
499.23966	114	
516.26563	50	
519.24626	60	
563.32970	72	
575.32182	56	
575.42251	62	
580.34162	52	
596.23306	58	
687.33488	194	1+
688.34495	136	1+
690.42828	50	
691.38863	60	
890.63208	96	1+
END IONS

###FS:    #m/z: 992.35364 #charge 4+
###MS: 1133
###MSMS: 1135
BEGIN IONS
TITLE=Cmpd 150, +MS2(992.3536), 49.6eV, 9.1min #1135
RTINSECONDS=547.372
SCANS=1133,1135
PEPMASS=992.35364	18896
CHARGE=4+
205.56549	36	
229.08160	54	
247.11838	76	
247.91392	82	
260.21128	36	
261.04163	60	
261.11074	46	
271.08630	22	
272.89982	60	
275.00389	36	
283.06394	88	
294.92780	44	
316.94212	50	
325.13802	56	
331.08591	28	
334.83269	44	
345.12000	92	
347.88754	74	
352.93795	30	
353.91529	22	
366.15468	42	
370.93932	56	
372.23958	36	
390.89441	32	
410.85001	56	
425.13705	48	
431.86581	60	
442.06513	36	
465.10238	36	
468.28750	56	
484.90003	52	
488.83635	56	
493.87595	38	
508.88758	34	
509.87243	38	
512.85246	28	
524.88044	34	
525.21688	40	
531.82768	36	
566.82170	54	
568.84430	28	
569.39389	52	
569.52079	28	
601.64314	36	
602.78415	54	
626.79224	72	
627.82623	54	
644.80032	144	1+
644.85861	64	
646.80398	86	
657.75149	72	
667.80257	28	
684.84515	86	
730.34233	40	
742.84544	24	
743.64718	28	
780.70166	32	
785.37276	62	
828.55473	36	
844.98535	78	
845.05352	28	
859.34190	90	
868.50352	34	
868.69084	54	
880.60332	50	
885.30163	70	
886.10636	58	
903.62407	24	
920.63423	86	
934.64650	34	
947.65493	26	
962.66063	30	
973.67667	44	
1467.24406	36	
END IONS

###FS:    #m/z: 507.27043 #charge 3+
###MS: 1133
###MSMS: 1136
BEGIN IONS
TITLE=Cmpd 151, +MS2(507.2704), 25.1eV, 9.1min #1136
RTINSECONDS=547.435
SCANS=1133,1136
PEPMASS=507.27043	18480
CHARGE=3+
214.19274	52	
216.11415	80	
220.08606	46	
222.15984	70	
226.68199	64	
231.12931	64	
236.10039	50	
236.96692	44	
240.19448	54	
240.88706	62	
241.00609	54	
243.95062	68	
245.18584	76	
248.12517	54	
248.16448	54	
250.10228	46	
251.09729	72	
252.12067	68	
253.10971	92	
253.25147	62	
259.97481	50	
261.14090	46	
266.04234	62	
272.08530	44	
277.92875	54	
278.11385	56	
278.87618	54	
285.14063	54	
289.02697	44	
290.92897	76	
292.91826	58	
297.17591	112	
299.18673	66	
302.43689	56	
306.15811	42	
306.99005	62	
307.93307	56	
310.00663	84	
311.84688	132	
312.84597	58	
314.00803	54	
314.11624	64	
315.94239	78	
318.89543	48	
323.15775	76	
327.98790	44	
329.91475	68	
330.13960	52	
332.92239	90	
334.19183	62	
334.97008	88	
335.16739	46	
335.87078	64	
335.92339	50	
338.13582	50	
338.97921	104	
339.93403	68	
340.04212	78	
346.87469	50	
347.87919	108	
348.04410	42	
348.88794	52	
353.39298	44	
356.00061	68	
358.00355	94	
358.15150	60	
359.25855	44	
370.89929	46	
371.83016	50	
374.29007	80	
376.00376	44	
376.90024	42	
377.86303	46	
378.17641	52	
379.84582	104	
380.87715	50	
380.92887	114	
381.87223	50	
383.11398	66	
386.86064	42	
389.02130	42	
389.83400	142	
390.12087	48	
390.84701	50	
394.02158	84	
397.86405	230	1+
399.00578	66	
399.81510	124	
403.96427	56	
405.84944	70	
406.85823	56	
406.92097	74	
407.84111	538	
407.91419	54	
408.97317	52	
411.95443	42	
412.88544	56	
415.88496	56	
416.87219	54	
417.33186	72	
419.87377	74	
419.97072	76	
420.88603	58	
422.85593	72	
422.92073	46	
423.86978	92	
424.89689	58	
425.34831	54	
425.85655	460	1+
425.92754	44	
428.87412	60	
430.77535	60	
437.88845	58	
438.00773	86	
438.88533	56	
439.87797	94	
441.85104	88	
442.89926	122	
444.03272	46	
446.13728	48	
446.82666	58	
446.87473	70	
447.00353	48	
447.88174	62	
448.84767	86	
448.91035	54	
449.86262	60	
452.91324	60	
455.30802	56	
459.87905	62	
460.90976	234	1+
461.85970	142	
462.03541	44	
462.85179	82	
464.89110	48	
465.83388	48	
466.85213	550	1+
469.91422	48	
470.29402	48	
470.91161	46	
477.15425	42	
483.91761	46	
488.40997	46	
498.29165	48	
502.26269	50	
506.86532	150	1+
507.14817	42	
507.22981	48	
521.34874	78	
524.86268	60	
550.83070	46	
588.19333	80	
643.39889	60	
714.97912	44	
848.53941	46	
1329.52155	492	1+
END IONS

###FS:    #m/z: 329.53336 #charge 1+
###MS: 1137
###MSMS: 1138
BEGIN IONS
TITLE=Cmpd 152, +MS2(329.5334), 23.0eV, 9.1min #1138
RTINSECONDS=548.168
SCANS=1137-1138
PEPMASS=329.53336	17486
CHARGE=1+
205.98411	42	
206.99117	54	
210.88593	40	
211.89326	68	
212.00121	70	
213.05749	30	
213.93473	60	
215.17082	42	
217.92469	52	
219.05057	72	
223.95600	46	
224.16891	52	
224.96740	68	
225.54941	56	
227.90976	64	
228.19192	76	
228.89972	670	1+
229.02542	74	
230.10018	34	
230.98780	140	
232.99325	30	
234.01292	28	
234.98545	50	
236.98841	34	
237.20521	48	
237.89679	124	
239.89454	100	
240.47133	112	
240.98554	52	
241.94078	58	
242.22733	168	
243.15398	34	
245.91452	58	
246.90913	100	
247.22139	58	
247.90826	458	
247.99207	136	
248.07170	86	
248.18395	48	
248.99916	250	
250.19827	66	
250.86201	46	
251.59502	84	
251.90723	70	
254.17643	60	
257.90771	50	
260.06205	44	
260.22303	50	
261.12630	70	
263.92443	450	
264.00176	42	
264.11747	54	
264.91829	1918	1+
265.03882	32	
265.06749	74	
265.40815	82	
265.45566	58	
265.70683	52	
265.91576	1020	1+
266.05933	58	
266.68908	38	
267.00769	332	
268.89468	58	
268.98018	44	
269.80727	76	
269.94201	30	
270.12211	40	
271.04653	64	
271.14154	30	
273.83745	70	
275.02374	30	
278.10433	28	
281.16485	78	
281.93200	112	
282.93187	96	
283.91864	84	
284.17123	58	
285.46957	74	
286.81108	50	
286.93428	114	
287.12676	46	
287.18996	28	
287.94168	54	
288.93390	92	
289.07795	114	
289.93387	98	
290.98029	104	
293.10354	54	
296.07002	62	
298.92241	58	
304.18466	84	
306.93370	40	
311.25305	30	
311.92468	48	
313.03858	46	
314.17577	38	
314.93978	44	
316.08690	48	
319.88420	50	
320.18063	42	
329.22704	52	
330.11723	40	
330.19349	126	
330.35125	32	
333.84258	72	
END IONS

###FS:    #m/z: 622.24679 #charge 1+
###MS: 1139
###MSMS: 1140
BEGIN IONS
TITLE=Cmpd 153, +MS2(622.2468), 27.0eV, 9.1min #1140
RTINSECONDS=548.838
SCANS=1139-1140
PEPMASS=622.24679	19326
CHARGE=1+
214.08973	78	
223.09921	62	
223.13833	80	
227.18597	54	
228.17307	48	
235.98900	82	
239.16563	66	
242.17246	118	
246.13660	46	
251.14137	66	
252.95609	54	
257.18629	44	
258.15733	56	
259.20357	36	
261.11825	52	
263.92658	94	
265.94886	78	
271.09549	40	
271.93862	186	
273.11223	60	
273.94662	160	
274.10567	80	
274.94709	132	
284.18010	62	
284.22303	98	
285.08498	64	
286.16044	54	
288.18017	52	
293.09302	58	
296.93713	34	
299.14544	38	
301.96339	110	
306.13574	86	
308.09464	78	
320.95220	36	
324.14758	218	
326.16186	50	
328.14331	82	
329.21345	82	
330.23460	52	
335.13741	92	
339.00502	48	
342.15610	56	
350.88979	38	
352.13407	78	
352.91592	106	
353.12859	60	
355.26218	38	
369.95340	32	
370.93909	34	
371.24828	90	
371.92538	54	
372.16836	70	
381.23974	38	
382.17461	48	
386.00343	54	
389.95547	56	
390.93573	32	
392.84595	40	
393.84973	56	
406.99941	92	
410.00425	32	
410.86852	202	1+
414.16200	34	
415.14800	40	
421.86180	72	
425.99833	34	
428.88076	96	
429.88066	90	
430.86642	134	
431.86564	66	
431.91096	40	
432.98158	54	
433.94253	40	
436.81414	70	
444.93834	36	
445.86663	58	
446.88125	580	1+
448.64940	62	
448.99228	52	
452.98124	32	
458.87459	48	
461.81607	38	
461.92656	46	
462.88895	80	
464.90273	264	1+
465.90797	162	1+
469.83905	62	
472.89725	58	
476.29033	42	
478.19461	94	
478.96361	50	
483.27935	50	
485.77980	72	
485.92214	36	
486.01053	46	
486.21888	52	
487.21070	32	
496.19002	58	
498.79561	36	
501.84307	38	
503.80498	58	
503.89353	48	
504.76970	34	
510.20610	36	
514.19863	76	
514.24525	38	
515.20625	46	
516.19919	38	
517.80813	182	1+
520.28808	48	
520.77400	34	
521.83161	200	1+
522.91376	56	
524.02050	38	
525.00072	48	
526.89329	34	
527.30524	108	
530.77663	38	
532.21661	40	
534.23392	50	
534.93969	48	
535.83254	60	
536.82270	48	
537.05524	44	
539.84470	38	
539.94327	48	
540.93665	128	
541.77700	38	
543.89161	46	
544.86684	282	1+
544.92668	36	
545.78820	184	1+
553.84565	38	
556.01844	44	
556.85623	40	
557.86179	136	1+
558.80250	58	
558.95190	66	
559.80871	50	
560.76537	70	
561.85300	96	
562.83445	72	
562.96317	36	
563.77917	34	
563.83347	40	
564.78285	100	
566.83533	72	
572.86190	48	
573.35183	56	
574.85493	46	
575.80884	100	
575.89621	52	
579.82752	40	
580.83562	230	1+
582.78926	44	
586.80472	52	
598.81252	206	1+
599.80970	130	1+
603.82495	70	
622.30712	70	
622.83022	48	
END IONS

###FS:    #m/z: 545.24695 #charge 2+
###MS: 1139
###MSMS: 1141
BEGIN IONS
TITLE=Cmpd 154, +MS2(545.2470), 29.7eV, 9.2min #1141
RTINSECONDS=548.902
SCANS=1139,1141
PEPMASS=545.24695	20330
CHARGE=2+
204.10061	74	
207.13088	76	
214.09222	60	
223.12403	382	1+
224.16088	58	
226.19336	42	
229.00912	52	
230.94995	50	
230.98085	58	
233.10186	42	
234.96039	46	
235.05442	48	
238.91364	74	
239.91734	56	
245.13718	48	
246.91101	68	
248.99699	70	
251.00781	66	
251.11480	152	
253.11764	56	
260.12605	56	
262.16560	106	
271.12020	62	
273.89532	72	
274.92242	52	
274.96063	80	
277.09465	80	
279.11610	126	
283.15064	58	
285.10748	76	
287.11676	48	
288.00519	50	
290.12131	52	
290.90513	78	
292.97976	96	
294.93381	68	
297.04652	70	
300.94819	104	
303.12283	50	
305.00867	70	
310.99063	242	
314.01243	50	
318.97468	52	
319.81969	60	
320.14124	102	
322.84154	72	
324.99114	58	
325.14869	52	
329.00135	236	1+
331.16606	68	
333.90869	46	
336.97496	304	1+
345.16313	44	
348.01951	58	
348.06339	56	
348.17193	52	
354.98039	188	
355.99387	80	
356.17874	46	
357.12517	54	
361.60533	46	
362.96226	66	
363.16300	42	
366.15500	80	
371.03545	52	
371.88798	54	
372.99248	296	1+
374.97536	66	
376.14502	58	
377.99797	56	
378.17568	44	
379.07923	44	
380.13850	52	
384.91511	80	
388.13250	60	
388.85052	80	
389.15240	48	
389.91266	88	
391.00377	88	
391.04881	46	
391.88408	48	
392.03684	48	
393.18161	54	
394.96905	42	
396.01907	78	
397.00385	74	
398.90980	84	
405.18757	136	
405.83053	56	
406.85853	44	
407.20248	48	
408.83894	170	1+
415.04574	54	
418.03530	48	
418.98352	122	
419.81012	46	
421.33250	46	
422.19426	126	
425.83780	114	
426.84045	294	1+
426.94648	44	
428.00670	52	
428.89674	60	
432.87666	56	
434.90000	86	
436.15465	44	
437.02710	62	
441.26883	46	
441.84137	42	
443.82570	142	
444.84458	1158	1+
444.94575	102	
456.88692	68	
458.86281	44	
459.84843	50	
460.17630	54	
460.83563	46	
461.82726	84	
462.85845	758	1+
467.87545	50	
468.82862	46	
474.86055	54	
475.90005	46	
476.20190	58	
480.84863	44	
481.84204	66	
481.99674	46	
482.86150	54	
484.76841	52	
491.21678	50	
492.85238	78	
493.85592	68	
494.87654	60	
495.14893	46	
495.83868	44	
501.21638	80	
502.19076	70	
506.85603	80	
520.23413	54	
521.87510	56	
521.98459	50	
522.87856	58	
528.17674	60	
536.30026	68	
539.82273	46	
547.22460	54	
563.25501	46	
598.45308	62	
619.38087	48	
621.24576	56	
630.38425	52	
637.30633	320	1+
653.28184	54	
708.33223	72	
752.33372	204	
752.43648	76	
753.35659	178	
754.31667	54	
1076.85192	64	
END IONS

###FS:    #m/z: 491.26839 #charge 1+
###MS: 1139
###MSMS: 1142
BEGIN IONS
TITLE=Cmpd 155, +MS2(491.2684), 26.7eV, 9.2min #1142
RTINSECONDS=548.921
SCANS=1139,1142
PEPMASS=491.26839	88336
CHARGE=1+
145.14907	18	
147.14259	18	
149.14971	18	
149.21706	18	
149.72108	18	
151.85565	18	
152.08872	18	
152.19237	18	
153.52994	18	
155.26575	18	
156.05201	18	
157.44594	18	
161.75507	18	
163.04340	18	
163.45607	18	
165.00402	18	
166.76266	18	
167.49931	18	
171.47847	18	
172.57714	18	
197.73517	20	
203.11421	70	
209.15401	92	
212.13902	60	
218.50339	24	
221.24148	42	
226.14037	56	
227.13806	82	
228.10705	102	
232.14368	50	
232.97695	76	
234.94575	56	
237.14203	38	
238.88156	80	
243.11950	62	
245.16149	54	
248.13273	98	
249.11399	114	
250.10326	52	
252.13815	38	
254.49904	18	
259.42397	18	
259.85556	18	
262.09987	48	
265.09304	28	
266.14340	388	1+
266.71543	18	
268.02074	18	
274.12063	140	
274.65602	18	
274.95077	56	
277.15179	72	
281.14287	42	
281.22710	18	
282.98665	40	
283.11114	46	
288.86582	18	
289.03097	18	
291.11959	18	
293.09390	80	
295.65342	18	
295.95602	18	
297.30830	18	
299.26300	18	
299.40839	18	
300.52265	18	
301.38820	18	
301.80776	18	
306.14297	58	
310.79695	18	
310.85796	60	
311.19215	48	
311.98321	18	
312.94871	18	
313.04163	18	
315.66752	18	
317.23631	38	
321.19265	66	
322.34623	18	
322.53484	18	
323.15755	122	
323.78108	18	
324.16911	52	
327.99060	18	
335.93631	70	
341.18569	74	
343.34664	18	
343.42450	18	
345.18425	64	
345.86133	58	
346.02317	18	
346.25279	18	
346.52159	18	
348.85722	18	
349.13792	32	
352.20080	44	
353.04855	18	
353.20646	18	
355.49020	18	
358.83106	44	
359.70613	18	
359.93134	52	
360.62311	18	
360.98224	18	
362.48556	18	
363.95213	54	
364.02760	52	
366.71751	18	
366.99367	60	
367.18665	52	
368.20444	98	
369.92274	18	
371.90154	50	
373.66965	18	
375.68251	18	
377.41935	26	
377.51197	18	
379.18734	96	
380.24674	32	
380.94351	28	
385.00795	44	
385.96673	52	
386.87536	52	
387.22792	58	
392.50804	22	
394.24562	84	
397.18641	40	
397.86687	44	
400.81464	78	
403.86034	62	
404.22015	40	
407.85006	46	
408.87510	70	
410.86204	68	
412.87556	48	
413.82591	36	
414.86792	114	
422.24002	80	
428.90173	46	
430.88001	72	
431.21169	54	
431.87164	64	
432.86779	26	
433.10000	50	
436.86498	120	
448.26690	36	
449.86011	46	
455.89083	44	
466.26338	112	
466.35740	32	
482.21520	38	
END IONS

###FS:    #m/z: 329.53392 #charge 3+
###MS: 1139
###MSMS: 1143
BEGIN IONS
TITLE=Cmpd 156, +MS2(329.5339), 23.0eV, 9.2min #1143
RTINSECONDS=548.971
SCANS=1139,1143
PEPMASS=329.53392	25294
CHARGE=3+
204.97190	48	
205.94566	52	
206.95299	56	
207.95276	46	
210.91130	58	
211.27471	52	
214.20030	80	
218.16539	70	
222.94604	44	
223.13354	26	
224.04935	54	
224.92318	32	
225.00402	84	
225.14219	20	
227.90188	68	
228.90036	474	1+
234.18514	74	
234.98115	34	
237.14026	74	
237.89752	106	
238.01498	36	
238.88820	212	1+
238.92631	80	
242.20375	68	
243.98252	50	
246.91302	260	
246.96796	38	
247.02296	108	
247.90592	144	
247.98910	60	
249.00656	222	
255.90540	76	
256.90527	56	
261.00499	44	
263.91743	1032	1+
264.81297	26	
265.86270	88	
266.02473	34	
266.06373	38	
267.02430	50	
270.94565	30	
272.10238	46	
282.91561	24	
283.05548	24	
285.88706	76	
287.01184	70	
287.94112	124	
288.15025	80	
288.18685	56	
288.96423	44	
289.06524	90	
296.94421	26	
298.40016	88	
300.95459	58	
323.84015	30	
324.92946	28	
325.82622	38	
329.19532	52	
330.25281	50	
331.21390	60	
348.81798	36	
362.82005	78	
364.85407	36	
368.89797	30	
392.86470	36	
455.25384	22	
485.74251	44	
532.83681	22	
591.06149	20	
717.66446	114	1+
742.97083	20	
789.77395	36	
END IONS

###FS:    #m/z: 329.53357 #charge 1+
###MS: 1144
###MSMS: 1145
BEGIN IONS
TITLE=Cmpd 157, +MS2(329.5336), 23.0eV, 9.2min #1145
RTINSECONDS=549.727
SCANS=1144-1145
PEPMASS=329.53357	53776
CHARGE=1+
145.10478	18	
145.50361	18	
147.27003	18	
151.03808	18	
151.94303	18	
156.34081	18	
157.07713	18	
157.22196	18	
157.93395	18	
158.05278	18	
158.64094	18	
161.21783	18	
162.96293	18	
164.86575	18	
165.45293	18	
166.92207	18	
168.60222	18	
171.89135	18	
173.12951	18	
173.21590	20	
173.53399	18	
175.43478	18	
182.85374	18	
185.33704	18	
186.81281	18	
187.78311	18	
188.97920	60	
189.01577	18	
192.23520	18	
192.86557	18	
194.11843	18	
197.13006	18	
198.39668	18	
199.58202	18	
201.20646	18	
201.92555	56	
202.72156	18	
203.08065	18	
207.60733	20	
210.14665	32	
210.19593	70	
212.41349	18	
212.45942	18	
213.41930	32	
213.58236	18	
214.91610	18	
216.91869	18	
221.01034	78	
221.35395	18	
224.78957	20	
227.13426	18	
227.90357	74	
228.03351	32	
228.08506	18	
228.69621	18	
228.89848	218	
229.91657	88	
230.99013	54	
231.17291	60	
234.96612	66	
235.18674	18	
237.14878	52	
238.17262	48	
238.87783	18	
239.89190	76	
241.95673	40	
242.22858	58	
242.34824	18	
243.88373	54	
243.97884	84	
244.17899	18	
245.90580	144	
246.32976	18	
246.53619	28	
246.91442	136	
247.01451	38	
247.07333	38	
247.14647	18	
247.91361	188	
247.97324	42	
248.24579	18	
248.93005	54	
248.97262	24	
249.02332	32	
251.10463	18	
251.16705	18	
251.73752	18	
256.48858	18	
256.92174	50	
258.78570	18	
259.42397	18	
260.10627	44	
260.98222	42	
262.27398	18	
262.68739	36	
263.87529	32	
263.92014	78	
264.10156	18	
264.28936	24	
264.92535	292	
265.91917	306	1+
267.01050	140	
270.05725	58	
270.22636	18	
273.75156	18	
275.88463	18	
277.08878	58	
279.34986	18	
281.73374	18	
282.56299	18	
282.93331	58	
283.91603	72	
284.17201	18	
284.57055	18	
284.97824	18	
285.02249	68	
286.27413	18	
286.40299	18	
287.55515	18	
287.93840	62	
288.21529	78	
288.91490	18	
288.95305	24	
289.13873	74	
289.22987	24	
291.42433	18	
293.05387	18	
294.14725	18	
295.01680	48	
300.09751	30	
300.40430	18	
304.07473	18	
304.11137	18	
304.62447	18	
304.82158	18	
305.38117	18	
307.80431	18	
308.19604	18	
309.66376	18	
310.16777	46	
310.73676	18	
312.63289	20	
317.69561	36	
319.74429	18	
321.21099	18	
321.57348	18	
322.15766	18	
324.85456	18	
326.18959	44	
331.20345	76	
332.21954	36	
END IONS

###FS:    #m/z: 491.26856 #charge 1+
###MS: 1144
###MSMS: 1146
BEGIN IONS
TITLE=Cmpd 158, +MS2(491.2686), 26.7eV, 9.2min #1146
RTINSECONDS=549.752
SCANS=1144,1146
PEPMASS=491.26856	81568
CHARGE=1+
199.09085	32	
212.11846	28	
213.07734	82	
216.11872	72	
226.09075	66	
226.13743	134	
226.17419	62	
228.11341	172	
228.14456	34	
228.20472	50	
231.03630	86	
231.14496	138	
232.13701	154	1+
233.09953	32	
233.64289	96	
235.09873	60	
239.07860	84	
239.15592	26	
243.12429	92	
246.14021	30	
248.12877	90	
249.11623	236	
249.21497	58	
250.15227	62	
256.12512	78	
257.10643	70	
262.47849	28	
264.10247	58	
266.14387	544	1+
267.87550	34	
268.14608	44	
273.13379	196	
274.12132	92	
275.13024	84	
283.85338	44	
284.80106	50	
284.88262	24	
285.17733	70	
286.16717	58	
288.11897	30	
291.15854	50	
295.16960	108	
295.24656	54	
303.19152	56	
303.91089	32	
304.16277	52	
305.15843	66	
308.87508	40	
308.92982	88	
311.19124	74	
312.18183	72	
316.15842	60	
321.18710	78	
322.03031	52	
322.19097	52	
323.17847	44	
324.89318	46	
326.89755	46	
329.27532	38	
331.17283	26	
331.29597	30	
332.84722	26	
336.96872	58	
339.00125	38	
340.18779	212	
340.82160	30	
342.81540	48	
343.25375	40	
346.01359	58	
347.03015	44	
347.94075	48	
349.00907	26	
349.18430	108	
350.11860	46	
350.17302	52	
351.93432	46	
357.91559	30	
358.16841	44	
361.91351	28	
362.83512	56	
367.19341	90	
368.18769	96	
368.88842	64	
375.89698	56	
379.19069	36	
380.23151	36	
383.83463	56	
384.17005	72	
385.19447	34	
385.87714	62	
386.99331	40	
387.45547	34	
390.26533	38	
390.47635	24	
391.83376	42	
391.88348	32	
392.90574	44	
394.24487	52	
396.21269	34	
401.20886	48	
402.18875	56	
404.31356	68	
404.37095	74	
407.84877	52	
408.81956	50	
409.03702	38	
409.09020	62	
409.80889	60	
409.86668	40	
410.86583	40	
410.91144	34	
411.62872	26	
413.20565	38	
413.82695	66	
414.87040	170	
420.22800	54	
420.26962	72	
421.71044	36	
422.23928	82	
422.27546	66	
426.86849	32	
426.92969	48	
427.96365	68	
428.87274	40	
428.91173	50	
428.96729	34	
430.87845	54	
431.01527	54	
431.85320	56	
438.16708	26	
438.28275	70	
439.28094	60	
439.89305	26	
441.22133	52	
446.88298	168	1+
447.93605	54	
448.25585	90	
449.26458	112	
450.05744	24	
450.31247	60	
455.21442	28	
456.92122	26	
464.21725	48	
466.26720	282	1+
466.33039	52	
466.89065	48	
466.96426	44	
468.26581	38	
469.57318	72	
481.22339	60	
482.23016	106	
483.31130	64	
488.95524	90	
494.28156	32	
END IONS

###FS:    #m/z: 622.24645 #charge 3+
###MS: 1144
###MSMS: 1147
BEGIN IONS
TITLE=Cmpd 159, +MS2(622.2464), 27.0eV, 9.2min #1147
RTINSECONDS=549.782
SCANS=1144,1147
PEPMASS=622.24645	32494
CHARGE=3+
150.31607	18	
207.91314	40	
218.08129	72	
220.56937	18	
228.13574	38	
234.10457	70	
235.12286	46	
239.11380	70	
241.08481	48	
243.11433	64	
256.93256	20	
257.10322	48	
266.53310	24	
266.60588	24	
274.12099	48	
274.90465	46	
276.15146	42	
285.73021	26	
286.15474	98	
286.88982	18	
288.12593	40	
297.92104	50	
306.13811	94	
310.83860	18	
310.91314	48	
316.12468	72	
324.00792	24	
324.13853	104	
328.14829	50	
334.12430	52	
335.13059	56	
350.88140	30	
352.90889	76	
368.91077	18	
370.95377	80	
375.96209	42	
380.88300	56	
406.98403	58	
411.93779	52	
424.92962	78	
428.88058	124	
429.87610	48	
429.91098	46	
430.91817	50	
430.98334	62	
446.89687	76	
448.86557	26	
449.88311	52	
457.17666	22	
485.81135	26	
494.88476	62	
496.18503	66	
514.21536	36	
514.98887	36	
521.84623	52	
522.80053	70	
523.76207	108	
524.89851	38	
529.88636	34	
540.95757	40	
557.84287	22	
562.79989	38	
563.33476	46	
564.77638	112	
568.21443	46	
581.86003	48	
592.21751	28	
599.81629	48	
605.79184	20	
621.31700	44	
657.51616	36	
676.45896	38	
694.29011	46	
711.97769	18	
825.22831	18	
1263.88396	18	
1276.56546	18	
1544.24205	18	
END IONS

###FS:    #m/z: 392.22981 #charge 3+
###MS: 1148
###MSMS: 1149
BEGIN IONS
TITLE=Cmpd 160, +MS2(392.2298), 23.0eV, 9.2min #1149
RTINSECONDS=550.467
SCANS=1148-1149
PEPMASS=392.22981	13470
CHARGE=3+
190.93441	78	
194.95738	92	
199.10683	56	
208.94074	54	
209.12295	116	
211.12600	72	
214.12375	72	
216.11017	96	
216.49326	62	
223.17853	52	
226.90165	50	
227.08607	58	
227.94557	58	
232.95694	56	
234.95252	124	
236.00433	48	
236.48506	122	
236.96533	52	
238.17699	72	
241.16479	70	
245.94568	92	
248.89242	88	
251.89510	66	
251.96196	98	
254.16038	122	
257.21322	70	
261.02966	84	
263.91355	72	
264.94754	130	
267.92696	56	
268.15805	74	
268.96985	90	
269.01840	50	
269.15779	58	
271.14666	74	
275.21364	58	
275.68361	48	
275.93212	74	
276.14247	50	
276.23260	62	
276.92296	62	
277.15549	60	
277.94382	60	
279.07322	48	
279.94247	68	
281.03174	60	
282.03288	66	
282.12432	84	
284.04587	54	
284.17104	60	
285.98427	58	
287.01050	86	
288.09545	74	
291.24474	48	
292.94232	92	
293.12950	54	
293.89122	64	
297.93890	62	
299.93774	108	
300.17286	54	
301.16089	74	
301.90441	80	
303.15275	48	
304.90482	50	
305.02849	46	
305.88672	72	
305.92844	66	
305.98345	58	
306.12568	46	
306.98541	66	
308.95057	116	
309.04919	56	
309.90287	104	
310.90129	148	
310.95056	72	
311.07037	66	
311.19064	66	
311.69549	60	
313.91505	64	
314.22643	74	
316.42020	60	
319.95214	60	
324.10515	62	
327.90353	52	
328.11461	56	
328.39946	66	
328.91279	244	
328.95318	164	
329.03321	82	
329.07095	64	
332.95373	120	1+
337.43504	52	
340.40838	72	
345.92084	66	
346.87269	88	
346.91999	76	
348.19963	50	
350.11808	54	
350.89606	86	
350.98510	96	
352.91459	54	
352.97693	112	
356.90376	126	
359.84500	46	
360.95721	78	
361.01770	52	
364.12290	78	
366.19355	48	
368.90642	398	1+
368.98816	52	
369.97851	58	
370.92290	74	
386.91612	620	1+
387.23121	58	
388.31405	56	
391.94463	54	
392.19638	90	
395.10709	58	
395.21938	78	
398.14306	54	
398.21135	68	
399.29678	58	
401.76735	54	
402.22693	48	
405.29007	62	
405.87781	62	
406.92762	48	
414.27961	68	
420.18617	52	
430.90516	78	
449.14387	80	
452.44563	52	
452.74581	94	
454.86579	46	
467.16926	46	
472.84364	50	
490.85174	46	
494.26601	58	
508.86781	292	1+
509.30210	54	
509.86722	218	1+
512.87118	102	
517.25542	78	
521.93582	62	
528.32169	56	
531.32602	60	
537.22009	62	
565.18998	60	
578.76576	84	
603.40836	54	
606.24937	52	
624.44262	50	
637.75751	58	
638.74589	48	
657.75158	50	
END IONS

###FS:    #m/z: 329.53357 #charge 3+
###MS: 1150
###MSMS: 1151
BEGIN IONS
TITLE=Cmpd 161, +MS2(329.5336), 23.0eV, 9.2min #1151
RTINSECONDS=551.087
SCANS=1150-1151
PEPMASS=329.53357	97586
CHARGE=3+
147.16807	18	
148.53462	18	
152.19236	18	
155.77003	18	
159.38596	18	
160.43858	18	
164.00374	18	
168.18990	18	
170.99053	18	
176.54602	18	
177.27598	18	
181.86086	18	
182.44562	18	
183.12725	18	
194.30872	18	
195.25791	18	
197.73516	18	
200.95325	18	
201.43000	18	
201.69843	18	
201.89675	94	
207.05566	80	
207.98646	58	
209.68971	18	
209.96057	58	
212.92854	18	
214.17408	56	
215.83714	20	
216.78721	18	
216.99187	28	
217.68512	20	
217.77250	22	
218.16581	20	
218.29770	22	
218.96942	18	
219.04318	64	
220.44879	30	
226.77822	18	
227.41929	18	
227.91849	148	
228.12472	18	
228.89420	96	
229.88909	104	
230.88611	60	
231.06512	18	
232.97897	24	
233.05801	44	
236.14212	18	
237.88499	38	
238.89777	40	
239.51951	18	
240.93995	18	
241.58439	18	
241.87439	74	
242.20428	60	
243.23203	18	
243.99020	64	
244.06616	20	
245.91438	40	
246.42043	18	
246.65133	18	
246.91482	164	
247.04309	56	
247.90521	102	
247.94311	56	
248.67626	18	
248.93307	68	
248.99873	66	
249.72918	18	
251.90930	46	
253.44445	18	
255.91204	64	
256.92144	66	
257.98754	50	
258.67165	18	
259.96034	92	
263.92444	106	
263.96741	36	
264.91930	118	
265.91945	360	
266.16758	40	
266.43634	120	
267.60997	28	
268.14897	50	
271.49695	18	
272.01641	30	
273.62796	22	
274.20359	18	
274.93528	50	
276.93241	18	
284.29597	18	
284.88072	18	
285.57256	18	
286.81409	20	
288.21348	56	
288.93507	26	
292.65840	18	
298.87698	18	
301.82143	18	
303.07730	18	
305.01430	36	
307.60163	18	
314.43699	20	
315.42027	18	
321.36631	18	
330.02920	18	
330.06260	18	
330.19996	40	
330.73562	18	
332.87760	42	
334.24061	18	
334.47109	18	
335.85031	32	
340.31706	18	
346.94698	18	
351.71266	18	
355.24685	26	
360.70787	18	
366.83316	18	
367.20040	18	
370.16014	18	
370.34204	18	
370.74742	64	
370.79746	62	
373.44631	18	
373.99457	18	
374.23837	18	
376.89484	18	
377.70075	18	
389.75798	18	
391.52263	18	
401.48885	18	
411.01048	18	
415.93899	18	
419.07253	18	
434.36368	20	
438.38458	18	
441.73386	18	
442.34669	18	
452.50031	18	
454.69827	18	
456.80615	18	
471.67493	18	
474.52508	18	
474.83403	18	
477.21745	18	
480.71165	18	
529.35362	28	
614.39901	20	
809.15265	22	
END IONS

###FS:    #m/z: 392.22955 #charge 3+
###MS: 1150
###MSMS: 1152
BEGIN IONS
TITLE=Cmpd 162, +MS2(392.2296), 23.0eV, 9.2min #1152
RTINSECONDS=551.145
SCANS=1150,1152
PEPMASS=392.22955	18774
CHARGE=3+
201.03200	40	
202.96376	46	
209.06995	92	
216.11474	56	
216.94576	46	
219.87533	44	
222.12798	42	
224.94685	38	
225.15251	36	
226.10368	52	
228.90727	68	
232.93307	48	
234.98085	54	
237.02680	32	
237.08619	48	
237.14338	48	
242.20280	50	
243.07251	54	
243.12484	36	
245.94169	128	
248.89770	30	
250.95866	74	
252.96383	52	
256.90940	48	
257.98396	40	
259.15771	68	
261.19076	52	
261.93587	76	
264.95493	60	
266.18418	52	
268.91060	68	
274.88683	84	
275.08957	44	
276.14620	28	
276.23304	38	
276.43004	90	
276.88792	78	
277.22578	102	
277.92902	36	
282.96355	28	
283.45696	80	
285.19040	34	
286.06018	68	
286.12734	64	
286.97286	50	
287.04233	48	
287.85867	48	
287.89265	72	
287.92917	34	
290.85613	50	
290.94432	78	
291.15585	48	
291.95147	68	
292.90208	142	
293.18055	40	
293.88531	70	
294.93427	166	
295.15736	50	
297.90612	38	
300.13926	44	
301.94368	72	
303.21546	64	
304.99670	84	
306.94697	66	
308.14164	46	
308.94757	112	
309.17413	56	
309.95402	164	
309.99696	38	
310.87188	130	
310.91588	156	
311.03761	58	
311.89989	58	
312.89760	34	
314.97635	50	
317.11782	32	
318.20130	50	
319.95147	66	
320.17659	30	
320.93778	54	
322.20021	40	
324.10824	66	
325.21050	42	
326.19629	70	
328.12009	64	
328.85334	66	
328.91759	120	
330.21441	72	
330.24977	60	
332.93750	56	
336.19812	44	
336.98598	56	
337.96602	38	
338.16609	46	
338.89641	116	
339.37821	72	
346.91181	52	
347.01453	48	
347.11320	56	
350.89265	102	
351.21828	72	
351.91057	70	
356.90197	50	
368.90536	180	
368.97885	46	
369.90614	130	
370.01856	48	
370.88226	40	
371.29233	74	
374.17137	42	
374.89315	80	
383.26267	58	
385.19094	30	
386.81985	56	
386.92091	328	
388.31736	64	
391.31066	30	
394.20914	46	
394.95698	30	
398.18846	28	
408.13102	42	
414.29600	40	
416.31303	42	
421.05694	48	
425.14991	36	
430.90693	34	
434.87304	54	
437.10005	38	
440.24590	64	
451.02032	38	
484.18327	86	
490.26383	70	
492.86189	58	
493.22342	60	
515.88810	56	
551.31703	56	
555.67154	44	
562.88764	74	
566.30907	36	
577.37662	42	
583.90185	32	
597.69622	72	
609.34024	36	
690.46284	54	
900.59576	118	1+
END IONS

###FS:    #m/z: 622.24585 #charge 1+
###MS: 1150
###MSMS: 1153
BEGIN IONS
TITLE=Cmpd 163, +MS2(622.2459), 27.0eV, 9.2min #1153
RTINSECONDS=551.208
SCANS=1150,1153
PEPMASS=622.24585	23430
CHARGE=1+
217.09707	68	
217.14660	68	
218.08357	40	
223.11999	62	
227.09804	70	
238.94452	52	
240.12523	46	
252.10262	42	
257.07011	66	
258.11365	66	
263.94827	56	
267.16101	48	
271.93820	38	
273.17755	64	
273.45561	98	
274.16347	36	
283.33998	74	
284.09640	42	
285.18639	76	
286.17141	92	
288.12166	68	
290.92172	64	
294.91721	106	
298.12927	74	
299.96001	60	
304.95367	52	
306.12854	72	
312.17852	82	
316.11633	50	
322.13498	54	
324.14652	216	
325.14883	168	
332.87395	56	
334.12926	60	
336.86198	48	
352.15051	94	
354.91662	94	
362.41494	72	
369.91299	32	
370.91583	90	
371.93285	94	
372.26615	50	
374.83404	58	
374.94954	42	
386.99418	36	
388.16328	72	
398.29065	60	
398.91589	44	
399.29080	44	
406.15917	32	
406.92733	50	
407.97720	60	
408.98345	78	
411.88778	58	
416.20096	34	
419.08433	38	
419.22162	68	
419.92683	40	
421.10621	44	
424.97525	42	
425.11005	70	
426.98405	76	
428.87985	354	1+
429.99902	36	
430.05731	38	
431.88881	36	
432.95812	42	
438.90683	52	
444.85686	36	
445.00297	54	
446.88297	362	1+
446.99889	56	
448.88029	44	
452.95289	88	
460.89847	34	
464.90375	134	
465.94279	34	
466.89033	44	
471.94301	40	
474.91555	50	
475.69228	68	
477.97584	62	
478.17966	102	
478.96769	54	
480.90706	36	
482.83813	34	
486.88656	32	
492.02704	42	
494.91585	38	
496.21871	60	
498.81300	44	
500.25717	60	
500.79269	58	
501.32181	38	
505.91080	66	
508.32447	36	
510.94516	60	
514.19986	104	
517.78762	54	
520.78019	48	
521.82049	148	1+
522.87799	56	
522.93224	56	
523.13218	32	
523.52839	34	
523.82121	40	
524.79774	38	
524.92927	40	
526.85022	48	
536.86513	60	
539.10904	62	
539.84039	60	
539.90773	46	
540.95474	70	
541.93309	86	
542.76706	76	
543.99858	46	
544.84119	48	
545.90241	62	
557.78093	32	
558.84543	48	
563.79629	46	
564.77858	54	
564.85412	32	
565.10112	48	
565.29067	42	
566.82449	56	
570.83281	50	
573.34410	64	
575.76336	36	
576.83003	40	
576.91834	34	
580.84824	36	
581.81387	68	
582.21495	38	
582.85391	54	
593.93188	34	
598.85149	154	1+
599.80206	32	
603.85365	42	
604.80409	144	
605.18528	42	
624.44926	52	
END IONS

###FS:    #m/z: 329.53353 #charge 3+
###MS: 1154
###MSMS: 1155
BEGIN IONS
TITLE=Cmpd 164, +MS2(329.5335), 23.0eV, 9.2min #1155
RTINSECONDS=551.907
SCANS=1154-1155
PEPMASS=329.53353	112268
CHARGE=3+
145.38326	18	
146.93880	18	
154.74919	18	
154.92564	18	
161.77844	18	
169.81138	18	
170.93559	18	
172.57367	18	
177.08024	18	
178.59300	18	
190.66559	18	
194.01234	18	
194.37461	18	
199.81951	18	
203.05809	40	
203.68731	18	
205.89255	48	
206.39080	18	
208.01994	18	
210.92702	68	
212.10568	24	
215.15535	64	
215.69827	18	
217.08501	30	
221.60405	18	
221.67833	18	
222.80967	18	
223.95569	18	
224.36457	18	
224.61637	18	
226.22493	18	
227.90212	32	
228.90339	106	
229.89000	124	
230.19177	18	
232.47631	18	
233.07357	56	
235.50901	18	
238.02449	30	
239.89174	130	
243.99437	18	
244.06731	56	
245.58634	34	
245.92108	42	
246.57297	18	
246.90864	58	
246.94902	86	
247.02184	72	
247.05064	66	
247.90923	140	
249.35169	18	
250.07787	18	
251.47926	18	
251.90774	66	
252.91337	34	
254.18015	30	
257.98819	52	
261.32648	18	
261.59399	20	
261.92917	44	
263.94368	78	
264.92210	264	
265.91547	222	
266.93375	34	
267.01517	70	
268.98457	18	
270.40768	18	
278.12230	18	
278.69628	18	
281.94111	54	
282.92450	46	
284.16335	74	
284.94055	24	
285.89215	18	
286.17194	18	
286.95664	42	
287.93440	40	
288.22347	18	
288.93319	32	
289.06221	30	
289.50884	18	
291.16377	50	
294.54370	18	
301.89898	18	
304.32204	18	
310.94508	18	
317.46384	22	
318.06078	18	
325.71178	18	
327.38212	18	
329.24291	26	
334.68243	18	
334.87462	18	
338.27618	46	
339.61499	18	
340.95680	18	
342.41301	18	
343.81896	56	
346.43847	18	
346.72202	18	
350.85534	56	
354.35233	18	
356.83554	20	
357.99986	18	
358.17911	46	
360.84184	32	
365.98366	18	
366.11428	18	
366.42587	18	
368.80232	18	
370.04394	18	
370.84232	68	
372.87309	18	
373.99507	44	
374.35522	18	
374.96516	18	
377.20683	34	
377.80282	18	
379.24951	50	
379.50160	22	
382.72897	18	
385.11640	18	
401.23586	52	
407.73228	18	
407.97093	18	
420.83223	18	
423.10321	18	
424.96336	18	
443.21422	18	
460.74335	18	
462.80868	18	
463.61123	18	
463.72997	18	
469.93707	18	
474.28485	18	
476.31723	18	
477.25187	18	
477.93478	18	
478.12999	18	
478.19890	18	
480.35474	18	
483.45035	18	
483.97014	18	
487.50052	18	
488.35320	18	
491.33473	18	
499.65848	18	
500.15167	18	
524.35188	52	
532.34942	34	
END IONS

###FS:    #m/z: 392.22921 #charge 3+
###MS: 1154
###MSMS: 1156
BEGIN IONS
TITLE=Cmpd 165, +MS2(392.2292), 23.0eV, 9.2min #1156
RTINSECONDS=551.971
SCANS=1154,1156
PEPMASS=392.22921	17536
CHARGE=3+
211.13237	42	
216.94747	38	
217.09710	62	
220.95297	58	
221.12021	48	
222.13288	58	
224.12013	90	
225.66380	96	
225.96853	52	
226.13318	48	
228.15695	42	
235.08533	36	
237.07072	58	
239.00055	56	
239.13691	62	
241.14833	48	
243.03092	64	
244.96009	54	
245.95827	88	
246.96573	42	
249.11850	40	
251.89920	70	
252.16318	44	
252.97320	64	
253.09879	66	
254.94788	66	
256.18519	82	
258.92559	38	
259.08532	38	
259.23887	42	
260.98213	36	
261.09289	54	
261.98951	72	
262.97210	66	
264.02137	38	
264.09663	34	
265.97718	46	
266.99864	44	
268.94136	66	
269.04894	60	
269.93973	96	
270.93431	44	
276.93771	58	
278.89797	72	
278.96778	68	
279.13170	56	
282.12541	70	
282.99185	80	
284.43663	88	
285.88339	44	
286.18963	68	
286.98570	62	
287.92559	44	
287.98651	38	
290.93907	80	
291.17322	40	
291.39803	56	
291.93354	80	
292.90604	172	
296.91384	96	
297.93571	36	
298.18317	94	
300.93584	90	
301.15013	50	
304.89571	48	
305.93677	144	
308.10790	36	
308.95107	132	
309.03179	48	
309.88756	42	
310.11144	52	
310.94217	84	
310.99688	46	
312.95236	38	
313.85135	54	
313.96610	62	
314.91213	54	
316.40523	36	
318.95664	40	
319.95203	60	
320.88604	76	
323.90817	82	
324.09011	50	
324.92978	80	
326.08123	70	
326.95525	68	
327.03493	50	
327.17286	70	
328.02941	70	
328.91516	142	
328.96130	70	
329.00839	34	
329.17708	38	
329.38958	80	
330.12939	54	
334.91787	54	
338.10538	62	
338.17353	36	
340.89367	56	
346.15521	34	
346.92332	140	
350.97007	56	
351.91099	66	
351.97491	42	
352.21068	68	
356.89272	38	
359.23743	40	
362.13973	34	
368.91950	208	
368.99079	128	
369.90865	146	
370.25544	42	
375.04512	70	
377.93618	44	
381.21378	40	
385.15797	38	
386.91939	494	1+
388.32015	44	
391.93962	76	
392.16679	56	
394.10267	60	
394.19207	72	
407.12751	36	
408.16730	60	
412.88135	66	
413.87239	48	
414.86370	36	
415.24181	44	
431.02343	36	
434.97607	46	
436.18132	72	
446.82901	34	
450.19171	44	
466.16512	34	
474.82544	38	
477.26196	52	
486.85774	56	
494.89750	40	
497.19943	40	
521.48073	52	
535.33929	94	
545.19753	56	
568.83319	36	
572.84238	54	
604.41071	74	
637.72993	52	
637.80903	62	
683.89272	36	
697.38198	42	
716.32258	36	
771.43204	106	
822.67845	170	1+
END IONS

###FS:    #m/z: 596.20389 #charge 1+
###MS: 1157
###MSMS: 1158
BEGIN IONS
TITLE=Cmpd 166, +MS2(596.2039), 32.8eV, 9.2min #1158
RTINSECONDS=552.66
SCANS=1157-1158
PEPMASS=596.20389	19600
CHARGE=1+
212.93436	62	
214.92312	56	
230.14116	60	
231.10818	54	
231.14016	68	
235.08578	52	
235.96688	80	
242.15688	52	
245.05000	38	
248.08387	64	
250.93903	38	
255.11163	70	
255.15192	50	
257.98666	62	
261.05321	106	
261.16439	80	
264.08382	54	
267.17975	44	
271.14982	58	
278.17057	50	
292.06605	56	
299.06844	44	
301.04231	60	
305.86866	36	
308.93975	56	
312.93121	70	
316.95331	56	
318.96964	50	
320.94265	46	
322.12822	58	
324.13899	58	
324.18319	72	
328.90421	56	
334.14551	54	
334.96190	66	
336.86147	38	
340.19929	58	
340.90465	74	
342.91761	122	
349.05803	60	
350.89487	44	
353.92174	44	
354.91708	42	
355.09935	104	
357.13199	72	
357.23898	56	
358.92774	74	
360.93742	56	
363.08453	50	
365.08087	40	
365.16974	42	
376.93153	112	
381.09071	92	
382.08576	52	
383.09048	40	
385.92028	40	
388.92804	44	
390.90941	64	
392.92519	48	
393.94746	46	
393.99396	42	
397.85527	70	
400.19998	74	
401.06695	38	
404.94341	46	
405.10615	88	
409.14840	56	
411.89012	52	
412.90675	82	
420.92329	54	
421.18230	84	
423.11878	102	
424.00554	64	
425.14090	66	
428.88740	52	
429.90840	74	
432.94636	48	
433.06110	42	
433.82151	36	
434.90448	82	
435.15714	80	
435.86442	56	
436.24738	60	
437.92478	38	
438.91821	40	
439.82687	42	
440.91187	40	
442.92627	54	
443.83793	66	
444.25491	42	
446.92663	36	
448.83256	50	
449.86644	80	
453.92118	44	
457.82607	66	
459.86254	128	
464.01929	70	
465.11709	50	
467.84235	72	
468.96913	44	
470.82528	54	
472.82918	56	
475.02907	56	
475.87737	66	
479.89905	38	
486.34713	50	
490.86216	314	1+
491.86390	212	1+
493.98091	38	
494.85799	76	
495.82759	52	
500.22259	74	
501.21485	72	
506.84394	122	1+
506.91527	50	
507.16563	52	
508.84611	114	1+
513.87877	132	1+
514.05766	46	
514.82613	58	
515.17883	94	
515.83373	36	
516.04397	50	
517.27490	40	
517.80555	436	1+
518.80617	332	1+
525.14973	38	
526.13317	54	
527.82667	46	
530.81982	68	
530.89584	60	
531.84547	66	
532.77426	42	
535.81188	942	1+
536.09545	38	
536.81423	696	1+
537.35205	40	
543.33284	36	
552.82514	48	
553.82952	184	
554.82367	878	1+
554.98942	64	
555.39359	58	
558.83269	52	
559.81220	80	
560.75753	52	
566.95168	44	
569.85610	62	
571.84624	104	
572.83461	146	
573.83857	134	
574.91407	40	
576.84215	58	
578.82311	58	
584.68802	42	
585.16241	48	
585.20433	46	
589.83099	72	
591.94451	64	
596.43771	50	
END IONS

###FS:    #m/z: 329.53351 #charge 3+
###MS: 1159
###MSMS: 1160
BEGIN IONS
TITLE=Cmpd 167, +MS2(329.5335), 23.0eV, 9.2min #1160
RTINSECONDS=553.29
SCANS=1159-1160
PEPMASS=329.53351	114004
CHARGE=3+
145.51627	20	
148.64985	18	
150.25490	18	
154.28895	18	
164.39741	18	
165.76381	18	
170.32504	18	
172.63577	18	
189.68062	18	
190.78163	18	
198.90371	18	
200.71508	18	
201.89612	54	
206.93347	46	
206.99837	70	
211.64110	18	
215.59415	18	
216.96109	34	
223.12325	46	
223.24889	18	
226.87313	18	
227.22132	18	
227.75601	18	
227.89819	166	
227.96554	42	
228.89263	76	
228.92967	62	
228.97426	24	
229.44337	18	
229.89285	44	
232.05209	18	
232.14235	28	
234.11317	70	
235.35589	18	
238.89165	128	
239.13977	20	
239.19927	52	
239.88591	36	
241.10669	56	
242.58188	30	
242.91269	44	
243.15846	32	
243.20438	36	
243.93694	18	
244.78254	18	
245.08666	18	
245.60313	26	
245.92908	44	
246.45153	24	
246.68431	18	
246.90843	74	
246.97462	50	
247.02417	48	
248.13513	76	
248.19839	24	
248.40302	18	
248.91597	66	
249.01265	88	
251.95838	18	
253.02195	54	
255.90809	54	
255.95229	28	
256.91752	52	
257.33878	18	
257.90342	38	
260.50784	18	
261.21619	76	
263.92083	72	
264.92409	140	
265.08195	42	
265.15025	32	
265.23364	18	
265.91796	326	
266.31672	28	
266.35042	32	
266.95308	96	
267.00718	70	
267.17877	20	
268.19271	18	
269.92975	22	
275.14363	18	
276.12019	18	
276.18660	48	
279.63959	18	
280.58890	18	
282.94782	64	
284.26054	18	
285.38620	18	
286.30966	18	
287.93314	44	
288.93720	34	
289.05851	48	
289.50883	18	
290.92590	60	
295.45024	18	
298.41863	18	
299.17667	18	
302.55179	18	
303.02701	18	
303.69019	18	
304.07471	18	
305.95083	52	
308.94791	18	
309.46508	18	
309.91795	18	
310.22314	18	
310.50796	34	
312.13361	24	
312.78611	18	
314.37180	18	
317.68623	18	
317.96712	18	
318.96093	30	
323.10019	58	
329.21365	36	
333.60718	18	
335.80751	18	
336.38521	18	
337.35733	56	
338.82180	18	
352.45175	18	
363.86673	18	
365.46138	18	
370.30665	18	
379.15151	18	
382.64163	18	
390.44260	18	
393.11421	18	
393.18710	18	
394.33349	18	
401.23745	48	
402.34168	18	
403.22180	18	
405.84885	28	
407.15451	18	
407.73228	18	
409.45209	18	
419.50268	20	
425.54820	18	
427.60918	18	
432.32026	32	
433.23664	36	
436.47329	18	
438.32170	26	
457.21032	18	
470.23851	42	
478.08405	18	
512.35360	44	
530.33421	38	
531.32001	50	
END IONS

###FS:    #m/z: 596.20364 #charge 1+
###MS: 1159
###MSMS: 1161
BEGIN IONS
TITLE=Cmpd 168, +MS2(596.2036), 32.8eV, 9.2min #1161
RTINSECONDS=553.333
SCANS=1159,1161
PEPMASS=596.20364	26896
CHARGE=1+
234.94573	60	
235.11275	76	
242.13616	50	
244.11272	50	
251.12614	30	
254.90232	64	
255.11477	54	
267.98646	38	
275.04665	46	
282.13031	42	
285.13383	46	
290.90986	60	
297.13722	48	
304.06793	28	
305.89503	34	
307.89096	60	
315.06522	52	
321.08329	60	
332.95041	32	
333.92810	62	
340.90786	46	
342.92756	46	
345.07502	78	
345.15345	56	
350.98813	64	
353.12724	70	
355.15262	52	
358.90060	36	
360.93212	28	
362.90771	36	
363.07670	42	
364.10828	48	
364.92108	38	
365.04473	62	
370.10027	54	
376.91968	62	
380.98364	66	
384.91558	120	
388.92986	44	
393.96366	38	
394.94818	40	
395.00255	40	
402.17729	50	
403.80833	40	
404.81479	40	
405.09038	74	
410.91697	36	
420.96650	28	
421.80359	58	
425.10895	54	
429.92094	100	
437.77963	36	
443.89400	106	
443.96348	20	
447.89267	32	
450.95864	60	
451.96509	60	
455.84600	88	
456.24458	26	
457.82003	22	
461.79722	36	
462.85543	60	
466.12798	38	
472.84840	96	
473.91255	40	
476.82863	62	
477.93018	40	
479.10088	20	
479.32001	46	
492.87741	72	
495.84485	34	
497.78783	74	
504.92701	54	
506.56166	36	
508.82727	34	
508.88176	42	
509.82050	28	
513.88038	54	
517.78230	80	
518.79964	98	
519.79450	74	
519.94966	24	
520.32126	22	
521.82352	74	
525.13770	184	
528.77528	64	
529.79393	36	
532.87869	38	
535.81523	416	1+
550.79241	38	
552.84476	52	
553.81109	316	1+
554.91952	30	
556.82905	70	
568.85296	26	
570.75128	48	
571.86653	28	
572.82893	64	
572.87924	42	
585.16406	84	
595.86389	46	
596.90988	32	
END IONS

###FS:    #m/z: 400.45267 #charge 4+
###MS: 1162
###MSMS: 1163
BEGIN IONS
TITLE=Cmpd 169, +MS2(400.4527), 23.0eV, 9.2min #1163
RTINSECONDS=554.009
SCANS=1162-1163
PEPMASS=400.45267	10592
CHARGE=4+
195.93270	56	
200.91983	46	
201.12051	48	
212.14233	68	
214.12468	62	
216.93877	68	
217.95291	76	
221.67507	130	
225.16311	76	
226.87275	70	
229.01836	66	
229.87793	52	
234.01544	56	
234.95799	50	
234.99361	66	
235.95021	114	
236.41255	76	
236.68745	118	
236.88046	72	
236.95851	48	
241.03707	72	
244.15089	76	
244.93936	64	
245.06727	100	
246.02515	48	
246.11530	58	
249.96209	54	
250.18079	48	
250.34008	70	
250.95868	84	
253.11740	64	
253.95882	192	
254.18431	52	
254.89867	100	
254.92743	178	
254.99339	50	
259.06495	62	
259.13608	70	
260.94380	62	
261.03428	62	
265.00350	84	
266.09917	52	
267.28076	52	
267.96902	44	
268.14934	64	
268.27929	48	
271.93914	286	
272.90759	68	
273.12597	60	
276.92140	242	
278.15752	76	
280.94465	80	
282.13577	84	
283.43823	78	
284.17199	68	
284.45165	90	
285.03663	56	
285.44043	58	
286.87787	56	
286.93171	56	
288.91902	74	
290.51007	64	
291.91657	56	
293.02161	50	
294.93131	736	1+
296.30064	82	
296.89680	84	
296.93317	84	
297.13116	62	
297.46310	80	
299.94116	868	1+
301.99014	54	
304.93655	46	
304.99052	64	
306.98961	46	
307.09489	50	
307.17313	50	
307.86057	86	
309.07600	52	
312.91236	56	
312.94456	90	
313.05025	48	
313.94064	124	
314.94445	106	
317.95027	2620	1+
318.89335	498	1+
318.99896	86	
322.89805	90	
323.04356	102	
323.97359	70	
324.40017	124	
325.19987	60	
326.18648	82	
326.91733	72	
326.95546	60	
329.86627	86	
333.91343	52	
334.89793	44	
335.89040	84	
335.95919	742	1+
336.90437	858	1+
339.88718	90	
339.94407	92	
340.90403	54	
341.90252	194	1+
343.09447	56	
343.22541	58	
346.97570	78	
347.88095	68	
352.92579	138	
353.88232	68	
353.91908	200	
354.91594	2810	1+
354.99037	96	
355.20763	44	
356.77300	48	
358.89280	136	
359.91480	720	1+
360.16961	62	
361.01811	78	
362.87668	72	
368.91120	46	
369.92233	74	
370.91329	68	
372.91490	316	1+
377.08428	50	
377.73587	52	
377.92798	4720	1+
382.29155	46	
382.93583	78	
384.11430	72	
386.00842	54	
386.27569	70	
387.21699	50	
391.91229	50	
394.96482	54	
395.93904	664	1+
397.01585	52	
399.92899	44	
400.08508	66	
400.15390	54	
400.94286	298	1+
414.87302	46	
416.23879	78	
419.96789	126	
432.90935	72	
435.21802	72	
466.08574	76	
466.23945	72	
473.27234	46	
473.32338	46	
477.28565	48	
483.21306	46	
491.54327	64	
503.33821	50	
509.87840	46	
524.87103	296	1+
526.84261	226	1+
527.32544	76	
542.28818	80	
563.24780	52	
598.25210	84	
626.79125	236	1+
639.69465	48	
655.81380	48	
719.99549	78	
966.57409	96	1+
1020.94151	130	1+
END IONS

###FS:    #m/z: 329.53278 #charge 1+
###MS: 1164
###MSMS: 1165
BEGIN IONS
TITLE=Cmpd 170, +MS2(329.5328), 23.0eV, 9.2min #1165
RTINSECONDS=554.654
SCANS=1164-1165
PEPMASS=329.53278	100524
CHARGE=1+
202.16093	44	
204.97269	42	
205.98054	54	
207.98662	50	
209.16187	42	
211.00006	48	
211.19022	96	
211.88478	50	
212.14931	52	
215.17807	34	
215.95263	88	
216.67326	20	
219.01646	60	
219.90674	70	
226.03490	60	
226.13839	48	
227.89055	66	
228.91664	72	
229.89598	72	
229.92471	66	
230.97929	54	
231.04116	22	
233.93518	58	
234.20342	24	
237.91672	52	
238.89994	40	
239.89845	52	
239.94270	64	
240.11099	24	
240.87400	46	
242.21213	34	
244.91877	68	
246.92490	238	
247.02772	78	
247.90649	200	
247.99015	46	
248.05655	48	
248.34708	30	
248.37624	36	
248.87742	24	
249.00160	118	
251.13790	26	
251.90799	24	
253.90806	28	
254.08385	82	
255.11489	48	
256.92511	48	
256.98294	30	
257.39440	34	
257.90570	78	
258.16472	40	
259.98153	64	
260.21748	22	
261.02919	38	
262.15636	42	
263.06130	38	
263.92015	204	
263.99118	30	
264.05928	180	1+
264.91847	1276	1+
265.17845	46	
265.91870	786	1+
265.98143	70	
267.01330	160	
269.93297	56	
269.99432	50	
271.05275	50	
271.12154	58	
274.98618	52	
276.17756	80	
283.93993	26	
284.05438	24	
284.10629	56	
285.80778	18	
286.83166	24	
286.94271	138	
287.94984	100	
288.93965	72	
289.00964	44	
306.92901	38	
314.93477	30	
315.58335	34	
330.15831	64	
END IONS

###FS:    #m/z: 596.20291 #charge 1+
###MS: 1164
###MSMS: 1166
BEGIN IONS
TITLE=Cmpd 171, +MS2(596.2029), 32.8eV, 9.2min #1166
RTINSECONDS=554.705
SCANS=1164,1166
PEPMASS=596.20291	33632
CHARGE=1+
217.09206	54	
218.08753	76	
227.12193	38	
237.14042	94	
255.03761	36	
255.11845	52	
257.04803	60	
260.47480	36	
261.06410	36	
263.07018	78	
263.58203	56	
266.84408	36	
271.15448	38	
281.06310	52	
283.02229	68	
290.92299	36	
304.17507	40	
307.94151	46	
315.05758	50	
316.98441	40	
338.89028	30	
340.91886	54	
342.01444	24	
342.94850	34	
345.08564	42	
352.39258	22	
352.92711	82	
358.91918	70	
359.18348	40	
363.08154	58	
364.08610	62	
365.08559	34	
368.89928	50	
378.17052	48	
381.08798	48	
386.92306	36	
394.94595	86	
397.87054	56	
402.21000	70	
405.90218	20	
410.85111	34	
416.88109	46	
420.90838	70	
421.22447	74	
422.23347	34	
423.12327	64	
424.08683	26	
425.13731	80	
427.13215	90	
437.76987	38	
439.82627	64	
440.81184	62	
447.11945	34	
448.01007	44	
448.93220	68	
451.93033	48	
452.24319	38	
452.93520	32	
453.79956	24	
453.90321	54	
454.84362	58	
455.89276	72	
457.82726	68	
460.11240	44	
468.93500	26	
472.87433	36	
474.90329	62	
477.11332	50	
486.03760	30	
486.82273	54	
489.65699	22	
490.85145	66	
491.45419	20	
491.81359	50	
496.24341	44	
507.12828	82	
507.36807	44	
507.86444	50	
509.84813	40	
512.79190	52	
514.81908	26	
517.79754	72	
518.78466	44	
518.83166	42	
519.78984	84	
521.82263	36	
523.83930	52	
525.12634	70	
526.16190	36	
534.83651	22	
535.81347	386	1+
549.84233	36	
551.19859	58	
552.80961	36	
553.82487	490	1+
554.82457	370	1+
555.01849	24	
570.85801	32	
571.86054	72	
572.56571	40	
572.80569	52	
577.83147	52	
578.42851	22	
597.23231	38	
END IONS

###FS:    #m/z: 400.45355 #charge 1+
###MS: 1164
###MSMS: 1167
BEGIN IONS
TITLE=Cmpd 172, +MS2(400.4536), 23.0eV, 9.2min #1167
RTINSECONDS=554.769
SCANS=1164,1167
PEPMASS=400.45355	14530
CHARGE=1+
186.31693	54	
195.92684	72	
197.45469	64	
206.73365	52	
208.03167	32	
212.93039	80	
217.99615	106	
222.13578	64	
223.93951	94	
226.91268	78	
234.95666	64	
235.95577	148	
236.96206	52	
237.96519	84	
242.16918	46	
242.57304	72	
244.14264	58	
248.99955	54	
253.96049	118	
254.01274	56	
254.89641	42	
254.96044	68	
258.92439	106	
262.93337	94	
263.93072	76	
265.85903	92	
266.45742	96	
267.28187	62	
268.29509	66	
268.95946	42	
269.08781	78	
270.14372	58	
274.43907	72	
276.18590	36	
276.84052	42	
276.92408	348	1+
276.99392	50	
279.11289	34	
281.94979	82	
282.05968	54	
282.86795	46	
286.91660	110	
289.07919	68	
289.98204	44	
290.90925	104	
293.12470	66	
293.90822	44	
294.93480	510	1+
295.98202	38	
296.88763	48	
296.92276	62	
297.04454	58	
297.45685	72	
297.95115	58	
299.12180	42	
299.94032	790	1+
300.90017	36	
301.06352	44	
302.15362	68	
305.12371	52	
308.93008	70	
310.19578	50	
312.90682	104	
313.15490	56	
313.89685	84	
313.95043	86	
314.11231	34	
314.94538	70	
315.05116	66	
315.37925	56	
315.89840	36	
316.89466	54	
317.88803	40	
317.95330	2294	1+
318.89607	468	1+
321.38477	58	
323.93286	36	
325.03961	56	
325.12999	46	
325.20500	44	
326.41766	72	
327.91387	70	
328.87552	76	
329.11739	38	
330.94839	32	
331.25465	40	
331.94301	116	
335.89036	58	
335.96357	542	1+
336.90387	760	1+
337.92831	110	
339.82826	64	
340.87936	74	
340.97567	86	
341.13224	64	
341.28174	32	
341.90691	74	
341.93838	62	
342.91307	42	
343.98064	62	
346.89487	210	1+
352.90555	46	
353.91521	98	
354.13010	58	
354.91445	2028	1+
355.21048	72	
355.98224	100	
356.89370	42	
357.52336	80	
358.00052	46	
358.89444	38	
359.03189	50	
359.14780	90	
359.91499	758	1+
359.98442	112	
360.21126	62	
364.89965	34	
368.90901	42	
369.01777	38	
369.91781	70	
369.97017	40	
372.92348	178	
372.98450	44	
376.93717	60	
377.92828	3436	1+
378.09371	60	
379.51960	50	
380.77017	40	
382.09627	36	
382.44658	46	
384.11214	36	
387.05761	46	
390.94058	54	
395.93249	1140	1+
396.02527	64	
396.06826	40	
397.08535	44	
400.27497	66	
400.95028	154	
401.22112	42	
403.12801	78	
END IONS

###FS:    #m/z: 420.99458 #charge 1+
###MS: 1168
###MSMS: 1169
BEGIN IONS
TITLE=Cmpd 173, +MS2(420.9946), 23.4eV, 9.3min #1169
RTINSECONDS=555.528
SCANS=1168-1169
PEPMASS=420.99458	9418
CHARGE=1+
207.47519	48	
211.13246	52	
212.10775	50	
212.15713	54	
212.88902	52	
214.20884	44	
221.15051	54	
222.09259	50	
224.14328	70	
224.97034	50	
225.10528	82	
225.87749	54	
226.16625	54	
232.03284	66	
235.94917	64	
238.90329	98	
239.13488	44	
240.13549	198	1+
241.09248	52	
244.13384	60	
244.17353	66	
245.12439	52	
245.91988	46	
246.03815	62	
251.12892	60	
254.17431	100	
254.89423	44	
255.10352	48	
255.18755	52	
255.89468	76	
256.94457	104	
258.88610	66	
261.99240	44	
262.93474	96	
263.43522	164	
264.91706	52	
265.13197	48	
270.04956	82	
270.93498	98	
271.16125	66	
274.17255	76	
274.96589	48	
276.90416	70	
277.14673	58	
277.89100	46	
278.89728	178	1+
279.99999	50	
280.99833	74	
282.18403	68	
282.99059	48	
285.04794	44	
286.87972	54	
288.91643	72	
290.90969	134	1+
292.94553	46	
293.02759	60	
294.92353	74	
295.92943	44	
295.96555	58	
296.87618	110	
297.02659	52	
297.15997	140	
297.90966	88	
298.00552	46	
298.15520	110	
299.35930	86	
300.16292	84	
305.21132	84	
308.86911	46	
308.91941	100	
309.92331	54	
312.93354	64	
313.40801	86	
313.81761	52	
314.90792	116	
314.94730	74	
315.96839	80	
316.90675	58	
316.96525	74	
319.89608	72	
321.57345	48	
322.97382	76	
323.24249	48	
324.21071	68	
324.89703	48	
326.83165	56	
328.94716	46	
331.89127	72	
332.94173	90	
333.17490	210	1+
333.92321	44	
334.86108	58	
335.02593	86	
336.89461	48	
337.89208	44	
338.03332	46	
338.16439	68	
338.90089	418	1+
338.97668	60	
340.18519	98	
344.89669	44	
345.86797	76	
347.90724	60	
349.90175	80	
351.23196	78	
351.99932	52	
352.91191	50	
354.85941	86	
354.90727	122	
355.90602	522	
356.02614	76	
356.75994	52	
356.90846	1764	1+
357.24423	70	
357.86040	62	
359.91886	90	
360.91503	182	
361.85133	90	
361.91497	204	
363.20118	48	
363.91137	76	
366.89260	70	
368.26215	50	
368.88675	48	
369.13932	46	
370.21136	54	
370.93640	118	
372.91883	102	
373.23328	58	
373.91263	256	
374.85385	50	
374.92677	408	1+
376.86457	64	
377.92793	116	
378.85827	162	
378.92003	6414	1+
379.46305	82	
379.92197	3952	1+
382.14433	68	
383.83556	48	
384.71453	66	
386.22600	64	
387.02144	106	
392.26058	112	
394.70765	46	
395.93349	138	
396.93076	1352	1+
397.13238	52	
397.92935	810	1+
398.05503	76	
398.12876	48	
398.31179	56	
399.91102	44	
400.94885	232	1+
402.22975	58	
403.94534	44	
405.19674	44	
414.88269	48	
416.27513	86	
420.23831	84	
420.29341	44	
422.25475	64	
END IONS

###FS:    #m/z: 420.99585 #charge 1+
###MS: 1170
###MSMS: 1171
BEGIN IONS
TITLE=Cmpd 174, +MS2(420.9958), 23.4eV, 9.3min #1171
RTINSECONDS=556.163
SCANS=1170-1171
PEPMASS=420.99585	31572
CHARGE=1+
189.00132	20	
218.94597	112	
225.15919	44	
225.34447	70	
227.11746	60	
228.05238	94	
238.14738	30	
241.09915	40	
241.14437	74	
242.09046	80	
247.15127	36	
252.85508	56	
253.04358	46	
253.13819	72	
253.22237	72	
254.17864	26	
255.14555	40	
255.87387	40	
256.96340	60	
257.18293	44	
257.87757	46	
258.17807	42	
258.87463	42	
259.87395	114	
260.03335	20	
261.18853	22	
265.05385	74	
269.14324	40	
270.08326	112	
271.07193	62	
271.17660	78	
272.82906	18	
274.78004	18	
274.94570	32	
275.98849	40	
278.98559	56	
279.92059	44	
283.91171	56	
285.11194	46	
286.97161	50	
294.18679	42	
295.90053	176	1+
297.14861	60	
297.97673	32	
298.94905	54	
299.87591	56	
301.17015	38	
301.91836	62	
302.11464	86	
302.42749	96
[truncated: 18,711,976 more chars]
