# Supplementary material for: Substrate Specificity and Peptide Motif Preferences of β-Lytic and L5 Proteases from Lysobacter spp. Revealed by LC–MS/MS Analysis
Source: Int J Mol Sci. 2025 Sep 4;26(17):8603. doi: 10.3390/ijms26178603 (PMC12429127; doi:10.3390/ijms26178603)
Supplement: Supplementary file 1 [file ijms-26-08603-s001.zip › B1+Beta_Slot1-6_1_1872_5.1.201.mgf]

###	D:\Data\results\2024\09\24\B1+Beta_Slot1-6_1_1872.d\ProteinAnalysisResults.mgf
###	D:\Data\results\2024\09\24\B1+Beta_Slot1-6_1_1872.d\analysis.baf
###	B1+Beta_Slot1-6_1_1872.d
###	Instrument: micrOTOF-QII
###	Manufacturer: Bruker
###    B1+Beta
###    PeakWidth 5.00, MiniumIntensity 10, S/N 1Apply threshold 0, Threshold 10
###    Retain Residuals no, Create neutrally no,
###    FullScan Parameters: AdductIon (+)+H (-)-H, LowMass 0, HighMass 8000, MaxCharge charge decon 4, MinPeaks 3
###    Perf. isotope decon yes, Max Charge Istopic decon 6, MW agreement 5.00, Abund. cutoff 2.00, Envelope cutoff 75.00
###    MaxRes   Parameters: AdductIon (+)+H (-)-H, LowMass 0, HighMass 8000 
###    Perf. isotope decon yes, Max Charge Istopic decon 6, Abund. cutoff 2.00
###    MSn      Parameters: AdductIon (+)+H (-)-H, LowMass 0, HighMass 8000 
###    Perf. isotope decon yes, Max Charge Istopic decon 4, Abund. cutoff 0.05
###    Global Charge Limit: no 3, Prefer FullScan Result: yes, Export what: 2 (0=non deconv/1=deconv only/2=mixed), NoMSMSSignals: 150, Intensity threshold: 10, NoMSSignals (deconv): 2, NoMSSignals (non-deconv): 2, NormalizeData: no, SingleCharged: yes
###
COM=B1+Beta_Slot1-6_1_1872.d
USERNAME=Demo User

###FS:    #m/z: 396.87407 #charge 1+
###MS: 1
###MSMS: 2
BEGIN IONS
TITLE=Cmpd 1, +MS2(396.8741), 23.0eV, 0.0min #2
RTINSECONDS=0.6095
SCANS=1-2
PEPMASS=396.87407	44710
CHARGE=1+
145.39413	18	
183.08361	18	
185.54349	18	
211.72080	146	
213.95836	18	
214.91877	366	
228.93014	106	
228.96233	146	
229.93754	100	
232.63273	18	
232.92603	230	
234.87724	76	
246.93903	406	
247.11827	132	
250.93243	188	
251.01249	82	
254.88114	58	
260.95607	154	
261.11105	18	
262.82851	30	
264.94979	212	
264.99126	50	
265.98424	82	
266.90549	62	
266.95343	72	
269.07398	124	
274.91025	76	
278.95951	276	
281.96083	110	
282.33511	18	
282.86738	24	
282.94931	56	
285.29133	74	
285.93810	30	
286.88890	56	
290.89731	100	
292.91552	70	
297.08886	96	
297.76680	116	
300.88107	96	
300.94302	70	
303.89925	52	
304.89600	68	
306.92854	60	
307.89395	124	
308.91920	174	
309.89357	46	
311.03913	72	
314.86468	112	
314.90093	106	
314.95659	108	
316.94920	60	
317.18756	72	
317.90411	96	
318.89382	440	1+
318.96894	80	
322.89216	74	
324.84284	96	
326.36014	78	
327.18439	76	
328.44971	124	
328.72259	58	
328.88747	70	
330.91597	88	
332.87686	170	
332.90521	244	
333.67974	20	
333.90369	146	
333.96636	34	
334.88692	138	
335.89843	76	
336.91027	1186	1+
338.90750	94	
339.21674	98	
339.88024	54	
340.90610	80	
340.94829	90	
341.24655	64	
342.57419	34	
342.83018	98	
342.88160	260	
342.95535	48	
343.13122	86	
343.89015	106	
344.92451	72	
348.35085	18	
350.27449	52	
350.36763	50	
350.51712	44	
350.87153	714	1+
350.92198	1176	
351.10213	82	
351.94963	84	
352.14377	56	
352.91858	158	
353.88103	118	
354.88378	128	
354.92206	124	
355.72174	42	
355.90096	104	
356.84656	54	
357.40207	132	
357.88057	102	
359.89331	124	
359.97792	86	
360.90862	1364	1+
361.47029	36	
362.86968	76	
364.86248	68	
365.87306	106	
368.05578	86	
368.88225	1980	1+
368.93623	434	1+
368.99175	282	
369.06387	156	
369.14801	64	
369.20973	54	
370.76799	24	
370.92328	54	
371.87493	140	
372.07636	48	
372.89776	66	
373.37434	68	
374.37584	84	
374.88539	60	
375.89809	90	
376.87798	58	
377.89956	100	
378.27665	32	
378.86335	2154	1+
378.91589	2474	1+
379.11255	30	
379.23895	98	
379.34098	60	
380.98404	98	
381.42887	54	
382.12910	88	
382.38159	20	
383.96007	24	
385.24468	78	
385.47405	24	
386.12559	48	
386.88262	702	1+
387.07315	78	
387.27306	70	
388.88878	142	
390.85724	126	
391.07036	22	
391.90133	30	
394.79311	82	
394.90104	138	
395.85224	102	
395.91093	100	
396.54738	18	
396.87479	1278	1+
396.92790	1294	1+
398.82434	76	
398.90320	122	
399.05706	92	
400.47407	28	
401.37022	20	
END IONS

###FS:    #m/z: 473.82703 #charge 2+
###MS: 3
###MSMS: 4
BEGIN IONS
TITLE=Cmpd 2, +MS2(473.8270), 24.5eV, 0.0min #4
RTINSECONDS=1.2205
SCANS=3-4
PEPMASS=473.82703	20606
CHARGE=2+
214.91733	1892	1+
214.97590	110	
218.25859	104	
228.93107	150	
229.93644	88	
232.92632	2058	
232.98421	88	
233.95214	98	
234.94606	78	
242.95039	106	
246.94288	194	
250.93535	576	1+
254.90186	100	
264.95304	250	
265.96655	114	
268.88681	98	
268.94235	88	
269.93914	84	
278.96674	238	
289.00700	76	
294.93872	102	
294.98673	114	
302.87898	84	
305.09397	96	
306.99255	92	
317.10926	90	
333.15057	82	
333.34748	110	
333.92272	76	
334.83039	208	
334.90638	76	
338.23146	98	
339.10161	90	
339.85545	90	
339.90322	104	
344.86700	166	
345.03096	78	
349.26344	132	
352.90155	112	
353.11804	666	1+
354.86177	98	
356.88158	84	
358.90792	102	
359.01842	88	
362.87476	324	1+
363.06471	100	
363.82036	130	
364.92016	82	
366.85207	122	
368.88832	128	
368.93712	92	
371.12007	196	
372.90358	112	
374.89182	134	
376.90027	84	
377.86316	92	
378.60797	98	
378.91148	110	
379.99120	82	
380.89054	832	
380.98348	98	
381.33870	94	
382.84156	100	
382.90361	128	
385.94549	90	
386.87996	94	
388.87693	90	
389.84983	94	
390.89555	158	
391.06018	106	
392.81819	78	
393.87605	124	
394.36934	122	
394.86771	514	1+
394.91141	124	
396.86325	292	
396.90311	164	
397.03246	94	
397.91049	118	
398.83321	140	
398.89810	460	1+
398.98013	90	
402.84912	306	
402.89151	92	
403.99122	82	
404.85598	180	
406.94903	86	
406.98996	104	
407.84480	126	
408.88924	92	
409.87214	92	
410.90396	90	
411.91205	246	
412.82487	150	
412.88242	208	
413.91176	190	
414.85507	310	
414.90533	104	
415.33088	96	
415.83265	80	
416.87759	82	
417.37131	120	
418.86973	152	
420.38667	144	
421.83119	158	
422.87222	122	
423.33732	78	
423.85055	92	
425.35926	204	
427.83739	192	
428.18627	78	
428.84294	318	
429.14684	80	
429.81734	100	
432.87323	178	
432.96346	98	
433.83290	122	
434.85688	284	
436.82827	334	1+
437.87320	104	
438.32578	150	
438.87722	114	
441.29779	114	
445.81915	192	
445.91754	88	
446.85418	256	
446.93198	82	
447.83182	190	
448.86081	466	1+
450.82672	104	
451.82498	150	
452.83745	88	
453.89791	92	
455.82405	88	
456.33484	130	
456.85997	498	1+
457.84337	594	1+
458.85246	400	1+
460.32632	78	
465.85501	94	
473.86472	92	
474.82872	220	1+
474.87117	388	1+
475.95245	104	
476.80805	90	
483.90968	122	
488.87811	80	
492.87368	146	
493.87322	210	
499.89549	78	
500.92463	124	
505.75486	116	
506.84094	88	
512.83078	154	
522.82833	82	
549.31670	104	
557.75606	98	
562.77383	96	
566.76148	154	
590.83070	86	
614.72261	88	
618.75930	78	
810.62060	88	
860.71795	704	1+
861.86748	134	1+
878.66533	262	1+
884.63463	378	1+
915.56405	84	1+
END IONS

###FS:    #m/z: 495.14067 #charge 6+
###MS: 3
###MSMS: 5
BEGIN IONS
TITLE=Cmpd 3, +MS2(495.1407), 24.9eV, 0.0min #5
RTINSECONDS=1.255
SCANS=3,5
PEPMASS=495.14067	7934
CHARGE=6+
214.91418	234	
214.97434	70	
228.92697	228	
234.93352	136	
240.98900	74	
246.94059	148	
250.93738	296	
254.94321	90	
260.95632	160	
264.94656	356	1+
276.99158	106	
278.96096	74	
292.97568	80	
345.88498	68	
352.87396	56	
353.90054	102	
363.89168	100	
368.89316	48	
373.01492	52	
380.89122	88	
381.85065	50	
381.89631	100	
392.10403	54	
394.89936	110	
396.88195	70	
397.91924	68	
398.89975	62	
399.82678	60	
400.90911	176	
401.36771	26	
402.81457	72	
404.86282	64	
405.83048	100	
407.34060	102	
412.89786	132	
413.86380	86	
414.85963	92	
415.86424	50	
415.90517	82	
416.75883	138	
416.87752	72	
417.95420	82	
418.82666	90	
419.85332	48	
420.80129	72	
424.85423	80	
425.84018	118	
427.37171	86	
429.01262	54	
430.82648	38	
430.92383	62	
431.86979	146	
432.57350	22	
432.66155	24	
432.87650	494	1+
433.82826	60	
434.83028	74	
435.32282	78	
438.83366	98	
438.95679	52	
440.60835	42	
440.85714	126	
447.85043	96	
448.82373	70	
448.88019	212	1+
449.80267	248	1+
449.98980	62	
450.58139	48	
453.35365	78	
454.33067	82	
456.83548	112	
457.88471	82	
458.80981	156	
458.86342	76	
459.01097	92	
460.77235	74	
460.86595	36	
461.87119	74	
465.97771	46	
466.83592	148	
466.90120	100	
467.83052	102	
467.88077	64	
467.96420	74	
470.87337	100	
472.12123	116	
474.88088	74	
474.93392	82	
475.86579	128	
476.31845	106	
476.80633	278	
476.92100	138	
477.26412	86	
477.35304	112	
477.78978	152	
477.89104	70	
478.14377	34	
478.88239	96	
480.85280	100	
484.46357	38	
484.73764	20	
484.83263	110	
484.89179	82	
486.89085	26	
489.82947	108	
490.40459	36	
493.84600	76	
494.44122	32	
494.81664	630	1+
494.97582	104	
496.82082	134	
500.20752	98	
500.32345	154	
504.88134	42	
506.35714	122	
512.82980	232	
512.89581	112	
513.01506	102	
513.79609	70	
536.85756	28	
539.78715	82	
565.48082	94	
590.33869	54	
648.80402	140	
663.72738	70	
685.84086	46	
747.69394	56	
806.72327	66	
1114.80969	134	
END IONS

###FS:    #m/z: 493.14729 #charge 6+
###MS: 3
###MSMS: 6
BEGIN IONS
TITLE=Cmpd 4, +MS2(493.1473), 24.9eV, 0.0min #6
RTINSECONDS=1.288
SCANS=3,6
PEPMASS=493.14729	7276
CHARGE=6+
163.22003	64	
214.91265	718	1+
214.99391	82	
218.91044	60	
228.93271	132	
230.36445	76	
231.96841	52	
232.85619	32	
232.92334	704	1+
232.98594	120	
236.92132	122	
242.96272	114	
246.94445	226	
247.93262	138	
248.93710	146	
250.93326	276	
263.03664	108	
264.84090	36	
264.95153	94	
264.98187	90	
268.94685	52	
269.06676	144	
284.97956	72	
287.17856	118	
302.89154	84	
326.96172	90	
330.38979	74	
335.10803	58	
335.92700	94	
344.86956	90	
345.04940	66	
346.89818	124	
356.81740	68	
362.87589	282	
365.29490	98	
366.85686	74	
368.87629	100	
369.00417	106	
371.13231	76	
372.87327	128	
379.86002	126	
380.89448	1112	1+
380.94703	66	
381.13349	52	
382.90377	82	
384.86291	90	
390.80511	106	
392.85642	52	
395.86663	92	
396.91351	110	
398.90294	488	
398.99461	46	
401.92604	102	
404.77389	56	
405.82640	56	
406.83645	110	
409.97798	38	
412.79414	130	
412.87182	322	1+
413.96493	66	
415.15167	72	
415.85405	78	
416.84554	88	
418.86858	138	
420.87352	50	
423.45934	132	
423.80516	146	
428.84508	202	
430.71852	24	
430.79751	68	
430.88143	170	
430.96781	78	
431.68396	20	
431.84057	48	
431.89454	90	
432.84651	144	
432.92674	126	
433.42448	126	
433.87083	92	
434.84575	82	
436.87019	94	
436.92902	126	
438.82395	64	
438.93810	18	
439.16173	90	
440.78521	56	
444.82094	98	
446.85731	374	1+
447.24283	48	
447.79292	72	
448.84354	246	
448.89800	336	1+
450.84351	38	
451.20948	28	
451.84754	90	
452.82438	100	
456.86994	108	
457.26175	38	
459.91610	76	
464.86174	408	1+
466.82381	48	
466.91408	66	
467.36795	52	
468.85930	120	
468.91446	76	
470.81501	80	
471.81321	38	
474.88430	366	
475.40886	40	
475.82669	110	
476.14725	80	
476.80964	232	
476.89402	32	
477.52920	32	
478.78766	88	
484.81547	50	
485.84895	94	
486.78270	78	
491.52393	86	
491.83674	142	
492.88503	270	
493.86048	60	
494.81847	262	
495.83434	148	
505.87388	106	
509.21399	80	
510.83692	76	
512.82066	68	
515.97526	70	
520.84912	62	
526.35357	88	
527.92478	90	
529.85227	44	
570.83831	68	
573.31775	226	
591.22543	104	
598.59945	172	
598.78135	28	
606.77357	176	
680.77581	40	
684.74572	106	
758.56946	160	1+
920.98132	114	
1124.76703	118	
END IONS

###FS:    #m/z: 358.88190 #charge 2+
###MS: 3
###MSMS: 7
BEGIN IONS
TITLE=Cmpd 5, +MS2(358.8819), 23.0eV, 0.0min #7
RTINSECONDS=1.3225
SCANS=3,7
PEPMASS=358.88190	27950
CHARGE=2+
199.06340	94	
214.80460	38	
214.91700	316	
228.93147	382	1+
228.97109	166	
229.32003	62	
229.86196	66	
232.92851	36	
232.97918	156	
238.93047	86	
244.97290	66	
246.83147	22	
246.94334	730	1+
247.00055	32	
250.93749	206	1+
251.03664	36	
252.95244	110	
256.90488	52	
257.09861	114	
258.09870	108	
260.92825	78	
261.68876	46	
264.95211	1560	1+
272.95724	206	
273.95230	82	
274.92737	62	
275.14931	114	
278.96895	90	
281.07803	52	
282.87379	90	
282.96416	146	
285.37410	88	
285.95588	36	
286.00576	78	
286.93295	54	
287.93908	110	
289.12693	72	
290.90167	168	
290.95587	54	
292.95645	68	
295.89983	140	
296.86735	120	
296.95212	58	
298.91956	54	
300.93807	72	
301.95484	76	
302.93846	194	
304.94181	278	
305.33248	54	
305.94755	132	
306.00677	120	
306.19202	38	
308.91247	44	
312.90223	28	
313.26669	88	
313.88451	74	
314.88660	88	
314.95866	374	
315.00783	90	
315.13924	48	
315.98636	54	
318.89253	204	
318.94937	96	
320.90816	72	
321.04471	52	
327.14238	42	
329.89887	112	
329.99418	76	
330.91201	104	
331.89651	80	
332.89204	212	
332.96020	86	
333.02089	56	
334.43168	126	
336.66723	26	
336.75875	36	
336.90603	680	
339.90283	80	
340.69097	26	
340.95892	96	
341.20867	78	
341.42050	128	
341.88218	136	
341.97465	34	
342.81067	82	
348.58346	24	
348.91878	82	
350.91072	66	
351.88808	88	
353.03730	52	
353.38348	128	
354.92893	242	
355.01911	32	
355.19163	50	
357.88889	48	
357.96843	68	
358.88318	64	
359.13802	88	
360.91679	90	
365.87201	110	
377.08108	138	
378.91824	152	
398.88255	76	
400.81666	74	
402.88830	62	
403.80651	58	
424.83417	72	
424.88917	126	
434.82455	92	
442.84913	48	
443.86165	72	
448.87714	88	
458.82593	74	
462.09886	36	
462.80510	46	
476.87965	56	
479.83333	80	
484.89714	98	
488.83267	68	
530.82730	60	
534.80791	64	
554.75377	116	
562.79273	54	
580.78225	70	
622.77234	58	
END IONS

###FS:    #m/z: 497.14212 #charge 6+
###MS: 3
###MSMS: 8
BEGIN IONS
TITLE=Cmpd 6, +MS2(497.1421), 24.9eV, 0.0min #8
RTINSECONDS=1.3585
SCANS=3,8
PEPMASS=497.14212	7660
CHARGE=6+
214.91966	364	
222.95460	88	
228.93268	26	
232.92973	136	
232.97916	30	
233.17766	50	
233.92807	130	
236.93880	94	
242.94376	94	
243.95705	96	
246.93785	112	
247.94596	138	
250.93750	192	
250.97588	94	
264.94881	362	
268.93815	102	
275.07482	100	
278.96062	74	
292.85795	86	
293.02795	112	
353.79701	86	
362.86841	74	
370.92789	110	
376.96569	98	
377.31754	90	
378.88152	74	
380.89239	190	
382.13639	72	
383.89052	66	
388.88295	20	
390.50697	22	
390.93101	36	
394.92246	76	
396.76609	140	
398.93923	64	
399.92602	56	
406.92253	90	
407.13348	46	
407.88081	108	
409.77194	128	
411.44283	150	
411.91695	58	
413.64979	88	
416.86443	34	
418.74606	92	
418.83145	62	
420.82697	110	
422.82914	98	
422.92298	72	
424.82885	50	
425.88387	110	
426.90852	36	
432.85425	72	
433.84717	102	
434.44093	164	
434.89024	76	
436.87037	114	
440.81291	96	
440.85873	60	
442.78435	52	
442.86617	70	
442.98229	68	
443.84587	86	
446.87278	78	
449.25723	52	
449.99695	104	
450.84913	68	
450.88855	74	
450.97263	72	
451.85511	126	
454.84490	94	
455.33350	86	
456.33572	126	
458.99592	32	
459.83318	34	
459.88238	82	
460.81070	80	
460.85393	84	
461.84938	66	
461.90107	98	
467.83359	100	
467.94939	102	
469.84767	90	
470.83231	26	
470.95936	54	
471.84698	90	
476.80691	154	
476.86311	84	
479.01643	28	
479.10840	28	
479.62873	22	
479.85843	136	
479.96608	76	
481.15157	70	
482.83584	110	
486.82680	74	
486.94710	60	
487.84322	82	
488.31636	180	
488.85993	70	
492.83925	94	
494.84743	36	
495.43157	32	
495.56602	24	
495.82274	372	
495.89660	206	
496.77805	96	
496.85567	220	
497.83287	80	
498.84397	50	
501.85288	88	
504.87490	90	
505.84911	90	
514.85912	140	
516.94269	120	
520.85570	38	
527.45301	28	
532.99425	44	
612.75253	60	
682.77801	60	
718.74216	42	
773.56635	112	
954.62833	122	1+
956.66677	252	1+
988.57935	200	1+
END IONS

###FS:    #m/z: 477.82394 #charge 2+
###MS: 3
###MSMS: 9
BEGIN IONS
TITLE=Cmpd 7, +MS2(477.8239), 24.6eV, 0.0min #9
RTINSECONDS=1.3955
SCANS=3,9
PEPMASS=477.82394	20216
CHARGE=2+
214.91990	282	
215.93727	170	
216.29820	24	
218.90482	176	
228.93938	108	
228.96710	90	
232.92308	260	
234.94571	72	
236.93061	66	
246.94342	240	
250.94328	78	
251.95572	86	
254.93178	150	
254.96469	96	
255.95070	122	
257.05355	42	
264.95431	294	
268.95580	66	
276.99102	82	
280.96027	118	
282.88713	100	
292.98335	90	
298.91125	52	
307.00487	106	
308.90356	94	
317.12745	74	
321.93951	70	
332.91500	124	
338.90229	84	
342.45444	172	
344.86872	54	
350.89508	106	
354.83555	104	
357.05179	68	
364.87827	126	
365.89793	88	
366.18798	136	
366.87426	56	
366.93907	90	
372.89880	92	
374.86250	52	
375.14234	66	
379.83268	96	
382.62322	22	
382.91978	98	
384.87269	104	
384.97038	52	
385.91298	26	
393.95011	32	
394.90593	72	
396.85186	104	
398.89443	132	
399.85816	82	
400.85560	138	
402.89412	76	
404.85701	124	
406.85909	216	
408.94760	74	
410.35830	112	
410.90358	108	
412.83391	36	
414.86398	198	
415.89621	76	
416.90760	78	
417.89686	60	
418.87910	80	
419.87347	70	
421.84545	44	
422.87627	60	
422.93030	74	
423.84430	148	
423.91475	70	
424.82485	102	
424.90427	60	
425.88569	54	
427.85866	120	
431.85329	122	
431.89376	100	
432.82899	342	1+
434.90507	70	
435.86525	110	
436.81955	36	
436.87861	56	
437.15477	36	
438.24322	28	
438.83331	36	
440.85630	126	
441.87649	64	
442.47496	68	
442.83348	224	
442.84553	294	
443.87840	78	
443.99195	24	
444.08299	36	
444.92256	76	
446.85369	134	
447.82216	146	
448.81058	134	
449.82282	108	
450.49853	60	
450.83707	218	
451.03783	82	
451.88090	90	
452.83586	156	
453.82585	86	
455.15294	34	
455.83760	82	
458.35793	122	
459.84815	72	
459.89482	76	
460.22582	46	
460.31032	120	
460.86204	492	
460.94198	48	
460.98212	82	
461.82063	124	
461.88998	78	
461.99153	84	
462.85253	198	
467.06266	38	
467.86236	82	
468.85734	126	
470.87304	70	
477.71025	28	
477.96984	52	
478.84538	1100	1+
479.31629	52	
480.20735	114	
480.50043	52	
483.83303	74	
484.00175	38	
487.14251	80	
495.87085	118	
496.61847	56	
496.80639	110	
496.85711	146	
496.89598	188	
498.86977	100	
507.85391	38	
520.89599	78	
586.72593	98	
602.80730	60	
607.75782	48	
634.67520	48	
682.72143	82	
694.10308	90	
888.69526	96	1+
END IONS

###FS:    #m/z: 536.79248 #charge 1+
###MS: 3
###MSMS: 10
BEGIN IONS
TITLE=Cmpd 8, +MS2(536.7925), 25.7eV, 0.0min #10
RTINSECONDS=1.4335
SCANS=3,10
PEPMASS=536.79248	27506
CHARGE=1+
214.92420	86	
219.91782	68	
223.07961	44	
232.92861	58	
247.18638	30	
250.94302	112	
264.96627	78	
266.94773	108	
268.95652	104	
278.96089	60	
280.86777	140	
283.03811	50	
291.87412	114	
299.06315	526	1+
301.06767	102	
327.13394	130	
344.97692	104	
359.01579	22	
359.05818	32	
361.05689	78	
364.90900	54	
369.65330	60	
377.88882	56	
380.18960	26	
380.90230	78	
394.89243	94	
398.90345	94	
412.77544	92	
414.77235	196	
414.89126	108	
415.01843	158	
418.08718	38	
422.97833	90	
428.84920	130	
430.08429	58	
431.84415	100	
436.86443	78	
440.91325	100	
442.86627	100	
446.30287	24	
446.68558	34	
446.86836	108	
447.26033	30	
447.85447	68	
451.25563	44	
455.27717	110	
457.42951	98	
458.84187	76	
462.93971	44	
464.86914	194	
465.87111	94	
466.85775	138	
467.02961	56	
470.83382	82	
474.84713	106	
476.80752	58	
476.94501	92	
480.86389	158	
482.83595	146	
484.30026	148	
490.81565	76	
491.54024	86	
491.85932	40	
491.93146	96	
492.82259	74	
493.81368	120	
494.82368	76	
497.81829	102	
498.82287	102	
499.80246	108	
500.84076	152	
501.83354	104	
504.36697	142	
506.76184	24	
506.83676	94	
508.84759	202	
510.35366	38	
510.81575	174	
516.81491	74	
517.83256	88	
518.31054	70	
518.80966	310	
518.95135	90	
519.78731	100	
519.83647	104	
520.95508	70	
521.07661	32	
522.82848	82	
525.84096	80	
528.88864	92	
533.89283	90	
535.02126	62	
535.84769	114	
536.83333	78	
537.17373	24	
537.76496	102	
538.00725	62	
END IONS

###FS:    #m/z: 574.77639 #charge 1+
###MS: 3
###MSMS: 11
BEGIN IONS
TITLE=Cmpd 9, +MS2(574.7764), 26.5eV, 0.0min #11
RTINSECONDS=1.4685
SCANS=3,11
PEPMASS=574.77639	26810
CHARGE=1+
218.90354	128	
220.91589	62	
234.94109	52	
246.94000	126	
248.89259	34	
256.92244	100	
264.94825	88	
270.38750	38	
361.87575	110	
370.88248	92	
376.90353	68	
384.90074	54	
386.90739	60	
386.96069	24	
390.90293	84	
410.84986	88	
422.81327	72	
430.88984	86	
434.81293	60	
442.86833	44	
448.84357	52	
458.83116	42	
460.77244	124	
463.87216	44	
468.70919	56	
472.85672	96	
478.80028	170	
479.80981	68	
481.80321	96	
482.77031	154	
486.83276	126	
493.79634	124	
494.81802	96	
494.95239	98	
495.73002	152	
495.94616	78	
496.84046	66	
497.81544	94	
499.79084	86	
508.83104	64	
510.76789	114	
512.10484	54	
516.81294	118	
518.28054	24	
518.49561	38	
518.79292	234	
518.91705	26	
520.02906	76	
520.78798	90	
520.86791	82	
526.82761	52	
527.78060	36	
528.77728	320	1+
528.86950	86	
530.81886	66	
536.81441	256	
536.91356	66	
537.79361	58	
538.81357	84	
545.80689	80	
546.79628	760	1+
546.91264	56	
550.77749	70	
550.82536	126	
556.81452	80	
557.76220	70	
562.86533	44	
564.79811	80	
565.80149	20	
574.77758	50	
END IONS

###FS:    #m/z: 546.79177 #charge 1+
###MS: 3
###MSMS: 12
BEGIN IONS
TITLE=Cmpd 10, +MS2(546.7918), 25.9eV, 0.0min #12
RTINSECONDS=1.505
SCANS=3,12
PEPMASS=546.79177	26926
CHARGE=1+
214.91097	130	
232.92222	190	
246.95324	62	
250.93526	106	
254.04309	112	
254.92842	94	
264.89464	30	
319.13666	104	
370.17865	56	
378.90573	40	
386.88537	94	
389.88612	130	
392.95666	88	
394.90649	72	
410.88305	56	
414.89076	58	
428.99647	38	
429.83475	82	
429.92021	134	
430.86332	64	
443.80243	92	
446.22356	108	
446.86322	208	
450.97689	70	
451.03954	62	
454.72717	144	
459.74701	102	
463.11026	112	
463.93227	22	
464.87902	108	
465.86688	82	
472.80759	46	
472.87485	66	
475.88882	86	
480.81592	94	
484.84004	62	
484.99529	72	
489.29052	134	
492.82929	50	
494.83006	94	
499.08676	40	
500.93477	66	
504.83117	32	
508.80732	106	
510.83716	136	
518.10254	68	
518.82410	96	
520.86360	68	
522.87011	48	
522.91133	88	
527.75859	68	
529.79845	124	
530.84173	78	
534.79166	138	
538.81871	116	
545.78967	58	
546.09556	88	
548.82676	92	
END IONS

###FS:    #m/z: 540.79155 #charge 1+
###MS: 3
###MSMS: 13
BEGIN IONS
TITLE=Cmpd 11, +MS2(540.7916), 25.8eV, 0.0min #13
RTINSECONDS=1.541
SCANS=3,13
PEPMASS=540.79155	26630
CHARGE=1+
214.92592	212	
215.03077	52	
228.92731	62	
232.92442	54	
234.94217	74	
246.93677	76	
250.94251	122	
255.45398	26	
264.94804	112	
269.97820	150	
289.07631	92	
294.98762	132	
354.96955	106	
371.85957	66	
376.83539	22	
378.86468	64	
380.86151	84	
381.88719	124	
384.88801	80	
391.90716	82	
404.85926	66	
414.87947	54	
416.83378	94	
420.94450	92	
430.83701	70	
432.75629	116	
432.96005	76	
438.85002	126	
440.84183	58	
440.93988	62	
442.78326	92	
442.84491	46	
444.85253	62	
446.85958	210	
455.84292	162	
456.87505	56	
457.79144	82	
457.97036	40	
460.42984	148	
461.44332	82	
462.31390	124	
462.74197	106	
464.85777	136	
465.23931	28	
468.84566	88	
470.82275	98	
470.88570	50	
472.88627	74	
474.81177	72	
476.79777	38	
478.80007	70	
478.83898	80	
479.84904	154	
484.83613	140	
487.86131	66	
488.18971	30	
494.84751	116	
495.81863	80	
498.36977	50	
498.83440	84	
499.01244	24	
499.30219	106	
500.83071	84	
501.78933	66	
509.19855	58	
511.81749	64	
512.81727	40	
514.82550	62	
515.83155	70	
516.81033	72	
521.85496	38	
522.82091	66	
528.83244	86	
530.84200	118	
532.55293	78	
534.80961	112	
541.01467	58	
541.11340	274	
END IONS

###FS:    #m/z: 506.81123 #charge 1+
###MS: 3
###MSMS: 14
BEGIN IONS
TITLE=Cmpd 12, +MS2(506.8112), 25.1eV, 0.0min #14
RTINSECONDS=1.577
SCANS=3,14
PEPMASS=506.81123	26544
CHARGE=1+
214.91658	278	
215.09756	34	
215.38420	40	
228.93297	198	
232.68843	40	
232.92737	636	
236.91845	104	
236.99536	94	
240.99714	84	
246.93980	290	
250.93142	304	
256.00580	84	
260.95613	118	
264.89606	28	
264.95161	616	
265.01709	48	
265.98329	84	
268.93092	44	
275.07122	112	
278.97000	98	
282.96197	112	
336.91384	46	
345.05534	90	
350.85906	70	
354.92398	86	
356.87557	68	
356.91575	80	
358.96261	124	
362.90023	78	
368.88069	210	
369.89654	184	
376.89302	44	
376.96031	94	
377.16838	48	
379.91744	40	
380.90998	212	
384.99241	68	
386.89715	232	
389.81882	100	
391.67514	28	
392.88098	74	
393.89637	40	
394.90497	406	1+
395.05471	72	
396.97579	94	
398.90673	124	
404.10936	140	
406.92810	56	
407.12554	38	
407.79711	48	
410.84519	84	
412.91875	222	
415.89710	42	
416.82941	122	
416.89853	84	
424.16908	34	
426.93091	110	
428.84827	896	
428.98740	106	
430.89474	70	
431.43064	106	
432.79500	76	
432.88812	54	
433.86167	128	
434.85613	116	
435.96963	62	
438.86459	54	
442.85533	58	
444.83029	88	
444.87816	34	
445.00147	100	
446.85599	1252	1+
447.89940	82	
448.79374	68	
450.90545	120	
453.33904	120	
462.88268	42	
463.07103	66	
464.86033	130	
464.93612	46	
465.85983	98	
466.82665	86	
466.89210	82	
468.81638	54	
469.89912	34	
471.88729	76	
472.80071	70	
476.82883	120	
477.80765	122	
477.93119	66	
478.90077	58	
479.87351	62	
480.82593	30	
481.89356	54	
482.81824	44	
482.87618	218	
484.30240	104	
484.84620	58	
486.83161	100	
488.84369	76	
488.92490	52	
490.82151	118	
490.87719	44	
495.82327	108	
500.84752	98	
506.86469	150	
507.40946	36	
508.83593	252	
508.98352	50	
END IONS

###FS:    #m/z: 488.82082 #charge 2+
###MS: 3
###MSMS: 15
BEGIN IONS
TITLE=Cmpd 13, +MS2(488.8208), 24.8eV, 0.0min #15
RTINSECONDS=1.614
SCANS=3,15
PEPMASS=488.82082	26432
CHARGE=2+
214.91615	700	1+
214.99749	68	
215.75434	26	
228.92750	222	
228.96186	88	
230.95028	100	
232.92749	240	
233.02166	102	
240.90729	124	
246.84383	26	
246.93929	1184	1+
246.98233	116	
247.04065	90	
250.93845	464	
260.95406	82	
264.78834	24	
264.95012	1770	
265.23007	46	
265.96882	156	
272.94078	80	
276.97777	98	
278.62107	24	
278.96338	102	
279.24510	48	
282.95305	110	
283.35403	64	
283.39887	30	
290.91162	60	
305.97473	116	
329.93565	82	
334.91630	62	
336.62686	26	
336.82247	36	
337.10317	78	
338.91142	78	
344.87480	104	
350.87038	90	
353.11998	62	
355.98417	50	
360.91608	78	
362.87979	58	
365.51314	18	
365.89223	96	
368.88423	512	1+
370.93660	86	
371.19126	74	
376.89280	220	
378.86530	76	
380.88398	130	
381.05434	82	
382.84598	106	
386.89047	338	
388.47212	56	
388.80842	78	
388.88473	168	
390.33327	32	
392.82328	72	
392.93618	62	
394.90319	702	1+
394.97961	56	
396.93189	38	
397.65115	62	
397.86650	76	
398.63949	24	
398.90002	76	
398.99952	64	
400.98243	44	
404.88341	74	
406.81955	70	
408.91689	88	
409.03022	32	
410.87263	66	
411.98665	66	
412.91513	306	
412.97680	62	
415.89068	88	
416.23773	58	
416.85742	96	
416.89545	94	
419.71865	82	
419.75688	54	
419.84841	94	
424.78426	88	
424.85065	102	
425.88384	72	
428.77828	140	
428.84433	1052	1+
428.92843	92	
429.54403	96	
429.88554	112	
430.25697	40	
430.92234	70	
433.88778	102	
434.89832	30	
438.85413	74	
440.27845	88	
441.47257	32	
442.81677	66	
442.86166	40	
443.17607	74	
443.45923	58	
444.85140	70	
446.85612	1352	1+
446.98735	62	
447.04990	46	
448.84890	274	
450.85451	62	
451.34634	154	
451.93758	66	
452.84855	74	
454.86174	130	
454.91880	74	
455.91089	70	
456.85895	122	
457.27376	70	
459.70216	46	
461.81055	74	
462.84869	116	
464.86526	812	1+
466.83803	48	
469.81538	92	
469.89319	254	1+
470.82640	80	
471.86607	110	
472.87181	52	
473.14866	46	
475.11716	36	
477.81566	104	
477.87899	58	
478.88932	62	
480.85699	98	
484.84745	128	
485.82186	102	
487.92054	52	
488.83485	176	
496.89916	80	
498.77412	90	
498.85768	64	
503.18189	100	
505.84258	50	
510.86886	104	
518.69922	138	
520.71945	20	
525.87058	60	
540.05193	150	
555.70122	78	
574.18595	70	
607.12142	128	
632.72025	80	
672.91752	68	
673.80326	42	
700.76855	76	
831.83222	64	
END IONS

###FS:    #m/z: 517.13387 #charge 3+
###MS: 3
###MSMS: 16
BEGIN IONS
TITLE=Cmpd 14, +MS2(517.1339), 25.3eV, 0.0min #16
RTINSECONDS=1.6515
SCANS=3,16
PEPMASS=517.13387	8414
CHARGE=3+
214.93050	220	
221.09967	78	
228.94017	78	
231.04875	88	
232.93504	264	
232.99368	90	
233.92119	74	
236.91763	40	
237.07363	36	
237.46577	20	
246.94663	46	
247.08943	66	
250.93196	118	
250.97222	104	
251.96369	60	
254.92740	78	
260.97879	94	
264.95793	220	
265.95011	92	
268.94637	72	
268.98246	72	
275.14142	78	
278.96533	182	
280.86412	84	
299.06159	96	
353.40247	140	
364.92275	70	
371.90890	98	
381.90219	80	
390.90406	48	
396.92532	72	
397.87245	82	
408.93084	70	
409.89943	100	
412.88084	104	
416.83768	84	
422.93843	150	
423.85949	106	
425.77517	48	
426.92464	70	
430.88591	82	
434.84166	66	
436.89093	82	
437.53305	40	
443.86311	100	
444.43348	36	
448.84406	70	
450.83192	82	
452.91920	134	
457.79117	74	
460.35044	50	
460.82793	84	
462.35816	142	
462.84948	124	
468.79396	90	
470.84537	74	
472.10976	44	
476.82769	62	
477.82431	24	
478.85103	76	
484.79961	110	
484.86931	74	
485.82810	130	
488.83078	84	
489.83643	66	
491.88895	106	
493.37685	92	
493.83809	56	
494.81342	68	
498.85805	100	
500.84208	76	
508.25481	36	
515.78908	70	
515.88489	34	
516.82364	644	1+
516.88352	60	
518.82794	56	
524.82274	28	
524.86090	48	
533.79542	122	
534.82709	96	
534.92160	48	
535.85327	94	
536.82672	66	
553.91217	68	
908.64659	58	
END IONS

###FS:    #m/z: 557.11210 #charge 3+
###MS: 3
###MSMS: 17
BEGIN IONS
TITLE=Cmpd 15, +MS2(557.1121), 26.1eV, 0.0min #17
RTINSECONDS=1.688
SCANS=3,17
PEPMASS=557.11210	9112
CHARGE=3+
214.92783	136	
215.00032	108	
232.92585	348	
250.93369	258	
265.96740	86	
278.96966	34	
292.99326	106	
296.91735	74	
307.01901	70	
317.07467	88	
380.88835	130	
396.88632	62	
406.86249	46	
415.83092	74	
424.63437	82	
432.87610	74	
440.81927	82	
440.90818	64	
448.87593	50	
450.85937	72	
460.86015	74	
466.86323	58	
470.84283	106	
471.40537	24	
477.88978	68	
478.77426	94	
478.82921	142	
479.83975	68	
480.87211	40	
486.85496	50	
486.89896	78	
487.02068	76	
487.32285	74	
494.81076	128	
494.87557	48	
495.86488	124	
496.10332	42	
496.80973	84	
497.88499	56	
499.34075	24	
499.91465	54	
500.81854	106	
500.86307	92	
501.16612	124	
502.80571	148	
502.87395	34	
505.83093	84	
506.84748	100	
510.40202	34	
510.76988	102	
510.87696	90	
511.82894	64	
513.31358	100	
514.80227	92	
516.82991	62	
517.81471	90	
518.80678	62	
519.79589	94	
521.79637	70	
522.15578	34	
522.82309	62	
526.84222	74	
528.89458	50	
529.94994	56	
530.80979	82	
531.97928	24	
533.08862	42	
534.82761	238	
537.83818	60	
538.78926	72	
540.63664	80	
540.91132	56	
545.82036	98	
546.78442	84	
546.86498	64	
547.83561	100	
548.78252	116	
553.83150	68	
554.77060	46	
557.79552	98	
558.78358	96	
563.78125	84	
574.95518	96	
615.82330	124	
650.20471	86	
672.18232	114	
END IONS

###FS:    #m/z: 544.79011 #charge 1+
###MS: 3
###MSMS: 18
BEGIN IONS
TITLE=Cmpd 16, +MS2(544.7901), 25.9eV, 0.0min #18
RTINSECONDS=1.726
SCANS=3,18
PEPMASS=544.79011	25698
CHARGE=1+
214.93580	170	
217.66132	32	
217.90403	20	
228.95003	66	
230.98579	90	
232.92180	84	
246.94379	70	
250.95048	118	
251.93804	112	
254.92734	118	
263.11281	72	
264.96741	148	
265.96347	88	
286.99989	96	
335.93354	20	
369.05791	96	
378.91473	60	
383.45406	44	
386.88913	216	
399.75192	34	
404.15060	100	
404.84631	52	
412.51586	28	
415.88065	36	
416.89924	108	
420.11138	34	
428.84263	44	
429.86725	72	
430.91667	82	
436.93911	90	
440.87425	46	
444.85357	84	
446.85620	80	
447.85034	72	
448.85256	108	
449.95326	48	
450.73865	86	
451.79215	64	
452.09276	86	
453.89927	80	
457.41604	40	
457.82381	80	
458.84793	60	
464.22051	22	
464.80797	74	
464.86875	206	
464.93949	32	
469.39720	40	
469.81805	72	
470.85680	62	
475.82037	112	
478.86973	20	
481.83693	138	
484.77623	86	
489.99598	18	
490.47464	80	
492.60948	26	
492.83840	86	
493.81431	54	
498.86206	58	
500.84148	84	
501.80554	114	
502.80558	116	
504.86409	92	
505.88383	58	
511.00027	62	
515.82182	68	
519.00516	56	
524.85645	24	
526.80950	92	
528.83756	130	
536.84499	70	
545.24283	54	
545.85724	62	
END IONS

###FS:    #m/z: 572.77688 #charge 1+
###MS: 3
###MSMS: 19
BEGIN IONS
TITLE=Cmpd 17, +MS2(572.7769), 26.5eV, 0.0min #19
RTINSECONDS=1.768
SCANS=3,19
PEPMASS=572.77688	25800
CHARGE=1+
214.94984	78	
216.35452	26	
232.93830	112	
233.00482	34	
264.96445	130	
265.01039	22	
272.94185	92	
352.85872	60	
360.26818	36	
386.89692	74	
394.87553	62	
431.87715	116	
432.87269	52	
436.07910	40	
438.81538	54	
446.86060	80	
447.96619	94	
448.81184	120	
448.86131	102	
449.85234	70	
450.40431	124	
459.64635	34	
464.75773	70	
464.86296	72	
466.80400	22	
466.89738	36	
472.78866	78	
475.38495	112	
476.80705	148	
477.81044	88	
477.86689	44	
480.68465	24	
494.33621	18	
494.80929	262	1+
494.86357	120	
498.79236	98	
499.79695	76	
502.80572	98	
503.44306	108	
505.44090	140	
507.88395	72	
508.83648	30	
510.84968	28	
512.82947	82	
515.73745	112	
517.84439	74	
518.81395	76	
525.79912	92	
526.77732	72	
526.81531	88	
527.11716	84	
527.22412	28	
527.80263	20	
528.78035	74	
529.57767	36	
529.81747	66	
530.84203	178	
534.82168	50	
535.80747	40	
536.83959	184	
543.79192	156	
544.85060	164	
544.91248	70	
546.85811	68	
546.91171	68	
548.82296	250	1+
553.80497	164	1+
554.69075	116	
554.97745	70	
556.76470	106	
564.80457	44	
572.81014	120	
573.12313	112	
END IONS

###FS:    #m/z: 522.80176 #charge 1+
###MS: 3
###MSMS: 20
BEGIN IONS
TITLE=Cmpd 18, +MS2(522.8018), 25.5eV, 0.0min #20
RTINSECONDS=1.8055
SCANS=3,20
PEPMASS=522.80176	26216
CHARGE=1+
214.91269	208	
214.96125	80	
215.02070	76	
215.92944	94	
228.81574	106	
228.94342	102	
232.92928	118	
246.94484	174	
247.94530	72	
250.93873	94	
251.18640	20	
253.03239	104	
254.93529	104	
256.66814	28	
264.96497	86	
265.97944	24	
298.89201	116	
298.96111	130	
301.06119	66	
331.98680	92	
333.19101	30	
336.11364	58	
354.90010	84	
358.87907	82	
367.45603	84	
368.88919	70	
368.93915	56	
370.87823	62	
378.85991	66	
382.25070	74	
394.64366	26	
394.89947	182	
394.98566	72	
396.95480	38	
397.87666	80	
398.85719	72	
402.33010	90	
410.86129	76	
412.77893	98	
414.86453	90	
418.97558	86	
419.42285	126	
421.34876	90	
422.85247	22	
422.92113	24	
424.84533	90	
425.50477	54	
425.86879	62	
425.97518	54	
426.76038	28	
428.85579	114	
428.96009	24	
430.83755	162	
432.83824	62	
433.81670	60	
434.89609	82	
435.09860	96	
436.86953	108	
440.93925	32	
441.82344	58	
442.85523	92	
444.80800	142	
445.86969	30	
446.79284	66	
446.86043	778	1+
448.85060	76	
449.06569	38	
449.85220	84	
450.88254	144	
452.82135	38	
454.77714	76	
456.82359	82	
457.42580	128	
458.83790	366	
461.84339	74	
462.82216	78	
463.83769	174	
464.88819	190	
464.95467	62	
465.38152	24	
465.81461	48	
466.83149	232	
468.82138	206	
468.90878	96	
470.87209	32	
476.11017	76	
476.81153	270	1+
476.92202	86	
478.79132	150	
480.29926	90	
481.31772	84	
482.84861	76	
482.91372	128	
484.84922	78	
485.86959	96	
486.06985	64	
486.82968	186	
487.92465	44	
488.83096	154	
490.33527	82	
493.27812	94	
493.82126	100	
494.83206	436	1+
496.80697	392	1+
496.85274	68	
496.91156	196	
498.43561	32	
498.85891	188	
499.91784	56	
500.85576	48	
502.82717	24	
502.89433	92	
503.81537	160	
504.54502	46	
505.02188	32	
505.34751	144	
505.83990	24	
508.83087	84	
509.81326	116	
512.86665	142	
513.82781	402	1+
513.93100	100	
514.90047	72	
520.88403	52	
521.79896	20	
521.87873	74	
522.83418	146	
523.24877	46	
END IONS

###FS:    #m/z: 530.79953 #charge 1+
###MS: 3
###MSMS: 21
BEGIN IONS
TITLE=Cmpd 19, +MS2(530.7995), 25.6eV, 0.0min #21
RTINSECONDS=1.844
SCANS=3,21
PEPMASS=530.79953	25996
CHARGE=1+
214.91260	172	
228.93884	90	
232.94169	68	
246.93286	102	
248.95012	78	
250.93489	82	
252.04460	34	
264.96647	166	
278.10145	102	
280.98163	90	
301.07149	86	
301.97318	102	
305.87978	76	
360.85599	100	
364.01030	82	
378.86052	50	
384.88297	110	
392.87891	48	
400.88959	98	
404.73168	64	
406.96125	28	
416.83862	124	
424.74650	92	
426.99348	26	
430.76291	36	
430.87241	128	
432.44450	126	
432.82844	126	
436.87226	24	
436.95737	86	
440.78305	34	
443.10597	72	
443.63016	120	
446.86014	62	
448.88959	70	
456.80200	74	
462.82226	82	
463.81517	80	
464.78334	138	
464.85484	22	
467.32874	84	
468.82387	98	
471.85430	94	
473.79032	102	
476.80715	76	
477.81004	76	
482.82407	82	
483.81149	38	
484.79348	224	
485.85042	74	
488.80387	148	
490.81595	44	
492.31611	102	
493.86381	82	
494.00949	34	
494.86292	70	
496.81233	130	
501.80584	56	
503.04760	60	
504.30424	56	
504.80534	72	
506.86546	56	
508.84349	48	
510.82818	92	
511.83734	388	1+
512.46142	42	
512.84052	240	1+
513.04502	92	
514.80850	54	
518.81149	54	
520.20853	32	
520.87154	64	
529.09301	138	
529.55578	52	
530.82836	458	1+
530.93579	56	
531.06835	36	
531.52873	46	
531.77314	28	
532.04595	26	
533.07582	30	
END IONS

###FS:    #m/z: 578.59680 #charge 1+
###MS: 3
###MSMS: 22
BEGIN IONS
TITLE=Cmpd 20, +MS2(578.5968), 26.6eV, 0.0min #22
RTINSECONDS=1.882
SCANS=3,22
PEPMASS=578.59680	832
CHARGE=1+
199.94921	110	
214.91466	274	
218.90695	106	
230.94349	24	
232.60824	28	
232.93344	96	
233.93290	64	
236.94273	74	
250.93613	596	
268.95089	42	
277.05117	106	
304.87797	92	
326.94364	108	
362.89436	96	
384.88886	70	
430.86769	74	
435.76167	126	
448.82185	60	
462.82031	138	
464.86384	66	
466.74505	138	
466.81959	86	
476.40611	128	
476.45075	34	
477.42648	198	
478.82741	64	
480.70736	104	
481.39180	108	
482.72542	108	
483.40700	116	
488.82077	126	
503.80318	98	
504.76309	98	
513.79361	64	
513.99009	88	
514.76084	94	
514.81800	44	
516.81878	70	
516.86270	162	
516.96694	66	
518.79790	224	1+
519.53697	36	
519.79984	154	1+
527.88134	36	
529.95877	24	
532.78763	100	
532.83673	92	
539.84760	70	
541.91796	56	
550.78329	106	
550.84212	110	
558.82544	66	
558.87399	38	
559.84916	54	
568.79593	38	
568.84647	128	
572.77262	66	
574.81517	60	
579.82066	90	
580.83924	128	
END IONS

###FS:    #m/z: 532.98898 #charge 1+
###MS: 3
###MSMS: 23
BEGIN IONS
TITLE=Cmpd 21, +MS2(532.9890), 25.7eV, 0.0min #23
RTINSECONDS=1.923
SCANS=3,23
PEPMASS=532.98898	872
CHARGE=1+
214.91594	212	
228.93420	94	
228.98282	80	
234.92471	96	
246.93999	156	
247.97298	100	
250.93795	116	
250.99777	112	
260.95884	72	
264.83947	30	
264.94789	92	
265.01197	80	
265.94518	84	
268.94348	96	
273.03540	84	
278.97514	88	
292.98781	74	
314.87669	76	
318.89398	72	
334.91112	56	
362.88363	86	
364.90952	108	
369.98215	52	
384.84295	88	
404.94012	22	
406.91172	94	
412.85892	62	
418.93956	54	
420.05233	36	
420.89613	74	
422.83057	58	
422.86970	102	
426.88682	56	
428.83231	140	
430.96436	30	
433.81093	120	
436.83113	48	
437.07862	142	
442.82343	80	
444.85377	54	
447.83265	78	
450.40430	98	
450.45456	144	
452.86507	24	
457.79712	44	
460.84093	86	
461.85684	70	
466.85226	100	
472.82407	84	
472.87553	74	
473.28572	104	
473.82457	116	
478.82907	70	
479.83235	134	
482.03202	28	
486.82899	52	
490.79807	84	
492.51029	28	
492.82760	98	
494.86606	120	
495.77076	120	
497.83411	30	
503.81497	78	
504.80628	110	
504.88177	68	
505.11518	54	
508.88939	82	
509.80235	76	
509.87093	36	
510.83945	64	
514.83290	100	
515.84228	114	
516.82383	320	1+
517.08487	76	
522.84920	30	
523.80075	156	
523.90912	82	
526.83605	68	
528.79826	22	
530.72668	26	
530.82763	74	
531.85585	124	
532.06003	76	
532.82397	92	
534.81196	70	
536.82237	64	
END IONS

###FS:    #m/z: 499.14055 #charge 6+
###MS: 3
###MSMS: 24
BEGIN IONS
TITLE=Cmpd 22, +MS2(499.1406), 25.0eV, 0.0min #24
RTINSECONDS=1.961
SCANS=3,24
PEPMASS=499.14055	8570
CHARGE=6+
214.91608	356	1+
214.96855	76	
218.91123	96	
228.87705	26	
228.93485	194	
232.94445	214	
246.94828	90	
247.73136	30	
250.93651	252	
252.56742	48	
262.04045	70	
264.95198	412	
265.18322	64	
265.57231	34	
266.19811	46	
268.94774	110	
271.19135	104	
278.96557	158	
280.87188	76	
282.96742	54	
292.96567	78	
300.85689	88	
302.90162	84	
303.84575	28	
329.88813	76	
332.91290	40	
336.91826	106	
342.99742	24	
352.93921	116	
365.93346	106	
370.94818	74	
378.87073	156	
380.89173	70	
382.88878	88	
388.88789	76	
391.42891	112	
392.89095	82	
394.83477	100	
396.98734	116	
397.84995	94	
398.89644	120	
400.22523	84	
403.84980	36	
408.95707	120	
409.80768	184	
412.93069	60	
414.04983	74	
415.88622	72	
416.84579	82	
417.66583	44	
417.84699	74	
420.84208	94	
422.13860	136	
429.83407	102	
433.81127	40	
434.52034	20	
434.81433	62	
434.89637	100	
436.84886	54	
436.88647	110	
437.44418	50	
437.82770	36	
438.85779	84	
440.82504	166	
441.83868	78	
442.82399	110	
444.86307	108	
444.92143	50	
445.84782	18	
446.86459	54	
449.84513	76	
452.79696	66	
452.85105	368	1+
456.84599	206	
457.80144	126	
461.85693	144	
462.83690	58	
462.92037	120	
464.09262	68	
464.82273	64	
469.83599	46	
470.58132	30	
470.84365	694	1+
473.01291	38	
473.05647	38	
473.34060	22	
474.83500	50	
475.81363	108	
478.33793	82	
478.83799	110	
479.45634	24	
479.81754	44	
480.42864	38	
480.63931	36	
480.85418	380	1+
481.79981	30	
482.83331	200	
486.88830	28	
487.85663	102	
488.08537	38	
488.87218	104	
489.82191	146	
490.81614	78	
490.90753	100	
492.82662	140	
492.92626	68	
497.17029	92	
497.80977	94	
497.91210	90	
498.81012	202	
498.85703	472	1+
498.96908	68	
499.03249	56	
499.13445	40	
501.79089	22	
504.85207	128	
505.89108	84	
506.63247	42	
514.88584	66	
515.81201	244	1+
515.89118	44	
520.72869	72	
521.82515	42	
533.99032	48	
542.78178	72	
542.88291	24	
569.47219	32	
622.28674	98	
652.72332	76	
681.71436	66	
688.57894	82	
701.73004	92	
704.85439	52	
1316.46748	70	
END IONS

###FS:    #m/z: 549.11781 #charge 3+
###MS: 3
###MSMS: 25
BEGIN IONS
TITLE=Cmpd 23, +MS2(549.1178), 26.0eV, 0.0min #25
RTINSECONDS=2
SCANS=3,25
PEPMASS=549.11781	10534
CHARGE=3+
207.12493	26	
214.94591	52	
228.94358	112	
232.13004	32	
232.92863	158	
246.78578	32	
246.94143	140	
249.33078	54	
250.94939	122	
253.94249	70	
254.93193	92	
258.96508	104	
260.95470	52	
264.95732	118	
265.01259	90	
268.96496	54	
278.96229	78	
288.06027	116	
356.92098	62	
361.03016	86	
362.89104	66	
362.92490	62	
370.92692	106	
380.86651	56	
381.11665	38	
381.94731	92	
382.91422	50	
383.91143	72	
408.88400	90	
408.92730	56	
412.88681	80	
421.85188	88	
422.86647	48	
430.85130	66	
434.86658	66	
436.89990	80	
438.86349	88	
443.08914	144	
448.85081	90	
449.77657	22	
451.14243	28	
454.43622	98	
454.86192	78	
464.82959	128	
464.93603	98	
465.42382	98	
465.85361	52	
468.40391	126	
472.81204	68	
472.86899	130	
478.07386	88	
478.80344	92	
478.87918	82	
479.81623	48	
480.40860	148	
480.75838	92	
490.81914	22	
492.83705	120	
494.81919	74	
495.82593	24	
496.80491	98	
499.81935	60	
502.81699	102	
503.04833	88	
506.47054	160	
514.83732	106	
520.75710	74	
520.85722	104	
523.80620	66	
524.49212	36	
529.81456	58	
530.05526	30	
530.84017	344	1+
531.03113	80	
531.76400	92	
531.90889	36	
532.82375	78	
539.80062	118	
540.81297	88	
548.83047	106	
549.79454	38	
550.81446	64	
589.20486	102	
820.39749	80	
907.01494	40	
907.64061	48	
END IONS

###FS:    #m/z: 535.12377 #charge 6+
###MS: 3
###MSMS: 26
BEGIN IONS
TITLE=Cmpd 24, +MS2(535.1238), 25.7eV, 0.0min #26
RTINSECONDS=2.04
SCANS=3,26
PEPMASS=535.12377	8934
CHARGE=6+
214.91210	218	
217.03109	140	
223.06747	90	
232.86682	26	
232.92950	150	
239.09316	176	
245.06743	92	
246.94003	234	
248.95809	98	
250.94912	58	
264.95302	86	
268.94262	42	
278.96462	78	
281.09145	92	
282.96126	80	
298.87830	130	
299.05860	94	
302.88778	80	
327.14341	78	
333.13604	48	
336.90563	158	
344.97336	54	
345.05600	34	
346.24075	30	
350.91871	26	
353.11907	58	
362.87536	88	
368.88667	76	
372.17220	110	
376.89337	42	
378.89526	54	
380.89592	72	
382.92395	40	
394.86934	64	
404.33723	34	
404.68638	32	
404.87766	64	
405.52903	32	
412.87598	80	
415.03946	82	
416.10643	56	
422.86721	64	
428.85415	66	
431.87092	82	
433.08884	70	
446.84485	94	
446.98511	20	
450.83350	92	
452.85295	104	
456.86938	92	
457.82868	98	
458.83202	82	
459.68654	44	
461.40026	68	
462.83911	146	
464.92955	40	
466.93852	76	
472.80071	28	
478.83689	78	
485.85401	22	
490.82787	182	
490.88038	104	
492.84612	114	
494.32212	88	
498.82522	116	
501.50280	28	
502.79499	132	
504.30346	40	
504.76042	28	
504.83841	86	
506.81693	114	
506.85087	98	
508.29215	36	
508.80604	58	
509.80074	102	
514.80815	72	
515.49265	156	
516.82455	1198	1+
516.99310	62	
517.09451	26	
518.01898	80	
518.85164	62	
518.86774	100	
524.82971	106	
526.86011	58	
532.69337	50	
532.85287	30	
533.98914	84	
534.83379	268	1+
536.02965	64	
536.79755	130	
542.94016	82	
550.05153	82	
570.82673	138	
574.77853	78	
596.00543	40	
636.07298	38	
646.73367	66	
703.27051	30	
795.77973	40	
804.62092	46	
808.76593	44	
812.69043	62	
END IONS

###FS:    #m/z: 539.12261 #charge 1+
###MS: 3
###MSMS: 27
BEGIN IONS
TITLE=Cmpd 25, +MS2(539.1226), 25.8eV, 0.1min #27
RTINSECONDS=2.08
SCANS=3,27
PEPMASS=539.12261	9876
CHARGE=1+
214.72163	32	
214.91210	108	
216.93483	56	
228.93552	82	
232.92498	234	
245.87400	86	
246.93980	102	
246.99075	94	
247.03884	68	
250.93690	86	
257.12931	44	
258.93963	112	
264.95841	132	
268.98804	26	
274.97924	66	
300.05843	46	
301.93385	110	
304.05481	92	
305.97964	68	
330.80509	40	
357.88515	76	
366.93901	54	
368.87732	76	
390.17338	60	
394.90242	176	
396.89221	100	
398.92112	72	
403.81707	110	
404.06853	18	
404.40845	118	
406.96422	74	
408.84663	66	
410.88424	122	
411.84736	96	
414.89010	86	
416.91366	78	
417.76674	60	
422.79538	72	
424.88735	70	
428.90247	96	
429.99074	32	
430.85293	160	
433.94289	136	
434.87278	84	
436.82082	120	
441.22941	30	
442.81631	60	
445.22701	22	
446.84885	50	
454.25215	32	
458.82575	46	
458.87024	96	
460.44510	88	
460.80238	42	
460.84748	42	
461.43756	122	
465.88107	68	
466.81906	104	
467.81734	74	
468.82326	128	
470.86612	66	
472.84153	68	
473.75352	54	
479.83643	106	
481.85928	60	
482.83097	222	
482.91117	134	
483.08591	34	
484.83473	66	
484.89714	38	
485.85276	288	1+
488.84954	84	
490.36497	128	
491.85637	42	
492.39743	40	
492.80604	52	
494.77808	90	
494.83584	98	
496.83570	48	
496.89322	74	
497.22497	26	
497.78504	128	
500.83890	130	
501.26771	28	
501.88513	86	
502.25498	30	
502.55984	40	
502.79170	86	
502.84556	144	
504.80417	140	
504.88171	82	
509.84948	88	
510.83861	242	
511.87310	76	
511.91536	84	
512.80745	120	
513.74989	22	
514.82523	82	
515.07233	32	
516.11891	22	
517.30719	80	
518.81850	112	
519.77260	108	
519.87181	66	
520.16517	72	
520.81616	100	
521.80928	82	
523.78347	144	
523.87992	38	
526.29382	66	
528.79499	34	
528.86224	96	
529.81710	94	
537.83154	64	
538.80511	88	
539.79567	84	
542.86869	60	
END IONS

###FS:    #m/z: 550.78762 #charge 1+
###MS: 3
###MSMS: 28
BEGIN IONS
TITLE=Cmpd 26, +MS2(550.7876), 26.0eV, 0.1min #28
RTINSECONDS=2.119
SCANS=3,28
PEPMASS=550.78762	24596
CHARGE=1+
212.98721	68	
228.93348	92	
232.91534	26	
233.08754	18	
233.17878	44	
242.94226	86	
250.93611	282	
255.92720	106	
264.95914	264	
265.16719	60	
277.20083	104	
282.96562	76	
318.11947	68	
346.89172	88	
377.90412	94	
379.13534	32	
380.88373	92	
381.90278	84	
394.91179	64	
395.12619	96	
396.06741	56	
396.88328	74	
400.90576	90	
412.93944	80	
418.82033	142	
418.86902	68	
422.85527	126	
428.86430	96	
432.84311	66	
434.83599	140	
443.11105	102	
446.85616	116	
454.83104	92	
456.84691	74	
459.12000	26	
469.24972	100	
470.08618	110	
472.94833	74	
474.74322	96	
475.81383	66	
477.86790	96	
478.83103	104	
479.17058	142	
482.49119	24	
483.47619	36	
485.93709	84	
489.81727	64	
490.38328	86	
490.88776	108	
497.01005	66	
503.83863	318	1+
504.80172	126	
508.80787	82	
508.97781	78	
513.81323	92	
514.85433	90	
522.94818	90	
523.77594	118	
525.39607	84	
530.12762	22	
531.80061	262	1+
532.94629	126	
534.80336	66	
539.78907	64	
542.87501	86	
543.28682	34	
544.88261	124	
546.79063	98	
550.83449	84	
551.36581	20	
551.82800	88	
553.19048	58	
END IONS

###FS:    #m/z: 561.11036 #charge 6+
###MS: 3
###MSMS: 29
BEGIN IONS
TITLE=Cmpd 27, +MS2(561.1104), 26.2eV, 0.1min #29
RTINSECONDS=2.16
SCANS=3,29
PEPMASS=561.11036	9500
CHARGE=6+
214.91586	76	
228.93670	36	
232.82099	36	
232.91510	176	
232.94586	78	
232.98510	90	
246.93664	78	
250.93619	138	
253.96717	102	
264.88395	44	
264.95684	182	
282.96656	106	
288.94304	82	
292.98751	84	
298.87427	60	
312.97851	86	
323.90147	88	
328.86500	114	
364.93390	68	
368.89221	60	
376.89895	86	
380.89238	140	
388.87753	62	
396.88759	92	
407.00472	64	
412.90326	102	
427.05055	70	
435.87531	46	
441.45966	100	
446.85998	54	
464.01461	118	
464.20069	46	
464.83031	72	
471.79582	58	
473.91020	32	
475.84932	102	
477.78143	92	
480.79279	96	
482.79387	60	
482.88622	88	
484.84511	62	
485.81679	100	
487.86726	60	
489.87398	34	
490.82983	88	
500.88727	82	
504.81369	276	1+
507.29200	86	
510.79781	76	
513.90228	140	
514.81698	104	
515.84889	80	
518.84403	80	
520.80716	48	
520.87153	76	
522.78518	100	
523.74842	92	
526.85782	90	
531.79416	76	
531.92953	28	
532.80634	96	
533.08565	24	
537.61162	40	
541.79772	100	
542.80516	92	
544.85739	72	
549.79839	46	
578.78253	86	
578.87238	82	
580.81469	68	
692.75055	34	
957.63122	76	
990.56262	56	
END IONS

###FS:    #m/z: 505.47253 #charge 3+
###MS: 3
###MSMS: 30
BEGIN IONS
TITLE=Cmpd 28, +MS2(505.4725), 25.1eV, 0.1min #30
RTINSECONDS=2.2
SCANS=3,30
PEPMASS=505.47253	13230
CHARGE=3+
214.91348	514	
215.05438	54	
217.18066	82	
218.92570	46	
219.09369	88	
228.92706	124	
229.03855	74	
232.92676	284	
233.13172	24	
233.65033	40	
233.94336	46	
243.04737	74	
246.95755	160	
248.93097	186	
250.94077	476	1+
251.54990	56	
260.95299	102	
261.95622	64	
264.78352	30	
264.95428	314	1+
265.00244	94	
270.81430	94	
278.97988	38	
279.99708	106	
280.97323	100	
282.96167	102	
287.98057	114	
296.92151	60	
301.15266	38	
352.91808	110	
354.90474	76	
355.89069	138	
371.89526	132	
376.89485	60	
378.91205	60	
380.90959	114	
386.88685	68	
390.84186	26	
390.96017	108	
392.87915	74	
392.96353	66	
394.90765	186	
394.99490	46	
396.86220	84	
398.87198	100	
398.92003	104	
399.11348	72	
400.45044	32	
404.08831	56	
404.88852	40	
406.45651	44	
406.87976	86	
408.94277	72	
410.83122	106	
410.87600	52	
410.93111	64	
414.08199	84	
414.90018	96	
415.91295	76	
418.89464	94	
419.88992	76	
421.40463	34	
421.78779	72	
422.24825	24	
422.85567	80	
425.27267	52	
425.52931	24	
426.81814	80	
428.44027	154	
428.84339	142	
430.03981	52	
430.83706	68	
430.89007	82	
431.12239	24	
431.99773	76	
432.86054	36	
434.85626	46	
435.82058	84	
435.93593	48	
438.88506	64	
441.83451	62	
444.85457	90	
445.82840	30	
445.88344	46	
446.86342	222	
448.85531	66	
448.93828	78	
449.30665	122	
450.83690	44	
450.88525	100	
451.11251	94	
451.87055	74	
451.96437	76	
453.31760	48	
454.65507	26	
456.82385	100	
456.96191	28	
458.79779	34	
458.84560	124	
460.33219	100	
460.81833	100	
461.87942	44	
463.17890	72	
464.83560	292	
465.02055	72	
465.83173	130	
468.80495	86	
475.78013	36	
475.84313	86	
475.89605	66	
476.85816	90	
477.80426	98	
480.84641	70	
483.50705	20	
485.81071	86	
486.12474	88	
486.89473	98	
488.83161	126	
489.82456	100	
490.83709	76	
492.82913	54	
494.87680	56	
495.83403	36	
496.82829	78	
496.89959	74	
498.84402	90	
499.95325	70	
501.31268	98	
503.80774	94	
504.17009	22	
504.44394	40	
506.84052	184	
507.06217	70	
512.69144	34	
522.29049	22	
522.84275	102	
523.88054	58	
524.87626	68	
528.81052	34	
540.86736	66	
553.69625	84	
585.87443	74	
682.72358	88	
700.74094	80	
770.71015	52	
1133.89809	74	
END IONS

###FS:    #m/z: 604.76064 #charge 3+
###MS: 3
###MSMS: 31
BEGIN IONS
TITLE=Cmpd 29, +MS2(604.7606), 27.0eV, 0.1min #31
RTINSECONDS=2.241
SCANS=3,31
PEPMASS=604.76064	24574
CHARGE=3+
214.91770	172	
214.95004	74	
224.84000	42	
232.91764	104	
233.92820	106	
250.93706	82	
257.21016	56	
268.94682	140	
298.87939	74	
300.80176	52	
327.06192	64	
336.90922	84	
356.85147	84	
362.87450	140	
363.88135	62	
380.90738	106	
381.89621	120	
384.01617	24	
394.91172	94	
398.90194	70	
404.85734	94	
413.87465	30	
430.87348	110	
444.81373	70	
446.85605	62	
447.81106	40	
449.10721	94	
449.88447	64	
471.74527	110	
473.38893	82	
474.93833	112	
485.39354	102	
486.87632	40	
490.81352	64	
492.83471	118	
497.38506	154	
498.86272	26	
501.05407	134	
502.75828	86	
506.82465	72	
508.87707	92	
510.85911	78	
511.26305	70	
511.30666	28	
512.79409	86	
513.71000	132	
516.82182	50	
518.07074	114	
520.80280	62	
526.71545	120	
526.83957	72	
529.06655	122	
530.28307	82	
530.71820	128	
530.79532	84	
540.79585	70	
544.81494	68	
548.79911	46	
550.78267	116	
551.82549	54	
555.26158	104	
557.80057	52	
558.75667	98	
567.79188	70	
568.79075	326	
570.79545	66	
578.78471	94	
580.27627	54	
582.77081	100	
585.76781	34	
604.07153	242	1+
604.18104	62	
604.78997	74	
605.11423	116	
607.54626	36	
623.18850	72	
624.39581	48	
640.60410	48	
734.63756	32	
END IONS

###FS:    #m/z: 592.95408 #charge 1+
###MS: 3
###MSMS: 32
BEGIN IONS
TITLE=Cmpd 30, +MS2(592.9541), 26.9eV, 0.1min #32
RTINSECONDS=2.294
SCANS=3,32
PEPMASS=592.95408	1096
CHARGE=1+
214.92090	172	
215.23111	86	
232.92560	108	
236.91834	90	
246.93990	112	
251.93369	66	
260.91564	82	
264.95135	270	
300.06635	114	
315.48712	56	
316.88431	72	
350.99246	94	
355.05764	82	
355.66781	28	
384.85839	86	
394.88204	80	
399.22918	94	
404.84155	112	
418.99823	52	
426.96962	100	
464.47707	36	
469.74074	108	
476.83429	46	
479.89632	50	
483.42291	126	
484.07458	84	
491.05124	78	
493.87677	92	
494.09108	38	
494.89407	48	
496.82285	72	
498.80318	116	
499.79566	82	
502.74595	84	
504.82475	32	
506.02119	80	
508.81853	90	
510.73897	90	
511.26667	54	
512.71820	154	
512.84809	94	
512.95232	24	
514.05646	152	
514.80277	76	
514.96782	26	
518.79506	76	
519.28545	98	
521.80632	38	
530.82956	126	
531.27967	48	
532.81311	48	
533.77192	106	
535.82974	74	
536.77780	92	
536.87665	104	
537.80841	74	
541.81616	120	
545.79323	34	
546.77175	56	
547.79289	96	
551.79979	82	
554.87068	104	
558.78521	58	
563.80812	142	1+
574.81926	86	
582.78863	178	
END IONS

###FS:    #m/z: 576.77307 #charge 3+
###MS: 3
###MSMS: 33
BEGIN IONS
TITLE=Cmpd 31, +MS2(576.7731), 26.5eV, 0.1min #33
RTINSECONDS=2.333
SCANS=3,33
PEPMASS=576.77307	24556
CHARGE=3+
214.91790	278	
214.95733	66	
228.92610	130	
229.01312	80	
232.92671	182	
233.53075	38	
242.95017	102	
242.98329	36	
246.95319	162	
250.93113	62	
251.96680	82	
260.97454	112	
264.95482	292	
264.99444	88	
278.97376	106	
323.03254	48	
362.93502	68	
364.90821	94	
367.12997	58	
376.88483	56	
380.91296	114	
381.87063	116	
394.86118	58	
401.06318	82	
402.93031	52	
420.96302	116	
428.90350	72	
429.00168	50	
430.88370	76	
434.82546	60	
441.81277	28	
441.93324	76	
446.84915	188	
450.85378	86	
452.76951	102	
455.01378	104	
459.78220	52	
462.73570	112	
464.03694	74	
479.83377	66	
480.12594	34	
480.83259	66	
486.81381	112	
486.86045	56	
487.80861	144	
488.82561	100	
489.86040	46	
491.40753	114	
492.79903	106	
493.78933	72	
495.62119	28	
498.82840	66	
498.87548	110	
499.88695	100	
500.80092	68	
502.81302	74	
503.47763	38	
503.83132	88	
506.87679	56	
507.85973	60	
510.84318	174	1+
511.33968	122	
514.29762	40	
514.71688	122	
514.80179	78	
515.01614	82	
516.83865	170	
518.79542	70	
519.80737	88	
520.29063	90	
520.77553	106	
520.82717	140	
521.35692	88	
521.69441	110	
522.29402	116	
522.87592	76	
524.87817	76	
525.76913	82	
525.88962	104	
527.28587	64	
529.31009	66	
532.83650	62	
532.91569	66	
532.97148	70	
533.30863	84	
534.26972	130	
535.38343	26	
537.82668	102	
539.84568	132	
540.78424	80	
540.87496	42	
547.80316	132	
548.27089	84	
548.81816	196	
549.15801	62	
550.78851	88	
552.79551	64	
557.81325	256	1+
558.75550	42	
558.86738	74	
560.76167	76	
566.80156	74	
567.79002	72	
568.87091	68	
575.80579	62	
578.80157	58	
583.82041	20	
595.82015	32	
606.76083	36	
717.17355	82	
760.76504	74	
1060.59722	382	1+
END IONS

###FS:    #m/z: 563.44401 #charge 3+
###MS: 3
###MSMS: 34
BEGIN IONS
TITLE=Cmpd 32, +MS2(563.4440), 26.3eV, 0.1min #34
RTINSECONDS=2.3755
SCANS=3,34
PEPMASS=563.44401	13998
CHARGE=3+
214.92719	104	
232.97156	108	
233.00903	96	
246.93635	128	
250.93205	52	
254.93690	62	
264.94979	220	
265.97109	112	
285.08681	86	
297.03433	90	
303.11564	96	
364.90840	98	
380.86104	72	
386.89148	112	
406.87394	60	
412.28470	32	
414.79841	56	
416.37836	48	
418.58090	34	
418.62943	20	
418.87251	72	
423.91128	24	
426.82193	50	
430.81456	68	
430.87478	78	
431.00624	84	
432.57084	36	
438.84260	70	
441.79635	62	
446.86001	62	
456.84225	52	
460.76615	122	
462.74268	104	
464.90267	26	
468.82988	92	
470.84249	92	
473.83445	136	
481.82050	70	
482.73697	154	
484.85432	94	
485.84674	72	
487.75696	106	
488.79580	48	
488.84867	64	
492.79333	102	
492.86833	50	
500.84768	50	
503.84175	76	
504.87518	80	
506.81296	94	
506.88363	56	
508.82970	90	
509.80886	84	
510.85947	98	
512.79975	108	
515.79750	134	
516.85349	100	
517.82527	48	
518.76917	54	
519.13099	84	
522.84044	74	
524.84741	104	
525.79198	62	
526.38594	22	
526.73246	76	
526.82758	38	
530.76064	74	
534.08120	162	
534.82733	54	
536.86380	78	
540.25830	38	
544.88220	78	
545.87744	50	
546.82201	68	
560.82455	76	
563.83903	106	
580.86483	60	
596.85251	96	
598.84137	82	
658.17582	86	
END IONS

###FS:    #m/z: 554.78583 #charge 3+
###MS: 3
###MSMS: 35
BEGIN IONS
TITLE=Cmpd 33, +MS2(554.7858), 26.1eV, 0.1min #35
RTINSECONDS=2.415
SCANS=3,35
PEPMASS=554.78583	25358
CHARGE=3+
214.91502	256	
214.99720	118	
216.93393	110	
218.91107	60	
228.93469	126	
232.93571	130	
233.94036	86	
246.94427	186	
247.05823	22	
250.97282	90	
264.95905	184	
276.08563	82	
281.08320	106	
304.96976	30	
323.17828	86	
328.97497	62	
336.91269	40	
338.98088	88	
363.10247	22	
365.05389	44	
367.62275	108	
376.89412	34	
377.98175	108	
380.89239	88	
380.99883	84	
381.84278	36	
384.92026	94	
394.91247	54	
396.86614	82	
397.09170	56	
404.84122	80	
413.89101	100	
423.22284	76	
425.54888	26	
428.88813	50	
430.84770	68	
430.88930	68	
432.89812	72	
436.30417	138	
442.78686	22	
446.86675	54	
448.86785	58	
449.71838	112	
449.87733	136	
452.31821	120	
455.46612	32	
456.84710	68	
457.40204	144	
458.83045	100	
458.87266	28	
460.26491	82	
460.32850	106	
463.74191	122	
463.88976	98	
464.09448	128	
464.84052	46	
466.78525	76	
470.05723	144	
473.89324	116	
477.76543	94	
478.79845	110	
480.73711	172	
481.81314	90	
490.24965	120	
490.77521	36	
490.82297	268	1+
492.83826	100	
493.28947	118	
494.79419	46	
494.87010	70	
495.08940	24	
496.79506	116	
503.07849	134	
503.84430	66	
504.92145	90	
506.52197	96	
508.79716	136	
508.90216	76	
509.01660	68	
509.12666	100	
509.82461	68	
510.03506	42	
510.86207	46	
512.28890	128	
512.80051	46	
513.43126	64	
514.76250	26	
516.78687	106	
516.84744	74	
518.78702	70	
519.81905	88	
522.88255	76	
523.30813	116	
524.37176	116	
526.80420	48	
526.85202	78	
528.83251	150	
531.78434	84	
532.91613	58	
533.08262	24	
533.86948	76	
534.13206	36	
535.86913	122	1+
536.78519	78	
540.01104	30	
540.86592	22	
544.80133	166	
544.88239	84	
545.82670	76	
554.79149	96	1+
554.90027	92	
572.84714	66	
626.65677	130	
676.75135	52	
688.12060	84	
724.79289	44	
780.71536	58	
END IONS

###FS:    #m/z: 527.12783 #charge 3+
###MS: 3
###MSMS: 36
BEGIN IONS
TITLE=Cmpd 34, +MS2(527.1278), 25.5eV, 0.1min #36
RTINSECONDS=2.455
SCANS=3,36
PEPMASS=527.12783	8054
CHARGE=3+
214.92615	134	
215.91477	66	
218.91941	104	
228.92764	138	1+
232.93179	192	
233.92881	108	
246.94787	112	
250.53483	66	
250.72449	28	
250.94616	108	
250.97953	90	
252.96006	60	
259.06893	78	
260.98127	102	
264.95737	112	
265.95882	118	
270.05426	46	
278.96127	98	
279.02728	74	
280.86447	54	
290.93551	24	
307.00586	52	
320.99700	66	
348.94337	82	
354.14880	122	
357.87987	72	
363.06853	96	
368.90846	50	
369.89257	50	
376.84307	84	
380.89031	62	
383.85362	116	
386.90674	122	
387.89844	40	
396.85718	76	
400.86713	90	
409.86128	46	
410.87185	116	
412.87104	92	
413.87367	98	
417.03759	42	
420.91784	78	
426.83750	76	
428.83295	32	
429.85061	514	1+
429.93737	52	
430.91324	50	
431.16849	96	
433.80548	100	
434.79550	44	
442.20517	90	
445.42877	114	
447.54602	20	
447.86719	240	
447.93803	52	
448.41476	134	
448.85898	230	
448.94311	68	
449.80161	100	
450.85389	78	
452.86961	48	
454.95626	108	
460.83378	54	
463.13214	156	
464.87075	136	
465.85877	96	
466.85845	216	
467.89050	76	
469.81291	98	
470.91123	54	
471.84803	28	
472.80174	40	
473.80543	82	
474.38856	114	
474.81871	136	
477.58042	32	
478.87274	30	
482.77607	40	
482.83474	78	
482.90915	60	
483.57964	80	
484.66984	42	
484.83810	66	
485.84616	78	
485.90900	50	
486.46253	34	
486.85371	120	
487.60217	38	
487.79242	36	
487.83355	86	
490.86128	176	
491.84447	144	
492.82823	262	
497.30431	68	
498.00583	34	
498.85329	122	
502.33165	178	1+
503.79105	122	
505.80233	128	
508.77651	44	
508.85265	154	
510.84681	108	
513.30989	26	
514.81757	58	
515.82106	364	1+
516.98295	68	
520.79909	104	
523.87949	64	
526.42775	30	
526.83091	110	
526.88881	36	
527.82433	80	
528.80092	60	
529.06695	60	
529.10990	92	
538.90942	64	
542.87372	68	
549.34646	68	
640.74931	46	
646.99387	80	
683.72523	64	
726.75832	28	
740.69562	82	
892.70570	354	1+
995.62370	316	1+
END IONS

###FS:    #m/z: 521.46424 #charge 3+
###MS: 3
###MSMS: 37
BEGIN IONS
TITLE=Cmpd 35, +MS2(521.4642), 25.4eV, 0.1min #37
RTINSECONDS=2.495
SCANS=3,37
PEPMASS=521.46424	11774
CHARGE=3+
199.03240	128	
214.92229	310	
215.01246	36	
219.92695	98	
226.07270	26	
228.79778	24	
228.93035	146	
232.95294	80	
235.01820	110	
246.94583	198	
247.00330	64	
250.93224	232	
260.97109	134	
264.95956	142	
267.95407	90	
278.95978	76	
279.97072	102	
280.10656	44	
283.88557	80	
299.91485	28	
300.06561	64	
301.05711	66	
301.10405	104	
308.91891	76	
332.86246	52	
337.91282	50	
345.00065	80	
346.97280	26	
359.60008	84	
360.41213	50	
368.30806	32	
368.87812	112	
369.91810	54	
376.89377	64	
379.87808	86	
380.88682	82	
386.88283	226	
390.91885	70	
394.91311	78	
397.86512	86	
398.94897	36	
400.91427	78	
400.96157	56	
404.92179	136	
406.87387	46	
408.91564	90	
410.91484	76	
413.88276	92	
419.87511	80	
421.04394	88	
422.89732	70	
425.81466	52	
425.85064	58	
428.26402	22	
428.86041	150	
429.83807	50	
430.84131	86	
431.99792	100	
432.83894	122	
434.85111	52	
437.29119	54	
438.76398	108	
440.84009	62	
444.34986	80	
446.85688	1082	1+
446.98841	110	
447.77139	32	
447.90022	86	
452.84764	74	
456.86886	86	
456.92435	74	
457.85768	74	
464.77707	90	
464.86828	248	
465.88547	190	
465.94266	32	
466.47193	104	
466.86075	144	
468.87547	80	
473.80737	82	
476.44800	22	
476.78945	110	
476.85878	82	
477.41134	32	
480.24124	76	
480.80001	88	
480.85981	30	
482.78854	78	
482.83383	76	
482.89730	76	
484.20761	48	
484.82274	84	
488.30238	80	
488.86168	58	
492.87185	84	
493.00367	72	
493.16597	50	
494.81701	302	
495.88510	30	
498.83886	70	
499.87827	78	
501.34804	120	
501.85021	432	1+
502.38086	50	
503.80309	144	
509.81133	94	
510.83385	88	
510.94693	86	
511.34984	96	
512.82588	74	
514.85438	90	
516.82203	40	
519.79986	94	
520.01003	44	
520.84405	168	
520.90753	68	
521.80738	66	
521.86223	144	
522.29392	106	
526.85728	42	
528.81953	98	
538.85755	162	
539.11057	34	
562.21930	110	
588.72517	90	
768.73795	76	
786.69245	74	
890.46824	92	1+
END IONS

###FS:    #m/z: 472.82790 #charge 2+
###MS: 3
###MSMS: 38
BEGIN IONS
TITLE=Cmpd 36, +MS2(472.8279), 24.5eV, 0.1min #38
RTINSECONDS=2.5365
SCANS=3,38
PEPMASS=472.82790	24518
CHARGE=2+
214.91458	508	
215.06599	130	
218.90707	90	
228.93995	92	
232.92747	844	1+
236.91828	118	
237.01479	108	
246.94779	206	
247.01878	82	
248.95367	94	
250.85586	36	
250.93415	804	
250.97337	102	
251.09397	68	
252.94780	100	
264.94787	608	1+
264.98724	82	
266.90874	88	
274.49983	86	
278.96592	94	
292.05891	106	
299.02803	52	
302.93226	114	
309.26010	64	
312.90510	96	
319.80854	96	
320.86641	110	
320.94522	116	
326.85380	94	
331.02115	106	
333.15521	134	
336.91589	160	
343.88501	58	
346.96502	88	
350.92093	116	
353.86619	84	
360.24185	78	
360.66074	40	
360.85300	134	
364.90347	66	
368.88066	254	
368.92620	88	
370.87652	238	1+
372.88939	170	
373.95437	78	
376.86187	150	
377.07165	82	
378.86570	172	
378.99315	98	
379.03253	124	
380.88491	264	
382.02069	66	
382.90217	98	
383.82246	122	
384.29724	56	
384.89384	68	
386.90633	144	
387.88838	44	
388.88302	84	
389.84445	70	
390.72348	36	
391.08178	94	
392.39625	52	
392.88179	266	
393.31823	110	
393.86302	88	
394.90067	138	
395.00710	76	
395.86823	72	
396.87982	174	
396.92644	80	
397.91830	34	
398.80983	98	
398.88803	132	
400.87254	42	
402.90522	86	
404.81820	110	
404.92025	46	
406.27599	48	
408.84951	144	
408.91572	82	
409.90278	70	
410.89562	176	
411.88774	66	
412.88072	438	
414.88290	136	
415.87494	58	
416.86025	206	
420.88176	50	
422.88297	94	
425.82539	104	
426.08392	74	
426.15025	94	
428.90937	88	
430.08367	94	
430.87073	276	1+
430.99369	56	
431.20402	34	
431.77943	56	
432.87066	100	
432.93619	40	
433.83736	180	1+
433.88809	116	
434.90658	48	
436.84955	136	
436.92994	100	
438.89737	34	
443.83002	80	
444.08449	92	
444.13937	80	
444.86171	204	
445.07752	46	
445.81063	60	
445.86800	156	
446.78816	70	
446.84946	80	
447.15892	74	
447.92154	62	
448.86885	54	
452.84825	86	
453.84930	40	
454.30803	70	
454.84757	66	
454.92828	114	
455.33710	100	
455.87981	222	
456.86632	172	
458.28497	42	
459.30265	118	
462.87865	336	1+
464.83486	94	
464.88585	72	
465.81394	80	
466.41615	84	
466.71611	62	
466.85283	40	
466.91956	62	
469.84330	62	
471.81252	112	
472.87629	42	
472.95515	50	
473.87593	130	
474.86727	94	
478.31558	130	
488.79718	92	
490.19560	78	
490.87557	64	
492.87988	70	
500.85876	80	
508.93861	74	
564.80472	62	
579.26949	100	
624.79100	78	
626.80917	84	
720.70864	78	
722.71627	62	
836.70043	144	1+
END IONS

###FS:    #m/z: 594.76617 #charge 3+
###MS: 3
###MSMS: 39
BEGIN IONS
TITLE=Cmpd 37, +MS2(594.7662), 26.9eV, 0.1min #39
RTINSECONDS=2.576
SCANS=3,39
PEPMASS=594.76617	23986
CHARGE=3+
214.91830	312	
218.91904	50	
223.08868	70	
228.97001	44	
232.94765	118	
233.92850	76	
234.10050	80	
239.09370	92	
241.08786	84	
246.92923	78	
246.96628	128	
250.93034	86	
251.94133	52	
264.96165	76	
265.04261	76	
282.76812	46	
283.96028	94	
285.99552	76	
297.08833	104	
299.07075	90	
309.95942	22	
313.03541	84	
356.04875	74	
364.89884	102	
384.85930	66	
389.90794	142	
399.86469	50	
420.19783	66	
448.85035	36	
454.90000	100	
456.88116	76	
458.80698	78	
476.86327	52	
480.74321	110	
494.83661	74	
494.94787	82	
496.84583	72	
498.41031	162	
501.72420	98	
504.83155	42	
513.79384	78	
514.14627	38	
514.83044	104	
516.78011	70	
521.44072	100	
531.27987	98	
531.78831	88	
531.84375	66	
533.83080	54	
534.89943	32	
538.81977	60	
539.83204	130	
540.77769	40	
542.76450	72	
543.63970	104	
549.53381	34	
549.79660	108	
556.77790	58	
558.77964	84	
566.81132	92	
567.77487	118	
575.78091	186	1+
575.83545	56	
594.76270	108	
638.66969	148	
END IONS

###FS:    #m/z: 525.12799 #charge 3+
###MS: 40
###MSMS: 41
BEGIN IONS
TITLE=Cmpd 38, +MS2(525.1280), 25.5eV, 0.1min #41
RTINSECONDS=4.569
SCANS=40-41
PEPMASS=525.12799	9498
CHARGE=3+
214.92151	618	1+
216.89925	84	
228.94119	78	
232.92465	528	
232.96573	108	
235.07082	80	
246.14802	84	
246.94122	382	
247.12242	114	
250.93385	482	1+
264.95420	518	
273.09354	92	
287.10655	92	
289.06818	116	
301.04310	82	
307.07031	102	
317.14990	106	
319.14021	92	
326.92890	88	
350.90767	134	
356.82857	108	
366.84234	122	
368.88235	156	
370.87255	78	
371.92076	102	
372.85747	124	
376.89753	388	
378.88092	80	
380.88696	90	
384.83550	200	
384.90499	88	
386.91099	80	
388.87649	86	
392.83376	98	
394.90549	480	
394.96398	164	
395.87326	102	
398.90108	192	
404.83606	128	
408.12042	114	
408.99134	78	
411.29903	122	
411.95288	124	
412.85837	140	
412.92278	458	1+
413.78903	102	
413.84673	120	
415.81679	124	
415.86294	88	
416.79686	94	
416.92462	98	
422.84016	80	
425.83563	114	
427.12595	86	
428.84455	1120	1+
429.91400	106	
430.86495	198	
432.83681	208	
433.75197	128	
433.81832	86	
434.83899	116	
434.87168	132	
436.81363	100	
439.83859	82	
440.80801	236	
440.86268	122	
441.85158	96	
444.83052	90	
446.85577	3122	1+
447.96308	98	
449.37941	102	
449.81752	98	
450.80853	166	
451.84261	78	
452.80783	158	
454.25634	194	
454.90036	98	
458.83680	386	
459.80555	134	
460.84170	110	
461.81136	104	
462.86042	100	
464.86724	810	1+
465.04854	86	
465.17917	112	
465.81476	106	
466.80825	108	
468.27907	92	
468.82575	942	1+
469.80379	96	
471.88885	212	1+
472.07124	106	
472.84180	144	
473.82837	102	
475.33817	144	
476.32487	78	
476.81274	258	
477.80672	216	
477.86231	152	
478.84119	334	
478.90791	96	
480.88735	82	
480.96152	88	
481.32476	132	
482.82204	440	1+
485.29600	124	
485.86257	104	
486.83094	878	1+
486.90710	120	
487.89211	84	
488.83047	126	
489.27506	146	1+
489.31948	122	
489.85841	110	
490.34129	160	
490.81990	198	
491.82533	96	
492.31409	142	
494.31038	96	
494.82805	116	
495.80609	168	
496.81184	1040	1+
496.92393	196	
497.03354	78	
498.82823	80	
498.88224	100	
499.47993	140	
499.81934	198	
500.35265	90	
500.83882	136	
500.90042	90	
502.80623	202	
503.32503	136	
503.86097	118	
504.83628	230	
504.89006	120	
505.84426	192	
506.84700	392	
510.81696	160	
510.89304	128	
511.32794	78	
512.79387	96	
513.34258	126	
514.82746	752	
515.86180	84	
516.83686	164	
518.81478	150	
518.88408	92	
521.36858	122	
524.84724	404	1+
529.79831	86	
532.82791	146	
538.91041	78	
543.80673	180	1+
544.99837	100	
560.80564	96	
605.76488	146	
609.76678	120	
620.08646	106	
622.79042	92	
636.71609	106	
759.71396	92	
798.67398	178	1+
799.67348	118	1+
815.68012	90	
825.99772	132	
884.67226	398	1+
893.80637	216	1+
906.64970	130	1+
926.64948	282	1+
962.61141	216	1+
972.27163	114	1+
978.51263	92	1+
1014.62891	400	1+
1337.92393	262	1+
END IONS

###FS:    #m/z: 529.12749 #charge 6+
###MS: 40
###MSMS: 42
BEGIN IONS
TITLE=Cmpd 39, +MS2(529.1275), 25.6eV, 0.1min #42
RTINSECONDS=4.61
SCANS=40,42
PEPMASS=529.12749	8960
CHARGE=6+
214.92043	310	
228.93810	62	
232.95150	234	
246.58774	28	
247.05566	56	
247.94945	50	
250.93826	356	1+
254.94409	100	
260.96595	110	
264.95129	144	
266.95405	166	
267.24438	82	
274.97883	54	
282.85396	26	
292.98900	128	
305.97491	64	
310.90612	106	
311.58466	38	
313.12659	106	
327.14179	102	
338.86907	38	
346.94146	74	
348.88919	60	
373.91191	52	
380.91122	68	
384.94121	52	
385.02560	32	
394.86095	68	
394.94252	82	
396.86760	58	
398.89979	48	
409.85031	92	
410.84645	46	
415.93267	86	
417.34971	36	
417.91241	44	
424.81327	62	
425.45037	96	
429.14802	34	
429.84457	48	
430.75476	128	
430.84777	104	
430.92931	54	
431.65377	46	
432.85975	160	
433.44428	166	
438.84079	92	
444.87430	90	
446.87772	108	
447.86409	80	
450.80991	84	
450.86827	62	
456.82874	58	
456.86758	96	
457.31728	106	
458.80844	52	
458.86118	22	
462.82653	28	
465.82153	74	
466.83112	192	1+
467.89768	82	
471.87676	100	
473.80557	86	
477.87921	42	
481.82520	104	
481.90692	82	
482.83635	82	
484.94839	60	
487.55585	194	
488.80841	356	1+
490.84542	106	
492.88827	270	
493.83440	204	
496.81766	52	
497.53800	34	
497.59658	24	
499.85519	96	
500.81274	52	
500.94706	40	
501.86875	74	
502.00964	90	
503.04982	90	
505.83437	38	
507.34431	94	
509.83806	554	1+
510.32957	106	
510.91587	334	1+
511.48466	28	
512.89682	52	
516.21756	26	
518.09424	98	
518.84289	82	
524.86674	58	
527.87835	58	
528.84371	110	
528.90117	36	
529.05502	624	1+
529.78158	94	
530.11534	32	
538.82471	94	
546.89313	66	
563.87490	42	
571.60452	90	
589.77405	22	
622.57515	42	
634.25045	110	
667.14081	110	
710.77422	48	
717.95355	68	
948.65280	308	1+
968.65021	412	1+
END IONS

###FS:    #m/z: 570.77755 #charge 1+
###MS: 40
###MSMS: 43
BEGIN IONS
TITLE=Cmpd 40, +MS2(570.7776), 26.4eV, 0.1min #43
RTINSECONDS=4.652
SCANS=40,43
PEPMASS=570.77755	26230
CHARGE=1+
214.91319	152	
218.96116	52	
232.92464	70	
233.93474	132	
246.71365	36	
246.94467	98	
250.83881	34	
250.93636	226	
259.07042	78	
260.95529	176	
264.95325	174	
264.99893	120	
305.00198	28	
346.89201	86	
369.91105	84	
378.86532	66	
380.87664	98	
385.88909	70	
386.90643	48	
402.90067	74	
422.84902	88	
422.96215	84	
428.88055	64	
432.89868	78	
444.82079	74	
445.05253	70	
446.86996	88	
447.85495	74	
448.40487	24	
452.23858	20	
456.85012	148	
460.78923	64	
461.08534	26	
464.75670	100	
464.86628	120	
466.74924	44	
466.82079	108	
468.81879	74	
470.09224	166	
470.87670	136	
472.08077	104	
472.47637	132	
473.71416	112	
474.54353	102	
476.77123	116	
476.84000	58	
478.72216	44	
480.07481	130	
482.82952	94	
482.92771	68	
484.77632	56	
484.81520	60	
485.41796	136	
486.87552	88	
490.07515	68	
490.82378	54	
491.54351	28	
491.86728	84	
492.82764	274	1+
494.81930	144	
494.94791	68	
497.84147	52	
499.41391	142	
507.81783	84	
508.81012	142	
510.09323	100	
510.83414	20	
511.87647	22	
512.81411	70	
516.78722	26	
516.88336	58	
517.79543	80	
520.86951	120	
523.80779	84	
524.79812	44	
524.84806	36	
525.76916	94	
526.79302	138	
526.87105	84	
528.84893	98	
530.77267	70	
530.85334	38	
532.81862	54	
533.08551	62	
533.82592	38	
534.68935	66	
534.82480	28	
534.93136	80	
535.82695	102	
542.80294	92	
543.78475	112	
544.80476	86	
548.81954	36	
551.81721	68	
552.81092	118	
554.01101	26	
554.78540	62	
554.96924	30	
560.82779	116	
569.82304	92	
570.79274	254	1+
570.84345	54	
570.96291	44	
571.38449	74	
END IONS

###FS:    #m/z: 564.78257 #charge 1+
###MS: 40
###MSMS: 44
BEGIN IONS
TITLE=Cmpd 41, +MS2(564.7826), 26.3eV, 0.1min #44
RTINSECONDS=4.6945
SCANS=40,44
PEPMASS=564.78257	25750
CHARGE=1+
214.92043	314	1+
215.10067	28	
215.95339	56	
230.72794	26	
231.49859	28	
232.92808	182	
248.05273	44	
248.96859	28	
250.93306	110	
253.67069	40	
264.94782	132	
265.95883	74	
282.95403	82	
295.00575	62	
298.86977	80	
342.91619	84	
364.89873	100	
368.90168	94	
392.93274	72	
394.89796	138	
396.91749	108	
398.87176	108	
403.89187	124	
410.92005	32	
410.96530	20	
416.85059	68	
422.86685	44	
426.95412	70	
428.84222	66	
431.89395	106	
432.82838	94	
446.84882	136	
453.82023	98	
454.66872	22	
455.09071	100	
464.07638	142	
464.87536	56	
468.21807	24	
468.83588	56	
472.85777	36	
474.73002	26	
478.53834	66	
480.87750	36	
483.41877	76	
485.34149	102	
488.82447	66	
488.86693	62	
490.87055	80	
490.91833	56	
492.51406	118	
495.89898	72	
497.42043	46	
502.79935	84	
502.84143	78	
505.80319	88	
506.86935	50	
509.09204	80	
509.26786	120	
511.80323	100	
512.83732	64	
513.78756	54	
515.02824	30	
516.81659	186	
517.78147	234	
518.86289	234	1+
520.39845	72	
521.08348	80	
522.86975	66	
523.79086	76	
529.85245	80	
530.80782	124	
535.79188	98	1+
537.30208	158	
545.78122	110	
546.70761	26	
546.80586	26	
546.86928	56	
548.79661	110	
548.87951	82	
554.79373	156	
554.87745	90	
558.82120	30	
566.80502	388	
566.90480	92	
END IONS

###FS:    #m/z: 501.14060 #charge 3+
###MS: 40
###MSMS: 45
BEGIN IONS
TITLE=Cmpd 42, +MS2(501.1406), 25.0eV, 0.1min #45
RTINSECONDS=4.7395
SCANS=40,45
PEPMASS=501.14060	8076
CHARGE=3+
214.91512	396	1+
218.91470	78	
228.94226	116	
231.04946	32	
232.93091	458	1+
234.93026	80	
236.94210	76	
237.98279	68	
242.94242	76	
246.15252	70	
246.94229	156	
247.04450	86	
250.93395	420	
252.93558	74	
254.91969	92	
258.98476	140	
260.95198	188	
261.00107	38	
261.16840	24	
264.95273	430	1+
268.94221	56	
278.97582	270	
282.87335	98	
282.96736	80	
284.95711	100	
291.01344	68	
300.94367	154	
302.01081	100	
304.93001	44	
305.96994	62	
315.98829	94	
316.94562	56	
342.95498	40	
346.88704	62	
354.80150	78	
356.88343	68	
362.87690	160	
378.86406	94	
379.93244	82	
380.88972	88	
388.87208	82	
392.26620	52	
392.96316	88	
394.90032	136	
396.47429	34	
396.87037	66	
396.92870	102	
397.83388	48	
407.82830	64	
408.99015	64	
409.48124	24	
411.34147	126	
412.90756	86	
414.91645	54	
416.83316	100	
417.38124	144	
417.86327	88	
418.33097	144	
418.89572	118	
420.97876	88	
421.97293	146	
422.76746	102	
423.74623	128	
425.83629	88	
426.76875	128	
427.28974	74	
427.35448	90	
429.00557	78	
429.11027	58	
433.79576	104	
437.83224	198	
440.84144	106	
440.91180	122	
441.16865	28	
441.81309	124	
442.83128	156	
444.83556	144	
445.42481	122	
446.83272	186	
447.83740	82	
448.84857	70	
448.91409	100	
451.85304	140	
452.09662	38	
453.81906	66	
453.87607	48	
454.86301	48	
456.77466	90	
456.85274	134	
458.36915	36	
458.92459	50	
459.85972	72	
460.08443	152	
462.82850	74	
463.82243	120	
463.90128	64	
464.81540	194	
464.87524	60	
466.89503	24	
467.84744	48	
470.83747	64	
471.83634	158	
474.01227	88	
474.16722	36	
474.86372	106	
474.93941	112	
476.87390	74	
478.89039	58	
480.84325	62	
481.79732	126	
481.85753	130	
482.82236	92	
482.86358	78	
483.86325	42	
484.47420	40	
486.77233	70	
486.83496	48	
488.12813	54	
489.80577	110	
490.82511	66	
490.89268	116	
492.83398	52	
493.20984	152	
499.83721	100	
500.86118	216	1+
500.97232	132	
502.83456	64	
509.81925	98	
510.89961	56	
517.86378	208	1+
518.82173	74	
524.86537	72	
536.23714	86	
540.85490	62	
584.79382	64	
599.74339	60	
610.68003	84	
696.73060	66	
706.73902	120	
710.72410	60	
730.74676	44	
736.77924	90	
944.65740	314	1+
END IONS

###FS:    #m/z: 588.77163 #charge 3+
###MS: 40
###MSMS: 46
BEGIN IONS
TITLE=Cmpd 43, +MS2(588.7716), 26.8eV, 0.1min #46
RTINSECONDS=4.7845
SCANS=40,46
PEPMASS=588.77163	24832
CHARGE=3+
214.91447	116	
228.93043	76	
232.92232	100	
238.36219	58	
246.94581	142	
253.49713	28	
264.94864	180	
265.97018	64	
314.86756	96	
328.92109	106	
368.88356	82	
380.88567	172	
387.96012	56	
415.06061	124	
428.84394	76	
430.91712	54	
444.84812	98	
446.85510	180	
448.85396	78	
463.77006	146	
464.87660	50	
465.83112	116	
468.94581	26	
478.40121	130	
479.30332	38	
479.74064	98	
480.76641	114	
482.73182	154	
482.84116	82	
484.75749	92	
489.74231	126	
490.73874	124	
491.80957	40	
492.86925	146	
494.30317	96	
494.38672	40	
494.74132	82	
494.80871	128	
494.86949	36	
497.79269	42	
498.16543	124	
500.84264	78	
500.89516	68	
501.78300	76	
502.38700	130	
504.80852	80	
505.70873	128	
508.81332	198	
510.81960	50	
510.87458	34	
512.05182	102	
513.78956	96	
515.75198	100	
516.84132	32	
517.42018	32	
518.41489	24	
518.81182	216	
519.85192	186	1+
520.76121	34	
522.82945	74	
523.29076	124	
523.36997	164	
526.81156	42	
528.82360	82	
532.81777	250	
533.12665	106	
534.32302	34	
534.86702	82	
536.80136	80	
537.30786	80	
541.81395	288	1+
541.88806	72	
545.77689	108	
546.78983	74	
548.79357	52	
549.67143	26	
549.79069	96	
550.83224	132	
551.91864	46	
552.78919	70	
552.92220	48	
553.83270	58	
554.76437	46	
557.38803	24	
558.98591	36	
559.81279	310	1+
562.79837	128	
562.86535	68	
567.87517	42	
569.81403	96	
570.79192	122	
571.79144	86	
577.75921	78	
578.83547	90	
583.29204	112	
587.78761	246	1+
587.82657	84	
589.09636	76	
592.58971	24	
598.83654	106	
600.40697	76	
608.04753	50	
626.80830	76	
633.68400	148	
714.76960	68	
951.78041	146	
964.69516	28	
END IONS

###FS:    #m/z: 606.75991 #charge 3+
###MS: 40
###MSMS: 47
BEGIN IONS
TITLE=Cmpd 44, +MS2(606.7599), 27.0eV, 0.1min #47
RTINSECONDS=4.829
SCANS=40,47
PEPMASS=606.75991	23862
CHARGE=3+
214.91881	314	1+
230.95342	82	
232.92342	194	
236.92194	94	
246.94343	184	
250.93446	274	
264.95692	102	
299.97409	90	
367.93511	44	
373.92197	78	
380.90420	78	
382.92342	28	
384.88887	40	
431.87880	48	
446.88894	66	
447.85379	138	
448.83864	94	
456.82976	100	
458.84036	122	
462.83878	96	
463.83386	88	
468.05898	48	
468.81836	62	
470.82606	86	
473.89713	58	
486.05893	108	
490.78342	156	
491.73391	108	
492.88115	60	
496.82805	92	
500.38335	126	
500.88962	82	
506.07423	172	
506.48130	30	
507.05594	40	
508.06716	118	
508.43072	30	
508.55190	24	
508.82931	498	1+
509.40809	32	
509.73684	86	
511.36928	98	
513.71760	136	
514.06333	74	
514.44292	34	
514.79518	72	
515.05599	148	
517.82617	102	
518.17343	54	
518.68134	126	
518.80134	56	
521.73086	98	
524.10133	88	
528.83927	52	
530.38833	24	
534.78571	66	
536.77208	84	
536.85438	38	
540.25674	94	
540.89278	76	
546.85304	52	
547.76860	132	
548.79312	82	
549.83301	40	
551.76978	62	
553.79953	38	
560.80635	68	
561.82701	50	
563.81893	76	
566.81130	246	1+
566.87906	70	
568.24974	124	
568.78858	100	
569.82325	66	
570.74956	32	
571.83009	24	
573.28061	70	
574.75596	36	
574.80524	82	
577.77850	44	
577.98051	40	
578.79625	122	
583.77169	80	
585.83622	92	
590.77606	110	
597.78144	56	
605.71734	74	
606.07191	26	
606.29080	30	
609.22651	98	
613.79795	88	
622.79802	46	
626.79450	72	
1058.60965	38	
END IONS

###FS:    #m/z: 600.76286 #charge 3+
###MS: 40
###MSMS: 48
BEGIN IONS
TITLE=Cmpd 45, +MS2(600.7629), 27.0eV, 0.1min #48
RTINSECONDS=4.8755
SCANS=40,48
PEPMASS=600.76286	23756
CHARGE=3+
214.91096	152	
215.03753	28	
216.18441	28	
228.92643	142	
229.06000	22	
230.84995	24	
232.92607	182	
247.50015	38	
250.93414	176	
256.93032	72	
264.95633	96	
282.97089	60	
292.98025	100	
349.04132	56	
360.02454	64	
370.83190	72	
376.89530	46	
398.92442	38	
412.92106	36	
446.84696	166	
450.85933	88	
452.75345	148	
454.87910	82	
460.86819	76	
464.86150	80	
464.94114	56	
473.38835	88	
481.02547	154	
484.81552	104	
487.79946	78	
494.84603	60	
498.39073	26	
499.77325	106	
500.80760	148	
502.42359	100	
504.80493	94	
505.27111	130	
507.38532	142	
508.48352	26	
510.14609	130	
510.78075	80	
512.72275	130	
514.43274	124	
515.41481	112	
516.39811	114	
516.80954	60	
519.27355	102	
520.36889	102	
520.95546	158	
521.38300	116	
521.71196	128	
526.80260	50	
528.83050	88	
530.83789	54	
531.81006	26	
532.79983	90	
534.22686	86	
535.39892	110	
537.23552	26	
544.76090	36	
545.80321	176	
547.94432	100	
548.77663	56	
551.77085	124	
553.78518	148	
553.84045	26	
553.94982	44	
558.77936	68	
561.23038	86	
562.28130	98	
562.65408	24	
562.81629	146	
564.76787	80	
566.80309	170	
567.79986	126	
568.25759	80	
572.82966	88	
574.82380	118	
574.87795	46	
576.81902	68	
580.76771	88	
581.74889	56	
581.79404	64	
583.81565	76	
583.86194	54	
603.09654	60	
603.17514	74	
618.78060	90	
END IONS

###FS:    #m/z: 590.76840 #charge 1+
###MS: 40
###MSMS: 49
BEGIN IONS
TITLE=Cmpd 46, +MS2(590.7684), 26.8eV, 0.1min #49
RTINSECONDS=4.921
SCANS=40,49
PEPMASS=590.76840	24098
CHARGE=1+
213.03804	116	
214.92576	64	
228.92701	94	
232.92324	186	
264.94813	104	
277.00265	82	
278.96528	102	
327.05761	84	
330.86806	120	
355.05910	152	
362.88417	120	
395.89358	92	
399.90245	62	
406.83224	140	
422.90965	66	
430.86751	102	
432.80735	44	
434.96707	84	
440.85651	134	
447.84981	70	
453.46161	44	
472.80569	48	
476.85712	58	
478.06276	118	
481.10421	132	
484.86688	40	
487.34320	28	
487.40255	70	
487.86868	42	
488.55695	100	
489.45878	44	
491.40146	152	
492.83353	146	
494.81253	252	
495.02839	50	
503.08403	110	
509.81431	102	
510.82618	94	
511.84443	190	
512.79025	156	
515.43804	146	
516.77951	50	
516.82155	158	1+
517.05109	162	
522.78709	108	
526.78553	94	
528.83379	46	
530.82190	102	
532.93917	36	
534.84462	66	
536.77285	70	
537.80686	28	
538.83722	144	
544.76692	64	
544.94371	70	
545.98103	110	
546.82421	78	
548.90973	76	
550.78870	58	
550.86896	64	
553.77800	46	
554.77807	74	
554.85923	100	
555.88021	64	
561.81535	108	
562.80170	140	
562.91710	50	
563.01524	114	
563.43040	26	
572.79970	128	1+
572.99109	92	
576.76416	130	
579.83999	64	
589.80860	42	
590.77921	32	
590.82541	62	
591.76717	34	
594.80716	78	
END IONS

###FS:    #m/z: 558.11208 #charge 5+
###MS: 40
###MSMS: 50
BEGIN IONS
TITLE=Cmpd 47, +MS2(558.1121), 26.2eV, 0.1min #50
RTINSECONDS=4.9685
SCANS=40,50
PEPMASS=558.11208	13536
CHARGE=5+
214.80795	88	
214.93670	146	
218.82337	22	
228.93060	76	
230.85057	38	
232.92411	226	
236.91046	120	
247.07679	62	
248.97015	82	
250.93792	300	1+
264.83510	24	
264.97310	82	
265.95268	84	
275.04396	76	
283.04686	44	
283.34166	74	
289.10464	72	
330.93374	108	
336.95607	92	
358.87901	100	
369.87483	80	
370.38065	52	
378.86345	72	
378.96707	132	
397.53391	22	
409.92409	62	
414.70048	36	
416.87591	70	
424.33526	170	
426.81618	90	
426.93613	74	
427.85121	24	
432.86183	96	
433.81760	80	
438.98572	50	
445.81166	108	
447.07223	106	
447.70911	44	
452.89240	100	
459.02989	28	
460.41259	108	
464.81867	128	
465.27180	130	
470.87322	40	
472.31429	56	
472.91458	98	
475.26528	48	
477.79892	52	
478.88102	22	
479.87248	38	
480.83761	288	1+
480.90203	140	
484.80268	68	
485.79408	122	
486.81209	106	
486.86461	114	
490.87345	116	
491.79601	82	
492.81634	52	
493.79628	102	
494.81782	228	1+
495.43185	94	
502.81866	148	
503.83168	100	
504.90427	48	
509.77153	64	
512.81046	418	1+
514.85892	66	
515.82529	80	
516.82054	312	1+
518.63853	38	
518.80522	74	
519.10581	30	
519.29272	68	
520.29183	104	
520.83525	56	
521.86717	38	
526.79907	84	
529.79909	104	
530.41256	28	
530.81950	538	1+
533.28656	30	
534.83660	118	
540.80715	66	
541.82763	56	
548.78321	106	
549.85871	60	
557.76936	98	
558.70345	24	
559.21601	40	
559.33942	26	
560.80599	64	
562.79717	98	
563.97489	44	
574.79265	62	
604.57058	42	
630.78987	42	
633.74216	122	
678.79523	82	
714.81074	110	
911.62970	24	
END IONS

###FS:    #m/z: 568.77984 #charge 1+
###MS: 40
###MSMS: 51
BEGIN IONS
TITLE=Cmpd 48, +MS2(568.7798), 26.4eV, 0.1min #51
RTINSECONDS=5.0155
SCANS=40,51
PEPMASS=568.77984	24198
CHARGE=1+
214.91567	406	
232.93402	224	
236.91825	68	
236.95805	62	
240.85506	50	
246.43978	30	
246.93453	156	
250.93465	222	
260.95801	78	
261.03411	62	
264.94248	88	
266.22707	52	
283.20875	44	
286.88891	68	
314.88585	84	
333.15580	62	
347.00800	110	
349.04214	88	
394.88089	96	
412.93885	64	
414.87442	84	
429.06387	24	
436.85820	108	
446.84240	54	
455.04717	34	
457.27326	108	
460.76216	98	
462.85399	88	
463.28554	114	
464.86234	48	
470.39871	130	
472.77168	164	
472.84818	180	
474.73803	82	
475.08227	122	
476.84044	68	
480.81026	52	
480.86241	164	
481.03540	42	
489.84930	74	
490.85413	92	
491.84347	64	
492.83407	162	
492.88571	64	
497.80824	114	
498.83096	98	
500.28272	164	
501.72948	110	
504.31521	128	
506.81724	46	
507.82386	48	
508.08876	100	
511.35068	174	
513.86051	56	
514.32299	66	
516.77580	98	
518.79772	32	
519.26126	60	
520.28454	108	
522.76616	218	1+
524.29443	118	
524.81446	188	
526.32540	36	
526.78070	68	
526.87045	78	
526.94734	140	
527.29829	44	
528.06078	54	
528.88346	24	
529.39056	26	
531.99772	38	
532.77611	86	
532.82810	324	1+
533.60630	136	
533.77615	106	
539.93980	58	
540.37206	52	
540.83137	78	
541.81573	100	
541.87143	42	
542.75107	62	
547.15876	34	
548.80716	64	
549.78565	104	
550.81944	526	1+
558.80939	98	
559.61307	126	
560.82443	84	
563.80125	70	
567.80440	104	
568.80008	584	1+
568.93959	30	
569.70989	32	
569.90959	34	
570.90813	66	
END IONS

###FS:    #m/z: 658.73743 #charge 1+
###MS: 40
###MSMS: 52
BEGIN IONS
TITLE=Cmpd 49, +MS2(658.7374), 27.0eV, 0.1min #52
RTINSECONDS=5.062
SCANS=40,52
PEPMASS=658.73743	22224
CHARGE=1+
214.92170	134	
232.71657	40	
232.92343	320	
250.93489	124	
296.87519	82	
302.05293	56	
348.89574	52	
389.16692	124	
474.45146	74	
500.24883	102	
508.13707	114	
528.04151	106	
529.35141	170	
530.18215	30	
531.73749	30	
533.21858	144	
536.09001	116	
536.78975	54	
541.76738	148	
544.20741	140	
544.53283	34	
544.72243	130	
545.36006	126	
546.69866	96	
549.79230	68	
550.05629	120	
550.18604	38	
551.34296	114	
553.19034	130	
553.81408	70	
556.67675	144	
557.66379	194	
559.15954	170	
566.93470	50	
568.03146	124	
568.79296	44	
578.26665	138	
578.73856	92	
584.81258	84	
586.80968	72	
589.37477	96	
589.72818	146	
589.77312	56	
596.77465	82	
598.78400	76	
599.23462	128	
602.77509	124	
612.78554	72	
614.76941	48	
614.83979	64	
615.75156	80	
615.83561	84	
616.78780	94	
620.77748	92	
631.77397	30	
641.81438	70	
650.78547	56	
END IONS

###FS:    #m/z: 615.08248 #charge 6+
###MS: 40
###MSMS: 53
BEGIN IONS
TITLE=Cmpd 50, +MS2(615.0825), 27.0eV, 0.1min #53
RTINSECONDS=5.11
SCANS=40,53
PEPMASS=615.08248	10244
CHARGE=6+
214.91912	130	
218.97770	90	
228.93138	172	
232.92750	230	
232.98087	88	
236.93481	114	
236.96578	78	
250.93762	112	
268.94377	60	
396.87806	52	
398.91527	68	
416.88780	84	
440.87539	74	
446.88913	90	
450.84963	72	
451.41271	64	
452.83527	62	
458.85342	58	
477.05927	100	
481.06993	140	
485.40126	112	
492.39178	54	
494.05219	128	
498.78360	52	
504.85092	62	
505.38952	98	
505.72844	282	
507.88975	104	
512.81821	56	
515.39005	124	
515.69527	154	
515.81547	48	
517.06696	110	
517.74383	222	
517.81454	46	
518.37094	114	
518.80997	274	1+
519.24067	28	
520.68685	138	
522.72535	100	
523.82073	50	
526.04511	148	
526.79279	98	
526.84350	28	
529.87048	92	
530.81266	52	
531.37103	104	
532.10053	26	
532.21274	122	
536.04948	118	
536.82713	100	
536.87698	94	
540.32561	64	
540.74805	80	
543.37650	80	
550.79022	84	
550.92393	64	
551.81538	122	
552.81807	100	
557.77842	262	1+
558.94768	38	
560.82344	82	
560.89193	46	
567.30386	86	
567.79662	386	1+
568.75042	74	
569.14501	66	
572.76039	134	
572.85931	62	
577.74166	82	
578.79077	58	
578.90033	44	
580.77560	96	
590.02770	54	
590.86318	76	
596.80063	66	
599.50143	28	
601.86490	50	
602.93944	26	
604.91891	140	
605.72678	70	
606.76660	62	
615.08744	96	
615.14605	82	
616.11853	114	
631.78894	62	
632.77079	74	
671.63259	102	
711.64764	86	
732.72830	38	
926.24514	24	
END IONS

###FS:    #m/z: 616.75648 #charge 3+
###MS: 40
###MSMS: 54
BEGIN IONS
TITLE=Cmpd 51, +MS2(616.7565), 27.0eV, 0.1min #54
RTINSECONDS=5.161
SCANS=40,54
PEPMASS=616.75648	22786
CHARGE=3+
203.01640	116	
214.92541	186	
214.96659	96	
228.93166	84	
232.94402	100	
234.93421	104	
250.93575	196	
254.93487	108	
257.09485	78	
260.94990	88	
264.94345	124	
274.18286	86	
279.09765	66	
289.11640	106	
322.90456	106	
369.06872	72	
380.87975	198	
412.91738	46	
417.13434	40	
446.86627	40	
458.82370	94	
460.82396	84	
463.88828	82	
464.87891	68	
471.72090	100	
492.83486	74	
500.84215	50	
507.04811	130	
507.75558	32	
509.38056	130	
512.38366	110	
513.93147	70	
514.05649	76	
514.81364	78	
517.38482	142	
518.75307	68	
520.37502	62	
520.81112	52	
524.06488	132	
524.74373	68	
524.88262	74	
525.08304	84	
527.90793	66	
529.41062	100	
532.73308	120	
534.38519	118	
534.86623	26	
537.81847	106	
543.79245	100	
547.13500	102	
548.06215	118	
550.77856	62	
551.22074	96	
553.77621	80	
558.77988	86	
564.38693	156	
570.81478	74	
570.93364	82	
572.82304	34	
580.80053	76	
582.27932	24	
588.79021	128	
589.04377	62	
590.79836	34	
597.81287	104	
598.76665	100	
599.73509	84	
599.80609	92	
606.76138	68	
608.80083	70	
615.18449	54	
616.14635	158	1+
617.09302	48	
618.82380	70	
744.12179	82	
END IONS

###FS:    #m/z: 632.74659 #charge 3+
###MS: 40
###MSMS: 55
BEGIN IONS
TITLE=Cmpd 52, +MS2(632.7466), 27.0eV, 0.1min #55
RTINSECONDS=5.2095
SCANS=40,55
PEPMASS=632.74659	22516
CHARGE=3+
214.91555	212	
232.92154	84	
246.95347	124	
250.93244	76	
254.91930	94	
264.96509	68	
264.99558	48	
265.99961	60	
266.12919	120	
336.86985	100	
368.88232	46	
408.92639	72	
409.93110	76	
476.84104	104	
476.88642	34	
476.97408	42	
502.81767	74	
507.46767	136	
507.86778	30	
508.83463	56	
513.37927	114	
514.41440	92	
517.79766	36	
518.80917	154	
520.87773	162	
521.38785	146	
524.61589	28	
526.78700	78	
527.45067	82	
528.35490	38	
528.86207	40	
534.04924	206	
534.41481	134	
534.76558	66	
535.61970	24	
535.73838	122	
536.87438	54	
537.20941	174	
537.72925	116	
538.82535	42	
540.24252	24	
540.41340	32	
540.70696	36	
540.83735	46	
544.03538	134	
544.77792	72	
545.80220	90	
551.71988	116	
557.76192	242	1+
558.82483	84	
567.27983	134	
568.80108	64	
568.88736	46	
569.79596	62	
570.79303	86	
576.84706	40	
577.79054	56	
580.77668	52	
586.83984	62	
587.81745	102	
588.76873	48	
589.29222	104	
591.76767	60	
592.11398	54	
593.80176	72	
595.78032	108	
600.77331	146	
603.69799	32	
603.76781	96	
604.80105	68	
608.77642	30	
614.82151	62	
622.76415	52	
628.76933	102	
630.78836	24	
632.11884	40	
694.73346	56	
760.75631	42	
781.15631	124	
931.65275	96	
1039.60216	78	
END IONS

###FS:    #m/z: 612.75745 #charge 1+
###MS: 40
###MSMS: 56
BEGIN IONS
TITLE=Cmpd 53, +MS2(612.7575), 27.0eV, 0.1min #56
RTINSECONDS=5.259
SCANS=40,56
PEPMASS=612.75745	22784
CHARGE=1+
159.25124	58	
214.94274	126	
223.10816	72	
228.93019	94	
232.95642	80	
250.94418	86	
251.93430	110	
260.95827	140	
264.95034	182	
278.96406	108	
285.01621	76	
299.05229	60	
316.93001	76	
357.06459	48	
357.87893	98	
359.06269	84	
378.84901	28	
380.90743	64	
386.88310	44	
417.03152	78	
420.99420	108	
428.87060	34	
444.79777	82	
457.85782	36	
479.80445	104	
485.75349	84	
488.86064	64	
490.23061	36	
490.75937	104	
491.01941	28	
492.43122	30	
500.70630	30	
502.85214	60	
504.97677	142	
506.84202	78	
509.83730	98	
510.84514	70	
511.24953	44	
512.73425	118	
512.89559	74	
514.86390	104	
514.96813	146	
515.88539	88	
516.83098	280	
516.97514	24	
517.45008	74	
517.81782	188	
519.39806	126	
522.77463	40	
522.86299	62	
524.88338	104	
525.38245	138	
525.72063	92	
526.81743	62	
530.76717	70	
532.20607	150	
532.82224	62	
533.73358	80	
534.82924	58	
535.82923	72	
540.78861	32	
541.50396	146	
545.77263	94	
548.77044	132	
552.28257	116	
553.41643	46	
555.80920	32	
556.80100	124	
557.69328	48	
557.75563	50	
565.25644	50	
566.78847	108	1+
567.88077	82	
569.05895	152	
569.82545	96	
577.83000	144	
579.78861	124	
579.83104	156	
581.46484	62	
584.77609	36	
585.81167	48	
587.77781	66	
587.92392	110	
594.78445	58	
595.80663	48	
607.67170	90	
613.81881	64	
END IONS

###FS:    #m/z: 608.76125 #charge 1+
###MS: 40
###MSMS: 57
BEGIN IONS
TITLE=Cmpd 54, +MS2(608.7612), 27.0eV, 0.1min #57
RTINSECONDS=5.3095
SCANS=40,57
PEPMASS=608.76125	22682
CHARGE=1+
193.51398	52	
214.91527	152	
222.08876	66	
225.14038	34	
226.12535	42	
232.95808	98	
239.10209	140	
245.85686	100	
245.92537	76	
246.96531	40	
250.74364	46	
250.92939	130	
264.95328	146	
275.07181	92	
303.02509	60	
355.06637	130	
356.05428	62	
365.57484	58	
368.87642	88	
372.73591	108	
373.06973	56	
374.07491	60	
380.89092	78	
380.93728	138	
395.22132	46	
410.89799	82	
412.85458	80	
428.06084	70	
439.83779	74	
447.94969	52	
450.84271	76	
467.74255	96	
479.72953	86	
479.80947	70	
479.93091	100	
482.86788	74	
486.82949	34	
489.08055	56	
490.10936	148	
490.91726	114	
492.34388	70	
492.83521	80	
493.84892	74	
500.71638	98	
500.81042	50	
501.08690	148	
501.40485	158	
504.38657	110	
504.81478	60	
505.73776	116	
505.83806	36	
506.05514	80	
506.84656	82	
511.42811	126	
513.82894	60	
516.06010	170	
516.76925	92	
517.40250	150	
517.72927	110	
518.41919	92	
519.38382	26	
521.29802	112	
522.37770	124	
526.40222	94	
526.80475	104	
527.75070	72	
528.78628	26	
529.79247	90	
530.05727	98	
530.81991	118	
530.97341	58	
531.79440	78	
533.76010	40	
535.79855	62	
536.07952	134	
536.78447	98	
539.77087	80	
541.97141	26	
544.83455	64	
545.83192	92	
546.76866	108	
548.77444	112	
549.26042	60	
550.87648	88	
554.47749	40	
555.87404	82	
557.76912	136	
561.80280	44	
562.77892	154	
562.84639	62	
566.10353	32	
566.81210	286	1+
567.31038	70	
568.80713	300	
570.76896	160	
571.47945	82	
571.80435	66	
572.80218	92	
578.80855	82	
579.75559	36	
580.80202	306	
581.25716	134	
581.74948	50	
582.78454	60	
582.90474	96	
584.81303	152	
584.88665	26	
585.80230	252	
586.78114	28	
587.08980	160	
588.84164	78	
590.77054	154	1+
591.83775	48	
596.82537	78	
608.90784	60	
609.46085	82	
609.78404	52	
END IONS

###FS:    #m/z: 598.76413 #charge 3+
###MS: 40
###MSMS: 58
BEGIN IONS
TITLE=Cmpd 55, +MS2(598.7641), 27.0eV, 0.1min #58
RTINSECONDS=5.3605
SCANS=40,58
PEPMASS=598.76413	22060
CHARGE=3+
199.97651	26	
214.91239	112	
214.96626	88	
218.90642	90	
228.93777	38	
232.93304	172	
233.93696	78	
241.07439	96	
246.95359	58	
249.07905	120	
250.94179	46	
264.94988	152	
265.00984	100	
311.01667	118	
337.12577	54	
354.92380	40	
368.91134	82	
380.90197	64	
385.00271	52	
410.46140	86	
410.63308	40	
428.94560	82	
438.81432	96	
446.85383	124	
446.95909	76	
459.87111	70	
460.85203	116	
466.86986	64	
471.43193	180	
476.79394	50	
476.85314	114	
477.01276	78	
478.82223	52	
482.93705	74	
484.41701	108	
486.84153	116	
488.72156	138	
494.78425	94	
496.43170	106	
496.80553	162	
498.05888	128	
498.21847	62	
502.13500	24	
507.39227	114	
508.72949	108	
508.81967	108	
511.77921	92	
512.27315	82	
513.41947	142	
513.81758	86	
514.81758	138	
517.05872	26	
517.53588	26	
522.08948	122	
527.05905	106	
528.84858	60	
530.26437	116	
535.87820	66	
536.28044	88	
536.78545	72	
540.80645	86	
540.97126	60	
542.76257	36	
543.78292	24	
543.82924	48	
544.45273	54	
545.51962	126	
545.77120	100	
546.82196	70	
547.77305	76	
552.28225	64	
552.81275	54	
555.81670	68	
562.80950	98	
563.08478	78	
564.75684	78	
564.83859	52	
569.76660	104	
570.34796	88	
570.78811	98	
570.83751	68	
575.79107	74	
580.80359	182	
597.74280	92	
598.81598	60	
599.02893	38	
674.21854	96	
817.61744	40	
END IONS

###FS:    #m/z: 678.72554 #charge 1+
###MS: 40
###MSMS: 59
BEGIN IONS
TITLE=Cmpd 56, +MS2(678.7255), 27.0eV, 0.1min #59
RTINSECONDS=5.4115
SCANS=40,59
PEPMASS=678.72554	20890
CHARGE=1+
214.92125	32	
219.10944	32	
246.93825	162	
250.93983	64	
268.96372	120	
321.18961	100	
354.92511	82	
361.93006	30	
378.95268	78	
394.92743	68	
398.92558	104	
538.78330	116	
538.87829	48	
539.36735	140	
540.06340	118	
546.71150	126	
549.37111	102	
551.20845	112	
554.38645	80	
555.35976	118	
557.20981	106	
557.92936	42	
558.74334	56	
565.36242	110	
566.81746	32	
568.34435	138	
568.76366	68	
568.97533	126	
572.17423	198	
574.44029	116	
575.19273	62	
577.70218	88	
578.99137	116	
580.72929	66	
582.18691	168	
583.52244	32	
583.84957	100	
584.80869	156	
584.92767	144	
585.21396	34	
586.18041	106	
586.68203	114	
586.87211	70	
588.82421	26	
590.18034	160	
591.00916	98	
591.94261	34	
592.13797	42	
592.75315	102	
593.43447	32	
594.69727	76	
595.03667	68	
595.91725	66	
598.73415	110	
602.18266	64	
602.78876	66	
604.21933	94	
604.78055	98	
604.91243	38	
605.86017	66	
608.79932	56	
614.73279	36	
617.72160	38	
621.83953	44	
622.86209	76	
624.74339	52	
625.23666	38	
626.78911	78	
629.37868	64	
632.19759	46	
632.79736	86	
639.72698	128	
644.79797	62	
648.73718	86	
661.73242	98	
677.09955	66	
678.10676	88	
678.17311	34	
END IONS

###FS:    #m/z: 596.76599 #charge 5+
###MS: 40
###MSMS: 60
BEGIN IONS
TITLE=Cmpd 57, +MS2(596.7660), 26.9eV, 0.1min #60
RTINSECONDS=5.4625
SCANS=40,60
PEPMASS=596.76599	22444
CHARGE=5+
214.91620	264	
228.93343	84	
232.91962	178	
233.12109	56	
234.93325	98	
242.93989	34	
246.95685	172	
250.95099	62	
252.93089	88	
264.95376	352	
280.97358	132	
287.11641	58	
298.87997	42	
322.92939	114	
356.06823	50	
380.88021	92	
381.04387	84	
394.92765	32	
410.32346	94	
436.02499	116	
436.17807	36	
438.88562	78	
440.91858	58	
446.84998	74	
454.85006	112	
456.86863	34	
464.86851	156	
466.94477	56	
467.02284	120	
467.86822	76	
470.09244	98	
475.99644	58	
484.01177	64	
486.07823	138	
486.87745	64	
487.38065	48	
489.85402	96	
490.18583	42	
494.70998	28	
496.80548	134	
499.86538	76	
500.82308	52	
500.91828	72	
501.85935	70	
502.86973	62	
504.04646	26	
504.83290	54	
505.07085	114	
505.36018	30	
506.76005	104	
508.04826	74	
513.75314	40	
514.75288	148	
518.71035	144	
521.05112	100	
521.80081	44	
522.80078	34	
523.04529	136	
524.23853	82	
526.82283	66	
526.96718	116	
529.81074	90	
532.31061	118	
532.87975	70	
533.78477	70	
534.76598	66	
541.77824	112	
542.39094	132	
544.80198	108	
550.80591	54	
551.27108	82	
552.83061	50	
554.11048	62	
554.28142	92	
554.81349	60	
558.91210	92	
562.93391	64	
566.78004	124	
567.81862	58	
567.97476	76	
568.25607	66	
568.43799	30	
568.88267	64	
569.43312	110	
572.77743	78	
573.28109	150	
573.82656	160	
576.83372	36	
577.77475	62	
578.83440	108	
588.94225	60	
596.83351	48	
598.79928	84	
602.07910	136	
687.16787	70	
771.28700	120	
972.85485	106	
980.62463	174	1+
END IONS

###FS:    #m/z: 628.75047 #charge 3+
###MS: 40
###MSMS: 61
BEGIN IONS
TITLE=Cmpd 58, +MS2(628.7505), 27.0eV, 0.1min #61
RTINSECONDS=5.514
SCANS=40,61
PEPMASS=628.75047	21386
CHARGE=3+
214.92045	98	
232.93254	118	
246.99482	114	
264.94868	78	
270.94973	68	
305.13164	108	
378.86879	92	
415.89655	76	
422.05002	42	
429.12477	74	
446.86721	80	
463.82070	110	
463.89005	48	
470.83412	78	
471.35790	54	
471.69212	62	
471.88283	54	
472.78387	104	
476.88025	84	
489.40669	118	
497.39718	120	
503.80089	54	
507.06099	138	
507.42128	130	
508.72259	106	
508.83624	84	
516.37588	128	
516.84813	64	
517.71350	166	
519.23093	98	
520.70934	162	1+
521.84386	44	
522.23371	122	
523.08113	122	
524.39797	336	1+
526.71460	248	
528.60501	42	
530.77676	66	
531.82188	180	1+
532.75160	120	
533.32157	42	
533.87027	54	
534.01407	32	
534.91286	104	
535.40424	98	
537.91527	76	
538.48912	78	
540.05082	96	
540.39245	120	
540.94764	98	
541.44353	112	
545.26404	184	1+
548.39999	106	
548.78048	196	
549.85821	104	
550.94285	72	
551.81728	72	
552.02784	100	
554.77874	98	
557.86264	86	
564.76073	50	
566.72204	86	
566.80102	506	1+
566.98981	76	
567.27515	84	
567.76084	82	
570.56097	102	
571.89410	50	
572.77976	92	
573.37041	156	
575.77897	102	
576.38391	88	
576.74557	170	
577.78345	172	
582.77131	76	
583.02960	88	
584.82160	350	1+
584.89328	102	
592.95712	36	
593.33376	46	
594.79383	140	
597.25701	100	
601.79776	40	
604.75519	78	
610.86026	52	
615.76603	86	
627.75498	74	
727.68320	56	
765.64680	54	
834.17183	26	
END IONS

###FS:    #m/z: 370.87945 #charge 2+
###MS: 40
###MSMS: 62
BEGIN IONS
TITLE=Cmpd 59, +MS2(370.8795), 23.0eV, 0.1min #62
RTINSECONDS=5.567
SCANS=40,62
PEPMASS=370.87945	20956
CHARGE=2+
197.12882	138	
213.07982	82	
214.90869	162	1+
214.93966	240	
218.91427	76	
228.92645	166	
232.92480	286	
233.06657	138	
234.87298	58	
236.90590	70	
236.99149	74	
240.91909	96	
245.00553	106	
246.94182	346	
250.95303	124	
251.07636	312	
254.87357	84	
254.92646	74	
255.12766	66	
256.88811	60	
258.92347	212	
259.09502	100	
260.84402	84	
264.95308	320	
278.94650	86	
285.00647	68	
285.06781	68	
286.93200	168	
287.97928	78	
290.95088	132	
291.14286	108	
292.90198	102	
292.97931	138	
298.90274	90	
299.13806	68	
299.31878	128	
300.91206	96	
301.18082	128	
302.21055	68	
302.91961	152	
303.88894	330	1+
304.94796	96	
307.14322	90	
308.43322	98	
308.93133	66	
310.90734	694	1+
311.08108	112	
314.96112	180	
314.99857	98	
315.88926	276	1+
315.94560	106	
316.84798	70	
317.20757	76	
318.95456	104	
319.18845	74	
319.93124	116	
321.00739	64	
322.89655	96	
324.95522	248	1+
326.35005	86	
326.89934	134	
328.93350	152	
329.12661	78	
329.20263	100	
329.39849	122	
330.88200	124	
330.95880	84	
332.87196	266	
332.92478	66	
333.91724	124	
335.00371	88	
336.91649	62	
337.18440	84	
337.85857	114	
338.89690	72	
339.39950	116	
340.97845	122	
341.87684	136	
342.12454	136	
342.89130	138	
343.21343	100	
343.95408	98	
344.95777	68	
347.87029	70	
347.91403	60	
348.92830	82	
349.39051	100	
349.89335	126	
351.86350	150	
351.91877	66	
352.35392	256	
352.86153	214	
352.91835	440	
355.88107	280	1+
356.83870	76	
358.87416	60	
359.38668	138	
359.92876	98	
360.36721	144	
360.84200	92	
360.90126	380	1+
361.39608	106	
361.95995	100	
363.39989	76	
364.89357	90	
365.90193	64	
365.95769	74	
366.93785	106	
368.88203	568	
369.87593	344	
370.87474	1562	1+
371.17116	98	
371.25401	88	
371.90920	156	
372.92295	74	
376.38355	126	
378.90227	100	
380.90706	88	
382.93516	94	
384.86160	60	
386.89084	64	
387.26221	82	
387.88228	104	
388.89399	868	1+
389.17652	88	
389.97088	102	
398.90343	70	
406.89148	154	
407.87506	158	
407.92245	108	
412.00069	176	
413.84148	82	
422.83517	72	
424.84440	120	
435.81728	82	
437.88435	82	
454.82877	92	
454.96832	92	
459.89383	92	
462.78258	82	
462.91098	74	
472.84649	114	
476.91048	80	
480.86163	88	
489.77125	84	
490.85383	92	
498.84037	72	
504.84188	66	
508.86224	128	
512.81991	130	
514.79966	102	
516.86317	92	
542.78122	72	
562.78446	96	
564.94253	60	
602.73578	118	
610.86224	62	
625.74368	72	
626.74264	64	
647.73111	274	1+
706.78005	322	1+
END IONS

###FS:    #m/z: 666.72861 #charge 3+
###MS: 40
###MSMS: 63
BEGIN IONS
TITLE=Cmpd 60, +MS2(666.7286), 27.0eV, 0.1min #63
RTINSECONDS=5.6195
SCANS=40,63
PEPMASS=666.72861	21022
CHARGE=3+
221.08886	98	
232.92866	142	
246.93472	128	
264.98649	122	
278.99951	80	
359.02113	66	
410.89328	104	
435.52487	40	
475.95819	54	
496.83117	50	
496.89719	32	
510.83291	44	
519.63844	36	
525.97987	34	
527.22703	92	
530.41414	110	
531.71075	142	
531.77628	134	
538.97598	164	
541.79839	48	
544.19582	140	
544.78977	106	
545.82611	114	
550.77067	56	
551.57812	36	
553.06487	92	
553.11624	88	
553.25153	48	
553.78355	52	
553.89226	36	
555.16787	154	
556.24729	28	
557.39731	86	
560.03564	118	
560.81112	156	
563.16202	28	
563.69507	132	
564.70480	88	
565.81082	126	
567.96286	106	
569.06075	32	
569.96732	116	
570.80556	74	
570.91330	38	
571.99356	94	
572.47030	130	
574.01691	28	
575.71194	150	
576.37377	102	
577.19157	116	
578.77779	72	
579.69421	142	
580.14991	40	
582.71205	114	
583.22700	140	
584.80697	76	
586.80302	98	
588.06448	94	
589.37600	112	
593.41276	156	
594.13604	128	
595.75700	82	
601.03086	62	
602.73700	144	
603.23304	92	
605.24111	52	
605.37614	120	
605.77070	32	
610.80484	68	
610.90942	68	
612.79142	88	
617.20486	92	
618.74642	96	
626.80705	44	
629.74453	84	
630.40589	34	
642.81265	38	
643.83277	76	
649.86247	52	
657.75879	34	
658.79550	40	
658.98542	54	
668.74237	68	
668.79489	74	
673.77673	56	
688.85071	100	
711.96374	118	
724.01767	92	
1570.13807	118	
END IONS

###FS:    #m/z: 603.09070 #charge 3+
###MS: 40
###MSMS: 64
BEGIN IONS
TITLE=Cmpd 61, +MS2(603.0907), 27.0eV, 0.1min #64
RTINSECONDS=5.674
SCANS=40,64
PEPMASS=603.09070	10232
CHARGE=3+
214.93043	100	
219.27828	26	
228.92222	176	
229.93605	134	
232.92378	184	
246.93758	78	
248.08720	32	
248.55030	32	
248.95423	76	
250.93565	210	
254.92738	120	
264.94893	192	
264.98722	94	
269.07519	42	
272.94077	94	
301.13441	62	
380.89582	196	
381.81018	84	
394.91006	44	
398.89593	28	
404.86960	114	
422.93610	36	
428.85814	64	
429.03933	36	
429.85026	110	
431.93133	80	
446.85944	112	
447.52620	44	
447.86004	46	
464.85899	186	
465.76920	102	
471.77970	132	
474.82078	130	
478.99465	40	
483.41654	120	
485.39908	124	
487.86776	68	
489.72413	62	
490.85243	80	
492.05174	36	
492.85391	88	
492.96238	90	
493.41229	124	
496.88166	54	
500.04791	110	
500.71210	138	
500.79939	92	
502.08746	116	
502.84779	66	
503.81914	56	
504.10506	26	
504.38442	120	
505.83213	66	
506.93249	52	
508.81989	72	
508.86509	184	
509.81969	72	
510.84986	66	
513.45773	30	
516.81992	64	
517.79104	100	
519.36982	80	
520.07063	170	
521.77698	104	
522.07122	82	
524.82374	130	
524.87075	94	
528.77276	96	
530.84939	74	
532.82573	32	
533.29753	144	
534.79373	26	
536.04990	170	
536.18557	28	
538.89057	62	
542.77633	114	
542.84411	62	
546.81697	158	
547.76616	84	
548.29470	90	
548.82481	76	
549.00929	106	
550.75965	92	
550.84001	78	
551.28127	126	
552.84893	56	
553.26813	78	
553.77758	84	
554.53349	30	
556.76730	90	
556.81321	84	
557.74949	52	
557.86927	82	
558.81305	76	
559.85605	38	
560.79527	302	1+
561.24904	80	
561.86331	30	
563.81359	130	
564.78015	66	
565.44805	86	
565.94922	106	
566.81451	56	
567.82484	58	
568.80051	110	
574.82790	134	
575.13274	52	
575.34570	94	
579.80641	32	
581.25124	100	
584.79936	196	1+
588.87749	94	
589.75147	90	
590.09683	54	
591.87331	138	1+
593.27892	48	
593.74553	112	
594.81342	92	
597.24956	68	
601.78440	72	
602.82056	68	
602.91610	48	
603.08569	402	
603.19544	62	
604.08607	318	
604.79130	132	
615.76493	78	
618.78691	54	
637.76090	80	
654.83832	80	
682.72906	46	
716.11646	98	
733.81576	56	
741.12896	28	
913.15299	26	
END IONS

###FS:    #m/z: 720.94869 #charge 1+
###MS: 40
###MSMS: 65
BEGIN IONS
TITLE=Cmpd 62, +MS2(720.9487), 29.7eV, 0.1min #65
RTINSECONDS=5.726
SCANS=40,65
PEPMASS=720.94869	5292
CHARGE=1+
154.94691	118	
214.91536	100	
232.92466	64	
264.95367	168	
277.00451	90	
288.06404	92	
334.10912	38	
533.52108	82	
554.88932	94	
561.93239	178	
565.16824	124	
566.81039	52	
569.65886	174	
569.72724	54	
570.57985	46	
573.35815	74	
574.79090	88	
575.70539	168	
576.35978	134	
578.69405	110	
582.67422	124	
585.19342	130	
585.71287	136	
588.36364	108	
589.64878	68	
591.11167	26	
592.42791	146	
592.72899	96	
592.79715	96	
592.96934	154	
593.16781	136	
593.44945	110	
594.19958	122	
595.03641	38	
596.01959	136	
596.43401	144	
596.71817	102	
597.35821	370	1+
597.41084	112	
598.43235	158	
598.66465	200	
599.42087	122	
600.30907	84	
600.90111	130	
601.18452	72	
602.43095	36	
602.67560	196	
603.67889	130	
604.31780	74	
605.66709	108	
606.66174	128	
607.69755	172	
608.33373	108	
608.80650	52	
609.05131	158	
609.67973	124	
609.81089	104	
610.42729	170	
610.67903	132	
610.93851	144	
611.14550	84	
611.99672	94	
612.10223	92	
612.76481	72	
613.99477	148	
614.72348	132	
616.69092	118	
617.69515	128	
619.91605	118	
620.99911	36	
621.09368	70	
621.71604	106	
623.64818	170	
623.70154	108	
623.75268	102	
626.03776	120	
626.22349	150	
627.15628	170	
628.02525	110	
628.76275	48	
630.33585	98	
631.33304	102	
631.37560	96	
634.11479	40	
634.40927	134	
635.31748	102	
639.89399	146	
640.66221	124	
642.82921	44	
643.51818	92	
646.75192	70	
648.77010	74	
654.77200	58	
656.72850	62	
661.14033	30	
701.71795	124	
END IONS

###FS:    #m/z: 648.73892 #charge 1+
###MS: 40
###MSMS: 66
BEGIN IONS
TITLE=Cmpd 63, +MS2(648.7389), 27.0eV, 0.1min #66
RTINSECONDS=5.779
SCANS=40,66
PEPMASS=648.73892	20780
CHARGE=1+
214.91660	80	
229.06187	62	
232.92967	92	
246.93754	58	
247.95312	90	
250.93484	88	
250.96801	90	
260.94306	28	
268.94317	110	
272.94489	130	
277.20427	62	
289.09012	62	
359.94904	50	
376.89337	70	
407.34576	34	
409.47592	28	
448.88405	110	
462.84524	38	
480.81009	62	
485.30872	44	
499.84300	94	
502.85407	44	
508.70685	136	
516.81794	38	
519.38037	112	
520.05254	40	
525.05211	108	
525.85626	30	
526.76707	84	
526.90180	60	
526.95059	88	
527.77394	64	
530.71273	92	
531.35850	58	
532.04330	94	
532.58549	26	
534.83869	66	
538.05630	120	
539.36183	128	
539.82543	74	
540.72327	90	
540.84284	96	
544.05597	84	
544.80461	200	
545.37426	84	
548.04230	118	
548.58172	32	
550.69555	120	
551.70705	116	
553.03948	54	
554.24108	114	
555.71341	120	
556.40480	88	
559.69827	96	
562.06806	138	
562.36778	104	
563.35221	100	
565.96132	176	
569.08163	118	
571.08293	66	
574.75484	76	
576.78526	136	
577.67882	116	
578.81473	36	
580.77214	28	
589.80198	144	1+
594.75700	200	
594.93914	32	
596.78847	62	
610.26497	92	
611.76487	68	
612.86830	50	
613.74901	82	
613.90147	68	
620.75574	110	
621.81422	68	
622.88830	72	
629.75618	76	
630.78559	86	
631.84103	66	
632.77856	52	
637.82069	72	
640.23700	130	
END IONS

###FS:    #m/z: 714.70708 #charge 3+
###MS: 40
###MSMS: 67
BEGIN IONS
TITLE=Cmpd 64, +MS2(714.7071), 28.9eV, 0.1min #67
RTINSECONDS=5.8325
SCANS=40,67
PEPMASS=714.70708	20174
CHARGE=3+
214.91675	124	
245.03272	84	
248.95902	90	
250.92740	116	
268.96764	132	
569.19646	48	
570.02097	152	1+
571.15760	170	
573.98294	28	
575.01731	142	
576.34226	130	
577.16804	126	
577.43335	134	
578.64444	156	
579.68636	80	
580.93897	138	
581.92864	164	
582.03666	70	
582.14634	34	
582.43332	192	
583.21959	88	
583.71668	164	
584.05826	114	
584.52015	56	
584.69148	134	
586.18696	78	
586.44101	146	
586.70718	46	
588.42647	184	
588.98404	28	
589.18196	26	
589.40609	132	
591.85110	38	
592.24071	156	
592.46537	138	
593.17235	30	
593.38128	130	
593.70727	130	
594.14803	104	
594.65332	130	
595.25486	116	
595.44870	134	
596.03736	40	
596.17998	132	
596.40535	140	
597.15963	124	
599.54944	142	
600.07649	150	
600.75181	50	
602.67770	140	
604.06671	92	
604.18790	132	
604.28445	72	
604.34613	28	
606.70072	94	
607.15589	126	
609.22122	106	
609.39017	98	
609.95466	106	
610.00359	108	
610.54926	138	
610.67264	166	
612.28495	130	
612.66231	102	
613.74333	36	
614.01362	42	
614.41142	150	
614.61925	46	
614.68895	84	
615.92245	90	
616.07159	142	
616.64586	170	
616.69175	118	
617.82479	64	
618.42382	28	
620.13378	102	
620.82063	72	
624.69847	190	
625.43336	150	
626.16355	106	
626.67705	100	
626.89169	52	
632.21579	92	
639.21834	26	
649.74851	108	
656.84680	26	
667.77134	96	
668.04173	152	
676.76552	80	
682.73448	80	
690.72643	40	
697.72150	74	
706.76129	36	
716.74324	58	
743.51501	152	
743.90075	36	
744.91864	124	
762.69053	58	
818.25531	36	
END IONS

###FS:    #m/z: 582.77197 #charge 3+
###MS: 68
###MSMS: 69
BEGIN IONS
TITLE=Cmpd 65, +MS2(582.7720), 26.7eV, 0.1min #69
RTINSECONDS=7.732
SCANS=68-69
PEPMASS=582.77197	24214
CHARGE=3+
214.76234	72	
214.91105	232	
215.91355	98	
228.93892	96	
232.93463	232	
246.94014	68	
248.96318	74	
250.93332	214	
252.93112	74	
266.95291	104	
275.97293	126	
289.09067	68	
290.92012	70	
295.00905	104	
300.88535	64	
309.01126	66	
367.18396	82	
376.88865	90	
380.89241	62	
384.78164	90	
396.87445	126	
398.90989	70	
402.87291	146	
414.87957	66	
415.89140	68	
422.85931	84	
434.89003	98	
446.87836	138	
447.81099	120	
447.85499	136	
448.91699	60	
450.85977	78	
456.81955	50	
458.03761	76	
460.90687	92	
460.98166	80	
464.85609	232	
468.85323	62	
474.06352	104	
475.79065	58	
476.26828	112	
476.73146	108	
477.32234	100	
478.81480	98	
479.77028	112	
480.77799	56	
480.83839	74	
482.73578	118	
482.82191	84	
483.87317	72	
484.42931	142	
486.71900	116	
486.84473	90	
487.87022	188	1+
488.03532	136	
489.98638	140	
490.38907	52	
490.83220	116	
491.04497	104	
492.03005	124	
492.86249	54	
494.81582	126	
496.79456	86	
497.81212	86	
500.80462	62	
500.86421	74	
501.08793	170	
503.79739	90	
504.95323	72	
505.34743	86	
506.83192	140	
507.85871	50	
508.77155	146	
510.79153	82	
513.82915	110	
514.82851	104	
517.80122	110	
518.32737	110	
518.58532	90	
520.31489	98	
520.75909	62	
520.83029	82	
520.87734	50	
521.29104	64	
523.31943	104	
524.82864	62	
525.67080	146	
525.79267	118	
526.27846	90	
526.82111	104	
527.76976	130	
527.81127	96	
528.78142	384	
529.81141	138	
531.81318	126	
533.78432	112	
534.66823	102	
534.81544	60	
535.30840	108	
537.84743	124	
539.44894	112	
540.83170	88	
541.80973	140	
543.81642	64	
544.74267	84	
545.45374	148	
545.71149	52	
546.79447	236	
548.27219	72	
548.78809	684	1+
549.09694	58	
549.32900	70	
550.79571	410	
551.75771	126	
553.27072	100	
553.81059	76	
554.29434	74	
554.81524	428	1+
555.78200	314	1+
555.82817	254	1+
558.27903	84	
558.83730	86	
561.77637	74	
563.28245	68	
563.39678	140	
563.79114	78	
563.87138	92	
564.31750	78	
564.76415	340	1+
565.27430	92	
566.19950	52	
566.55255	90	1+
566.80600	1390	
566.95909	110	
567.37392	124	
567.42906	122	
571.76675	68	
573.91164	48	
579.83381	68	
581.85246	74	
582.77478	58	
582.81595	146	
582.86843	148	
583.19475	50	
584.28548	54	
584.80900	680	
584.90436	110	
589.84739	54	
590.78500	62	
600.80863	124	
618.79380	50	
639.80598	146	
676.79393	60	
695.73723	76	
715.59832	76	
754.16358	64	
792.83407	282	1+
922.63274	52	
968.62985	294	1+
1046.53602	478	1+
1060.54121	354	1+
1076.59998	372	1+
1079.54014	282	1+
1087.58455	320	1+
1605.36461	366	1+
END IONS

###FS:    #m/z: 549.45117 #charge 3+
###MS: 68
###MSMS: 70
BEGIN IONS
TITLE=Cmpd 66, +MS2(549.4512), 26.0eV, 0.1min #70
RTINSECONDS=7.7905
SCANS=68,70
PEPMASS=549.45117	13944
CHARGE=3+
214.91973	274	
215.06492	106	
228.93116	34	
232.92091	60	
232.96992	104	
238.04738	122	
246.96651	42	
247.93657	116	
250.95125	142	
258.65903	48	
264.94794	228	
264.99139	84	
265.08426	120	
278.96027	136	
289.13584	100	
307.02616	36	
329.93122	74	
332.91537	104	
349.05606	96	
356.93629	80	
364.92649	118	
366.86128	80	
368.88297	62	
369.12466	86	
373.13504	76	
380.89246	72	
382.88822	68	
384.02459	34	
390.14082	66	
394.89943	254	
406.95783	74	
408.91990	78	
410.27560	116	
410.88785	108	
412.90932	78	
418.89233	82	
419.79916	122	
420.88602	70	
430.85815	54	
432.90275	132	
434.81257	74	
437.89109	82	
444.85174	60	
445.36244	128	
446.04753	38	
446.85032	162	
447.85500	94	
448.86147	252	
451.81349	62	
452.73575	132	
452.86513	66	
454.85754	78	
455.40059	116	
458.68411	66	
459.07266	54	
460.41123	106	
462.87818	90	
464.85725	122	
467.83545	110	
468.04940	40	
468.83620	120	
468.88541	68	
469.83241	292	1+
471.51518	46	
472.80148	98	
472.86878	112	
473.11995	80	
476.88291	90	
476.92470	82	
477.82303	116	
478.87758	60	
479.79708	96	
484.79958	88	
486.26855	84	
486.85803	146	
486.92835	72	
487.32305	88	
488.80115	104	
489.19135	58	
489.65008	32	
489.83084	40	
489.96272	60	
491.02951	42	
491.83717	130	
492.83292	68	
496.80188	122	
500.32913	100	
500.84203	56	
502.80796	158	
503.93211	40	
504.34460	106	
504.82469	34	
507.23296	90	
508.78357	78	
508.83640	56	
509.84295	66	
511.77924	112	
512.30276	124	
512.75991	50	
512.89108	86	
513.84150	150	
514.78228	76	
519.79416	92	
520.31475	114	
520.81361	90	
520.98542	40	
522.31252	88	
522.36556	84	
522.78529	88	
522.83495	76	
522.89387	82	
523.77660	88	
525.77982	142	
526.77989	86	
527.63110	56	
527.80493	84	
529.32143	68	
529.76310	112	
530.83965	614	1+
530.94695	72	
532.82173	346	
533.80008	48	
537.36341	88	
538.86742	108	
539.78233	74	
540.79683	58	
544.30126	118	
548.81814	118	
548.84853	88	
549.81721	74	
549.89605	126	
550.06061	84	
550.73932	52	
550.80903	152	
552.79966	84	
558.83741	110	
568.79516	104	
569.85919	108	
585.97019	32	
586.83361	64	
587.32452	34	
640.63129	124	
689.22083	116	
728.83841	54	
744.64841	74	
810.22976	40	
834.74534	86	
871.63783	126	
956.63335	30	
1012.61033	424	1+
END IONS

###FS:    #m/z: 527.12999 #charge 3+
###MS: 68
###MSMS: 71
BEGIN IONS
TITLE=Cmpd 67, +MS2(527.1300), 25.6eV, 0.1min #71
RTINSECONDS=7.85
SCANS=68,71
PEPMASS=527.12999	7938
CHARGE=3+
214.91551	80	
214.94495	120	
216.91864	126	
217.91363	82	
232.92439	348	
246.94962	86	
247.93618	86	
250.94800	192	
260.95792	94	
268.94159	116	
274.92293	122	
278.96027	76	
292.96173	102	
293.00264	114	
297.02481	80	
306.88614	102	
315.11107	102	
353.11136	76	
358.85857	94	
362.87977	92	
364.90269	98	
368.89639	100	
383.21556	100	
394.91700	112	
402.80579	100	
404.86338	78	
410.89287	92	
411.00089	100	
411.83008	130	
412.85891	130	
413.94301	80	
414.86192	82	
414.89934	82	
415.83121	108	
420.11215	112	
422.81975	80	
429.84426	154	
430.86106	320	
430.94059	76	
431.88912	188	
432.35810	104	
432.85449	174	
432.87673	78	
436.62672	84	
436.83959	158	
438.14440	114	
441.83930	96	
442.81404	102	
443.38688	130	
443.84601	86	
444.99262	90	
445.10313	170	
446.77216	106	
446.81087	108	
446.87343	196	
447.88767	126	
448.85257	708	
449.35179	90	
449.88440	84	
450.85186	116	
451.83531	108	
452.81150	80	
453.82161	94	
453.91557	82	
454.82698	170	
456.85306	198	
457.79265	146	
458.83569	86	
460.76717	144	
460.85865	136	
462.82413	120	
463.81714	92	
464.86354	152	
465.83102	78	
466.87075	188	
467.40434	100	
467.52835	96	
467.83048	116	
467.88909	120	
468.83333	84	
470.30373	76	
470.85553	236	
471.73824	78	
472.82757	310	1+
473.89788	92	
475.85348	134	
476.82418	112	
477.08057	118	
477.79314	146	
478.34897	124	
478.82124	176	
479.81913	120	
480.82005	166	
481.84895	84	
482.35612	102	
482.85495	160	
482.92231	84	
485.30049	126	
485.89090	84	
486.32596	110	
486.82752	152	
487.79791	138	
488.80620	150	
488.95869	100	
489.06219	90	
490.81473	368	1+
490.98105	78	
492.83204	684	1+
493.05454	112	
494.81289	110	
494.86467	98	
495.82951	110	
497.80258	152	
498.86000	222	
498.96272	90	
500.79817	96	
500.85620	144	
501.31806	184	
502.85237	96	
506.50390	100	
506.90095	88	
507.81802	730	1+
508.82504	600	1+
509.27094	76	
510.01455	78	
510.84199	1220	1+
511.07084	86	
511.92739	82	
514.84801	114	
515.29468	112	
516.82338	552	1+
518.29260	176	
518.47322	86	
518.81723	190	
518.88710	100	
521.78071	98	
523.85473	78	
524.46747	122	
525.80211	292	1+
527.01441	82	
528.81557	128	
528.84395	180	
529.06066	546	1+
529.82277	84	
530.79879	78	
532.83378	136	
534.87109	110	
536.81487	94	
537.06368	96	
544.82756	82	
546.77736	172	
546.85837	108	
564.85159	104	
589.29793	82	
648.67188	104	
746.67573	90	
766.80948	112	
800.88504	98	
876.69985	206	1+
967.66005	336	1+
977.56562	404	1+
978.57077	318	1+
996.61867	562	1+
1025.36161	98	
1446.37357	340	1+
END IONS

###FS:    #m/z: 568.28500 #charge 2+
###MS: 68
###MSMS: 72
BEGIN IONS
TITLE=Cmpd 68, +MS2(568.2850), 26.4eV, 0.1min #72
RTINSECONDS=7.911
SCANS=68,72
PEPMASS=568.28500	5764
CHARGE=2+
203.03917	82	
214.91512	264	
216.96079	140	
229.08923	70	
232.93138	162	
232.97000	112	
242.94548	68	
250.95064	102	
252.95504	80	
261.02633	100	
264.94345	128	
277.01606	82	
278.96874	130	
323.97177	86	
365.40980	170	
368.86832	102	
378.86912	106	
381.06464	106	
393.90978	56	
396.90242	104	
398.90406	106	
400.88877	92	
410.88352	94	
411.89365	58	
420.90346	70	
421.44723	126	
426.88470	102	
429.65922	68	
432.91435	116	
436.95677	58	
446.93110	120	
447.77799	120	
447.88855	92	
450.89256	70	
458.16244	76	
462.83678	80	
462.88983	62	
464.26847	104	
464.85128	174	
464.93621	86	
465.86062	90	
467.85713	86	
470.42206	92	
470.73741	80	
470.84647	324	
471.88215	130	
472.86681	136	
473.16679	74	
473.80014	92	
475.75140	64	
478.42514	68	
479.29860	76	
480.54004	82	
480.76930	68	
482.81629	126	
483.84422	80	
484.31862	64	
485.79902	94	
486.32718	102	
486.82383	78	
487.08488	96	
487.30430	108	
487.41442	130	
488.82035	226	
490.81151	94	
490.86214	270	
492.80584	82	
492.85218	58	
493.34781	86	
493.97631	96	
494.83386	70	
494.99439	76	
495.80527	116	
495.86707	90	
496.42664	64	
496.75346	72	
496.84789	62	
497.30932	90	
497.74399	118	
498.81153	180	
500.04200	92	
500.33645	124	
500.80119	86	
500.85384	96	
502.75950	58	
503.81451	104	
504.85048	56	
505.79130	128	
506.82816	230	
508.86124	102	
509.80204	106	
511.81988	110	
512.79678	108	
512.83953	168	
513.75938	62	
514.80100	202	1+
514.93925	96	
515.88090	88	
516.29176	98	
518.78901	98	
520.80765	212	
522.87678	118	
523.81532	88	
524.81450	104	
525.84803	92	
525.90171	68	
526.78583	126	
529.33953	102	
529.82186	96	
530.77931	210	
530.89655	86	
532.33401	148	
532.80781	346	1+
534.35245	102	
536.81401	100	
537.82008	64	
538.29919	92	
538.77167	174	1+
538.87440	70	
540.80566	136	
540.89837	80	
542.86103	94	
543.29585	142	
544.79550	114	
544.89599	88	
547.96897	64	
548.79290	1254	1+
549.85485	264	
550.01150	60	
551.26337	108	
555.76132	78	
556.79592	88	
556.86337	124	
557.86442	94	
558.79087	96	
558.83344	148	
562.83584	72	
566.80204	2054	1+
566.88414	86	
567.91279	122	
568.06182	86	
568.80982	522	
568.94554	78	
569.47618	64	
569.84673	100	
570.78053	98	
584.80381	484	1+
584.90341	88	
585.43135	66	
585.81013	314	1+
585.88649	102	
586.90364	76	
587.66943	72	
640.82172	56	
768.74980	76	
852.75421	72	
869.76380	92	
END IONS

###FS:    #m/z: 684.72180 #charge 1+
###MS: 68
###MSMS: 73
BEGIN IONS
TITLE=Cmpd 69, +MS2(684.7218), 27.0eV, 0.1min #73
RTINSECONDS=7.974
SCANS=68,73
PEPMASS=684.72180	20258
CHARGE=1+
214.06223	136	
214.91520	94	
221.08049	90	
228.92274	130	
232.92494	88	
234.92519	90	
246.94985	110	
250.93467	78	
290.09204	74	
297.07493	74	
361.03104	98	
369.13984	42	
392.88027	112	
429.08336	90	
430.07945	82	
430.86743	58	
431.08685	118	
431.14094	58	
448.88207	66	
466.85773	70	
474.81754	48	
487.83954	86	
510.85081	80	
515.96407	70	
516.68514	134	
527.86646	46	
528.96943	66	
529.64104	84	
529.94334	158	
548.82501	64	
552.69463	160	
556.36322	146	
556.44140	106	
557.54520	38	
557.81363	66	
561.17816	114	
562.81499	76	
564.35773	140	
565.37875	110	
568.20103	124	
569.68814	122	
570.48598	140	
572.75392	52	
573.17229	34	
573.32568	142	
574.03252	38	
578.05834	112	
578.20303	146	
578.79658	68	
580.19286	178	
580.70288	124	
581.37335	154	
582.83403	58	
585.72744	68	
586.67034	128	
586.82320	68	
587.01839	144	
588.02942	136	
588.86556	86	
593.37361	108	
596.78050	64	
598.20692	54	
605.44695	70	
606.76518	76	
606.81697	46	
607.08239	102	
607.45258	60	
607.72395	118	
614.70259	142	
614.77585	116	
616.33894	60	
627.80078	32	
628.79528	118	
638.73107	40	
639.51981	128	
639.78746	94	
642.79338	56	
646.26746	96	
646.81257	54	
651.67639	90	
652.71047	104	
657.76694	54	
665.77657	46	
666.74439	112	
670.71339	70	
686.74995	52	
END IONS

###FS:    #m/z: 668.60223 #charge 1+
###MS: 68
###MSMS: 74
BEGIN IONS
TITLE=Cmpd 70, +MS2(668.6022), 27.0eV, 0.1min #74
RTINSECONDS=8.0375
SCANS=68,74
PEPMASS=668.60223	882
CHARGE=1+
214.91804	248	
214.96991	66	
254.94443	52	
264.98357	76	
268.94716	90	
278.93403	108	
292.98298	150	
320.00511	46	
335.93088	90	
350.90868	116	
360.02802	46	
398.80532	82	
399.01898	84	
405.10077	88	
408.92688	70	
417.03337	46	
492.99641	70	
504.09134	32	
524.27130	36	
527.36543	98	
540.85010	40	
541.53568	44	
544.80375	36	
545.79657	76	
546.82071	132	
548.45033	136	
549.03917	78	
550.80185	40	
551.71893	88	
551.92373	52	
552.04629	98	
552.43458	104	
553.93796	138	
554.77064	70	
555.59146	50	
557.17501	164	
557.79033	32	
559.44584	142	
560.17063	40	
560.38292	38	
560.47604	160	
561.20544	60	
561.73379	122	
562.04528	162	
563.70206	110	
567.19985	112	
567.38693	120	
568.19460	164	
568.40619	114	
568.79553	132	
568.85236	56	
569.01974	80	
570.33499	134	
573.21182	100	
573.70394	130	
574.22377	156	
574.69298	250	
576.88303	52	
578.80957	72	
579.76219	76	
580.04099	118	
581.38205	100	
583.36664	100	
584.78509	130	
584.84069	46	
587.66833	114	
589.38120	78	
590.70708	104	
591.78118	92	
591.92087	32	
592.20257	32	
592.72911	100	
593.18692	102	
595.06911	110	
596.18172	38	
596.81409	80	
597.71178	108	
598.81690	100	
600.36512	82	
602.83850	56	
606.26142	108	
612.80449	94	
614.72411	90	
621.74252	66	
622.74597	98	
628.75633	68	
630.81416	182	1+
631.74814	70	
632.50026	68	
632.77090	52	
632.95011	104	
633.24731	88	
640.79561	70	
641.02607	38	
642.20520	56	
649.70938	52	
652.82531	72	
657.94737	120	
658.78839	72	
659.76236	72	
666.78649	68	
END IONS

###FS:    #m/z: 736.69600 #charge 1+
###MS: 68
###MSMS: 75
BEGIN IONS
TITLE=Cmpd 71, +MS2(736.6960), 37.4eV, 0.1min #75
RTINSECONDS=8.1005
SCANS=68,75
PEPMASS=736.69600	18884
CHARGE=1+
214.92122	110	
214.96278	124	
222.90785	110	
228.94197	86	
232.93262	170	
246.95309	116	
252.94039	82	
264.95741	146	
278.96484	104	
282.86863	84	
292.97731	182	
493.85553	86	
535.82841	100	
554.82837	88	
556.72696	92	
557.17920	80	
558.32726	140	
559.86719	116	
563.39644	168	
563.67633	168	
564.02551	136	
566.92254	182	
567.47337	102	
569.94830	130	
570.15466	214	
572.03127	196	
572.66545	140	
573.38811	136	
574.71979	82	
576.45979	130	
578.42423	180	
578.53126	128	
579.17374	134	
579.66304	140	
580.98390	170	
581.35250	78	
581.67391	92	
582.94231	114	
583.15072	166	
583.33585	122	
583.41204	156	
583.67018	148	
585.71486	154	
586.66879	120	
587.19797	122	
587.42670	116	
587.80106	94	
588.57970	144	
588.96200	134	
590.14088	144	
590.23108	162	
591.96188	82	
592.02372	82	
592.30047	84	
593.03426	128	
593.91113	140	
594.10336	166	
594.38485	142	
594.66900	154	
594.96613	138	
595.32576	84	
595.41518	84	
595.64882	404	1+
596.33978	118	
596.39766	80	
596.69302	116	
597.89053	574	1+
598.29723	154	
598.35923	84	
598.99124	336	1+
599.15208	118	
599.35052	166	
599.71096	134	
599.94345	132	
600.04150	164	1+
600.34695	130	
601.38604	146	
601.69328	132	
601.97734	130	
602.89662	120	
603.34420	112	
603.58184	194	1+
603.92515	112	
603.98167	158	
604.17018	90	
604.33126	96	
605.15475	118	
605.68693	138	
606.32079	92	
606.40318	108	
606.66913	84	
606.97842	142	
607.64792	138	
607.91831	142	
608.40961	122	
608.67105	182	
609.01185	120	
609.35028	300	1+
609.44884	366	1+
609.65971	260	
609.77223	82	
610.91430	138	
611.18613	142	
611.65906	152	1+
611.97396	96	
612.01805	120	
612.17860	108	
612.33710	96	
612.73876	112	
613.32894	462	1+
613.42221	118	
613.68133	102	
614.32830	314	1+
614.65221	152	
615.13021	182	
615.39238	132	
615.66757	106	
616.03335	92	
616.35242	110	
616.41700	92	
616.67602	144	
618.32926	144	
618.65886	518	1+
619.00666	134	
619.90404	130	
619.98728	104	
621.92685	170	
621.97371	142	
622.20689	84	
622.63182	108	
624.04226	158	
625.32744	126	
625.65875	166	
625.98664	118	
626.88767	132	
627.06927	114	
627.99190	110	
628.15660	146	
628.25363	124	
628.30679	100	
628.65280	244	
628.84574	148	
629.62488	130	
635.99891	132	
636.25828	92	
636.32243	108	
637.70363	108	
637.99536	116	
638.67737	94	
639.99864	112	
642.63280	106	
644.65794	122	
646.84765	82	
652.99104	138	
653.33360	92	
662.77781	78	
705.24644	106	
708.73066	92	
719.01719	86	
730.96586	88	
734.69241	134	
END IONS

###FS:    #m/z: 686.72125 #charge 4+
###MS: 68
###MSMS: 76
BEGIN IONS
TITLE=Cmpd 72, +MS2(686.7212), 27.0eV, 0.1min #76
RTINSECONDS=8.163
SCANS=68,76
PEPMASS=686.72125	18220
CHARGE=4+
214.91503	66	
225.05260	118	
227.03528	94	
228.93279	202	
232.92288	248	
239.08999	44	
250.93135	118	
264.95451	174	
275.96456	102	
300.91233	88	
360.03156	148	
380.89539	80	
429.09824	80	
430.11188	92	
449.88535	48	
480.82787	62	
499.24881	52	
530.82477	52	
534.02708	96	
544.93705	104	
545.35413	150	
548.06825	168	
550.70293	106	
555.18463	38	
560.18909	86	
561.70166	196	
563.71414	136	
564.77991	76	
565.01776	108	
565.70393	120	
567.21243	58	
567.69364	146	
569.01413	88	
569.50341	32	
570.78128	116	
571.02071	90	
571.36451	120	
572.23807	94	
572.57110	66	
573.41392	200	
573.67819	102	
573.77089	50	
574.05389	94	
574.37083	118	
574.67893	152	
575.19519	120	
575.78529	34	
578.19715	146	
578.68892	158	
578.79220	214	1+
579.69279	106	
580.91387	122	
581.66878	180	
582.40209	104	
582.67597	128	
583.36569	124	
584.84241	42	
586.04149	108	
586.37058	106	
587.33263	112	
587.41077	32	
588.22198	88	
589.34413	142	
591.16334	134	
593.69233	118	
594.18551	132	
595.03218	86	
595.20497	84	
596.85884	78	
599.34314	122	
600.99678	32	
601.37643	116	
602.03353	130	
604.73192	88	
605.42167	150	
606.70744	144	
609.32533	58	
610.23852	106	
612.77274	48	
614.77200	42	
620.81845	92	
621.71503	160	
626.75507	54	
626.82747	42	
630.75336	38	
632.34808	114	
634.74093	82	
636.20173	32	
638.76560	98	
649.83517	86	
654.80702	64	
660.75610	122	
662.77075	52	
670.73999	58	
674.64262	112	
685.93635	36	
711.36759	112	
754.64161	76	
760.52406	148	
760.72739	32	
760.98876	100	
785.30920	102	
1013.00269	94	
1134.85138	88	
END IONS

###FS:    #m/z: 750.93882 #charge 2+
###MS: 68
###MSMS: 77
BEGIN IONS
TITLE=Cmpd 73, +MS2(750.9388), 33.7eV, 0.1min #77
RTINSECONDS=8.226
SCANS=68,77
PEPMASS=750.93882	5786
CHARGE=2+
200.93792	94	
214.91628	112	
230.94474	100	
232.92366	124	
241.03770	122	
250.94760	78	
265.96565	72	
290.08715	74	
316.03386	88	
415.23192	76	
424.87091	94	
446.85045	94	
531.84428	80	
578.97936	164	
580.72981	176	
582.78839	92	
585.68898	158	
586.70213	164	
589.65764	146	
591.01548	72	
591.67416	146	
592.14108	298	1+
593.01476	118	
595.99925	128	
598.56655	92	
599.67794	160	
600.22497	132	
600.44374	86	
601.36599	120	
602.16219	116	
602.67841	146	
603.73010	142	
604.15803	148	
604.66556	180	
604.89323	114	
605.13793	134	
605.40759	106	
606.75324	90	
607.67148	170	
608.66648	136	
609.03408	200	
610.19554	202	
610.60956	108	
610.96078	120	
611.66040	120	
611.88800	112	
612.31099	92	
612.64226	214	
612.70071	88	
613.40191	134	
614.54056	124	
614.82673	76	
615.16663	182	
615.21733	104	
616.02000	130	
616.90541	194	
618.01018	100	
618.67014	392	
619.02801	94	
619.14624	136	
619.20494	116	
619.28962	162	
619.39339	128	
620.20991	120	
620.38581	98	
620.65763	114	
620.75296	110	
620.86584	106	
621.46648	154	
622.32482	100	
623.17534	126	
623.33200	218	
624.01193	288	1+
624.16131	106	
625.96524	90	
627.94560	142	
628.03212	112	
628.15040	150	
628.39397	194	
628.46017	136	
629.33140	290	1+
629.40137	158	
629.78178	132	
630.39464	274	
631.10811	136	
631.96566	148	
632.24307	154	
632.93685	124	
633.04363	110	
633.15565	292	1+
633.39651	140	
633.67200	138	
634.20481	108	
634.41792	134	
635.01246	92	
636.64254	160	
636.76819	94	
636.90486	138	
636.99426	148	
637.15083	132	
638.67718	104	
639.69890	80	
639.90570	82	
641.01650	146	
641.16888	110	
641.87934	104	
642.70502	128	
642.99976	148	
643.39278	108	
643.63896	132	
644.03738	130	
645.67744	140	
645.97837	102	
646.65281	104	
647.10741	132	
647.38810	100	
647.60986	146	
649.37410	94	
650.33912	142	
652.66899	90	
652.91219	84	
652.99978	124	
654.14143	132	
654.36795	112	
654.87848	92	
656.04324	116	
656.73420	88	
657.34028	142	
657.38779	172	
658.63512	130	
663.66474	182	
664.64433	96	
666.91530	114	
667.86594	170	
670.80674	74	
671.66407	140	
676.72786	108	
678.86529	130	
687.77433	86	
698.77679	80	
715.76446	80	
718.93988	98	
730.64518	168	
733.10554	136	
736.29331	132	
762.24299	114	
816.65537	126	
816.83765	96	
821.22730	76	
893.00284	106	
922.11368	132	
927.19224	94	
961.26701	168	
1207.88709	398	1+
1221.07683	72	
1262.29319	378	1+
END IONS

###FS:    #m/z: 659.23268 #charge 2+
###MS: 68
###MSMS: 78
BEGIN IONS
TITLE=Cmpd 74, +MS2(659.2327), 27.0eV, 0.1min #78
RTINSECONDS=8.289
SCANS=68,78
PEPMASS=659.23268	6134
CHARGE=2+
214.67700	62	
214.91387	350	
217.90912	114	
232.92127	74	
233.95391	84	
264.95762	84	
271.08350	90	
276.86915	72	
278.96933	108	
408.88506	88	
462.82666	78	
467.87129	34	
516.76952	118	
518.76886	112	
518.81266	102	
527.99259	64	
531.08665	128	
536.68157	126	
537.73539	94	
538.78655	80	
540.69798	142	
540.75730	76	
544.14807	40	
545.50803	66	
545.94824	58	
546.06526	120	
546.18868	132	
546.81940	64	
552.36197	112	
552.70130	144	
554.77794	100	
559.71238	150	
561.01079	102	
561.81457	72	
563.72712	110	
563.86290	102	
564.31873	140	
564.68710	94	
564.78675	36	
567.05395	134	
568.72028	100	
568.82055	80	
571.92510	144	
572.12048	48	
572.70685	152	
573.72829	176	
574.44673	52	
575.69082	140	
577.28002	58	
578.72813	74	
579.76774	40	
581.12405	42	
582.78405	124	
584.79413	54	
585.97081	114	
587.45840	48	
588.77604	76	
589.79149	120	
592.74118	92	
594.79469	58	
595.36570	136	
595.82748	70	
596.74409	106	
596.82653	48	
597.78274	108	
599.27193	80	
599.76021	68	
600.27636	88	
602.78301	50	
604.75657	108	
605.74394	146	
606.43752	58	
610.77759	98	
611.74975	76	
612.73163	104	
614.03255	92	
614.77543	88	
615.73796	100	
616.94993	50	
617.24455	134	
620.77662	80	
621.73677	86	
622.75132	130	
624.81771	50	
626.79511	72	
631.76565	114	
634.75461	34	
640.77029	48	
642.81728	86	
646.73398	52	
653.79219	98	
658.81728	86	
659.76831	52	
661.12223	50	
678.78958	74	
703.26628	162	
716.98155	110	
724.17882	88	
783.35174	102	
792.13052	100	
END IONS

###FS:    #m/z: 649.40255 #charge 3+
###MS: 68
###MSMS: 79
BEGIN IONS
TITLE=Cmpd 75, +MS2(649.4025), 27.0eV, 0.2min #79
RTINSECONDS=8.352
SCANS=68,79
PEPMASS=649.40255	11116
CHARGE=3+
214.92029	244	
228.94596	82	
232.92921	80	
250.93266	168	
264.95444	304	
271.22551	98	
289.09479	86	
359.11741	78	
394.90686	56	
408.88267	70	
414.91605	76	
428.80649	54	
456.89022	60	
458.86902	76	
467.62451	70	
476.84737	70	
499.07254	74	
509.85461	86	
509.96932	58	
515.93835	88	
522.69062	116	
523.20180	62	
524.86492	46	
526.78414	202	
526.83951	82	
526.88426	66	
528.83865	92	
529.44247	144	
532.84409	100	
535.00003	34	
535.36051	140	
539.25004	94	
541.68829	162	
542.75882	52	
544.78814	336	
546.47808	124	
547.04903	94	
547.39145	76	
549.76135	86	
552.80029	88	
552.93127	122	
554.74067	122	
555.76084	116	
557.70729	124	
558.42550	90	
558.75697	80	
559.72793	138	
561.65240	62	
563.70130	106	
564.25124	120	
567.75633	70	
569.01964	124	
571.08302	114	
571.81652	52	
573.65152	80	
573.80388	32	
574.25710	96	
574.80228	76	
575.35838	136	
575.53489	92	
575.79193	114	
582.73392	50	
582.80949	120	
583.23868	114	
586.24408	66	
588.76678	34	
588.92570	82	
589.23526	100	
589.30081	66	
590.77096	52	
590.86105	104	
591.11815	36	
593.76502	62	
594.77574	150	
596.75011	46	
597.77767	46	
602.78859	52	
604.78753	90	
606.63205	48	
612.79823	94	
615.80990	122	
620.82423	104	
620.89016	68	
622.77996	54	
630.77101	118	
632.82934	66	
638.81194	52	
656.79054	58	
668.41347	36	
790.05448	52	
1076.49573	68	
END IONS

###FS:    #m/z: 524.80180 #charge 1+
###MS: 68
###MSMS: 80
BEGIN IONS
TITLE=Cmpd 76, +MS2(524.8018), 25.5eV, 0.2min #80
RTINSECONDS=8.395
SCANS=68,80
PEPMASS=524.80180	29966
CHARGE=1+
214.92218	96	
228.93586	86	
229.94557	88	
232.92349	188	
232.96652	76	
246.96924	86	
250.93047	220	
260.05074	184	
264.94965	180	
266.93975	118	
278.99051	66	
282.96997	126	
289.08984	94	
298.88024	60	
302.87419	146	
303.92973	52	
304.23370	60	
321.00719	88	
338.82689	186	
346.91208	100	
356.09399	76	
356.83080	86	
366.83988	132	
368.88458	48	
370.28069	104	
374.84294	74	
376.90499	42	
377.37254	126	
380.88242	58	
382.42536	92	
384.84721	106	
386.89163	120	
392.87401	52	
394.90134	128	
397.36293	52	
401.80930	46	
402.81073	88	
404.80527	92	
404.84594	168	
409.28483	28	
409.46744	28	
410.83563	130	
412.90662	150	
418.90574	78	
420.08882	102	
422.75723	116	
427.94637	54	
428.33846	100	
428.72332	24	
428.84791	1542	1+
428.93515	88	
429.00514	72	
429.30883	30	
429.93729	56	
430.17559	96	
430.90106	110	
431.73313	20	
433.85444	64	
434.89571	106	
435.82096	72	
438.10270	50	
438.84138	70	
440.60452	60	
440.84420	132	
440.92924	84	
442.86566	82	
445.85497	104	
446.65544	34	
446.85853	1530	1+
447.01616	94	
447.33278	44	
447.40700	28	
449.92335	54	
450.63699	40	
450.83799	122	
452.84226	96	
456.90707	50	
458.12288	44	
458.83040	506	1+
459.76993	82	
461.87374	86	
462.06205	28	
463.83459	74	
464.86758	1010	1+
465.82491	88	
466.10063	22	
466.83148	70	
468.50205	22	
468.82236	654	1+
468.88711	200	
469.76185	66	
469.86323	50	
469.97258	78	
470.83395	66	
470.90185	80	
471.86437	70	
472.79595	110	
476.85254	92	
477.83353	70	
478.79199	118	
478.84403	132	
479.80711	78	
483.87892	108	
484.81611	78	
485.81702	76	
486.82281	608	1+
487.88621	72	
488.84742	80	
488.91788	72	
490.82450	80	
492.83971	84	
495.82318	82	
496.81279	420	
496.93954	58	
497.01115	26	
497.84406	120	
497.90812	84	
498.85661	40	
499.51845	44	
500.80062	92	
500.86401	70	
502.82460	66	
504.83741	90	
504.88212	130	1+
506.82451	64	
507.79349	124	
508.81945	86	
510.82314	74	
513.81213	40	
513.88320	254	1+
514.26479	32	
514.82034	408	1+
514.99736	80	
516.81023	88	
517.25225	48	
520.88996	58	
524.81754	86	
526.77366	52	
528.94731	28	
529.58660	32	
END IONS

###FS:    #m/z: 554.78628 #charge 4+
###MS: 68
###MSMS: 81
BEGIN IONS
TITLE=Cmpd 77, +MS2(554.7863), 26.1eV, 0.2min #81
RTINSECONDS=8.441
SCANS=68,81
PEPMASS=554.78628	28930
CHARGE=4+
214.91591	374	
228.99839	96	
232.92703	324	
234.92421	64	
246.95104	208	
249.61825	40	
250.95006	146	
258.93374	66	
264.95075	136	
265.94507	82	
266.92254	46	
289.07679	64	
304.86867	84	
319.10411	110	
320.18461	100	
337.14132	76	
338.90353	46	
355.09245	114	
360.05353	90	
375.12655	80	
378.96761	100	
379.84654	42	
380.80510	66	
380.90636	76	
390.91389	64	
393.87958	34	
398.89295	104	
402.92762	36	
412.90906	58	
413.24565	54	
413.89645	112	
420.84746	64	
422.86000	84	
424.83673	28	
426.82299	122	
427.73950	80	
431.86565	94	
432.85588	88	
434.11872	140	
440.84695	76	
444.02256	90	
445.06428	68	
446.85480	74	
447.07606	162	
448.86713	58	
448.92124	84	
452.06537	110	
456.83543	66	
459.83485	36	
462.91869	74	
468.78723	160	
471.81249	108	
476.80811	50	
478.94203	80	
480.39766	130	
480.78914	84	
480.85031	86	
482.82264	64	
484.90742	60	
486.55994	36	
486.83004	124	
488.82049	112	
489.34795	26	
490.76201	42	
490.81848	126	
492.82139	92	
492.86323	70	
493.28280	104	
495.79379	84	
495.92964	76	
496.88133	70	
498.79141	88	
498.84661	42	
498.88507	56	
499.81383	78	
500.29495	96	
500.85907	62	
502.86500	104	
503.82446	134	
504.13678	130	
506.81737	56	
508.78275	76	
508.82791	144	
509.26917	42	
510.83359	166	
512.83001	44	
518.28710	96	
518.81320	74	
518.87813	104	
525.84099	70	
526.78851	298	1+
526.85976	102	
527.99147	74	
528.31802	40	
530.80841	76	
535.81722	98	
536.35115	96	
536.77845	82	
537.30213	98	
538.60198	24	
543.85147	90	
548.80511	68	
553.83470	86	
554.78113	290	1+
572.82309	28	
573.79196	106	
591.81439	48	
605.27443	64	
633.68003	30	
638.83052	28	
654.62234	42	
712.69295	134	
726.62567	52	
736.92031	68	
840.84088	74	
1128.85878	24	
END IONS

###FS:    #m/z: 538.79459 #charge 1+
###MS: 68
###MSMS: 82
BEGIN IONS
TITLE=Cmpd 78, +MS2(538.7946), 25.8eV, 0.2min #82
RTINSECONDS=8.4885
SCANS=68,82
PEPMASS=538.79459	27726
CHARGE=1+
181.62609	102	
214.91665	356	
226.03516	108	
228.93387	112	
232.57170	42	
232.92325	180	
246.94572	100	
248.87189	70	
250.93609	86	
260.94999	46	
264.95689	134	
266.95240	80	
266.99904	146	
268.94312	68	
281.04409	82	
283.96201	86	
299.05382	150	
300.05513	98	
302.04339	70	
327.01412	94	
328.93535	132	
338.83557	72	
343.00059	46	
345.99619	60	
351.87890	46	
356.83626	34	
359.01380	88	
359.87471	78	
360.02997	60	
368.89202	88	
368.93278	120	
370.00169	82	
376.91571	66	
380.90278	66	
382.90934	88	
386.81395	74	
392.88561	78	
394.91690	68	
396.87336	194	
398.82600	86	
398.89744	116	
408.92210	70	
411.91191	98	
413.92844	76	
414.90753	46	
417.03221	58	
417.07997	82	
418.02063	84	
423.84882	80	
425.91199	110	
428.83349	68	
429.81228	66	
430.42776	42	
430.84685	150	
431.15447	28	
432.87580	94	
434.92142	86	
439.83740	68	
440.83565	68	
441.13299	26	
441.74061	24	
443.79110	100	
446.84600	144	
446.89833	84	
447.77191	114	
447.84312	76	
447.94870	76	
448.29277	66	
448.84525	48	
448.89321	88	
451.16668	58	
454.16243	38	
454.56538	106	
456.84331	76	
458.83476	108	
460.83052	58	
460.90151	92	
461.87988	50	
462.84407	90	
464.81168	82	
466.80651	94	
466.86392	132	
468.82477	250	1+
470.96838	46	
471.73297	134	
471.77963	102	
475.83162	76	
476.84669	62	
477.82831	88	
478.84152	160	
481.84197	108	
482.76554	90	
482.83807	552	1+
482.93939	56	
483.03113	74	
484.37541	60	
484.85317	90	
485.82795	128	
486.83329	238	
489.43446	52	
490.33455	88	
491.82282	166	
492.83466	326	
493.80172	86	
496.78675	104	
496.83049	142	
500.84802	402	1+
500.97759	70	
501.31232	42	
502.33549	112	
502.47677	96	
504.84880	120	
506.87038	48	
507.29684	88	
509.79138	102	
510.25862	34	
510.82660	488	
511.31613	100	
511.85676	120	
512.04590	50	
512.20960	24	
512.69815	62	
512.90918	80	
514.83689	134	
516.30453	58	
519.32393	36	
519.81597	262	1+
519.88458	52	
519.93520	98	
520.88431	46	
521.39397	72	
521.78986	158	
523.32146	136	
524.17974	48	
527.82851	116	
528.83950	466	
528.98246	36	
530.32910	98	
537.85070	68	
538.81694	102	
542.82385	48	
END IONS

###FS:    #m/z: 556.78326 #charge 1+
###MS: 68
###MSMS: 83
BEGIN IONS
TITLE=Cmpd 79, +MS2(556.7833), 26.1eV, 0.2min #83
RTINSECONDS=8.5365
SCANS=68,83
PEPMASS=556.78326	26688
CHARGE=1+
214.69444	26	
214.91489	284	
239.03681	58	
242.78021	38	
246.94017	122	
247.00291	120	
250.93820	152	
250.97226	56	
251.02701	110	
255.14048	60	
264.94964	228	
265.94842	98	
267.94070	132	
278.96606	128	
290.92472	76	
300.92496	70	
304.88458	54	
314.92952	116	
316.87949	60	
335.92471	60	
350.86061	66	
370.90723	122	
376.88256	74	
380.89089	86	
384.79616	88	
394.91788	112	
396.88672	74	
398.89282	34	
402.86884	74	
410.91254	130	
415.88472	86	
423.08237	130	
424.54624	116	
429.85625	62	
437.26007	46	
440.84094	44	
442.71844	42	
444.32049	52	
444.42218	106	
445.02041	72	
458.23386	102	
458.83453	174	
460.84565	50	
460.99288	48	
461.30756	108	
461.84894	54	
462.05432	86	
462.75376	104	
463.82599	66	
464.99404	78	
468.44194	112	
471.30012	102	
472.85720	82	
475.83025	130	
478.83854	70	
479.86139	70	
480.31960	200	
480.75826	98	
482.84617	96	
483.81662	50	
483.86719	44	
484.77397	72	
485.82697	92	
486.83044	92	
486.91085	42	
487.84972	76	
489.77562	76	
492.83432	74	
494.82677	326	1+
495.11529	100	
495.91606	68	
496.88294	94	
497.86636	60	
498.79253	96	
498.84489	86	
500.83998	64	
502.81999	126	
503.80870	82	
504.28604	58	
505.78529	42	
506.80862	102	
508.26652	112	
509.85527	80	
510.45798	24	
510.82844	188	
510.94626	92	
511.08864	82	
512.82507	224	1+
513.06816	42	
514.77571	74	
515.91009	38	
516.79782	188	1+
518.89006	98	
519.80485	96	
520.30889	98	
520.83282	94	
520.89615	52	
521.77684	128	
522.08136	32	
525.12135	24	
527.82470	42	
528.43627	36	
528.83636	72	
530.82644	168	
532.84786	46	
534.82944	106	
538.79936	58	
538.89620	46	
539.78943	62	
545.80312	128	
546.02284	70	
546.87096	38	
547.80905	90	
548.79907	96	
556.13297	74	
556.77020	58	
556.86947	92	
557.06032	54	
557.13548	60	
558.15167	100	
558.83525	78	
END IONS

###FS:    #m/z: 529.12959 #charge 3+
###MS: 68
###MSMS: 84
BEGIN IONS
TITLE=Cmpd 80, +MS2(529.1296), 25.6eV, 0.2min #84
RTINSECONDS=8.5865
SCANS=68,84
PEPMASS=529.12959	9840
CHARGE=3+
214.91487	286	
214.97280	72	
229.12568	72	
232.92396	342	
232.96607	80	
234.93312	62	
246.75126	48	
246.93920	156	
250.93998	106	
260.95079	84	
264.94676	194	
278.96137	102	
292.96082	118	
294.99593	114	
308.96289	124	
314.95685	90	
317.01481	74	
328.97390	102	
352.92835	58	
364.89914	74	
368.88129	74	
371.04433	106	
374.87770	86	
378.88049	106	
379.84773	70	
380.89390	64	
382.89798	64	
386.89502	66	
388.82092	106	
389.09489	50	
394.90748	120	
395.83045	98	
400.91974	88	
402.88484	92	
412.84333	82	
414.86778	180	
415.84900	50	
425.83033	100	
427.79305	60	
430.86454	142	
431.74708	120	
431.87879	110	
432.17919	48	
432.73059	98	
432.86358	192	
432.94621	116	
433.87627	76	
439.79445	110	
439.84869	90	
442.76748	122	
442.83940	104	
444.91327	58	
446.85352	68	
447.99815	68	
448.82552	44	
451.87160	52	
454.82254	94	
455.43239	96	
456.81979	126	
456.86267	88	
457.85704	96	
458.88077	70	
463.33555	106	
464.83927	76	
465.79076	102	
466.33091	74	
466.84743	138	
469.36981	110	
469.84078	174	
471.85359	82	
474.25327	78	
474.79889	222	
474.86389	62	
474.98948	80	
475.38484	54	
476.25624	58	
476.78293	110	
476.83500	86	
477.99008	50	
480.82859	208	1+
481.27175	80	
482.82415	114	
483.35287	82	
483.83827	104	
484.31964	92	
484.85211	88	
485.84380	138	
486.92718	48	
487.31206	106	
487.81560	110	
488.12798	134	
488.84690	56	
489.84714	150	
490.82020	138	
490.86325	120	
490.94756	56	
491.79727	112	
491.84355	62	
492.83051	916	1+
494.92898	108	
495.80472	122	
498.82832	132	
499.82457	62	
500.86206	76	
501.83983	208	1+
502.32442	78	
503.83768	114	
505.81946	74	
506.85421	92	
508.85982	194	1+
509.80788	130	
510.83951	1002	1+
510.95927	58	
511.80054	106	
512.81830	94	
512.88926	60	
513.30639	134	
515.80702	70	
516.32098	150	
517.84491	64	
519.30252	100	
519.79927	84	
522.84710	58	
523.76620	96	
524.82830	52	
524.89495	68	
527.91744	86	
528.81802	138	
529.06284	634	1+
529.13357	80	
529.86411	46	
530.10698	62	
530.86152	78	
532.83020	112	
536.83465	72	
542.84269	118	
545.85661	94	
546.81163	134	1+
547.03671	86	
564.79953	66	
564.88871	66	
565.82225	96	
569.72752	114	
575.72992	86	
591.81956	104	
636.79949	84	
647.23347	116	
653.71841	70	
668.74154	60	
683.73143	54	
718.67707	88	
740.72387	68	
765.78434	82	
772.72600	66	
824.74361	84	
840.70611	68	
876.70746	60	
END IONS

###FS:    #m/z: 589.09481 #charge 6+
###MS: 68
###MSMS: 85
BEGIN IONS
TITLE=Cmpd 81, +MS2(589.0948), 26.8eV, 0.2min #85
RTINSECONDS=8.637
SCANS=68,85
PEPMASS=589.09481	11528
CHARGE=6+
214.91543	110	
228.93859	66	
232.93231	202	
246.93165	70	
250.94788	70	
264.94878	78	
268.94659	72	
275.03155	102	
336.85573	138	
368.87243	76	
371.16580	44	
380.89113	192	
386.93833	60	
391.34832	32	
399.89147	70	
413.03707	50	
413.88974	92	
420.88073	100	
430.88984	46	
432.29920	40	
434.83577	58	
436.95658	108	
444.82099	148	
446.86177	86	
447.85871	144	
447.99016	34	
448.84894	92	
449.58428	32	
458.84168	80	
465.86281	136	
468.84709	86	
477.84584	48	
479.73964	96	
482.80525	94	
485.40070	104	
490.71514	86	
491.39950	98	
491.82522	52	
491.93189	118	
492.09417	134	
492.78571	58	
492.85612	70	
493.73283	78	
494.81672	70	
500.51102	68	
502.50147	100	
502.80761	92	
506.78740	42	
508.04184	156	
508.85696	72	
509.40007	140	
509.47931	26	
509.84116	128	
510.83748	114	
510.93482	96	
512.82522	126	
514.80151	74	
515.82017	76	
516.03631	110	
516.29733	38	
516.80760	234	1+
518.89731	54	
519.30383	86	
519.79809	164	
526.79784	92	
527.84283	96	
528.77027	82	
528.84444	88	
529.82722	64	
530.88579	74	
532.80527	326	
533.76013	78	
534.87760	52	
534.94555	26	
536.80450	74	
537.19483	28	
537.78185	90	
540.75207	60	
541.82208	60	
542.62835	40	
542.80936	270	
542.86292	96	
543.28910	76	
545.78388	318	1+
546.79093	212	1+
547.02268	68	
547.38925	42	
549.31015	60	
550.84321	46	
550.89480	36	
551.30139	78	
551.83672	86	
552.00494	62	
552.29586	82	
552.79808	174	
554.65388	90	
559.94312	132	
560.80771	212	
560.90689	60	
561.03366	32	
561.75608	54	
561.87922	84	
562.76807	68	
567.78579	74	
569.81767	144	
570.81113	114	
571.29084	112	
571.78712	48	
571.84204	88	
578.75805	90	
578.82385	42	
580.79991	80	
582.89712	84	
587.75741	86	
587.82842	86	
590.77545	124	
593.78987	104	
601.83334	46	
607.82193	36	
677.72176	122	
868.60031	62	
END IONS

###FS:    #m/z: 568.77964 #charge 1+
###MS: 68
###MSMS: 86
BEGIN IONS
TITLE=Cmpd 82, +MS2(568.7796), 26.4eV, 0.2min #86
RTINSECONDS=8.6885
SCANS=68,86
PEPMASS=568.77964	25642
CHARGE=1+
214.92227	194	
228.93627	256	
232.92356	524	
236.92210	94	
242.94188	126	
246.94559	112	
250.93123	136	
252.98165	64	
260.96899	82	
264.95680	80	
272.94523	128	
277.05083	78	
344.57330	40	
350.86010	100	
360.97712	104	
362.88969	100	
376.89406	86	
378.86547	84	
384.92061	102	
396.87719	92	
398.90532	64	
402.88377	100	
412.88544	62	
413.30394	44	
418.89584	76	
426.02973	84	
427.10598	60	
428.26977	24	
428.83207	76	
428.91352	50	
428.97402	100	
432.89211	46	
433.83377	74	
439.82149	114	
446.86438	188	
454.75414	136	
462.74152	128	
463.80015	80	
464.85830	74	
468.86361	90	
470.54472	24	
470.98698	50	
471.88683	86	
472.84630	134	
472.95460	34	
473.85875	60	
476.42204	154	
476.82816	84	
479.77455	104	
482.78850	122	
482.88124	160	
484.86797	74	
486.82454	162	
489.90089	70	
490.30415	132	
493.81453	104	
495.90989	86	
496.80765	88	
496.95783	70	
498.78480	96	
501.41654	72	
504.80989	114	1+
504.86290	86	
504.98147	28	
506.84418	30	
507.81650	74	
508.83150	178	
512.77894	112	
513.29557	98	
513.57302	78	
513.79911	74	
514.29462	114	
514.77680	108	
518.79463	92	
522.79795	78	
522.84522	86	
523.45873	150	
523.77007	114	
525.34191	94	
526.27902	98	
526.79165	88	
527.32206	76	
528.80723	98	
530.79541	78	
532.55201	52	
532.82401	226	1+
534.05538	50	
534.83220	50	
535.79833	110	
538.97179	128	
540.80210	96	
540.94244	36	
548.87282	56	
549.81014	756	1+
550.82257	446	1+
550.90555	56	
551.28746	136	
552.81983	100	
560.81313	52	
563.30980	82	
566.80477	60	
567.79705	1036	1+
567.88679	110	
568.03802	100	
568.91312	92	
570.81372	92	
570.93754	70	
END IONS

###FS:    #m/z: 602.76211 #charge 3+
###MS: 68
###MSMS: 87
BEGIN IONS
TITLE=Cmpd 83, +MS2(602.7621), 27.0eV, 0.2min #87
RTINSECONDS=8.744
SCANS=68,87
PEPMASS=602.76211	23360
CHARGE=3+
213.04035	80	
214.91905	136	
215.01944	144	
228.93352	96	
232.92927	474	
233.94890	72	
250.93608	240	
251.33791	28	
260.96608	120	
264.94051	82	
264.98287	104	
265.94877	64	
268.94651	106	
278.99547	88	
292.08910	68	
312.88663	78	
350.96356	114	
362.88483	36	
370.91163	70	
377.85766	98	
380.89053	106	
389.21347	86	
394.90753	90	
396.93544	74	
397.89263	92	
398.89400	82	
404.84609	64	
413.08982	66	
424.86615	46	
428.86419	132	
432.85714	132	
434.79719	68	
446.86449	260	1+
446.92099	74	
454.87303	70	
466.88047	60	
467.86287	92	
471.80875	86	
478.84928	96	
479.73738	32	
482.04435	104	
482.85301	46	
486.08257	106	
486.82898	66	
490.10811	92	
490.23275	112	
490.88257	74	
492.37418	84	
492.81866	94	
493.80729	80	
494.52473	156	
494.95217	116	
495.37237	80	
496.43189	148	
496.75256	124	
501.39323	154	
503.11160	58	
504.93947	30	
506.57340	32	
506.72227	90	
506.83687	124	
508.85082	186	
510.84894	162	
512.83205	78	
513.07309	78	
513.78167	80	
514.73076	132	
515.42368	162	
516.79824	98	
518.79857	70	
520.45977	92	
522.06122	64	
523.82487	120	
524.82592	100	
525.85792	106	
527.80597	94	
528.79592	82	
528.94116	80	
530.27708	84	
530.78411	100	
532.73699	30	
532.83533	132	
533.07438	150	
533.78319	52	
536.05971	148	
536.77617	152	
538.77581	74	
539.07916	56	
541.87214	58	
542.80656	52	
543.28895	76	
543.44825	150	
544.80359	56	
546.26023	202	
546.78900	90	
546.90736	96	
547.85022	42	
548.80264	60	
548.84239	70	
549.74907	66	
550.77606	198	
553.96867	34	
554.28275	108	
555.27314	98	
555.53125	40	
556.77281	102	
557.81904	88	
559.24463	64	
560.81074	84	
561.77469	66	
566.80475	238	
567.28666	48	
567.51411	40	
568.78175	50	
568.82586	114	
569.87158	36	
570.18470	96	
570.28109	76	
570.93660	46	
574.05450	66	
574.83569	122	
575.79201	96	
584.80639	530	1+
586.27678	112	
586.76945	94	
592.76581	68	
598.15165	28	
600.89381	80	
602.77350	102	
603.08330	884	1+
603.19696	88	
603.32965	84	
603.49882	104	
603.55682	32	
604.17466	92	
604.78964	172	
605.19520	58	
610.39301	54	
610.84114	96	
620.77289	98	
631.66920	116	
697.14515	74	
720.29240	78	
998.53487	56	
1048.51346	46	
END IONS

###FS:    #m/z: 614.75855 #charge 1+
###MS: 68
###MSMS: 88
BEGIN IONS
TITLE=Cmpd 84, +MS2(614.7585), 27.0eV, 0.2min #88
RTINSECONDS=8.8015
SCANS=68,88
PEPMASS=614.75855	23182
CHARGE=1+
214.91509	484	1+
228.94289	96	
232.92118	228	
246.52199	32	
246.94078	198	
250.93769	250	1+
264.95111	218	
268.95150	70	
279.01357	48	
327.96061	118	
330.93831	48	
357.07507	28	
358.06782	166	
375.06571	36	
396.87783	108	
399.91215	76	
412.91338	122	
416.74403	68	
422.89261	114	
425.07073	82	
428.84857	108	
433.90957	102	
442.85832	34	
446.85338	64	
447.92649	80	
462.83378	80	
468.83530	84	
474.88735	50	
482.85757	62	
486.57610	82	
486.80759	154	
493.03097	108	
494.81682	52	
496.70712	138	
496.81108	78	
504.99275	50	
505.08733	52	
505.73102	124	
508.04937	52	
509.37602	70	
509.84424	58	
511.39760	134	
513.70509	126	
514.08010	150	
514.83657	94	
516.81589	90	
516.90697	62	
517.82559	160	
518.79622	72	
518.95532	42	
519.80734	38	
519.85881	74	
521.34217	36	
522.10050	130	
531.97527	38	
533.73816	30	
534.82758	96	
535.31293	146	
536.82995	108	
537.22787	92	
540.39713	132	
542.78715	34	
548.75071	94	
550.78755	72	
550.90008	50	
552.76799	56	
554.79312	148	
560.84917	82	
563.81928	108	
568.80160	46	
570.82440	82	
573.80325	74	
577.32646	86	
578.85969	108	
578.91053	104	
580.77520	86	
580.82671	136	
581.78327	70	
585.96215	60	
586.78122	90	
586.90360	84	
588.85349	120	
595.58403	94	
595.78579	102	
601.76403	134	
613.87067	88	
614.76674	42	
615.14164	44	
615.77667	68	
616.13098	76	
617.63768	156	
END IONS

###FS:    #m/z: 549.11944 #charge 5+
###MS: 68
###MSMS: 89
BEGIN IONS
TITLE=Cmpd 85, +MS2(549.1194), 26.0eV, 0.2min #89
RTINSECONDS=8.86
SCANS=68,89
PEPMASS=549.11944	10348
CHARGE=5+
214.91975	198	
215.04502	30	
215.15549	54	
228.95086	74	
232.92614	594	
233.95159	96	
246.94392	74	
250.92868	118	
251.53782	32	
254.92301	118	
260.89997	70	
264.86197	34	
264.95871	92	
268.94580	138	
278.96154	64	
281.98758	74	
297.02512	92	
308.89386	78	
318.86398	62	
330.58839	32	
330.88754	84	
332.13836	36	
333.03078	54	
333.10284	92	
337.03809	86	
341.21788	130	
346.85251	68	
348.84095	94	
350.30947	78	
352.90501	102	
353.12094	98	
368.88120	112	
374.96952	64	
376.93063	78	
378.89287	92	
380.88653	122	
382.83871	32	
386.98401	84	
394.92833	110	
397.15872	64	
398.89321	36	
404.95327	80	
406.91476	68	
410.85707	82	
412.78638	74	
413.88076	44	
418.37177	32	
418.85730	130	
428.84771	68	
430.83572	46	
434.85221	98	
436.89116	114	
438.77697	130	
440.97914	108	
445.43953	100	
446.85876	246	1+
448.83855	108	
448.91714	56	
449.86719	58	
451.76975	150	
451.95378	50	
452.99262	88	
453.82061	94	
460.93637	52	
464.82795	124	
466.88565	94	
466.93100	58	
468.84551	52	
475.31555	158	
476.80611	104	
476.86258	142	
477.14490	32	
479.32762	90	
480.59370	32	
480.81254	70	
481.75444	80	
483.80319	142	
484.26113	84	
484.85115	76	
484.90843	80	
485.18298	36	
485.85119	60	
486.00115	28	
486.80776	138	
487.31138	104	
488.71495	28	
488.83894	160	
488.90646	74	
490.81299	140	
494.80481	116	
496.29066	110	
496.79995	86	
496.84590	102	
498.77411	70	
499.81955	120	
500.80241	222	1+
502.48333	70	
502.83086	68	
502.91650	92	
503.82403	52	
506.45783	32	
506.80108	194	
506.85082	124	
507.87591	34	
508.79593	68	
508.86679	70	
509.18698	38	
509.84420	46	
510.70025	30	
510.80562	106	1+
511.25926	32	
512.81941	158	
512.91935	46	
514.33038	74	
514.85467	46	
515.81574	58	
516.79403	84	
518.31760	66	
518.79875	84	
520.28528	52	
521.78818	92	
522.79292	108	
524.76217	54	
524.84640	82	
526.68984	76	
528.32961	36	
529.78295	44	
529.84178	118	
530.83564	928	1+
531.07362	62	
531.14181	56	
531.89753	86	
532.75772	94	
534.44342	98	
534.75546	38	
534.80237	92	
536.82105	70	
537.80135	72	
538.85094	106	
539.03833	74	
542.79962	82	
547.81427	66	
548.82648	356	1+
549.82916	206	1+
552.75604	90	
555.81728	80	
558.82300	56	
563.07276	116	
565.86032	36	
572.82201	80	
607.74353	112	
622.76320	120	
744.68343	44	
844.81276	66	
866.69939	74	
932.69368	198	1+
1038.62969	258	1+
1590.82634	226	1+
END IONS

###FS:    #m/z: 598.76562 #charge 1+
###MS: 68
###MSMS: 90
BEGIN IONS
TITLE=Cmpd 86, +MS2(598.7656), 27.0eV, 0.2min #90
RTINSECONDS=8.921
SCANS=68,90
PEPMASS=598.76562	22050
CHARGE=1+
214.91980	174	
228.94058	126	
232.92617	212	
238.65486	32	
246.93822	272	
264.95316	106	
268.95538	90	
282.95364	86	
325.12782	48	
369.21425	34	
380.89092	90	
398.89914	86	
404.84600	62	
409.29360	38	
412.88542	50	
414.90556	64	
426.85955	74	
429.84494	46	
430.85649	54	
432.87575	66	
446.87917	164	
447.82309	84	
450.81729	76	
455.77591	106	
456.14628	48	
464.89020	118	
467.39101	124	
468.85764	40	
469.81415	96	
473.09065	74	
473.79391	100	
474.77771	136	
480.07510	146	
483.87265	90	
484.89092	66	
487.04482	188	
488.08817	108	
490.84125	50	
494.82220	50	
494.85812	82	
495.71879	174	
495.84155	56	
497.39887	94	
498.78730	80	
499.84126	106	
501.98896	70	
504.49197	138	
508.07265	34	
508.81896	98	
508.94902	38	
509.25956	30	
509.40027	138	
509.56282	34	
509.68848	150	
509.82106	66	
510.88086	84	
512.06470	88	
513.79902	64	
514.81231	68	
516.04651	112	
516.72834	34	
516.81736	56	
517.28139	98	
517.75429	76	
517.90851	64	
519.76480	100	
520.83714	66	
526.11222	46	
526.28004	142	
528.10436	44	
528.77710	124	
528.82804	100	
532.77055	150	
533.93591	48	
536.79634	104	
537.26541	94	
538.80641	54	
539.81742	134	
540.77167	110	
542.78288	128	
543.31320	30	
544.88544	50	
546.80327	88	
547.78321	192	
548.29081	96	
549.25543	80	
550.41863	82	
552.82116	98	
552.88665	84	
553.77542	112	
554.80906	74	
554.96408	48	
555.89777	66	
556.76559	112	
556.80498	294	1+
560.80018	134	
561.77031	76	
562.76662	76	
563.27094	76	
566.35965	88	
567.72305	136	
569.78561	90	
570.77290	200	
570.82922	76	
571.35199	36	
571.83129	112	
577.78093	92	
579.80190	42	
579.85047	46	
580.79456	424	1+
583.83471	84	
588.85425	68	
589.97608	38	
595.26751	94	
597.81422	66	
598.81581	276	1+
600.75443	72	
603.41301	60	
END IONS

###FS:    #m/z: 601.09512 #charge 6+
###MS: 68
###MSMS: 91
BEGIN IONS
TITLE=Cmpd 87, +MS2(601.0951), 27.0eV, 0.2min #91
RTINSECONDS=8.982
SCANS=68,91
PEPMASS=601.09512	10180
CHARGE=6+
208.12112	102	
214.92276	140	
228.92624	32	
231.04924	82	
232.92383	148	
234.08796	118	
246.94292	216	
250.93174	256	
264.94767	106	
268.94210	74	
278.98195	96	
279.38293	138	
302.59157	82	
308.97850	72	
334.92503	76	
366.92283	42	
368.89863	84	
374.89373	86	
394.93762	76	
396.84673	100	
402.86977	68	
408.92187	84	
428.84555	80	
430.22443	76	
430.98426	80	
444.83666	100	
445.05879	96	
446.86253	236	
448.86207	36	
448.93825	66	
449.51193	76	
450.85511	92	
456.71817	148	
466.87530	70	
482.06246	82	
484.79024	226	
487.09665	122	
492.90234	38	
494.83064	78	
496.59029	106	
497.73037	122	
497.88930	42	
498.82751	98	
499.40777	232	
500.83670	152	
503.77245	170	
504.30356	146	
505.74233	134	
506.85473	62	
508.07297	130	
509.53370	46	
510.83974	112	
515.50959	38	
516.81119	34	
517.79550	94	
518.29830	90	
519.42252	124	
519.78332	56	
521.85868	38	
524.73279	120	
524.82126	72	
526.26938	118	
526.77962	126	
527.84753	54	
528.05307	98	
528.35959	114	
529.76286	104	
531.12834	100	
531.32191	102	
531.61373	42	
532.78005	86	
535.27782	140	
536.80405	108	
537.30673	100	
537.88073	48	
538.66730	118	
538.90213	74	
541.00068	34	
541.29933	30	
541.79137	242	1+
543.73785	64	
544.79872	160	
545.93221	122	
546.72253	90	
547.42872	140	
548.79296	40	
548.93002	84	
549.78776	76	
552.77597	242	1+
555.77139	134	
556.81557	74	
558.79402	114	
559.78168	76	
562.80546	42	
564.82020	180	
565.77228	132	
566.81138	132	
568.16789	52	
570.83105	42	
573.32565	114	
573.82008	150	1+
575.47920	114	
581.90278	90	
582.66231	50	
582.81576	46	
583.75737	192	1+
583.88770	44	
586.26166	96	
590.77380	56	
590.84393	96	
592.28674	88	
592.76696	66	
600.79463	184	
601.12553	60	
601.75776	36	
602.25303	30	
602.79442	44	
603.07237	64	
603.11787	72	
609.31841	32	
614.69089	52	
618.28249	42	
618.81098	82	
620.75288	96	
622.09050	36	
624.82263	108	
642.86567	80	
670.67099	80	
697.63839	134	
708.16535	106	
791.00619	74	
871.14255	108	
871.20266	46	
877.02662	78	
936.31394	90	
1090.53570	278	1+
1141.59712	264	1+
END IONS

###FS:    #m/z: 566.78170 #charge 1+
###MS: 92
###MSMS: 93
BEGIN IONS
TITLE=Cmpd 88, +MS2(566.7817), 26.3eV, 0.2min #93
RTINSECONDS=10.89
SCANS=92-93
PEPMASS=566.78170	26600
CHARGE=1+
214.92988	162	
228.94159	136	
232.92756	520	1+
246.93841	356	
263.15233	82	
264.95636	132	
298.89312	84	
335.03217	82	
336.93012	94	
340.28749	80	
349.16507	74	
362.87519	92	
371.82381	120	
380.91276	82	
384.87335	106	
388.87760	104	
390.17813	78	
398.89790	104	
401.87303	96	
402.95867	124	
405.86359	100	
407.88093	82	
412.85809	162	
412.89434	142	
418.94041	136	
426.84007	134	
426.93493	72	
427.99652	102	
428.84159	86	
428.90858	86	
432.30321	166	
432.84459	192	
434.83383	92	
442.75631	118	
443.11482	72	
446.85514	552	1+
448.76645	108	
453.81436	86	
454.07685	86	
458.08838	136	
458.78937	204	1+
458.88164	98	
459.88235	74	
464.83873	454	1+
465.74739	106	
467.11876	106	
468.80541	74	
470.75874	104	
470.87858	166	
474.82434	94	
476.42658	168	
476.81222	116	
477.81480	96	
478.05715	110	
478.80806	274	
480.08570	106	
481.80672	110	
482.81101	128	
483.08154	106	
483.41716	88	
483.46908	146	
484.75117	104	
485.27282	102	
485.80370	194	
485.92006	90	
487.08638	92	
487.80812	128	
488.74532	104	
488.80964	178	
488.91644	100	
490.82386	152	
491.82584	80	
492.71641	110	
492.82473	182	
493.78331	118	
494.75383	76	
494.85717	88	
495.30261	128	
495.85120	212	1+
496.80290	228	
499.43074	78	
499.79088	88	
501.06503	108	
502.79294	304	1+
503.29424	198	
503.35296	72	
503.41861	132	
504.22025	76	
505.27998	94	
505.31228	264	1+
505.84924	246	1+
508.10822	76	
508.77415	250	
510.37769	84	
510.78871	90	
511.80421	504	1+
512.75655	136	
512.90174	106	
513.27029	76	
514.29731	314	1+
514.78693	958	1+
515.39149	90	
515.46854	120	
518.78892	130	
519.83403	100	
520.12869	96	
521.89816	122	
522.27980	134	
523.32071	126	
524.28694	86	
524.77465	98	
524.84257	128	
525.10141	138	
525.73898	124	
526.44348	134	
527.34691	134	
527.83042	120	
528.81462	188	
528.90482	112	
529.72571	90	
529.79447	140	
529.84886	158	
530.33747	88	
530.77843	852	1+
530.81352	204	
530.97733	82	
531.83483	196	
532.87814	74	
533.43243	98	
533.87692	96	
534.32804	364	1+
536.27297	82	
536.76910	190	
536.83237	108	
537.77449	270	
537.80998	330	
538.11079	98	
538.82147	368	
539.31774	132	
540.36035	118	
540.84758	74	
540.90359	80	
542.29637	106	
542.82971	96	
543.75623	118	
544.31154	120	
544.81118	426	1+
545.48326	120	
545.81382	324	1+
547.80667	170	
547.88004	372	1+
548.79882	668	1+
550.81028	424	1+
554.29407	112	
554.79021	142	
554.83966	174	
557.84430	128	
558.26667	100	
558.31396	104	
558.79438	76	
559.03394	102	
560.80247	250	
562.46820	146	
562.80928	90	
566.29750	80	
566.79937	2292	1+
567.93566	88	
568.80000	410	
571.78111	86	
END IONS

###FS:    #m/z: 505.31840 #charge 2+
###MS: 94
###MSMS: 95
BEGIN IONS
TITLE=Cmpd 89, +MS2(505.3184), 25.1eV, 0.2min #95
RTINSECONDS=11.55
SCANS=94-95
PEPMASS=505.31840	6246
CHARGE=2+
214.91865	350	
218.93836	102	
221.38104	106	
228.93283	584	
232.92534	666	1+
245.92588	130	
246.94094	794	1+
247.15870	102	
250.93612	572	
252.93640	92	
260.89087	94	
260.95882	112	
261.06111	154	
262.39309	92	
264.95291	516	
266.97399	108	
268.95002	166	
273.08037	96	
278.95912	104	
279.03565	90	
282.95349	192	
291.04915	128	
295.04982	136	
304.83685	134	
306.91218	90	
325.78535	148	
336.90869	138	
342.90151	122	
343.85612	112	
344.97708	112	
349.83714	122	
362.88008	240	
368.87693	160	
369.90173	100	
375.86486	96	
376.89512	474	
376.99673	106	
380.89175	374	
382.79033	110	
386.83906	134	
388.86186	154	
391.33460	124	
394.90817	962	1+
394.99550	104	
398.89383	284	
399.85959	110	
400.83712	106	
403.32200	148	
403.84357	106	
408.77728	140	
408.83383	92	
410.83624	130	
410.89069	132	
412.91348	278	
414.84399	102	
416.84009	328	
418.97642	90	
420.35406	112	
420.86636	148	
421.84667	212	
422.97434	88	
423.28650	130	
423.32528	110	
424.96411	144	
425.23009	128	
427.82185	148	
428.85553	774	1+
428.92585	218	
430.42728	120	
430.80927	104	
430.87076	306	1+
431.31600	102	
432.89053	254	1+
434.29373	140	
434.86165	334	
434.88067	430	
436.35381	98	
436.75418	102	
436.85840	216	
437.83039	142	
438.56712	98	
439.32687	140	
439.81280	140	
440.81409	122	
440.88018	108	
442.32262	112	
442.84973	214	
442.89476	154	
443.70698	102	
443.89902	186	
444.83165	318	
444.93120	96	
445.02684	106	
446.85792	1698	1+
446.94052	146	
447.12202	192	
447.32072	96	
447.80669	122	
448.37084	100	
449.82158	156	
450.49211	162	
450.85761	406	1+
451.34431	92	
452.82424	100	
454.56023	124	
455.82471	110	
456.30887	400	1+
456.83723	544	1+
457.47076	160	
458.17138	118	
460.13657	136	
462.46488	92	
463.92263	202	
464.87363	592	
465.80094	254	
466.78963	108	
466.85209	212	
468.88106	330	1+
469.88953	226	1+
470.83572	212	
471.29351	114	
471.81155	722	1+
472.33337	192	
475.31015	114	
476.83074	554	1+
478.95825	168	
481.85363	106	
482.88109	110	
483.83941	120	
484.13324	122	
484.27186	128	
486.75578	104	
489.89165	108	
490.49239	138	
492.83757	154	
493.30012	92	
493.80673	108	
495.84170	92	
495.89837	108	
496.79534	102	
496.88119	160	
497.82543	116	
499.79457	114	
500.31384	106	
500.81690	154	
504.84170	192	
505.79895	254	
506.20384	98	
506.83857	382	
507.34699	128	
508.83274	362	1+
509.77830	118	
514.84859	122	
514.96110	110	
517.80879	92	
524.86210	408	1+
524.91890	114	
525.04583	92	
536.82805	90	
543.18632	94	
554.78374	96	
564.30108	100	
608.68918	114	
656.22459	100	
802.02823	92	
816.70906	92	
818.70242	118	1+
864.65433	318	1+
886.64727	234	1+
896.63944	254	1+
906.71408	280	1+
910.85798	106	1+
917.65637	342	1+
920.69892	306	1+
920.79579	176	1+
924.68262	506	1+
926.65764	490	1+
930.65829	290	1+
934.61555	298	1+
936.63514	552	1+
937.63075	466	1+
955.68227	360	1+
960.87308	88	1+
964.63149	442	1+
968.60511	534	1+
969.60083	342	1+
970.69490	252	1+
971.69310	182	1+
973.63041	472	1+
976.70874	224	1+
982.64771	266	1+
988.61440	472	1+
END IONS

###FS:    #m/z: 585.27767 #charge 2+
###MS: 94
###MSMS: 96
BEGIN IONS
TITLE=Cmpd 90, +MS2(585.2777), 26.7eV, 0.2min #96
RTINSECONDS=11.6125
SCANS=94,96
PEPMASS=585.27767	5528
CHARGE=2+
214.91474	566	
223.06863	86	
228.92618	120	
228.96697	88	
229.06548	88	
232.92308	82	
233.01309	100	
236.92645	76	
242.94633	78	
246.94172	100	
249.93714	96	
250.93770	292	1+
250.98929	100	
264.94872	180	
265.95341	74	
274.10466	104	
278.96138	138	
279.06239	50	
286.90350	94	
290.12607	72	
295.02801	94	
314.84955	60	
324.91453	76	
353.10549	88	
377.08228	56	
396.87173	64	
398.90370	114	
414.88003	88	
422.86111	48	
428.85317	68	
428.99666	76	
431.86741	86	
432.33143	104	
432.84985	74	
444.81391	94	
446.85433	494	
447.88374	192	
448.81198	136	
450.89299	108	
451.87723	76	
458.86318	58	
464.86858	318	
469.81076	182	1+
472.90416	94	
476.80131	90	
477.87880	70	
480.84669	90	
481.74525	106	
482.06285	100	
482.88640	104	
486.82985	84	
487.09711	104	
488.39113	124	
488.82716	230	
489.04043	90	
490.82445	218	
490.90523	80	
492.32546	92	
492.77062	180	
493.02625	96	
493.84734	76	
494.84597	82	
495.91163	68	
496.80900	120	
496.93427	52	
498.05894	118	
498.86158	74	
499.65587	120	
499.71835	90	
504.33829	66	
504.76255	78	
506.83906	206	
506.90913	86	
507.82923	574	1+
508.75374	166	
508.82976	408	1+
508.91883	80	
512.78150	108	
513.76551	88	
513.81088	70	
515.87852	48	
516.75835	116	
516.85161	66	
517.82026	76	
519.01547	120	
519.72290	84	
519.77516	274	1+
520.81753	102	
521.78306	146	
522.79349	118	
523.08139	66	
523.93938	68	
524.84544	282	1+
526.78447	132	
526.84847	116	
528.28360	62	
530.64755	96	
530.78544	412	1+
530.83698	70	
532.80619	144	
532.84734	104	
533.24319	72	
534.27010	70	
534.83338	112	
536.33268	104	
536.78613	196	
539.01309	76	
539.77046	82	
540.79494	126	
540.83952	72	
541.02735	76	
542.81758	88	
544.61746	90	
544.80215	56	
544.86376	106	
545.30426	94	
546.77237	102	
548.79081	1698	1+
548.86524	154	
549.11902	92	
551.77429	64	
552.91066	70	
553.80611	138	
556.28595	74	
556.82686	82	
559.10326	52	
560.27257	90	
560.85610	70	
563.90835	102	
564.82340	76	
566.80204	3356	1+
566.92514	130	
567.64184	50	
567.89080	108	
568.00417	48	
568.80168	1146	
568.89252	66	
568.93728	180	
570.79396	92	
573.25667	92	
575.76887	114	
575.82521	90	
579.76984	88	
584.80989	1726	1+
584.95694	78	
586.00723	58	
587.00734	80	
589.80892	48	
590.79295	104	
591.82483	78	
592.84872	72	
594.80691	52	
594.85857	52	
602.84016	72	
604.21408	76	
609.83757	66	
624.42112	50	
636.75549	84	
801.64248	72	
852.64720	66	
1068.57058	228	1+
1092.61356	276	1+
1114.51998	354	1+
END IONS

###FS:    #m/z: 613.08720 #charge 3+
###MS: 94
###MSMS: 97
BEGIN IONS
TITLE=Cmpd 91, +MS2(613.0872), 27.0eV, 0.2min #97
RTINSECONDS=11.6785
SCANS=94,97
PEPMASS=613.08720	10626
CHARGE=3+
214.91512	176	
215.61880	40	
232.93248	74	
234.96092	88	
236.91794	76	
241.11586	106	
250.86490	48	
250.94668	132	
264.96874	86	
287.98956	86	
289.09447	74	
299.05276	60	
301.04495	80	
316.10033	60	
318.89845	104	
355.05383	106	
357.05470	76	
359.22708	128	
360.05805	74	
373.10591	70	
380.88739	44	
381.56365	44	
396.87194	104	
438.92149	36	
446.86186	170	
452.84155	96	
457.83612	70	
459.38972	34	
466.81916	106	
470.18472	44	
471.39705	144	
472.88175	68	
476.71327	52	
478.83298	88	
480.05237	52	
486.40189	36	
490.86570	76	
498.87973	94	
505.96851	126	
506.11790	42	
507.75266	128	
508.74798	140	
510.84649	124	
511.42747	114	
513.80761	74	
514.69269	104	
514.85459	68	
515.79677	70	
516.82098	590	1+
516.94158	72	
517.86732	146	
518.11826	78	
518.81424	336	
521.07057	82	
521.21408	118	
523.74235	98	
524.84834	84	
525.05012	174	
525.44403	106	
525.76803	128	
529.40037	64	
532.29123	104	
532.69482	34	
533.80839	52	
534.34032	100	
534.82728	254	1+
536.06754	62	
536.83026	130	
537.83085	98	
539.76848	130	
540.87763	36	
541.30126	86	
544.79387	160	
548.81338	96	
549.51347	56	
550.54811	54	
553.83321	98	
554.30273	132	
555.28443	104	
556.76189	32	
556.81461	52	
557.28540	126	
559.77575	44	
560.78048	126	
562.76605	44	
563.75253	92	
564.77570	76	
566.79048	172	1+
567.86638	54	
568.78263	92	
569.07023	58	
571.26522	88	
572.89744	140	
573.11163	50	
573.75959	104	
574.87255	110	
576.40951	46	
576.72469	92	
576.78823	62	
576.83832	74	
578.77979	58	
580.75703	100	
582.27696	94	
582.78899	102	
584.78654	290	
585.30762	50	
585.75991	48	
585.82489	124	
586.78094	52	
586.84878	98	
588.29135	88	
588.76319	134	1+
592.77413	108	
594.84689	126	
595.82749	100	
600.90179	84	
604.44155	42	
604.77177	108	
612.79004	58	
613.36240	94	
614.15728	78	
614.78799	96	
615.13580	248	1+
617.68994	106	
637.87412	76	
652.95163	50	
862.68583	32	
883.64906	58	
1100.63119	348	1+
1188.53053	208	1+
END IONS

###FS:    #m/z: 598.76423 #charge 3+
###MS: 94
###MSMS: 98
BEGIN IONS
TITLE=Cmpd 92, +MS2(598.7642), 27.0eV, 0.2min #98
RTINSECONDS=11.741
SCANS=94,98
PEPMASS=598.76423	24596
CHARGE=3+
214.91451	164	
228.93180	130	
232.92040	68	
232.94870	128	
246.94306	284	
250.95171	250	
254.92780	86	
264.95173	198	
266.95170	88	
269.02051	92	
282.96843	34	
290.85779	104	
294.96020	96	
322.90991	88	
335.13750	78	
343.16895	78	
344.86466	68	
394.81426	48	
394.92238	56	
400.89320	110	
404.84653	100	
412.78034	70	
432.69570	120	
433.04555	44	
435.81424	74	
444.88597	86	
446.86280	94	
447.84954	84	
449.82325	64	
458.78518	42	
461.22911	154	
464.87122	150	
475.60826	106	
477.43820	82	
478.40191	168	
478.77040	74	
480.96211	78	
483.45197	160	
484.07710	106	
486.84061	90	
488.86088	84	
493.80931	96	
493.99971	110	
494.81296	88	
495.40286	128	
495.72287	82	
495.82320	118	
496.66711	94	
500.74685	106	
501.79985	126	
502.83644	38	
502.98841	162	
503.44155	108	
504.78758	130	
505.81397	96	
506.46205	118	
506.73470	76	
508.83493	80	
509.85533	78	
510.82897	82	
514.06304	104	
514.87918	52	
515.40966	122	
518.08232	96	
520.83748	112	
521.92654	82	
522.81073	48	
526.78742	62	
530.37185	40	
533.78275	262	1+
535.90212	56	
538.28346	142	
538.78721	114	
538.84944	38	
540.82498	88	
542.95238	122	
544.83906	90	
544.88911	56	
545.01587	52	
546.75972	52	
549.79049	58	
551.82005	76	
552.77194	102	
552.86418	58	
553.78902	114	
554.10463	130	
555.14312	152	
557.78191	42	
558.79397	110	
559.26794	182	
560.74947	142	
560.83633	48	
561.75903	114	
562.84554	122	1+
563.42968	38	
564.28703	102	
564.78086	80	
567.78298	168	
567.83005	100	
569.89550	90	
570.81315	68	
570.92347	34	
571.79334	72	
572.84102	84	
572.91105	82	
574.16868	112	
578.82063	66	
580.81172	266	
581.76222	98	
587.80073	130	
588.83335	34	
596.76796	90	
598.80331	102	
598.83521	160	1+
600.82945	38	
607.86711	80	
609.60903	34	
616.74369	84	
618.81730	88	
630.85660	56	
642.97786	102	
652.91891	54	
930.65700	36	
1056.51818	248	1+
1123.58335	348	1+
END IONS

###FS:    #m/z: 539.45209 #charge 3+
###MS: 99
###MSMS: 100
BEGIN IONS
TITLE=Cmpd 93, +MS2(539.4521), 25.8eV, 0.2min #100
RTINSECONDS=12.5905
SCANS=99-100
PEPMASS=539.45209	14804
CHARGE=3+
210.03166	106	
214.91373	578	1+
215.94586	94	
224.08199	110	
225.03463	100	
228.92708	258	
232.95145	160	
246.94319	190	
250.93552	162	
264.95001	304	
272.92883	106	
278.96097	162	
280.86776	92	
284.04092	94	
286.92127	148	
301.05722	90	
317.07563	104	
346.92138	98	
360.86590	144	
362.33516	108	
362.87514	116	
363.09891	120	
378.94418	138	
379.86199	102	
380.92068	96	
384.87614	158	
386.89616	110	
396.81311	102	
398.89777	148	
401.83570	106	
406.86422	94	
408.97033	96	
411.89417	112	
412.91387	100	
414.88265	224	
416.93741	194	
424.75704	120	
424.84273	148	
426.84488	96	
427.80097	310	1+
428.10332	154	
430.85772	160	
431.47430	102	
436.85255	112	
437.26336	96	
437.81925	126	
438.83682	90	
440.82182	284	
445.40650	126	
445.83538	122	
446.81741	176	
446.86479	186	
447.44593	214	
448.13744	128	
449.82370	114	
450.84880	158	
451.32333	96	
451.80210	104	
451.83729	386	1+
453.81963	124	
455.78536	130	
456.31392	92	
457.81288	102	
458.34029	90	
458.81709	172	
460.11221	144	
460.30975	104	
460.87392	152	
462.83833	200	
464.86197	172	
466.77694	160	
466.85798	296	
466.90698	124	
467.79528	138	
469.81757	138	
470.28021	128	
472.83855	108	
474.88117	118	
475.80201	132	
476.47295	152	
478.83396	228	
479.20100	134	
479.91132	110	
480.40376	118	
480.81039	254	
482.32104	110	
482.83238	1104	1+
483.31912	158	
486.83953	330	
486.89868	120	
487.82469	202	
489.78398	116	
489.86216	100	
491.78814	108	
494.38087	166	
494.90322	162	
495.80294	158	
496.23263	172	
496.36208	108	
497.85689	130	
498.15187	116	
498.32820	102	
498.83534	192	
500.84648	426	
501.80348	258	
503.78334	132	
504.84282	144	
505.81691	396	1+
506.82252	376	1+
508.13881	98	
510.15244	128	
510.29909	106	
510.82606	1238	1+
510.98363	98	
511.19097	120	
512.28947	102	
512.79498	162	
512.86831	210	
513.32361	142	
513.79037	120	
514.81564	272	
515.79836	188	1+
516.44070	90	
517.32558	112	
517.80860	158	
518.87296	120	
519.15228	90	
519.79339	574	1+
520.89648	132	
521.84240	296	
521.91530	94	
523.78352	134	
524.30611	128	
524.79531	334	1+
525.79709	232	1+
527.84529	158	
528.27153	100	
528.83422	816	1+
529.88325	112	
530.83297	548	1+
530.88630	146	
533.79146	350	1+
535.81057	456	1+
538.98215	122	
539.80852	710	1+
540.81526	550	1+
541.10436	468	1+
548.86263	106	
552.77605	102	
552.81967	112	
553.33151	94	
554.10421	136	
556.37707	114	
556.79799	254	1+
588.17693	94	
601.74494	102	
604.97727	100	
610.80365	108	
614.70319	96	
626.35335	102	
629.71714	98	
632.25595	98	
638.27244	96	
652.81841	174	
655.22810	134	
666.73472	114	
726.65387	128	
765.70561	100	
823.03347	104	
888.57817	276	1+
896.65017	204	1+
935.59084	608	1+
951.64313	576	1+
957.60003	356	1+
958.60366	260	1+
967.65224	452	1+
975.60259	384	1+
981.66823	324	1+
982.67621	232	1+
983.63783	834	1+
984.64422	744	1+
988.62619	944	1+
992.60386	374	1+
995.55535	312	1+
996.55301	224	1+
1003.64376	828	1+
1007.55109	352	1+
1011.56670	340	1+
1016.58682	308	1+
1063.63118	290	1+
END IONS

###FS:    #m/z: 359.88346 #charge 2+
###MS: 419
###MSMS: 420
BEGIN IONS
TITLE=Cmpd 94, +MS2(359.8835), 23.0eV, 3.1min #420
RTINSECONDS=185.034
SCANS=419-420
PEPMASS=359.88346	50112
CHARGE=2+
165.91604	88	
214.92257	412	
226.98543	128	
228.02358	88	
228.94840	280	
228.99221	86	
230.94762	110	
231.07911	110	
232.93081	518	1+
237.00881	106	
240.91294	104	
241.20321	100	
246.94523	1460	
247.00370	138	
247.05480	86	
247.97187	266	
248.93941	144	
249.12647	104	
252.87804	106	
252.94218	120	
253.07870	112	
255.01679	88	
256.94084	124	
258.94179	326	
262.88120	106	
264.95788	2192	1+
266.94555	92	
271.08145	108	
273.14607	110	
273.95815	142	
274.91185	186	
274.94847	110	
274.99557	88	
275.13457	92	
277.04560	88	
278.85724	100	
278.93975	106	
279.20103	90	
281.84808	90	
282.99180	230	
283.10216	110	
283.84800	102	
286.88022	222	
286.93451	352	
287.02573	90	
287.96876	104	
288.01347	98	
288.37360	112	
288.89895	144	
289.87978	136	
290.90607	506	
292.92725	492	
293.11719	104	
293.88595	100	
294.37741	86	
296.37693	96	
296.87342	352	
296.93170	150	
298.89440	198	
299.01256	104	
300.89128	434	1+
300.94651	88	
301.95752	88	
302.89805	96	
303.88306	126	
304.90213	354	
305.89741	178	
306.87875	108	
306.94691	408	
307.91742	142	
308.91896	1392	1+
311.89586	102	
313.20708	128	
314.88239	1686	
314.93852	222	
315.96385	120	
316.91180	90	
316.96231	234	
317.03976	90	
317.20234	162	
317.88396	110	
318.38419	128	
318.90472	1906	1+
319.37812	90	
322.90301	390	1+
325.87966	96	
325.91106	98	
327.88365	196	
328.97662	102	
331.20985	106	
331.26774	94	
331.43928	110	
332.89993	1722	
333.88751	386	1+
333.96312	98	
334.94468	114	
335.37633	92	
336.45149	120	
336.91316	6346	1+
337.00230	182	
337.11756	86	
337.37547	86	
337.97646	94	
338.85641	96	
338.89388	176	
339.05033	122	
339.14288	96	
339.88476	156	
340.87488	120	
340.90516	100	
340.94928	104	
341.95688	96	
342.11694	104	
344.90869	214	
345.88931	188	
350.92835	2950	1+
351.03001	160	
351.89148	120	
352.63961	94	
354.92337	1428	1+
356.38950	88	
358.38392	132	
358.89107	122	
359.18909	182	
359.92146	170	
360.91187	1622	1+
361.02327	92	
361.09622	100	
361.15885	110	
361.40827	160	
361.86466	166	
362.44309	90	
365.39192	116	
366.90546	132	
368.94168	534	1+
369.08139	90	
369.87825	126	
376.35701	114	
376.95888	122	
378.87745	126	
378.92569	1816	
382.62458	98	
384.83669	190	
392.97036	96	
396.32632	94	
396.93464	608	
398.45117	106	
404.86735	104	
424.84731	90	
434.85967	94	
436.75216	116	
438.85026	114	
440.82765	196	
450.85421	88	
462.97813	88	
468.72994	98	
470.83751	102	
500.87778	1004	1+
500.88073	106	
516.88776	98	
521.82439	86	
540.84173	96	
564.75401	88	
618.76431	218	1+
659.77466	280	1+
684.78582	568	1+
692.83417	290	1+
END IONS

###FS:    #m/z: 357.88068 #charge 2+
###MS: 419
###MSMS: 421
BEGIN IONS
TITLE=Cmpd 95, +MS2(357.8807), 23.0eV, 3.1min #421
RTINSECONDS=185.101
SCANS=419,421
PEPMASS=357.88068	36982
CHARGE=2+
202.92913	84	
212.94790	108	
214.92245	314	
214.97146	118	
222.98887	78	
226.07619	98	
228.93385	964	
228.99206	94	
231.13899	72	
232.93458	312	
236.92790	138	
241.07198	90	
242.94412	90	
245.03278	94	
246.94344	1214	
247.21076	68	
247.63643	74	
247.96202	62	
249.91956	60	
250.94360	484	1+
251.06902	110	
253.88260	110	
255.93191	92	
258.93461	138	
259.07629	92	
263.14162	132	
264.95494	2384	
265.13877	76	
266.37161	128	
266.95225	152	
268.94524	114	
269.10027	84	
270.28951	62	
271.82872	80	
272.93037	100	
274.90098	86	
274.95309	82	
277.94252	78	
280.90144	90	
282.88884	88	
282.96359	188	
283.97274	100	
284.81278	80	
284.93365	62	
285.00451	86	
286.88732	60	
286.93541	180	
287.96417	80	
290.96095	114	
292.96728	66	
293.01758	104	
293.31325	56	
293.88622	122	
295.88693	84	
296.90036	62	
296.93365	96	
300.94290	82	
300.97445	102	
301.81142	56	
301.88461	72	
301.94342	108	
302.01705	54	
302.95702	56	
304.89211	318	
306.94732	138	
307.21447	74	
311.18238	88	
312.93432	66	
312.99057	90	
313.21182	82	
314.41429	76	
314.96200	214	
315.95782	214	
316.18472	76	
316.90471	138	
317.13903	76	
317.89188	66	
318.88040	98	
318.92275	62	
319.97062	68	
320.89064	78	
320.95337	58	
321.89070	136	
322.37944	98	
323.38594	74	
323.90291	334	1+
327.91481	68	
328.87002	100	
328.91469	152	
329.11377	94	
329.38589	110	
329.90637	108	
330.96821	198	
331.19862	68	
332.09864	96	
332.42422	88	
332.89967	88	
332.97400	84	
334.90654	80	
335.86640	94	
336.91853	164	
337.96769	58	
339.37898	106	
339.95157	178	
341.86950	104	
343.88863	100	
346.90914	354	
348.95138	204	1+
349.18165	64	
350.24363	80	
350.88627	98	
351.03916	62	
352.00090	56	
352.92558	86	
354.87326	116	
356.88604	360	
356.95737	72	
357.01993	72	
357.89338	242	
358.22968	92	
358.87140	210	
358.95527	58	
359.01977	64	
364.86055	120	
364.92038	82	
364.98760	88	
365.90722	256	1+
374.90994	428	1+
379.90691	112	
384.86609	74	
393.93500	58	
394.86293	84	
409.99766	104	
416.84064	140	
422.91717	76	
438.84496	108	
440.84471	66	
444.84102	60	
445.86931	70	
459.85869	102	
462.80259	68	
469.77659	90	
472.84065	76	
486.85675	62	
508.01803	94	
508.76819	114	
532.90104	74	
537.87931	60	
546.83100	64	
548.30672	112	
554.75872	102	
565.79151	68	
577.07652	228	
578.78801	76	
584.80100	94	
608.93880	148	1+
628.75643	164	1+
659.23134	180	1+
END IONS

###FS:    #m/z: 385.87497 #charge 2+
###MS: 419
###MSMS: 422
BEGIN IONS
TITLE=Cmpd 96, +MS2(385.8750), 23.0eV, 3.1min #422
RTINSECONDS=185.164
SCANS=419,422
PEPMASS=385.87497	29530
CHARGE=2+
197.10852	72	
202.88754	112	
213.00450	100	
214.91730	356	
218.91481	164	
218.94842	86	
218.98232	82	
226.04417	92	
230.04970	110	
232.93146	244	
233.05892	110	
233.11131	80	
234.07937	102	
235.96670	98	
235.99399	112	
236.92389	198	
240.94724	96	
245.05993	68	
246.95580	68	
250.86189	82	
250.95035	296	
251.09135	108	
254.93668	454	1+
254.98723	90	
255.16036	94	
258.94861	66	
264.94996	192	
265.51459	178	
266.91501	62	
268.92158	126	
268.96376	108	
270.88647	94	
272.95546	116	
274.92435	92	
274.97744	140	
277.82342	102	
278.96681	70	
281.27852	98	
282.95605	70	
283.11838	124	
286.02940	98	
286.92338	174	
287.11750	92	
288.95558	104	
292.98675	68	
293.20586	128	
294.96795	100	
296.84574	74	
300.97420	88	
301.93452	72	
302.89374	86	
302.93945	186	
304.94169	100	
306.93833	82	
308.91771	64	
309.00313	78	
310.89511	114	
312.87005	98	
312.95289	96	
313.45141	118	
313.97272	90	
314.91663	132	
316.15460	64	
318.90687	220	
318.95114	118	
319.88998	76	
320.83557	110	
320.93410	94	
321.85600	62	
321.89988	110	
321.96632	100	
326.99894	92	
328.87403	118	
328.90722	422	1+
330.87672	252	
331.96522	72	
332.97996	114	
333.25229	72	
335.86269	162	
336.62127	124	
336.91057	224	
338.90867	394	1+
339.01178	86	
339.88808	336	1+
339.95955	64	
341.92307	88	
342.96453	140	
344.93351	214	
346.89934	86	
347.92155	116	
348.85812	88	
348.90803	122	
350.41093	90	
350.88651	98	
350.94091	62	
352.96758	162	
354.87735	102	
356.37522	192	
356.89372	630	1+
357.88876	340	1+
357.93176	74	
358.96123	92	
359.02484	130	
359.87789	124	
360.86848	102	
362.89118	80	
362.94733	178	
363.00173	88	
363.04694	64	
364.90394	256	
364.97640	98	
366.38267	158	
366.85466	146	
367.87950	810	1+
368.15938	64	
371.37638	122	
374.34706	114	
374.90129	62	
375.01908	88	
375.17614	102	
375.91474	78	
375.95883	96	
376.35800	80	
376.87779	84	
376.94895	98	
377.12218	80	
378.95362	94	
380.91597	118	
382.92763	126	
384.87599	228	
384.92726	126	
385.91969	68	
386.38225	100	
386.92134	230	
388.87910	78	
392.95768	66	
393.86660	84	
396.07949	98	
397.85379	194	
402.88626	218	
403.89977	112	
404.81835	78	
404.88334	164	
408.83515	76	
410.97676	70	
412.90322	96	
414.91449	70	
420.86764	120	
420.91558	70	
422.89581	112	
460.95022	86	
472.84905	90	
492.80390	86	
508.85283	74	
516.86853	102	
535.85141	66	
562.79760	62	
732.80681	308	1+
END IONS

###FS:    #m/z: 384.52887 #charge 5+
###MS: 419
###MSMS: 423
BEGIN IONS
TITLE=Cmpd 97, +MS2(384.5289), 23.0eV, 3.1min #423
RTINSECONDS=185.228
SCANS=419,423
PEPMASS=384.52887	1104
CHARGE=5+
208.90908	98	
214.90653	74	
218.90522	140	
219.91181	104	
230.91912	78	
230.95988	128	
232.93787	268	
233.33940	72	
234.93154	126	
235.95456	74	
236.92601	306	
246.94219	84	
250.94037	376	
251.04471	108	
251.07445	80	
251.11138	110	
252.96282	66	
254.92797	318	
254.98754	60	
256.87749	64	
256.93241	128	
258.93227	78	
260.96029	114	
264.96127	140	
265.12953	88	
267.10562	90	
269.00033	82	
272.93834	112	
273.89867	106	
275.92233	92	
276.96191	74	
277.04867	74	
278.96061	62	
279.95555	118	
283.12727	108	
284.95225	70	
286.88288	110	
288.99396	88	
292.15609	88	
292.90585	64	
292.98053	68	
293.90909	130	
296.87303	66	
296.98580	86	
299.87656	86	
301.05002	58	
301.94973	72	
302.93235	100	
302.96135	92	
303.38338	160	
304.94087	94	
307.16806	84	
310.90729	78	
312.90219	76	
314.89010	140	
315.14519	100	
315.89222	98	
317.86982	104	
317.93877	82	
318.20287	92	
319.89509	68	
320.89721	82	
321.95471	74	
322.90823	54	
325.03497	74	
325.96821	88	
326.95461	114	
328.91279	82	
330.93231	66	
331.20841	76	
331.92768	80	
332.89319	518	
333.93502	72	
335.88572	148	
336.91068	88	
337.39266	140	
337.86933	114	
337.91185	102	
338.87004	92	
338.91394	254	
338.96243	74	
339.04048	122	
340.38119	64	
340.92164	100	
341.88973	102	
343.18715	74	
343.22571	66	
344.93527	134	
346.87562	116	
346.94809	164	
347.88863	560	1+
348.93718	66	
349.35538	56	
353.04201	90	
353.88501	146	
354.89827	74	
355.92661	88	
355.95344	116	
356.89391	1288	1+
357.08541	72	
358.86537	68	
358.96216	76	
359.23903	108	
359.32490	50	
360.92466	132	
361.19338	108	
361.98757	80	
362.92295	54	
363.92034	130	
364.90803	184	
365.91179	402	
366.90960	422	
366.99336	94	
368.82384	64	
368.86766	100	
369.87149	212	
371.88174	118	
372.91469	52	
373.00611	96	
374.39265	146	
374.90509	426	
375.03940	78	
376.94183	122	
379.86053	122	
380.87656	308	1+
381.00235	146	
382.92338	160	
383.89184	708	1+
384.08397	64	
384.89482	596	1+
387.30082	56	
387.87039	104	
388.90204	144	
389.37259	96	
391.96339	52	
392.88275	76	
392.92869	186	
392.98149	74	
394.90914	62	
397.36219	104	
398.86426	152	
400.89622	86	
401.89541	460	1+
402.89460	264	1+
410.89909	64	
419.82373	56	
420.86569	188	
420.91241	166	
438.87138	56	
440.87277	116	
452.88042	92	
472.91815	98	
482.86645	72	
500.82165	102	
554.75006	68	
714.82424	132	1+
719.75693	194	1+
926.26250	88	
1401.31534	54	
END IONS

###FS:    #m/z: 368.88967 #charge 2+
###MS: 482
###MSMS: 483
BEGIN IONS
TITLE=Cmpd 98, +MS2(368.8897), 23.0eV, 3.6min #483
RTINSECONDS=217.228
SCANS=482-483
PEPMASS=368.88967	65960
CHARGE=2+
214.92170	258	
215.22707	36	
224.06987	92	
225.18075	78	
229.08672	50	
241.00204	38	
241.48586	36	
248.96029	86	
250.94088	416	1+
251.04469	60	
254.92838	80	
257.07162	76	
264.96340	186	
269.92692	104	
272.88732	86	
272.93513	70	
277.03147	108	
278.93451	46	
284.90680	96	
285.19358	118	
285.22602	66	
286.87370	76	
287.92897	80	
288.04968	64	
288.94879	86	
289.10253	110	
290.90070	70	
290.93101	80	
291.88819	198	
294.06343	42	
294.96765	94	
296.93889	168	
300.91759	84	
301.93472	78	
303.19646	112	
304.94616	84	
308.56418	38	
308.91006	312	
309.95594	74	
310.28758	50	
310.92025	140	
311.19012	84	
311.30429	24	
311.90811	118	
312.96308	80	
314.86792	96	
314.98701	104	
315.85802	68	
317.11652	50	
317.26462	84	
317.97667	104	
319.89394	144	
321.21353	26	
322.93209	70	
323.02228	140	
323.24376	88	
323.94818	90	
326.93149	130	
327.13644	50	
327.88202	90	
328.62021	56	
328.98623	104	
330.92368	170	
332.21480	96	
332.27159	50	
332.37187	104	
332.88365	154	
332.91838	194	
334.90483	104	
335.91531	72	
338.89177	148	
339.88241	242	
340.84633	84	
340.91961	336	
341.19220	100	
341.24832	82	
341.28786	26	
343.88330	94	
344.89806	222	
344.95569	72	
345.04742	82	
345.24343	72	
346.88507	84	
348.87889	154	
349.90134	88	
349.93349	112	
350.01755	94	
350.93260	106	
351.69937	36	
351.91664	160	
352.03537	36	
352.87105	66	
352.92660	78	
353.88532	174	
356.36871	94	
357.89469	104	
358.87526	90	
358.91675	198	
360.25121	102	
364.95638	72	
368.82429	42	
368.89426	1296	1+
369.27108	92	
369.36523	94	
372.91186	64	
372.95730	90	
374.91782	72	
376.90028	152	
382.94288	72	
383.13888	62	
386.90366	408	1+
387.02427	88	
387.85972	96	
387.94944	62	
388.91192	222	
404.90212	124	
423.85265	90	
426.81115	136	
440.82838	28	
441.98683	162	
457.74325	64	
462.88795	28	
473.86111	52	
476.81411	26	
482.86394	76	
490.81910	78	
494.79903	30	
498.82031	68	
502.85299	94	
508.88197	48	
511.81065	30	
553.86804	86	
574.76712	76	
586.11323	26	
607.71794	200	1+
627.80146	108	
677.84758	104	
700.73958	240	1+
END IONS

###FS:    #m/z: 368.88855 #charge 1+
###MS: 484
###MSMS: 485
BEGIN IONS
TITLE=Cmpd 99, +MS2(368.8886), 23.0eV, 3.6min #485
RTINSECONDS=217.859
SCANS=484-485
PEPMASS=368.88855	77374
CHARGE=1+
214.92033	288	
216.91491	108	
242.69069	18	
250.94730	68	
252.99499	94	
259.89587	74	
260.96228	120	
262.89626	84	
262.95236	82	
265.97933	68	
266.87640	108	
267.00423	90	
276.92181	76	
279.04059	110	
280.94246	70	
284.94033	82	
286.92154	48	
290.90733	60	
290.96912	116	
294.93944	122	
300.88655	64	
306.89409	24	
307.00216	120	
307.94682	88	
308.91491	88	
310.99903	38	
312.66639	26	
312.94781	24	
314.95343	60	
317.92447	76	
318.84783	122	
322.89757	92	
326.90771	270	
327.87825	26	
328.94241	80	
332.87808	62	
332.92479	176	
333.03667	56	
333.19478	78	
340.86926	58	
340.99480	74	
348.94196	94	
349.05471	70	
349.92504	378	1+
349.97102	142	
350.88091	294	
350.92688	258	1+
351.25396	40	
358.22877	34	
358.86605	98	
358.90448	74	
359.88130	130	
359.98585	98	
360.39464	106	
364.61970	36	
364.86542	40	
364.90936	52	
366.87370	134	
367.90569	54	
367.95163	82	
368.89071	426	1+
370.88993	82	
END IONS

###FS:    #m/z: 368.88909 #charge 2+
###MS: 486
###MSMS: 487
BEGIN IONS
TITLE=Cmpd 100, +MS2(368.8891), 23.0eV, 3.6min #487
RTINSECONDS=218.471
SCANS=486-487
PEPMASS=368.88909	82368
CHARGE=2+
196.89800	70	
199.01046	132	
214.14695	42	
214.82434	44	
214.90636	124	
215.44497	40	
218.91110	102	
223.13215	100	
232.96212	56	
236.92325	86	
248.94284	130	
251.46808	94	
253.06502	46	
254.92353	74	
272.94724	68	
276.94463	52	
288.90382	110	
289.90559	132	
290.66623	32	
290.89358	74	
294.90837	88	
295.94299	72	
296.92780	60	
297.04038	94	
298.00547	80	
298.87683	106	
303.17599	178	
304.89515	48	
305.90968	88	
306.92440	38	
306.99883	128	
307.14397	60	
307.94677	58	
308.91576	254	
309.73952	24	
310.95380	50	
314.61410	138	
314.89318	80	
316.68162	56	
316.92252	94	
316.96308	152	
317.17994	88	
319.91851	52	
322.86960	42	
322.90372	94	
323.49373	80	
326.87813	78	
327.11579	108	
327.88660	34	
328.84647	34	
332.88446	150	
334.90353	164	
334.97993	82	
335.73202	52	
337.90001	132	
338.89916	82	
338.94195	48	
339.91526	260	
340.91182	132	
341.06485	62	
341.88773	86	
342.17087	54	
342.94357	82	
343.76605	46	
344.91640	54	
346.91338	54	
348.37536	24	
349.95834	210	
350.87916	330	
350.92961	150	
350.97778	142	
351.92541	102	
351.96092	94	
354.89851	96	
357.90253	100	
358.88635	126	
359.92222	102	
359.98711	82	
360.90413	112	
363.89271	126	
368.13120	28	
368.88910	866	1+
368.96526	110	
369.08750	94	
369.16273	112	
369.96575	82	
370.89472	80	
386.90575	156	
388.90223	110	
448.86007	70	
475.89284	84	
482.28815	28	
550.77017	62	
568.74945	36	
608.74734	68	
END IONS

###FS:    #m/z: 360.38487 #charge 4+
###MS: 488
###MSMS: 489
BEGIN IONS
TITLE=Cmpd 101, +MS2(360.3849), 23.0eV, 3.7min #489
RTINSECONDS=219.104
SCANS=488-489
PEPMASS=360.38487	24412
CHARGE=4+
214.92324	160	
214.95953	174	
228.08587	106	
228.93421	458	
230.96685	102	
232.93126	396	
234.95511	222	
238.96809	74	
246.94401	980	1+
246.99182	128	
248.95635	150	
249.06610	94	
250.94201	348	
251.96585	102	
254.92798	88	
255.13058	104	
256.94226	142	
258.93741	196	
259.18596	74	
260.94595	162	
261.06892	72	
261.17184	76	
263.97166	92	
264.95808	1974	1+
265.83912	94	
267.01043	136	
268.87800	394	
270.14777	72	
270.92027	140	
272.95061	174	
273.96853	82	
276.91195	110	
276.94993	92	
278.86969	82	
280.93002	116	
282.92851	126	
282.98647	94	
286.93438	380	1+
288.98037	98	
290.90868	210	
290.94990	156	
291.07015	92	
291.13970	106	
292.92199	482	
293.02849	106	
293.95175	108	
294.91292	90	
294.94452	104	
295.14728	94	
295.92929	202	
296.88444	214	
296.95528	268	1+
297.86603	78	
299.89307	214	
300.93662	82	
301.13742	184	1+
301.18304	110	
302.88526	110	
303.07347	92	
303.15555	130	
304.89901	336	
305.10207	102	
305.33910	162	
306.90902	96	
306.94539	186	
307.93752	104	
308.92557	1326	1+
309.01815	124	
310.90742	100	
311.90007	90	
312.91294	208	
313.17683	82	
314.88441	1030	1+
314.96273	548	
315.98639	104	
316.01865	72	
316.92197	430	1+
316.97224	268	
317.20843	72	
318.91320	798	1+
319.00328	72	
319.15871	76	
320.89085	96	
320.95283	106	
322.90791	150	
323.20122	90	
323.91044	100	
326.92931	260	
329.92035	126	
330.86230	98	
330.98602	156	
331.12766	106	
331.21526	162	
331.89336	72	
332.22568	140	
332.89911	2726	1+
332.98626	162	
333.02707	86	
333.96330	98	
334.09685	82	
334.86511	90	
335.21714	82	
336.91955	3268	
337.41842	116	
338.86731	122	
340.08616	74	
340.20141	74	
340.91055	132	
340.96598	118	
341.04601	104	
341.13174	72	
341.91116	100	
342.89665	456	1+
342.94216	160	
342.99435	128	
345.86262	108	
348.86530	250	1+
348.91674	118	
349.91747	106	
350.93357	1678	1+
351.37020	122	
352.41378	124	
354.36949	82	
354.92781	996	1+
355.00335	148	
358.86355	134	
358.91045	162	
358.94386	134	
358.97463	202	
359.09058	72	
359.89000	240	
359.95798	92	
360.21999	74	
360.91563	644	
360.96142	178	
361.03454	104	
361.16298	304	
366.93128	74	
368.94187	434	
370.37950	114	
371.91344	94	
375.01337	112	
376.92446	148	
377.87703	106	
378.92645	1302	
378.99864	110	
383.00366	88	
387.34405	142	
392.97757	206	
396.94427	548	
420.98279	96	
443.86249	76	
447.87051	74	
463.83244	98	
470.87128	72	
472.86446	78	
500.78358	104	
502.84169	106	
528.80073	82	
545.81411	84	
564.81206	120	
595.76861	94	
600.79501	286	1+
647.78846	398	1+
660.80003	334	1+
667.83725	230	1+
674.78450	288	1+
675.00611	90	
676.82010	354	1+
1125.92751	152	
END IONS

###FS:    #m/z: 368.88848 #charge 1+
###MS: 490
###MSMS: 491
BEGIN IONS
TITLE=Cmpd 102, +MS2(368.8885), 23.0eV, 3.7min #491
RTINSECONDS=219.736
SCANS=490-491
PEPMASS=368.88848	94860
CHARGE=1+
214.92243	206	
229.09415	144	
237.92657	98	
239.17578	88	
250.07858	80	
255.01260	120	
255.95579	104	
257.00836	88	
263.90764	108	
278.93601	78	
285.90791	118	
286.94497	84	
290.89393	256	
291.13550	68	
294.92652	76	
296.92238	72	
297.18495	70	
302.93534	126	
303.20687	18	
304.96672	100	
306.90125	84	
307.51870	26	
308.28768	22	
308.91709	526	1+
309.95781	72	
310.15863	36	
310.31878	42	
320.85798	20	
322.35557	20	
324.94514	106	
325.02907	80	
326.91140	72	
327.00688	174	
330.93518	102	
332.50555	54	
332.91548	162	
333.96035	40	
335.40777	134	
339.89243	72	
340.89456	102	
342.92037	90	
344.63312	30	
344.91448	94	
345.95081	74	
348.88793	90	
349.89421	284	1+
350.41700	22	
350.94087	472	1+
351.22527	76	
357.86275	86	
358.93999	78	
362.88105	102	
366.87080	92	
367.91289	46	
368.88787	462	1+
369.93050	90	
END IONS

###FS:    #m/z: 359.88334 #charge 2+
###MS: 490
###MSMS: 492
BEGIN IONS
TITLE=Cmpd 103, +MS2(359.8833), 23.0eV, 3.7min #492
RTINSECONDS=219.789
SCANS=490,492
PEPMASS=359.88334	63240
CHARGE=2+
200.94497	86	
202.05725	102	
211.31275	100	
214.92627	254	
218.97090	76	
228.94157	158	
229.00322	106	
230.94579	110	
231.60979	106	
232.93350	220	
234.96431	104	
246.94687	512	1+
248.05386	98	
249.01695	110	
250.94441	224	
251.96500	78	
252.91910	66	
254.94917	94	
257.96448	138	
258.91915	68	
258.94761	110	
260.06084	82	
260.94283	72	
264.95760	776	1+
266.96731	70	
268.87915	78	
270.91094	76	
272.96039	102	
274.92540	216	
276.91854	100	
278.87910	184	
280.93411	112	
281.93111	116	
282.88484	180	
282.96808	90	
283.95429	76	
286.96260	130	
287.18963	94	
288.93524	122	
290.91434	136	
290.97140	104	
291.97448	52	
292.09630	92	
292.92768	398	
294.94470	88	
295.18859	110	
295.82412	52	
296.19878	66	
296.87098	186	
296.95035	86	
300.90904	70	
300.96320	128	
301.93911	94	
302.95279	100	
303.89081	82	
304.00511	92	
304.89971	188	
304.95109	192	
305.00818	100	
305.05866	64	
305.90520	88	
305.96786	130	
306.90016	152	
306.95275	128	
306.98929	108	
308.92424	390	
310.91175	108	
310.97145	74	
312.91111	216	
312.99180	100	
314.88914	730	
314.96261	330	1+
316.05517	102	
316.88495	94	
316.96041	48	
317.00724	102	
317.95286	80	
318.74526	38	
318.90655	648	1+
319.02245	36	
319.79651	32	
320.40085	126	
320.57359	36	
320.89895	146	
321.37168	78	
322.93208	130	
324.91263	84	
324.95376	98	
327.89137	76	
328.87885	210	
328.91907	108	
330.89908	78	
330.94562	94	
331.17529	74	
331.22542	236	1+
332.34271	44	
332.90225	1512	1+
333.08956	36	
333.98013	74	
334.06780	96	
334.11530	52	
334.59760	38	
334.93432	130	
336.58098	34	
336.91703	2256	1+
336.97547	300	
337.39727	98	
337.52340	48	
338.29505	34	
338.56243	38	
340.15260	110	
340.95502	68	
341.89359	38	
342.39914	112	
342.96387	98	
343.05038	104	
346.97732	64	
348.87374	86	
350.79239	58	
350.93299	1596	1+
352.58545	36	
353.96735	94	
354.93107	632	
357.38522	98	
358.97634	52	
359.08396	76	
359.21332	94	
360.07589	74	
360.22157	86	
360.92929	134	
361.90227	66	
361.94149	90	
362.06133	52	
367.86767	80	
368.87486	84	
368.94344	586	
372.90115	80	
374.88031	112	
374.93686	78	
377.95741	96	
378.93058	908	1+
383.91852	64	
396.93944	266	
402.97237	56	
412.77331	94	
452.83560	124	
454.78754	104	
499.82419	110	
507.88899	46	
585.75373	74	
586.86650	86	
592.79897	102	
596.81166	86	
611.18652	98	
618.75132	64	
623.75507	86	
628.78752	78	
640.76895	60	
642.75114	54	
END IONS

###FS:    #m/z: 368.89012 #charge 1+
###MS: 493
###MSMS: 494
BEGIN IONS
TITLE=Cmpd 104, +MS2(368.8901), 23.0eV, 3.7min #494
RTINSECONDS=220.444
SCANS=493-494
PEPMASS=368.89012	104548
CHARGE=1+
179.27049	18	
214.91766	108	
215.03617	104	
216.15457	18	
226.12091	54	
227.13173	18	
231.04275	20	
237.18216	18	
241.91363	138	
242.10953	82	
267.01452	22	
272.84885	70	
272.91805	72	
273.10887	50	
283.95357	100	
286.07353	50	
290.95322	104	
292.08312	108	
296.89571	118	
299.90443	78	
300.90510	114	
300.95164	102	
302.92230	108	
304.94124	62	
304.99607	102	
306.78997	26	
306.90132	66	
308.68104	34	
308.91309	312	
313.81387	18	
314.40479	126	
316.32387	22	
320.84412	84	
322.85542	86	
322.90935	98	
323.89607	58	
324.92139	116	
326.89832	100	
329.08643	18	
332.87750	66	
332.91505	126	
332.97599	80	
334.97617	52	
336.08319	92	
339.51490	18	
339.91591	70	
340.64439	52	
340.90886	268	1+
342.88084	144	
345.96676	98	
346.98344	54	
349.88490	84	
349.96318	44	
350.63692	18	
350.92378	108	
350.98058	50	
351.49256	32	
351.95610	134	
352.93625	74	
354.94353	26	
355.76470	22	
358.91776	66	
358.97552	78	
364.84948	92	
364.90679	164	
366.87850	128	
368.73867	36	
368.88305	352	
369.16856	62	
369.88263	198	
370.92596	82	
END IONS

###FS:    #m/z: 359.88479 #charge 2+
###MS: 493
###MSMS: 495
BEGIN IONS
TITLE=Cmpd 105, +MS2(359.8848), 23.0eV, 3.7min #495
RTINSECONDS=220.49
SCANS=493,495
PEPMASS=359.88479	68342
CHARGE=2+
214.91886	148	
218.91020	24	
228.93711	98	
230.11320	84	
230.93854	90	
232.93285	196	
237.93480	74	
238.99980	30	
240.92526	72	
241.01099	92	
244.97679	74	
246.94440	392	1+
246.98796	44	
247.09505	42	
250.94407	134	
251.50242	86	
252.89024	74	
254.92542	86	
255.95346	84	
263.95968	66	
264.95886	494	
265.26309	36	
266.96860	194	
271.11991	80	
272.58217	44	
274.92225	128	
275.16495	92	
276.95910	88	
278.87418	88	
278.91387	60	
281.98338	64	
282.87489	74	
286.87361	86	
286.94476	120	
288.94012	70	
289.01025	32	
289.08064	68	
290.90966	108	
291.00332	110	
292.58897	30	
292.92362	152	
292.99077	58	
293.36719	48	
294.91315	116	
294.95942	40	
295.97884	76	
296.68615	22	
296.88226	140	
296.94512	130	
297.09636	90	
299.05822	100	
300.90359	142	
300.96006	106	
303.91811	104	
304.89845	270	
305.12493	112	
306.93911	110	
307.08143	38	
308.92079	182	
308.96218	82	
312.90369	228	
313.02347	88	
313.06585	80	
314.21857	68	
314.88648	548	
314.96772	106	
316.96001	146	
318.19156	78	
318.58217	46	
318.91303	450	
318.98083	58	
319.14959	46	
319.39222	82	
319.69371	34	
321.90862	48	
323.98970	120	
325.01280	72	
326.91073	102	
329.92496	106	
330.89925	102	
330.94240	50	
331.21375	94	
332.55426	34	
332.89516	1042	1+
333.04403	76	
333.22994	76	
334.09915	78	
334.89457	82	
336.73599	26	
336.91877	1702	
337.09222	30	
340.95438	100	
341.90967	104	
342.38492	126	
342.88099	84	
348.91483	132	
350.92767	608	
351.59421	26	
353.16956	30	
354.93398	470	
355.00786	40	
358.98018	76	
359.95204	110	
360.91348	410	
362.91350	88	
364.08454	54	
364.91675	34	
366.91350	90	
366.98124	102	
367.10708	86	
368.94684	254	
373.94762	72	
374.96262	32	
376.87672	70	
377.82162	64	
378.92927	850	
379.89715	90	
395.94068	48	
396.94495	532	
484.85512	78	
504.83309	92	
514.77576	84	
564.83058	54	
607.84346	68	
626.75444	62	
END IONS

###FS:    #m/z: 368.88948 #charge 1+
###MS: 496
###MSMS: 497
BEGIN IONS
TITLE=Cmpd 106, +MS2(368.8895), 23.0eV, 3.7min #497
RTINSECONDS=221.126
SCANS=496-497
PEPMASS=368.88948	109456
CHARGE=1+
214.92327	204	
232.93158	108	
239.48643	18	
261.59210	18	
276.94931	38	
278.99389	134	
282.97175	124	
285.00913	98	
289.88840	78	
290.90377	270	
291.11420	22	
291.18190	80	
294.93871	110	
296.92199	100	
300.94582	96	
303.19041	58	
306.09249	18	
308.90905	526	1+
308.97997	24	
309.85764	38	
309.95703	18	
311.70440	54	
313.09725	20	
314.96292	94	
316.95577	86	
320.89509	108	
322.87839	82	
325.21495	42	
327.13561	94	
327.88679	154	
328.86285	106	
329.21406	90	
330.92242	122	
332.85587	78	
332.90952	148	
333.02770	20	
333.91016	124	
334.50801	22	
337.90006	104	
340.03760	52	
340.25460	48	
340.91347	138	
344.95074	108	
345.95656	86	
348.44727	90	
350.87400	188	
350.93097	70	
355.08607	112	
355.45201	18	
356.39375	130	
356.99951	74	
364.85539	38	
368.02697	50	
368.89839	148	
369.88925	64	
370.55412	26	
END IONS

###FS:    #m/z: 359.88374 #charge 2+
###MS: 496
###MSMS: 498
BEGIN IONS
TITLE=Cmpd 107, +MS2(359.8837), 23.0eV, 3.7min #498
RTINSECONDS=221.168
SCANS=496,498
PEPMASS=359.88374	72838
CHARGE=2+
204.90433	100	
214.93279	142	
232.93010	156	
242.95892	78	
243.18879	94	
246.94896	284	
250.95394	92	
251.53361	28	
255.26622	26	
257.91448	104	
258.94065	68	
260.95156	124	
264.87488	28	
264.95716	376	
265.92000	40	
265.98875	102	
266.95731	76	
267.03567	110	
271.07993	48	
271.94960	66	
272.91730	86	
272.97543	110	
273.14216	142	
274.91923	136	
274.95663	114	
275.11651	88	
278.87386	88	
279.14210	70	
282.88804	172	
283.88618	64	
286.91769	84	
287.04579	84	
287.90132	102	
288.90845	100	
289.16308	90	
289.28987	66	
290.91334	52	
292.92980	146	
293.78851	20	
293.92589	126	
296.65593	26	
296.86374	90	
296.90433	100	
297.32782	30	
298.73076	32	
300.96216	58	
301.12329	72	
302.93284	28	
303.88236	72	
304.89881	52	
306.49576	60	
306.93267	74	
306.97433	56	
308.75654	40	
309.04015	32	
309.92230	100	
310.95467	78	
311.02740	66	
312.90236	114	
313.19935	76	
314.22276	68	
314.88488	284	
314.96356	72	
316.21312	34	
316.88556	78	
318.90681	222	
320.88249	122	
321.61223	60	
321.97480	110	
323.22933	42	
323.90431	98	
326.93407	58	
328.84233	66	
328.87470	80	
330.93792	160	
331.39045	128	
332.37174	42	
332.57258	20	
332.77567	30	
332.90636	502	
333.36984	30	
335.29930	96	
335.92718	104	
336.38609	76	
336.91690	806	
340.93875	34	
342.11052	40	
343.22187	108	
345.88853	94	
348.97213	80	
350.76925	46	
350.93293	488	
351.10443	52	
351.57910	32	
353.91116	30	
354.84842	62	
354.92813	256	
354.99689	50	
356.53288	38	
358.89718	80	
359.90649	112	
360.91673	366	
361.02497	68	
361.18794	74	
362.92293	108	
364.91625	104	
368.96112	40	
371.90101	90	
376.88583	62	
377.94863	102	
378.93301	384	1+
384.95474	90	
394.88292	76	
396.94255	264	
445.89382	70	
456.86771	298	1+
468.44591	182	
502.81048	100	
536.82042	86	
566.70960	40	
566.86077	88	
585.90746	60	
634.92409	28	
END IONS

###FS:    #m/z: 369.38890 #charge 6+
###MS: 499
###MSMS: 500
BEGIN IONS
TITLE=Cmpd 108, +MS2(369.3889), 23.0eV, 3.7min #500
RTINSECONDS=221.807
SCANS=499-500
PEPMASS=369.38890	37636
CHARGE=6+
171.50815	18	
214.93485	70	
216.89537	66	
239.55726	18	
245.90253	68	
247.66361	64	
250.96028	60	
252.98239	78	
253.15371	96	
254.94849	96	
258.88057	18	
264.91517	20	
264.95128	172	
272.57787	18	
272.95913	90	
274.90176	82	
276.94811	74	
279.54119	26	
289.88282	86	
290.89677	26	
291.97267	32	
293.34556	106	
295.64328	24	
296.15694	62	
296.95367	142	
297.84849	46	
300.94470	64	
304.91789	84	
308.92609	372	
309.87956	124	
321.85984	34	
322.93338	62	
323.87501	112	
326.92993	132	
327.93468	80	
332.86823	78	
332.92729	74	
333.49015	34	
333.87954	86	
337.31093	18	
340.91707	118	
341.86581	66	
341.91332	120	
342.91036	104	
344.89105	82	
349.91066	74	
349.96789	40	
350.87774	58	
350.95226	118	
351.11199	100	
351.14747	78	
351.88522	210	
352.91059	90	
352.98977	80	
359.38931	90	
359.92571	138	
360.81798	90	
363.91843	66	
366.86469	88	
368.87435	426	1+
368.91180	214	
368.96962	118	
370.19199	18	
370.88445	74	
370.92038	102	
372.99598	60	
380.60317	48	
382.92083	62	
386.91090	100	
387.86449	120	
387.91563	76	
388.90485	106	
487.26300	18	
572.35014	18	
581.81150	78	
593.09131	18	
617.32301	18	
643.65116	18	
877.98495	18	
879.79112	18	
897.01086	18	
960.51391	18	
1041.64078	18	
1093.96503	18	
1152.25542	18	
1646.42221	18	
1699.69672	18	
1781.55349	18	
1815.13945	18	
1916.67512	20	
1951.13432	18	
1971.50942	20	
2068.47014	18	
END IONS

###FS:    #m/z: 359.88319 #charge 2+
###MS: 499
###MSMS: 501
BEGIN IONS
TITLE=Cmpd 109, +MS2(359.8832), 23.0eV, 3.7min #501
RTINSECONDS=221.852
SCANS=499,501
PEPMASS=359.88319	74280
CHARGE=2+
214.91779	164	
220.94895	74	
228.93698	142	
228.97964	92	
229.07785	102	
230.94935	48	
232.77066	50	
232.93127	182	
233.36318	56	
234.95883	82	
235.08615	50	
236.88969	78	
246.93770	162	
250.94215	172	
251.07800	122	
254.88277	82	
254.94546	56	
255.02105	52	
255.12191	54	
256.42369	130	
258.93994	88	
259.93902	106	
264.95651	586	
267.69014	24	
272.88949	102	
272.95468	140	
274.92468	32	
275.01485	64	
275.15079	116	
278.00134	56	
278.85743	36	
278.89089	82	
280.94390	62	
282.89238	82	
282.98306	194	
283.01735	94	
283.87794	128	
286.93476	170	
288.93318	160	
289.15840	102	
289.87405	36	
292.95172	156	
293.26491	36	
296.88180	182	
298.81017	24	
298.91202	138	
300.89490	104	
300.95342	94	
301.01325	126	
302.14977	46	
303.45970	42	
304.94239	28	
305.03530	114	
305.86179	64	
306.13327	24	
306.84544	96	
306.94367	104	
307.89695	76	
308.92856	280	
309.89471	144	
312.93371	54	
312.98946	82	
313.03149	64	
313.16764	70	
314.81803	66	
314.88242	584	
314.92943	260	
314.97979	164	
315.63435	120	
315.96019	130	
316.01707	98	
316.29728	26	
316.65477	24	
316.91339	68	
318.91036	154	
318.96280	182	
319.00353	76	
319.14080	24	
320.95126	108	
321.89424	106	
322.85488	92	
322.88877	144	
323.16483	32	
323.87916	88	
326.89215	90	
327.89001	90	
330.85126	78	
330.88960	48	
332.20676	74	
332.30645	22	
332.74562	32	
332.90411	582	
333.00813	32	
333.93412	102	
334.41899	90	
334.90084	50	
336.18576	36	
336.50046	48	
336.58891	40	
336.81361	36	
336.91980	1256	1+
338.87951	78	
340.06451	94	
340.88444	138	
341.16958	94	
341.93668	60	
348.88216	82	
349.02907	108	
350.92871	964	
352.97986	94	
353.88462	114	
354.93158	264	
355.00992	162	
355.90805	100	
356.92426	82	
358.35355	116	
358.90999	290	1+
359.10930	62	
359.20048	84	
360.37614	88	
360.92033	350	
361.15746	78	
368.77384	42	
368.94136	224	
370.89997	108	
373.84818	106	
373.95077	78	
376.80535	90	
376.88197	62	
377.00402	88	
378.14591	40	
378.92769	710	
379.00094	78	
379.08168	86	
394.89972	74	
396.89568	124	
396.94343	448	1+
397.77462	44	
431.04706	144	
517.82498	62	
554.85090	68	
591.78766	50	
616.75695	78	
END IONS

###FS:    #m/z: 368.89067 #charge 2+
###MS: 502
###MSMS: 503
BEGIN IONS
TITLE=Cmpd 110, +MS2(368.8907), 23.0eV, 3.7min #503
RTINSECONDS=222.486
SCANS=502-503
PEPMASS=368.89067	125480
CHARGE=2+
193.09935	18	
222.90921	18	
257.93612	18	
258.94968	68	
275.44784	176	
281.32708	38	
281.77751	18	
290.89558	86	
292.13332	104	
302.91342	90	
303.23543	20	
304.17641	80	
308.62563	18	
308.93005	76	
309.96235	26	
310.96211	22	
314.89089	52	
317.94519	64	
320.89693	56	
322.71266	26	
324.87978	54	
326.25257	40	
326.81137	24	
326.97461	102	
332.85083	126	
332.93754	120	
334.89609	54	
340.92578	78	
341.91004	72	
341.95844	20	
342.15716	92	
345.06791	56	
349.88550	110	
349.96911	84	
350.64227	18	
350.87776	116	
350.94494	214	
351.93646	130	
352.11669	24	
356.88622	48	
357.37728	104	
358.90329	48	
363.92919	74	
366.90728	76	
368.89821	248	
368.97571	46	
369.24366	142	
369.88535	74	
369.93048	124	
370.90211	78	
382.89248	42	
385.12020	18	
386.90995	92	
387.88704	74	
444.16083	18	
506.82663	100	
535.47216	18	
579.66369	18	
595.09098	18	
643.17440	18	
658.84638	18	
675.69538	50	
689.75583	18	
694.12157	18	
732.19848	18	
END IONS

###FS:    #m/z: 359.88501 #charge 1+
###MS: 502
###MSMS: 504
BEGIN IONS
TITLE=Cmpd 111, +MS2(359.8850), 23.0eV, 3.7min #504
RTINSECONDS=222.543
SCANS=502,504
PEPMASS=359.88501	73730
CHARGE=1+
214.92376	136	
219.66617	38	
228.93802	296	1+
228.97529	72	
231.09571	102	
232.93674	266	
234.95165	84	
238.92944	80	
245.94407	92	
246.95067	244	
248.93973	80	
250.94133	228	
251.00546	58	
251.51593	30	
255.02925	40	
256.93250	80	
258.93686	88	
263.59682	56	
264.95645	1212	1+
266.91165	132	
268.87814	60	
269.92723	94	
272.89864	194	
272.97139	154	
274.93288	30	
276.95152	188	
278.87948	80	
282.92007	96	
282.97603	132	
285.16427	28	
286.88741	84	
286.93806	102	
287.16297	46	
287.57696	28	
288.91034	96	
289.00487	82	
290.91991	90	
290.97290	52	
292.92000	82	
292.95890	108	
293.23172	34	
294.94804	154	
296.89411	94	
296.95176	80	
300.90626	82	
300.94627	38	
302.92166	88	
302.97829	62	
303.19724	86	
303.91618	52	
304.89955	346	1+
304.98219	78	
305.93647	60	
306.93800	194	
306.99473	126	
307.91042	108	
308.91789	434	
308.95510	100	
311.98462	54	
312.52001	36	
312.83894	80	
312.90866	84	
312.94703	40	
313.10871	56	
313.90281	100	
314.88664	584	
314.97778	84	
315.97270	112	
316.90279	74	
316.96180	284	
317.01666	66	
317.26571	116	
318.90324	712	
319.14496	92	
323.79104	76	
323.90404	90	
323.93801	92	
324.89930	98	
325.88752	102	
326.89870	78	
327.94488	86	
328.93560	40	
329.40078	132	
329.88289	88	
330.39754	82	
330.85585	100	
330.93625	124	
331.21668	124	
331.26209	84	
331.85620	164	
332.21972	168	
332.52125	42	
332.89840	1700	
332.97069	72	
333.19083	34	
334.21877	84	
334.88108	110	
334.93768	98	
336.91984	2164	
337.08497	38	
337.89184	122	
338.38033	76	
338.77675	64	
340.90742	258	1+
341.88051	96	
342.95954	62	
343.00352	102	
343.16839	38	
348.90074	120	
349.90136	110	
350.93332	1066	1+
353.58974	32	
354.93129	364	
355.90285	54	
356.03775	44	
357.87790	98	
358.97114	52	
359.29590	58	
359.89422	104	
360.91920	460	1+
361.15599	50	
361.54423	34	
364.88706	106	
END IONS

###FS:    #m/z: 368.89193 #charge 2+
###MS: 505
###MSMS: 506
BEGIN IONS
TITLE=Cmpd 112, +MS2(368.8919), 23.0eV, 3.7min #506
RTINSECONDS=223.178
SCANS=505-506
PEPMASS=368.89193	138148
CHARGE=2+
184.45593	18	
213.05511	100	
230.92771	118	
234.94912	98	
268.90716	96	
272.94113	108	
278.94223	110	
288.94367	70	
304.94458	112	
308.91001	476	
310.91899	74	
314.84887	82	
316.88896	72	
322.44326	18	
325.06033	56	
326.91780	184	
332.87168	50	
332.92610	68	
334.89279	80	
338.89742	102	
341.23256	126	
344.99604	76	
348.88435	72	
349.89653	38	
350.88488	86	
350.94037	68	
350.99791	46	
353.16120	18	
359.74539	18	
368.49486	36	
368.88419	110	
368.95102	64	
368.96770	146	
369.23634	88	
369.88671	60	
370.89226	82	
386.58969	20	
386.89975	122	
504.81345	84	
525.81877	88	
721.25018	18	
END IONS

###FS:    #m/z: 369.39305 #charge 6+
###MS: 507
###MSMS: 508
BEGIN IONS
TITLE=Cmpd 113, +MS2(369.3931), 23.0eV, 3.7min #508
RTINSECONDS=223.769
SCANS=507-508
PEPMASS=369.39305	44190
CHARGE=6+
152.03966	18	
214.91515	66	
244.76244	40	
245.06619	120	
268.84828	72	
269.05897	64	
272.89664	118	
274.42174	18	
276.77788	36	
276.87224	70	
278.03936	82	
282.96928	62	
290.89632	66	
303.85721	66	
304.08361	32	
307.88501	98	
308.91007	452	
310.85101	100	
312.93131	74	
314.84964	98	
314.94307	72	
318.96669	68	
321.19911	70	
322.83424	136	
324.88026	98	
326.92199	244	
328.91311	90	
329.94715	118	
330.93935	86	
332.92989	78	
339.94208	84	
340.90799	84	
341.87028	26	
342.05642	52	
342.90206	82	
349.85812	26	
349.96414	122	
350.87676	116	
350.96618	206	
352.87458	66	
358.14847	36	
358.87427	120	
364.88445	84	
367.96078	28	
368.87832	268	
369.11520	66	
369.16907	60	
369.26592	58	
369.33953	42	
369.87949	212	
370.90370	102	
374.88925	140	
389.89069	24	
428.88986	70	
516.76724	94	
560.90340	18	
567.80989	84	
663.52896	18	
704.35348	18	
812.82788	18	
984.23710	18	
1066.83728	18	
1104.70194	18	
1481.73784	18	
1627.22843	18	
2000.83178	18	
2027.37178	18	
END IONS

###FS:    #m/z: 359.88616 #charge 2+
###MS: 507
###MSMS: 509
BEGIN IONS
TITLE=Cmpd 114, +MS2(359.8862), 23.0eV, 3.7min #509
RTINSECONDS=223.821
SCANS=507,509
PEPMASS=359.88616	84812
CHARGE=2+
210.06071	140	
218.92532	82	
228.94840	116	
232.86466	68	
232.93860	88	
234.94982	144	
236.89613	74	
237.00174	60	
240.92248	110	
246.94674	176	
248.94128	70	
249.07703	144	
250.99167	78	
257.14498	102	
258.94561	84	
260.98381	90	
261.05129	98	
261.11194	28	
262.97708	122	
264.71906	22	
264.95706	418	
265.01631	98	
268.88092	54	
270.94015	54	
271.49318	50	
272.95433	106	
278.85953	68	
280.92391	136	
282.89043	74	
285.02276	82	
286.93822	128	
288.90317	80	
289.19115	90	
290.62606	20	
290.94967	82	
291.00557	90	
292.92775	122	
295.16339	54	
295.98900	72	
296.87465	184	
296.93672	22	
300.91072	54	
300.96591	132	
302.22077	36	
302.85883	70	
302.94628	114	
304.55310	28	
304.64382	36	
304.90958	96	
304.97053	80	
305.96120	86	
306.93850	90	
306.98265	82	
308.92256	400	1+
314.88812	206	
315.96246	128	
316.62626	82	
316.91419	126	
316.96758	88	
317.96206	122	
318.90108	174	
318.96414	254	
319.10408	64	
320.87422	54	
320.95444	62	
321.71351	46	
328.89414	126	
329.88821	98	
331.21643	96	
331.28568	24	
332.41656	44	
332.64006	36	
332.89886	628	
333.19774	56	
334.88691	102	
335.07594	50	
336.91628	1290	1+
336.99996	82	
339.89356	86	
341.15847	40	
341.86873	64	
342.61529	34	
342.69772	46	
342.92797	84	
346.85770	88	
348.07625	32	
348.90609	110	
349.87126	110	
350.93144	444	
351.36245	154	
351.61732	46	
354.50850	40	
354.92868	560	1+
355.85027	68	
356.40656	30	
356.93606	74	
358.90427	74	
358.98007	220	
359.88409	76	
360.23647	28	
360.92577	218	
361.16141	88	
364.87322	116	
367.90094	104	
368.94160	72	
372.50006	24	
373.06639	36	
374.99095	52	
376.88970	84	
377.19087	34	
377.91986	98	
378.93529	374	
379.29407	40	
379.87318	48	
396.93484	94	
397.95736	100	
402.00175	80	
414.90319	86	
435.98664	44	
514.81113	52	
520.84030	86	
592.78825	58	
651.87660	182	1+
END IONS

###FS:    #m/z: 398.87622 #charge 2+
###MS: 511
###MSMS: 512
BEGIN IONS
TITLE=Cmpd 115, +MS2(398.8762), 23.0eV, 3.8min #512
RTINSECONDS=225.072
SCANS=511-512
PEPMASS=398.87622	62384
CHARGE=2+
214.92087	194	
217.06079	102	
229.93943	74	
234.00792	96	
234.93939	90	
234.96925	80	
242.98630	120	
246.95484	160	
250.94656	446	
254.93117	98	
257.01036	114	
260.67246	104	
264.96063	348	
266.94712	134	
268.95299	364	
271.05166	112	
275.89647	228	
276.97238	110	
277.10270	140	
284.94379	112	
290.90144	186	
290.93942	92	
292.94582	222	
292.99742	100	
294.90116	100	
294.98745	92	
297.06489	76	
297.94512	104	
302.88779	288	1+
303.11052	82	
304.95285	94	
307.06084	84	
308.91322	788	1+
309.00113	112	
310.92527	104	
310.96182	92	
311.16467	142	
312.89647	86	
316.96005	190	
317.37520	162	
318.90876	114	
319.93915	280	1+
321.30393	234	
322.92983	94	
324.96872	96	
326.93012	232	
327.10577	112	
327.88945	126	
328.88778	102	
328.93057	82	
329.20660	78	
331.84205	116	
332.43541	80	
332.87934	292	
332.97265	124	
333.89153	172	
333.91088	102	
333.98952	80	
334.34622	94	
334.83492	106	
334.91109	756	1+
335.46532	102	
336.92107	690	1+
337.97209	162	
338.91820	582	1+
339.00865	80	
339.40933	142	
341.87417	490	1+
342.38153	110	
342.89951	130	
343.14999	78	
343.84724	158	
344.88075	74	
345.84696	116	
346.33435	108	
346.86497	102	
346.92226	132	
347.90295	106	
348.95037	106	
350.92700	150	
351.88602	482	
351.93665	284	
352.92749	804	
353.36409	122	
353.89680	172	
354.37124	78	
354.90344	1260	1+
356.50609	76	
356.88953	630	1+
357.35893	148	
357.43855	144	
357.97363	84	
358.37231	78	
359.38860	398	1+
361.12640	82	
361.36342	168	
361.93123	188	
362.00557	84	
362.11399	78	
362.92045	716	
363.84013	74	
363.90044	314	
364.87978	122	
364.94437	138	
367.17427	96	
369.89094	3474	1+
370.06488	104	
370.89321	2530	1+
371.06931	80	
371.37828	124	
371.92913	160	
371.97126	92	
373.00583	88	
373.86696	158	
375.86216	264	
375.91118	138	
376.86098	146	
376.95581	76	
377.92920	102	
378.96161	158	
379.87749	1640	
380.23385	114	
380.90964	3148	1+
381.01148	230	
382.39553	106	
382.90576	628	
382.97608	108	
383.28434	148	
383.87267	128	
385.84416	110	
387.89473	1336	1+
388.95644	164	
389.31347	76	
389.86686	262	
392.88246	176	
393.86288	148	
394.86157	124	
397.88810	894	
398.91760	2616	1+
399.07934	296	1+
399.14775	88	
399.31345	110	
399.36593	90	
399.40353	92	
399.85623	128	
401.37865	74	
402.87838	110	
403.85130	118	
403.92584	76	
404.35662	96	
405.99063	76	
408.90102	76	
410.94224	102	
415.94097	118	
416.91244	542	1+
417.22035	88	
423.93233	76	
428.94754	104	
434.85383	98	
440.96760	222	
454.83614	98	
464.85597	582	1+
502.84480	86	
513.88126	140	
548.28011	84	
566.90200	124	
640.80411	384	1+
658.79613	1366	1+
663.67720	110	
700.75937	550	1+
705.93547	198	1+
718.76836	926	1+
722.74359	328	1+
732.75944	398	1+
736.77399	634	1+
740.96392	168	1+
748.75642	232	1+
750.57170	104	
756.77147	482	1+
781.87745	176	1+
794.98343	110	1+
END IONS

###FS:    #m/z: 407.88083 #charge 2+
###MS: 513
###MSMS: 514
BEGIN IONS
TITLE=Cmpd 116, +MS2(407.8808), 23.3eV, 3.8min #514
RTINSECONDS=225.736
SCANS=513-514
PEPMASS=407.88083	53362
CHARGE=2+
211.06222	104	
214.92293	250	
229.10353	98	
231.14370	68	
231.22775	96	
234.96829	118	
246.94480	98	
246.97683	116	
248.82933	48	
248.87556	54	
251.94556	60	
254.95278	72	
258.94159	132	
259.11180	120	
259.93627	70	
260.90696	90	
260.97043	68	
264.96359	74	
269.03293	114	
272.96170	96	
275.91694	110	
278.97767	428	
280.05647	52	
282.89984	40	
285.88659	42	
287.99236	82	
290.90566	182	
291.12068	56	
292.87592	36	
292.93383	120	
293.98222	112	
298.86937	66	
298.93700	86	
299.91119	116	
300.89353	168	
302.12539	78	
302.96074	56	
304.91012	102	
307.00922	78	
308.91314	222	
308.96991	110	
310.92400	162	
311.30375	44	
311.84169	114	
311.96582	76	
312.94612	86	
314.88622	176	
315.07667	100	
316.89206	102	
318.90492	232	1+
320.89752	68	
321.11357	72	
321.40116	114	
321.93030	110	
322.94821	116	
328.92514	94	
329.90528	328	1+
330.86109	182	
333.89738	94	
334.86804	88	
334.90232	78	
334.98225	68	
336.85670	78	
336.92102	1038	1+
338.90440	320	
339.03774	84	
341.87640	80	
342.36373	110	
343.19355	104	
344.96343	78	
346.90327	332	1+
348.89117	86	
350.93819	98	
351.91850	118	
352.87694	208	
353.18197	108	
354.90618	220	
354.99397	134	
355.88126	126	
355.93506	174	
356.89466	128	
356.95219	70	
357.83136	112	
358.89882	176	
359.89510	154	
360.36440	132	
360.94493	320	1+
361.88363	320	1+
361.99781	42	
363.06498	78	
363.91920	156	
364.37791	108	
364.82338	72	
364.92657	528	
365.87769	250	
365.90080	278	
365.97830	72	
366.91020	294	
367.17513	66	
367.86568	138	
368.89654	546	1+
370.90304	240	
371.83899	140	
371.92023	132	
372.02049	48	
372.14797	64	
372.89808	496	1+
374.89699	290	
378.87518	76	
378.92832	326	1+
379.33673	34	
379.80716	54	
379.89115	364	1+
381.85391	38	
382.87678	104	
382.93017	302	
383.85472	68	
384.83707	62	
384.88733	90	
385.90176	126	
386.83577	94	
386.89144	106	
388.90106	482	
389.87730	192	
390.00716	38	
390.88191	150	
390.95604	76	
391.10673	92	
392.91680	70	
395.35692	156	
397.96167	100	
398.88632	134	
399.92976	80	
400.92094	36	
402.84663	74	
402.90276	142	
404.84839	80	
405.41534	82	
407.10737	66	
407.16502	52	
407.88703	334	
408.85820	98	
408.90792	178	
408.95467	94	
409.02184	74	
413.89758	100	
416.85467	42	
424.89440	192	
425.85139	134	
425.90767	98	
426.85651	118	
442.92317	102	
443.88509	106	
444.90572	84	
446.86389	58	
494.82736	72	
550.81889	84	
563.72997	58	
566.79689	58	
620.51717	132	
700.74769	320	1+
791.74634	264	1+
812.75142	412	1+
END IONS

###FS:    #m/z: 329.89671 #charge 1+
###MS: 513
###MSMS: 515
BEGIN IONS
TITLE=Cmpd 117, +MS2(329.8967), 23.0eV, 3.8min #515
RTINSECONDS=225.791
SCANS=513,515
PEPMASS=329.89671	46888
CHARGE=1+
204.90555	98	
211.10573	80	
213.13236	66	
218.94808	82	
220.14359	84	
222.92257	50	
230.93226	112	
232.90429	72	
232.93518	104	
243.00554	104	
243.08724	94	
246.91023	84	
248.93716	92	
251.08842	82	
252.98867	128	
253.11403	64	
253.94633	76	
254.93494	56	
257.03114	78	
258.77346	36	
258.93886	116	
258.99710	86	
259.02537	78	
260.90724	92	
260.95274	94	
261.14364	88	
261.90776	58	
263.20640	108	
263.91543	92	
264.95510	68	
268.92512	176	
269.91681	68	
271.92477	58	
272.69919	98	
273.00037	36	
273.95587	82	
274.92151	82	
275.19148	86	
276.89058	76	
277.99602	84	
278.92115	110	
281.92378	94	
282.93999	86	
284.94252	132	
285.10404	48	
285.98686	34	
286.86197	78	
286.93767	602	
286.97330	124	
287.91156	98	
288.01978	56	
288.16016	30	
288.20225	28	
288.87247	90	
289.90796	266	
292.92891	88	
292.96634	96	
293.03284	44	
293.08739	80	
293.94544	82	
294.92514	340	
294.97071	106	
295.31566	48	
300.95681	174	
301.94494	76	
302.95065	406	
303.23427	66	
303.90168	100	
304.93484	468	1+
305.03645	32	
306.88622	104	
308.91817	186	
309.94438	82	
310.91979	104	
311.15943	76	
311.95491	542	
312.87624	84	
312.93446	320	
312.98725	72	
313.02595	52	
313.21076	46	
313.36014	120	
316.90346	98	
318.93111	92	
320.94273	220	
322.98157	62	
323.89555	138	
324.89602	46	
325.97172	88	
326.92648	182	
327.73916	30	
328.84761	26	
328.94561	96	
328.99393	76	
329.93744	136	
330.87755	34	
330.94181	746	
331.14359	82	
331.34792	38	
332.18702	90	
END IONS

###FS:    #m/z: 368.89227 #charge 2+
###MS: 513
###MSMS: 516
BEGIN IONS
TITLE=Cmpd 118, +MS2(368.8923), 23.0eV, 3.8min #516
RTINSECONDS=225.809
SCANS=513,516
PEPMASS=368.89227	156722
CHARGE=2+
149.35763	18	
232.93247	108	
256.75774	18	
258.93748	78	
272.92310	66	
289.89406	120	
291.90202	80	
295.33898	18	
304.98830	82	
305.85533	124	
308.91303	96	
309.91284	36	
323.06232	94	
334.81063	18	
349.96062	96	
350.94460	78	
353.08224	18	
368.91316	154	
369.85168	84	
376.06004	44	
395.37270	18	
397.88309	18	
408.11992	46	
419.80035	18	
448.69050	18	
515.44182	18	
611.96477	76	
630.55922	18	
663.90780	18	
728.69568	18	
END IONS

###FS:    #m/z: 359.88653 #charge 1+
###MS: 513
###MSMS: 517
BEGIN IONS
TITLE=Cmpd 119, +MS2(359.8865), 23.0eV, 3.8min #517
RTINSECONDS=225.845
SCANS=513,517
PEPMASS=359.88653	89890
CHARGE=1+
214.98591	24	
215.12634	96	
225.07681	94	
228.93726	46	
232.94408	54	
246.95322	146	
249.02435	108	
254.99316	50	
255.65702	30	
257.98713	86	
264.96013	244	1+
274.91875	66	
276.90306	110	
282.97457	104	
285.01587	100	
286.96519	88	
288.93018	50	
290.91944	104	
292.93401	72	
293.90196	90	
295.16743	78	
296.89092	78	
296.96163	74	
300.90186	108	
302.91888	50	
304.91981	60	
306.93712	80	
308.92631	90	
309.09236	36	
312.87591	100	
312.94542	80	
314.88834	128	
314.98085	74	
318.90815	172	
318.94083	192	
322.89073	78	
323.69904	48	
324.90531	78	
325.88766	20	
327.85678	84	
329.61349	38	
332.89668	568	1+
332.97975	112	
333.01444	46	
336.85682	88	
336.92408	840	
337.00478	92	
338.93660	110	
339.76375	82	
341.78497	50	
348.87644	82	
349.24727	54	
349.87616	104	
350.93274	336	
354.89101	136	
354.93157	224	
359.89115	58	
360.07514	72	
END IONS

###FS:    #m/z: 398.87645 #charge 1+
###MS: 513
###MSMS: 518
BEGIN IONS
TITLE=Cmpd 120, +MS2(398.8765), 23.0eV, 3.8min #518
RTINSECONDS=225.886
SCANS=513,518
PEPMASS=398.87645	72104
CHARGE=1+
214.92468	80	
214.98731	102	
228.94839	182	
241.08648	58	
246.73533	26	
246.86056	58	
250.94686	86	
250.98464	90	
261.03709	66	
264.97389	74	
273.46566	60	
274.94899	70	
277.09912	70	
281.32551	78	
285.09557	76	
290.92474	76	
292.96505	44	
293.05911	110	
295.11269	102	
302.96381	84	
306.91702	66	
308.92595	186	
309.90112	108	
311.89181	140	
316.97861	90	
320.89770	94	
320.95484	92	
321.41044	74	
322.39031	48	
325.91308	108	
326.92463	286	1+
326.96688	134	
328.89257	168	
329.90875	90	
330.87017	20	
331.24421	92	
332.86736	88	
332.96392	86	
334.18160	68	
334.87287	134	
334.93962	84	
335.92715	56	
336.91387	188	
336.95174	100	
337.91940	110	
338.91149	98	
339.72717	26	
341.87936	100	
342.38247	126	
342.86502	96	
343.80889	42	
343.94466	80	
344.89961	56	
345.75399	74	
345.88897	80	
348.87152	78	
350.89146	164	
352.87864	206	
352.93815	164	1+
354.90751	682	
356.88126	78	
356.92704	40	
357.96863	36	
358.86967	356	1+
358.92159	28	
360.92482	124	
360.97864	154	
362.89857	302	
362.94211	106	
363.00585	60	
363.92223	150	
364.88785	76	
368.89849	290	
369.88955	834	1+
369.99922	74	
370.89265	564	1+
371.12491	80	
372.90417	244	
373.15936	26	
374.89782	74	
376.37912	130	
376.92642	98	
378.88649	82	
379.17130	82	
379.87771	1616	1+
379.94362	84	
380.04953	28	
380.87759	1080	1+
380.91030	624	
380.98061	104	
381.95390	84	
382.75789	32	
382.86321	46	
382.91540	82	
384.86935	112	
387.43486	84	
387.91414	192	
388.89094	154	
388.95997	118	
389.89359	102	
392.87079	168	
395.37805	82	
397.89940	1298	1+
397.94298	134	
398.90739	872	1+
399.05681	48	
399.40599	24	
399.94335	252	
400.91190	106	
END IONS

###FS:    #m/z: 351.89985 #charge 2+
###MS: 519
###MSMS: 520
BEGIN IONS
TITLE=Cmpd 121, +MS2(351.8998), 23.0eV, 3.8min #520
RTINSECONDS=226.698
SCANS=519-520
PEPMASS=351.89985	44494
CHARGE=2+
200.99545	100	
203.33603	62	
214.92262	120	
226.95842	178	
238.90066	122	
244.32575	78	
244.56498	92	
259.00889	98	
260.10978	176	
260.94911	80	
262.90061	56	
264.92636	104	
265.08938	88	
268.91948	64	
271.09418	68	
271.64432	52	
272.89722	190	
272.96211	78	
273.96477	80	
274.87184	80	
274.89950	100	
274.99683	64	
276.92244	296	
278.91527	48	
278.95971	130	
279.01348	72	
279.09209	90	
282.18092	90	
284.92262	94	
284.95757	94	
286.89575	184	
287.25727	44	
288.91845	82	
289.85031	92	
290.00646	76	
290.90403	822	1+
291.01396	52	
291.96693	66	
293.89199	126	
294.93067	230	
295.02265	52	
295.20889	62	
295.87823	84	
295.93303	94	
296.94227	320	
296.98765	86	
300.96285	108	
301.90649	86	
302.94212	74	
303.06421	164	
304.92496	206	
304.97741	106	
305.92216	152	
306.88696	98	
306.93118	82	
307.93959	118	
308.06347	94	
308.36837	56	
308.91338	3638	1+
308.97495	120	
310.98098	132	
311.18941	60	
312.00373	74	
312.89612	120	
312.93085	230	
313.90750	216	
313.98833	128	
314.88779	100	
314.92324	132	
316.25798	52	
316.42605	118	
316.86577	90	
316.95487	80	
317.97994	76	
320.37601	138	
321.07823	64	
322.55684	64	
322.93722	450	
323.87559	210	
323.91597	118	
324.93017	110	
325.12853	64	
325.20799	104	
326.92275	744	1+
327.88428	76	
328.88887	262	
330.89966	150	
330.94502	110	
331.92464	106	
332.85109	204	
332.91901	158	
333.91749	132	
334.15683	78	
334.90373	226	
337.88803	104	
338.91165	82	
340.11213	106	
340.91418	218	
341.07702	58	
341.92166	124	
342.89172	70	
344.86597	136	
345.43022	74	
346.92251	82	
347.88506	112	
350.86834	200	
350.93208	1818	1+
351.19022	90	
351.39537	92	
351.88373	92	
352.92153	850	1+
353.00222	106	
356.36696	102	
356.88329	110	
359.88932	152	
360.89486	60	
365.88362	96	
366.89200	96	
367.89970	86	
368.66699	106	
368.88567	212	
368.94909	462	1+
369.41200	130	
369.88339	264	
369.98938	60	
370.19000	88	
370.92395	816	1+
371.02937	54	
371.15876	126	
371.96117	50	
372.13393	86	
378.94607	80	
386.89470	86	
386.97860	82	
387.88419	76	
388.90481	116	
430.84322	68	
446.86278	78	
447.86789	124	
455.86033	58	
458.80486	68	
460.82994	76	
467.74607	106	
489.81619	90	
496.82566	62	
506.85814	92	
507.31921	64	
526.80912	66	
532.86493	72	
534.01146	84	
536.79920	72	
570.78579	76	
576.76051	70	
592.84606	74	
609.81032	54	
618.76413	50	
622.79444	66	
636.78311	356	1+
658.80800	316	1+
END IONS

###FS:    #m/z: 368.89194 #charge 1+
###MS: 521
###MSMS: 522
BEGIN IONS
TITLE=Cmpd 122, +MS2(368.8919), 23.0eV, 3.8min #522
RTINSECONDS=227.323
SCANS=521-522
PEPMASS=368.89194	166464
CHARGE=1+
211.11247	104	
238.70661	18	
248.95237	96	
257.04022	92	
259.06871	126	
259.18077	28	
272.89782	84	
278.17004	70	
280.86702	36	
281.84140	74	
290.89796	278	1+
291.57131	22	
300.05650	102	
304.91581	94	
307.86639	48	
308.86644	76	
308.91438	392	
322.36322	68	
324.92932	68	
326.87668	88	
326.93958	74	
327.87460	102	
327.91679	40	
331.92830	62	
332.88516	82	
332.92472	86	
333.91836	74	
339.91012	100	
340.95622	74	
344.96385	106	
349.97451	42	
350.03990	80	
350.89435	112	
350.92977	108	
351.99216	90	
352.93944	144	
358.37248	42	
362.92450	42	
367.95419	80	
368.37594	24	
368.88317	220	
368.95738	64	
369.12073	64	
370.89044	40	
END IONS

###FS:    #m/z: 359.88535 #charge 1+
###MS: 521
###MSMS: 523
BEGIN IONS
TITLE=Cmpd 123, +MS2(359.8853), 23.0eV, 3.8min #523
RTINSECONDS=227.365
SCANS=521,523
PEPMASS=359.88535	94500
CHARGE=1+
214.91913	80	
228.93292	158	
230.93147	58	
234.97298	72	
246.94924	180	
247.03782	92	
247.13982	32	
249.07349	60	
250.95594	90	
251.93253	94	
257.00526	84	
260.98667	106	
264.95647	216	
270.99553	98	
273.00629	130	
274.92315	78	
276.96474	78	
278.86035	58	
278.99079	72	
283.71928	22	
284.84672	94	
285.88087	84	
287.01413	86	
289.17025	86	
289.92116	54	
290.90226	98	
290.97410	40	
295.00454	44	
296.87108	152	
299.19623	64	
300.89982	172	
300.95142	44	
302.84693	64	
304.89103	58	
308.91512	138	
310.90603	90	
313.88300	34	
314.88821	346	
315.96017	106	
316.95230	138	
317.04411	50	
318.14331	40	
318.90801	232	
319.00456	98	
319.92552	120	
323.92422	68	
329.88350	122	
330.84996	74	
330.90099	100	
332.43368	24	
332.90066	392	
332.98181	98	
335.68192	34	
336.91924	870	1+
338.33644	80	
338.90833	110	
339.92514	206	
340.97458	70	
342.90770	106	
348.87696	76	
349.88137	90	
350.93894	326	
351.85549	76	
352.80424	74	
352.97255	40	
354.92583	240	
358.04626	20	
358.67107	56	
360.33059	22	
360.94495	82	
361.87985	140	
364.91418	94	
END IONS

###FS:    #m/z: 398.87620 #charge 2+
###MS: 521
###MSMS: 524
BEGIN IONS
TITLE=Cmpd 124, +MS2(398.8762), 23.0eV, 3.8min #524
RTINSECONDS=227.424
SCANS=521,524
PEPMASS=398.87620	72338
CHARGE=2+
214.92291	84	
220.90802	88	
232.92715	30	
241.08116	86	
246.94285	92	
259.09774	120	
262.13414	58	
271.04438	60	
272.95406	122	
274.95722	66	
276.90267	58	
277.10047	76	
284.87786	92	
286.89201	70	
290.90030	158	
292.95199	104	
293.94302	148	
297.07086	56	
298.82839	78	
299.88821	74	
300.97611	80	
302.88323	116	
302.95078	74	
303.12593	46	
305.91566	118	
306.93525	90	
308.77901	94	
308.91281	598	1+
310.91780	126	
310.95138	106	
311.90426	140	
312.39765	134	
312.85246	92	
314.86304	144	
315.15205	60	
315.28315	28	
315.91295	98	
315.97354	76	
316.85754	170	
316.89408	64	
318.87352	96	
319.92769	72	
320.40370	134	
320.90892	200	
321.31599	40	
321.89408	176	
324.83489	100	
326.10918	80	
326.86614	76	
326.93544	124	
328.86872	64	
328.90244	160	
329.90525	216	
330.52460	82	
330.90505	112	
332.93543	78	
334.93431	54	
336.85531	58	
336.91957	336	
337.90985	596	1+
342.92763	114	
343.92863	256	1+
344.28047	32	
344.85107	64	
344.89334	106	
350.42388	48	
350.88000	562	1+
351.10926	38	
351.39576	100	
352.37572	98	
352.91005	470	1+
352.97435	70	
353.02368	32	
353.63873	134	
353.84808	134	
354.10981	90	
354.25827	40	
354.90151	1352	1+
354.95951	50	
355.05400	102	
356.94090	122	
357.35454	30	
357.49225	76	
359.37783	84	
359.89630	206	
359.95825	82	
361.39079	94	
361.87411	100	
361.91432	94	
362.56454	66	
362.87709	360	1+
362.91653	218	
362.97273	162	
363.04559	80	
364.02079	54	
364.44855	128	
366.87275	92	
366.94379	74	
369.88947	2278	1+
370.89163	1544	1+
372.33634	142	
372.91127	478	1+
374.91054	374	1+
374.96115	100	
378.86933	166	
379.51430	46	
379.57345	28	
379.87643	3050	1+
380.87514	1782	1+
380.91723	572	
380.98359	84	
381.06462	36	
381.19554	90	
384.87894	98	
386.89819	74	
386.94398	50	
387.42349	96	
387.90254	364	
388.89134	348	
392.00196	48	
392.89175	32	
394.88103	58	
394.93292	64	
394.98667	138	
396.90804	66	
397.58499	38	
397.68939	52	
397.90681	268	
398.91423	1182	1+
399.71977	32	
400.85897	104	
400.90928	144	
403.94690	66	
404.93979	66	
406.92698	42	
408.34844	148	
411.37914	32	
415.86290	84	
415.93224	240	
416.87620	62	
416.91155	112	
417.12796	28	
417.93122	100	
418.91319	66	
419.39641	114	
421.91726	36	
425.37589	108	
425.74390	178	
434.43718	146	
440.90760	40	
442.12392	104	
446.87976	76	
482.57902	44	
506.83384	70	
548.82928	32	
565.30165	90	
626.74001	60	
626.81161	76	
666.78677	104	
674.72389	76	
682.74096	300	1+
736.77918	604	1+
END IONS

###FS:    #m/z: 368.89224 #charge 1+
###MS: 525
###MSMS: 526
BEGIN IONS
TITLE=Cmpd 125, +MS2(368.8922), 23.0eV, 3.8min #526
RTINSECONDS=228.109
SCANS=525-526
PEPMASS=368.89224	165916
CHARGE=1+
152.94761	18	
158.82265	18	
191.62878	18	
197.96187	18	
214.92235	90	
239.18561	18	
249.33060	18	
249.67073	18	
272.88408	104	
274.91702	90	
282.76707	18	
285.17940	70	
291.90011	92	
294.94243	210	
296.94201	78	
308.91431	796	1+
310.17196	42	
310.91899	178	
313.96592	86	
322.90976	98	
323.87373	44	
324.96188	122	
325.87670	76	
326.80087	20	
326.88380	246	
326.91798	126	
327.87940	18	
327.95015	80	
328.69366	58	
328.89255	100	
329.90790	84	
332.90651	84	
333.89925	44	
333.94698	90	
342.91632	50	
344.90373	40	
344.95762	52	
349.95485	224	
350.06824	98	
350.87629	250	1+
350.92966	158	
350.99006	122	
351.94770	174	
357.86579	90	
364.91280	64	
367.74413	48	
367.87577	116	
367.93494	108	
367.97033	114	
368.89246	288	
368.93876	164	
369.30159	72	
370.88671	68	
370.92555	38	
372.91767	94	
END IONS

###FS:    #m/z: 368.89240 #charge 2+
###MS: 527
###MSMS: 528
BEGIN IONS
TITLE=Cmpd 126, +MS2(368.8924), 23.0eV, 3.8min #528
RTINSECONDS=228.699
SCANS=527-528
PEPMASS=368.89240	184018
CHARGE=2+
175.99912	18	
178.84985	18	
192.32738	18	
226.99543	94	
240.07593	78	
257.01894	74	
257.53256	18	
259.10203	80	
262.17207	18	
263.96097	18	
290.89828	136	
290.95445	70	
291.52433	18	
291.90130	172	
296.00604	86	
297.02988	70	
297.94435	54	
304.87866	130	
308.91291	308	
309.32453	30	
309.96103	86	
310.88781	96	
310.91794	90	
314.97589	106	
315.87075	122	
321.95317	32	
322.93605	190	
324.90514	72	
325.49667	18	
326.95228	106	
332.85721	72	
332.96901	108	
333.91325	76	
336.92722	78	
344.90876	82	
346.87815	42	
349.97277	166	
350.87285	112	
350.92441	104	
350.96515	100	
350.99209	86	
351.11108	78	
351.83515	82	
367.90501	68	
368.88403	164	
368.91591	86	
369.88096	82	
386.88268	94	
386.98547	62	
387.13875	36	
388.93472	84	
465.30698	18	
509.04654	20	
527.14548	18	
562.82545	84	
583.02214	18	
585.54855	18	
589.60344	18	
621.93707	18	
END IONS

###FS:    #m/z: 407.88093 #charge 2+
###MS: 527
###MSMS: 529
BEGIN IONS
TITLE=Cmpd 127, +MS2(407.8809), 23.3eV, 3.8min #529
RTINSECONDS=228.762
SCANS=527,529
PEPMASS=407.88093	59654
CHARGE=2+
216.94078	36	
234.00330	58	
240.92685	106	
241.00135	120	
254.93749	150	
255.09300	80	
256.08011	60	
264.87788	104	
265.03328	46	
266.91407	88	
268.86422	70	
272.08148	64	
274.92235	76	
274.99554	80	
278.60554	44	
278.97242	110	
282.90840	88	
283.16406	100	
284.96568	70	
290.91630	324	
292.92467	166	
292.97853	116	
295.08965	96	
298.95597	84	
300.96114	90	
302.92884	86	
306.90012	70	
308.92360	232	
312.84511	70	
318.90959	306	
319.87361	78	
320.93400	116	
324.91318	102	
326.93872	70	
328.86026	66	
328.92704	84	
331.39343	134	
334.92634	148	
335.18143	98	
336.92635	786	
336.99179	92	
337.96587	104	
338.87244	162	
338.93395	66	
340.86448	110	
341.86818	160	
344.22584	118	
346.61381	38	
346.89692	252	
347.93232	60	
349.11571	88	
351.93907	78	
352.94303	76	
354.89049	270	
354.92679	106	
356.89059	132	
357.54329	88	
360.38355	120	
361.92435	78	
362.90482	68	
362.94961	50	
363.35924	70	
363.87166	96	
364.91449	430	
365.86528	390	1+
366.82666	86	
366.92252	76	
368.90858	112	
369.89725	68	
370.90278	148	
370.95277	46	
372.89985	220	
374.88943	102	
374.93960	48	
378.96241	72	
379.88821	328	
380.84139	114	
380.92061	156	
381.10639	68	
381.91840	54	
382.91975	222	
382.98078	48	
383.04667	64	
384.63628	48	
384.87622	190	
384.92144	108	
386.83873	68	
386.93227	90	
388.85257	86	
388.90213	104	
389.72853	54	
390.90246	52	
390.94098	116	
394.34376	130	
394.86519	68	
395.81162	90	
396.97247	120	
397.85082	44	
397.89829	100	
398.33955	80	
398.89673	390	
398.95798	46	
399.86653	102	
400.90012	84	
402.89363	140	
406.91245	74	
407.85230	142	
408.83959	60	
408.88175	52	
408.93223	130	
409.19366	102	
411.82717	78	
415.88148	64	
416.90583	78	
424.67257	38	
424.83630	44	
424.88003	256	
425.84413	182	
426.55214	86	
426.89114	72	
427.86591	86	
442.82968	94	
444.64554	38	
448.85672	84	
704.73126	156	1+
778.70827	398	1+
779.71269	278	1+
END IONS

###FS:    #m/z: 359.88556 #charge 2+
###MS: 527
###MSMS: 530
BEGIN IONS
TITLE=Cmpd 128, +MS2(359.8856), 23.0eV, 3.8min #530
RTINSECONDS=228.825
SCANS=527,530
PEPMASS=359.88556	89990
CHARGE=2+
199.94264	90	
214.96353	158	
215.04177	42	
228.94657	252	
232.86798	130	
232.93643	102	
235.05323	62	
236.87338	46	
236.95658	78	
239.12034	46	
245.15999	62	
246.16376	92	
246.96776	124	
248.97316	88	
250.94139	162	
252.96767	68	
254.89289	74	
260.95729	86	
261.07163	158	
264.85844	68	
264.96658	402	
265.96451	262	
268.89792	48	
268.99766	110	
273.03975	74	
274.94422	76	
276.07328	82	
281.96015	94	
284.90327	60	
286.93906	196	
287.11057	80	
288.17194	104	
288.93818	100	
289.02393	38	
289.16975	86	
289.41996	86	
290.82759	32	
290.91424	164	
292.87008	162	
292.94396	52	
294.22607	62	
296.88114	36	
296.95643	126	
298.91506	74	
299.01078	90	
300.89585	182	
300.94928	122	
303.01176	76	
303.15261	96	
304.90528	108	
308.95507	208	
309.04661	42	
310.98959	88	
312.89732	70	
312.94698	78	
313.90478	104	
314.96776	386	1+
316.78059	34	
316.92701	196	
317.05731	74	
318.90856	440	1+
319.26884	38	
321.08546	80	
321.90216	82	
322.92562	88	
323.29151	102	
323.87430	86	
324.89124	106	
324.95761	124	
326.94586	176	
329.90397	130	
330.39890	88	
331.00992	72	
331.23121	76	
331.85334	70	
332.01985	58	
332.85219	98	
332.90661	830	
334.91283	106	
335.73829	62	
335.86417	54	
336.56664	38	
336.92138	2012	1+
338.88255	70	
341.14560	48	
341.94801	92	
342.92100	114	
343.04840	96	
348.85147	86	
348.90980	90	
348.96006	64	
349.07804	80	
349.89657	126	
349.93650	50	
350.88544	96	
350.93471	598	1+
351.01202	86	
351.04315	108	
352.94331	48	
353.89705	98	
354.92888	540	1+
358.91321	54	
358.96359	102	
359.00940	96	
359.08251	82	
359.95050	102	
360.37270	118	
360.83639	82	
360.92132	448	
361.11513	106	
368.89113	74	
368.91073	100	
368.95038	162	
369.95312	90	
370.93364	84	
371.40780	116	
374.88437	104	
376.94006	92	
378.93509	252	
396.94019	172	
396.99781	104	
406.78030	52	
408.29475	100	
424.85119	90	
431.81085	36	
471.81591	58	
515.86007	82	
556.92426	124	
628.77428	406	1+
650.82606	94	
END IONS

###FS:    #m/z: 368.89226 #charge 2+
###MS: 531
###MSMS: 532
BEGIN IONS
TITLE=Cmpd 129, +MS2(368.8923), 23.0eV, 3.8min #532
RTINSECONDS=229.545
SCANS=531-532
PEPMASS=368.89226	181948
CHARGE=2+
172.63954	18	
195.14145	198	
223.00410	98	
232.14312	94	
240.93114	100	
243.91237	88	
254.89210	134	
269.04108	124	
272.90123	18	
276.36527	74	
286.88761	80	
286.96823	106	
290.90219	188	
290.97799	128	
292.66329	52	
293.07328	18	
294.86979	20	
294.93734	50	
296.93370	88	
298.97395	84	
300.96046	70	
303.70125	18	
304.90081	110	
308.91765	830	1+
308.97576	92	
314.06721	58	
317.68874	20	
320.90811	128	
321.94888	142	
323.06101	86	
323.22270	88	
323.81896	26	
324.88200	56	
326.03604	80	
326.91764	372	1+
328.87378	112	
330.92852	74	
331.21864	138	
331.92669	182	
332.87205	122	
332.94382	128	
339.06237	74	
341.87331	122	
342.92166	82	
342.96645	54	
344.96274	88	
345.21165	104	
345.35799	18	
346.11484	26	
346.83829	128	
346.92111	88	
349.38688	40	
349.97065	282	
350.01735	74	
350.90139	106	
350.94905	86	
351.88971	56	
351.95765	74	
352.17591	48	
352.87048	122	
358.86932	80	
360.70231	18	
360.96404	34	
367.89965	48	
368.88190	650	1+
368.94961	68	
369.24650	44	
370.01449	54	
386.92027	112	
391.08170	18	
392.00722	72	
404.84925	52	
426.24407	142	
446.85169	32	
488.38098	18	
538.79142	46	
562.19772	18	
719.76346	152	1+
732.21598	18	
END IONS

###FS:    #m/z: 359.88599 #charge 2+
###MS: 531
###MSMS: 533
BEGIN IONS
TITLE=Cmpd 130, +MS2(359.8860), 23.0eV, 3.8min #533
RTINSECONDS=229.608
SCANS=531,533
PEPMASS=359.88599	86494
CHARGE=2+
214.92598	198	
228.89379	86	
228.94586	82	
229.01300	58	
232.07166	122	
234.96488	66	
236.93667	68	
238.91811	84	
239.01442	74	
243.13431	86	
246.10255	108	
246.95316	118	
250.94263	112	
253.88715	104	
254.94299	100	
257.08945	108	
257.17535	50	
257.91566	112	
258.95395	42	
258.98750	98	
259.25845	108	
260.08101	58	
262.93874	76	
263.08652	70	
264.96349	194	
265.96055	94	
266.97630	76	
270.89636	82	
272.96538	98	
274.93757	108	
276.21245	124	
276.84526	74	
276.95404	114	
277.93398	84	
278.90383	118	
278.93704	64	
280.94655	164	
282.94357	62	
282.97368	100	
283.87979	98	
285.96401	106	
286.87837	198	
288.93798	60	
289.09965	56	
290.55339	40	
290.90971	74	
292.93563	148	
293.02296	78	
294.69475	46	
294.93770	114	
296.88230	172	
296.89783	86	
296.90887	154	
300.88929	124	
303.02531	56	
303.88063	74	
304.88490	110	
304.94802	62	
304.99885	62	
306.93673	72	
307.07786	126	
308.92189	402	
313.19744	58	
313.91355	116	
314.88116	382	
314.92860	54	
314.96914	256	
315.96302	108	
316.89293	168	
316.97949	228	
317.11923	58	
318.90466	504	1+
320.90748	88	
322.91461	94	
326.91978	76	
327.94204	54	
330.58574	38	
330.86007	128	
330.93985	68	
331.87033	66	
331.92816	118	
332.89846	1214	
334.99435	84	
335.89180	70	
336.36388	36	
336.63781	38	
336.68908	32	
336.92395	944	1+
339.37712	158	
339.85930	54	
340.93564	102	
340.96906	82	
341.13992	80	
341.90327	154	
342.05326	82	
342.85368	92	
342.91018	166	
344.81573	66	
345.85587	72	
345.89084	128	
347.88286	116	
347.92175	132	
348.87927	48	
349.90807	54	
350.82125	46	
350.87599	80	
350.94108	632	
351.12892	68	
351.91760	98	
351.97823	78	
352.93954	80	
353.90080	80	
354.86999	46	
354.93590	544	
355.89042	102	
358.86870	164	
358.99291	70	
359.24822	80	
359.89871	86	
359.94553	78	
360.86691	98	
360.92313	298	
363.47117	76	
366.88845	40	
368.87774	216	1+
368.94650	120	
369.13079	58	
369.78635	56	
370.90746	118	
371.43491	50	
372.90733	108	
375.39122	68	
376.90519	58	
376.95676	66	
377.08348	90	
377.89368	42	
378.92785	404	
387.89770	88	
393.67189	36	
395.10681	70	
396.94646	336	
397.23913	100	
406.97022	106	
420.95900	88	
472.88792	100	
525.88141	88	
566.85996	74	
600.79675	82	
631.72124	68	
END IONS

###FS:    #m/z: 391.22231 #charge 2+
###MS: 3781
###MSMS: 3782
BEGIN IONS
TITLE=Cmpd 131, +MS2(391.2223), 23.0eV, 32.8min #3782
RTINSECONDS=1965.15
SCANS=3781-3782
PEPMASS=391.22231	32538
CHARGE=2+
225.11651	86	
225.18357	114	
228.13955	90	
229.19649	92	
230.11623	96	
232.12781	150	
232.88354	92	
240.17078	120	
244.09358	52	
247.99371	82	
250.95021	150	
251.04756	88	
257.97145	88	
258.95174	58	
261.12915	232	
262.13463	118	
262.92277	128	
263.09823	38	
270.20680	56	
272.16966	54	
273.98735	62	
279.08297	76	
284.20931	76	
300.90254	102	
302.93008	78	
303.15500	450	1+
303.60663	54	
313.95667	112	
318.93581	104	
319.75242	44	
320.17268	208	
320.27014	70	
326.89087	94	
327.22565	88	
332.84916	70	
333.93199	100	
335.22083	60	
336.20619	88	
336.92537	62	
339.95216	76	
341.22332	94	
345.22332	48	
345.99234	66	
348.89643	70	
349.89377	80	
350.93114	102	
364.20814	72	
365.98630	490	1+
366.03959	110	
368.99746	84	
373.20353	82	
379.03467	82	
386.87975	34	
388.26387	42	
390.88576	90	
390.97492	54	
391.89416	84	
395.23698	80	
397.25452	60	
404.20095	76	
425.25856	60	
433.27922	84	
451.29452	102	
477.54329	52	
487.10486	64	
488.35506	98	
490.29942	64	
501.26304	118	
506.35690	50	
507.34389	54	
512.32990	66	
516.29766	66	
517.31967	82	
533.32228	70	
534.31043	98	
535.33699	72	
551.30905	34	
551.41174	66	
559.36247	54	
561.33546	80	
561.37534	86	
577.35759	222	1+
605.34132	96	
605.39305	90	
634.38500	68	
679.48291	76	
END IONS

###FS:    #m/z: 424.17800 #charge 2+
###MS: 3978
###MSMS: 3979
BEGIN IONS
TITLE=Cmpd 132, +MS2(424.1780), 24.0eV, 34.5min #3979
RTINSECONDS=2069.69
SCANS=3978-3979
PEPMASS=424.17800	35136
CHARGE=2+
214.08774	72	
239.14996	98	
242.06291	82	
264.21305	102	
265.08205	72	
265.14924	130	
277.08314	78	
280.14329	100	
286.04182	52	
291.13455	40	
297.06139	84	
301.93889	104	
308.91823	80	
316.88965	76	
319.88818	82	
321.94399	74	
327.13457	88	
329.89902	104	
330.08684	74	
330.86320	90	
332.92064	64	
334.89767	70	
336.65889	118	
348.12576	38	
350.93953	98	
351.88128	80	
354.88293	68	
355.82338	52	
356.12400	96	
360.65857	52	
360.86377	68	
363.02121	76	
364.88607	116	
366.82991	76	
368.13768	76	
370.86384	96	
377.90067	74	
379.89492	74	
381.08838	76	
381.21055	56	
382.91799	80	
383.84054	76	
388.15847	92	
396.16963	70	
397.11522	60	
405.17319	106	
418.13772	36	
420.82047	72	
425.22302	316	
425.85267	46	
426.14766	48	
430.12948	44	
448.12974	36	
486.16348	98	
557.21011	54	
574.25696	78	
735.84823	128	
END IONS

###FS:    #m/z: 419.73174 #charge 1+
###MS: 4193
###MSMS: 4194
BEGIN IONS
TITLE=Cmpd 133, +MS2(419.7317), 23.8eV, 36.4min #4194
RTINSECONDS=2183.84
SCANS=4193-4194
PEPMASS=419.73174	19768
CHARGE=1+
215.13464	86	
219.11981	68	
223.88393	102	
225.88159	56	
226.19150	76	
242.23006	120	
250.94644	118	
256.13608	102	
257.99121	82	
258.06787	100	
263.10923	84	
268.96862	72	
276.96492	98	
281.09198	74	
284.09302	98	
291.06331	66	
294.90746	62	
298.91093	72	
300.13729	96	
303.15256	134	
310.91884	54	
314.81355	98	
324.19012	62	
326.21111	36	
332.92099	72	
334.84746	30	
336.23000	132	
336.94267	58	
337.00051	86	
338.85420	126	
339.22346	60	
344.97883	38	
346.91111	94	
349.21557	74	
354.84591	58	
360.92360	54	
372.21348	72	
372.85445	66	
377.19793	302	
377.90144	304	1+
377.94737	82	
378.22974	40	
390.86336	86	
391.09732	102	
396.91061	64	
402.85544	46	
414.92695	126	
416.22042	116	
419.33413	74	
420.07472	108	
END IONS

###FS:    #m/z: 419.73282 #charge 2+
###MS: 4195
###MSMS: 4196
BEGIN IONS
TITLE=Cmpd 134, +MS2(419.7328), 23.8eV, 36.4min #4196
RTINSECONDS=2184.48
SCANS=4195-4196
PEPMASS=419.73282	26524
CHARGE=2+
225.16363	82	
225.25391	66	
230.11165	112	
230.14253	76	
237.10644	70	
241.06837	38	
247.16676	112	
249.13674	68	
256.12780	114	
257.08589	56	
257.15450	64	
259.16621	122	
271.19053	90	
304.90743	140	
306.89452	88	
317.08929	56	
320.17389	82	
330.86450	88	
331.19764	72	
342.87424	82	
343.14566	46	
350.91979	88	
353.23112	78	
358.95945	92	
359.15241	120	
359.96083	76	
360.16483	52	
360.20460	84	
361.20088	100	
364.91024	182	
368.83773	94	
377.20843	282	
378.93484	162	
380.25242	98	
384.84464	76	
396.91063	40	
397.02463	122	
400.03410	36	
400.92322	50	
405.27835	82	
406.28344	40	
414.35306	80	
426.28156	58	
432.21398	48	
443.26880	50	
450.28999	86	
455.31716	70	
490.28253	142	
508.12969	22	
547.30576	66	
563.38190	68	
563.49454	68	
564.33936	86	
574.31577	320	1+
590.50293	72	
608.35032	68	
618.34888	40	
634.37157	68	
662.38907	152	1+
662.46806	52	
755.45688	108	1+
END IONS

###FS:    #m/z: 419.73226 #charge 2+
###MS: 4197
###MSMS: 4198
BEGIN IONS
TITLE=Cmpd 135, +MS2(419.7323), 23.8eV, 36.4min #4198
RTINSECONDS=2185.09
SCANS=4197-4198
PEPMASS=419.73226	35276
CHARGE=2+
217.13785	90	
228.08762	62	
230.11858	100	
231.12738	94	
270.01930	42	
272.95895	112	
273.04898	84	
273.16612	110	
282.91862	70	
315.09914	24	
317.97428	80	
331.16905	66	
335.18678	122	
337.21247	110	
347.21992	110	
360.16965	172	
360.91761	114	
377.19850	286	
386.20677	54	
390.92553	100	
393.87036	116	
396.88283	62	
403.23298	32	
404.90357	70	
408.88426	62	
433.22996	44	
462.32239	74	
491.28718	36	
499.27064	40	
507.19723	24	
514.68460	90	
517.29255	70	
573.31180	72	
591.37265	98	
600.37270	60	
604.23326	100	
608.36397	92	
634.39610	88	
634.44283	62	
662.38132	66	
END IONS

###FS:    #m/z: 419.73230 #charge 2+
###MS: 4199
###MSMS: 4200
BEGIN IONS
TITLE=Cmpd 136, +MS2(419.7323), 23.8eV, 36.4min #4200
RTINSECONDS=2185.69
SCANS=4199-4200
PEPMASS=419.73230	45706
CHARGE=2+
213.09003	68	
221.10631	88	
221.14929	74	
222.13100	98	
225.18863	32	
227.14592	88	
230.11947	144	
243.07622	98	
258.12902	112	
270.10564	58	
283.88997	76	
287.13818	100	
303.15323	52	
326.21739	102	
330.87407	68	
335.15617	100	
336.21480	86	
336.92912	88	
348.16450	74	
349.19612	88	
349.86290	66	
355.15726	44	
362.90117	92	
366.82280	86	
366.91108	36	
367.20832	32	
375.18876	70	
376.21545	24	
376.94403	34	
377.19037	254	
378.19791	106	
383.87876	24	
386.17978	104	
389.19315	76	
397.16745	30	
415.92809	30	
443.22256	72	
445.27058	94	
447.98226	28	
463.29209	44	
478.32412	78	
519.30313	54	
548.36401	48	
593.33954	70	
605.38309	86	
618.37325	84	
634.38990	92	
END IONS

###FS:    #m/z: 419.73262 #charge 2+
###MS: 4201
###MSMS: 4202
BEGIN IONS
TITLE=Cmpd 137, +MS2(419.7326), 23.8eV, 36.4min #4202
RTINSECONDS=2186.28
SCANS=4201-4202
PEPMASS=419.73262	56554
CHARGE=2+
213.35109	134	
215.72398	18	
220.12093	70	
221.49745	18	
225.20262	54	
230.14394	104	
286.04390	68	
303.14303	122	
304.14396	128	
304.92887	72	
327.26180	78	
342.17479	80	
350.21727	86	
357.89107	56	
360.16967	182	
360.93666	84	
377.19320	314	
379.30107	62	
386.52563	18	
390.86350	58	
414.92392	62	
419.08510	94	
421.18923	34	
438.21689	94	
473.27655	102	
490.30843	118	
507.32327	42	
530.52824	18	
534.35078	78	
573.33797	92	
589.54675	50	
591.34543	72	
593.50698	18	
600.36678	84	
618.37397	54	
633.34332	30	
662.38826	44	
789.32029	18	
END IONS

###FS:    #m/z: 419.73226 #charge 2+
###MS: 4203
###MSMS: 4204
BEGIN IONS
TITLE=Cmpd 138, +MS2(419.7323), 23.8eV, 36.4min #4204
RTINSECONDS=2186.85
SCANS=4203-4204
PEPMASS=419.73226	69284
CHARGE=2+
147.38753	18	
170.13711	18	
215.13906	68	
219.13952	70	
221.11169	102	
226.17331	42	
230.11813	100	
233.14923	78	
253.18489	96	
256.40886	90	
327.88975	38	
347.85766	114	
360.24040	84	
360.89138	68	
361.01994	22	
367.79040	74	
370.88959	58	
371.24316	146	
371.29222	80	
372.95984	56	
376.14103	66	
377.20149	154	
378.89640	104	
382.84181	74	
390.85830	90	
398.00858	88	
400.23287	78	
419.00755	26	
437.17264	32	
459.72805	34	
478.26703	78	
516.29992	66	
519.32638	54	
526.18211	18	
560.80815	26	
561.99960	48	
574.47011	62	
591.33846	66	
615.97967	18	
635.39141	100	
658.66847	18	
664.84949	58	
END IONS

###FS:    #m/z: 419.73217 #charge 1+
###MS: 4205
###MSMS: 4206
BEGIN IONS
TITLE=Cmpd 139, +MS2(419.7322), 23.8eV, 36.5min #4206
RTINSECONDS=2187.45
SCANS=4205-4206
PEPMASS=419.73217	82118
CHARGE=1+
211.09820	100	
215.13626	32	
219.13103	104	
219.20494	32	
221.10341	112	
225.16977	86	
230.11648	44	
239.11210	102	
242.96161	98	
248.12904	312	
254.16861	120	
273.13737	62	
286.56020	18	
289.13567	60	
303.15564	214	1+
303.37693	18	
308.13483	66	
320.18471	108	
328.32672	28	
331.16385	96	
331.34855	28	
332.91961	54	
336.15439	100	
340.86900	80	
344.47160	98	
344.50994	20	
346.96139	94	
349.20794	80	
350.21253	80	
350.29908	78	
350.94081	52	
352.12129	114	
353.24094	112	
360.18319	82	
360.90229	104	
377.20639	138	
379.02449	20	
379.20363	68	
380.28200	60	
384.08866	58	
400.25418	96	
400.95278	56	
403.23837	52	
406.27652	112	
END IONS

###FS:    #m/z: 419.73255 #charge 2+
###MS: 4207
###MSMS: 4208
BEGIN IONS
TITLE=Cmpd 140, +MS2(419.7325), 23.8eV, 36.5min #4208
RTINSECONDS=2188.02
SCANS=4207-4208
PEPMASS=419.73255	95144
CHARGE=2+
181.34521	20	
209.38410	18	
219.11189	108	
221.05020	18	
221.09510	22	
242.13350	34	
242.20837	90	
244.10031	80	
261.24016	20	
276.91724	90	
301.23631	66	
303.14416	102	
328.22244	24	
334.18706	90	
338.26996	124	
349.19680	116	
360.17435	52	
366.86494	74	
372.68626	26	
377.19590	228	
384.83439	40	
401.96348	26	
405.90223	114	
419.05795	104	
419.20351	80	
421.43835	18	
433.23472	44	
474.26550	98	
474.31109	48	
474.41550	18	
474.50702	18	
489.29937	48	
514.23444	78	
516.30127	128	
547.28573	52	
563.31102	34	
573.33217	52	
574.31842	120	
591.34445	66	
592.34307	98	
593.39491	22	
593.57247	50	
624.87562	18	
634.38998	176	
652.64356	18	
701.95220	18	
833.13945	18	
END IONS

###FS:    #m/z: 419.73278 #charge 2+
###MS: 4209
###MSMS: 4210
BEGIN IONS
TITLE=Cmpd 141, +MS2(419.7328), 23.8eV, 36.5min #4210
RTINSECONDS=2188.59
SCANS=4209-4210
PEPMASS=419.73278	111278
CHARGE=2+
181.79460	18	
207.12489	74	
215.04955	20	
215.14198	54	
219.14635	120	
220.03429	18	
225.18437	170	
226.18507	106	
230.14181	138	
232.16702	120	
242.12722	104	
242.19583	106	
248.13076	100	
249.12800	140	
274.35259	18	
304.89732	54	
322.18824	70	
327.22455	80	
327.28534	40	
343.26243	84	
348.92633	108	
349.20022	24	
350.90760	18	
360.92340	36	
363.93275	58	
372.17850	72	
375.21091	108	
377.18961	64	
377.29293	72	
386.23163	56	
390.25814	56	
396.90939	110	
403.21286	60	
431.20369	78	
462.36680	20	
463.81351	18	
472.26440	20	
473.26752	120	
486.30035	74	
490.29545	62	
497.52410	18	
509.82983	18	
519.31008	22	
547.30576	62	
573.52459	106	
590.34065	36	
591.34612	122	
618.37516	82	
620.54314	34	
634.38359	86	
635.39102	74	
662.37677	208	1+
END IONS

###FS:    #m/z: 419.73267 #charge 2+
###MS: 4211
###MSMS: 4212
BEGIN IONS
TITLE=Cmpd 142, +MS2(419.7327), 23.8eV, 36.5min #4212
RTINSECONDS=2189.17
SCANS=4211-4212
PEPMASS=419.73267	131416
CHARGE=2+
206.34014	22	
209.11512	92	
218.90222	20	
220.78674	22	
221.12568	98	
226.17353	82	
230.11199	60	
231.12034	118	
231.19210	80	
245.10211	58	
261.11979	88	
268.15886	56	
270.11555	94	
278.14964	102	
303.15064	40	
303.18628	62	
305.89684	76	
307.17687	74	
311.19431	84	
330.87758	100	
330.99126	90	
336.18168	136	
343.16507	88	
346.90118	112	
350.20443	34	
353.26129	46	
357.16143	64	
359.86566	54	
360.17049	80	
364.91514	100	
370.28740	104	
371.20114	54	
377.19381	208	
378.19952	102	
379.94002	26	
382.93079	76	
390.22693	56	
406.27865	54	
421.18622	50	
436.23937	76	
499.98733	18	
506.31415	74	
564.34361	78	
573.34188	74	
574.44291	72	
575.30495	60	
591.32832	54	
616.39579	38	
618.36229	46	
634.39383	24	
662.37087	120	
663.41119	52	
END IONS

###FS:    #m/z: 419.73244 #charge 2+
###MS: 4213
###MSMS: 4214
BEGIN IONS
TITLE=Cmpd 143, +MS2(419.7324), 23.8eV, 36.5min #4214
RTINSECONDS=2189.75
SCANS=4213-4214
PEPMASS=419.73244	153144
CHARGE=2+
203.29766	30	
221.10136	74	
225.17852	98	
230.11750	202	
230.15313	20	
232.11557	56	
236.16237	70	
242.21540	42	
247.26619	18	
262.13053	110	
296.12979	20	
303.14772	110	
308.95154	44	
316.94534	88	
320.24905	74	
326.29931	78	
331.15572	80	
337.21383	68	
343.24951	82	
348.16958	100	
350.27627	32	
350.94443	74	
354.23257	64	
360.17259	206	
377.26742	82	
377.31461	56	
378.47257	18	
378.91619	76	
384.35616	70	
386.20537	70	
387.15435	80	
388.35551	40	
415.21764	70	
420.85716	66	
426.93351	18	
427.23225	74	
431.36602	122	
434.23545	24	
439.27983	82	
445.25550	90	
462.30743	30	
474.09526	18	
489.63622	18	
499.31151	50	
519.29097	76	
547.32880	34	
548.36081	52	
573.59067	34	
590.37821	62	
591.33164	188	
592.33699	126	
592.69517	64	
618.34187	78	
619.34018	62	
634.36448	74	
662.44884	50	
745.42128	58	
753.36915	118	1+
END IONS

###FS:    #m/z: 419.73244 #charge 2+
###MS: 4215
###MSMS: 4216
BEGIN IONS
TITLE=Cmpd 144, +MS2(419.7324), 23.8eV, 36.5min #4216
RTINSECONDS=2190.32
SCANS=4215-4216
PEPMASS=419.73244	162246
CHARGE=2+
170.59027	78	
208.14036	84	
230.12589	186	
233.11754	76	
238.12695	86	
245.10244	96	
245.13583	104	
255.23268	76	
271.14790	82	
272.30545	38	
273.86132	124	
274.13912	82	
275.17134	80	
278.19370	18	
279.84367	68	
303.15255	76	
311.84641	54	
313.20145	84	
331.16543	128	
336.21084	114	
342.15513	90	
343.27344	70	
349.21014	74	
353.23190	112	
353.96648	78	
360.18380	82	
361.17300	108	
367.85550	110	
377.19219	130	
377.64600	68	
378.19894	124	
379.24411	76	
392.86284	28	
398.23557	84	
400.91727	18	
403.21880	100	
405.26817	70	
433.24072	186	
448.24045	64	
462.34574	84	
463.28816	56	
478.23723	80	
497.98040	36	
521.28313	78	
545.32968	80	
547.34716	54	
558.32463	128	1+
564.26113	62	
565.99094	18	
590.35182	62	
592.33712	64	
608.35847	72	
608.85711	18	
634.37555	234	1+
644.37752	68	
662.37088	126	
735.41972	78	
736.47350	94	
END IONS

###FS:    #m/z: 419.73234 #charge 2+
###MS: 4217
###MSMS: 4218
BEGIN IONS
TITLE=Cmpd 145, +MS2(419.7323), 23.8eV, 36.5min #4218
RTINSECONDS=2190.9
SCANS=4217-4218
PEPMASS=419.73234	190048
CHARGE=2+
210.12525	78	
219.11939	64	
219.14484	86	
221.09581	106	
221.31683	34	
225.17549	124	
226.23157	82	
227.15291	120	
230.11884	276	
231.11808	170	
232.92805	64	
242.17272	74	
242.22890	34	
251.18905	60	
260.54463	24	
271.21596	96	
274.14759	82	
288.22441	80	
303.14566	58	
303.18514	80	
314.15650	72	
315.73370	24	
319.90961	20	
331.20203	80	
336.20654	74	
336.86553	74	
342.19942	56	
350.20580	74	
360.19832	78	
361.17146	90	
362.17090	106	
364.79394	50	
364.89947	108	
368.19200	50	
368.26938	62	
372.90508	78	
377.19484	224	
377.23855	92	
378.19480	160	
378.89344	58	
379.19987	98	
392.75126	28	
395.90754	76	
398.01050	74	
399.75041	32	
426.25522	116	
438.20647	18	
450.38952	24	
473.25983	66	
483.47293	18	
489.30064	52	
489.86290	18	
511.33162	84	
519.29444	68	
531.28938	42	
533.58816	104	
547.23126	18	
547.55330	34	
547.59991	18	
548.30043	74	
557.15708	26	
565.34072	44	
566.32813	32	
574.39223	48	
592.33084	104	
615.30788	48	
634.36845	300	1+
635.36885	224	1+
636.93656	46	
647.37567	82	
662.38764	102	
663.37429	120	
END IONS

###FS:    #m/z: 419.73207 #charge 2+
###MS: 4219
###MSMS: 4220
BEGIN IONS
TITLE=Cmpd 146, +MS2(419.7321), 23.8eV, 36.5min #4220
RTINSECONDS=2191.47
SCANS=4219-4220
PEPMASS=419.73207	204036
CHARGE=2+
170.93273	18	
203.14718	64	
208.14690	118	
212.10799	46	
215.15351	76	
219.11420	152	
221.09291	166	
222.63260	34	
223.10715	30	
225.18908	174	
226.16975	66	
230.11671	104	
231.12394	96	
240.13806	100	
242.20540	56	
244.09628	74	
248.11523	40	
248.14708	68	
249.12993	198	
256.13074	102	
258.66856	138	
270.14027	102	
287.22807	102	
303.17032	80	
320.18481	66	
334.50378	20	
335.19162	46	
343.25853	146	
348.97233	24	
351.21062	60	
353.24246	98	
354.24768	78	
355.80633	100	
360.19173	102	
361.16640	68	
370.26591	64	
374.85990	66	
377.19303	434	
377.26851	74	
378.83542	84	
379.23029	82	
390.96225	74	
392.66280	18	
395.21011	62	
418.91298	70	
433.24039	66	
440.24252	40	
442.29599	76	
478.27143	104	
482.29424	102	
491.30237	84	
499.30336	20	
500.30512	88	
502.36805	80	
507.31813	78	
516.29367	76	
522.28682	60	
530.27318	70	
543.30669	52	
548.33146	42	
562.32237	74	
563.34599	38	
564.41799	88	
571.35155	18	
587.83956	18	
590.41513	48	
591.32366	134	1+
591.39595	86	
608.35245	66	
609.40898	82	
618.38117	54	
619.35512	44	
634.37320	110	
637.38969	48	
651.35910	26	
662.36714	20	
662.42773	34	
663.38198	92	
680.38301	40	
735.44089	68	
END IONS

###FS:    #m/z: 419.73238 #charge 2+
###MS: 4221
###MSMS: 4222
BEGIN IONS
TITLE=Cmpd 147, +MS2(419.7324), 23.8eV, 36.5min #4222
RTINSECONDS=2192.04
SCANS=4221-4222
PEPMASS=419.73238	218688
CHARGE=2+
192.76650	26	
202.09188	78	
208.85194	30	
213.10869	96	
213.20125	18	
215.15812	72	
219.11998	126	
222.12668	114	
225.17163	78	
230.12135	210	
238.13133	94	
242.20192	78	
247.12166	90	
248.16355	74	
249.12774	178	
259.02656	98	
262.90230	20	
270.12307	104	
279.75519	18	
285.92131	76	
286.19601	62	
287.21285	58	
288.13660	78	
297.12019	120	
300.07827	112	
301.05429	100	
303.15659	316	
306.30682	18	
313.13711	100	
319.64361	36	
324.13817	38	
328.40869	72	
331.18438	86	
349.27438	108	
350.17269	58	
360.16562	148	
367.89935	78	
369.63031	18	
370.22126	18	
374.85520	60	
377.19515	246	
378.20198	114	
384.92577	68	
386.21173	120	
386.84587	24	
393.90517	30	
402.25987	64	
403.22578	120	
404.80145	22	
405.26749	86	
431.19800	60	
450.28229	90	
450.34377	68	
457.25249	68	
462.30193	18	
463.30030	104	
490.28702	92	
499.29151	24	
516.26287	26	
518.33976	46	
533.32530	42	
534.31628	104	
534.38720	84	
547.35388	54	
549.36015	90	
557.30970	80	
564.38023	36	
574.30040	36	
575.33281	66	
587.71362	64	
591.33499	62	
591.38849	100	
591.47621	64	
627.35164	58	
634.38607	96	
634.44969	68	
635.38191	62	
662.37498	202	1+
675.46022	48	
END IONS

###FS:    #m/z: 419.73236 #charge 2+
###MS: 4223
###MSMS: 4224
BEGIN IONS
TITLE=Cmpd 148, +MS2(419.7324), 23.8eV, 36.5min #4224
RTINSECONDS=2192.6
SCANS=4223-4224
PEPMASS=419.73236	233572
CHARGE=2+
196.98803	18	
221.09572	214	
221.35683	18	
225.13949	134	
228.16694	78	
228.93411	76	
230.12321	378	1+
242.11580	102	
243.18916	26	
247.12266	62	
248.15050	72	
249.12891	72	
256.12822	86	
259.18727	134	
261.12379	58	
273.16778	72	
289.07302	102	
292.13949	30	
303.14906	64	
304.14967	130	
333.19875	136	
359.64643	18	
360.17196	34	
377.19598	188	
377.23568	64	
377.28801	68	
378.20819	98	
379.24989	86	
394.24090	72	
402.87370	32	
406.23953	32	
407.74760	20	
418.20870	72	
420.11437	36	
433.23388	112	
433.34858	76	
435.53430	32	
442.27237	38	
443.20685	50	
448.24005	96	
459.30176	56	
460.21280	80	
460.33494	84	
461.23239	70	
463.50937	78	
472.22776	86	
490.29269	30	
491.28845	84	
500.28244	88	
505.28538	84	
513.29905	70	
519.31274	62	
540.29230	100	
546.27075	24	
548.28709	84	
548.37615	52	
548.41553	64	
549.30437	48	
563.40218	78	
564.35803	182	
573.32670	106	
575.31271	74	
590.34099	44	
591.33408	72	
591.38254	84	
608.46250	50	
618.33591	102	
633.82541	36	
634.37237	196	1+
662.37316	72	
662.42049	52	
662.48170	82	
763.41699	68	
END IONS

###FS:    #m/z: 419.73214 #charge 2+
###MS: 4225
###MSMS: 4226
BEGIN IONS
TITLE=Cmpd 149, +MS2(419.7321), 23.8eV, 36.6min #4226
RTINSECONDS=2193.16
SCANS=4225-4226
PEPMASS=419.73214	259362
CHARGE=2+
207.12939	106	
208.15043	86	
214.10271	116	
218.79654	34	
219.11001	122	
221.09716	126	
221.24366	44	
222.90494	24	
225.17111	102	
225.21005	112	
226.17636	64	
230.12651	118	
230.16925	42	
238.23148	86	
240.17380	68	
242.20815	64	
257.14555	102	
275.14388	108	
276.16074	84	
277.11619	50	
303.14829	96	
318.17744	88	
319.00164	48	
319.79915	18	
321.06899	102	
327.21095	76	
330.14887	52	
331.17425	124	
334.18678	102	
335.94162	140	
337.21918	80	
346.47804	34	
349.21381	50	
354.24834	80	
359.84784	34	
360.17467	48	
361.20280	60	
371.23647	42	
377.19253	354	
377.38585	88	
378.20292	294	
384.24716	78	
395.90085	102	
396.94557	68	
398.33970	26	
410.25774	76	
413.49741	18	
425.25881	100	
425.71899	18	
435.48411	18	
450.74709	70	
462.29216	86	
462.53208	36	
463.29445	104	
473.25017	112	
490.29606	24	
515.23869	56	
515.34769	48	
516.48072	44	
517.30978	66	
530.26845	56	
535.31266	74	
547.64913	18	
590.34953	44	
591.32155	52	
591.40478	46	
592.33719	90	
618.36835	60	
634.36365	308	1+
662.36455	46	
663.38543	30	
683.26492	18	
735.42515	52	
765.49939	34	
END IONS

###FS:    #m/z: 419.73237 #charge 2+
###MS: 4227
###MSMS: 4228
BEGIN IONS
TITLE=Cmpd 150, +MS2(419.7324), 23.8eV, 36.6min #4228
RTINSECONDS=2193.72
SCANS=4227-4228
PEPMASS=419.73237	260586
CHARGE=2+
219.11943	112	
222.09718	168	
225.18612	92	
228.14522	84	
230.12307	104	
231.21633	40	
238.48774	30	
239.07820	26	
242.13063	82	
242.19761	134	
243.21078	132	
244.09194	54	
267.22348	98	
271.16841	48	
275.14890	76	
278.13321	58	
279.04899	70	
282.92729	80	
284.18754	120	
287.10072	126	
287.22700	156	
303.13991	144	
303.17965	98	
305.16732	86	
317.17069	90	
330.86418	116	
331.15991	104	
333.17457	78	
345.26040	48	
349.20405	100	
360.16972	140	
360.22815	66	
361.18118	54	
365.07441	52	
370.25133	108	
372.23022	78	
375.86103	30	
376.65372	26	
377.19523	462	
379.22490	142	
403.22975	62	
404.22900	24	
416.19737	74	
418.18211	66	
433.31693	70	
434.24692	56	
451.33812	82	
456.50831	32	
462.28667	52	
472.27189	80	
488.24970	54	
489.29352	54	
490.28056	64	
491.30531	46	
493.31502	106	
547.34144	88	
547.47728	68	
573.34834	70	
574.39867	92	
575.35799	36	
583.33510	86	
590.33320	64	
591.32932	94	
619.34784	54	
634.37400	114	
661.15472	24	
662.40340	56	
662.96943	38	
663.37151	84	
664.38988	74	
END IONS

###FS:    #m/z: 419.73245 #charge 2+
###MS: 4229
###MSMS: 4230
BEGIN IONS
TITLE=Cmpd 151, +MS2(419.7324), 23.8eV, 36.6min #4230
RTINSECONDS=2194.29
SCANS=4229-4230
PEPMASS=419.73245	275050
CHARGE=2+
184.07843	18	
205.10452	148	
211.11239	74	
212.13295	72	
219.11370	180	
219.59273	24	
220.10927	70	
221.10274	78	
222.09594	90	
223.15692	94	
225.18274	84	
227.98726	22	
230.11958	278	
230.23838	46	
231.11632	186	
240.08514	134	
242.04645	38	
242.20489	112	
244.12049	88	
249.12452	120	
253.17253	86	
254.03414	104	
261.13101	110	
268.05605	18	
274.13500	114	
278.16345	84	
307.00602	66	
314.85479	92	
319.80271	58	
320.86647	110	
331.17971	68	
332.19366	70	
334.32606	72	
335.22849	92	
336.21122	30	
342.16492	86	
343.26789	46	
348.16946	70	
349.23178	96	
353.22532	96	
354.19394	90	
359.92473	42	
360.18098	50	
361.15283	36	
362.63341	20	
364.90016	80	
364.93975	100	
365.90902	54	
368.94513	88	
377.20055	512	
377.29377	128	
378.87706	84	
380.89300	18	
382.89723	38	
386.19995	52	
386.54425	28	
386.87586	60	
388.27789	72	
399.25150	88	
433.24494	54	
433.38228	18	
434.56356	52	
440.58458	18	
448.26573	128	
450.28045	150	
462.29013	120	
462.73083	34	
463.17759	20	
463.33830	34	
488.27124	70	
490.31077	44	
491.28802	20	
491.37429	60	
505.27561	46	
517.27562	64	
518.28757	30	
534.30317	68	
547.30995	306	
548.39764	78	
563.33868	92	
564.33619	96	
573.36128	76	
574.33193	96	
576.44209	62	
590.37544	58	
591.35145	58	
591.43347	28	
600.48815	82	
608.39598	74	
618.36092	74	
619.38473	72	
634.39841	128	
634.45188	76	
635.40785	256	
644.37706	76	
662.38112	62	
663.55151	28	
671.13136	20	
END IONS

###FS:    #m/z: 419.73248 #charge 1+
###MS: 4231
###MSMS: 4232
BEGIN IONS
TITLE=Cmpd 152, +MS2(419.7325), 23.8eV, 36.6min #4232
RTINSECONDS=2194.86
SCANS=4231-4232
PEPMASS=419.73248	301898
CHARGE=1+
204.07934	100	
212.15101	102	
219.11630	60	
219.19717	98	
220.88666	32	
221.09112	182	
221.64606	46	
222.16624	90	
225.17501	204	
226.17271	122	
229.12108	110	
229.15566	96	
229.48653	68	
230.11987	402	1+
237.19229	110	
238.14010	64	
239.92949	78	
242.13554	86	
248.12634	84	
253.16878	108	
253.22651	52	
256.14355	78	
270.21359	74	
273.86152	96	
288.12179	62	
288.88894	66	
291.18927	100	
303.14562	198	
303.22654	60	
304.08595	36	
312.20939	42	
321.17281	98	
327.21953	102	
332.17829	70	
335.17686	78	
336.94086	36	
344.25578	92	
346.91363	92	
349.19918	110	
352.29383	18	
356.87868	78	
360.17034	366	1+
361.93743	56	
375.22465	72	
377.20251	688	1+
378.87630	110	
378.92236	18	
379.20281	56	
382.20104	22	
396.80670	108	
402.83359	54	
404.20550	100	
412.22667	36	
416.26701	76	
419.16106	110	
END IONS

###FS:    #m/z: 419.73232 #charge 1+
###MS: 4233
###MSMS: 4234
BEGIN IONS
TITLE=Cmpd 153, +MS2(419.7323), 23.8eV, 36.6min #4234
RTINSECONDS=2195.42
SCANS=4233-4234
PEPMASS=419.73232	295236
CHARGE=1+
202.09219	18	
213.10083	72	
219.13147	56	
224.88669	78	
225.17970	64	
230.11635	404	1+
230.17146	86	
232.14419	106	
242.13137	88	
248.12989	62	
250.14887	88	
253.17523	126	
261.12736	100	
268.17698	88	
274.14781	84	
286.97313	52	
288.31435	92	
289.62690	18	
290.95627	124	
296.12669	62	
303.14983	170	
313.16019	40	
320.17525	76	
321.80671	62	
324.18541	86	
324.31394	20	
325.26521	80	
326.25224	64	
331.17534	54	
350.20820	62	
350.93362	134	
354.88553	84	
359.99018	24	
360.20027	66	
360.89207	128	
364.31900	74	
372.16452	96	
377.20219	282	
377.28053	20	
377.33965	90	
378.20264	172	
378.83314	24	
380.74533	38	
381.35329	32	
382.93674	78	
386.44064	36	
389.19461	62	
396.93068	64	
397.05787	60	
410.24532	70	
417.27481	74	
END IONS

###FS:    #m/z: 419.73215 #charge 2+
###MS: 4235
###MSMS: 4236
BEGIN IONS
TITLE=Cmpd 154, +MS2(419.7321), 23.8eV, 36.6min #4236
RTINSECONDS=2195.99
SCANS=4235-4236
PEPMASS=419.73215	317828
CHARGE=2+
194.90015	20	
207.01973	20	
211.14670	58	
213.23189	68	
219.11621	196	
219.26704	100	
220.11633	104	
221.09481	78	
221.13751	88	
222.10732	52	
225.17437	274	1+
229.11760	124	
229.94046	34	
230.12327	60	
230.98239	24	
231.09595	64	
231.13616	40	
237.17632	120	
242.31936	130	
243.21173	74	
244.65575	96	
250.12675	78	
253.16637	154	
253.20579	120	
256.13239	54	
260.14774	92	
266.96553	68	
274.16513	64	
274.67034	88	
274.93196	50	
276.91597	72	
286.18201	80	
296.13391	96	
303.14695	140	
304.91502	102	
308.25398	114	
309.24090	106	
313.45129	36	
321.86861	74	
326.23594	98	
330.15781	82	
333.16454	96	
335.22480	110	
336.23937	92	
338.18789	100	
342.92878	88	
349.21409	80	
354.26326	26	
355.01767	34	
359.17770	88	
359.34771	20	
360.18129	40	
360.32981	66	
362.23832	38	
371.92123	52	
377.20051	376	1+
377.26775	110	
384.87609	56	
385.12271	18	
388.26657	98	
394.36200	44	
395.22252	36	
396.90309	118	
404.23270	78	
414.31137	208	
415.20405	78	
426.25817	20	
434.22356	70	
438.24468	38	
450.29076	94	
462.40182	74	
463.28896	104	
463.33858	66	
475.28149	68	
478.26161	80	
490.27623	108	
491.27540	88	
519.31257	98	
520.30797	218	
521.28852	114	1+
534.33388	110	
547.30348	96	
548.16874	22	
549.28582	74	
557.01071	66	
563.34069	74	
572.35039	80	
573.33736	48	
590.36086	36	
590.47927	70	
591.34055	204	
604.36742	86	
606.16780	18	
618.38767	116	
634.43330	50	
635.38001	44	
639.45095	28	
644.37107	68	
649.39094	26	
662.36444	382	1+
663.53379	20	
678.49614	116	
END IONS

###FS:    #m/z: 419.73246 #charge 2+
###MS: 4237
###MSMS: 4238
BEGIN IONS
TITLE=Cmpd 155, +MS2(419.7325), 23.8eV, 36.6min #4238
RTINSECONDS=2196.56
SCANS=4237-4238
PEPMASS=419.73246	314940
CHARGE=2+
210.16455	54	
210.51950	36	
221.10226	104	
223.13393	78	
223.17242	82	
225.18008	222	
228.14069	70	
230.03925	32	
230.12088	228	
230.13085	88	
230.17395	158	
230.21250	32	
232.78017	18	
240.10143	68	
242.20120	128	
245.63308	32	
249.13188	62	
258.13242	84	
260.98794	32	
265.20511	86	
266.96116	70	
275.15697	66	
280.65199	18	
286.99578	30	
287.14192	102	
303.14319	64	
304.15433	80	
313.15562	102	
316.17965	86	
325.18845	58	
326.22641	64	
329.25954	78	
331.16569	146	
333.19311	104	
334.18176	124	
335.16781	110	
336.20694	122	
341.24182	40	
342.18936	94	
349.20012	26	
360.17457	26	
363.22056	92	
376.64372	24	
377.19977	242	
377.24489	62	
377.65824	28	
378.19614	298	
378.90809	66	
382.89423	98	
384.88994	54	
386.20001	70	
395.20699	60	
396.71138	18	
397.99842	76	
405.28705	90	
416.22121	72	
432.27196	88	
433.21904	92	
439.43446	64	
445.26646	74	
450.28877	60	
462.28693	50	
463.25316	82	
488.22531	78	
489.22347	96	
490.29466	68	
491.28696	110	
513.29187	62	
548.32685	78	
549.30225	80	
563.38945	66	
564.32992	110	
573.33780	82	
575.30151	82	
590.36217	164	
591.33766	182	
592.38470	28	
593.99673	22	
598.48992	92	
600.36557	48	
618.37933	80	
634.38945	338	1+
662.36499	184	
665.40848	64	
722.81106	18	
735.42678	32	
817.38793	20	
END IONS

###FS:    #m/z: 419.73265 #charge 2+
###MS: 4239
###MSMS: 4240
BEGIN IONS
TITLE=Cmpd 156, +MS2(419.7326), 23.8eV, 36.6min #4240
RTINSECONDS=2197.13
SCANS=4239-4240
PEPMASS=419.73265	317256
CHARGE=2+
158.21134	18	
189.56453	34	
215.07744	70	
216.03466	26	
216.10150	60	
220.11254	50	
220.17048	56	
221.10777	114	
224.97702	54	
225.19260	116	
225.23376	108	
230.11657	102	
230.15598	102	
231.12067	84	
233.04084	26	
236.12948	72	
237.17937	86	
240.09980	148	
241.14845	72	
242.19781	114	
243.18715	100	
244.12134	66	
249.14041	104	
249.18160	90	
261.12818	78	
267.00373	60	
270.11279	22	
271.20313	132	
274.16580	80	
274.94455	18	
279.15401	104	
287.22679	140	
288.02026	18	
288.15224	36	
296.93244	22	
303.14946	210	
313.50071	54	
316.18416	72	
320.17482	96	
331.16482	104	
332.17752	96	
334.19322	100	
336.21155	108	
343.36278	32	
343.61378	20	
349.20773	132	
350.21714	90	
353.23663	82	
353.30915	74	
354.12249	36	
354.24795	100	
354.49689	46	
354.92097	90	
360.17310	88	
361.19596	80	
366.83805	86	
371.24737	110	
372.90086	92	
377.20530	272	
377.28834	20	
378.20408	126	
378.25200	116	
382.86727	92	
382.91033	78	
384.86099	72	
386.04821	20	
386.20642	56	
390.18903	58	
395.79134	18	
396.93087	80	
403.21391	96	
403.31921	66	
404.21233	168	
406.27771	52	
418.91838	74	
419.23573	102	
460.24569	74	
462.30073	38	
462.58385	32	
478.24321	194	
484.30489	18	
489.31704	56	
490.33866	90	
497.69153	30	
506.31418	50	
517.32667	62	
520.31242	46	
529.29229	36	
546.32827	60	
547.36496	40	
556.36032	44	
563.34079	54	
563.39994	94	
566.33318	70	
573.34345	104	
590.40878	56	
591.33472	412	1+
602.34425	76	
617.37674	68	
618.37286	94	
619.33974	54	
634.37777	104	
634.40744	154	
651.32788	54	
662.38992	56	
662.44979	44	
664.37677	78	
672.97992	18	
691.59768	80	
717.00512	18	
736.45319	52	
END IONS

###FS:    #m/z: 419.73251 #charge 2+
###MS: 4241
###MSMS: 4242
BEGIN IONS
TITLE=Cmpd 157, +MS2(419.7325), 23.8eV, 36.6min #4242
RTINSECONDS=2197.7
SCANS=4241-4242
PEPMASS=419.73251	326210
CHARGE=2+
212.17398	98	
213.10942	36	
219.12010	72	
221.11038	56	
221.14670	98	
223.76685	38	
225.20630	92	
226.16851	72	
227.87816	20	
230.06984	22	
230.12320	378	
230.44445	28	
231.64793	262	
238.78437	30	
242.13148	84	
242.19366	72	
242.23694	44	
249.13544	76	
253.18526	182	
256.13574	76	
259.66076	122	
263.87270	78	
274.15802	66	
278.11452	94	
282.16828	108	
286.17900	78	
287.22778	156	
288.13199	68	
303.13883	98	
303.33601	120	
304.15120	76	
318.16166	114	
320.17102	100	
327.26329	76	
331.17752	74	
333.17568	76	
336.21010	76	
336.84784	82	
344.23263	66	
349.92819	38	
355.23493	176	
360.11727	30	
360.61922	34	
361.21234	106	
364.92479	20	
365.20570	76	
373.05535	90	
374.89367	74	
377.20311	736	1+
383.91315	72	
384.30103	36	
389.18330	66	
390.91636	18	
394.22671	82	
400.85835	86	
401.83566	40	
402.96050	34	
404.37901	82	
405.28561	36	
406.27276	50	
414.27673	90	
414.92436	96	
415.31040	60	
419.16914	36	
421.90699	42	
433.24707	60	
442.51109	50	
443.20792	84	
443.93411	30	
445.26402	104	
448.22558	58	
460.23440	74	
462.29500	184	
463.31105	74	
479.23798	82	
487.22780	126	
489.35098	74	
490.27886	188	
490.32799	58	
497.32991	50	
499.27781	62	
507.34209	56	
512.30100	38	
516.32955	110	
528.31609	82	
531.28543	68	
532.27238	88	
539.29967	60	
543.33160	136	
545.30995	46	
546.36011	88	
547.34102	104	
547.53942	32	
549.29216	78	
557.12944	18	
563.32373	116	
572.35136	62	
573.33242	66	
573.39378	34	
574.31923	122	
575.73520	76	
590.35257	60	
590.42581	66	
591.33727	338	
599.32970	44	
599.54438	42	
608.40352	60	
618.39265	62	
619.40522	74	
630.39687	64	
634.37843	524	1+
635.14787	28	
636.46989	84	
644.35500	22	
662.37502	338	1+
674.23403	18	
680.39042	44	
719.39929	72	
735.69553	48	
END IONS

###FS:    #m/z: 419.73226 #charge 1+
###MS: 4243
###MSMS: 4244
BEGIN IONS
TITLE=Cmpd 158, +MS2(419.7323), 23.8eV, 36.6min #4244
RTINSECONDS=2198.28
SCANS=4243-4244
PEPMASS=419.73226	321174
CHARGE=1+
156.68875	80	
209.14937	102	
213.44677	18	
215.13489	62	
219.13139	92	
219.30349	60	
220.13088	106	
221.09616	246	
224.19145	100	
225.17168	266	
229.13573	94	
229.91461	24	
230.03774	42	
230.12190	470	1+
230.17153	92	
238.12056	204	
242.13191	50	
244.10107	102	
246.10826	112	
247.12670	94	
247.16350	80	
247.19578	96	
248.10836	78	
248.14623	98	
249.12658	152	
253.17117	136	
256.13253	78	
257.14221	82	
258.65113	126	
259.13738	112	
262.63844	26	
267.22241	64	
270.18516	116	
270.86998	34	
278.14645	76	
287.13499	84	
287.22364	36	
293.19987	66	
297.16024	86	
300.91706	54	
303.15840	60	
306.15138	74	
308.20693	90	
310.18514	118	
310.22924	84	
326.22870	60	
335.03784	86	
335.16945	42	
336.19400	24	
336.22942	82	
342.16544	62	
343.42398	34	
344.89003	32	
347.89659	88	
349.20811	146	
349.74634	72	
350.19700	70	
351.88043	78	
352.05732	18	
354.22391	74	
354.92094	116	
355.21195	78	
359.16779	376	1+
360.23655	288	1+
370.18637	74	
371.25236	88	
375.20624	70	
377.07863	38	
377.19479	768	1+
377.24373	50	
377.33184	22	
377.36754	24	
378.28456	38	
378.35008	18	
378.90962	18	
379.02742	26	
381.13397	18	
383.01631	72	
387.34091	128	
388.26152	68	
396.92703	68	
397.12361	58	
398.25610	60	
403.20824	42	
406.27805	104	
409.95720	28	
414.90414	76	
415.46049	46	
422.01555	54	
END IONS

###FS:    #m/z: 419.73216 #charge 2+
###MS: 4245
###MSMS: 4246
BEGIN IONS
TITLE=Cmpd 159, +MS2(419.7322), 23.8eV, 36.6min #4246
RTINSECONDS=2198.85
SCANS=4245-4246
PEPMASS=419.73216	348574
CHARGE=2+
162.79228	18	
202.98713	26	
203.08732	102	
219.17749	100	
220.11413	20	
221.09605	210	
222.08913	84	
225.17962	170	
230.12240	606	
249.14419	124	
254.19438	146	
278.15452	62	
286.11709	82	
287.13396	98	
287.21843	108	
288.13051	90	
294.96903	52	
303.14652	154	
320.23170	68	
327.24833	118	
329.23750	90	
331.17774	128	
343.20599	42	
344.26083	74	
349.20602	90	
353.23150	88	
354.23139	24	
355.22257	80	
360.17585	234	1+
368.93313	98	
370.29728	86	
375.19001	100	
377.20047	642	1+
377.27297	134	
379.21886	66	
387.19786	48	
388.26896	60	
390.21444	36	
399.24177	90	
433.22322	138	
448.51344	20	
448.76292	100	
449.23610	128	
461.22119	70	
462.31550	56	
462.39616	70	
464.20560	54	
464.39042	88	
478.25452	58	
489.31638	44	
490.27597	162	
491.29145	110	
498.28539	68	
504.48379	18	
536.64310	18	
547.29891	96	
547.42266	70	
548.31269	78	
563.34020	62	
564.37505	58	
573.33837	162	1+
585.70231	18	
590.35409	76	
591.31530	118	
591.41715	72	
592.37310	70	
608.34504	64	
618.35430	40	
619.36226	108	
620.36179	70	
634.45690	96	
636.37682	104	
642.55277	18	
663.37357	118	
719.42505	94	
763.44402	20	
817.62825	18	
END IONS

###FS:    #m/z: 419.73271 #charge 2+
###MS: 4247
###MSMS: 4248
BEGIN IONS
TITLE=Cmpd 160, +MS2(419.7327), 23.8eV, 36.7min #4248
RTINSECONDS=2199.44
SCANS=4247-4248
PEPMASS=419.73271	355810
CHARGE=2+
164.59310	18	
210.16441	92	
210.75437	18	
213.16978	132	
215.08115	80	
215.13887	88	
219.15426	100	
221.10228	446	1+
225.01538	32	
225.18333	258	
225.73466	46	
228.14798	56	
229.96184	24	
230.12114	626	
230.17543	86	
234.86022	18	
234.95388	78	
235.43204	18	
239.89530	42	
244.05672	90	
244.10857	114	
246.18461	84	
248.04538	22	
248.15019	118	
249.14504	214	
250.12878	90	
258.12869	74	
258.99554	38	
270.12388	78	
284.32622	24	
286.13308	62	
287.18292	96	
292.17553	82	
294.13186	84	
296.78585	48	
296.92619	88	
303.15412	536	1+
303.24384	82	
308.22081	90	
312.20822	94	
316.94108	86	
317.17963	92	
317.70267	106	
318.34505	18	
320.17830	94	
321.17592	108	
328.17872	60	
331.18135	86	
331.62864	50	
335.22080	76	
336.91903	104	
343.26006	104	
345.01513	38	
345.86045	54	
346.32210	60	
349.19658	66	
350.20037	124	
353.24030	120	
353.31436	58	
353.38508	58	
354.22805	166	
360.17381	242	
360.26432	22	
361.18044	152	
372.18023	92	
376.20158	76	
376.44802	40	
377.20113	768	1+
379.20784	92	
394.22673	62	
395.88763	30	
395.92837	70	
402.03553	20	
402.91008	42	
403.22298	166	
405.26152	78	
406.30388	68	
407.26373	118	
413.87107	98	
415.33750	90	
416.33763	88	
418.19299	46	
418.83836	82	
434.26870	72	
434.75563	22	
438.93329	56	
449.14463	22	
450.28298	76	
451.29209	82	
460.24512	80	
460.60594	52	
462.32294	48	
462.39086	62	
462.96573	18	
463.29358	214	
465.72799	42	
472.33091	106	
473.26558	60	
478.24985	198	
490.28468	92	
490.62426	64	
491.25238	176	
491.30130	52	
495.97910	18	
497.98714	18	
506.30978	108	1+
508.31995	66	
516.36024	84	
518.69138	18	
528.29886	70	
531.31634	60	
545.37626	76	
547.28545	36	
547.33883	30	
547.73236	42	
549.28584	174	
551.29961	32	
552.37253	88	
556.28101	82	
563.34400	130	
564.39597	24	
573.32012	84	
574.36363	82	
591.34135	204	1+
599.12110	28	
600.08399	34	
618.34238	112	
619.34674	96	
634.29467	24	
634.37121	298	
634.51652	72	
635.43683	80	
637.70542	26	
662.36944	136	1+
662.53048	102	
669.16741	34	
675.39534	36	
693.39181	74	
763.43402	50	
END IONS

###FS:    #m/z: 419.73249 #charge 2+
###MS: 4249
###MSMS: 4250
BEGIN IONS
TITLE=Cmpd 161, +MS2(419.7325), 23.8eV, 36.7min #4250
RTINSECONDS=2200.03
SCANS=4249-4250
PEPMASS=419.73249	345798
CHARGE=2+
147.80815	40	
197.13885	78	
211.14337	112	
213.08346	70	
217.14545	64	
219.11566	120	
219.40422	96	
220.15018	102	
221.09746	204	
225.17947	182	
226.20404	80	
230.12372	614	1+
230.19880	82	
238.15944	66	
242.19583	162	
243.14511	86	
244.09535	98	
244.74048	90	
245.16840	98	
248.12614	188	
248.93292	122	
249.13949	150	
251.15875	84	
253.24075	84	
255.14918	66	
256.14358	78	
257.20445	80	
259.74161	38	
262.97348	114	
265.17361	98	
265.48651	52	
268.17324	210	
268.35169	72	
278.12477	108	
280.15864	70	
287.14811	64	
287.18826	118	
290.16334	102	
292.21509	74	
296.17709	192	
303.16502	56	
303.20369	48	
310.19216	146	
311.21576	34	
314.03407	66	
314.88294	100	
317.85327	74	
317.91011	138	
325.24201	124	
326.22985	154	
330.86278	112	
331.16802	164	
335.18176	80	
337.23706	122	
344.24570	92	
348.94448	70	
349.20481	326	
349.85281	102	
353.38670	28	
354.21968	110	
354.91494	82	
356.90322	82	
360.17045	600	1+
361.11861	126	
361.20700	94	
369.92380	90	
370.27171	72	
371.05087	118	
372.82350	94	
372.88372	80	
374.87978	110	
374.92546	66	
375.84055	38	
377.14046	54	
377.19852	1396	1+
377.34843	74	
378.87701	102	
382.35497	100	
387.21805	60	
388.52180	44	
390.93840	52	
392.19017	54	
395.27872	74	
396.95230	72	
399.20451	46	
402.87629	62	
403.20295	122	
403.24406	102	
404.23204	94	
406.28279	82	
414.27333	50	
419.04940	68	
421.24553	124	
424.26826	78	
425.25818	42	
426.23951	110	
428.26339	80	
430.25421	56	
433.22430	90	
434.21292	68	
445.33166	34	
448.25056	48	
449.19129	54	
450.30288	230	1+
453.35676	32	
458.29284	44	
460.32606	56	
462.29190	154	
463.29149	202	
464.41401	40	
473.25386	172	
478.36502	126	
481.29222	254	
487.27552	70	
487.34944	102	
488.29439	114	
490.28869	86	
491.30644	134	
499.29464	34	
502.35017	94	
508.43162	52	
515.34154	78	
526.32779	82	
532.29650	48	
534.31747	108	
535.31658	88	
545.33434	262	1+
546.32677	242	1+
549.27951	72	
549.35398	60	
557.32828	166	
563.32273	46	
573.31245	306	1+
582.39674	38	
583.30110	68	
590.34077	524	1+
593.32053	90	
594.03100	84	
599.33754	102	
605.35713	72	
614.36395	62	
618.34241	72	
618.44093	76	
618.48539	68	
620.40021	70	
630.34885	44	
634.39462	132	
635.39348	116	
637.42419	108	
644.38094	46	
648.36068	30	
653.36129	68	
662.36419	196	
662.40367	156	
662.60325	70	
663.38260	288	
686.82395	190	
735.42509	88	
END IONS

###FS:    #m/z: 419.73255 #charge 2+
###MS: 4251
###MSMS: 4252
BEGIN IONS
TITLE=Cmpd 162, +MS2(419.7325), 23.8eV, 36.7min #4252
RTINSECONDS=2200.63
SCANS=4251-4252
PEPMASS=419.73255	344396
CHARGE=2+
210.62050	126	
213.10553	72	
214.16031	92	
214.19130	28	
215.14409	102	
219.12036	180	
221.09177	322	1+
225.17115	556	
226.18812	68	
228.15563	76	
230.11666	1140	1+
230.19073	52	
238.11169	84	
238.16399	100	
242.13880	128	
244.65474	104	
246.14746	42	
249.13196	50	
249.19021	128	
252.19327	108	
253.16997	76	
254.81467	66	
256.09714	60	
258.17415	76	
258.98868	90	
261.12599	116	
267.16613	130	
268.17703	206	
270.10976	142	
275.14831	106	
278.15804	38	
287.14667	90	
287.23540	110	
303.14754	414	
304.19108	56	
307.86757	80	
310.22633	78	
312.93229	128	
314.16918	66	
314.73885	90	
320.18008	102	
325.14125	74	
327.26252	104	
330.17142	62	
331.24180	106	
332.17788	72	
332.94864	74	
333.17379	76	
335.16761	76	
336.20241	74	
337.21856	142	
344.24635	106	
347.10775	66	
349.19105	88	
350.21537	88	
351.21414	140	
351.88034	48	
353.24616	70	
354.21008	100	
354.24848	72	
354.92563	104	
358.53182	32	
360.17042	382	
360.24866	64	
361.10923	26	
361.20244	90	
366.91381	78	
370.25641	70	
375.16959	90	
377.20192	702	1+
377.27224	66	
378.32953	80	
382.90992	58	
385.22989	68	
386.19557	52	
387.24430	70	
391.13311	62	
391.92952	32	
394.24746	76	
396.94249	100	
397.26031	128	
399.16323	82	
400.23029	70	
402.87455	104	
402.91406	92	
403.22080	126	
405.26449	66	
406.26292	80	
418.83933	158	
419.86649	44	
419.92981	64	
420.89846	40	
425.25300	58	
428.22718	54	
433.22976	64	
436.31736	86	
444.22440	112	
448.23043	86	
451.31623	58	
453.28249	60	
460.33103	46	
462.29024	438	1+
462.91460	46	
473.24677	42	
478.24881	188	
479.24991	164	
488.24820	68	
489.29792	56	
490.31107	74	
492.29060	110	
493.47459	48	
500.61156	60	
505.26946	66	
508.30758	68	
515.33531	50	
516.29252	144	
516.34264	66	
519.33121	82	
519.37373	46	
520.31476	74	
528.29258	56	
531.28334	212	
534.30769	134	
534.47085	28	
538.29380	100	
547.30943	170	
549.29831	102	
561.53249	34	
563.33788	180	
564.17413	34	
573.31937	272	1+
575.34025	76	
583.38446	50	
590.35383	270	1+
591.02708	102	
591.44883	86	
592.31699	84	
592.44504	80	
593.36040	52	
599.33983	38	
617.39549	76	
618.33985	110	
618.37748	134	
619.35298	70	
620.42115	54	
630.37523	42	
631.34535	48	
634.38106	580	1+
635.42782	84	
661.38190	94	
662.36518	132	
663.42797	72	
663.49415	96	
692.41782	92	
719.41788	28	
745.41952	114	
763.41776	124	
END IONS

###FS:    #m/z: 419.73259 #charge 2+
###MS: 4253
###MSMS: 4254
BEGIN IONS
TITLE=Cmpd 163, +MS2(419.7326), 23.8eV, 36.7min #4254
RTINSECONDS=2201.22
SCANS=4253-4254
PEPMASS=419.73259	344906
CHARGE=2+
202.60856	140	
205.09728	78	
213.18230	88	
214.15706	100	
215.15458	78	
216.17601	78	
219.11576	396	1+
221.09543	346	
225.17163	386	1+
225.19958	70	
227.16111	82	
227.20793	100	
230.11573	622	1+
238.15099	94	
242.13173	102	
242.20047	176	
242.23444	62	
243.18776	88	
243.22333	92	
246.14391	90	
246.90321	78	
248.13160	202	
248.30421	76	
249.13883	120	
253.17412	152	
253.21826	92	
256.13113	152	
263.12543	124	
268.17152	108	
270.10693	118	
274.14311	86	
275.14120	98	
276.19642	104	
280.00152	68	
286.17778	94	
287.28011	72	
288.14116	110	
291.01322	74	
293.36077	74	
295.17165	108	
296.12474	100	
296.17885	106	
297.03018	100	
297.12928	88	
298.20347	66	
301.19021	74	
303.14857	588	1+
303.19385	168	
310.25789	100	
313.14746	88	
316.19345	82	
317.84026	76	
317.90850	136	
320.17090	106	
326.22193	64	
331.16078	124	
333.16156	64	
334.18655	78	
337.20957	102	
338.20649	66	
338.88351	98	
343.29036	76	
345.25069	84	
349.19427	92	
349.29308	74	
350.20385	90	
350.91123	92	
353.23419	188	
354.89250	78	
359.22971	72	
360.21282	168	
360.90898	112	
361.20637	162	
365.18478	144	
369.24747	84	
372.25623	90	
372.89505	130	
373.21402	58	
373.25795	76	
374.84408	118	
377.19950	1282	1+
378.33340	154	
378.88060	80	
380.25871	82	
387.05329	68	
387.24480	92	
388.29438	66	
389.28316	106	
391.20696	70	
394.23077	166	
395.21819	82	
398.29895	108	
400.92311	104	
400.99688	84	
405.22427	92	
405.26395	150	
406.20860	60	
406.26276	58	
414.90949	100	
416.19096	162	
420.03673	86	
421.20567	80	
427.25457	100	
430.31626	92	
432.34532	80	
433.23511	104	
434.22011	68	
445.26400	126	
446.26838	100	
450.30638	60	
452.28148	82	
459.28942	86	
459.35582	88	
462.28764	386	
463.31418	96	
470.27173	94	
473.25671	94	
474.27007	92	
478.24310	62	
479.24989	110	
479.31214	96	
480.26749	58	
490.28786	146	
491.32968	84	
494.74476	86	
497.32620	74	
503.30964	76	
505.29178	106	
506.31957	88	
507.30035	164	
513.32751	72	
516.31767	86	
520.34254	114	
522.29102	58	
526.30330	88	
532.30244	76	
533.34479	68	
546.30095	106	
547.32327	238	1+
556.34691	82	
563.34521	640	1+
563.53830	76	
572.35657	92	
573.31645	478	1+
573.40929	110	
590.34604	552	1+
591.34524	360	1+
600.37998	74	
601.50409	62	
602.34177	80	
616.40846	72	
618.36282	268	1+
619.74088	74	
634.37408	536	1+
636.37752	90	
644.35160	78	
659.40893	82	
662.37471	580	1+
662.46183	64	
663.37985	352	1+
680.37070	70	
719.33662	424	1+
738.49219	78	
764.40635	66	
808.58984	62	
END IONS

###FS:    #m/z: 419.73266 #charge 2+
###MS: 4255
###MSMS: 4256
BEGIN IONS
TITLE=Cmpd 164, +MS2(419.7327), 23.8eV, 36.7min #4256
RTINSECONDS=2201.82
SCANS=4255-4256
PEPMASS=419.73266	347834
CHARGE=2+
210.14542	112	
212.14134	92	
213.06213	96	
215.13732	92	
216.16009	78	
219.12272	482	
219.17093	88	
219.23703	136	
221.09876	446	1+
221.14571	126	
222.13821	64	
225.17242	106	
228.17962	70	
229.02899	140	
230.11575	772	1+
230.18264	86	
230.21917	88	
231.64825	142	
231.72678	60	
233.14545	84	
239.12990	72	
240.17428	106	
242.14535	66	
242.20721	76	
243.23083	70	
245.09985	96	
248.12466	160	
249.12491	160	
252.18494	78	
256.14925	128	
264.14115	148	
270.19356	188	
272.16939	116	
274.14429	138	
275.16605	92	
277.19129	78	
282.19371	76	
282.68343	122	
287.22769	178	
287.30344	108	
289.11746	106	
294.18474	112	
295.15475	108	
296.09320	122	
296.16163	188	
297.07925	74	
298.12668	76	
303.14683	542	1+
309.21399	92	
310.17535	74	
316.17112	84	
320.18538	156	
320.45352	80	
327.21868	64	
327.25691	62	
330.64398	76	
330.90761	66	
331.28401	72	
335.18173	160	
336.21495	118	
336.89117	78	
337.31476	132	
343.30217	62	
344.24673	102	
345.20815	66	
348.17790	122	
349.20267	102	
349.28438	104	
349.62335	90	
350.69775	114	
352.24866	78	
353.25068	98	
354.20940	108	
354.25462	80	
360.17296	806	1+
361.21512	98	
368.89971	62	
370.25557	106	
371.24226	62	
371.31752	104	
372.16374	82	
374.87835	68	
375.25221	62	
375.90084	88	
377.20126	2004	1+
377.82910	72	
387.19701	60	
388.24182	82	
388.29889	78	
389.29430	76	
390.85315	88	
391.26052	58	
394.21947	86	
397.15760	66	
403.10085	60	
403.22128	84	
405.26299	106	
411.23660	100	
420.92172	76	
420.96409	72	
430.27122	102	
433.22487	76	
434.24072	106	
444.60592	64	
445.32529	80	
448.23119	76	
450.29050	78	
460.26244	78	
460.31278	96	
462.29280	850	1+
472.26225	104	
473.25318	70	
473.34659	68	
478.25222	288	
481.36083	76	
484.29917	68	
490.29431	294	1+
500.25180	104	
503.30101	66	
507.33085	70	
515.33387	146	1+
516.29225	94	
518.50114	86	
519.31626	172	
521.30097	78	
525.31226	318	1+
530.26851	104	
532.28009	120	
533.34320	110	
541.78376	70	
547.31950	84	
547.54358	92	
548.31772	176	
549.27988	64	
556.32302	104	
558.33240	58	
558.56983	70	
559.34936	104	
560.35738	82	
563.33473	278	
563.60023	68	
564.36757	60	
573.32717	438	1+
573.38635	60	
590.35827	164	
590.45995	82	
591.34425	478	1+
591.45214	58	
592.34645	276	1+
598.30369	68	
601.35635	64	
615.31037	68	
618.36341	326	1+
634.37558	610	1+
634.43335	96	
635.21841	58	
635.49716	76	
641.38105	64	
644.37105	112	
662.11769	60	
662.37015	514	1+
664.51276	82	
730.39902	72	
741.73585	130	1+
763.43975	62	
778.43059	68	
END IONS

###FS:    #m/z: 419.73292 #charge 2+
###MS: 4257
###MSMS: 4258
BEGIN IONS
TITLE=Cmpd 165, +MS2(419.7329), 23.8eV, 36.7min #4258
RTINSECONDS=2202.42
SCANS=4257-4258
PEPMASS=419.73292	353446
CHARGE=2+
210.15337	40	
213.08949	110	
213.17133	70	
219.12054	98	
219.23714	90	
220.11183	88	
220.15122	106	
221.09894	110	
222.13059	52	
225.17734	494	1+
227.17750	110	
229.15283	96	
230.12891	246	
230.18371	104	
235.17908	48	
239.13361	52	
240.12531	64	
240.62568	122	
242.13465	194	
242.20341	188	
243.14141	78	
244.10449	72	
246.15244	106	
247.11277	100	
248.12286	374	1+
250.16154	84	
251.13867	62	
253.16915	106	
256.12838	40	
257.13811	42	
258.18352	86	
267.16313	82	
267.84622	66	
270.19745	64	
271.11701	114	
273.06616	40	
277.15685	94	
278.17133	80	
285.16113	134	
286.12967	104	
286.16462	96	
287.23747	80	
288.26046	88	
292.20666	104	
294.68028	94	
303.14845	264	
304.15797	156	
304.20987	84	
310.19184	140	
310.22777	110	
316.17887	98	
320.19063	52	
320.91261	38	
321.18530	108	
323.15112	70	
324.15811	106	
326.21647	146	
326.27386	84	
327.25246	76	
330.87201	52	
331.17460	206	
332.16586	98	
333.19331	116	
334.19636	106	
336.20599	52	
342.18522	90	
342.84074	46	
343.25370	72	
346.21898	96	
348.18524	90	
349.20449	168	
350.21607	154	
351.25080	72	
353.23598	102	
355.22849	96	
357.95421	98	
358.90942	122	
360.17619	864	1+
371.24666	54	
371.36375	72	
372.24473	72	
375.22914	58	
377.20365	850	1+
377.29512	158	
377.42169	76	
378.50442	42	
378.89083	76	
379.13717	38	
379.20762	94	
381.23625	76	
382.84856	84	
383.05878	58	
384.23722	66	
386.20545	178	
387.22831	84	
390.86508	96	
399.23751	104	
400.21933	134	
401.01678	66	
412.23822	76	
427.25816	82	
432.14863	50	
433.22475	246	
434.26791	84	
443.21261	80	
445.26598	106	
448.25907	46	
449.51240	42	
450.28937	44	
450.44574	38	
459.30690	88	
459.40078	46	
460.23376	82	
462.28583	308	1+
464.31292	96	
475.28127	68	
478.26817	64	
478.39477	92	
479.28350	82	
489.31013	122	
490.31537	86	
491.29497	52	
491.34220	64	
492.29487	90	
503.28006	74	
517.30323	82	
521.29333	178	
528.29808	80	
531.28815	76	
534.32765	74	
545.64210	38	
547.30735	188	1+
547.33967	236	
548.36975	80	
555.32519	202	1+
556.33493	124	1+
563.34121	124	
564.34619	160	
573.31998	242	
574.38059	58	
583.30890	76	
587.34972	110	
590.35316	354	
590.43429	76	
591.33325	350	1+
592.57983	48	
599.35465	94	
618.34799	218	
619.41283	68	
634.38015	604	1+
634.50588	102	
634.83342	142	
661.63468	44	
662.37395	384	
663.41705	64	
664.37348	90	
719.38360	68	
720.40398	74	
735.43823	58	
764.34081	54	
END IONS

###FS:    #m/z: 419.73314 #charge 2+
###MS: 4259
###MSMS: 4260
BEGIN IONS
TITLE=Cmpd 166, +MS2(419.7331), 23.8eV, 36.7min #4260
RTINSECONDS=2203.01
SCANS=4259-4260
PEPMASS=419.73314	346516
CHARGE=2+
160.87754	84	
212.10930	82	
213.08993	82	
214.10430	60	
215.14151	114	
219.08404	128	
219.19691	102	
220.13648	76	
221.09683	456	
221.27039	62	
225.19859	262	
227.17374	106	
228.13566	82	
230.12035	518	
231.11991	290	
238.12953	114	
238.16003	72	
242.10457	94	
242.21798	72	
242.26970	84	
244.09593	90	
244.68893	76	
246.11944	66	
247.08526	116	
247.11797	108	
249.12878	354	1+
253.18389	64	
256.13120	56	
258.13979	126	
258.66005	96	
259.19992	60	
260.11946	84	
261.87971	92	
262.13072	62	
269.12247	82	
269.21928	54	
270.11482	144	
275.18338	84	
276.09858	92	
277.12551	86	
278.15091	118	
282.16389	142	
287.12519	62	
287.21838	84	
289.17198	98	
291.18491	80	
292.13143	76	
295.67810	116	
295.95920	62	
296.12960	82	
298.23573	78	
303.15041	728	1+
304.17959	68	
309.21565	128	
310.20254	132	
312.91512	94	
315.19514	146	
317.16091	68	
320.16481	56	
320.82754	108	
324.91009	72	
331.17438	112	
332.17102	186	
335.17149	102	
336.21708	54	
337.20352	152	
342.25078	84	
343.26766	84	
345.85306	64	
348.86656	86	
349.20991	218	
354.23654	146	
358.14830	82	
359.23224	82	
359.32259	108	
360.17099	1036	1+
360.89242	70	
361.20612	68	
362.23683	84	
363.13123	90	
364.19888	66	
365.19462	72	
369.87720	66	
371.26786	80	
373.23549	60	
377.19860	1450	1+
386.19947	84	
388.27719	64	
390.85012	82	
394.22375	200	
396.95645	58	
400.97582	60	
402.90788	72	
403.23279	186	
405.25684	116	
406.28225	78	
420.23196	82	
421.98722	60	
424.26688	58	
434.22478	70	
441.25247	78	
443.21238	80	
444.24683	88	
445.28467	58	
446.28152	62	
447.24644	66	
448.25895	84	
450.29327	82	
451.31554	54	
453.32060	76	
454.25565	72	
455.24554	74	
460.24404	142	
462.29339	694	1+
462.35514	190	1+
465.50782	54	
473.26005	84	
478.25628	170	
478.41715	70	
485.30452	100	
490.29630	468	1+
490.39348	78	
499.26448	76	
501.39094	58	
502.26838	70	
504.30670	102	
507.32400	296	
508.29940	130	
512.37581	92	
515.33137	202	
519.31355	228	1+
528.30522	72	
531.29043	80	
533.32301	70	
533.47784	78	
534.30875	252	
539.29260	106	
543.32004	70	
546.33528	442	1+
547.34396	320	1+
547.39625	84	
549.32686	168	
549.38985	66	
555.87626	98	
556.32325	164	
561.32407	106	
562.36596	88	
563.34028	482	1+
564.38647	76	
573.32570	426	1+
575.32768	88	
590.35696	64	
591.33884	342	1+
592.37998	90	
600.34252	82	
601.39161	86	
608.51517	66	
616.46993	82	
618.35622	162	1+
618.41007	88	
634.38168	982	1+
640.14455	68	
649.35485	82	
662.37649	874	1+
692.38762	128	
719.34260	100	
752.84289	138	1+
END IONS

###FS:    #m/z: 419.73313 #charge 2+
###MS: 4261
###MSMS: 4262
BEGIN IONS
TITLE=Cmpd 167, +MS2(419.7331), 23.8eV, 36.7min #4262
RTINSECONDS=2203.61
SCANS=4261-4262
PEPMASS=419.73313	357026
CHARGE=2+
200.98134	84	
216.14759	44	
217.16840	100	
219.11919	218	
219.14988	82	
219.65242	74	
221.10943	174	
225.14996	118	
225.19309	186	
228.15103	94	
230.12087	272	
231.11872	150	
231.18740	108	
231.64448	40	
233.12879	110	
238.16008	88	
242.12851	68	
242.19958	166	
242.25782	96	
243.14463	124	
244.11676	126	
244.24122	72	
247.00950	68	
247.12168	84	
249.12761	178	
250.13059	204	
253.17198	66	
271.22897	58	
272.26847	40	
275.14808	68	
278.12318	106	
278.15828	118	
282.06112	60	
282.17571	104	
285.19280	114	
287.22604	142	
289.14434	70	
303.15420	90	
304.15778	188	
304.90665	66	
310.19364	100	
310.27259	52	
331.16150	310	1+
331.20389	84	
336.21085	196	
342.27609	58	
343.24345	58	
347.92084	58	
349.20812	182	
349.23685	118	
350.20264	72	
352.83226	66	
353.24605	142	
354.24284	92	
354.85628	48	
355.20792	204	
358.14038	120	
358.99194	42	
360.17465	350	
360.93769	92	
361.17315	218	
361.87545	86	
362.17539	112	
363.20093	92	
364.88466	120	
368.20388	60	
369.86272	108	
371.23241	66	
376.71643	52	
376.91548	74	
377.19848	964	1+
377.26513	106	
382.98213	46	
384.35972	100	
384.73543	50	
386.20480	108	
386.24735	48	
388.27235	84	
391.22759	96	
394.24278	90	
395.18639	80	
396.94303	94	
398.30219	46	
398.33812	68	
401.90616	70	
405.26402	220	
406.28787	96	
414.29504	100	
430.24588	66	
433.22208	154	
433.31706	84	
434.22356	90	
443.40139	46	
444.22476	102	
449.23733	94	
450.25154	44	
450.30545	46	
452.32679	86	
460.23582	88	
461.21543	50	
462.29916	306	1+
462.36017	90	
464.27660	94	
478.24338	116	
489.24694	56	
489.31955	154	
489.62611	124	
490.31061	108	
491.28788	72	
491.39171	40	
492.29097	70	
499.36468	72	
500.37434	46	
504.25858	42	
507.30429	156	
516.30685	74	
517.32185	70	
517.52687	90	
518.31344	64	
531.26808	48	
535.32405	62	
547.33983	82	
547.99982	38	
548.34030	166	
549.28400	210	
563.34250	254	1+
565.31160	96	
572.78562	42	
573.32325	440	1+
582.52824	124	
584.53271	48	
585.33512	44	
590.36016	146	
591.34432	566	1+
591.40258	162	
591.51353	66	
591.63769	44	
592.76628	68	
600.55316	86	
601.38354	68	
608.43452	38	
610.36930	44	
618.04892	42	
618.34123	192	
623.35331	62	
634.41610	168	
634.50926	48	
635.38731	148	
648.34935	86	
662.37125	130	
663.37444	342	
735.44001	92	
738.52571	54	
763.46229	58	
764.63816	42	
765.41493	74	
END IONS

###FS:    #m/z: 419.73303 #charge 2+
###MS: 4263
###MSMS: 4264
BEGIN IONS
TITLE=Cmpd 168, +MS2(419.7330), 23.8eV, 36.7min #4264
RTINSECONDS=2204.22
SCANS=4263-4264
PEPMASS=419.73303	350374
CHARGE=2+
194.93776	122	
201.97325	132	
202.64817	94	
205.11280	122	
207.16748	90	
213.08877	134	
214.18082	102	
215.14241	130	
219.12113	236	
219.15882	88	
221.09521	742	
222.13955	92	
225.14898	124	
225.18023	496	1+
228.13032	170	
229.17686	88	
230.11664	1148	1+
231.15220	108	
238.11505	94	
242.12575	114	
242.20020	328	
244.09167	86	
244.65494	158	
247.13325	80	
248.13045	258	
250.12586	190	
252.10860	86	
253.17743	120	
254.89251	90	
260.15218	80	
261.12387	90	
265.16163	104	
266.14984	208	
267.15918	134	
268.16879	90	
270.11496	254	
270.18983	126	
274.13636	94	
274.39219	80	
286.14251	86	
293.05958	78	
297.12430	90	
298.26634	82	
300.13864	110	
303.14628	1116	1+
308.68782	122	
309.20160	132	
310.22660	78	
310.91926	126	
313.14485	136	
315.16579	82	
316.89366	88	
317.68974	146	
318.15686	90	
319.14722	90	
320.17436	372	
320.24547	82	
321.18338	164	
321.86920	90	
325.16964	78	
326.22723	100	
326.28529	80	
326.89533	116	
327.26206	138	
328.93249	98	
331.16511	364	
331.27560	136	
332.23183	120	
335.17181	208	
336.23618	154	
337.21084	124	
344.26136	90	
349.20486	698	1+
351.20471	116	
353.24223	202	
354.21910	166	
355.24239	98	
359.18830	108	
359.71558	114	
360.17216	1348	1+
360.93232	142	
361.24662	82	
362.18490	84	
363.93241	100	
371.24277	120	
372.22102	114	
372.35288	82	
376.43200	94	
377.19995	2712	1+
377.33255	100	
378.93155	94	
386.19901	146	
391.19563	114	
394.22596	88	
396.87485	106	
403.22279	78	
405.26431	288	
405.45609	90	
406.20408	82	
406.27496	120	
417.21182	80	
419.15120	88	
424.28110	142	
425.26576	132	
432.22871	608	1+
432.29922	124	
442.28056	162	
444.27745	136	
446.33537	102	
448.24598	124	
449.29871	116	
450.28812	94	
452.33439	100	
455.26324	86	
459.33603	116	
460.25203	98	
462.29214	876	1+
462.50910	86	
473.26596	98	
473.32940	82	
475.27855	86	
478.23978	314	
489.29092	174	
490.28595	404	
497.25900	264	1+
507.32551	176	
508.29060	94	
514.24600	94	
515.39394	96	
516.29735	300	1+
519.32471	90	
525.31905	152	
531.27866	262	1+
534.30643	168	
539.29939	98	
545.32812	110	
546.32960	92	
546.77109	80	
547.33769	364	
547.40876	116	
548.30349	352	
548.96232	126	
556.29626	164	
563.34096	856	1+
564.58761	154	
572.33718	132	
573.32479	564	1+
574.32614	326	1+
587.80913	134	
590.36529	150	
591.33764	728	1+
591.56551	90	
601.36928	164	
604.38090	78	
605.35878	190	1+
618.35615	228	
629.35495	94	
630.36238	78	
634.38153	2000	1+
634.51695	134	
635.29909	118	
644.35313	116	
662.37941	1234	1+
662.70205	86	
663.45264	106	
664.44233	106	
689.40789	98	
756.76970	218	1+
763.43941	134	
END IONS

###FS:    #m/z: 419.73288 #charge 2+
###MS: 4265
###MSMS: 4266
BEGIN IONS
TITLE=Cmpd 169, +MS2(419.7329), 23.8eV, 36.7min #4266
RTINSECONDS=2204.82
SCANS=4265-4266
PEPMASS=419.73288	367120
CHARGE=2+
212.10588	112	
212.15280	104	
219.11871	362	
221.09076	94	
221.12135	188	
221.64570	46	
222.09917	76	
225.17434	214	
226.19563	98	
230.12016	624	1+
230.16150	102	
230.21977	96	
233.18016	104	
234.61062	54	
235.83559	56	
238.11837	126	
239.12149	140	
239.16969	68	
239.64494	122	
242.13526	114	
242.20599	226	
244.21243	104	
246.10637	82	
248.12853	246	
249.12795	336	
253.17192	194	
253.58261	52	
254.28678	56	
256.12898	60	
259.66108	132	
270.20595	58	
279.15912	88	
282.17723	112	
285.13959	58	
286.92835	78	
287.13566	110	
287.16625	106	
287.22311	48	
288.95154	72	
291.15841	102	
297.12263	124	
301.38968	46	
303.15368	318	
304.14880	174	
306.15432	98	
312.20357	66	
320.18830	118	
320.90759	48	
329.25990	90	
331.16866	74	
334.21652	44	
334.47931	100	
335.18319	122	
336.20730	94	
346.97534	48	
349.20395	128	
350.91063	52	
353.22633	78	
353.29441	68	
354.22128	102	
354.89736	106	
359.18420	58	
359.22815	90	
360.16789	192	
361.19381	60	
362.18570	50	
365.92345	60	
370.26199	70	
371.25462	118	
373.86321	98	
373.91321	52	
377.20175	1352	1+
377.28392	90	
378.02315	160	
381.24610	84	
382.23628	78	
384.90187	92	
387.02171	100	
388.26219	100	
394.23129	110	
395.90764	98	
396.86382	94	
396.93521	98	
398.84962	62	
401.84775	70	
402.25468	96	
403.23523	64	
404.21496	86	
405.29349	100	
414.29927	104	
419.80404	36	
421.21275	44	
430.25606	134	
433.04870	46	
433.27286	98	
443.24672	64	
443.28434	94	
444.30357	122	
446.28175	98	
448.23369	194	1+
448.31142	78	
450.28159	72	
450.33145	62	
451.27181	78	
453.29841	76	
458.31474	48	
459.31198	52	
461.24662	200	
462.23645	92	
462.29654	214	1+
462.53615	42	
463.40189	104	
478.24681	84	
479.28580	60	
481.28779	80	
490.28809	204	1+
492.32582	42	
493.26858	132	
507.32257	154	
509.29205	90	
515.45442	44	
516.34333	72	
517.37037	98	
521.33661	46	
531.27565	106	
546.31026	52	
547.34292	130	
549.31740	56	
562.33572	350	1+
564.38022	58	
572.60110	88	
573.32994	80	
574.31585	218	
578.35387	72	
583.35418	74	
590.34228	128	
591.34068	228	
592.34332	424	
600.36114	130	
601.40910	58	
605.17414	138	1+
605.36860	66	
608.54046	40	
616.37220	114	
616.59818	54	
618.38290	74	
618.48587	54	
619.34602	108	1+
629.35600	70	
634.11705	46	
634.37883	812	1+
634.44822	124	
634.53067	42	
636.37828	94	
662.37085	648	1+
707.38311	90	
735.41002	52	
736.40241	84	
763.50024	100	
765.63343	60	
END IONS

###FS:    #m/z: 419.73281 #charge 2+
###MS: 4267
###MSMS: 4268
BEGIN IONS
TITLE=Cmpd 170, +MS2(419.7328), 23.8eV, 36.8min #4268
RTINSECONDS=2205.41
SCANS=4267-4268
PEPMASS=419.73281	372848
CHARGE=2+
210.12608	90	
213.08971	58	
215.14195	214	
219.12732	128	
220.11979	84	
221.11260	98	
222.09214	124	
224.09721	130	
225.17612	250	
229.11982	72	
230.12388	582	1+
230.18998	166	
237.17509	100	
241.17241	108	
242.20671	188	
248.13967	102	
248.23707	78	
249.12892	142	
252.89687	98	
253.17285	142	
256.08580	90	
256.13574	110	
258.12786	90	
258.96422	82	
259.11103	86	
267.21352	58	
270.10232	98	
274.14311	78	
286.14218	108	
286.18262	46	
287.21857	96	
288.10896	112	
292.17072	86	
296.17243	84	
297.12607	108	
303.14640	364	1+
303.38177	106	
310.22556	78	
313.16433	86	
316.85588	68	
318.19066	128	
320.17505	84	
320.20597	84	
324.19004	128	
324.28458	62	
330.67236	50	
331.16092	392	1+
335.17950	196	
336.20280	80	
336.91510	116	
343.16095	114	
343.20151	68	
343.26054	116	
346.91698	60	
348.90689	48	
349.20598	90	
349.24230	64	
351.20458	82	
353.23986	72	
353.68090	38	
354.22401	56	
359.19773	96	
360.17010	230	
362.16733	68	
365.87765	92	
365.97910	76	
371.24598	86	
372.18944	42	
374.88840	46	
376.20347	66	
377.19854	1320	1+
378.10923	48	
379.27526	42	
382.25676	94	
386.19339	66	
387.24319	80	
387.28570	54	
390.18922	86	
394.18306	60	
394.22657	52	
396.90986	76	
400.91708	86	
403.23878	92	
405.26265	284	1+
417.25972	76	
418.23563	90	
425.27010	70	
426.25066	82	
434.22611	122	
436.22900	56	
439.13507	88	
442.27814	66	
444.26298	76	
448.23049	66	
449.25475	98	
449.29095	82	
451.28859	54	
452.27053	72	
453.30373	102	
455.26215	78	
459.32952	102	
461.28431	54	
462.28516	112	
462.48059	62	
464.30137	76	
469.26013	60	
473.25709	250	
478.26347	84	
489.30528	76	
490.28645	194	
490.33881	56	
491.28181	116	
499.40497	78	
503.31654	56	
506.31360	180	1+
507.31923	128	1+
516.29894	94	
518.27456	68	
518.33219	102	
520.31598	48	
520.35791	60	
531.57023	48	
535.26828	42	
547.33315	142	
548.31369	116	
549.29042	76	
550.30658	98	
550.65813	54	
561.32721	70	
563.33181	364	1+
573.31791	320	1+
573.36478	108	
574.45737	44	
582.51525	74	
583.35193	80	
590.34860	94	
590.41466	66	
591.34933	610	1+
591.42361	106	
591.68471	64	
593.04715	40	
600.36154	84	
601.08758	64	
601.41486	114	
608.35739	56	
618.35223	354	1+
618.47555	42	
620.41028	40	
634.39412	380	1+
635.49665	52	
636.38508	94	
648.39117	86	
662.37434	634	1+
662.47478	80	
663.34070	60	
663.47671	70	
663.67961	78	
664.38134	100	
664.44369	72	
680.39057	46	
682.51031	132	
735.52562	136	
746.40618	52	
END IONS

###FS:    #m/z: 419.73281 #charge 2+
###MS: 4269
###MSMS: 4270
BEGIN IONS
TITLE=Cmpd 171, +MS2(419.7328), 23.8eV, 36.8min #4270
RTINSECONDS=2206.03
SCANS=4269-4270
PEPMASS=419.73281	366504
CHARGE=2+
202.11464	164	
210.15921	88	
211.16606	128	
213.11236	116	
215.16135	136	
215.23889	104	
219.12061	96	
220.12009	206	
221.09442	352	
221.14190	102	
222.11566	96	
223.14576	102	
225.17612	380	
228.17156	104	
230.12010	748	1+
230.20394	140	
230.25878	94	
232.16011	146	
234.67071	170	
237.18401	94	
242.12402	98	
242.15996	86	
242.21027	144	
244.10422	128	
244.65588	108	
247.14577	112	
248.12468	94	
249.12768	212	
249.90427	90	
250.13170	102	
251.18467	88	
252.17992	114	
253.19400	100	
255.11981	140	
256.15608	116	
256.26120	96	
259.11217	126	
259.65810	146	
268.17302	98	
268.96872	86	
269.20976	108	
270.19456	118	
271.11673	94	
271.18150	138	
272.62965	82	
277.12116	104	
280.19466	126	
281.16227	160	
282.18707	104	
287.13758	266	
287.22138	110	
288.11459	106	
291.16304	82	
298.18554	102	
301.12521	92	
303.14903	758	1+
309.95676	96	
310.19597	108	
310.91002	104	
313.05294	88	
313.16016	280	1+
318.15071	100	
318.89410	92	
320.18695	192	
324.15858	92	
325.29309	88	
326.22712	102	
329.16053	98	
331.17443	434	1+
335.17752	110	
335.29749	126	
336.20132	130	
336.83308	84	
336.92891	94	
337.18938	92	
343.13815	84	
343.32701	90	
349.21037	502	1+
353.24026	130	
354.22704	138	
360.17581	934	1+
360.27827	116	
363.20733	92	
365.87437	86	
370.25923	110	
375.16936	82	
377.20111	3272	1+
378.89179	106	
379.24830	122	
381.23934	142	
382.21090	106	
386.18494	128	
387.21838	102	
394.22556	204	
397.28817	82	
397.40240	86	
400.88334	112	
402.26860	100	
405.25852	84	
406.26362	184	
410.24570	110	
414.28081	174	
420.99725	94	
425.25296	100	
425.32319	84	
430.23551	528	1+
442.32252	82	
445.27515	242	1+
448.23823	152	
448.28778	140	
449.22855	90	
450.31360	128	
455.28054	96	
460.23636	82	
460.32916	90	
462.29305	1048	1+
472.27267	106	
473.26210	252	
474.31366	96	
478.25104	174	
478.31219	90	
480.29803	84	
482.30132	94	
488.26665	84	
489.29986	198	
489.40952	98	
490.28671	210	
491.29897	152	
499.34075	122	
502.28576	82	
504.32127	90	
507.30686	210	1+
509.28496	116	
512.30476	96	
515.33605	84	
516.32260	180	
517.29538	126	
518.30604	362	1+
519.30827	246	1+
527.30361	92	
531.27247	150	
531.36253	82	
532.29904	236	1+
534.30787	276	
547.30022	358	1+
547.42026	116	
549.28566	198	
551.35343	82	
563.34325	654	1+
563.46133	84	
573.33389	532	1+
576.31368	120	
590.35100	212	
591.33897	1282	1+
600.34486	206	1+
601.42977	132	
604.31726	84	
605.49259	82	
608.36375	226	
609.44004	86	
616.40959	82	
618.35538	420	1+
618.43297	162	
620.40640	94	
633.37823	214	1+
634.37915	2148	1+
644.37945	156	1+
644.41780	80	
648.35536	228	1+
662.38245	650	
663.38184	502	
691.38312	144	1+
717.41890	218	1+
718.43339	148	1+
719.41899	134	
745.43011	92	
822.04323	204	
END IONS

###FS:    #m/z: 419.73320 #charge 2+
###MS: 4272
###MSMS: 4273
BEGIN IONS
TITLE=Cmpd 172, +MS2(419.7332), 23.8eV, 36.8min #4273
RTINSECONDS=2207.18
SCANS=4272-4273
PEPMASS=419.73320	364336
CHARGE=2+
196.83027	100	
209.09581	98	
210.09962	116	
213.09855	82	
219.08539	112	
219.11780	164	
222.09749	294	
222.13093	124	
223.14109	112	
225.17633	754	1+
228.18769	124	
228.63629	162	
230.11792	920	1+
231.64845	128	
232.12182	144	
232.17043	92	
232.65248	108	
236.16131	94	
237.16784	112	
238.12776	92	
240.14638	124	
242.13619	84	
242.20777	280	
243.25980	122	
244.67100	108	
245.17259	82	
246.31396	94	
247.10857	104	
249.13860	288	
251.00424	90	
253.17268	164	
256.12796	126	
259.15461	172	
262.98981	130	
268.16997	108	
270.10577	84	
270.21436	98	
272.94166	94	
275.15471	84	
282.17158	98	
286.11687	98	
287.65899	122	
288.21313	86	
303.14995	710	1+
303.21085	98	
304.22341	118	
309.25522	84	
310.22616	280	
311.21628	192	
314.19255	108	
314.88373	98	
319.18482	90	
320.01523	126	
320.18464	150	
321.16867	148	
323.14312	94	
324.86859	80	
326.23712	128	
327.25413	152	
328.19387	110	
328.25547	92	
329.87671	86	
331.17840	192	
334.20019	320	1+
338.19302	90	
341.13952	86	
343.25455	158	
344.25925	130	
346.20983	90	
349.20031	368	
350.20450	218	
350.31591	88	
353.23740	280	
354.23432	126	
358.16317	128	
360.02549	102	
360.17242	1020	1+
361.21826	108	
365.18614	120	
369.15837	164	
369.21111	86	
370.25805	226	
371.24315	96	
374.98620	116	
376.21382	88	
376.91534	142	
377.20010	3684	1+
377.32902	86	
378.25701	174	
378.92234	94	
380.25852	90	
381.23222	80	
385.23218	86	
386.19964	92	
387.23933	96	
388.25896	132	
390.90611	102	
395.22123	78	
396.91517	116	
397.30704	112	
399.28629	184	
400.83812	156	
402.87126	96	
403.21431	496	1+
405.27298	254	
406.22412	78	
406.29338	106	
410.73093	82	
426.26205	122	
428.26512	96	
433.23578	154	
442.28969	90	
443.23403	112	
444.23463	80	
445.26947	318	1+
448.23514	134	
450.29054	94	
452.30243	106	
455.25116	80	
459.30070	90	
462.29391	340	
463.29479	300	
478.24417	238	1+
478.30637	92	
481.38394	82	
488.31389	96	
489.25216	82	
489.29709	188	
490.28115	682	1+
492.30819	92	
492.42905	102	
499.30021	116	
501.30398	98	
502.30442	306	1+
503.30655	252	1+
505.28740	224	1+
509.27312	82	
513.32840	108	
514.26957	86	
516.31010	160	
519.31647	130	1+
534.30739	220	
541.30151	100	
543.34895	88	
544.31737	90	
547.31479	434	
547.36275	220	1+
549.97650	78	
552.34788	96	
556.46584	90	
558.32643	90	
563.34715	472	1+
563.41713	94	
566.30971	90	
573.31839	318	1+
574.38836	164	
584.32447	108	
590.34300	1188	1+
591.33865	914	1+
600.34540	100	
600.39258	94	
602.38195	80	
604.33566	98	
608.35725	86	
609.34734	88	
616.36339	198	1+
618.35388	690	1+
619.41400	102	
634.38658	1348	1+
635.38907	924	1+
646.36302	262	1+
647.36513	160	1+
662.38076	1056	1+
662.46663	204	
689.40302	94	
735.42078	84	
END IONS

###FS:    #m/z: 419.73297 #charge 2+
###MS: 4274
###MSMS: 4275
BEGIN IONS
TITLE=Cmpd 173, +MS2(419.7330), 23.8eV, 36.8min #4275
RTINSECONDS=2207.82
SCANS=4274-4275
PEPMASS=419.73297	365514
CHARGE=2+
165.14222	108	
211.15154	90	
212.10297	98	
213.09037	82	
215.14303	482	
215.17765	86	
217.11798	150	
219.02239	90	
219.12303	188	
220.13968	102	
221.09714	454	1+
225.17437	700	1+
225.23805	84	
227.17761	100	
230.11928	1004	1+
230.19453	110	
231.17723	102	
231.67478	150	
232.16777	90	
235.03717	116	
235.11015	104	
237.62598	120	
240.09613	108	
240.17393	116	
242.13790	190	
242.19919	106	
243.20838	162	
244.10007	194	
244.67665	136	
247.10989	168	
248.12945	610	1+
249.13361	408	1+
253.17939	98	
256.13592	90	
257.13653	88	
274.23060	108	
274.94084	86	
276.13483	86	
276.93415	90	
278.21535	104	
280.17189	100	
282.16843	132	
286.17147	196	
287.01374	128	
287.14255	82	
287.22211	400	1+
288.15369	100	
292.15363	106	
292.19523	142	
296.12404	108	
296.18491	138	
303.15056	790	1+
307.00620	120	
309.19425	396	1+
314.16765	128	
315.23751	112	
317.16540	140	
318.97285	86	
320.17832	414	
326.22016	232	
326.27926	114	
330.16283	578	1+
330.85692	94	
334.19490	370	1+
337.17090	98	
342.18829	100	
342.21988	134	
343.25326	106	
343.28569	102	
348.92558	82	
349.20277	458	
350.19660	208	
350.91452	84	
352.25566	144	
353.22793	130	
353.89270	134	
354.25751	120	
360.17216	1434	
360.23512	162	
361.20526	154	
366.23007	106	
369.19587	116	
370.26635	184	
371.25262	138	
371.83918	110	
372.27126	84	
373.84960	86	
373.87814	286	1+
377.20048	4346	1+
377.86132	90	
378.77871	100	
378.89227	194	
381.90458	102	
386.19275	104	
387.19839	90	
395.84325	110	
395.89749	188	1+
398.26756	88	
400.93854	102	
402.96453	112	
403.21287	134	
404.22265	134	
405.26456	164	1+
411.22524	90	
417.25458	102	
425.26411	100	
426.24485	252	1+
427.20621	148	
430.24727	116	
431.27917	86	
433.23302	164	
433.29691	98	
434.22220	258	
445.25776	208	
447.29065	82	
448.25256	158	
448.33168	140	
449.21033	104	
450.29807	150	
454.26595	96	
457.27609	96	
457.64597	154	
460.24037	140	
460.28981	122	
461.22323	132	
462.29615	1186	1+
462.35740	102	
462.44104	106	
476.21807	100	
477.25739	310	1+
478.25420	196	1+
489.30540	204	
490.28255	808	1+
492.32994	98	
494.26031	104	
499.29688	92	
499.36645	120	
506.32711	202	1+
514.26977	86	
516.28423	256	1+
517.33198	196	
517.49580	82	
518.32605	516	1+
521.28448	92	
528.30349	326	1+
529.30840	226	1+
532.27401	102	
535.31630	146	
540.42861	84	
546.30863	106	
547.32956	524	1+
549.28255	250	
556.29031	94	
556.39997	122	
561.30186	90	
563.33976	1002	1+
573.32536	1230	1+
573.40770	108	
574.73447	154	
576.33093	82	
583.33788	94	
590.40100	218	
590.50406	94	
591.34228	896	1+
592.60576	100	
592.75187	98	
599.33012	82	
600.36637	164	
603.45747	106	
611.08895	134	
618.35826	700	1+
622.60828	164	
634.38151	2076	1+
645.35058	94	
649.47605	104	
662.37401	1418	1+
662.46430	102	
662.48629	92	
662.53610	128	
687.38427	88	
720.43347	114	
735.42474	206	1+
761.44733	144	1+
END IONS

###FS:    #m/z: 419.73269 #charge 2+
###MS: 4276
###MSMS: 4277
BEGIN IONS
TITLE=Cmpd 174, +MS2(419.7327), 23.8eV, 36.8min #4277
RTINSECONDS=2208.48
SCANS=4276-4277
PEPMASS=419.73269	361000
CHARGE=2+
197.89885	102	
207.19393	98	
208.14407	132	
210.16605	204	
215.13523	94	
216.11912	84	
216.14443	132	
217.13109	264	
219.11521	458	1+
221.09735	252	1+
225.12677	160	
225.17257	622	
225.20634	172	
225.27814	106	
226.20002	116	
228.14863	116	
229.14099	92	
231.11644	222	
237.09841	90	
237.18414	120	
242.13565	118	
242.21275	162	
244.09259	106	
246.68409	116	
247.17449	94	
248.14314	156	
249.12877	458	1+
249.18559	84	
256.13540	178	
259.65693	92	
266.18083	106	
267.16590	394	1+
270.11733	248	
270.23642	102	
270.67702	156	
271.20765	134	
272.16564	88	
273.19173	106	
274.14102	128	
274.20108	112	
274.28334	82	
278.16054	92	
278.19784	92	
279.15764	82	
284.13378	96	
286.18160	92	
286.69788	106	
287.14063	216	
287.17288	106	
287.22498	112	
288.14586	134	
291.23375	86	
295.14659	146	
295.19185	84	
297.12446	104	
300.14857	102	
301.23525	80	
303.15006	1030	1+
305.22255	140	
306.19162	110	
309.19022	92	
313.14878	130	
317.15746	306	1+
317.70293	156	
320.17551	182	
324.90545	82	
325.13785	140	
326.21438	270	
327.25242	138	
331.16769	438	1+
333.17949	228	1+
343.24814	84	
345.69403	166	
346.24247	82	
346.93697	90	
347.21108	82	
348.86697	90	
349.20189	652	
349.25621	230	
353.23350	268	
354.22080	142	
355.21221	152	
356.89786	84	
358.82107	144	
360.17446	1480	1+
370.26039	294	1+
372.24526	88	
373.22410	86	
374.22125	94	
377.20066	4772	1+
377.29505	144	
379.89419	98	
384.17058	106	
385.22450	96	
386.17671	114	
388.23778	98	
388.28670	148	
394.23172	84	
396.21954	98	
396.91396	112	
397.27229	92	
400.20671	82	
403.22878	190	
405.26205	876	1+
408.80216	104	
415.24626	106	
416.20058	198	
425.26802	110	
426.25561	160	
430.25246	298	1+
433.22935	88	
434.23893	146	
434.29602	84	
438.21291	88	
442.28088	172	
443.20956	172	
444.25895	116	
445.26290	298	1+
448.24679	302	1+
450.29965	104	
451.30084	208	
455.26742	116	
459.25119	1376	1+
460.23217	400	1+
462.29433	940	1+
465.48841	86	
466.30049	182	
471.31222	134	
473.25938	182	
478.26720	102	
489.28474	656	1+
490.28642	552	1+
492.29745	80	
499.32953	138	
504.31997	120	
507.30821	346	1+
516.30169	240	1+
518.31287	316	1+
519.41336	94	
529.45857	82	
530.28754	104	
530.48150	96	
532.31090	214	1+
546.31160	714	1+
547.39684	160	1+
547.53736	82	
548.03573	80	
549.27810	140	
555.33487	82	
557.32292	86	
563.34285	1048	1+
563.40014	128	
565.14938	160	
573.32542	610	1+
575.30046	94	
575.33811	106	
579.33259	96	
583.33650	116	
590.33950	1480	1+
591.34156	1134	1+
593.48093	88	
600.37633	148	
601.32994	80	
604.78087	210	1+
615.38732	88	
616.36119	210	
618.34862	224	
618.46985	98	
619.36177	218	
619.46048	86	
620.41106	152	
634.38070	1738	1+
634.48371	172	
634.54225	216	
634.59691	108	
662.37622	1288	1+
662.45754	148	
663.88115	94	
674.35800	80	
687.35716	104	
692.42515	132	
719.36985	102	
719.50163	122	1+
735.43252	186	1+
764.41403	126	
END IONS

###FS:    #m/z: 419.73250 #charge 2+
###MS: 4278
###MSMS: 4279
BEGIN IONS
TITLE=Cmpd 175, +MS2(419.7325), 23.8eV, 36.8min #4279
RTINSECONDS=2209.12
SCANS=4278-4279
PEPMASS=419.73250	366006
CHARGE=2+
206.11329	100	
212.10619	128	
215.14260	86	
216.14056	122	
219.11635	326	
221.09756	202	
222.09177	98	
224.18599	130	
225.17350	358	
229.15167	90	
229.86843	86	
230.11868	668	1+
234.20367	96	
238.13563	88	
241.17246	124	
242.20315	122	
244.10028	94	
244.66219	156	
246.96474	130	
247.10764	204	
248.12855	176	
249.12915	180	
249.16857	278	
253.17356	162	
253.66621	182	
256.13804	150	
258.14134	84	
258.67266	84	
262.11338	84	
262.16343	92	
268.17653	150	
270.11442	88	
273.16680	84	
274.13597	110	
277.12253	88	
278.18127	88	
285.88041	118	
287.16558	94	
287.21752	182	
288.17242	184	
290.15481	86	
296.13923	158	
300.13886	82	
303.15407	770	1+
303.30984	82	
303.76161	94	
306.15177	100	
306.90215	90	
308.22084	94	
309.18689	128	
311.69269	88	
313.15676	268	1+
315.68375	142	
320.18080	344	1+
321.91687	96	
322.21791	106	
322.89259	96	
326.22200	162	
326.65830	90	
327.23671	80	
329.17917	100	
329.25054	146	
329.87122	94	
331.16658	508	1+
331.24536	102	
334.18796	80	
336.21040	162	
336.25361	80	
336.89491	102	
340.18652	98	
342.20159	102	
343.19947	108	
343.24837	230	
344.24527	144	
347.21601	94	
349.20570	394	1+
349.24643	114	
352.91444	94	
353.23209	400	1+
353.32948	92	
353.87406	136	
355.23260	82	
360.16987	626	
360.92690	88	
361.17626	314	
363.20057	88	
375.28734	92	
377.20087	3184	1+
377.32940	148	
378.88141	144	
379.88394	102	
386.21862	90	
387.18599	92	
388.27808	82	
390.22107	86	
395.89140	100	
396.90395	150	
397.04691	104	
399.23126	214	
400.84515	96	
403.22328	184	
404.21069	164	
405.26266	206	1+
409.15559	130	
410.73057	82	
414.29048	120	
415.19736	98	
416.22260	82	
416.43952	112	
424.26186	98	
430.32758	122	
431.37823	98	
433.22420	82	
434.21814	112	
442.27284	88	
443.20977	126	
445.26645	114	
448.25596	148	
449.26545	82	
450.25597	150	
455.27632	92	
460.24997	106	
460.28821	86	
462.29673	754	1+
471.30904	100	
473.25533	80	
477.25181	80	
479.25052	184	
487.27480	96	
489.29936	108	
490.28869	640	1+
498.31409	118	
499.27611	170	
507.31608	182	
511.34205	104	
514.23823	106	
516.29931	386	1+
525.31624	134	
528.31068	102	
539.31421	110	
546.32563	448	1+
546.43940	88	
547.32729	374	1+
547.42877	90	
548.30248	144	1+
549.26156	104	
556.40464	104	
557.30225	82	
563.33456	540	1+
573.32707	250	
573.40741	246	1+
574.32042	198	
582.31897	86	
583.30633	104	
590.34961	398	
591.34407	972	1+
591.44080	250	1+
600.29638	126	
602.33845	102	
618.35157	596	1+
620.41219	130	
632.37512	114	
634.38139	2120	1+
634.45711	84	
634.62902	84	
635.54362	92	
662.38009	574	1+
662.46103	150	
662.51268	80	
663.47529	108	
677.40892	102	
681.37136	84	
691.40779	142	1+
735.43436	140	1+
740.47678	296	1+
763.42285	172	1+
END IONS

###FS:    #m/z: 419.73335 #charge 2+
###MS: 4282
###MSMS: 4283
BEGIN IONS
TITLE=Cmpd 176, +MS2(419.7333), 23.8eV, 36.8min #4283
RTINSECONDS=2210.85
SCANS=4282-4283
PEPMASS=419.73335	358748
CHARGE=2+
186.83139	100	
209.10374	108	
210.16318	106	
215.14116	140	
219.12929	200	
220.11378	132	
221.04446	96	
221.09755	270	
225.18370	404	1+
226.24003	128	
228.14731	104	
230.11896	1318	1+
233.13226	104	
234.05509	94	
236.18255	86	
237.20097	90	
240.11247	106	
240.20607	140	
242.20161	308	
244.65171	90	
248.12580	598	1+
249.12959	472	1+
249.20188	160	
253.19673	90	
255.18356	126	
256.13105	146	
258.14537	106	
258.17417	98	
260.67407	92	
267.18891	92	
268.12841	100	
270.11685	122	
270.20609	182	
271.15297	92	
272.18617	104	
273.67895	90	
274.16069	92	
276.13872	98	
277.12123	88	
278.15555	258	
285.93436	98	
286.12060	96	
286.17537	124	
287.14039	158	
287.22368	264	
288.13243	198	
289.09603	98	
295.17227	98	
296.12471	94	
296.67240	198	
302.17061	94	
302.31175	100	
303.15092	804	1+
303.71207	92	
304.12433	134	
309.19544	94	
313.17547	96	
315.17014	114	
317.17194	152	
320.17881	238	
321.18928	96	
326.21387	124	
326.27558	106	
327.22657	150	
331.16659	174	
331.20827	178	
332.17615	108	
333.20405	198	
335.18653	306	1+
337.19111	116	
337.94703	86	
341.18505	120	
342.15260	244	1+
349.15335	98	
349.19654	156	
353.23963	214	
354.21985	390	1+
356.89720	92	
356.95684	90	
360.11966	122	
360.17560	1210	1+
360.26923	90	
364.92661	92	
370.24613	520	1+
372.18089	102	
377.20065	4802	1+
377.32757	296	1+
379.88960	96	
380.24738	118	
382.93053	94	
386.18460	88	
386.92862	98	
392.86543	114	
396.90591	126	
398.40739	92	
400.19215	108	
400.95891	106	
403.20982	194	
404.24239	116	
405.27295	256	
408.87026	100	
411.24200	134	
415.21534	144	
415.28735	124	
417.23448	126	
420.24322	128	
427.18258	92	
432.24672	120	
433.23128	170	
434.22818	94	
442.27450	206	
442.34413	92	
444.25574	102	
445.26341	120	
448.24081	106	
450.30324	118	
451.29209	100	
455.25010	124	
462.29039	1408	1+
462.42359	102	
472.28471	100	
473.26559	322	
478.25171	220	
479.25330	196	
482.26689	98	
482.38351	102	
488.30078	92	
489.29676	140	
489.36049	152	
490.28614	630	1+
491.46389	96	
496.30044	112	
501.31453	92	
503.32401	132	1+
505.25170	88	
507.30430	130	
508.31421	120	
516.30291	206	
519.30770	244	1+
523.28306	96	
528.30865	220	1+
531.27908	154	
532.33599	110	
538.25630	86	
544.31528	744	1+
547.31381	634	1+
547.34300	284	
548.31397	424	1+
559.41419	122	
561.31491	102	
562.38513	98	
563.34304	1196	1+
564.44845	104	
570.93795	156	
573.31865	984	1+
574.40295	120	
575.38219	86	
579.31319	116	
590.34507	1400	1+
591.34467	962	1+
591.41261	220	
599.34291	200	1+
600.35274	136	1+
603.33626	182	
616.36555	186	1+
618.36888	236	
619.35460	200	
620.50531	94	
634.37860	1876	1+
634.55914	182	1+
662.37317	1232	1+
662.49408	138	
663.55151	108	
664.60768	90	
664.65783	110	
674.36614	178	
685.16699	164	
691.44186	144	
692.42130	94	
735.46301	130	
END IONS

###FS:    #m/z: 419.73333 #charge 2+
###MS: 4287
###MSMS: 4288
BEGIN IONS
TITLE=Cmpd 177, +MS2(419.7333), 23.8eV, 36.9min #4288
RTINSECONDS=2213.08
SCANS=4287-4288
PEPMASS=419.73333	387866
CHARGE=2+
203.07948	86	
205.10458	96	
215.12973	144	
219.12286	144	
219.17781	46	
220.11041	250	
221.10054	114	
222.09897	72	
225.17863	92	
228.13700	290	
230.11685	630	
242.15928	94	
242.20973	160	
244.10575	118	
248.13340	84	
249.12218	202	
252.16259	58	
253.17844	130	
258.64505	40	
261.16088	106	
268.17233	112	
268.22452	108	
282.19280	90	
282.67904	76	
286.18062	168	
287.12977	108	
288.13673	88	
288.23844	46	
291.13431	134	
297.12284	36	
298.08656	108	
303.14680	140	
303.20361	40	
303.89405	70	
304.15139	82	
309.20523	56	
310.22128	74	
312.34475	54	
320.18591	46	
322.14708	98	
329.25515	46	
330.92546	80	
331.16967	92	
332.17849	182	
332.98320	74	
334.18655	80	
334.23428	94	
335.16660	68	
336.17218	118	
341.19904	88	
343.31805	48	
344.14057	34	
345.16807	130	
345.25041	88	
348.69500	38	
349.20441	312	
353.23337	374	1+
354.91196	126	
356.84286	104	
359.18478	120	
360.18133	286	
361.20736	40	
362.19596	102	
371.23829	96	
371.31480	124	
372.16860	80	
372.25987	58	
373.24992	78	
374.18951	80	
374.88411	72	
376.92171	52	
377.19990	1480	1+
377.25825	80	
377.31263	64	
377.36960	112	
378.09492	54	
383.86728	74	
384.98370	94	
385.63274	64	
386.18992	80	
387.18793	90	
389.13120	84	
395.21696	114	
397.24495	56	
400.21919	96	
403.21216	160	
404.22608	186	
407.24603	58	
414.28674	64	
416.34243	70	
419.19857	96	
430.00499	64	
431.21019	34	
433.91961	40	
434.22902	72	
436.23001	56	
445.24249	62	
445.28313	64	
446.35941	38	
448.27355	48	
448.94759	44	
450.29928	82	
452.28629	98	
454.29887	66	
459.28013	62	
460.30380	82	
461.25078	52	
462.28675	352	1+
462.99255	80	
470.22707	78	
471.34401	44	
472.27983	90	
473.26121	44	
474.27336	40	
478.24830	168	
489.30296	38	
490.29142	168	
490.35114	54	
491.32361	64	
498.37517	50	
499.30089	82	
507.31798	86	
513.29220	90	
516.36228	92	
517.30508	86	
519.31295	62	
519.47975	62	
528.29357	52	
529.30067	48	
531.31989	68	
543.37459	64	
546.31613	64	
547.29333	126	
547.34690	120	
549.36181	46	
557.34091	72	
561.32212	58	
563.07208	52	
563.33491	520	1+
568.37433	56	
572.33800	80	
573.32073	194	
573.49922	76	
574.31569	278	1+
590.34527	604	1+
591.43450	66	
591.49326	54	
593.91820	36	
603.34842	58	
604.34795	78	
618.35728	340	1+
620.35586	74	
634.39670	524	1+
634.57164	74	
636.38048	76	
662.37900	372	1+
662.55098	72	
719.37763	86	
736.40295	90	
END IONS

###FS:    #m/z: 419.73336 #charge 2+
###MS: 4290
###MSMS: 4291
BEGIN IONS
TITLE=Cmpd 178, +MS2(419.7334), 23.8eV, 36.9min #4291
RTINSECONDS=2214.23
SCANS=4290-4291
PEPMASS=419.73336	372782
CHARGE=2+
202.61541	118	
203.05989	102	
203.09027	118	
205.12073	134	
208.14226	180	
210.19129	112	
211.15140	80	
219.11208	142	
219.17864	84	
221.09612	282	
221.19743	88	
225.17546	404	1+
226.08159	86	
228.10103	122	
230.11893	1698	1+
230.62953	116	
232.14696	156	
233.10661	102	
235.02463	84	
238.14409	98	
242.20342	298	
244.08867	88	
244.13054	78	
244.68000	114	
248.14179	146	
249.13149	668	
253.16048	92	
253.18989	100	
253.65830	192	
256.13594	174	
258.17067	80	
259.13029	84	
261.15458	326	1+
265.05858	98	
266.14289	90	
268.17224	118	
269.18703	92	
270.19935	196	
274.14188	156	
277.25691	98	
278.15823	160	
279.11876	130	
286.12079	88	
287.10728	102	
287.23742	158	
287.28995	88	
289.13058	102	
290.89223	90	
295.17847	96	
296.13290	180	
297.94435	86	
303.15001	1050	1+
303.23535	118	
303.89172	166	
309.17753	130	
309.25953	124	
316.18130	100	
317.23582	82	
320.18780	206	
325.23597	78	
325.28151	126	
326.16695	88	
326.24937	90	
329.23624	122	
331.16840	412	
332.17325	182	
332.36960	134	
334.20047	112	
335.17983	234	
336.20763	178	
343.24486	386	1+
349.20040	902	1+
351.18615	156	
351.90416	84	
352.09166	92	
353.23144	314	
359.18420	134	
360.17400	1260	1+
360.28353	100	
363.87772	100	
365.89338	174	
370.25909	248	
371.24917	234	
376.98342	78	
377.20014	4486	1+
377.28488	140	
378.89938	86	
381.22611	100	
386.18849	106	
389.20454	102	
390.22586	102	
390.85993	110	
390.90810	78	
391.24890	82	
394.23247	96	
394.87370	96	
395.81291	80	
396.91192	106	
397.25551	116	
402.23282	130	
402.89206	86	
403.21628	448	1+
405.25598	132	
410.73163	138	
411.22375	164	
414.27791	94	
415.23398	78	
417.20425	138	
420.87181	86	
425.33355	96	
427.29163	100	
428.25908	90	
430.24892	212	1+
433.25119	198	
434.22933	92	
435.22363	102	
442.29062	104	
445.26151	98	
448.24124	176	
455.25549	90	
460.24058	122	
462.29123	878	1+
463.35584	150	
463.41257	80	
470.21415	82	
472.29663	150	1+
478.24577	516	1+
478.31694	104	
490.29073	778	1+
491.41660	96	
494.23113	114	
499.34375	132	
505.28486	228	
507.31911	302	1+
516.34296	90	
517.30649	196	1+
519.31900	98	
526.33401	146	
528.29910	200	
530.27512	86	
533.31885	638	1+
534.40154	94	
545.33148	110	
546.32509	122	
546.37748	84	
547.30790	668	1+
548.35581	246	
550.30004	100	
556.32747	80	
557.33101	112	
559.30739	104	
560.33243	80	
561.29238	112	
563.34629	886	1+
573.32066	972	1+
573.57503	82	
578.33996	98	
583.32864	88	
590.34216	1652	1+
590.42880	98	
591.34178	1244	1+
591.44989	96	
598.26096	152	1+
599.32963	228	1+
600.35965	314	1+
606.37052	78	
617.39692	78	
618.37162	736	1+
618.47539	92	
622.34377	78	
629.38260	88	
634.38246	2214	1+
644.35297	330	1+
647.44151	88	
656.36859	214	1+
659.62629	100	
662.38140	1736	1+
680.39186	88	
739.97087	132	
751.48453	122	1+
752.83330	134	1+
765.40201	96	
END IONS

###FS:    #m/z: 419.73342 #charge 2+
###MS: 4299
###MSMS: 4300
BEGIN IONS
TITLE=Cmpd 179, +MS2(419.7334), 23.8eV, 37.0min #4300
RTINSECONDS=2218.64
SCANS=4299-4300
PEPMASS=419.73342	368800
CHARGE=2+
206.11105	80	
213.10619	86	
219.06200	158	
219.12120	102	
221.09861	98	
225.17423	568	1+
228.15619	84	
231.14414	134	
231.17580	84	
231.66613	268	
233.11207	98	
234.14060	118	
236.16104	78	
237.18844	128	
238.12249	150	
241.11589	106	
242.20212	264	
243.20548	156	
243.76794	118	
247.11552	112	
248.13426	86	
249.13033	524	
250.13509	314	
251.66248	126	
253.17271	108	
254.91474	102	
260.16521	80	
270.10859	100	
270.19766	104	
271.15672	120	
272.91540	86	
274.15400	114	
275.17757	82	
275.64980	120	
278.16288	160	
282.17607	298	
287.17470	84	
287.23142	100	
288.21736	110	
288.80628	80	
291.15747	80	
293.15968	88	
293.66688	88	
296.12448	98	
298.12279	94	
300.13895	84	
303.15189	464	1+
303.21248	84	
307.18153	90	
315.15508	84	
317.18844	78	
320.18062	288	1+
320.31177	80	
322.14865	198	
326.22101	144	
327.21837	98	
327.25315	378	1+
329.96182	106	
330.99193	106	
331.18145	88	
332.18405	88	
334.19402	174	
335.18887	152	
336.18604	126	
336.22551	124	
337.21259	82	
337.68552	116	
337.97582	98	
341.03014	84	
342.19955	106	
343.16415	148	
343.24442	84	
344.25804	216	
346.19911	110	
346.23119	78	
349.20722	564	
351.10281	96	
353.22524	632	1+
354.85160	82	
354.89702	78	
360.17205	1278	1+
360.24626	174	
361.25965	118	
361.92237	106	
365.85399	126	
368.90934	82	
371.24838	102	
377.20069	3876	1+
377.32909	100	
383.22782	116	
386.19083	156	
389.20585	102	
391.85571	78	
393.86522	102	
395.21509	104	
397.27190	108	
399.26243	82	
400.86976	90	
400.91968	98	
401.91635	90	
403.21501	310	
405.22469	82	
405.26521	294	
406.18308	98	
406.27891	342	
407.23198	84	
414.31356	90	
416.19846	102	
425.19857	82	
434.22859	198	1+
436.21849	104	
439.28345	108	
442.27909	110	
445.26308	106	
448.26500	184	
450.28208	276	
455.28568	84	
459.24923	826	1+
460.23032	78	
461.23535	98	
462.28676	1182	1+
462.34772	186	
472.32536	90	
473.27838	110	
474.27167	306	
476.30856	104	
478.24330	80	
478.37133	84	
479.24609	180	
489.30512	128	
490.28535	880	1+
490.37997	84	
499.28037	86	
502.28136	104	
506.31176	316	1+
507.32089	200	1+
515.33703	78	
516.29868	322	1+
518.34526	78	
519.30579	420	1+
532.28018	102	
533.33149	114	
534.31416	98	
539.28693	90	
545.04133	188	
546.29898	80	
547.31049	716	1+
549.47518	86	
552.34284	86	
556.30242	124	
557.32611	114	
561.34547	218	
563.33903	486	1+
573.32507	932	1+
574.32755	628	1+
575.37235	84	
584.33615	80	
590.35843	320	
591.34402	1324	1+
599.33854	328	1+
600.39606	112	
600.46783	92	
601.33846	94	
618.36611	768	1+
619.44478	80	
620.36684	210	
628.48489	86	
630.33361	136	1+
634.38260	2076	1+
650.32982	86	
650.63993	102	
662.37523	1308	1+
662.45666	210	
665.42034	80	
680.39602	92	1+
720.99142	170	
END IONS

###FS:    #m/z: 419.73382 #charge 2+
###MS: 4317
###MSMS: 4318
BEGIN IONS
TITLE=Cmpd 180, +MS2(419.7338), 23.8eV, 37.1min #4318
RTINSECONDS=2227.79
SCANS=4317-4318
PEPMASS=419.73382	330012
CHARGE=2+
205.41613	100	
211.14649	86	
212.10618	88	
213.13276	80	
218.10970	96	
219.11652	628	
221.10061	406	
225.17818	450	
228.13631	108	
230.12093	692	
230.15955	164	
231.67111	154	
232.12898	102	
242.12356	96	
242.21184	138	
243.20378	106	
244.09929	104	
245.16464	128	
248.12776	334	
249.13489	210	
252.18807	106	
253.17688	254	
254.20617	78	
256.13206	114	
261.15767	122	
262.12167	82	
264.12334	120	
268.17635	90	
269.17898	84	
270.11927	102	
271.13731	88	
274.15862	146	
278.17262	152	
281.00423	106	
282.17115	136	
282.20173	94	
282.94764	80	
287.13399	112	
287.22704	392	1+
292.21129	96	
294.18618	90	
296.16686	80	
299.05282	126	
300.13727	82	
301.23647	82	
303.15197	882	1+
303.20859	124	
303.89366	92	
304.24648	78	
306.88558	120	
309.24744	82	
310.23172	216	
310.28051	104	
315.14309	80	
316.17593	90	
320.17123	176	
321.17833	90	
322.92998	98	
324.20005	102	
326.21386	180	
327.24253	120	
327.27949	132	
328.20808	78	
329.23122	96	
331.17335	356	1+
332.89729	78	
334.20033	76	
335.15967	78	
336.20053	326	1+
337.27243	86	
342.17542	108	
343.14628	96	
343.25364	224	1+
345.22668	120	
346.84874	148	
348.97447	102	
349.15612	76	
349.20555	668	1+
353.22218	352	1+
359.18358	88	
360.17532	1728	1+
364.91357	90	
367.21156	92	
368.90302	80	
370.40746	92	
372.24944	94	
374.85343	102	
375.23646	96	
376.22427	96	
376.97672	78	
377.20255	3494	1+
377.29254	112	
381.23196	78	
386.19859	148	
387.24248	80	
389.23709	82	
390.96277	80	
394.22604	78	
395.19186	82	
396.90587	84	
401.96489	78	
403.21715	162	
405.26945	120	
406.00692	84	
410.21527	84	
410.72599	100	
414.18067	98	
414.28798	362	
417.20059	328	1+
419.83950	104	
420.02794	142	
425.24765	332	1+
431.22513	130	
433.22085	142	
433.31052	100	
434.22749	216	
434.27308	128	
443.21470	188	
445.27405	88	
446.36119	88	
448.25436	344	1+
448.48618	86	
451.30451	106	
460.22741	130	
461.28891	94	
462.28821	772	1+
464.28960	152	
472.22674	124	
473.26001	232	
474.25012	100	
478.25033	288	1+
481.37298	96	
490.29403	530	1+
499.34683	86	
503.26889	110	
503.32397	150	
504.30208	102	
504.34811	92	
505.17868	78	
506.31925	124	
507.31440	158	
511.38588	96	
516.30186	164	
518.30579	222	1+
527.33419	98	
528.37635	78	
531.28478	190	1+
533.38568	88	
534.31119	132	
535.33080	84	
535.56599	80	
540.28877	90	
547.31208	678	1+
548.05391	124	
549.31352	100	
550.28773	80	
555.30857	98	
563.34159	792	1+
564.38855	150	
573.32565	924	1+
583.29961	142	1+
590.34029	1262	1+
590.43437	152	
591.33485	924	1+
591.58426	80	
600.36124	430	1+
608.35481	84	
616.37998	194	
617.35184	576	1+
629.36741	160	
634.38295	1730	1+
644.35426	170	
647.50835	108	
662.37887	1408	1+
671.94625	122	
675.39417	154	1+
692.37440	206	
745.41635	90	
END IONS

###FS:    #m/z: 482.19012 #charge 2+
###MS: 4939
###MSMS: 4940
BEGIN IONS
TITLE=Cmpd 181, +MS2(482.1901), 26.3eV, 42.6min #4940
RTINSECONDS=2558.57
SCANS=4939-4940
PEPMASS=482.19012	19198
CHARGE=2+
248.88374	54	
250.17919	110	
252.13400	90	
283.28087	100	
299.15145	104	
300.15329	94	
308.05596	122	
319.80103	78	
323.07615	104	
324.94396	74	
327.15272	46	
327.88076	90	
328.13851	96	
333.13312	92	
350.89777	146	
361.12260	110	
365.13098	70	
366.87595	58	
367.90060	50	
368.89847	140	
369.90901	100	
374.92538	34	
377.82934	70	
377.89102	100	
378.14593	54	
378.20287	100	
379.85797	92	
381.87734	54	
386.89237	90	
390.81743	34	
394.81494	116	
403.89349	80	
404.13695	300	
405.16241	108	
406.11515	84	
410.94902	64	
413.86249	98	
422.14658	66	
423.83675	92	
424.66908	112	
424.79497	88	
425.82994	64	
426.83641	154	
428.82117	58	
428.86571	254	
429.06435	40	
430.14232	100	
431.84411	78	
432.89099	48	
436.10453	72	
436.82249	68	
439.14256	58	
441.81576	36	
442.66137	38	
444.82895	206	
445.82773	106	
445.89824	70	
446.12950	32	
446.20454	80	
446.86930	184	
446.93787	38	
447.86510	78	
450.82531	84	
452.23840	56	
457.81661	154	
458.85588	48	
459.05948	40	
459.82953	36	
460.78353	34	
460.87195	68	
462.86333	122	
463.82004	80	
463.95395	118	
464.81116	56	
464.88735	36	
465.03267	82	
467.45849	40	
480.83959	94	
481.82453	92	
482.85293	152	
483.14846	114	
483.89382	96	
498.86223	58	
500.86870	66	
505.14117	54	
508.15464	66	
534.17219	74	
644.76095	36	
END IONS

###FS:    #m/z: 482.19004 #charge 1+
###MS: 4941
###MSMS: 4942
BEGIN IONS
TITLE=Cmpd 182, +MS2(482.1900), 26.3eV, 42.7min #4942
RTINSECONDS=2559.22
SCANS=4941-4942
PEPMASS=482.19004	24264
CHARGE=1+
194.52277	46	
213.01124	108	
215.60179	112	
217.03827	128	
223.15758	138	
280.89469	46	
284.10863	82	
284.90003	60	
296.19354	106	
301.09446	40	
302.06170	108	
326.91749	92	
327.13926	252	
327.32001	28	
331.85350	82	
368.90591	202	
369.17103	122	
374.94175	84	
378.14219	76	
379.07071	80	
386.89788	90	
392.90348	74	
394.33055	72	
400.13453	116	
404.12646	202	
404.87787	62	
407.82097	86	
416.13514	40	
422.14533	42	
423.77210	62	
425.66632	98	
425.82778	78	
426.89159	72	
428.85262	76	
430.16943	102	
437.67491	138	
443.84460	82	
444.83557	206	1+
446.82978	140	
446.87084	412	
446.94259	68	
447.21437	36	
448.90923	106	
452.80814	44	
454.15421	80	
459.13197	74	
462.84197	276	
464.83767	80	
464.87680	56	
475.16790	70	
477.82579	82	
480.84489	84	
481.83680	106	
482.82166	70	
482.88770	58	
483.15648	98	
483.23639	78	
486.27223	44	
486.89334	52	
END IONS

###FS:    #m/z: 482.18853 #charge 2+
###MS: 4943
###MSMS: 4944
BEGIN IONS
TITLE=Cmpd 183, +MS2(482.1885), 26.3eV, 42.7min #4944
RTINSECONDS=2559.85
SCANS=4943-4944
PEPMASS=482.18853	34524
CHARGE=2+
203.10896	60	
215.59309	58	
283.52933	74	
284.09550	72	
290.06549	56	
293.11567	152	
299.14299	214	
314.93961	78	
319.11411	136	
324.12115	74	
326.66995	52	
328.98476	94	
336.91607	58	
342.95219	82	
356.88369	42	
358.06015	102	
365.87865	56	
368.56447	32	
368.91941	96	
371.11084	68	
371.32321	68	
376.81941	78	
378.14735	82	
384.86622	30	
385.93438	50	
386.88410	116	
391.14038	64	
392.88177	36	
393.78419	52	
396.88423	48	
404.13467	134	
405.11496	64	
407.81974	84	
410.83273	72	
411.84946	82	
413.88898	28	
413.95187	68	
418.85618	82	
426.84890	48	
427.86845	92	
428.21515	54	
428.85528	240	
444.84705	130	
444.98165	26	
446.87962	220	
447.90369	60	
452.83536	66	
453.10661	28	
462.86455	40	
463.84356	132	
464.88733	86	
464.94942	72	
465.82954	62	
465.88251	84	
468.00046	32	
469.39392	40	
481.16573	50	
481.86741	40	
482.88685	76	
483.96623	54	
502.13453	52	
521.15691	24	
535.04910	30	
593.23333	84	
END IONS

###FS:    #m/z: 482.18974 #charge 2+
###MS: 4945
###MSMS: 4946
BEGIN IONS
TITLE=Cmpd 184, +MS2(482.1897), 26.3eV, 42.7min #4946
RTINSECONDS=2560.45
SCANS=4945-4946
PEPMASS=482.18974	38358
CHARGE=2+
215.92674	30	
234.09366	126	
239.15013	28	
268.02977	72	
268.06192	72	
287.90509	66	
290.91174	90	
326.13363	86	
327.14474	106	
337.02372	18	
344.10034	72	
377.83093	62	
378.14681	144	
380.03874	54	
380.39696	34	
388.10261	102	
389.97699	96	
390.82271	102	
392.90188	60	
403.10742	70	
403.42290	30	
404.12705	142	
405.12116	132	
405.81349	56	
406.92319	42	
410.10992	94	
410.83805	28	
423.77040	56	
431.14453	114	
441.79829	48	
442.03658	108	
443.83834	74	
446.82849	98	
446.86854	160	
446.91897	144	
447.29748	90	
458.81279	68	
458.86858	96	
460.10114	100	
462.85832	64	
463.87445	130	
475.81879	108	
519.15890	66	
756.25802	34	
END IONS

###FS:    #m/z: 482.18967 #charge 1+
###MS: 4947
###MSMS: 4948
BEGIN IONS
TITLE=Cmpd 185, +MS2(482.1897), 26.3eV, 42.7min #4948
RTINSECONDS=2561.07
SCANS=4947-4948
PEPMASS=482.18967	49072
CHARGE=1+
247.13536	92	
260.13589	78	
274.91839	86	
289.05476	76	
299.15504	106	
302.08070	126	
307.13171	84	
323.14662	72	
325.11979	100	
326.11376	54	
336.83347	72	
351.14169	84	
353.90340	68	
358.13592	62	
368.88861	74	
378.14228	88	
378.65753	22	
384.11028	80	
396.90513	78	
400.12977	82	
404.13031	156	
405.11450	56	
410.80015	100	
415.88504	44	
416.83736	66	
423.81005	92	
432.15493	54	
437.66840	56	
437.83796	86	
440.12828	20	
444.83174	384	1+
446.17035	28	
446.25707	26	
446.88686	74	
447.87545	42	
455.00024	84	
455.17399	68	
463.18211	94	
463.89423	92	
464.82170	78	
464.90985	82	
465.84870	82	
482.89666	78	
END IONS

###FS:    #m/z: 482.18958 #charge 2+
###MS: 4949
###MSMS: 4950
BEGIN IONS
TITLE=Cmpd 186, +MS2(482.1896), 26.3eV, 42.7min #4950
RTINSECONDS=2561.68
SCANS=4949-4950
PEPMASS=482.18958	52508
CHARGE=2+
207.04209	76	
224.58078	126	
226.16083	78	
229.16407	126	
258.09836	140	
265.12491	40	
271.79690	84	
287.15738	86	
295.19104	28	
299.14780	70	
324.90476	66	
328.13807	88	
354.89661	88	
368.88796	92	
369.92324	110	
378.15919	104	
392.90344	84	
396.89419	60	
403.82733	88	
404.13165	78	
405.12362	162	
405.20208	32	
410.89256	72	
411.49012	24	
412.83097	24	
422.84686	114	
425.23184	62	
426.83751	92	
428.85738	108	
428.90703	88	
440.88399	90	
445.82176	56	
446.87065	94	
448.17651	54	
453.18694	74	
453.88544	84	
458.86363	66	
461.05444	70	
464.83335	168	
465.20776	78	
473.16022	54	
476.85078	68	
481.87643	72	
482.86033	116	
508.17376	86	
518.21316	66	
538.36790	52	
576.25358	38	
789.30654	74	
END IONS

###FS:    #m/z: 482.18869 #charge 2+
###MS: 4951
###MSMS: 4952
BEGIN IONS
TITLE=Cmpd 187, +MS2(482.1887), 26.3eV, 42.7min #4952
RTINSECONDS=2562.27
SCANS=4951-4952
PEPMASS=482.18869	63306
CHARGE=2+
184.11452	18	
215.46624	18	
227.19738	18	
231.17287	18	
237.05884	82	
247.11041	140	
252.13401	130	
255.04527	58	
261.05616	104	
261.56132	18	
268.08277	76	
274.99783	72	
299.14985	168	
310.08317	28	
310.44415	22	
312.93149	24	
319.80901	76	
335.13787	70	
336.46348	38	
345.16347	156	
358.15954	42	
363.10454	20	
368.91141	74	
373.57187	38	
373.94787	34	
386.11853	88	
390.89626	44	
395.80434	56	
400.94584	108	
404.12705	70	
405.11659	102	
410.82053	70	
410.92329	104	
412.81549	108	
422.99357	18	
427.80986	72	
428.54717	34	
428.81953	90	
436.87705	76	
441.22244	22	
443.91857	48	
444.82961	96	
446.88366	144	
447.88029	86	
459.82072	84	
464.87248	58	
475.16068	20	
478.18262	82	
481.14916	88	
482.87311	58	
498.88124	60	
534.19446	36	
557.72600	18	
649.85745	18	
736.09008	18	
END IONS

###FS:    #m/z: 482.18878 #charge 2+
###MS: 4953
###MSMS: 4954
BEGIN IONS
TITLE=Cmpd 188, +MS2(482.1888), 26.3eV, 42.7min #4954
RTINSECONDS=2562.85
SCANS=4953-4954
PEPMASS=482.18878	75294
CHARGE=2+
194.61112	18	
205.09024	18	
215.57423	120	
217.09573	32	
223.04062	100	
234.03218	32	
238.05077	58	
252.14208	86	
265.13239	108	
299.10664	98	
299.15038	210	
302.31237	36	
309.97688	128	
310.45572	22	
311.42652	68	
325.11051	80	
326.10897	74	
330.07747	88	
358.86480	102	
364.13348	24	
368.88815	220	
378.15782	58	
386.90007	56	
393.05821	80	
395.77726	26	
403.80523	106	
404.15624	132	
405.11372	70	
407.83532	122	
412.91751	76	
422.12965	90	
428.85802	108	
429.85321	96	
436.84428	70	
444.84120	46	
446.87270	164	
449.13640	108	
454.84493	50	
458.16514	96	
459.34185	100	
463.82138	100	
464.83336	88	
473.66881	72	
481.36004	28	
482.84984	136	
483.86009	80	
575.93194	18	
580.16277	72	
598.27807	24	
820.57640	18	
940.62574	18	
END IONS

###FS:    #m/z: 482.18962 #charge 2+
###MS: 4955
###MSMS: 4956
BEGIN IONS
TITLE=Cmpd 189, +MS2(482.1896), 26.3eV, 42.7min #4956
RTINSECONDS=2563.43
SCANS=4955-4956
PEPMASS=482.18962	73854
CHARGE=2+
207.03862	64	
215.57453	148	
224.57977	80	
235.11469	92	
244.09691	102	
249.10798	76	
249.89182	18	
250.07036	18	
258.11228	86	
268.59819	130	
291.80370	22	
295.17897	80	
299.14155	106	
323.15652	76	
330.74973	18	
340.91726	120	
366.13505	104	
367.17036	92	
377.83420	130	
378.89804	60	
386.93986	18	
400.14508	124	
401.18224	80	
404.13123	82	
407.14272	64	
407.81044	108	
410.03419	58	
422.79916	52	
423.12791	50	
428.85753	86	
431.15508	78	
443.92592	102	
444.78073	82	
445.81638	74	
445.94844	84	
446.87123	270	
458.80586	40	
463.81998	40	
464.84538	104	
464.93006	40	
467.16238	88	
482.89594	86	
484.14330	50	
504.20830	90	
508.15852	62	
537.15691	50	
562.16857	88	
593.21516	46	
622.21687	64	
642.29493	72	
657.75965	90	
686.26155	104	
752.30233	48	
756.28289	126	
END IONS

###FS:    #m/z: 482.18936 #charge 2+
###MS: 4957
###MSMS: 4958
BEGIN IONS
TITLE=Cmpd 190, +MS2(482.1894), 26.3eV, 42.7min #4958
RTINSECONDS=2564.02
SCANS=4957-4958
PEPMASS=482.18936	84112
CHARGE=2+
172.30924	18	
202.09627	54	
208.16757	70	
208.22521	42	
233.10053	86	
277.38909	18	
280.58229	18	
295.19540	62	
299.14199	358	
299.22587	76	
303.08568	58	
311.05030	56	
325.13116	22	
326.11808	80	
327.13490	140	
335.10469	52	
363.06606	66	
374.80332	86	
378.15215	46	
378.29211	20	
379.17321	54	
380.88278	88	
380.98696	66	
383.18256	100	
389.13805	80	
392.85789	52	
406.50206	70	
410.84258	46	
410.98198	32	
415.67893	130	
423.78777	102	
424.82037	44	
426.87012	72	
428.86094	88	
430.13860	66	
430.72809	28	
435.94466	104	
443.23550	18	
445.80657	52	
446.29670	50	
446.33964	20	
446.87543	208	
447.24814	84	
454.93303	80	
455.04500	44	
459.68967	130	
462.85303	38	
464.90019	50	
465.83671	140	
465.88393	22	
474.84016	48	
475.15477	34	
510.16286	60	
538.17607	36	
567.22389	78	
592.68287	42	
637.50509	18	
966.47732	18	
END IONS

###FS:    #m/z: 482.18953 #charge 2+
###MS: 4959
###MSMS: 4960
BEGIN IONS
TITLE=Cmpd 191, +MS2(482.1895), 26.3eV, 42.7min #4960
RTINSECONDS=2564.59
SCANS=4959-4960
PEPMASS=482.18953	97246
CHARGE=2+
150.87690	18	
180.65325	18	
215.57392	132	
239.93912	86	
253.13666	98	
269.17575	20	
270.14592	92	
282.10397	30	
292.05515	108	
294.07821	110	
299.14229	154	
305.41203	18	
308.06144	84	
309.13112	60	
324.07873	76	
332.87860	62	
345.09075	54	
350.12555	80	
353.14523	34	
361.14193	70	
368.88855	70	
378.15083	68	
386.11899	104	
387.19198	52	
396.89457	46	
403.82892	30	
404.13624	74	
407.83654	76	
419.14612	64	
424.83172	66	
425.83129	130	
428.95538	76	
430.13244	74	
436.11565	46	
444.84012	78	
447.84814	44	
461.28450	18	
464.83412	86	
464.90014	60	
465.88785	74	
477.79087	78	
482.15949	64	
484.17857	58	
519.14866	114	
520.17107	84	
559.16573	18	
715.20781	18	
957.58278	18	
END IONS

###FS:    #m/z: 482.18996 #charge 2+
###MS: 4961
###MSMS: 4962
BEGIN IONS
TITLE=Cmpd 192, +MS2(482.1900), 26.3eV, 42.8min #4962
RTINSECONDS=2565.17
SCANS=4961-4962
PEPMASS=482.18996	100110
CHARGE=2+
183.60177	18	
226.05034	106	
234.06046	72	
244.14217	82	
250.11971	76	
264.05180	98	
264.12954	76	
265.05551	54	
265.17549	72	
299.13716	214	
300.15749	64	
317.40002	18	
321.14464	34	
327.14169	118	
327.17918	92	
329.14672	88	
330.36776	18	
334.19640	56	
351.13608	52	
368.89285	218	
378.14726	122	
379.88040	110	
385.91201	104	
388.83574	26	
402.42357	18	
403.79571	92	
404.12832	182	
405.10955	164	
405.18250	64	
406.12570	68	
417.20145	70	
422.83846	50	
423.17452	32	
423.80958	82	
425.83974	78	
427.83663	140	
428.87941	134	
430.14133	68	
430.21919	62	
432.16100	72	
433.18650	94	
444.82808	72	
444.95034	72	
446.88629	112	
447.86345	114	
454.82146	68	
456.20547	28	
464.84732	172	
473.68480	104	
475.16123	80	
481.86342	52	
482.25207	94	
492.26632	52	
508.20045	78	
514.18048	64	
516.15383	68	
520.15923	66	
549.22606	72	
663.30955	76	
664.50631	18	
727.62176	18	
END IONS

###FS:    #m/z: 482.18992 #charge 2+
###MS: 4963
###MSMS: 4964
BEGIN IONS
TITLE=Cmpd 193, +MS2(482.1899), 26.3eV, 42.8min #4964
RTINSECONDS=2565.74
SCANS=4963-4964
PEPMASS=482.18992	118906
CHARGE=2+
213.29001	18	
238.11992	76	
251.58809	152	
285.06013	54	
296.09511	52	
299.11193	72	
299.14943	158	
300.15316	58	
308.53390	36	
309.91227	26	
325.16287	48	
327.13009	110	
368.89031	72	
369.90438	120	
370.89028	82	
387.14614	34	
404.13122	104	
404.23239	38	
409.13159	28	
425.92576	108	
428.81531	48	
440.14952	60	
444.15501	86	
458.90060	66	
461.05983	82	
461.14814	108	
462.87776	68	
471.76646	18	
474.18909	80	
478.83593	92	
480.82707	52	
481.87146	84	
637.26596	46	
793.36339	18	
826.78597	94	
881.54858	18	
END IONS

###FS:    #m/z: 482.18965 #charge 2+
###MS: 4965
###MSMS: 4966
BEGIN IONS
TITLE=Cmpd 194, +MS2(482.1896), 26.3eV, 42.8min #4966
RTINSECONDS=2566.31
SCANS=4965-4966
PEPMASS=482.18965	112892
CHARGE=2+
212.11135	134	
216.08305	110	
221.02486	82	
224.08184	76	
237.14794	58	
238.07922	64	
282.08406	44	
299.16668	68	
299.93421	20	
300.14898	154	
321.05892	90	
326.10437	66	
327.14134	28	
334.99122	74	
335.65835	18	
336.95026	38	
338.09732	74	
359.83670	70	
368.89863	186	
369.10657	116	
378.15247	116	
390.17903	72	
400.10997	72	
404.13201	266	
405.12549	148	
405.16407	92	
421.78327	94	
427.81382	38	
428.86385	76	
438.19122	76	
444.83460	170	
445.85052	124	
446.83692	82	
453.19363	56	
456.86834	56	
458.81864	102	
462.87109	94	
463.05659	48	
463.82341	20	
464.85631	40	
465.84285	76	
473.63920	18	
475.16592	94	
479.18742	76	
481.84786	82	
483.19539	50	
519.27604	20	
727.84846	18	
786.98542	18	
END IONS

###FS:    #m/z: 482.18932 #charge 2+
###MS: 4967
###MSMS: 4968
BEGIN IONS
TITLE=Cmpd 195, +MS2(482.1893), 26.3eV, 42.8min #4968
RTINSECONDS=2566.91
SCANS=4967-4968
PEPMASS=482.18932	125160
CHARGE=2+
221.09262	66	
252.06445	66	
279.08504	72	
281.12343	60	
282.17633	66	
284.08662	62	
288.98441	18	
298.93222	24	
299.02076	20	
299.14158	130	
302.07959	80	
309.81451	72	
317.12508	42	
317.28207	54	
327.18650	84	
354.82813	74	
366.87363	46	
368.88955	184	
374.10353	140	
378.15557	108	
379.16510	68	
382.02320	74	
387.13504	100	
398.93803	112	
399.88771	88	
403.19227	42	
404.14280	74	
405.12976	86	
407.82531	52	
407.89842	66	
408.14380	40	
415.67882	132	
418.13044	90	
422.91796	18	
426.83571	72	
428.18888	52	
428.85482	24	
428.93939	40	
429.87542	68	
432.19518	40	
436.86108	80	
437.82741	40	
439.22377	76	
439.81891	74	
441.81674	110	
444.10524	78	
446.83395	140	
446.87343	94	
447.20826	60	
447.86112	44	
463.86022	32	
463.91592	74	
464.88122	194	
465.87323	124	
480.86159	78	
482.18248	90	
498.69765	18	
502.16937	92	
509.15519	90	
554.12710	78	
593.18975	90	
607.51164	18	
756.27290	134	
793.18588	18	
799.63344	18	
END IONS

###FS:    #m/z: 482.18968 #charge 1+
###MS: 4969
###MSMS: 4970
BEGIN IONS
TITLE=Cmpd 196, +MS2(482.1897), 26.3eV, 42.8min #4970
RTINSECONDS=2567.5
SCANS=4969-4970
PEPMASS=482.18968	138310
CHARGE=1+
150.33550	18	
201.92846	20	
219.12445	106	
238.09096	118	
238.19314	66	
243.07333	72	
248.12544	84	
268.08664	82	
268.99921	72	
277.05619	88	
283.02436	64	
294.36627	18	
295.03826	116	
299.15192	130	
307.95402	60	
308.15742	44	
310.11572	74	
318.19490	102	
319.85731	92	
326.89719	112	
327.14510	34	
332.88769	68	
336.41896	24	
350.87740	58	
356.64049	110	
361.14330	120	
368.98067	68	
374.82968	84	
376.13151	52	
378.14761	196	
378.85751	98	
386.90052	32	
387.05442	44	
393.01204	86	
404.13402	118	
404.22837	80	
405.12001	126	
405.59104	46	
406.15032	70	
406.31021	20	
407.83451	110	
410.83806	78	
410.88581	80	
416.12395	38	
421.18549	92	
426.83303	60	
426.88286	24	
428.84801	78	
428.88600	38	
429.86354	192	1+
430.14431	198	
444.83519	68	
445.81620	76	
446.82981	82	
446.87112	146	
462.92615	96	
463.81478	44	
464.88507	134	
464.93338	56	
473.18210	20	
475.16706	84	
482.15396	72	
486.89170	62	
END IONS

###FS:    #m/z: 482.18967 #charge 2+
###MS: 4971
###MSMS: 4972
BEGIN IONS
TITLE=Cmpd 197, +MS2(482.1897), 26.3eV, 42.8min #4972
RTINSECONDS=2568.09
SCANS=4971-4972
PEPMASS=482.18967	139258
CHARGE=2+
187.37510	120	
202.58933	128	
205.24069	18	
238.12176	24	
243.10108	102	
252.04334	76	
253.14033	96	
255.97679	18	
260.08449	104	
260.74044	24	
265.04627	106	
269.15503	88	
282.21275	96	
286.08864	90	
287.13696	44	
290.08410	108	
299.14598	138	
299.18359	122	
299.37928	32	
299.66652	52	
299.79874	60	
307.87740	82	
310.06555	96	
311.88537	64	
318.14556	104	
320.05479	78	
321.84713	54	
325.15630	86	
326.09954	100	
327.92867	110	
332.87821	102	
333.18545	102	
337.12319	98	
360.14150	106	
361.13096	86	
361.89147	62	
362.29669	18	
368.89690	172	
370.05167	76	
378.15103	54	
378.86169	110	
380.14572	94	
380.32013	36	
383.18235	82	
384.15990	76	
386.89442	94	
404.14376	60	
405.14080	76	
406.16789	86	
412.11954	26	
415.67457	92	
416.11360	72	
416.84723	60	
422.81046	64	
426.85305	86	
427.12380	88	
428.22087	106	
428.83602	50	
429.10785	24	
429.18973	68	
430.14858	74	
439.15975	42	
439.87377	84	
440.79655	84	
444.82577	104	
445.93208	18	
446.85189	74	
446.93163	46	
446.98636	18	
448.12954	66	
462.56006	18	
462.85290	52	
463.83758	34	
464.85104	92	
466.88398	80	
474.68080	98	
475.16223	44	
478.18313	112	
481.15641	98	
482.89151	114	
490.13239	98	
497.64846	18	
508.19012	88	
509.14500	48	
565.20013	52	
637.30787	44	
753.67099	18	
756.27719	64	
850.33685	60	
864.97272	18	
882.79654	18	
957.09386	92	
END IONS

###FS:    #m/z: 482.18932 #charge 1+
###MS: 4973
###MSMS: 4974
BEGIN IONS
TITLE=Cmpd 198, +MS2(482.1893), 26.3eV, 42.8min #4974
RTINSECONDS=2568.67
SCANS=4973-4974
PEPMASS=482.18932	152446
CHARGE=1+
202.09961	82	
215.59682	112	
257.04095	186	
257.09472	74	
283.14893	84	
295.18231	148	1+
299.15513	182	
300.14935	190	
300.85359	18	
326.07295	58	
326.13425	78	
327.13823	102	
335.06698	32	
342.35982	24	
346.52200	18	
350.87755	98	
351.14306	94	
368.79412	46	
372.16377	70	
372.93063	118	
378.15409	152	
379.11874	78	
379.16033	118	
391.79485	86	
400.65482	96	
404.13628	232	1+
406.11368	62	
411.20452	84	
414.22500	18	
415.67469	102	
425.24065	22	
429.89247	68	
430.14914	98	
436.80576	104	
437.67418	54	
444.86829	58	
446.87005	176	
446.92002	40	
459.52339	28	
464.80485	76	
464.89062	74	
464.99871	84	
467.92913	88	
473.67479	88	
475.16154	74	
END IONS

###FS:    #m/z: 482.18969 #charge 2+
###MS: 4975
###MSMS: 4976
BEGIN IONS
TITLE=Cmpd 199, +MS2(482.1897), 26.3eV, 42.8min #4976
RTINSECONDS=2569.25
SCANS=4975-4976
PEPMASS=482.18969	148278
CHARGE=2+
188.27102	18	
240.13755	76	
247.13046	100	
252.13396	84	
254.20683	18	
255.09491	58	
262.08925	102	
264.06949	82	
287.13022	86	
289.14606	124	
294.09537	100	
298.17316	118	
299.14224	156	
300.15239	74	
301.08156	92	
325.45493	28	
326.07244	96	
327.13773	182	
333.14182	70	
336.90779	24	
345.14518	110	
350.88076	88	
352.12744	74	
358.07531	22	
361.12270	80	
366.16115	46	
367.16531	64	
368.89668	158	
378.15010	68	
382.11056	60	
386.91057	24	
389.82364	46	
403.88464	48	
404.13978	112	
405.11420	74	
405.15239	58	
406.14055	90	
408.84327	98	
408.92680	28	
411.91297	74	
412.14883	78	
414.18492	30	
419.06523	92	
426.82466	98	
428.90545	64	
430.15213	80	
432.79925	84	
433.10569	72	
436.82303	70	
438.64080	46	
439.14218	76	
442.82211	70	
443.84852	88	
446.87061	138	
462.14670	94	
462.84250	86	
464.10285	100	
464.66988	32	
464.84957	186	
465.21253	88	
473.19071	44	
475.16604	88	
480.01584	18	
482.83881	48	
488.21379	58	
496.16740	18	
509.25123	70	
520.14739	78	
526.14755	148	
574.31966	18	
592.12752	18	
783.59381	76	
874.34580	332	1+
933.63170	18	
END IONS

###FS:    #m/z: 482.18949 #charge 2+
###MS: 4977
###MSMS: 4978
BEGIN IONS
TITLE=Cmpd 200, +MS2(482.1895), 26.3eV, 42.8min #4978
RTINSECONDS=2569.83
SCANS=4977-4978
PEPMASS=482.18949	151000
CHARGE=2+
197.04106	74	
206.90387	126	
208.03764	96	
215.58126	126	
225.09963	96	
227.67260	18	
228.07205	110	
231.09986	86	
231.70741	40	
239.42411	22	
252.13711	214	
258.11054	94	
268.06612	76	
268.33399	22	
276.87431	68	
289.06252	26	
295.18134	84	
298.97062	62	
299.14000	114	
300.15999	102	
301.79979	34	
316.50236	18	
335.31094	48	
340.86564	66	
355.14906	62	
355.73389	112	
356.15508	108	
358.08970	42	
367.18264	80	
368.88773	132	
368.93399	66	
378.14729	150	
379.79688	98	
383.01119	28	
384.14479	62	
384.32084	110	
387.10054	80	
389.81183	100	
392.13224	98	
392.88793	88	
395.81774	46	
402.87718	52	
404.13074	352	1+
404.18903	78	
404.92008	68	
405.10368	120	
406.88472	24	
407.69018	24	
408.83845	78	
411.74874	18	
421.14393	68	
421.82347	74	
422.15122	34	
425.82852	114	
426.81540	86	
427.40632	92	
428.85888	120	
430.14791	186	
431.14932	88	
436.85928	26	
438.50712	22	
441.90989	58	
442.74908	18	
443.85450	44	
444.85772	84	
446.85171	72	
454.88148	34	
454.92491	38	
455.95868	20	
458.17668	78	
460.84485	128	
464.84003	110	
464.89082	72	
464.98191	102	
470.21145	60	
475.17496	104	
478.19476	46	
482.89700	84	
490.18290	72	
506.19747	86	
515.14068	32	
520.17249	56	
527.17718	42	
536.20641	74	
576.18477	64	
686.27119	70	
813.25071	18	
874.32695	184	1+
876.37170	368	1+
END IONS

###FS:    #m/z: 482.18965 #charge 2+
###MS: 4979
###MSMS: 4980
BEGIN IONS
TITLE=Cmpd 201, +MS2(482.1897), 26.3eV, 42.8min #4980
RTINSECONDS=2570.42
SCANS=4979-4980
PEPMASS=482.18965	153758
CHARGE=2+
215.57310	54	
220.02709	20	
224.25006	122	
237.09484	132	
238.05178	100	
248.68605	60	
249.74569	80	
250.05834	60	
250.97257	50	
251.09245	48	
252.14012	184	
282.09789	88	
282.24748	22	
286.07162	52	
291.11227	142	
291.86605	68	
295.18331	70	
299.13656	254	
299.19867	116	
300.06698	92	
306.36301	60	
308.08064	52	
316.07683	100	
325.12423	102	
325.92473	68	
326.00464	118	
327.09641	88	
327.13416	200	
328.14665	150	
335.17163	98	
354.75127	20	
358.08605	92	
361.06796	92	
368.88533	66	
378.16183	76	
378.25891	108	
382.10071	50	
382.13944	80	
383.16845	80	
387.12541	68	
389.13418	90	
390.86778	68	
393.61071	78	
401.19192	80	
403.13491	42	
404.12645	210	
404.26291	48	
405.10662	358	
405.17295	94	
409.19602	116	
409.94327	56	
421.14730	76	
421.21399	86	
423.13884	74	
423.23111	110	
425.66648	86	
426.83623	40	
426.89104	34	
428.84973	82	
430.19192	82	
433.17041	88	
437.68080	290	
444.85017	68	
446.87560	84	
447.84275	80	
457.15983	72	
457.80509	76	
462.14836	60	
463.83855	70	
464.83307	74	
464.91099	74	
464.95269	82	
465.88995	160	
469.05528	60	
471.17829	50	
476.17489	146	
477.83219	60	
479.62917	38	
482.87459	58	
484.15446	80	
488.16816	48	
494.77092	32	
536.12775	108	
537.15445	112	
545.14597	34	
562.16344	58	
577.31342	84	
739.23172	28	
END IONS

###FS:    #m/z: 482.18890 #charge 2+
###MS: 4981
###MSMS: 4982
BEGIN IONS
TITLE=Cmpd 202, +MS2(482.1889), 26.3eV, 42.9min #4982
RTINSECONDS=2571.01
SCANS=4981-4982
PEPMASS=482.18890	170804
CHARGE=2+
163.89347	18	
224.59278	98	
230.09558	82	
237.13281	82	
238.13617	118	
242.08411	70	
242.18120	74	
250.06986	88	
251.15538	60	
252.59740	34	
253.11106	122	
270.09379	124	
274.96311	76	
280.06368	78	
283.16216	66	
288.91309	86	
294.47439	18	
299.04851	80	
299.14914	186	
299.20241	28	
300.14869	90	
303.67055	18	
311.12536	78	
327.13084	86	
331.61858	40	
334.63832	48	
338.09789	90	
354.88693	94	
368.90524	94	
369.89793	56	
373.08270	96	
378.15033	228	
378.95890	76	
386.89420	44	
388.66950	30	
389.84886	100	
404.13041	336	
405.10824	138	
405.97146	18	
413.13004	48	
416.31206	30	
422.16009	104	
425.17836	18	
428.19007	80	
428.86456	52	
429.71237	94	
429.85756	52	
430.15398	84	
431.23992	22	
437.70844	142	
438.17348	190	
439.13735	56	
440.00679	76	
440.25600	102	
442.88126	94	
444.84421	36	
445.83633	76	
446.89034	84	
452.97951	84	
458.85632	116	
462.84327	54	
463.87665	82	
464.88893	64	
475.17848	56	
481.86539	48	
482.20187	34	
483.14634	60	
500.84119	86	
502.17604	76	
504.14750	66	
506.16177	70	
508.15523	42	
510.19845	126	
530.82006	18	
605.20314	68	
621.90051	18	
637.21487	70	
695.25034	34	
756.29541	60	
871.79812	18	
END IONS

###FS:    #m/z: 482.18893 #charge 2+
###MS: 4983
###MSMS: 4984
BEGIN IONS
TITLE=Cmpd 203, +MS2(482.1889), 26.3eV, 42.9min #4984
RTINSECONDS=2571.58
SCANS=4983-4984
PEPMASS=482.18893	177380
CHARGE=2+
175.21692	18	
204.09781	56	
208.00834	96	
215.58216	136	
221.08866	144	
228.31909	84	
230.11576	118	
238.16830	96	
262.06253	94	
281.09756	100	
282.15384	88	
299.14313	150	
301.06367	86	
308.93785	122	
319.81134	24	
326.13778	86	
329.10023	100	
329.88960	80	
332.89757	90	
339.03432	72	
341.77199	40	
356.07539	68	
358.39341	18	
361.13868	58	
368.90277	80	
377.94242	18	
380.16185	94	
387.11508	102	
389.12356	60	
389.63855	24	
399.12476	42	
404.13122	586	1+
408.81314	94	
423.79994	68	
425.10107	54	
426.83212	50	
427.20325	22	
428.81521	120	
428.86435	70	
430.21362	106	
436.83946	68	
438.69234	138	
439.93450	62	
446.85898	78	
448.17663	54	
451.65150	90	
457.36725	18	
457.85867	22	
463.13110	76	
464.01442	54	
464.22154	78	
464.85638	132	
475.61738	40	
478.19294	88	
482.16358	36	
483.25395	70	
502.12914	56	
508.16030	178	1+
516.17844	48	
519.16396	94	
523.18759	86	
524.21531	82	
536.21807	68	
549.21335	112	
575.34137	76	
694.97210	18	
723.34237	18	
738.08631	18	
744.14875	18	
873.53585	18	
END IONS

###FS:    #m/z: 482.18923 #charge 2+
###MS: 4985
###MSMS: 4986
BEGIN IONS
TITLE=Cmpd 204, +MS2(482.1892), 26.3eV, 42.9min #4986
RTINSECONDS=2572.16
SCANS=4985-4986
PEPMASS=482.18923	171350
CHARGE=2+
215.57966	194	
224.59325	106	
228.10946	106	
261.05997	138	
262.99451	80	
264.13789	82	
268.07730	86	
271.99745	46	
282.08846	74	
283.41782	38	
286.01401	116	
299.13562	260	1+
320.09541	48	
324.91936	36	
325.11354	88	
326.85863	56	
327.13883	168	
333.10287	56	
335.11118	74	
336.06692	66	
337.08007	36	
347.74933	96	
350.86709	102	
352.12592	90	
352.20144	122	
361.96143	92	
364.80874	56	
368.88507	158	
369.89277	78	
372.88603	90	
376.06075	44	
378.14796	80	
380.90308	58	
386.11498	80	
386.20036	120	
386.56816	34	
387.91276	128	
388.57345	40	
393.28861	94	
394.69667	90	
403.65716	110	
403.78939	70	
404.13651	212	
405.11418	122	
406.15182	76	
407.81568	38	
409.84722	84	
410.85337	110	
416.16666	108	
422.83611	84	
425.66561	106	
428.85218	66	
429.86399	184	
430.08114	42	
430.13940	118	
431.14955	62	
432.13331	34	
436.81629	46	
437.14140	56	
439.15966	104	
439.85218	82	
444.84879	48	
445.80008	52	
446.84034	102	
447.15933	64	
447.87048	106	
448.17059	98	
448.55906	58	
452.90768	22	
458.09667	56	
462.86058	50	
464.83841	160	
465.83637	68	
475.18385	58	
478.17098	70	
479.18033	52	
482.99540	120	
483.15187	60	
483.19255	54	
500.88633	76	
508.22645	34	
519.15811	46	
523.18940	58	
532.19985	56	
576.19058	78	
593.20676	76	
638.23337	76	
642.42661	30	
646.23496	62	
752.26603	60	
800.31784	40	
874.40332	184	1+
END IONS

###FS:    #m/z: 482.18944 #charge 1+
###MS: 4987
###MSMS: 4988
BEGIN IONS
TITLE=Cmpd 205, +MS2(482.1894), 26.3eV, 42.9min #4988
RTINSECONDS=2572.77
SCANS=4987-4988
PEPMASS=482.18944	171278
CHARGE=1+
202.10050	92	
202.56695	154	
206.17419	128	
210.09598	120	
215.58030	206	
216.09441	112	
216.54704	32	
224.09297	112	
224.11862	98	
227.03204	82	
230.09531	100	
233.10442	118	
237.08655	124	
244.04795	114	
247.13125	102	
249.06145	70	
251.07206	106	
252.60146	130	
254.12080	24	
257.07130	80	
259.13371	162	
260.10121	68	
262.04102	34	
265.14616	144	
265.33544	28	
266.15630	66	
267.08982	92	
270.12501	74	
270.98070	74	
275.11864	80	
279.41294	104	
282.14203	112	
284.06459	78	
286.11721	78	
287.13132	56	
292.10835	134	
295.95656	56	
296.95903	44	
299.14308	268	
300.17051	90	
304.02823	72	
306.07911	58	
314.91155	118	
319.61765	146	
319.86529	108	
324.11552	44	
325.18523	88	
326.10558	92	
327.13987	342	
327.18428	110	
329.10494	114	
330.84965	154	
331.62002	178	
335.10994	90	
336.91073	34	
338.88220	20	
346.12098	42	
351.13679	44	
353.15255	78	
354.83161	56	
356.05590	114	
361.12903	82	
365.57557	26	
368.76839	48	
378.15476	434	1+
382.12938	136	
383.10102	72	
383.16893	46	
384.62842	92	
386.90240	98	
386.94968	22	
387.11986	114	
389.81144	86	
391.41833	20	
393.15213	100	
394.14393	130	
397.83825	68	
398.04459	20	
399.80975	36	
400.11858	76	
400.64964	86	
401.19731	62	
403.78366	34	
403.84738	30	
404.13021	890	1+
404.26339	86	
405.79257	52	
407.17598	22	
407.81959	60	
408.13432	52	
418.94122	72	
419.15029	68	
423.16003	74	
425.16840	36	
425.21063	124	
425.52013	30	
425.65544	70	
425.83244	52	
427.87491	74	
428.85230	110	
429.18621	182	
430.14645	282	1+
430.98045	80	
432.13717	40	
432.82703	122	
436.88330	80	
437.47111	44	
437.69227	186	
439.02053	86	
439.14085	62	
439.84758	94	
441.80900	78	
443.27514	56	
444.84076	76	
445.83638	64	
446.14777	62	
446.87395	250	
447.17167	150	
458.85213	82	
462.84618	154	
463.84239	90	
464.85359	50	
465.99578	54	
466.90184	70	
473.65999	48	
474.18712	112	
474.66415	108	
476.21891	74	
478.17728	84	
480.87991	64	
481.01828	70	
481.82852	84	
482.37090	68	
482.68411	74	
END IONS

###FS:    #m/z: 482.18898 #charge 2+
###MS: 4989
###MSMS: 4990
BEGIN IONS
TITLE=Cmpd 206, +MS2(482.1890), 26.3eV, 42.9min #4990
RTINSECONDS=2573.38
SCANS=4989-4990
PEPMASS=482.18898	169604
CHARGE=2+
208.04135	44	
210.01620	104	
223.06420	58	
228.08566	94	
231.12462	86	
232.06458	104	
235.08278	76	
236.09025	144	
237.08665	86	
245.09603	116	
250.04905	70	
252.09306	54	
252.13290	128	
254.10543	102	
262.04658	100	
265.12003	82	
266.04468	70	
266.12983	36	
268.06924	82	
273.06793	70	
275.11110	106	
282.13729	104	
282.90605	46	
284.09414	76	
290.08448	168	
292.13972	118	
292.61529	80	
292.93522	30	
294.07354	64	
298.08703	90	
299.14569	158	
299.29124	30	
300.06602	70	
300.14133	146	
308.06222	76	
310.12027	108	
311.00957	72	
313.92805	70	
315.63480	136	
318.07421	40	
318.50114	34	
319.11529	72	
321.15372	74	
326.11808	70	
327.12621	64	
327.16841	58	
336.98865	70	
337.79232	40	
350.93474	94	
351.15106	74	
353.11924	56	
353.15822	52	
361.14747	74	
361.23853	82	
361.87300	90	
364.09407	60	
368.90468	86	
370.84505	82	
378.14473	88	
379.12251	78	
379.17442	80	
382.12514	66	
383.11669	70	
385.12388	94	
385.91775	92	
386.14704	98	
388.55587	34	
391.08933	48	
392.96548	70	
403.14104	32	
403.99256	36	
404.13711	606	1+
404.21917	112	
405.33026	62	
405.81317	70	
406.14122	164	
408.88745	118	
409.36014	96	
414.13910	96	
416.16667	102	
422.13081	64	
422.83546	56	
422.89140	50	
424.67517	96	
425.65490	112	
425.83835	60	
427.20078	74	
428.86501	110	
429.18957	82	
430.14802	578	1+
431.11339	64	
431.29792	90	
433.14900	52	
434.84987	78	
435.11288	66	
441.02820	46	
441.82239	90	
443.82296	88	
444.83481	86	
444.87404	56	
445.83144	74	
446.87218	94	
447.19244	80	
450.18886	70	
451.65716	88	
457.14840	82	
457.82713	44	
460.16227	92	
461.14809	68	
462.84294	96	
463.23231	82	
463.84140	56	
464.24014	56	
464.67549	98	
464.86181	160	
465.00420	52	
473.67591	98	
475.23422	88	
476.82178	66	
478.16256	100	
480.84669	40	
481.89441	106	
482.27293	78	
482.86111	174	
483.84367	110	
483.89144	78	
489.13338	124	
501.19343	108	
502.13512	34	
503.15857	60	
504.20605	90	
505.21089	74	
506.14915	38	
508.17336	50	
509.23314	70	
519.15979	272	1+
519.28434	100	
522.19094	106	
531.18362	82	
533.21827	72	
536.18305	118	
540.23848	48	
575.19972	54	
576.18310	96	
601.22947	60	
605.21678	42	
637.26013	76	
638.24139	48	
641.23843	48	
686.64267	78	
687.25293	106	
756.30039	106	
756.47847	52	
874.36317	262	1+
948.35106	198	1+
END IONS

###FS:    #m/z: 482.18977 #charge 2+
###MS: 4991
###MSMS: 4992
BEGIN IONS
TITLE=Cmpd 207, +MS2(482.1898), 26.3eV, 42.9min #4992
RTINSECONDS=2574.01
SCANS=4991-4992
PEPMASS=482.18977	164408
CHARGE=2+
202.56688	142	
205.03405	68	
210.56508	146	
211.09821	150	
211.57948	104	
215.57598	416	
216.60547	116	
221.03776	74	
224.09133	126	
224.58208	226	
233.09183	178	
236.05765	164	
241.07461	118	
248.13063	56	
249.06873	106	
251.03829	72	
252.15344	160	
253.13548	56	
254.12166	126	
255.06617	108	
256.07011	90	
264.10416	64	
264.14332	146	
265.12341	198	
267.06501	118	
271.14929	66	
276.10884	76	
284.05914	60	
284.09499	70	
284.21392	64	
284.96334	72	
287.05494	82	
287.14424	60	
295.06991	80	
295.18569	82	
299.14867	720	1+
299.19202	82	
300.18502	76	
307.10993	64	
307.87787	90	
308.06483	94	
308.12917	86	
308.47115	94	
309.12888	236	1+
317.10460	88	
319.14246	106	
322.11226	132	
323.10595	68	
326.11418	130	
327.14075	340	
328.12753	126	
335.15286	92	
335.62468	124	
336.12013	120	
350.90086	80	
351.13819	334	1+
351.81179	66	
351.87583	82	
355.15473	102	
360.14272	154	
361.13209	110	
363.10203	70	
367.27180	96	
368.91030	130	
369.88414	78	
370.14202	96	
371.79614	94	
373.09191	78	
373.13293	110	
377.11689	86	
378.15942	436	
378.21947	104	
386.11819	82	
386.89427	102	
388.90131	66	
392.16495	58	
392.89335	62	
393.15368	106	
394.99259	70	
398.27659	112	
398.87591	64	
400.18795	56	
400.24677	90	
401.10627	84	
401.18102	84	
404.14020	364	
404.95631	94	
405.12077	808	1+
407.15311	106	
410.16718	98	
410.81612	80	
414.87243	76	
416.16922	186	
416.83767	82	
418.91450	56	
419.16182	98	
420.15101	80	
421.84992	72	
422.15108	172	
423.15122	68	
424.67993	106	
425.35048	74	
425.83234	94	
425.87685	70	
426.20858	70	
426.83712	82	
428.42804	110	
428.88170	70	
430.15040	534	1+
430.20252	82	
434.87106	66	
440.14572	62	
441.81599	64	
444.82809	390	1+
444.88535	100	
446.87146	590	
447.17578	84	
448.15339	174	
448.86987	84	
452.88406	64	
462.84114	110	
462.94869	76	
463.83301	90	
463.88838	96	
464.67498	130	
464.86984	130	
465.20777	78	
465.88700	126	
470.98659	84	
472.05809	84	
472.81772	66	
473.72959	102	
478.19307	88	
480.84537	76	
481.83085	78	
482.18790	128	
482.56653	64	
482.84059	108	
483.13731	176	
487.25780	70	
492.16647	166	
497.23361	68	
498.89239	58	
499.87573	96	
500.87468	70	
501.17127	120	
508.16007	60	
519.16929	98	
526.17033	132	
536.16483	96	
537.19688	58	
637.21161	64	
659.26889	74	
694.23177	94	
783.29078	74	
849.32047	284	1+
854.66603	120	1+
856.34515	250	1+
874.35199	802	1+
875.35813	514	1+
946.34299	814	1+
959.06881	132	
END IONS

###FS:    #m/z: 482.18945 #charge 2+
###MS: 4993
###MSMS: 4994
BEGIN IONS
TITLE=Cmpd 208, +MS2(482.1894), 26.3eV, 42.9min #4994
RTINSECONDS=2574.64
SCANS=4993-4994
PEPMASS=482.18945	172396
CHARGE=2+
207.04733	86	
224.08735	98	
227.13091	116	
232.86114	128	
237.12376	134	
238.04647	116	
244.58259	116	
246.08293	148	
250.04987	112	
251.56839	124	
252.07265	156	
252.14075	184	
252.60160	148	
260.27953	94	
261.12389	114	
263.14383	104	
265.12203	88	
266.05761	92	
266.98726	68	
268.07355	84	
268.12083	82	
269.01130	100	
274.27152	72	
274.61937	112	
282.14971	84	
285.07799	78	
288.06619	110	
293.13559	132	
295.17687	86	
296.17052	82	
299.14895	134	
299.21135	110	
300.14039	188	
304.88771	72	
305.09795	162	
307.03952	74	
308.06190	90	
308.92425	66	
310.08423	66	
314.96609	76	
316.05873	102	
321.08708	102	
324.12579	96	
325.12935	116	
326.12868	112	
328.07499	70	
329.11769	70	
332.86966	70	
332.93012	114	
334.13124	106	
335.13897	82	
337.12591	150	
343.64971	120	
343.81944	90	
346.11618	66	
351.17029	80	
353.16795	74	
353.63727	130	
358.90185	78	
360.03133	74	
368.88729	184	
371.07562	72	
371.80113	122	
374.93691	62	
376.14655	74	
378.15355	236	
378.83057	112	
385.85079	102	
386.12400	90	
386.89105	136	
387.12089	72	
387.85421	108	
387.90641	76	
393.06352	82	
394.17447	86	
396.15814	76	
400.12912	82	
400.87163	76	
401.80290	104	
404.13157	644	
405.11663	334	
406.25604	76	
407.67102	96	
407.85186	76	
409.10054	76	
411.80714	90	
415.67903	78	
416.16126	100	
416.64331	100	
418.13684	98	
419.88384	110	
420.14157	150	
422.14062	284	1+
423.10833	84	
425.15647	302	
425.82927	60	
426.82325	128	
428.85762	156	
429.83873	84	
430.15296	390	1+
430.94303	98	
431.91910	62	
432.81489	132	
434.14263	90	
435.17278	92	
436.85181	78	
436.91592	70	
437.01062	78	
438.69094	128	
439.13065	86	
439.85266	80	
440.38141	84	
444.82924	86	
445.83267	126	
446.86905	366	
447.80791	98	
450.66814	110	
457.81140	82	
457.86904	98	
458.29922	86	
462.82882	90	
463.01858	96	
464.25525	102	
464.88798	296	1+
465.84699	90	
466.15138	150	
473.66875	202	
474.66362	76	
475.16747	134	
477.19561	98	
477.25863	66	
481.19152	76	
481.82766	164	
482.17692	112	
482.85623	84	
482.89560	130	
483.25000	104	
486.19707	94	
486.91112	70	
502.12279	122	
508.15692	178	
514.12158	98	
519.18887	142	
521.17877	106	
566.24308	100	
581.17602	74	
590.14039	124	
611.29217	72	
713.82499	76	
742.30317	62	
756.27773	64	
757.26028	80	
783.28349	226	1+
850.31498	68	
855.33365	178	1+
874.36120	506	1+
882.64703	260	1+
926.66185	72	1+
END IONS

###FS:    #m/z: 482.18850 #charge 2+
###MS: 4995
###MSMS: 4996
BEGIN IONS
TITLE=Cmpd 209, +MS2(482.1885), 26.3eV, 42.9min #4996
RTINSECONDS=2575.25
SCANS=4995-4996
PEPMASS=482.18850	177546
CHARGE=2+
207.57312	136	
215.08464	132	
215.58897	96	
223.09237	74	
224.11654	150	
225.85920	26	
252.13648	238	
264.13314	74	
265.12385	104	
267.11637	54	
270.11167	100	
270.15548	104	
277.02947	78	
279.18620	96	
281.13082	76	
287.99859	92	
294.18244	98	
295.18761	92	
297.86381	68	
299.14573	388	1+
299.44696	108	
300.86687	82	
301.06674	78	
301.88402	38	
308.08489	98	
309.14948	118	
323.00674	80	
323.10599	80	
325.11681	30	
326.09903	70	
327.14335	124	
335.14456	82	
337.13256	82	
337.91917	66	
338.83624	34	
343.63002	130	
345.08499	66	
349.81086	86	
350.85687	62	
354.84201	68	
362.13697	52	
365.37643	60	
366.18510	92	
368.89581	60	
370.03606	82	
370.10999	40	
370.93397	42	
372.97689	72	
376.92593	62	
377.14700	106	
378.15115	214	
379.71691	98	
380.13868	24	
384.18053	78	
384.88109	62	
386.90386	30	
387.13648	120	
392.08701	50	
394.14942	132	
396.09455	40	
396.15338	82	
401.84991	60	
403.11823	74	
403.92760	54	
404.13668	630	1+
405.13659	378	1+
407.65459	42	
407.86876	104	
408.86639	80	
411.82760	40	
412.28614	36	
413.31625	100	
415.66501	108	
417.81964	104	
421.15823	76	
421.80553	102	
425.17842	92	
425.83844	198	
426.86386	88	
428.86396	148	
429.86197	158	
430.14760	150	
434.18733	50	
437.67997	208	
438.19165	236	
438.45225	20	
439.12543	74	
440.12824	58	
444.83006	116	
444.89276	72	
445.81081	62	
446.83235	92	
446.88455	280	
447.11891	36	
447.86456	274	
448.16288	54	
449.26883	28	
451.17630	94	
453.88517	100	
458.90788	74	
459.73435	70	
459.84299	80	
460.15803	86	
462.88144	32	
463.83838	70	
464.08090	100	
464.67367	88	
464.86125	156	
465.14569	76	
466.89051	100	
475.17731	36	
478.17601	90	
479.19693	90	
480.88388	64	
481.81121	56	
482.18070	86	
482.91301	92	
483.86138	76	
484.15472	74	
493.16610	66	
494.14094	102	
508.15153	32	
508.20847	66	
516.31013	72	
519.16955	176	1+
519.33607	26	
524.37351	66	
531.24518	62	
536.17724	42	
539.42246	44	
562.17433	100	
620.19794	26	
642.36409	26	
668.27707	52	
674.29562	54	
708.22973	46	
756.26885	26	
849.31316	142	
851.34721	58	
893.64460	140	
END IONS

###FS:    #m/z: 482.18953 #charge 1+
###MS: 4998
###MSMS: 4999
BEGIN IONS
TITLE=Cmpd 210, +MS2(482.1895), 26.3eV, 42.9min #4999
RTINSECONDS=2576.41
SCANS=4998-4999
PEPMASS=482.18953	178792
CHARGE=1+
202.56237	140	
210.06167	90	
210.09893	142	
211.09452	68	
215.58775	112	
216.09643	250	
221.09477	96	
224.00296	64	
224.08553	146	
224.59705	184	
230.11245	70	
231.93283	46	
233.09004	122	
233.70525	38	
237.05931	82	
241.05119	68	
249.08382	78	
250.06908	54	
250.15702	76	
252.02227	116	
252.14198	76	
253.11858	114	
260.10953	86	
261.61294	40	
262.10555	106	
265.11886	132	
266.11219	128	
270.15293	106	
270.60048	100	
274.12292	54	
278.08451	108	
278.46491	138	
286.07574	100	
287.51222	58	
295.17461	114	
295.22780	96	
297.61355	120	
299.14116	598	
299.54278	52	
300.08918	72	
301.60042	104	
303.90898	104	
307.17201	106	
308.61553	132	
310.12098	90	
311.14820	108	
313.10219	74	
323.10478	132	
324.16803	62	
325.87837	104	
326.10565	92	
327.14088	446	
327.21097	44	
333.12480	112	
339.13222	106	
339.87074	102	
343.14053	150	
347.01461	60	
351.14653	60	
356.92911	98	
358.16940	106	
358.96411	40	
359.10316	216	
364.61874	114	
368.90773	66	
371.84132	86	
373.36019	64	
374.87043	116	
375.05241	96	
375.17631	70	
377.11481	162	
378.15162	408	1+
378.82649	76	
380.17216	60	
382.92187	82	
384.15404	44	
386.11814	90	
386.91148	204	
387.78655	88	
391.10019	64	
396.15283	66	
399.22816	50	
400.11933	60	
400.16415	48	
403.16228	44	
403.59863	40	
403.98182	38	
404.12891	676	1+
404.18311	160	
404.73359	42	
405.17806	92	
406.11339	170	
406.15243	182	
408.86602	86	
408.90771	76	
409.86933	70	
410.89661	140	
410.94383	80	
411.80680	74	
413.12914	82	
415.66716	90	
415.80899	54	
416.17596	170	
418.15240	74	
421.79673	46	
422.18276	84	
425.17405	74	
425.65965	122	
426.82685	80	
428.19362	76	
428.67286	100	
428.86750	280	
428.96239	68	
430.14700	122	
431.14574	80	
434.92050	62	
437.68424	548	1+
438.13504	80	
438.20684	124	
438.75098	70	
439.13809	82	
439.83797	68	
442.18419	66	
443.89882	56	
444.83590	126	
444.88941	66	
445.82847	80	
446.86798	778	1+
446.93682	60	
448.15923	88	
451.15441	136	
451.66813	108	
455.13537	70	
457.16462	134	
458.15798	88	
458.84380	70	
460.13360	118	
462.85933	76	
463.85315	82	
464.83651	154	
464.87440	230	
465.92070	78	
466.15439	64	
470.19984	116	
473.66821	94	
474.17900	252	
475.17541	368	1+
476.83445	84	
479.18650	106	
481.18799	88	
481.81268	86	
482.19247	96	
482.85211	102	
482.89729	50	
484.66495	48	
END IONS

###FS:    #m/z: 482.18864 #charge 2+
###MS: 5001
###MSMS: 5002
BEGIN IONS
TITLE=Cmpd 211, +MS2(482.1886), 26.3eV, 43.0min #5002
RTINSECONDS=2577.56
SCANS=5001-5002
PEPMASS=482.18864	188250
CHARGE=2+
194.56784	78	
202.56529	38	
205.04504	108	
215.57448	146	
216.07955	176	
216.57780	132	
221.13900	120	
223.07227	84	
224.59471	66	
230.11879	178	
238.16382	68	
247.06409	114	
247.11853	108	
250.09075	92	
250.14133	46	
252.14164	54	
254.12074	176	
260.46655	36	
270.07297	54	
270.15510	92	
270.82919	74	
272.07094	60	
272.79775	110	
277.07904	100	
279.07563	60	
281.07113	88	
282.14977	96	
283.10862	104	
288.01102	90	
290.02477	42	
291.06763	108	
294.07874	98	
298.66764	36	
299.15274	306	
300.14357	178	
302.06135	92	
303.85906	62	
308.05295	112	
310.05603	66	
314.00409	106	
316.63443	112	
319.62957	88	
323.14406	42	
326.11370	108	
327.13434	174	
335.96119	76	
337.13268	78	
339.19380	66	
342.05910	76	
344.31047	50	
350.07003	86	
350.79215	62	
351.15133	70	
351.79260	44	
353.89949	160	
354.92120	74	
356.14484	156	
361.33305	36	
363.23103	62	
368.89264	190	
370.89042	46	
373.07925	102	
376.13211	68	
378.16297	466	1+
382.10856	272	
382.91144	84	
384.17716	58	
385.15417	76	
386.11385	146	
386.89707	116	
386.99055	78	
387.10497	76	
387.79840	84	
387.90616	74	
389.12350	74	
394.11673	98	
401.15997	84	
403.78310	110	
404.12582	616	1+
404.21256	74	
406.61693	38	
408.13191	72	
410.89613	86	
416.17277	214	
419.16211	140	
421.18538	88	
422.13261	72	
423.78847	58	
423.84138	88	
424.85916	52	
425.25378	36	
426.66376	118	
426.82217	54	
428.86928	42	
429.87662	54	
430.14399	162	
430.34826	32	
430.98313	36	
431.15935	68	
432.37746	36	
439.13185	142	
439.87992	44	
441.85310	92	
441.94819	88	
442.24546	40	
442.57356	40	
444.84632	54	
445.82358	144	
446.84962	134	
446.90633	54	
446.95841	48	
447.17041	80	
447.88925	96	
451.15944	120	
451.24375	56	
455.64941	40	
457.15706	116	
458.42318	60	
462.84967	62	
463.11998	68	
464.83851	72	
464.88523	150	
465.14528	124	
465.67694	108	
465.88723	54	
466.11472	94	
473.66416	164	
474.18761	124	
475.17358	278	
480.26977	46	
481.15041	66	
481.84630	50	
482.14922	48	
482.18684	80	
483.17850	88	
487.18704	102	
501.14153	152	
503.12274	34	
508.16039	216	1+
508.31321	70	
533.19389	132	
534.17077	46	
536.16214	222	1+
536.20534	66	
537.16691	158	1+
576.17941	110	
593.22140	204	
637.30734	68	
641.86357	58	
668.29730	36	
686.39445	90	
691.22930	32	
756.28512	58	
808.72737	32	
849.31762	34	
849.33651	222	1+
858.36286	232	1+
874.35249	654	1+
END IONS

###FS:    #m/z: 482.18851 #charge 2+
###MS: 5003
###MSMS: 5004
BEGIN IONS
TITLE=Cmpd 212, +MS2(482.1885), 26.3eV, 43.0min #5004
RTINSECONDS=2578.22
SCANS=5003-5004
PEPMASS=482.18851	177000
CHARGE=2+
158.23112	92	
202.59315	144	
207.57689	150	
213.10967	96	
219.11323	90	
224.06692	88	
233.10447	136	
236.09322	114	
237.12655	146	
242.57364	146	
246.05787	94	
248.10694	80	
248.89595	94	
251.57694	94	
252.13437	114	
252.26756	112	
253.05211	150	
254.13072	98	
257.04392	90	
257.31807	82	
260.08631	96	
260.16673	104	
260.58634	130	
260.90855	98	
263.58757	90	
264.06918	88	
264.15015	82	
265.09532	94	
265.14516	80	
268.57874	150	
269.06716	96	
273.11061	108	
274.61883	80	
276.06573	88	
278.85711	170	
282.07484	128	
282.12853	118	
285.63238	88	
286.03196	88	
286.10700	90	
287.07268	148	
288.59180	110	
297.60623	106	
299.14668	840	1+
300.08530	116	
307.09982	112	
308.05229	94	
309.10846	98	
317.06899	82	
317.10520	96	
317.16238	92	
319.12071	170	
325.12380	112	
325.61605	156	
325.73445	84	
326.11881	118	
327.14305	326	1+
333.09861	82	
333.81404	86	
334.13382	160	
335.10899	122	
337.12675	90	
338.10727	92	
339.14068	120	
348.12632	140	
352.63554	114	
352.89065	100	
359.07570	88	
360.13811	286	1+
362.64118	124	
364.10768	102	
366.10016	152	
368.89649	190	
369.13624	108	
369.88344	108	
378.15224	798	1+
378.20954	114	
379.86046	104	
382.89027	98	
383.12710	164	
384.15899	102	
385.63334	116	
386.90813	228	
388.83772	82	
388.89448	108	
392.13757	304	
400.11887	104	
402.66031	112	
403.16414	82	
403.64656	136	
404.13369	944	
404.20293	146	
405.11637	754	1+
407.15669	98	
407.82572	214	
408.86965	92	
410.17406	104	
415.65415	120	
415.85946	128	
421.85593	80	
423.78696	92	
424.66895	140	
424.97662	82	
425.23314	90	
425.77525	80	
425.84050	96	
427.94343	106	
428.18820	110	
428.70511	130	
428.85752	572	1+
429.67629	132	
430.14652	1016	1+
432.18203	92	
433.12079	92	
438.24140	132	
439.13656	106	
439.81678	182	
441.82575	134	
442.81451	108	
443.84450	268	
444.16005	112	
444.83291	326	
444.88283	112	
445.83606	238	
446.86250	838	1+
447.08625	82	
447.16619	296	1+
447.21465	106	
457.15386	294	
462.85533	98	
462.98503	82	
464.83573	362	
464.89025	238	
465.14912	98	
465.87365	162	
482.17416	88	
482.70742	128	
482.89570	156	
483.23264	94	
483.91630	94	
492.15156	82	
500.85982	152	
501.13466	134	
502.14597	140	
503.32539	142	1+
508.16797	96	
509.15331	140	
519.16016	124	
520.17231	200	
531.50347	184	
540.20287	178	1+
558.15978	80	
593.21479	258	1+
605.19647	104	
641.23117	88	
642.28154	94	
653.20275	80	
686.25870	98	
688.24459	92	
689.29954	82	
690.22265	96	
756.30581	94	
831.31793	360	1+
832.31906	244	1+
849.33593	874	1+
874.35362	1814	1+
902.32950	320	1+
946.33346	800	1+
END IONS

###FS:    #m/z: 482.18843 #charge 2+
###MS: 5006
###MSMS: 5007
BEGIN IONS
TITLE=Cmpd 213, +MS2(482.1884), 26.3eV, 43.0min #5007
RTINSECONDS=2579.44
SCANS=5006-5007
PEPMASS=482.18843	179176
CHARGE=2+
194.07713	92	
210.26700	114	
215.58108	484	
215.62004	100	
216.09903	234	
217.59151	128	
224.07665	96	
224.60488	342	
229.04240	118	
230.11904	102	
233.09741	108	
237.07952	134	
237.59332	118	
249.10758	78	
251.56809	118	
252.14208	142	
253.14523	100	
256.11600	96	
257.59185	118	
263.60899	110	
264.13657	116	
264.16700	98	
265.12319	150	
265.60690	94	
271.15753	88	
272.09507	94	
276.59342	134	
280.61417	74	
282.10244	96	
285.96612	88	
288.06523	116	
294.07735	86	
296.19274	76	
299.14766	650	1+
299.84701	84	
300.38902	86	
302.14498	138	
306.11432	80	
317.11872	106	
318.12619	86	
319.90803	128	
325.12106	146	
325.62193	108	
327.13862	296	1+
332.87175	96	
334.12576	106	
336.08194	96	
336.13925	108	
343.12681	86	
343.62987	100	
345.12446	132	
346.63877	160	
347.12779	120	
348.14292	158	
349.82521	84	
350.89026	86	
351.14143	98	
351.18105	88	
352.88101	110	
352.92971	84	
353.16310	108	
355.17940	74	
356.15691	232	
359.61696	110	
360.01999	114	
361.12359	82	
361.90215	104	
362.12133	82	
362.16074	86	
363.10641	86	
366.90953	82	
367.15195	92	
368.16461	94	
368.88898	332	1+
373.12858	92	
377.34431	86	
378.15519	608	1+
378.30008	76	
378.64169	100	
379.06230	82	
382.10887	92	
384.15133	134	
384.70661	126	
386.12504	90	
387.14167	124	
391.10485	78	
392.64855	86	
395.82245	92	
397.15814	108	
398.84361	96	
401.18653	126	
403.16176	80	
403.81423	96	
404.12410	2358	1+
407.96458	114	
410.89561	98	
411.89768	92	
414.16564	82	
425.84720	134	
426.82970	104	
426.86984	190	
428.67750	102	
428.86561	162	
429.86363	128	
430.14894	354	
430.38145	102	
431.17339	130	
437.19109	88	
437.22948	88	
437.67926	658	
437.75112	132	
438.18550	858	
440.11599	74	
443.83759	74	
444.81939	120	
444.88135	100	
446.87160	434	
448.10839	90	
454.85028	74	
457.86677	112	
459.16156	84	
462.84679	194	
464.65889	102	
464.84747	364	1+
465.68304	80	
468.15229	328	1+
471.01219	82	
475.16544	176	
479.17771	104	
480.86810	148	
481.85902	90	
481.90402	96	
482.19455	78	
482.86233	168	
491.16593	76	
494.82778	132	
496.19085	78	
498.17594	96	
502.14646	204	
506.18451	80	
507.91130	80	
508.15575	156	
509.17035	182	
518.19044	74	
519.17225	220	1+
532.42584	92	
536.13828	82	
536.20959	126	
558.27864	76	
599.20221	80	
624.22823	90	
635.21414	100	
637.24372	92	
657.15398	88	
667.25218	82	
739.27243	76	
757.35330	76	
800.28547	76	
830.28978	316	1+
848.32841	476	1+
849.33361	394	1+
902.31577	438	1+
946.34826	708	1+
END IONS

###FS:    #m/z: 502.21009 #charge 2+
###MS: 5756
###MSMS: 5757
BEGIN IONS
TITLE=Cmpd 214, +MS2(502.2101), 27.1eV, 49.6min #5757
RTINSECONDS=2978.3
SCANS=5756-5757
PEPMASS=502.21009	31214
CHARGE=2+
219.06854	76	
229.14649	80	
259.07323	98	
260.06750	100	
284.16500	80	
286.15956	78	
288.14880	78	
297.06137	112	
299.07367	254	
308.92259	74	
312.17230	78	
313.12443	52	
317.91722	92	
329.18331	58	
348.16965	88	
354.92992	68	
356.17979	68	
356.90229	130	
365.91404	66	
366.98203	32	
368.90743	82	
369.89728	68	
371.87548	92	
379.97514	114	
386.89852	66	
390.99980	82	
393.26256	104	
397.81617	94	
406.92883	54	
408.81239	54	
409.83194	60	
412.85156	76	
415.06861	122	
428.96832	40	
437.38180	44	
441.83038	104	
443.84446	84	
444.19344	42	
444.84951	194	
446.84587	126	
448.83645	84	
448.88174	70	
452.13160	62	
457.93399	54	
462.84762	66	
463.01224	82	
464.85424	94	
465.85193	54	
476.25299	66	
479.85137	102	
481.15475	80	
481.21904	92	
483.78112	92	
484.85850	80	
486.12101	58	
498.85624	80	
499.87595	76	
503.29197	98	
509.14370	50	
587.21000	44	
600.25504	46	
END IONS

###FS:    #m/z: 494.22534 #charge 1+
###MS: 5760
###MSMS: 5761
BEGIN IONS
TITLE=Cmpd 215, +MS2(494.2253), 26.8eV, 49.7min #5761
RTINSECONDS=2980.03
SCANS=5760-5761
PEPMASS=494.22534	22094
CHARGE=1+
219.13776	90	
252.81943	38	
258.16517	40	
276.12445	68	
287.17009	62	
288.13475	38	
298.62104	152	
307.02461	68	
315.11442	70	
315.80973	98	
320.81944	96	
337.17382	76	
340.80629	42	
355.17183	48	
359.19336	60	
360.82381	64	
361.91109	58	
362.84110	58	
365.92381	86	
369.19665	62	
375.19499	74	
380.86716	76	
382.78540	84	
385.86074	70	
388.86807	32	
389.80072	72	
397.83266	94	
398.93159	66	
399.81947	112	
400.15626	60	
400.82410	102	
407.85785	68	
411.00715	54	
415.85638	60	
419.84568	82	
422.13063	110	
428.86248	160	
430.92405	90	
432.07313	46	
432.84162	76	
436.80737	42	
439.85814	110	
441.81760	232	
444.24107	54	
446.87960	60	
448.83236	56	
449.12558	52	
450.85279	66	
454.17806	104	
454.93319	100	
457.92797	76	
459.04245	82	
459.83419	328	1+
463.20339	114	
466.20530	66	
475.85070	102	
476.09513	54	
476.84571	88	
477.83566	270	
477.92051	32	
478.18844	44	
493.30403	80	
493.84870	288	
493.92694	102	
494.18549	44	
494.86865	128	
494.93058	68	
495.85116	1954	1+
495.98340	180	
496.20983	64	
END IONS

###FS:    #m/z: 502.21017 #charge 2+
###MS: 5760
###MSMS: 5762
BEGIN IONS
TITLE=Cmpd 216, +MS2(502.2102), 27.1eV, 49.7min #5762
RTINSECONDS=2980.09
SCANS=5760,5762
PEPMASS=502.21017	35208
CHARGE=2+
229.17454	68	
270.06345	94	
270.59003	90	
271.10872	66	
285.02011	54	
296.09356	84	
299.07775	74	
311.78265	52	
315.09245	58	
360.17032	48	
363.06670	66	
367.78056	94	
368.89396	68	
388.85333	138	
396.89960	62	
400.15046	108	
407.08932	48	
408.12242	64	
411.90718	102	
414.91441	58	
442.88010	66	
444.88666	152	
447.82468	86	
453.10930	74	
457.86157	32	
460.85624	58	
464.94673	66	
482.86674	282	
483.90676	74	
496.13169	88	
500.87657	94	
501.09325	50	
531.17199	76	
540.31796	46	
601.29427	108	
632.25927	66	
778.29676	40	
END IONS

###FS:    #m/z: 502.21051 #charge 2+
###MS: 5766
###MSMS: 5767
BEGIN IONS
TITLE=Cmpd 217, +MS2(502.2105), 27.1eV, 49.7min #5767
RTINSECONDS=2982.42
SCANS=5766-5767
PEPMASS=502.21051	40838
CHARGE=2+
200.07636	32	
209.10944	90	
211.09203	102	
236.03963	98	
249.10352	82	
251.06637	90	
258.17285	80	
259.21738	72	
265.87144	84	
293.61242	130	
313.11434	90	
327.18100	36	
330.16598	78	
347.10239	98	
348.16544	92	
357.03087	72	
370.95845	68	
376.95233	52	
386.14939	158	
393.89617	40	
406.88812	84	
407.02476	68	
409.04504	76	
409.66762	76	
411.18793	42	
411.27458	106	
412.92071	80	
417.02895	82	
426.82208	82	
426.85854	124	
440.21446	40	
440.89925	118	
443.15723	54	
443.87553	58	
444.84759	112	
446.83842	146	
449.60343	52	
451.86420	50	
456.81773	52	
461.84729	72	
462.85865	160	
463.87716	90	
464.85151	84	
464.91839	70	
465.85864	106	
466.83902	110	
466.93151	78	
469.23229	40	
473.38794	56	
477.00012	38	
478.19384	102	
485.89200	56	
498.21086	68	
501.28135	80	
502.88862	56	
522.91262	66	
600.31351	34	
691.26641	44	
817.27239	34	
END IONS

###FS:    #m/z: 537.73235 #charge 1+
###MS: 7907
###MSMS: 7908
BEGIN IONS
TITLE=Cmpd 218, +MS2(537.7324), 29.3eV, 68.6min #7908
RTINSECONDS=4117.86
SCANS=7907-7908
PEPMASS=537.73235	21830
CHARGE=1+
201.12794	116	
221.09566	240	1+
225.06843	78	
240.10610	88	
245.06358	96	
272.06606	66	
281.06220	90	
282.05443	74	
283.07040	64	
299.08308	258	
300.07247	150	
300.14852	34	
301.07961	72	
327.98134	76	
333.10954	80	
343.04998	76	
344.98845	208	
357.09397	84	
359.04228	42	
360.03542	128	
361.03641	60	
368.89700	68	
374.08442	124	
404.88387	122	
411.85312	60	
415.04216	108	
416.05365	120	
416.10037	62	
416.15448	72	
417.06581	82	
424.13682	68	
428.89255	92	
429.19319	42	
439.19037	46	
439.39993	40	
446.87816	66	
453.14541	44	
456.80300	38	
470.18584	42	
477.79107	76	
490.87479	46	
490.97212	42	
491.80547	64	
501.19607	90	
513.80319	108	
528.15878	82	
539.26228	38	
END IONS

###FS:    #m/z: 537.73365 #charge 2+
###MS: 7909
###MSMS: 7910
BEGIN IONS
TITLE=Cmpd 219, +MS2(537.7336), 29.3eV, 68.6min #7910
RTINSECONDS=4118.52
SCANS=7909-7910
PEPMASS=537.73365	21098
CHARGE=2+
213.13366	116	
254.11493	68	
267.00807	230	
282.07741	98	
283.03871	62	
297.07773	76	
299.07538	458	
299.12119	110	
300.07528	346	
300.94102	68	
320.88791	82	
345.00485	166	
346.98222	64	
357.08516	38	
359.04301	96	
360.04293	136	
361.05444	108	
371.16526	84	
372.92842	100	
375.20231	98	
386.90203	72	
395.02993	36	
395.10111	106	
410.15441	94	
416.06466	50	
417.03432	102	
417.13418	88	
428.86680	54	
429.15453	52	
434.11509	68	
448.92333	90	
480.92758	66	
485.19745	34	
500.05256	48	
519.15648	50	
519.71332	42	
599.20289	54	
602.25258	92	
654.25463	68	
670.64074	88	
702.29367	72	
END IONS

###FS:    #m/z: 537.73199 #charge 1+
###MS: 7911
###MSMS: 7912
BEGIN IONS
TITLE=Cmpd 220, +MS2(537.7320), 29.3eV, 68.7min #7912
RTINSECONDS=4119.19
SCANS=7911-7912
PEPMASS=537.73199	24870
CHARGE=1+
221.11235	78	
223.07297	84	
225.18354	40	
226.06733	102	
227.15299	34	
240.09747	82	
244.15260	92	
245.10471	104	
261.10458	74	
282.07731	134	
283.04917	76	
296.87763	62	
297.09174	70	
298.09261	82	
299.06867	870	1+
327.98150	62	
328.10533	96	
330.17914	102	
344.98949	100	
346.98732	138	
357.21865	94	
360.21730	118	
360.36266	48	
361.91847	56	
368.89668	90	
392.89946	64	
395.15174	104	
415.04210	42	
417.05495	102	
418.04291	82	
419.80614	90	
428.87338	76	
430.94186	92	
432.78831	30	
435.86871	118	
436.20063	182	
439.91688	48	
445.15864	70	
445.83132	72	
446.85732	64	
448.85703	76	
452.20708	86	
454.86394	94	
457.43739	36	
464.88752	84	
465.15537	88	
482.77384	92	
485.84267	62	
500.19830	82	
500.90032	32	
501.87895	30	
513.21946	68	
518.84805	44	
520.71784	30	
539.28986	48	
END IONS

###FS:    #m/z: 529.74938 #charge 2+
###MS: 7914
###MSMS: 7915
BEGIN IONS
TITLE=Cmpd 221, +MS2(529.7494), 28.8eV, 68.7min #7915
RTINSECONDS=4120.38
SCANS=7914-7915
PEPMASS=529.74938	28776
CHARGE=2+
219.11807	220	
258.20837	90	
265.10770	66	
267.11337	82	
268.12434	200	
282.18621	98	
286.17148	56	
296.13739	82	
299.12151	138	
299.16683	72	
320.19705	84	
326.89492	52	
328.13045	132	
330.15314	150	
337.13826	138	
339.13765	80	
342.15351	118	
347.15073	98	
352.17901	56	
369.21006	82	
372.11162	92	
372.21881	76	
373.19779	52	
382.21571	60	
382.87790	64	
384.17783	68	
404.09155	48	
413.12301	64	
419.20717	72	
429.87218	94	
431.87266	74	
432.14218	76	
435.97172	96	
446.92757	70	
462.18645	60	
467.69415	88	
467.87046	84	
472.27895	74	
472.84907	76	
474.84440	42	
474.91860	84	
479.21413	74	
493.14858	30	
494.18566	82	
502.09770	52	
510.86868	36	
511.34216	46	
512.81588	66	
529.10663	96	
530.77549	62	
530.82429	82	
535.27582	70	
547.28156	128	
561.08610	48	
571.27089	52	
573.26955	82	
582.24434	48	
588.25969	114	
636.91415	28	
643.35297	92	
650.75467	36	
660.26757	68	
696.25216	76	
723.38383	88	
725.34947	66	
738.32896	58	
750.36076	62	
755.31627	54	
756.33493	68	
783.35320	62	
794.40627	72	
837.38414	58	
884.37487	52	
END IONS

###FS:    #m/z: 537.73313 #charge 2+
###MS: 7916
###MSMS: 7917
BEGIN IONS
TITLE=Cmpd 222, +MS2(537.7331), 29.3eV, 68.7min #7917
RTINSECONDS=4121.03
SCANS=7916-7917
PEPMASS=537.73313	34234
CHARGE=2+
223.09361	82	
223.12699	88	
243.11486	124	
281.05730	308	
283.05296	70	
289.15503	204	
299.08124	302	
300.06813	156	
301.07437	78	
302.07959	138	
303.03994	46	
314.13887	78	
315.10309	52	
318.14684	76	
327.52832	26	
328.00253	96	
336.92698	64	
338.07870	54	
344.00516	54	
345.97682	34	
346.98491	100	
355.13265	60	
357.06989	90	
359.04237	48	
360.05276	50	
373.12482	68	
378.07712	54	
381.09708	90	
386.90729	56	
396.12320	92	
396.18246	106	
417.05030	70	
418.03630	28	
419.39636	76	
432.98197	50	
446.86984	30	
448.21758	78	
464.88699	80	
466.04297	78	
474.21554	100	
475.12925	60	
500.97257	70	
503.12758	42	
510.89572	68	
536.51045	42	
548.16388	62	
584.24486	26	
660.62722	90	
874.39241	68	
END IONS

###FS:    #m/z: 537.73194 #charge 1+
###MS: 7918
###MSMS: 7919
BEGIN IONS
TITLE=Cmpd 223, +MS2(537.7319), 29.3eV, 68.7min #7919
RTINSECONDS=4121.68
SCANS=7918-7919
PEPMASS=537.73194	33170
CHARGE=1+
209.13462	76	
226.07419	44	
241.12963	74	
241.15624	80	
243.11816	90	
260.07818	114	
260.25117	114	
265.02958	46	
271.10705	82	
281.05673	264	1+
295.10192	138	
298.10066	78	
299.07057	722	1+
299.13974	86	
301.07023	98	
302.07770	82	
304.07431	68	
304.33114	52	
307.07612	48	
308.93935	90	
332.95604	114	
337.17327	70	
338.08976	116	
340.22171	94	
344.99710	164	
345.17525	32	
352.09991	34	
355.13074	88	
357.09513	74	
358.89687	90	
359.05195	148	
360.03295	64	
362.06010	74	
362.94945	86	
364.21558	92	
414.89514	68	
415.05635	34	
416.07136	32	
417.04877	50	
421.03942	48	
428.86366	124	
432.11781	78	
437.20976	92	
439.87834	90	
441.16358	76	
447.87402	64	
447.94426	52	
448.17834	78	
453.91154	66	
458.80297	78	
466.44535	102	
474.20999	64	
474.88532	64	
480.22105	76	
487.82173	32	
500.70957	104	
503.20511	74	
505.13800	92	
521.15293	76	
521.21079	82	
539.28096	110	
END IONS

###FS:    #m/z: 529.74894 #charge 2+
###MS: 7918
###MSMS: 7920
BEGIN IONS
TITLE=Cmpd 224, +MS2(529.7489), 28.8eV, 68.7min #7920
RTINSECONDS=4121.75
SCANS=7918,7920
PEPMASS=529.74894	29364
CHARGE=2+
213.17181	84	
224.08241	40	
227.12707	94	
243.12720	88	
258.22299	104	
277.20635	60	
285.09636	78	
287.38537	32	
294.06203	54	
295.11939	74	
298.00966	106	
298.15086	150	
299.14822	74	
313.11110	88	
326.14653	60	
330.15260	154	
346.17689	80	
350.07801	78	
354.12030	34	
365.11767	108	
374.24186	120	
379.08002	104	
381.97328	50	
394.15702	74	
401.16306	102	
408.87902	56	
414.94030	66	
449.83228	72	
450.89036	36	
451.11339	92	
452.77741	80	
453.18605	120	
456.25481	72	
466.84543	130	
467.84002	134	
485.85524	52	
492.85601	62	
501.09251	100	
501.93868	70	
509.23688	78	
530.23855	78	
540.23736	90	
554.25116	72	
579.28261	50	
581.23863	66	
596.29923	90	
597.26137	64	
642.32034	68	
676.27913	42	
711.31850	32	
729.34660	50	
749.26531	102	
749.47395	38	
755.35186	50	
782.31608	52	
783.32314	54	
837.41695	54	
840.39893	56	
854.45760	58	
900.39223	72	
END IONS

###FS:    #m/z: 537.73274 #charge 2+
###MS: 7921
###MSMS: 7922
BEGIN IONS
TITLE=Cmpd 225, +MS2(537.7327), 29.3eV, 68.7min #7922
RTINSECONDS=4122.44
SCANS=7921-7922
PEPMASS=537.73274	43518
CHARGE=2+
219.12886	102	
221.08842	112	
224.07447	70	
258.17637	82	
261.09925	102	
282.07142	92	
290.50742	34	
293.11403	42	
299.06827	158	
299.11397	68	
300.06897	246	
300.11491	48	
301.07899	196	
346.01329	72	
346.97414	76	
359.03469	218	
360.04267	102	
383.20544	82	
417.06387	66	
422.13573	22	
428.90294	58	
435.10987	84	
446.86703	80	
447.85076	90	
500.79745	26	
502.03462	32	
502.71414	100	
513.26086	56	
581.70895	26	
652.79058	42	
869.35006	58	
END IONS

###FS:    #m/z: 529.74789 #charge 2+
###MS: 7921
###MSMS: 7923
BEGIN IONS
TITLE=Cmpd 226, +MS2(529.7479), 28.8eV, 68.7min #7923
RTINSECONDS=4122.5
SCANS=7921,7923
PEPMASS=529.74789	34426
CHARGE=2+
210.08550	110	
216.14634	72	
220.06624	86	
224.06987	74	
246.10843	32	
260.14594	44	
268.09209	106	
285.14661	44	
298.14977	154	
301.20502	42	
314.12558	78	
330.15286	100	
335.13833	40	
339.11387	78	
349.17882	108	
365.16906	76	
382.28546	98	
414.20044	50	
416.88916	58	
433.20511	134	
465.17531	60	
466.85458	72	
468.91233	70	
483.91623	66	
485.21848	98	
506.85691	38	
511.21788	64	
529.10025	74	
537.30551	80	
545.19901	84	
559.22359	26	
563.20805	82	
642.38835	58	
653.33780	48	
655.31631	74	
686.32449	46	
723.35851	78	
729.37945	74	
752.37394	50	
755.34772	52	
783.32316	84	
END IONS

###FS:    #m/z: 537.73189 #charge 1+
###MS: 7924
###MSMS: 7925
BEGIN IONS
TITLE=Cmpd 227, +MS2(537.7319), 29.3eV, 68.7min #7925
RTINSECONDS=4123.16
SCANS=7924-7925
PEPMASS=537.73189	45598
CHARGE=1+
219.12138	42	
225.05362	50	
229.13762	92	
235.05914	108	
239.09716	96	
239.97223	78	
242.14078	102	
248.14877	102	
261.07902	74	
261.13296	88	
263.16035	60	
279.09519	88	
283.05199	54	
297.08733	64	
299.06850	326	1+
301.07911	118	
312.16832	84	
321.06518	68	
323.20137	88	
342.33840	36	
344.98510	118	
346.03092	78	
348.16740	66	
351.21367	62	
358.10305	74	
359.04594	62	
360.03654	150	
379.14937	78	
382.62974	80	
386.22026	82	
411.23593	74	
416.05209	144	
417.04392	92	
418.08493	52	
428.82925	108	
432.93241	96	
434.99021	52	
446.88370	72	
451.31249	80	
456.18172	78	
464.89903	66	
465.24603	72	
472.19195	130	
474.19615	34	
476.43464	72	
477.00213	94	
504.12319	100	
527.29659	40	
541.13877	36	
543.18315	46	
END IONS

###FS:    #m/z: 529.74809 #charge 2+
###MS: 7924
###MSMS: 7926
BEGIN IONS
TITLE=Cmpd 228, +MS2(529.7481), 28.8eV, 68.7min #7926
RTINSECONDS=4123.21
SCANS=7924,7926
PEPMASS=529.74809	38720
CHARGE=2+
219.07433	82	
220.05948	88	
233.06565	104	
243.12327	76	
254.08696	122	
268.10585	52	
270.12992	100	
276.18541	58	
277.11038	90	
286.17126	114	
288.13796	100	
298.15624	78	
313.12542	150	
325.13390	42	
326.10768	84	
348.15328	80	
351.15164	28	
353.13499	64	
368.96344	82	
372.18696	76	
373.20093	102	
383.11573	112	
387.20644	92	
394.14075	106	
414.19018	78	
417.20102	50	
423.05104	56	
434.37598	34	
438.23730	52	
460.88863	48	
467.32002	106	
470.35007	64	
479.23020	90	
487.11544	58	
502.17250	104	
509.20750	100	
510.26922	72	
511.24731	78	
514.20952	64	
525.27160	82	
531.09621	68	
540.24280	94	
553.29801	60	
597.23770	86	
642.30842	124	
666.27333	62	
725.35551	84	
729.32221	82	
755.31586	74	
838.37435	28	
END IONS

###FS:    #m/z: 537.73244 #charge 1+
###MS: 7927
###MSMS: 7928
BEGIN IONS
TITLE=Cmpd 229, +MS2(537.7324), 29.3eV, 68.7min #7928
RTINSECONDS=4123.89
SCANS=7927-7928
PEPMASS=537.73244	45804
CHARGE=1+
208.13391	98	
216.10352	88	
221.09693	104	
227.06000	100	
238.97562	104	
239.10230	112	
241.13617	124	
258.08268	132	
258.94376	104	
267.01900	74	
269.00929	76	
270.00763	70	
275.10801	92	
275.14642	24	
277.11399	84	
281.06639	242	
282.06516	134	
286.20214	124	
290.93533	86	
298.62716	36	
299.07291	324	
299.41732	78	
300.07263	232	
300.12733	68	
307.05363	36	
312.14707	60	
313.12214	74	
329.12561	106	
335.12560	98	
344.98216	84	
345.99051	56	
355.18218	98	
356.07869	120	
359.03776	36	
359.16781	80	
360.03725	70	
372.15916	176	
386.94265	34	
406.11178	72	
406.94230	112	
409.25187	60	
414.20558	78	
415.05427	320	1+
417.11998	74	
426.88193	70	
428.86719	72	
429.83766	24	
465.07892	62	
466.01478	64	
482.18493	62	
492.25417	76	
504.11707	34	
505.13742	76	
509.15493	48	
519.81008	66	
541.14104	84	
END IONS

###FS:    #m/z: 529.74851 #charge 2+
###MS: 7927
###MSMS: 7929
BEGIN IONS
TITLE=Cmpd 230, +MS2(529.7485), 28.8eV, 68.7min #7929
RTINSECONDS=4123.94
SCANS=7927,7929
PEPMASS=529.74851	40208
CHARGE=2+
199.07257	114	
202.13060	86	
210.09144	86	
216.10695	108	
219.11370	130	
226.12347	70	
251.09281	82	
268.09701	90	
277.17146	74	
309.88587	110	
313.11634	56	
313.24088	92	
324.09835	86	
328.13400	50	
330.14723	156	
339.13750	74	
344.19565	42	
372.12664	108	
372.42559	70	
373.87567	130	
375.23807	54	
412.33369	66	
417.16861	48	
418.15593	64	
428.15691	26	
436.15612	72	
436.96324	64	
438.16283	66	
452.25125	56	
470.88612	26	
474.02569	52	
479.19109	86	
484.84039	108	
488.90875	90	
501.66684	134	
503.27619	54	
510.84288	100	
524.19039	86	
528.95732	78	
540.27436	68	
543.23387	62	
552.22013	66	
570.89045	34	
571.00102	34	
580.23203	66	
580.28130	82	
595.19707	64	
597.27563	80	
616.24247	52	
640.28367	64	
642.31540	82	
722.28387	124	
729.35074	48	
741.86424	40	
749.26690	70	
783.33016	118	
825.33148	28	
859.46040	62	
END IONS

###FS:    #m/z: 529.74824 #charge 2+
###MS: 7930
###MSMS: 7931
BEGIN IONS
TITLE=Cmpd 231, +MS2(529.7482), 28.8eV, 68.7min #7931
RTINSECONDS=4124.62
SCANS=7930-7931
PEPMASS=529.74824	46382
CHARGE=2+
209.06140	100	
219.11570	98	
223.16043	24	
224.07069	56	
227.17387	102	
230.12451	78	
276.16699	82	
283.08777	80	
286.14959	86	
295.11251	90	
297.12622	82	
298.14225	74	
302.15484	54	
313.12320	332	
326.11480	66	
331.15153	76	
337.14694	172	
343.14423	70	
354.94922	44	
361.96791	88	
376.95020	56	
405.11335	58	
410.13797	122	
432.21745	36	
435.82188	58	
459.18115	76	
467.83711	88	
484.23531	60	
487.02856	36	
487.87657	74	
493.16267	52	
511.39088	86	
512.25630	66	
525.21520	24	
555.18927	66	
562.20832	26	
573.26637	60	
589.20822	46	
597.29355	66	
612.29632	34	
620.28304	68	
642.30599	108	
642.36202	72	
664.28330	72	
669.32830	42	
716.36834	74	
725.32150	96	
729.33089	80	
729.40485	28	
730.33171	68	
739.33374	50	
741.36414	42	
882.43297	40	
END IONS

###FS:    #m/z: 537.73206 #charge 1+
###MS: 7930
###MSMS: 7932
BEGIN IONS
TITLE=Cmpd 232, +MS2(537.7321), 29.3eV, 68.7min #7932
RTINSECONDS=4124.67
SCANS=7930,7932
PEPMASS=537.73206	48046
CHARGE=1+
202.10107	68	
225.05351	126	
226.06396	90	
239.11879	96	
240.10155	70	
281.06344	84	
282.05796	76	
284.04321	66	
286.17466	88	
296.15503	120	
299.07521	306	1+
299.75867	36	
300.14494	80	
300.80300	26	
302.78921	28	
311.11638	94	
329.54671	28	
330.15034	84	
344.98826	146	
356.13206	62	
359.02819	72	
360.04782	112	
361.04471	90	
382.13730	118	
392.80604	86	
416.04770	264	
417.04974	176	
428.10968	100	
428.85980	124	
446.86666	52	
448.89702	138	
451.16821	68	
460.89896	54	
470.19790	86	
485.21679	76	
502.20398	102	
530.25045	70	
END IONS

###FS:    #m/z: 537.73231 #charge 1+
###MS: 7933
###MSMS: 7934
BEGIN IONS
TITLE=Cmpd 233, +MS2(537.7323), 29.3eV, 68.8min #7934
RTINSECONDS=4125.34
SCANS=7933-7934
PEPMASS=537.73231	54142
CHARGE=1+
209.03615	70	
221.09829	72	
222.09309	44	
223.07220	68	
225.66278	22	
226.09466	90	
253.10372	82	
260.08119	66	
267.01862	72	
274.10961	50	
281.05626	22	
282.07171	80	
295.12095	106	
296.14142	140	
299.07021	558	1+
300.15824	74	
300.97713	112	
301.07764	58	
313.12934	68	
327.97688	54	
330.18889	102	
346.99220	76	
358.22618	100	
362.12324	42	
404.22596	70	
412.17692	122	
415.04562	182	
417.12495	56	
428.87534	36	
436.83142	82	
446.88990	56	
452.14023	58	
464.85993	70	
474.89509	96	
479.17413	20	
496.15909	96	
500.18700	104	
504.12042	28	
504.20508	28	
518.43323	62	
518.89512	90	
523.21723	76	
536.30531	24	
END IONS

###FS:    #m/z: 529.74868 #charge 2+
###MS: 7933
###MSMS: 7935
BEGIN IONS
TITLE=Cmpd 234, +MS2(529.7487), 28.8eV, 68.8min #7935
RTINSECONDS=4125.41
SCANS=7933,7935
PEPMASS=529.74868	43288
CHARGE=2+
199.32080	50	
219.11275	100	
223.07978	90	
226.10646	108	
228.10985	84	
238.09563	84	
240.08127	80	
244.11773	86	
268.10808	76	
271.16225	98	
272.15001	104	
279.09808	74	
290.12152	42	
296.09981	108	
308.89178	72	
310.92257	88	
313.16844	76	
314.19540	42	
315.89677	100	
327.15973	80	
328.08513	32	
330.14464	94	
331.15792	84	
340.01960	72	
340.21187	88	
346.01947	58	
350.89682	66	
356.14230	84	
372.13152	102	
378.17433	128	
381.14827	76	
396.90965	54	
405.70875	68	
429.45823	88	
438.20625	56	
441.06945	64	
454.07969	38	
455.20058	56	
456.18608	80	
458.83158	90	
469.33196	100	
478.18561	70	
488.90908	88	
510.86029	52	
530.09264	74	
532.16883	48	
535.23268	74	
548.25060	74	
567.29698	78	
569.24557	48	
570.26758	78	
571.28827	100	
573.33638	32	
597.27244	90	
635.35015	80	
642.31122	126	
651.29815	66	
653.31483	36	
672.32751	76	
696.28629	124	
698.30595	48	
712.35328	80	
729.34117	38	
738.62910	54	
753.38905	84	
783.34412	70	
784.33399	66	
840.39745	52	
END IONS

###FS:    #m/z: 529.74742 #charge 2+
###MS: 7936
###MSMS: 7937
BEGIN IONS
TITLE=Cmpd 235, +MS2(529.7474), 28.8eV, 68.8min #7937
RTINSECONDS=4126.11
SCANS=7936-7937
PEPMASS=529.74742	47990
CHARGE=2+
197.11711	108	
202.11227	84	
219.11736	58	
220.08613	56	
224.07046	74	
225.16363	128	
227.16241	94	
238.10903	82	
239.04136	102	
240.11829	90	
250.09117	180	
258.16250	96	
286.16284	86	
295.11234	84	
298.01832	92	
298.14584	300	
298.19100	82	
300.61901	68	
313.13034	86	
330.15837	126	
341.10846	108	
342.11896	108	
352.24298	90	
360.93628	54	
371.14466	46	
375.01758	36	
380.84905	38	
381.12194	70	
387.11154	64	
393.06223	80	
397.17491	94	
399.20808	100	
400.18538	96	
410.85820	66	
413.15864	56	
415.00773	58	
425.86278	112	
429.83407	60	
430.84702	60	
436.15250	64	
438.82117	82	
444.24689	40	
449.85051	74	
453.03533	82	
453.17895	34	
455.15365	92	
457.26935	52	
464.88759	96	
465.30056	38	
466.91093	52	
467.26384	112	
469.18927	96	
483.85977	50	
484.27442	72	
484.88093	82	
486.93668	52	
493.90270	82	
495.17170	92	
501.79194	40	
504.21096	112	
506.89373	82	
510.89003	54	
513.20921	46	
523.20482	72	
529.09745	122	
542.26081	42	
551.23209	80	
558.23911	66	
567.37380	74	
569.25635	50	
570.26035	84	
571.23373	100	
585.27041	56	
597.24215	186	
600.28821	56	
604.35927	24	
624.24005	42	
642.29969	170	1+
643.39409	80	
656.31271	90	
683.30222	68	
698.36274	76	
711.34431	66	
729.33590	158	1+
747.33989	46	
751.35977	48	
753.33196	60	
755.32201	50	
758.15237	32	
783.66565	48	
788.41604	28	
854.40156	52	
857.42918	50	
859.40759	68	
END IONS

###FS:    #m/z: 537.73232 #charge 1+
###MS: 7936
###MSMS: 7938
BEGIN IONS
TITLE=Cmpd 236, +MS2(537.7323), 29.3eV, 68.8min #7938
RTINSECONDS=4126.17
SCANS=7936,7938
PEPMASS=537.73232	50768
CHARGE=1+
219.11776	82	
221.08769	90	
221.15417	84	
223.10378	94	
224.04319	124	
228.04901	102	
239.11417	84	
241.13771	76	
269.21487	120	
278.07306	90	
282.05855	64	
284.03386	70	
286.13081	108	
286.17153	36	
299.07307	358	1+
299.18465	90	
301.06193	126	
325.07219	84	
330.15837	40	
345.98198	88	
355.20517	64	
358.09495	34	
359.04300	68	
360.05860	106	
386.92668	96	
396.15609	130	
408.10479	144	
409.15439	148	
409.44200	80	
410.85597	80	
413.13810	120	
415.06732	92	
416.05360	198	
429.86707	130	
431.91120	68	
435.05633	74	
436.18561	134	
436.69018	126	
438.13459	80	
446.89937	80	
457.82041	76
[truncated: 821,258 more chars]
