# Supplementary material for: Substrate Specificity and Peptide Motif Preferences of β-Lytic and L5 Proteases from Lysobacter spp. Revealed by LC–MS/MS Analysis
Source: Int J Mol Sci. 2025 Sep 4;26(17):8603. doi: 10.3390/ijms26178603 (PMC12429127; doi:10.3390/ijms26178603)
Supplement: Supplementary file 1 [file ijms-26-08603-s001.zip › B1+L5_Slot1-1_1_1862_5.1.201.mgf]

###	D:\Data\results\2024\09\20\B1+L5_Slot1-1_1_1862.d\ProteinAnalysisResults.mgf
###	D:\Data\results\2024\09\20\B1+L5_Slot1-1_1_1862.d\analysis.baf
###	B1+L5_Slot1-1_1_1862.d
###	Instrument: micrOTOF-QII
###	Manufacturer: Bruker
###    B1+L5
###    PeakWidth 5.00, MiniumIntensity 10, S/N 1Apply threshold 0, Threshold 10
###    Retain Residuals no, Create neutrally no,
###    FullScan Parameters: AdductIon (+)+H (-)-H, LowMass 0, HighMass 8000, MaxCharge charge decon 4, MinPeaks 3
###    Perf. isotope decon yes, Max Charge Istopic decon 6, MW agreement 5.00, Abund. cutoff 2.00, Envelope cutoff 75.00
###    MaxRes   Parameters: AdductIon (+)+H (-)-H, LowMass 0, HighMass 8000 
###    Perf. isotope decon yes, Max Charge Istopic decon 6, Abund. cutoff 2.00
###    MSn      Parameters: AdductIon (+)+H (-)-H, LowMass 0, HighMass 8000 
###    Perf. isotope decon yes, Max Charge Istopic decon 4, Abund. cutoff 0.05
###    Global Charge Limit: no 3, Prefer FullScan Result: yes, Export what: 2 (0=non deconv/1=deconv only/2=mixed), NoMSMSSignals: 150, Intensity threshold: 10, NoMSSignals (deconv): 2, NoMSSignals (non-deconv): 2, NormalizeData: no, SingleCharged: yes
###
COM=B1+L5_Slot1-1_1_1862.d
USERNAME=Demo User

###FS:    #m/z: 368.88414 #charge 2+
###MS: 1
###MSMS: 2
BEGIN IONS
TITLE=Cmpd 1, +MS2(368.8841), 23.0eV, 0.0min #2
RTINSECONDS=0.579
SCANS=1-2
PEPMASS=368.88414	130314
CHARGE=2+
149.78824	18	
165.69282	18	
172.67731	18	
190.25658	18	
190.63346	18	
202.41211	18	
246.97861	114	
253.64708	18	
255.96933	18	
257.85921	18	
260.92455	170	
260.99826	94	
267.09006	74	
292.62534	18	
293.82505	62	
308.65816	18	
308.72045	18	
308.91027	152	
309.90639	92	
314.92021	102	
319.07199	18	
323.07612	92	
323.93694	106	
324.91751	20	
332.91810	102	
333.90956	62	
339.91998	78	
349.94145	64	
350.90112	92	
350.91693	24	
352.27641	24	
352.91533	70	
367.91450	70	
368.88771	80	
369.97195	36	
373.57299	18	
411.04823	18	
423.40646	18	
427.04542	18	
458.36349	18	
492.64144	18	
496.92307	18	
500.83529	18	
578.42922	18	
629.90038	20	
656.29705	18	
681.15041	18	
689.59956	18	
703.53715	18	
713.13307	18	
END IONS

###FS:    #m/z: 428.85403 #charge 2+
###MS: 1
###MSMS: 3
BEGIN IONS
TITLE=Cmpd 2, +MS2(428.8540), 24.2eV, 0.0min #3
RTINSECONDS=0.5965
SCANS=1,3
PEPMASS=428.85403	31690
CHARGE=2+
159.09754	18	
160.35533	18	
165.73676	18	
179.34854	18	
193.35875	18	
208.99912	18	
219.33596	18	
227.34933	18	
241.89239	102	
256.85238	18	
293.18272	60	
293.45247	18	
307.46671	18	
308.31455	18	
310.92148	62	
313.26804	18	
314.92921	86	
326.31765	18	
350.85887	156	
350.92980	126	
359.02101	32	
369.88151	62	
370.56417	18	
374.86747	84	
385.87407	106	
386.90231	54	
392.89396	128	
393.86847	60	
402.87948	18	
404.88439	60	
410.19125	22	
410.89967	136	
411.44486	24	
411.92048	70	
419.48182	18	
422.78471	30	
427.91495	92	
450.95657	66	
461.53424	18	
508.43924	18	
524.12557	18	
535.87194	18	
558.24644	18	
559.95401	18	
576.25864	18	
609.18740	18	
633.83460	20	
700.78853	18	
721.96820	18	
725.66320	18	
737.71033	18	
785.91120	18	
791.53830	18	
805.38458	18	
819.19306	18	
829.10651	18	
829.99143	18	
END IONS

###FS:    #m/z: 407.87073 #charge 2+
###MS: 1
###MSMS: 4
BEGIN IONS
TITLE=Cmpd 3, +MS2(407.8707), 23.3eV, 0.0min #4
RTINSECONDS=0.617
SCANS=1,4
PEPMASS=407.87073	50472
CHARGE=2+
146.48997	18	
153.27925	18	
174.12616	18	
195.05675	18	
231.25816	18	
240.71337	18	
246.92478	58	
248.09558	60	
249.84722	18	
250.95275	70	
252.28968	18	
264.05679	18	
270.06898	18	
274.20174	74	
298.86258	124	
322.92981	116	
328.37015	18	
334.93057	100	
336.90061	60	
336.97160	72	
341.43416	24	
346.89791	128	
358.88542	84	
360.03445	18	
362.91046	78	
364.92989	76	
373.51208	18	
379.85793	30	
384.36438	18	
389.26108	32	
391.81380	18	
401.50494	18	
406.87377	96	
424.87819	60	
445.01388	18	
460.94770	18	
467.37472	18	
473.96629	18	
477.51177	18	
508.95452	18	
526.44877	18	
542.55520	18	
551.74447	18	
559.17131	18	
574.74670	18	
577.77257	18	
617.44670	18	
638.71650	18	
696.23562	18	
712.51609	18	
718.52898	18	
767.83268	18	
782.35946	18	
END IONS

###FS:    #m/z: 343.89363 #charge 2+
###MS: 1
###MSMS: 5
BEGIN IONS
TITLE=Cmpd 4, +MS2(343.8936), 23.0eV, 0.0min #5
RTINSECONDS=0.636
SCANS=1,5
PEPMASS=343.89363	49440
CHARGE=2+
152.36059	18	
155.99605	18	
164.19880	18	
193.19447	18	
197.05696	18	
208.39215	18	
214.90537	128	
229.98204	18	
232.92151	74	
232.94879	50	
233.43566	18	
240.93417	58	
248.93418	120	
258.93608	114	
259.78567	18	
269.35308	18	
274.91963	70	
281.66141	18	
282.98070	50	
289.14983	18	
300.97254	56	
306.49590	18	
315.89938	100	
317.16950	82	
325.09139	96	
326.19390	100	
334.97502	100	
342.97689	28	
343.29965	26	
344.95025	148	
345.01691	78	
345.28036	18	
350.88039	46	
359.15802	18	
415.14731	18	
493.90122	18	
504.91625	18	
506.33343	18	
517.66469	18	
572.31917	18	
625.79446	18	
640.53626	18	
641.41385	18	
654.01843	18	
679.67083	18	
END IONS

###FS:    #m/z: 359.87977 #charge 2+
###MS: 1
###MSMS: 6
BEGIN IONS
TITLE=Cmpd 5, +MS2(359.8798), 23.0eV, 0.0min #6
RTINSECONDS=0.6555
SCANS=1,6
PEPMASS=359.87977	49264
CHARGE=2+
149.32581	18	
153.66963	18	
172.02575	18	
205.11097	18	
206.46710	18	
214.57464	18	
243.19686	20	
244.44338	18	
244.97704	84	
261.33285	18	
266.88577	70	
268.51333	18	
268.72527	38	
271.98189	28	
272.90056	24	
272.93258	88	
274.90662	82	
278.62430	18	
278.86982	18	
288.79271	18	
288.86412	18	
292.95390	58	
302.29918	18	
308.91327	86	
318.91624	96	
322.26887	76	
324.89071	86	
326.37932	18	
329.24631	18	
332.91816	92	
336.77031	40	
336.92714	86	
338.03892	28	
339.91935	108	
350.91914	130	
360.90778	106	
362.12525	18	
378.65862	26	
378.92687	70	
397.53155	18	
400.41121	18	
401.90386	34	
419.13768	18	
436.86936	18	
438.47905	18	
464.92540	18	
468.46538	18	
493.23030	18	
502.15257	18	
518.90820	18	
538.38549	18	
539.44623	18	
599.02181	18	
606.96627	18	
633.10096	18	
634.56205	18	
642.97772	18	
646.70539	18	
656.75460	18	
661.15650	18	
END IONS

###FS:    #m/z: 350.91654 #charge 2+
###MS: 1
###MSMS: 7
BEGIN IONS
TITLE=Cmpd 6, +MS2(350.9165), 23.0eV, 0.0min #7
RTINSECONDS=0.6745
SCANS=1,7
PEPMASS=350.91654	46538
CHARGE=2+
147.84063	18	
160.77125	18	
161.62475	18	
163.50972	18	
188.72392	18	
221.05439	18	
248.59940	18	
249.55260	18	
250.96006	46	
288.93501	66	
289.00663	46	
290.18660	86	
290.91567	64	
294.92999	274	
304.90823	92	
308.88698	150	
308.92225	122	
310.92883	72	
313.90985	74	
314.91949	102	
323.01414	84	
325.14227	18	
331.91989	86	
332.95525	86	
342.90707	74	
346.92329	82	
347.79792	18	
348.86124	100	
350.92161	372	
363.47075	18	
382.92419	18	
393.21331	18	
410.98579	74	
437.14384	18	
438.05573	18	
449.87432	18	
480.63856	18	
495.39638	18	
498.42280	18	
584.69236	18	
606.73986	18	
627.85891	18	
641.18110	18	
657.93957	18	
663.80605	18	
693.53589	18	
END IONS

###FS:    #m/z: 508.89580 #charge 1+
###MS: 1
###MSMS: 8
BEGIN IONS
TITLE=Cmpd 7, +MS2(508.8958), 25.2eV, 0.0min #8
RTINSECONDS=0.696
SCANS=1,8
PEPMASS=508.89580	45684
CHARGE=1+
147.70337	18	
151.40591	18	
162.88242	18	
164.57925	18	
179.30986	18	
181.76557	18	
184.76231	18	
214.01724	18	
232.37766	18	
239.39920	18	
239.80161	18	
245.79189	18	
252.77792	18	
257.82548	18	
273.87564	18	
276.98383	94	
277.62142	18	
298.51239	18	
299.42049	18	
300.80346	18	
302.43617	20	
312.53875	18	
314.80838	18	
320.79049	56	
331.16938	18	
352.35752	18	
360.03445	18	
360.60770	18	
368.88663	102	
369.29234	44	
379.01338	18	
380.21575	18	
383.13570	74	
386.89572	62	
391.92296	18	
407.33512	18	
412.84462	60	
412.89308	80	
416.93096	18	
424.40130	18	
428.43579	18	
428.85973	66	
430.83568	60	
432.56583	18	
446.86262	562	1+
454.80135	72	
464.85824	328	1+
466.85691	160	
467.82816	100	
470.81660	78	
470.86164	40	
474.92725	18	
479.91352	82	
481.19141	18	
482.87141	100	
490.81208	98	
499.22045	18	
508.82614	74	
508.90713	18	
510.86340	84	
511.31633	68	
END IONS

###FS:    #m/z: 388.88453 #charge 2+
###MS: 1
###MSMS: 9
BEGIN IONS
TITLE=Cmpd 8, +MS2(388.8845), 23.0eV, 0.0min #9
RTINSECONDS=0.7175
SCANS=1,9
PEPMASS=388.88453	40028
CHARGE=2+
151.92010	18	
152.70760	18	
154.50408	18	
160.98442	18	
166.47455	20	
176.28464	18	
179.85531	18	
196.50073	18	
215.06184	164	
215.20777	20	
225.04307	106	
225.15516	18	
230.03382	18	
291.90704	18	
299.99720	110	
304.84767	18	
309.91589	58	
310.20333	18	
310.91375	34	
311.91740	82	
314.95342	44	
316.47394	18	
318.89961	58	
319.90671	118	
325.16572	118	
336.91732	140	
344.55368	18	
351.87894	66	
364.88395	84	
368.88369	102	
370.87834	364	
370.94652	94	
372.92939	68	
373.17960	20	
377.67511	18	
379.95071	76	
382.90850	82	
386.89123	18	
388.88506	128	
389.89173	76	
389.97706	96	
390.01734	20	
394.25546	18	
396.93631	60	
399.10909	18	
406.20973	32	
407.88067	90	
408.36927	18	
465.10661	18	
494.46164	18	
495.14508	18	
514.35994	18	
514.80076	18	
568.71880	20	
649.91485	18	
666.04742	18	
673.60501	18	
684.44412	18	
685.63318	18	
689.12382	18	
692.02909	18	
713.71524	18	
721.74243	18	
722.89283	18	
735.31576	18	
767.54164	18	
END IONS

###FS:    #m/z: 443.16575 #charge 6+
###MS: 1
###MSMS: 10
BEGIN IONS
TITLE=Cmpd 9, +MS2(443.1657), 24.7eV, 0.0min #10
RTINSECONDS=0.7395
SCANS=1,10
PEPMASS=443.16575	2376
CHARGE=6+
159.20355	18	
194.60591	18	
199.36389	18	
207.69523	18	
213.46824	20	
219.82625	18	
235.72012	18	
246.82634	20	
249.39499	18	
250.93597	100	
255.70472	18	
265.90344	18	
266.63618	18	
267.42576	18	
289.85132	18	
332.02056	18	
338.85097	60	
343.22911	18	
354.87644	80	
364.84350	70	
368.88794	104	
369.57404	18	
373.02503	18	
379.15143	18	
382.65702	18	
382.86364	60	
385.88493	106	
386.89554	98	
396.87397	150	
407.67439	18	
414.85802	114	
418.87990	76	
420.91813	58	
424.85023	78	
424.93426	82	
432.64776	18	
434.86265	52	
435.79970	18	
438.90336	94	
442.87932	158	
443.26997	70	
443.90643	72	
450.15286	18	
454.05583	18	
459.82595	82	
461.88740	116	
462.85426	76	
468.28351	18	
492.36170	18	
501.41727	18	
510.51975	18	
529.85856	18	
548.75687	18	
572.51393	18	
584.40665	18	
647.36669	18	
657.02382	18	
759.81302	18	
823.79182	18	
839.76433	18	
867.63076	18	
894.94617	18	
928.18104	18	
983.71054	18	
1010.06784	18	
1050.49966	18	
1076.94681	18	
1083.85202	18	
1108.75359	18	
1122.78820	18	
1213.16268	18	
1230.81509	18	
1280.73778	18	
1393.63922	18	
1428.02260	18	
1489.90602	18	
1553.13296	18	
1665.00396	18	
1691.76986	18	
1717.79127	18	
1754.70886	18	
1787.70839	18	
1805.51713	18	
1819.97331	18	
1837.88535	18	
1892.94736	18	
1911.90293	18	
1914.49875	18	
1945.38057	18	
1980.09511	18	
2114.39696	18	
2117.41672	18	
2157.10139	18	
2170.58683	18	
END IONS

###FS:    #m/z: 300.94425 #charge 1+
###MS: 1
###MSMS: 11
BEGIN IONS
TITLE=Cmpd 10, +MS2(300.9442), 23.0eV, 0.0min #11
RTINSECONDS=0.763
SCANS=1,11
PEPMASS=300.94425	37448
CHARGE=1+
164.82863	18	
169.80118	18	
170.31142	18	
192.87340	18	
194.91008	22	
195.44937	18	
195.56686	18	
198.41583	18	
226.93840	80	
227.01615	64	
229.06644	98	
234.67706	18	
240.94517	120	
243.77462	18	
246.94945	78	
258.94734	106	
258.99116	80	
264.92698	124	
272.93167	58	
272.96208	118	
273.95486	76	
274.12141	26	
276.94540	144	
282.54354	18	
290.96550	138	
300.89535	58	
300.94266	152	
301.11881	114	
END IONS

###FS:    #m/z: 478.87068 #charge 1+
###MS: 1
###MSMS: 12
BEGIN IONS
TITLE=Cmpd 11, +MS2(478.8707), 26.2eV, 0.0min #12
RTINSECONDS=0.7885
SCANS=1,12
PEPMASS=478.87068	32014
CHARGE=1+
147.25373	18	
149.88146	18	
150.29323	18	
152.57135	18	
163.93980	18	
188.55717	46	
192.19204	18	
195.47874	18	
198.83033	18	
205.47217	18	
209.67541	18	
223.62302	18	
225.04375	54	
227.58696	18	
233.58413	18	
235.32114	18	
237.92550	80	
239.10306	118	
242.31311	18	
249.84722	18	
251.01080	18	
266.55043	18	
269.61604	18	
270.72102	18	
277.46392	20	
280.31004	18	
290.98829	56	
292.28852	18	
308.83941	84	
308.95581	18	
314.55683	18	
325.33170	18	
354.92669	96	
355.67783	18	
355.92675	64	
374.77179	18	
385.33804	18	
396.38573	18	
406.40285	18	
414.85461	84	
416.84864	108	
423.12012	18	
423.43348	18	
424.83457	52	
431.93942	112	
439.49142	18	
441.70961	28	
442.75655	18	
443.84879	144	
444.86516	64	
446.82842	78	
450.88369	66	
452.79767	18	
456.93017	100	
460.86022	544	1+
460.94206	18	
461.03791	18	
461.52296	18	
464.97070	18	
468.84752	76	
468.91576	88	
470.86804	104	
478.87179	224	
479.87745	100	
END IONS

###FS:    #m/z: 356.89150 #charge 2+
###MS: 1
###MSMS: 13
BEGIN IONS
TITLE=Cmpd 12, +MS2(356.8915), 23.0eV, 0.0min #13
RTINSECONDS=0.8175
SCANS=1,13
PEPMASS=356.89150	29894
CHARGE=2+
234.94699	106	
240.93682	82	
246.94178	58	
250.95266	92	
257.90972	98	
278.94495	78	
285.05202	154	
287.94072	128	
296.94677	22	
302.88605	64	
302.91447	78	
304.89281	56	
309.80957	96	
309.89829	112	
310.97546	126	
317.90158	68	
319.90267	84	
320.85745	106	
329.95200	52	
331.22692	58	
338.90539	198	
355.88204	58	
356.89323	216	
356.93263	190	
357.02986	50	
357.87962	92	
358.02989	48	
374.86225	72	
389.37971	20	
END IONS

###FS:    #m/z: 386.88886 #charge 2+
###MS: 1
###MSMS: 14
BEGIN IONS
TITLE=Cmpd 13, +MS2(386.8889), 23.0eV, 0.0min #14
RTINSECONDS=0.845
SCANS=1,14
PEPMASS=386.88886	29822
CHARGE=2+
214.92881	162	
232.95044	34	
246.93361	78	
250.98104	66	
252.95844	92	
267.90202	118	
270.14310	98	
291.00620	92	
300.96244	70	
323.90243	72	
330.91546	80	
333.17920	30	
336.92268	152	
351.83564	50	
351.90842	50	
360.97581	48	
362.90154	78	
364.91037	138	
364.94878	60	
365.02442	110	
365.87683	72	
368.88350	296	1+
386.89582	96	
386.93837	80	
423.24128	24	
END IONS

###FS:    #m/z: 332.90758 #charge 2+
###MS: 1
###MSMS: 15
BEGIN IONS
TITLE=Cmpd 14, +MS2(332.9076), 23.0eV, 0.0min #15
RTINSECONDS=0.8735
SCANS=1,15
PEPMASS=332.90758	28992
CHARGE=2+
217.09820	98	
231.68772	30	
248.93979	86	
260.96882	110	
262.96458	84	
266.94487	74	
271.20563	100	
286.96978	116	
287.13909	68	
290.12304	86	
290.92234	142	
291.01455	60	
294.84170	26	
294.92422	134	
294.97390	82	
295.04043	22	
296.85392	24	
304.91417	160	
306.93730	100	
308.91867	72	
309.91309	96	
312.91875	70	
314.94785	70	
315.07763	106	
315.90863	52	
316.01104	162	
316.17539	88	
323.90686	102	
326.93520	110	
326.97736	20	
332.91522	102	
332.95387	100	
333.02118	24	
333.89458	96	
333.94360	90	
350.92094	418	
351.32238	28	
352.92414	68	
356.37152	32	
392.98903	102	
END IONS

###FS:    #m/z: 492.83401 #charge 2+
###MS: 1
###MSMS: 16
BEGIN IONS
TITLE=Cmpd 15, +MS2(492.8340), 26.7eV, 0.0min #16
RTINSECONDS=0.9025
SCANS=1,16
PEPMASS=492.83401	28982
CHARGE=2+
191.89727	20	
232.91883	80	
241.00310	60	
250.93559	86	
294.91534	68	
301.11324	20	
304.07361	68	
368.88870	114	
368.94353	80	
370.88707	44	
370.94219	48	
374.85939	80	
386.90541	64	
394.86638	110	
396.90477	116	
396.94062	104	
412.86002	104	
412.92529	54	
413.88477	62	
414.85876	84	
416.93112	76	
428.86010	136	
429.83839	92	
430.87914	472	1+
431.94415	92	
432.85501	36	
432.90885	98	
433.87163	92	
435.71135	36	
440.89627	62	
446.86594	100	
447.89601	32	
456.14225	26	
456.86472	70	
456.92007	58	
457.85119	44	
459.43796	22	
474.82977	98	
474.87704	78	
474.92264	36	
475.84837	90	
476.88812	78	
491.86667	52	
492.85625	72	
492.90423	92	
494.85880	62	
510.83449	92	
512.45692	42	
512.83609	42	
830.49840	20	
END IONS

###FS:    #m/z: 385.37948 #charge 2+
###MS: 1
###MSMS: 17
BEGIN IONS
TITLE=Cmpd 16, +MS2(385.3795), 23.0eV, 0.0min #17
RTINSECONDS=0.931
SCANS=1,17
PEPMASS=385.37948	9010
CHARGE=2+
249.00968	72	
250.85356	36	
250.94472	34	
254.93491	52	
275.08075	20	
295.94588	80	
296.84157	98	
302.90298	78	
306.96578	84	
312.87267	48	
328.84710	98	
332.89713	94	
337.41024	110	
337.91496	154	
337.98085	92	
340.89240	68	
340.95216	76	
342.02295	56	
346.93184	78	
347.88341	24	
347.93460	70	
351.89095	86	
355.90307	20	
356.89354	138	
356.97622	80	
358.95483	78	
365.92795	94	
366.58587	40	
366.90867	118	
367.84300	62	
367.95699	106	
368.17697	20	
374.89282	82	
379.66014	24	
379.78831	26	
381.32529	40	
384.04567	40	
384.85919	98	
402.93853	82	
407.57429	26	
419.95608	106	
670.71219	32	
678.35016	20	
END IONS

###FS:    #m/z: 510.83736 #charge 1+
###MS: 1
###MSMS: 18
BEGIN IONS
TITLE=Cmpd 17, +MS2(510.8374), 27.7eV, 0.0min #18
RTINSECONDS=0.9615
SCANS=1,18
PEPMASS=510.83736	27658
CHARGE=1+
232.93009	88	
250.93194	104	
316.84759	86	
334.86417	108	
349.05398	60	
369.87840	418	1+
380.89138	48	
380.95912	106	
386.89176	96	
387.88930	72	
393.88625	54	
397.88878	84	
398.18531	142	
412.83564	92	
412.88443	42	
414.87425	108	
415.86918	94	
416.45387	24	
428.83870	84	
429.86054	164	
430.84952	116	
432.87802	80	
436.90301	84	
438.26492	162	
447.86015	786	1+
452.86050	46	
464.87386	44	
466.81528	32	
466.86392	112	
474.76225	44	
474.81801	100	
491.81277	70	
491.87527	28	
492.82194	100	
493.84255	44	
495.84099	64	
509.81943	50	
510.84694	278	1+
END IONS

###FS:    #m/z: 516.81565 #charge 1+
###MS: 1
###MSMS: 19
BEGIN IONS
TITLE=Cmpd 18, +MS2(516.8156), 28.0eV, 0.0min #19
RTINSECONDS=0.9925
SCANS=1,19
PEPMASS=516.81565	27518
CHARGE=1+
232.92590	60	
264.96672	84	
350.96807	98	
394.88051	72	
406.88000	52	
408.92099	48	
433.84548	98	
470.84185	158	
497.86074	128	
516.82350	188	1+
516.89611	90	
519.08748	36	
END IONS

###FS:    #m/z: 392.87558 #charge 2+
###MS: 1
###MSMS: 20
BEGIN IONS
TITLE=Cmpd 19, +MS2(392.8756), 23.0eV, 0.0min #20
RTINSECONDS=1.023
SCANS=1,20
PEPMASS=392.87558	27458
CHARGE=2+
214.92433	72	
222.96569	34	
250.93161	34	
264.95501	114	
267.00912	96	
275.91374	108	
277.03206	62	
280.01593	50	
292.97611	92	
312.93704	82	
318.90693	86	
324.88146	82	
332.88642	102	
336.91416	78	
340.90726	96	
347.05972	94	
350.92282	228	
350.97374	78	
351.19632	52	
354.92623	102	
355.69354	44	
356.92686	98	
358.90833	82	
364.92431	86	
366.87741	90	
368.89410	72	
368.95094	126	
368.99751	78	
373.88238	60	
374.45566	36	
374.91279	176	
382.25093	74	
384.78123	54	
384.88493	78	
392.93959	268	
393.87999	40	
410.93756	102	
411.99254	50	
450.84123	18	
END IONS

###FS:    #m/z: 354.89639 #charge 2+
###MS: 1
###MSMS: 21
BEGIN IONS
TITLE=Cmpd 20, +MS2(354.8964), 23.0eV, 0.0min #21
RTINSECONDS=1.053
SCANS=1,21
PEPMASS=354.89639	27250
CHARGE=2+
227.01593	122	
228.65209	32	
235.12411	102	
241.09210	72	
252.95362	122	
258.91119	100	
261.85945	80	
264.92433	78	
271.09180	78	
282.94436	120	
285.85277	28	
286.89027	86	
290.89913	64	
294.95150	46	
295.06489	100	
298.90247	62	
300.94382	196	
307.53643	32	
308.90869	228	
310.91215	68	
315.92823	80	
316.89564	74	
317.93861	66	
318.89567	80	
318.95404	128	
318.99128	80	
319.78644	38	
326.91135	106	
327.14748	106	
329.89522	112	
334.92110	102	
336.37460	40	
336.89139	144	
336.93385	48	
353.90231	164	
354.91513	444	1+
355.15358	64	
371.91935	94	
372.90915	52	
373.90411	90	
566.83660	84	
END IONS

###FS:    #m/z: 496.82082 #charge 2+
###MS: 1
###MSMS: 22
BEGIN IONS
TITLE=Cmpd 21, +MS2(496.8208), 26.9eV, 0.0min #22
RTINSECONDS=1.0835
SCANS=1,22
PEPMASS=496.82082	26836
CHARGE=2+
232.93442	70	
254.94095	96	
337.91173	78	
345.11941	124	
355.89961	68	
378.87009	72	
381.90432	164	
382.23372	24	
400.89981	70	
406.88716	24	
414.66791	30	
424.84826	128	
431.85526	58	
433.87744	106	
438.85939	46	
440.78623	54	
441.87229	108	
459.88377	84	
460.90507	112	
467.85174	98	
478.84997	66	
480.86668	98	
486.86383	46	
498.86750	72	
513.78324	32	
779.17386	52	
END IONS

###FS:    #m/z: 404.86619 #charge 2+
###MS: 1
###MSMS: 23
BEGIN IONS
TITLE=Cmpd 22, +MS2(404.8662), 23.2eV, 0.0min #23
RTINSECONDS=1.115
SCANS=1,23
PEPMASS=404.86619	26186
CHARGE=2+
215.13071	30	
221.08368	24	
266.13459	134	
284.92740	64	
292.97676	70	
296.88190	92	
301.99383	32	
302.33311	24	
314.88044	72	
318.89828	166	
322.73646	110	
328.94602	60	
336.90610	130	
340.91154	82	
345.93443	90	
346.94585	72	
348.96842	108	
352.91940	90	
354.91766	146	
356.88198	96	
357.90901	76	
359.64193	38	
359.95071	86	
362.92058	88	
364.90242	224	
375.99341	86	
377.96147	124	
379.87822	88	
380.90239	68	
380.96367	118	
382.91353	42	
387.89414	30	
405.27517	98	
420.89717	60	
424.89499	70	
429.44850	62	
END IONS

###FS:    #m/z: 470.83644 #charge 2+
###MS: 1
###MSMS: 24
BEGIN IONS
TITLE=Cmpd 23, +MS2(470.8364), 25.8eV, 0.0min #24
RTINSECONDS=1.146
SCANS=1,24
PEPMASS=470.83644	26046
CHARGE=2+
265.67327	86	
296.98038	118	
306.12870	66	
339.85162	152	
353.90680	74	
358.95013	68	
368.88583	274	
372.87254	56	
378.86359	168	
379.56084	54	
380.85695	56	
384.89519	34	
387.89799	76	
392.87252	320	
394.89745	82	
395.32082	94	
396.88710	218	1+
398.88530	34	
398.92312	34	
408.93232	40	
411.90623	68	
414.92908	104	
415.87428	64	
416.90858	68	
430.89927	26	
433.86256	80	
434.82427	102	
434.88607	170	
441.88863	54	
442.87829	84	
442.94379	64	
443.09370	46	
443.94248	22	
446.86193	84	
447.37027	92	
452.86975	70	
452.95486	42	
453.85328	76	
470.84745	126	
470.89811	152	
471.81291	82	
478.88688	148	
942.65219	76	
END IONS

###FS:    #m/z: 420.86782 #charge 2+
###MS: 1
###MSMS: 25
BEGIN IONS
TITLE=Cmpd 24, +MS2(420.8678), 23.8eV, 0.0min #25
RTINSECONDS=1.178
SCANS=1,25
PEPMASS=420.86782	25854
CHARGE=2+
214.91785	110	
250.93988	118	
265.12529	100	
298.99433	84	
308.91507	68	
326.35773	32	
328.91282	134	
332.88757	30	
336.91109	50	
336.98084	60	
338.19767	80	
346.88839	72	
347.88642	52	
350.93997	74	
354.92969	104	
355.91360	74	
360.87210	110	
360.93233	106	
378.92373	140	
380.90735	22	
382.93414	102	
391.89755	80	
393.85937	80	
394.92811	80	
396.93894	124	
398.96856	94	
401.88352	70	
402.87240	94	
420.88095	38	
438.90279	194	
438.93950	168	
439.24220	44	
END IONS

###FS:    #m/z: 502.82963 #charge 1+
###MS: 1
###MSMS: 26
BEGIN IONS
TITLE=Cmpd 25, +MS2(502.8296), 27.2eV, 0.0min #26
RTINSECONDS=1.2145
SCANS=1,26
PEPMASS=502.82963	25730
CHARGE=1+
214.91746	52	
229.01962	96	
278.64724	46	
278.88811	88	
297.04820	142	
352.70285	32	
352.76163	52	
368.88208	56	
370.89770	86	
374.95893	74	
384.83046	30	
384.95227	76	
407.84322	84	
424.35372	66	
430.86270	102	
430.91323	66	
434.39470	18	
441.83844	42	
449.87883	62	
459.84739	98	
460.82986	52	
462.84941	104	
465.82616	88	
484.83894	26	
485.87452	64	
492.88502	62	
495.85963	90	
502.83556	270	1+
502.89937	76	
END IONS

###FS:    #m/z: 411.86621 #charge 2+
###MS: 1
###MSMS: 27
BEGIN IONS
TITLE=Cmpd 26, +MS2(411.8662), 23.5eV, 0.0min #27
RTINSECONDS=1.2485
SCANS=1,27
PEPMASS=411.86621	25050
CHARGE=2+
229.20406	20	
248.96849	92	
264.95568	156	
269.05095	24	
282.87930	80	
286.93892	104	
293.04431	100	
297.26522	36	
298.12907	38	
300.90167	38	
308.90400	98	
315.00178	26	
318.89411	50	
332.92148	56	
334.09080	56	
334.83946	58	
334.91968	154	
336.95026	168	
336.99032	46	
337.03023	34	
337.92245	68	
338.85939	78	
338.91004	166	
347.90970	102	
350.93520	38	
351.94598	38	
352.28624	28	
352.91943	64	
354.91764	50	
355.88100	272	1+
360.86772	76	
361.18104	32	
364.94499	82	
365.03697	36	
365.35098	80	
366.86363	50	
366.92405	148	
367.86933	32	
368.89030	212	
370.87584	168	
370.90582	138	
370.96352	84	
371.01329	68	
374.90995	82	
376.92023	252	
378.88703	160	
384.86954	416	
386.89114	58	
387.18154	112	
388.93379	122	
389.19117	28	
392.44393	48	
392.88638	544	1+
392.95531	138	
392.99435	194	
394.20966	48	
394.87301	90	
394.92492	84	
395.09478	98	
396.87659	120	
396.96718	56	
399.91652	84	
402.87329	128	
410.80911	74	
410.89327	278	
411.11098	88	
411.86128	154	
411.92826	62	
412.88995	244	
412.92861	510	1+
413.28708	72	
428.82253	74	
430.85873	50	
430.91090	168	
431.16372	94	
478.96373	64	
565.82141	62	
664.77483	30	
END IONS

###FS:    #m/z: 488.82600 #charge 1+
###MS: 1
###MSMS: 28
BEGIN IONS
TITLE=Cmpd 27, +MS2(488.8260), 26.6eV, 0.0min #28
RTINSECONDS=1.282
SCANS=1,28
PEPMASS=488.82600	23992
CHARGE=1+
228.92198	38	
230.08647	100	
232.92809	96	
241.01483	106	
246.94208	112	
252.67321	80	
264.95013	88	
265.95805	120	
293.95695	86	
309.95308	84	
318.97820	66	
322.86967	42	
332.84650	18	
334.18157	28	
339.84774	72	
348.93879	100	
350.87687	56	
351.85930	92	
359.16062	26	
361.86560	78	
368.87973	320	
370.88075	110	
379.89299	92	
386.89201	190	
387.87395	62	
388.88597	54	
389.93519	56	
392.81802	52	
392.87291	62	
394.90180	126	
399.25315	24	
410.89919	40	
411.88847	64	
412.87347	82	
415.86923	78	
416.84087	116	
416.89434	120	
424.86745	62	
428.84925	538	1+
428.90830	58	
429.28920	30	
430.03559	24	
431.87324	126	
432.53250	76	
433.88872	88	
436.12321	32	
441.89896	58	
443.80817	70	
444.86368	76	
446.86232	732	1+
448.86598	334	1+
452.30595	52	
454.88920	40	
464.87065	160	
464.96039	90	
465.89561	68	
467.83026	86	
468.87310	82	
469.90209	238	1+
469.99033	88	
470.86611	82	
471.81828	74	
471.88473	20	
473.27008	94	
488.95945	84	
489.86926	66	
490.80968	204	
490.90634	46	
END IONS

###FS:    #m/z: 440.85129 #charge 2+
###MS: 1
###MSMS: 29
BEGIN IONS
TITLE=Cmpd 28, +MS2(440.8513), 24.6eV, 0.0min #29
RTINSECONDS=1.318
SCANS=1,29
PEPMASS=440.85129	23788
CHARGE=2+
214.95550	98	
264.94945	104	
273.90930	88	
300.94829	66	
334.88914	112	
336.93308	98	
356.88329	62	
362.91889	88	
368.88413	76	
380.93239	50	
382.85874	66	
382.92839	82	
387.82704	106	
390.88924	44	
391.37099	140	
396.88203	62	
397.87128	86	
397.92906	56	
400.84686	112	
400.88816	88	
404.84396	68	
406.89606	82	
411.90292	60	
412.87716	148	
412.97805	58	
421.86162	78	
422.85838	146	
422.90906	78	
423.82700	76	
439.85001	128	
440.88618	48	
441.87213	100	
442.89931	66	
458.91532	118	
459.89359	72	
END IONS

###FS:    #m/z: 507.13828 #charge 6+
###MS: 1
###MSMS: 30
BEGIN IONS
TITLE=Cmpd 29, +MS2(507.1383), 27.4eV, 0.0min #30
RTINSECONDS=1.352
SCANS=1,30
PEPMASS=507.13828	6342
CHARGE=6+
232.93370	86	
264.95856	202	
282.96374	88	
300.88009	84	
332.86292	64	
350.87678	144	
366.85774	42	
368.88600	230	
368.96260	86	
370.87195	84	
374.82317	82	
386.89053	182	
393.88071	62	
396.95675	110	
412.94685	46	
417.42509	124	
427.85419	114	
428.85591	146	
428.91970	26	
429.84374	84	
444.84284	64	
446.86240	654	
446.92673	118	
450.90645	98	
466.89090	74	
469.88265	74	
471.85205	86	
478.50455	38	
486.84084	40	
489.82351	84	
490.85744	136	
506.83511	82	
506.94337	104	
507.87160	104	
508.84895	78	
523.85432	82	
928.72227	218	1+
END IONS

###FS:    #m/z: 329.89413 #charge 2+
###MS: 1
###MSMS: 31
BEGIN IONS
TITLE=Cmpd 30, +MS2(329.8941), 23.0eV, 0.0min #31
RTINSECONDS=1.389
SCANS=1,31
PEPMASS=329.89413	23358
CHARGE=2+
215.06715	90	
222.92066	72	
237.08977	84	
242.93581	56	
244.94518	94	
246.94923	134	
250.91501	132	
252.39644	26	
258.94385	150	
261.06596	76	
264.91847	56	
268.90867	70	
269.18961	74	
272.92539	90	
276.93517	130	
278.97090	96	
283.09108	66	
285.11450	84	
286.92984	388	
292.87340	80	
292.96839	44	
294.94422	60	
300.94981	56	
301.16745	72	
301.94405	88	
302.91929	82	
304.94012	322	
310.95842	194	
311.92093	88	
312.92589	160	
313.21321	68	
313.92375	104	
320.93992	170	
325.00512	40	
325.48746	38	
328.92951	198	1+
328.96575	94	
330.97749	88	
331.21203	114	
333.22718	54	
348.65095	32	
348.89146	72	
END IONS

###FS:    #m/z: 525.80635 #charge 3+
###MS: 1
###MSMS: 32
BEGIN IONS
TITLE=Cmpd 31, +MS2(525.8063), 25.5eV, 0.0min #32
RTINSECONDS=1.425
SCANS=1,32
PEPMASS=525.80635	22880
CHARGE=3+
220.16029	88	
245.10110	124	
246.93826	82	
258.93903	80	
259.01074	120	
300.89876	152	
304.92139	116	
368.87684	38	
369.87791	78	
380.85223	54	
381.75778	98	
397.83521	76	
410.83476	92	
410.97299	98	
428.85170	272	
430.88074	132	
431.82944	78	
442.81794	84	
446.85795	772	1+
446.93277	82	
447.04416	100	
448.89347	136	
464.87326	184	
466.84958	72	
468.79964	98	
469.97730	56	
471.91539	50	
474.81885	84	
488.97573	46	
497.80320	58	
498.83756	48	
506.84757	78	
508.77734	24	
508.84894	72	
514.81578	28	
519.85993	92	
524.79204	84	
526.78539	72	
526.86551	120	
527.82857	64	
544.42907	26	
896.44654	70	
END IONS

###FS:    #m/z: 500.82304 #charge 3+
###MS: 1
###MSMS: 33
BEGIN IONS
TITLE=Cmpd 32, +MS2(500.8230), 27.0eV, 0.0min #33
RTINSECONDS=1.461
SCANS=1,33
PEPMASS=500.82304	22856
CHARGE=3+
250.93237	120	
251.05220	42	
292.98846	54	
336.90878	66	
346.99104	76	
354.86856	38	
378.86495	86	
378.94102	90	
411.09520	62	
411.93756	64	
412.86852	34	
420.84328	104	
428.99513	162	
432.90321	62	
447.86083	48	
449.85800	96	
452.84361	54	
456.85293	294	1+
459.95878	28	
464.86180	60	
465.85135	118	
471.87126	40	
472.84032	130	
472.88734	64	
472.93285	54	
482.83300	74	
484.57388	74	
490.88317	84	
499.86066	74	
500.79090	72	
500.83688	282	1+
520.85204	148	
538.06201	34	
538.85445	80	
941.15479	36	
END IONS

###FS:    #m/z: 530.80879 #charge 1+
###MS: 1
###MSMS: 34
BEGIN IONS
TITLE=Cmpd 33, +MS2(530.8088), 28.8eV, 0.0min #34
RTINSECONDS=1.4985
SCANS=1,34
PEPMASS=530.80879	22602
CHARGE=1+
214.91645	70	
252.78186	38	
341.08106	64	
372.09805	70	
386.90202	62	
416.99617	100	
433.84573	94	
434.87513	84	
435.81187	62	
435.85916	96	
439.82697	34	
442.85502	40	
455.23450	20	
456.27983	30	
457.82316	68	
467.84594	106	
472.87477	92	
475.83649	72	
476.82408	52	
484.85515	114	
484.95397	62	
485.78238	54	
486.78298	82	
494.84596	36	
495.82213	84	
504.87034	72	
507.58102	36	
508.84692	50	
510.83837	176	
511.84395	124	
512.74581	88	
512.83797	100	
520.83715	102	
524.83447	66	
530.83910	62	
530.92247	48	
END IONS

###FS:    #m/z: 424.85878 #charge 2+
###MS: 1
###MSMS: 35
BEGIN IONS
TITLE=Cmpd 34, +MS2(424.8588), 24.0eV, 0.0min #35
RTINSECONDS=1.5355
SCANS=1,35
PEPMASS=424.85878	22416
CHARGE=2+
234.68534	38	
254.95174	22	
272.94660	86	
282.93731	76	
284.97288	118	
297.05543	172	
300.87251	82	
306.93336	64	
308.92828	104	
318.88883	40	
333.92533	28	
333.99460	104	
335.86823	80	
336.91951	138	
336.99612	28	
337.90800	120	
344.89994	82	
347.90708	94	
351.30109	22	
352.97990	60	
353.91607	70	
354.90006	130	
356.39384	20	
359.90590	70	
361.92073	74	
362.91324	198	
365.86386	86	
366.85169	72	
368.68381	32	
368.93915	104	
372.90925	70	
378.92031	70	
382.91999	74	
388.87196	106	
396.91915	114	
397.87241	90	
400.90357	100	
401.93236	42	
406.88966	46	
406.94212	80	
407.91708	68	
411.79908	120	
414.88573	160	
424.88273	126	
425.85853	106	
425.95304	24	
442.87335	52	
444.29446	112	
460.87681	92	
516.45253	36	
END IONS

###FS:    #m/z: 541.12295 #charge 6+
###MS: 1
###MSMS: 36
BEGIN IONS
TITLE=Cmpd 35, +MS2(541.1229), 25.8eV, 0.0min #36
RTINSECONDS=1.573
SCANS=1,36
PEPMASS=541.12295	6962
CHARGE=6+
301.05367	102	
354.97451	68	
378.85918	90	
383.96729	100	
428.85395	72	
442.26430	106	
446.86054	72	
464.89066	58	
470.88882	66	
484.87985	100	
487.80440	66	
487.93798	36	
488.88957	66	
494.84753	34	
518.85997	66	
520.83066	46	
540.85521	42	
542.12236	104	
544.46856	20	
558.82439	106	
END IONS

###FS:    #m/z: 402.87616 #charge 2+
###MS: 1
###MSMS: 37
BEGIN IONS
TITLE=Cmpd 36, +MS2(402.8762), 23.1eV, 0.0min #37
RTINSECONDS=1.6125
SCANS=1,37
PEPMASS=402.87616	21654
CHARGE=2+
214.91728	134	
218.93175	84	
233.06742	98	
239.13611	58	
241.11359	98	
245.54531	38	
249.05689	28	
251.07682	78	
252.52295	74	
255.80762	30	
257.60599	82	
262.91038	96	
263.09662	96	
264.94122	66	
269.17172	86	
282.87009	54	
284.90591	120	
285.99674	36	
290.90179	94	
290.96459	46	
300.94563	84	
302.93913	96	
304.92992	52	
306.93720	94	
312.92924	92	
324.89619	68	
331.21137	76	
336.91643	234	
354.91662	82	
354.96555	94	
356.80704	38	
356.90260	260	
357.87778	110	
359.87112	72	
360.91701	122	
361.91523	60	
362.90583	258	
363.94774	116	
364.91419	96	
365.87744	38	
366.88703	62	
367.11082	88	
367.86870	46	
373.06109	68	
374.91410	86	
378.91062	52	
378.94760	42	
379.93298	62	
380.87647	88	
380.93218	96	
383.85410	120	
383.89678	72	
384.87506	70	
392.80786	76	
392.88187	188	
392.94123	112	
393.02608	92	
395.87928	34	
396.93275	144	
397.88730	62	
398.91481	112	
400.89421	122	
401.89582	520	1+
402.96012	74	
403.18438	112	
407.25815	20	
419.92790	114	
420.89018	272	1+
420.94855	88	
438.87333	74	
804.78301	324	1+
END IONS

###FS:    #m/z: 515.13884 #charge 6+
###MS: 1
###MSMS: 38
BEGIN IONS
TITLE=Cmpd 37, +MS2(515.1388), 27.9eV, 0.0min #38
RTINSECONDS=1.6525
SCANS=1,38
PEPMASS=515.13884	5486
CHARGE=6+
214.92046	64	
336.92860	114	
370.88263	52	
379.86789	74	
391.89225	66	
395.10151	32	
397.88344	76	
413.87924	48	
427.84297	82	
441.82397	90	
451.84771	84	
452.86356	34	
458.85395	74	
459.87012	54	
462.03086	36	
467.89025	48	
468.86879	100	
479.81626	54	
487.82039	62	
493.84248	114	
494.11657	50	
495.86514	64	
496.82008	156	
497.82024	132	
514.87860	74	
534.82011	74	
END IONS

###FS:    #m/z: 549.12512 #charge 6+
###MS: 1
###MSMS: 39
BEGIN IONS
TITLE=Cmpd 38, +MS2(549.1251), 29.9eV, 0.0min #39
RTINSECONDS=1.6915
SCANS=1,39
PEPMASS=549.12512	6998
CHARGE=6+
176.45902	18	
265.98007	60	
400.93811	64	
426.13143	26	
466.84725	98	
470.88442	70	
486.91586	102	
488.86559	72	
494.84565	82	
502.84201	86	
503.83422	20	
505.49528	48	
506.14089	26	
520.87144	64	
524.87463	36	
526.81177	70	
528.87386	62	
530.83426	124	
532.82663	84	
547.79906	76	
548.84989	132	
549.82115	80	
566.84926	52	
END IONS

###FS:    #m/z: 554.79164 #charge 1+
###MS: 1
###MSMS: 40
BEGIN IONS
TITLE=Cmpd 39, +MS2(554.7916), 26.1eV, 0.0min #40
RTINSECONDS=1.73
SCANS=1,40
PEPMASS=554.79164	21116
CHARGE=1+
221.46390	82	
311.10136	54	
437.45203	138	
439.18978	148	
440.82994	86	
459.89861	46	
476.96248	78	
483.78110	118	
494.85980	30	
517.80673	102	
518.81728	84	
518.99247	70	
521.83216	104	
530.80128	54	
536.77320	106	
554.78906	82	
END IONS

###FS:    #m/z: 529.12949 #charge 6+
###MS: 1
###MSMS: 41
BEGIN IONS
TITLE=Cmpd 40, +MS2(529.1295), 25.6eV, 0.1min #41
RTINSECONDS=1.771
SCANS=1,41
PEPMASS=529.12949	6806
CHARGE=6+
214.90987	58	
239.06225	94	
246.94154	68	
352.71695	84	
354.85145	86	
362.92032	110	
364.89503	82	
414.86476	76	
430.90232	52	
432.87420	154	
432.92318	92	
433.86017	94	
434.86330	84	
438.84702	46	
447.86587	112	
448.91225	84	
448.96090	94	
452.89397	62	
453.13303	62	
457.84617	100	
458.16181	86	
466.87596	84	
474.82510	200	
477.83210	94	
479.36975	28	
481.82601	64	
484.86841	46	
492.83727	280	
493.63563	26	
493.84163	248	
504.86907	76	
509.80867	48	
510.85411	646	1+
510.94643	72	
511.24086	38	
511.93753	66	
528.83725	78	
529.06993	30	
530.06962	58	
530.82520	106	
END IONS

###FS:    #m/z: 476.83187 #charge 2+
###MS: 1
###MSMS: 42
BEGIN IONS
TITLE=Cmpd 41, +MS2(476.8319), 26.1eV, 0.1min #42
RTINSECONDS=1.8095
SCANS=1,42
PEPMASS=476.83187	20860
CHARGE=2+
210.99741	118	
228.02380	64	
232.71333	44	
232.91755	110	
239.09633	212	
250.94382	68	
253.02423	94	
299.06107	190	
303.93086	98	
304.96250	88	
311.94377	94	
313.10657	62	
321.03547	90	
344.10802	28	
349.03297	54	
352.42373	24	
354.89441	216	
364.91479	78	
368.89328	40	
378.87013	86	
379.87921	78	
380.85134	108	
381.92816	56	
398.91112	48	
406.84196	130	
412.82767	74	
412.88424	160	
413.86174	540	1+
414.29044	42	
416.88101	120	
418.71054	20	
418.91812	116	
421.70608	76	
421.89515	60	
422.86735	62	
424.88578	20	
430.80321	114	
430.84782	102	
430.88802	132	
431.27276	38	
431.89563	102	
432.86875	356	1+
433.92178	118	
434.81899	82	
434.89162	38	
437.88011	84	
438.92544	82	
439.85487	68	
440.45278	20	
440.86196	78	
440.90411	92	
442.85692	264	
448.81730	110	
448.89407	84	
449.85268	100	
451.69210	48	
454.16837	32	
457.89235	82	
458.87640	204	
458.97793	94	
459.87252	138	
459.91473	44	
460.86646	238	
460.94788	78	
470.86178	86	
475.78036	30	
475.91111	110	
476.83861	52	
476.89689	142	
477.82968	58	
477.96801	32	
478.88001	310	
480.11448	108	
480.28459	20	
480.87310	50	
494.81819	76	
494.88372	70	
496.90278	68	
624.68369	48	
789.79229	42	
END IONS

###FS:    #m/z: 525.13467 #charge 6+
###MS: 1
###MSMS: 43
BEGIN IONS
TITLE=Cmpd 42, +MS2(525.1347), 28.5eV, 0.1min #43
RTINSECONDS=1.848
SCANS=1,43
PEPMASS=525.13467	6012
CHARGE=6+
250.93138	94	
364.90005	96	
365.89711	50	
368.87688	180	
371.89976	92	
372.90318	78	
378.92237	66	
382.31012	22	
384.90507	54	
392.81813	38	
395.13619	100	
410.81606	42	
411.85684	86	
420.86407	92	
421.92451	26	
428.85169	584	1+
441.44911	122	
446.86274	112	
446.91568	82	
447.86497	156	
448.89944	86	
458.82465	132	
462.84489	134	
462.88913	62	
464.87184	178	1+
464.92068	58	
472.87104	52	
478.81505	24	
482.85694	52	
487.88627	92	
496.87033	76	
506.84169	92	
523.85623	68	
524.90040	70	
525.06456	120	
532.84153	58	
END IONS

###FS:    #m/z: 594.77894 #charge 2+
###MS: 1
###MSMS: 44
BEGIN IONS
TITLE=Cmpd 43, +MS2(594.7789), 32.7eV, 0.1min #44
RTINSECONDS=1.889
SCANS=1,44
PEPMASS=594.77894	20594
CHARGE=2+
239.09513	104	
264.95988	22	
265.95388	60	
268.97913	126	
284.77489	38	
398.88869	54	
415.03471	70	
481.99682	110	
499.09674	98	
516.86892	42	
530.84851	98	
532.81249	130	
575.75393	40	
576.81724	150	
576.89645	36	
578.78314	98	
624.86831	30	
626.33411	36	
END IONS

###FS:    #m/z: 578.78554 #charge 1+
###MS: 1
###MSMS: 45
BEGIN IONS
TITLE=Cmpd 44, +MS2(578.7855), 26.6eV, 0.1min #45
RTINSECONDS=1.929
SCANS=1,45
PEPMASS=578.78554	20352
CHARGE=1+
378.89439	64	
449.88831	78	
462.84275	90	
481.85929	54	
482.85711	204	
505.83024	80	
516.83016	270	1+
518.83284	140	
532.88629	82	
559.82930	42	
561.77102	70	
565.64037	38	
567.82322	60	
578.84724	98	
580.78597	40	
END IONS

###FS:    #m/z: 546.79669 #charge 1+
###MS: 1
###MSMS: 46
BEGIN IONS
TITLE=Cmpd 45, +MS2(546.7967), 25.9eV, 0.1min #46
RTINSECONDS=1.9685
SCANS=1,46
PEPMASS=546.79669	20264
CHARGE=1+
232.94708	86	
362.31311	28	
364.92508	76	
398.84643	112	
446.85425	106	
464.83376	38	
467.84323	30	
472.09267	162	
490.90530	64	
492.84639	78	
500.83668	44	
511.77225	82	
511.84140	128	
517.88667	84	
520.84854	176	
529.79839	84	
530.84182	184	
546.10788	58	
546.89336	90	
547.88297	96	
548.86249	58	
END IONS

###FS:    #m/z: 396.88145 #charge 1+
###MS: 47
###MSMS: 48
BEGIN IONS
TITLE=Cmpd 46, +MS2(396.8814), 23.0eV, 0.1min #48
RTINSECONDS=3.937
SCANS=47-48
PEPMASS=396.88145	81938
CHARGE=1+
156.91574	18	
171.86048	18	
198.31599	18	
214.92565	88	
220.36436	36	
225.43700	18	
227.03223	82	
228.93886	100	
229.93473	106	
232.94523	72	
233.22742	56	
236.41814	18	
245.02307	86	
246.96628	74	
250.93502	86	
252.55671	18	
255.99942	64	
256.99591	82	
264.95296	160	
265.99242	82	
266.02353	92	
271.09307	134	
274.91956	56	
276.94404	78	
282.87927	106	
283.10442	20	
290.90329	82	
292.91748	92	
300.89080	122	
300.93965	328	
301.89755	46	
308.93737	106	
310.93448	90	
313.90050	18	
314.87811	82	
314.91049	92	
317.33821	110	
317.90107	108	
320.89379	74	
322.91209	54	
324.88631	80	
327.88074	158	
332.88434	84	
332.92046	108	
334.88774	110	
336.91337	386	1+
338.91393	90	
339.65777	18	
340.91672	48	
342.91619	118	
344.90514	60	
347.05395	18	
350.45163	94	
350.93523	248	
352.92529	134	
354.89342	190	
360.91202	436	1+
366.65685	18	
368.88650	554	1+
368.93637	186	
369.11692	36	
370.91691	90	
372.91088	232	
377.92113	86	
378.14991	22	
378.37492	40	
378.87710	546	1+
378.92130	1432	1+
379.03560	46	
380.89810	48	
381.21224	20	
386.90319	160	
389.89292	30	
396.88140	144	
396.92855	348	
397.86750	60	
397.90799	60	
397.97770	78	
398.91942	112	
END IONS

###FS:    #m/z: 400.89700 #charge 1+
###MS: 47
###MSMS: 49
BEGIN IONS
TITLE=Cmpd 47, +MS2(400.8970), 23.0eV, 0.1min #49
RTINSECONDS=3.9595
SCANS=47,49
PEPMASS=400.89700	43714
CHARGE=1+
168.87174	18	
207.66119	18	
208.55520	18	
214.93190	56	
219.90025	18	
248.93823	68	
250.96152	114	
258.36745	28	
258.94869	24	
275.07680	100	
292.97136	18	
310.23110	18	
310.88361	98	
312.69664	18	
314.65041	74	
318.87411	74	
318.96950	68	
321.36050	18	
322.92092	46	
327.10085	18	
330.89951	50	
334.97468	18	
336.87686	108	
336.93257	94	
341.30437	128	
346.13973	18	
346.88335	74	
350.92272	176	
354.20269	40	
354.80674	18	
354.89023	708	1+
355.95525	96	
356.89732	248	
357.92547	114	
360.89824	82	
363.88127	74	
364.87981	150	
365.89758	100	
372.91133	190	
373.91354	90	
374.91642	84	
378.65052	18	
379.83696	34	
381.08779	52	
381.90115	68	
382.89255	600	1+
386.24587	18	
394.07302	18	
399.90266	56	
400.90846	806	1+
401.68916	18	
404.90132	84	
END IONS

###FS:    #m/z: 346.89557 #charge 2+
###MS: 47
###MSMS: 50
BEGIN IONS
TITLE=Cmpd 48, +MS2(346.8956), 23.0eV, 0.1min #50
RTINSECONDS=3.984
SCANS=47,50
PEPMASS=346.89557	40424
CHARGE=2+
165.80101	18	
168.13547	18	
175.82125	18	
187.34840	18	
198.59344	18	
201.72529	18	
203.60941	18	
211.63062	18	
225.22808	18	
232.92635	130	
234.95489	118	
243.04486	142	
249.06659	50	
250.94314	76	
250.98507	74	
251.94846	84	
252.02282	18	
254.14120	42	
254.91155	122	
258.93564	54	
260.90813	182	
266.45185	18	
266.96142	90	
270.90222	74	
273.90232	48	
274.95484	68	
276.91763	76	
286.99646	128	
292.92680	140	
293.36253	18	
294.92722	176	
296.66415	18	
300.95901	38	
301.14061	104	
301.89228	58	
302.93799	106	
303.18147	106	
304.20700	42	
304.93836	44	
305.95832	112	
310.74472	18	
310.86007	26	
316.24977	18	
318.90007	86	
319.89780	34	
322.92160	68	
323.92189	46	
328.87863	126	
328.99007	74	
332.44180	18	
334.28294	18	
334.98910	18	
336.90965	222	
336.98704	44	
337.91176	166	
346.94529	86	
347.89665	84	
354.92313	274	
361.63073	18	
364.92140	176	
365.69130	38	
368.01073	18	
382.92698	162	
383.91676	48	
393.18731	18	
394.64666	18	
412.41236	18	
420.42899	18	
426.26437	18	
440.06419	18	
469.52320	18	
496.64216	18	
503.73682	18	
508.03670	18	
515.40276	18	
518.09501	18	
540.81336	18	
597.89401	36	
598.06506	32	
611.16590	18	
644.62355	18	
665.18027	18	
673.60506	18	
681.62344	18	
END IONS

###FS:    #m/z: 422.85709 #charge 2+
###MS: 47
###MSMS: 51
BEGIN IONS
TITLE=Cmpd 49, +MS2(422.8571), 23.9eV, 0.1min #51
RTINSECONDS=4.023
SCANS=47,51
PEPMASS=422.85709	26208
CHARGE=2+
222.97454	62	
242.93559	114	
246.10998	86	
250.92847	110	
250.96089	26	
254.96704	122	
273.00789	68	
294.95161	64	
302.96119	80	
304.92642	124	
305.07225	72	
308.91476	108	
318.90305	148	
320.08062	78	
325.90069	112	
325.98641	74	
332.84517	50	
332.93084	76	
336.52937	46	
336.91291	76	
338.94572	96	
344.89524	94	
345.89492	102	
350.93057	230	
350.97367	132	
351.19959	80	
352.89914	52	
352.93312	100	
359.60318	28	
360.21125	20	
360.91106	358	1+
360.95173	72	
361.25372	34	
361.89122	64	
364.88367	82	
370.88989	218	
374.02539	56	
376.88901	82	
378.91895	124	
379.92257	184	
380.89738	66	
385.83299	114	
387.84662	128	
394.87563	28	
396.93437	84	
398.88302	82	
400.90466	46	
401.91488	106	
404.18116	40	
404.90725	114	
411.90612	158	
412.91102	138	
414.87938	66	
416.87871	82	
422.90028	42	
423.21084	52	
423.91948	94	
426.09914	24	
438.90322	38	
440.88459	46	
440.93568	80	
456.94698	82	
458.87608	112	
END IONS

###FS:    #m/z: 498.82237 #charge 1+
###MS: 47
###MSMS: 52
BEGIN IONS
TITLE=Cmpd 50, +MS2(498.8224), 27.0eV, 0.1min #52
RTINSECONDS=4.0615
SCANS=47,52
PEPMASS=498.82237	24846
CHARGE=1+
214.92195	114	
264.88501	80	
293.01196	34	
314.96710	40	
319.78038	32	
319.81459	48	
344.87160	96	
348.87646	68	
356.89335	94	
380.26793	70	
384.96671	96	
386.91168	76	
398.85840	102	
399.91338	86	
406.86765	62	
414.86941	70	
417.20462	104	
420.87064	74	
435.86507	54	
438.84850	108	
445.81857	44	
446.82624	52	
452.84500	248	
452.92031	36	
453.86994	64	
453.95909	78	
454.86674	70	
456.47063	36	
456.85604	138	
460.90234	42	
462.85623	76	
469.84136	80	
470.84448	108	
470.89023	178	
471.19233	76	
475.84811	94	
479.85019	318	1+
480.89003	124	
482.91411	78	
488.88716	40	
492.83833	86	
497.86397	208	1+
498.50451	34	
END IONS

###FS:    #m/z: 391.87497 #charge 2+
###MS: 47
###MSMS: 53
BEGIN IONS
TITLE=Cmpd 51, +MS2(391.8750), 23.0eV, 0.1min #53
RTINSECONDS=4.1105
SCANS=47,53
PEPMASS=391.87497	24592
CHARGE=2+
204.93441	62	
214.93681	114	
233.85683	40	
246.95392	108	
248.97996	86	
250.93657	74	
252.94420	88	
254.10317	110	
254.92691	132	
262.95614	114	
264.86072	72	
265.06697	28	
265.12095	38	
278.69625	26	
278.96281	124	
280.86418	42	
281.57393	30	
294.94275	148	
306.94217	110	
308.91470	162	
312.90627	102	
313.19917	96	
314.91668	56	
318.91646	104	
323.90265	74	
326.86912	90	
328.88892	70	
328.93242	74	
329.89474	100	
330.40934	136	
331.22222	46	
332.88079	116	
336.91190	222	
338.93103	76	
346.91821	66	
348.93485	52	
350.70066	24	
350.92874	470	
351.89445	56	
352.95052	76	
352.98437	66	
353.09973	38	
354.92350	152	
355.88166	108	
356.89667	80	
356.93033	76	
360.46705	34	
364.86407	72	
364.91859	130	
364.96008	84	
366.88264	158	
366.98106	52	
367.90505	58	
368.94332	174	
370.87756	88	
371.90124	64	
374.92331	222	
374.97304	68	
377.86408	130	
382.93245	144	
386.38956	90	
390.88428	108	
390.97620	70	
391.09423	68	
391.99495	46	
392.93839	356	
392.98927	32	
393.35908	76	
402.50488	88	
408.91058	100	
409.36121	132	
410.89019	138	
410.95450	186	
413.54581	28	
420.77637	18	
445.90615	66	
END IONS

###FS:    #m/z: 438.85190 #charge 2+
###MS: 47
###MSMS: 54
BEGIN IONS
TITLE=Cmpd 52, +MS2(438.8519), 24.6eV, 0.1min #54
RTINSECONDS=4.1505
SCANS=47,54
PEPMASS=438.85190	23938
CHARGE=2+
219.04778	110	
232.95429	50	
246.95117	64	
252.95805	108	
255.04585	102	
260.99707	74	
264.95391	146	
272.95289	152	
281.85104	76	
290.93382	40	
295.93261	92	
303.01209	104	
309.88513	112	
316.88999	102	
318.92711	74	
322.04545	30	
332.86435	84	
332.91087	68	
342.66501	42	
342.83981	122	
347.99791	34	
348.04892	82	
350.87030	390	
352.89119	70	
352.96974	92	
354.90083	68	
355.14071	28	
356.94646	132	
360.83670	112	
360.90635	170	
364.94340	100	
365.89743	52	
366.93764	94	
368.74222	42	
368.88284	782	1+
369.30918	24	
370.21628	68	
370.93606	26	
371.44710	22	
375.92113	66	
376.90956	48	
377.91771	134	
378.87087	1100	1+
380.94219	52	
382.24643	26	
382.88380	96	
384.92104	126	
386.89291	522	1+
387.99274	82	
388.88795	138	
388.92913	78	
389.04836	32	
391.92306	94	
392.91037	146	
392.99563	92	
393.93757	76	
394.92732	344	1+
395.85762	92	
396.11166	26	
396.87701	900	1+
398.86981	116	
398.90679	54	
403.84554	44	
406.00858	28	
410.85317	78	
410.90204	178	
410.94432	132	
410.99427	76	
411.84980	22	
411.93871	54	
412.85255	26	
412.90677	46	
414.88307	106	
414.92567	226	1+
415.86603	76	
416.82839	82	
416.87055	56	
418.92759	76	
419.85818	72	
419.93957	130	
420.89758	208	
421.83077	64	
421.88517	94	
423.72501	36	
424.02530	22	
425.48893	36	
427.96739	74	
428.89832	80	
428.96601	94	
430.82061	98	
432.89495	92	
438.85108	250	1+
438.93769	68	
439.13919	26	
440.43037	26	
440.87074	154	
440.96744	82	
441.41724	24	
446.91132	74	
456.85824	240	1+
459.48013	38	
476.91493	74	
478.86730	48	
672.80757	76	
END IONS

###FS:    #m/z: 526.80924 #charge 1+
###MS: 47
###MSMS: 55
BEGIN IONS
TITLE=Cmpd 53, +MS2(526.8092), 25.5eV, 0.1min #55
RTINSECONDS=4.191
SCANS=47,55
PEPMASS=526.80924	23422
CHARGE=1+
252.94915	74	
304.10562	108	
319.14193	124	
386.89080	64	
388.89770	42	
409.55448	168	
410.86846	78	
412.83280	82	
414.85201	106	
414.90684	76	
415.92395	56	
428.81657	106	
428.86039	50	
429.85845	160	
431.86390	30	
432.85479	126	
446.84914	84	
446.93755	68	
447.88466	86	
448.07118	38	
448.89897	76	
449.85186	60	
456.82943	70	
461.94514	58	
462.83802	112	
463.82172	114	
464.87457	72	
464.96073	76	
465.91128	74	
470.61618	42	
471.87000	78	
474.83173	120	
484.83695	34	
489.84095	74	
490.83839	122	
491.86683	76	
492.84293	248	
492.93353	54	
494.93749	30	
500.89445	72	
508.82434	116	
510.85144	348	
526.92880	48	
527.86129	52	
528.85023	64	
END IONS

###FS:    #m/z: 426.85949 #charge 2+
###MS: 47
###MSMS: 56
BEGIN IONS
TITLE=Cmpd 54, +MS2(426.8595), 24.1eV, 0.1min #56
RTINSECONDS=4.2365
SCANS=47,56
PEPMASS=426.85949	20750
CHARGE=2+
228.93239	68	
232.92578	60	
252.95623	74	
256.01233	66	
258.22572	74	
264.91186	66	
264.94598	78	
284.92853	108	
292.85932	64	
292.99417	104	
300.89414	124	
308.96876	72	
311.19365	82	
313.84922	110	
314.98101	60	
317.88262	106	
318.89471	94	
321.09101	66	
331.88709	104	
334.89310	84	
336.91206	168	
338.09728	32	
339.39648	28	
339.92371	74	
343.21955	38	
347.85579	64	
347.94582	86	
348.88473	62	
348.96078	60	
349.93222	94	
350.93007	46	
353.00953	74	
353.07704	88	
353.90829	124	
354.89079	114	
355.97946	104	
361.83099	136	
363.82788	98	
363.86163	94	
363.90733	84	
364.88994	36	
365.86794	92	
366.86241	86	
368.85153	86	
368.94828	108	
371.01278	70	
372.87841	54	
374.61157	22	
374.89324	48	
375.89672	78	
378.92139	52	
380.89145	84	
380.94837	82	
381.83567	62	
382.84054	86	
382.88324	92	
382.94583	88	
383.85090	40	
383.89539	82	
384.86220	158	
384.98679	68	
386.85699	72	
386.91211	90	
388.87852	66	
390.21032	38	
392.88434	214	
394.91342	102	
397.83027	58	
398.88089	252	
398.98357	80	
400.01198	88	
400.89545	96	
402.91556	90	
404.86791	90	
407.39955	34	
408.92750	152	
409.85206	84	
410.45708	94	
410.90225	128	
416.84962	90	
416.89416	150	
417.84320	114	
418.93239	78	
419.09712	22	
425.84782	96	
426.87188	214	1+
426.91240	102	
427.00651	68	
427.94147	100	
443.89114	60	
444.90992	86	
445.89935	68	
460.90352	76	
461.87874	48	
462.87856	30	
469.00112	72	
480.89311	102	
554.78351	52	
END IONS

###FS:    #m/z: 394.87561 #charge 2+
###MS: 47
###MSMS: 57
BEGIN IONS
TITLE=Cmpd 55, +MS2(394.8756), 23.0eV, 0.1min #57
RTINSECONDS=4.2825
SCANS=47,57
PEPMASS=394.87561	20846
CHARGE=2+
214.92509	124	
228.84423	104	
228.94452	190	
232.93248	56	
236.03919	62	
246.95048	180	
250.93496	168	
250.98237	34	
251.09057	86	
253.08620	64	
264.51001	62	
264.84198	32	
264.87149	114	
264.95675	974	
265.03537	108	
265.06862	130	
265.99798	112	
267.07806	106	
269.97042	92	
271.08348	94	
276.80905	96	
280.88661	84	
281.97058	60	
282.87158	258	
283.01153	84	
288.93996	74	
289.00197	62	
289.93600	68	
290.86518	32	
291.92038	70	
292.91417	70	
294.92940	98	
294.96387	90	
295.91307	108	
296.89901	40	
297.06872	114	
298.96742	72	
300.87736	130	
301.88843	64	
306.86944	100	
308.92993	84	
314.95380	36	
315.08299	82	
316.84814	64	
316.91146	112	
316.97003	74	
318.89662	60	
320.90498	112	
322.92121	304	
329.49226	30	
330.91921	260	
332.91827	178	
332.96396	112	
333.76351	66	
334.01428	44	
334.86902	94	
334.93585	56	
335.93388	154	
336.92982	166	
337.91333	100	
338.93463	140	
340.96679	92	
342.22170	36	
342.91084	66	
344.90908	76	
348.90485	116	
350.72696	42	
350.92418	496	1+
352.92130	210	
353.06402	86	
354.92552	154	
356.44179	38	
356.64213	44	
356.87712	154	
357.12006	76	
358.89634	184	
366.85296	158	
366.89896	84	
366.95452	66	
368.42132	24	
368.93285	328	1+
369.03057	64	
370.03301	92	
370.90895	80	
370.99471	46	
374.88554	286	
375.93115	194	
376.92043	294	
377.92568	174	
378.70629	36	
378.82660	104	
378.87306	202	
378.95088	48	
384.86558	480	1+
384.93581	42	
386.90739	82	
388.91493	114	
390.93492	78	
391.29532	74	
393.05786	70	
393.90546	58	
394.86635	38	
394.91330	158	
395.92819	24	
396.87250	116	
396.92863	52	
397.08014	70	
400.80774	26	
402.90294	64	
408.29351	50	
410.00445	114	
411.90299	148	
411.95001	144	
412.03334	22	
412.87838	132	
412.92359	154	
413.08020	92	
413.91853	88	
462.81464	80	
570.73794	100	
580.76733	66	
684.88355	98	
702.73662	196	1+
730.84344	94	1+
736.76390	488	1+
END IONS

###FS:    #m/z: 550.12670 #charge 6+
###MS: 47
###MSMS: 58
BEGIN IONS
TITLE=Cmpd 56, +MS2(550.1267), 26.0eV, 0.1min #58
RTINSECONDS=4.329
SCANS=47,58
PEPMASS=550.12670	8764
CHARGE=6+
214.92388	62	
239.09853	76	
250.96894	100	
331.94339	64	
368.92770	62	
372.87692	72	
376.12997	76	
385.40009	154	
387.92393	120	
411.92609	68	
416.55606	78	
424.83904	90	
428.87193	58	
431.70367	60	
447.86497	136	
452.82565	98	
464.09412	124	
471.85248	116	
472.93272	68	
476.83574	78	
488.83708	102	
496.76536	68	
498.87524	98	
502.83446	144	
506.59277	86	
507.82390	58	
508.83642	60	
512.83965	164	
516.83377	120	
520.82859	66	
521.19505	40	
521.85789	74	
522.89477	52	
528.03417	82	
530.83677	818	1+
530.95210	38	
531.12968	40	
531.61168	70	
531.91075	32	
532.79104	90	
533.33957	28	
536.04925	40	
536.93290	26	
548.85428	102	
550.80117	24	
550.86357	44	
551.83110	68	
566.79238	72	
566.84652	56	
568.79422	104	
587.86683	68	
END IONS

###FS:    #m/z: 353.89084 #charge 2+
###MS: 47
###MSMS: 59
BEGIN IONS
TITLE=Cmpd 57, +MS2(353.8908), 23.0eV, 0.1min #59
RTINSECONDS=4.3805
SCANS=47,59
PEPMASS=353.89084	18270
CHARGE=2+
205.03905	94	
214.92565	100	
215.03680	30	
221.98491	44	
226.09140	68	
232.91370	82	
236.92339	102	
250.91143	80	
251.93178	94	
252.93285	34	
254.89155	66	
255.90718	94	
256.94948	140	
263.14465	68	
265.02213	116	
269.09942	98	
276.95661	152	
280.92119	102	
290.91012	194	
292.01027	88	
292.89325	100	
292.95263	184	
293.06634	100	
295.00625	74	
295.32643	86	
296.92784	202	
299.89115	36	
300.96200	82	
303.18150	80	
303.94927	104	
305.04506	32	
305.89370	108	
306.89213	78	
306.92793	70	
307.02112	42	
308.15260	72	
308.90949	680	1+
310.78675	44	
310.91937	230	
312.91570	128	
314.01737	104	
314.94094	68	
318.89311	96	
318.93031	104	
321.20063	36	
324.92485	100	
325.11617	28	
326.88532	98	
327.10974	114	
328.92608	96	
329.91408	52	
330.40024	94	
330.50172	44	
330.93449	168	
331.21216	118	
331.89541	80	
332.61488	40	
332.93746	28	
334.91263	296	
334.95128	106	
335.37938	112	
336.90856	848	
337.15636	46	
342.88786	78	
343.28663	84	
344.92886	66	
345.18348	92	
346.89987	26	
349.92577	100	
352.29101	24	
352.91300	614	1+
353.96648	90	
354.22737	72	
354.91419	354	1+
355.17609	68	
355.71168	36	
356.88792	72	
357.96235	28	
358.39729	86	
361.17875	28	
362.75534	48	
364.33203	28	
366.86067	40	
366.90895	62	
370.85972	96	
370.91319	140	
370.97302	148	1+
371.03477	60	
371.91590	500	1+
373.20370	40	
375.92672	92	
376.87977	128	
378.91716	44	
396.94106	60	
416.86546	60	
438.02756	32	
544.77688	70	
562.86291	62	
END IONS

###FS:    #m/z: 325.90278 #charge 2+
###MS: 47
###MSMS: 60
BEGIN IONS
TITLE=Cmpd 58, +MS2(325.9028), 23.0eV, 0.1min #60
RTINSECONDS=4.432
SCANS=47,60
PEPMASS=325.90278	17952
CHARGE=2+
201.05381	108	
204.99501	54	
207.06394	78	
209.07629	148	
210.86546	24	
214.92822	120	
228.97475	68	
232.92268	102	
234.94367	100	
238.92430	84	
242.96658	108	
251.01142	68	
255.04958	68	
255.92841	80	
256.89369	80	
261.10858	110	
263.97148	50	
267.10002	112	
269.96094	132	
270.85544	86	
270.92369	84	
270.95333	100	
273.06136	32	
273.30195	42	
274.98130	40	
276.94338	86	
276.99205	32	
277.03041	74	
278.96591	70	
281.04654	114	
282.93242	120	
285.06014	78	
286.99144	84	
287.89604	94	
288.93070	100	
288.96324	56	
290.91140	160	
291.14387	76	
292.05532	58	
292.90768	92	
293.05712	78	
294.92016	140	
295.76856	108	
295.89665	118	
296.92522	504	
297.17012	84	
297.98982	92	
298.92015	148	
298.95837	226	
299.03992	76	
300.53498	36	
300.96249	164	
302.90139	82	
302.95914	74	
303.14492	122	
304.91146	84	
308.91469	264	
309.01475	38	
312.88608	144	
314.40266	148	
314.93986	230	
315.96591	78	
316.90391	108	
316.96199	154	
319.95810	96	
320.91905	54	
324.86779	148	
324.92825	206	
325.18884	84	
325.95714	88	
325.98954	66	
326.05776	98	
326.91609	46	
326.96414	70	
342.88785	72	
342.96206	50	
343.17626	92	
343.95295	156	
344.95148	114	
345.14781	94	
346.88629	68	
356.88839	108	
362.97022	64	
368.89340	104	
374.88460	84	
380.88741	84	
384.79595	82	
420.82210	96	
428.86679	64	
466.85183	40	
498.84657	56	
512.80607	112	
527.78852	36	
536.50478	36	
581.81156	62	
610.77503	60	
END IONS

###FS:    #m/z: 505.81886 #charge 3+
###MS: 47
###MSMS: 61
BEGIN IONS
TITLE=Cmpd 59, +MS2(505.8189), 25.1eV, 0.1min #61
RTINSECONDS=4.487
SCANS=47,61
PEPMASS=505.81886	17228
CHARGE=3+
214.90997	72	
228.93651	110	
244.96878	52	
246.95011	130	
250.93098	84	
255.00381	30	
264.98722	74	
265.94589	134	
281.96216	54	
289.07859	54	
331.28822	28	
342.84922	56	
350.91685	162	
368.87856	110	
368.95400	64	
370.89806	76	
376.90006	204	
378.91741	66	
382.90354	84	
386.90083	88	
392.82834	104	
392.89676	94	
394.90934	196	
402.91152	96	
407.93985	48	
410.84514	74	
410.88816	66	
410.96863	84	
411.89507	102	
413.83134	76	
415.01850	72	
415.86010	106	
416.84620	56	
428.84677	132	
428.88077	268	
429.82899	56	
429.91398	60	
430.90241	96	
431.87767	82	
435.78316	86	
440.88499	108	
444.84733	74	
446.71093	78	
446.85912	1010	1+
447.92146	48	
448.81287	282	1+
448.86168	70	
452.87006	140	
456.87002	74	
458.80162	78	
459.06796	62	
459.83276	94	
460.84052	106	
461.84218	66	
462.86184	52	
463.87153	92	
464.85999	106	
465.87018	72	
466.84086	48	
468.86475	86	
469.91315	154	
471.80688	62	
472.82449	84	
476.81294	60	
477.80739	32	
477.86659	96	
478.88002	62	
486.82133	96	
486.89133	26	
486.96918	98	
487.90213	90	
488.64572	36	
488.84166	104	
489.82306	74	
495.86327	64	
496.85765	82	
500.86942	72	
504.84128	116	
505.25367	62	
506.85888	164	
507.07197	96	
507.82758	116	1+
507.90563	110	
523.82787	66	
524.86235	190	
540.92320	66	
END IONS

###FS:    #m/z: 368.88439 #charge 2+
###MS: 47
###MSMS: 62
BEGIN IONS
TITLE=Cmpd 60, +MS2(368.8844), 23.0eV, 0.1min #62
RTINSECONDS=4.5035
SCANS=47,62
PEPMASS=368.88439	143200
CHARGE=2+
144.91784	18	
148.77762	18	
156.93219	18	
184.49472	18	
188.25166	18	
196.00045	18	
214.79013	18	
224.22032	18	
243.29518	18	
246.71498	18	
261.60463	18	
267.60188	18	
280.21775	18	
311.95954	114	
316.18907	18	
348.58198	18	
355.28177	18	
368.87809	60	
369.16049	68	
369.88708	100	
370.57432	18	
386.90084	82	
423.32005	18	
427.28970	18	
442.81738	18	
466.56896	18	
468.58479	18	
482.69612	18	
510.76802	84	
515.80228	18	
540.00146	18	
542.99575	18	
547.85301	18	
557.75024	18	
572.63338	18	
595.47931	18	
605.31123	18	
708.14885	18	
END IONS

###FS:    #m/z: 428.85435 #charge 2+
###MS: 47
###MSMS: 63
BEGIN IONS
TITLE=Cmpd 61, +MS2(428.8544), 24.2eV, 0.1min #63
RTINSECONDS=4.523
SCANS=47,63
PEPMASS=428.85435	33520
CHARGE=2+
156.46870	18	
194.27638	18	
201.12899	18	
221.39812	18	
222.30555	18	
264.30864	18	
268.52196	18	
275.72139	18	
292.88923	52	
310.38839	18	
314.86971	82	
334.00949	72	
338.87387	68	
341.00940	18	
341.90353	70	
345.72458	18	
346.80895	84	
350.71307	18	
350.92548	78	
354.57670	34	
364.84862	68	
365.24524	18	
365.86722	46	
368.88555	410	1+
372.16335	20	
384.87028	88	
385.31231	20	
386.89610	54	
387.89375	78	
389.12588	18	
390.31823	18	
392.88812	338	1+
392.94309	120	
394.12470	36	
409.94084	66	
410.89744	230	
411.89897	98	
412.88992	110	
414.71921	32	
414.93418	106	
420.46939	28	
422.67194	18	
424.27151	18	
431.17972	18	
460.92520	18	
469.31269	18	
484.08179	18	
564.94883	18	
582.83339	18	
608.98655	18	
626.79345	18	
639.93831	18	
656.05495	18	
714.05210	18	
722.15880	18	
729.32515	18	
782.18326	18	
800.32495	18	
END IONS

###FS:    #m/z: 407.87077 #charge 2+
###MS: 47
###MSMS: 64
BEGIN IONS
TITLE=Cmpd 62, +MS2(407.8708), 23.3eV, 0.1min #64
RTINSECONDS=4.558
SCANS=47,64
PEPMASS=407.87077	52246
CHARGE=2+
164.65675	18	
164.80168	18	
198.06092	18	
218.65616	38	
222.79523	18	
267.56322	18	
275.19839	18	
278.98073	132	
281.33100	18	
284.39608	18	
290.90659	120	
291.90707	18	
308.08407	18	
312.89709	60	
323.25100	18	
327.76136	18	
331.00218	18	
331.42514	30	
334.95559	90	
336.91364	72	
336.98095	126	
346.62959	46	
352.91416	50	
354.91440	88	
356.64165	20	
360.93100	78	
364.89832	30	
365.93815	24	
366.10379	38	
366.86404	128	
369.11482	18	
371.86384	66	
372.84794	92	
379.32023	18	
380.91231	124	
382.92543	78	
388.90956	78	
389.06440	82	
390.02775	20	
397.05990	28	
398.89287	66	
401.92153	74	
407.86290	26	
408.56038	18	
408.87463	76	
409.15945	76	
409.24273	28	
421.57669	18	
424.87251	64	
425.88550	44	
433.95972	18	
473.82914	18	
489.47582	18	
508.27350	18	
514.40168	18	
542.16385	18	
554.16516	18	
555.86648	18	
573.79023	18	
597.68576	18	
606.04799	18	
611.76982	18	
630.51354	18	
635.11129	18	
642.72478	18	
647.77439	18	
660.63674	18	
667.43754	18	
689.50999	18	
725.66681	18	
737.06149	18	
779.77617	18	
785.94808	18	
816.96238	18	
END IONS

###FS:    #m/z: 359.87971 #charge 1+
###MS: 47
###MSMS: 65
BEGIN IONS
TITLE=Cmpd 63, +MS2(359.8797), 23.0eV, 0.1min #65
RTINSECONDS=4.579
SCANS=47,65
PEPMASS=359.87971	51610
CHARGE=1+
156.88943	18	
165.41240	18	
188.02114	18	
194.70118	20	
197.09780	46	
212.76290	18	
216.32072	18	
217.06360	104	
220.11838	18	
221.40203	18	
223.05008	18	
228.92862	130	
230.20513	18	
230.77923	18	
246.95784	74	
247.96991	96	
265.20125	58	
267.13814	18	
267.66632	18	
267.82531	18	
269.96123	102	
271.08023	104	
273.08981	88	
273.13285	82	
273.90645	54	
276.98340	120	
282.90190	96	
288.89084	60	
290.71037	18	
290.90696	108	
296.86739	74	
300.88320	36	
300.94792	112	
302.14925	58	
306.20269	52	
306.91504	84	
314.88428	78	
314.95553	126	
315.97642	62	
316.96532	110	
317.57275	18	
318.49533	18	
318.90504	128	
319.91916	24	
320.42439	18	
321.87841	122	
322.96296	56	
332.75789	20	
332.89066	144	
332.93691	108	
336.91378	480	1+
336.97664	66	
337.03561	44	
340.94218	70	
344.00799	18	
350.92671	354	
351.95372	106	
354.92143	240	
359.12421	88	
359.88542	42	
359.93588	82	
360.91602	256	
361.23711	62	
END IONS

###FS:    #m/z: 343.89420 #charge 1+
###MS: 47
###MSMS: 66
BEGIN IONS
TITLE=Cmpd 64, +MS2(343.8942), 23.0eV, 0.1min #66
RTINSECONDS=4.6005
SCANS=47,66
PEPMASS=343.89420	49908
CHARGE=1+
165.96674	18	
172.73254	18	
175.56021	18	
199.63096	18	
214.39006	18	
214.85171	18	
214.91659	96	
217.93474	92	
231.06747	78	
231.92956	18	
232.82624	18	
232.92100	174	
234.97395	108	
235.30103	18	
240.93134	108	
247.10336	104	
254.98243	70	
263.69423	18	
272.99295	92	
276.94034	68	
277.95343	98	
280.00323	92	
282.93559	136	
286.93885	82	
288.92676	74	
289.01470	78	
290.96597	78	
292.93141	28	
298.97039	78	
300.94730	408	1+
306.50053	18	
314.74689	54	
314.87421	70	
315.29783	20	
315.35845	20	
315.39496	52	
315.68963	18	
316.91389	122	
316.97778	50	
320.19880	18	
320.94060	60	
325.09495	68	
326.94408	138	
327.21049	28	
332.88674	94	
342.93675	76	
342.98488	94	
344.94591	194	
END IONS

###FS:    #m/z: 389.18263 #charge 6+
###MS: 47
###MSMS: 67
BEGIN IONS
TITLE=Cmpd 65, +MS2(389.1826), 23.0eV, 0.1min #67
RTINSECONDS=4.623
SCANS=47,67
PEPMASS=389.18263	5082
CHARGE=6+
149.47026	18	
162.04568	18	
175.70985	18	
177.94464	18	
192.93178	18	
199.61241	18	
216.57957	18	
219.81849	18	
228.93947	78	
235.64354	18	
241.61463	18	
243.49182	18	
250.93590	130	
251.07146	154	
256.69671	18	
263.16128	82	
268.83618	20	
269.44362	18	
274.97204	106	
276.80384	18	
278.95317	18	
282.50825	18	
285.17539	68	
291.01044	18	
298.94360	50	
310.92467	80	
324.34728	18	
324.87221	66	
325.06654	18	
325.65864	18	
329.21405	100	
329.89443	102	
331.07863	18	
334.97419	94	
342.72124	26	
342.99121	40	
343.25320	40	
344.94875	68	
347.78287	44	
352.89469	106	
355.91613	108	
368.88091	168	
369.88098	88	
370.88317	198	
374.04013	18	
379.34660	36	
382.92850	70	
383.92669	74	
386.90778	100	
386.95245	34	
388.89523	188	
388.98146	76	
389.11818	40	
389.91871	136	
393.89581	18	
396.48511	18	
397.44782	18	
397.65961	22	
401.18407	18	
406.92785	76	
419.85306	18	
423.92147	56	
431.87798	18	
448.69989	18	
469.37527	18	
483.35984	18	
488.03604	18	
504.50923	18	
526.40062	18	
537.59372	20	
546.05969	18	
562.17468	18	
580.65456	18	
585.01631	18	
588.86534	18	
590.70204	18	
603.03915	18	
618.98116	18	
633.80822	18	
646.40498	18	
663.38670	18	
665.99327	18	
666.35250	18	
674.06862	18	
693.93021	18	
716.25720	18	
729.97065	18	
738.45237	18	
743.14106	18	
758.10576	18	
764.61258	18	
792.65438	18	
804.07356	20	
843.54315	18	
887.50653	18	
964.49955	18	
1005.19983	20	
1016.99851	18	
1116.69873	18	
1119.51739	18	
1169.15403	18	
1218.09776	18	
1266.34365	18	
1292.64419	18	
1426.37594	18	
1439.36775	18	
1448.30818	18	
1453.91000	18	
1469.24996	18	
1473.35959	18	
1485.15614	18	
1486.42140	18	
1497.84314	18	
1502.96969	18	
1543.94656	18	
1554.10607	18	
1607.08720	18	
1614.19031	18	
1669.80796	18	
1692.80707	18	
1710.65920	18	
1728.51762	18	
1735.33689	18	
1765.58277	18	
1793.14200	18	
1869.87128	18	
1888.57431	18	
1908.71244	18	
1925.87925	18	
1961.07130	18	
2030.45836	18	
2115.29080	18	
2202.33971	18	
END IONS

###FS:    #m/z: 350.91750 #charge 2+
###MS: 47
###MSMS: 68
BEGIN IONS
TITLE=Cmpd 66, +MS2(350.9175), 23.0eV, 0.1min #68
RTINSECONDS=4.649
SCANS=47,68
PEPMASS=350.91750	40162
CHARGE=2+
152.18887	18	
153.71196	18	
173.00875	18	
180.47567	18	
187.68642	18	
195.86077	18	
208.96877	18	
225.60657	18	
226.42773	18	
230.12944	18	
230.20513	18	
233.46778	18	
236.94738	18	
237.46506	18	
244.93633	18	
247.97048	18	
251.33960	18	
254.56202	26	
270.96306	18	
273.95824	18	
275.93515	92	
278.92266	76	
278.97522	42	
280.35843	18	
286.86366	18	
286.89992	96	
287.90068	68	
288.92317	98	
290.89319	98	
294.76507	24	
294.80140	38	
294.92030	210	
295.18711	36	
295.92667	106	
296.89891	70	
304.91741	90	
308.90294	108	
309.89240	60	
310.88931	92	
312.93614	80	
312.96950	88	
314.84225	108	
321.94484	114	
322.92947	208	
323.07188	42	
324.27837	24	
324.91679	118	
326.92253	72	
332.91047	252	
334.89667	66	
339.07727	18	
340.92766	92	
342.86851	130	
349.92643	74	
349.99459	102	
350.78166	44	
350.81611	36	
350.86958	58	
350.92661	462	
351.06491	40	
351.87464	20	
361.12654	18	
368.88184	74	
368.93003	240	
370.86339	86	
373.32436	18	
374.70574	18	
384.96702	18	
394.06260	18	
397.53159	18	
401.01577	18	
404.58911	18	
414.14739	18	
419.56793	18	
420.84371	18	
425.29444	18	
441.83375	86	
466.17765	18	
484.82162	18	
488.59312	18	
503.97261	18	
513.44917	18	
515.27758	18	
522.00554	18	
522.64772	18	
529.00664	18	
534.63867	18	
537.98347	18	
538.42211	18	
541.43035	18	
559.12790	18	
561.22867	18	
572.91620	18	
577.11635	18	
582.56082	18	
583.68460	40	
596.50506	18	
605.82821	18	
621.54489	18	
651.47570	18	
655.73213	18	
665.91872	18	
END IONS

###FS:    #m/z: 442.86144 #charge 2+
###MS: 47
###MSMS: 69
BEGIN IONS
TITLE=Cmpd 67, +MS2(442.8614), 24.7eV, 0.1min #69
RTINSECONDS=4.675
SCANS=47,69
PEPMASS=442.86144	38280
CHARGE=2+
148.88975	18	
152.73358	18	
153.58176	18	
165.66579	18	
185.33387	18	
189.93799	18	
195.73217	18	
213.83675	18	
214.91634	118	
217.32220	18	
221.08220	74	
230.74731	18	
231.92956	18	
248.94793	106	
249.32867	18	
251.24386	18	
261.44750	18	
265.95865	106	
281.04918	18	
285.01136	48	
286.71246	18	
292.08656	18	
297.71442	18	
304.48101	18	
304.88783	110	
308.65127	18	
317.86373	92	
326.68305	18	
327.87459	74	
331.19331	18	
333.79820	18	
335.84946	102	
342.88803	60	
352.42164	18	
352.93417	34	
354.93537	74	
356.88746	74	
364.72850	18	
365.53137	20	
366.89890	70	
367.56756	18	
368.45419	18	
368.89186	104	
370.90773	76	
373.91723	118	
374.25855	18	
378.90186	94	
383.88181	40	
388.12158	18	
388.90842	80	
390.65097	46	
395.84145	104	
396.92969	18	
397.88868	68	
398.82712	72	
398.90433	80	
400.85187	38	
408.84683	26	
414.88426	84	
416.58790	18	
416.85603	62	
418.75072	18	
424.87788	110	
424.91611	96	
425.08413	74	
427.50686	18	
428.83872	34	
429.33748	96	
434.85591	152	
440.87564	84	
441.85109	58	
442.29533	26	
442.77074	38	
442.85911	352	
442.91917	228	
444.82994	106	
449.16170	18	
449.96349	18	
459.17349	18	
460.86633	178	
461.75998	18	
461.89045	156	
462.88400	80	
473.93776	18	
478.89038	174	
478.95324	86	
484.49210	18	
502.08789	18	
519.77001	18	
537.69114	18	
542.86726	18	
549.23070	18	
559.32041	18	
563.30222	18	
574.37538	18	
574.48238	18	
592.10061	18	
622.45525	18	
634.91938	18	
635.18409	18	
653.25984	18	
658.62014	18	
660.20483	18	
678.30235	18	
711.95550	18	
721.42506	18	
729.11950	18	
757.41179	18	
761.22527	18	
764.71424	18	
807.95034	18	
812.73457	18	
817.41280	18	
END IONS

###FS:    #m/z: 478.87118 #charge 2+
###MS: 47
###MSMS: 70
BEGIN IONS
TITLE=Cmpd 68, +MS2(478.8712), 26.2eV, 0.1min #70
RTINSECONDS=4.7075
SCANS=47,70
PEPMASS=478.87118	32126
CHARGE=2+
214.92410	96	
232.97749	72	
236.01344	62	
254.92726	68	
289.09267	72	
298.90054	32	
299.05368	100	
302.67600	26	
337.85575	60	
354.90997	76	
356.90687	82	
380.87107	50	
383.91045	68	
400.90953	74	
414.87546	138	
415.89563	52	
416.85161	140	
417.92852	130	
420.88177	90	
424.83644	138	
426.79642	98	
428.93038	52	
432.87446	114	
435.87590	90	
441.84606	66	
442.85443	250	
443.85553	222	
444.81955	148	
450.86283	84	
453.66106	24	
456.85151	46	
459.84470	102	
460.87319	506	1+
460.93107	198	
461.03265	78	
462.85536	40	
467.85746	76	
468.82235	42	
471.19263	46	
472.21220	70	
475.82550	100	
478.78642	36	
478.83671	170	
478.87834	510	1+
480.87469	100	
492.90952	106	
496.86658	144	
496.94184	80	
END IONS

###FS:    #m/z: 332.90782 #charge 2+
###MS: 47
###MSMS: 71
BEGIN IONS
TITLE=Cmpd 69, +MS2(332.9078), 23.0eV, 0.1min #71
RTINSECONDS=4.7405
SCANS=47,71
PEPMASS=332.90782	30944
CHARGE=2+
194.92023	78	
214.94102	108	
237.04077	64	
248.13058	70	
249.09167	64	
250.87829	68	
250.95813	96	
254.88990	72	
259.94888	186	
263.88992	38	
265.13325	66	
269.09561	50	
272.78378	32	
272.88585	74	
284.92224	68	
287.93195	70	
288.92550	176	
290.90057	20	
290.96657	134	
291.90630	52	
292.89945	94	
294.93382	252	
296.89928	172	
298.00369	72	
299.00495	42	
300.18071	62	
304.89556	178	
304.93418	72	
306.93744	70	
308.91871	148	
309.93000	90	
312.93886	86	
314.89098	70	
314.96098	208	
316.00167	100	
316.92507	20	
317.00736	120	
317.04417	44	
322.92424	114	
325.00543	84	
326.92041	30	
331.93377	68	
332.21335	66	
332.91760	482	1+
332.97085	136	
333.16970	114	
334.92242	70	
338.77028	24	
340.93201	84	
350.92571	664	
351.10237	94	
351.94783	106	
352.50953	36	
368.96294	70	
369.95289	132	
444.84875	42	
486.87717	68	
633.43144	18	
END IONS

###FS:    #m/z: 386.88843 #charge 2+
###MS: 47
###MSMS: 72
BEGIN IONS
TITLE=Cmpd 70, +MS2(386.8884), 23.0eV, 0.1min #72
RTINSECONDS=4.773
SCANS=47,72
PEPMASS=386.88843	30782
CHARGE=2+
214.91738	224	
232.91440	88	
242.15418	32	
242.64026	36	
250.93501	68	
264.86897	116	
278.01585	132	
292.95808	102	
293.93373	96	
294.94548	30	
308.91661	46	
310.91094	108	
312.94665	80	
318.89623	122	
327.08145	110	
328.92307	38	
336.93150	54	
337.10152	38	
340.90708	54	
344.85522	40	
344.90292	36	
347.50375	98	
348.92436	88	
354.91108	148	
355.59949	138	
356.89749	106	
358.92689	26	
359.88544	132	
362.89098	98	
364.93326	228	
367.89925	120	
368.88488	390	
369.88679	188	
373.06311	24	
376.90606	104	
378.91440	40	
382.90897	210	
382.95982	42	
383.23262	34	
384.91666	52	
385.92675	108	
386.89902	68	
386.92652	82	
404.85361	70	
404.98588	94	
421.91074	76	
END IONS

###FS:    #m/z: 385.38261 #charge 2+
###MS: 47
###MSMS: 73
BEGIN IONS
TITLE=Cmpd 71, +MS2(385.3826), 23.0eV, 0.1min #73
RTINSECONDS=4.8065
SCANS=47,73
PEPMASS=385.38261	10784
CHARGE=2+
214.59691	48	
215.17692	26	
218.94324	110	
232.78435	24	
250.93540	66	
251.09456	78	
254.92891	72	
260.92910	128	
261.11005	32	
279.50590	30	
284.97430	18	
294.97595	42	
305.89870	82	
315.17124	98	
318.90788	52	
320.88870	92	
322.92059	100	
322.96224	108	
330.90222	60	
332.21188	108	
337.81405	26	
337.91224	86	
338.83976	68	
338.91592	96	
339.91461	56	
342.89856	100	
344.90574	128	
344.99309	52	
348.89651	110	
350.88950	74	
354.88510	40	
355.90112	66	
356.89025	304	
357.92105	90	
358.94322	66	
360.94763	88	
362.95137	48	
365.90795	84	
366.90740	174	
367.89909	76	
374.90273	100	
375.91018	154	
378.90073	24	
378.95310	64	
382.87285	74	
383.89391	160	
384.85403	134	
384.90669	244	
385.12746	104	
385.85454	64	
401.92072	88	
402.89542	134	
410.92467	64	
420.90130	64	
536.76101	78	
END IONS

###FS:    #m/z: 516.81458 #charge 1+
###MS: 47
###MSMS: 74
BEGIN IONS
TITLE=Cmpd 72, +MS2(516.8146), 28.0eV, 0.1min #74
RTINSECONDS=4.843
SCANS=47,74
PEPMASS=516.81458	27120
CHARGE=1+
225.06300	98	
296.94458	74	
299.05797	88	
362.94896	64	
417.00072	50	
428.88188	58	
434.85088	58	
446.90548	98	
448.79490	88	
452.87502	64	
453.02818	80	
464.86063	22	
470.06479	70	
470.84436	72	
480.88632	60	
489.86490	98	
497.87126	88	
498.85806	38	
500.87872	124	
500.94171	64	
506.84179	94	
510.86418	80	
516.81452	296	
518.81787	70	
END IONS

###FS:    #m/z: 411.86657 #charge 2+
###MS: 47
###MSMS: 75
BEGIN IONS
TITLE=Cmpd 73, +MS2(411.8666), 23.5eV, 0.1min #75
RTINSECONDS=4.883
SCANS=47,75
PEPMASS=411.86657	25430
CHARGE=2+
208.91753	30	
208.94636	72	
214.91633	90	
220.93765	116	
246.94446	82	
247.95484	102	
250.93884	118	
260.97633	70	
261.90396	24	
264.86149	124	
264.96011	150	
276.93711	22	
287.96741	116	
294.93139	234	1+
296.93108	50	
304.97655	104	
306.96383	88	
308.91921	72	
310.91240	126	
312.49318	38	
314.90161	74	
318.89215	102	
320.84666	102	
321.01216	64	
332.66461	22	
332.91043	104	
333.07957	60	
333.18499	136	
334.85075	58	
334.89290	94	
335.88878	76	
336.90902	124	
338.92255	64	
348.83598	66	
350.65842	84	
350.80057	44	
350.91892	234	
351.92663	294	1+
352.87911	62	
352.99873	94	
356.87475	326	
358.85591	70	
360.90788	56	
365.85779	32	
366.48352	24	
366.87304	76	
366.91257	88	
366.96850	86	
367.46701	48	
367.89547	102	
368.87922	436	1+
368.93932	182	
370.84857	76	
370.92788	74	
372.88860	96	
374.88230	190	
374.92473	76	
375.21937	142	
375.84560	118	
376.87340	86	
376.91391	52	
378.89036	90	
382.96048	160	
383.06728	108	
383.82451	64	
384.54525	40	
384.86466	138	
384.91315	186	
385.41541	18	
386.90795	194	
386.96259	84	
387.88821	136	
388.88815	102	
389.87159	116	
392.88984	290	
392.95122	136	
393.94780	94	
394.88133	202	
394.92249	452	1+
395.19766	36	
396.89335	134	
396.99178	56	
400.84264	112	
400.95869	52	
401.87165	130	
402.89658	54	
402.93760	100	
405.44604	46	
406.53509	36	
406.89575	98	
408.16208	60	
410.71007	28	
410.90836	64	
411.90841	174	
412.27538	48	
412.88342	448	
413.69060	20	
413.83838	70	
413.91962	124	
428.94042	180	
429.02279	46	
430.87841	134	
430.92329	62	
448.89391	52	
536.29209	134	
622.78896	64	
END IONS

###FS:    #m/z: 502.82798 #charge 1+
###MS: 47
###MSMS: 76
BEGIN IONS
TITLE=Cmpd 74, +MS2(502.8280), 27.2eV, 0.1min #76
RTINSECONDS=4.9215
SCANS=47,76
PEPMASS=502.82798	25738
CHARGE=1+
214.90985	76	
228.94052	132	
232.93862	80	
246.93830	82	
265.13362	24	
278.96673	170	
286.96141	42	
288.92695	114	
297.06204	106	
316.90318	98	
339.09544	92	
341.89270	78	
351.92823	60	
352.06148	76	
355.05660	24	
358.01175	26	
364.92377	98	
370.89225	50	
378.86073	100	
382.92968	112	
393.88464	98	
394.88244	68	
396.87738	100	
406.89987	90	
412.88381	48	
413.89499	68	
428.84790	72	
430.87429	88	
431.94360	50	
440.85271	136	
440.90092	40	
442.90074	66	
444.82176	118	
448.81287	130	
450.82312	68	
455.85117	30	
456.84251	62	
457.86764	36	
466.48120	20	
466.84657	56	
467.81152	100	
469.92247	66	
474.82920	98	
478.88885	98	
482.84197	58	
482.99619	26	
483.84359	88	
484.83956	56	
485.84451	126	
485.91033	40	
494.81945	76	
498.01773	28	
501.90551	66	
502.83045	174	
END IONS

###FS:    #m/z: 470.83887 #charge 2+
###MS: 47
###MSMS: 77
BEGIN IONS
TITLE=Cmpd 75, +MS2(470.8389), 25.8eV, 0.1min #77
RTINSECONDS=4.9615
SCANS=47,77
PEPMASS=470.83887	24584
CHARGE=2+
230.93176	86	
232.91791	78	
233.94110	90	
234.99602	122	
289.96101	20	
308.90593	44	
313.97472	66	
314.96930	20	
318.90719	36	
327.88885	88	
329.88298	26	
332.92656	96	
332.98863	62	
336.92067	62	
341.07972	34	
341.21710	36	
342.87865	76	
343.19621	96	
345.99415	60	
350.86804	188	
352.29863	76	
366.26748	26	
368.88784	400	1+
368.93669	98	
371.75328	38	
373.87641	80	
374.88911	128	
375.74892	30	
376.93468	38	
378.87438	354	
379.35053	42	
379.85219	90	
379.90329	82	
380.75805	72	
380.80025	138	
380.87049	190	
381.88686	100	
383.28697	24	
386.88522	204	
389.90252	38	
391.87148	90	
392.87366	250	
395.91079	74	
396.49808	26	
396.60827	22	
398.89472	94	
404.86856	64	
411.80354	80	
412.88468	246	
412.93423	80	
413.61354	32	
414.88539	142	
415.22169	40	
415.88164	66	
415.92484	104	
416.86654	94	
417.87450	46	
418.90069	66	
422.84570	52	
428.86116	96	
428.93074	100	
429.90352	52	
430.88540	490	1+
430.96721	50	
431.84470	78	
432.82722	74	
434.82912	50	
434.87257	52	
434.93297	66	
442.85607	150	
442.91224	64	
444.92216	74	
448.89551	90	
451.85956	108	
452.84895	594	1+
454.91750	88	
456.33122	132	
457.05498	80	
460.64395	48	
460.88053	92	
462.84894	32	
464.92047	66	
466.85404	84	
469.87104	120	
470.87144	444	1+
489.84986	82	
489.92219	60	
490.88918	62	
529.73695	74	
791.75574	564	1+
820.84860	178	1+
END IONS

###FS:    #m/z: 489.32192 #charge 2+
###MS: 47
###MSMS: 78
BEGIN IONS
TITLE=Cmpd 76, +MS2(489.3219), 26.6eV, 0.1min #78
RTINSECONDS=5.0025
SCANS=47,78
PEPMASS=489.32192	8390
CHARGE=2+
222.19617	114	
228.75638	32	
228.92813	110	
232.92694	100	
246.88058	78	
246.94211	266	
250.93584	96	
264.98100	148	
265.96229	74	
300.91827	78	
308.91491	90	
308.96417	70	
327.92805	100	
330.94533	70	
334.95989	96	
336.90864	146	
346.88390	62	
351.88442	70	
352.99314	68	
366.95739	76	
368.88207	780	1+
368.99443	64	
370.56551	40	
370.88056	68	
374.81126	54	
378.87600	82	
378.92005	90	
380.61515	40	
380.81490	74	
380.86592	96	
386.89068	314	
387.01454	118	
388.14681	114	
388.88977	162	
391.88169	86	
392.84465	100	
392.91721	82	
394.91233	116	
396.88572	112	
397.87167	128	
398.83239	64	
399.87008	100	
401.93698	92	
410.84092	94	
410.92667	90	
411.84763	36	
411.89508	72	
412.88670	184	
414.88014	136	
424.83843	54	
424.88326	82	
425.83032	42	
426.92081	42	
427.82303	72	
428.28948	48	
428.85126	1114	1+
429.58278	32	
430.09476	68	
430.47642	36	
430.85226	382	
433.83502	114	
441.84647	56	
442.87200	86	
445.88388	90	
446.78945	80	
446.85993	1380	1+
446.93201	54	
447.04377	28	
447.37239	42	
451.86379	58	
454.86676	42	
454.92923	70	
460.99743	78	
461.81698	52	
461.94142	54	
464.87059	670	1+
464.94359	100	
466.84045	58	
466.92062	132	
469.89698	376	
470.88552	178	
471.83172	36	
471.91884	82	
472.92216	116	
479.87026	36	
485.81638	64	
487.08430	32	
487.92570	48	
488.82544	102	
488.86459	70	
488.96492	60	
489.81770	106	
490.84949	64	
491.01644	32	
506.84112	84	
507.81775	88	
510.27742	116	
518.54959	76	
518.72319	38	
END IONS

###FS:    #m/z: 420.86742 #charge 2+
###MS: 47
###MSMS: 79
BEGIN IONS
TITLE=Cmpd 77, +MS2(420.8674), 23.8eV, 0.1min #79
RTINSECONDS=5.0455
SCANS=47,79
PEPMASS=420.86742	23896
CHARGE=2+
214.91326	188	
232.92633	100	
250.92328	80	
253.02337	100	
264.95269	102	
265.94978	62	
274.84611	74	
274.93255	60	
277.10893	118	
277.99275	104	
282.89123	86	
292.92642	64	
296.93108	36	
302.88838	94	
308.92572	76	
313.87630	94	
316.00748	64	
316.91256	34	
318.90805	94	
319.19393	74	
328.87945	106	
332.91565	48	
336.93004	112	
337.65007	26	
337.90980	64	
338.93295	76	
341.20760	48	
342.87432	98	
344.89936	60	
346.92703	68	
347.01728	40	
347.93102	98	
350.93038	50	
350.99769	32	
354.90143	66	
355.94608	138	
358.95343	62	
359.95911	78	
360.94280	122	
362.89591	110	
362.97929	62	
364.91448	194	
365.06420	112	
365.30322	22	
365.88515	138	
366.66320	50	
368.89437	164	
370.92232	36	
371.36321	120	
372.90312	98	
373.84817	70	
373.88764	80	
374.84681	88	
377.97169	80	
378.87521	58	
378.92788	466	1+
379.04699	26	
380.89571	122	
381.69816	42	
382.02814	30	
382.92619	186	1+
383.86194	224	
384.91138	56	
389.88781	100	
392.92733	76	
393.99948	88	
394.90768	144	
396.53720	28	
396.91760	94	
397.90959	66	
399.87140	64	
400.94597	58	
401.99989	50	
402.89640	336	1+
405.38248	104	
410.89904	34	
418.85778	126	
420.89019	268	
421.02212	58	
421.20369	70	
421.90085	126	
426.86572	52	
438.76783	24	
438.88286	138	
439.84489	120	
461.92929	46	
END IONS

###FS:    #m/z: 404.86858 #charge 2+
###MS: 47
###MSMS: 80
BEGIN IONS
TITLE=Cmpd 78, +MS2(404.8686), 23.2eV, 0.1min #80
RTINSECONDS=5.0865
SCANS=47,80
PEPMASS=404.86858	24042
CHARGE=2+
154.01897	56	
214.93225	102	
218.91403	62	
228.89553	80	
247.04857	68	
250.94865	174	
264.95302	130	
271.00283	56	
287.93683	38	
288.91701	122	
294.93848	52	
299.04907	114	
300.94070	98	
308.89570	110	
308.92985	172	
313.50576	86	
313.90409	42	
318.95980	110	
320.57233	32	
328.89554	56	
328.92879	116	
330.98752	116	
334.90672	118	
336.91571	158	
336.99606	40	
338.87783	70	
343.17616	72	
346.89686	100	
348.89577	86	
350.92645	80	
351.92313	80	
352.92178	126	
353.92649	64	
356.93963	24	
357.90407	88	
359.01298	46	
360.91728	84	
362.90445	150	
363.94166	56	
364.90969	60	
365.02195	20	
368.88114	136	
371.06526	98	
372.57409	42	
375.97778	86	
376.97049	36	
377.07778	88	
378.92382	184	
380.91559	110	
381.55310	106	
381.84142	152	
382.63244	34	
382.89434	70	
386.87054	98	
387.39642	34	
393.34472	144	
398.89366	98	
400.88945	92	
403.92277	122	
403.97191	30	
404.78711	26	
404.89143	190	
404.95032	78	
406.89647	110	
408.92613	60	
408.98767	24	
421.93369	54	
422.91349	70	
423.00706	112	
424.87723	36	
442.91672	42	
566.82983	122	
END IONS

###FS:    #m/z: 329.89567 #charge 2+
###MS: 47
###MSMS: 81
BEGIN IONS
TITLE=Cmpd 79, +MS2(329.8957), 23.0eV, 0.1min #81
RTINSECONDS=5.1355
SCANS=47,81
PEPMASS=329.89567	22350
CHARGE=2+
215.03488	30	
222.95614	52	
231.07041	106	
232.92724	72	
232.96267	100	
243.01608	86	
247.15419	26	
248.60847	100	
250.93273	94	
257.08865	66	
258.93798	358	
259.04989	40	
263.08429	72	
264.99237	118	
266.88949	106	
266.94067	126	
267.03859	94	
267.07509	78	
268.91531	110	
268.94423	104	
269.33504	32	
272.86057	98	
276.95606	230	
280.93549	84	
284.95265	126	
285.53148	116	
285.93545	78	
286.83307	36	
286.92975	444	
287.26315	34	
287.98465	56	
288.14737	70	
288.96581	130	
290.90756	70	
291.95327	74	
292.95587	132	
293.92478	104	
300.94065	106	
301.94148	48	
302.93800	128	
302.97076	100	
304.94302	414	
306.91022	118	
309.95874	78	
311.00786	90	
311.04184	72	
311.43530	34	
311.91802	96	
312.90976	96	
312.94995	108	
313.92824	84	
314.96206	40	
319.96795	84	
320.90392	44	
320.96439	62	
321.60025	58	
325.96736	100	
328.92528	172	
328.97933	68	
329.18748	106	
329.90858	100	
329.94456	150	
330.12350	122	
330.85929	24	
330.95914	188	
331.15053	146	
334.90222	98	
341.71673	80	
346.95015	138	
347.94902	78	
348.07307	78	
348.94277	150	
350.30106	42	
350.92525	72	
354.91592	68	
382.86855	46	
411.87861	86	
428.88215	122	
438.84749	50	
448.86169	106	
504.86917	94	
506.83281	130	
END IONS

###FS:    #m/z: 594.77875 #charge 2+
###MS: 47
###MSMS: 82
BEGIN IONS
TITLE=Cmpd 80, +MS2(594.7787), 32.7eV, 0.1min #82
RTINSECONDS=5.182
SCANS=47,82
PEPMASS=594.77875	20126
CHARGE=2+
223.17547	100	
239.09532	54	
241.10411	124	
254.93258	48	
267.06069	98	
268.63832	32	
285.00205	60	
286.01318	98	
287.00262	70	
300.05762	42	
346.89731	92	
356.07835	120	
375.07709	104	
387.87915	130	
408.88010	46	
414.88884	60	
447.88233	74	
468.85709	54	
479.58700	42	
496.83663	86	
498.81724	76	
498.86841	58	
501.73536	120	
504.81326	30	
512.05158	130	
512.74011	48	
516.81795	62	
517.83809	120	
530.83972	42	
532.80630	98	
540.78304	76	
540.83740	50	
550.82529	76	
576.81425	62	
576.91450	80	
577.80289	60	
578.00476	52	
594.83166	58	
596.83909	32	
696.74308	74	
END IONS

###FS:    #m/z: 515.13892 #charge 6+
###MS: 47
###MSMS: 83
BEGIN IONS
TITLE=Cmpd 81, +MS2(515.1389), 27.9eV, 0.1min #83
RTINSECONDS=5.231
SCANS=47,83
PEPMASS=515.13892	5332
CHARGE=6+
232.93507	78	
236.17559	112	
264.95352	112	
311.97676	64	
314.97130	74	
349.94038	64	
362.91378	54	
373.52831	38	
378.87671	40	
409.81462	70	
412.86542	92	
415.89220	52	
417.99421	68	
424.93599	72	
427.29584	82	
436.10550	100	
441.81202	32	
442.85017	52	
450.82157	102	
450.88790	64	
451.86007	116	
453.85004	76	
454.84417	46	
460.85878	84	
468.82999	110	
468.88719	98	
470.59073	34	
477.92062	60	
478.84451	100	
478.98163	94	
480.84454	38	
489.83053	54	
491.82000	80	
491.85914	60	
494.83004	98	
495.87006	92	
496.83072	76	
496.88259	100	
496.92835	62	
497.08742	88	
498.87261	48	
506.85968	92	
513.81126	42	
516.66055	78	
516.85732	116	
532.88459	76	
532.96389	62	
533.79378	74	
534.82179	56	
550.84394	90	
558.86626	94	
616.72292	130	
END IONS

###FS:    #m/z: 546.79874 #charge 3+
###MS: 47
###MSMS: 84
BEGIN IONS
TITLE=Cmpd 82, +MS2(546.7987), 25.9eV, 0.1min #84
RTINSECONDS=5.279
SCANS=47,84
PEPMASS=546.79874	19990
CHARGE=3+
214.91273	96	
277.03160	74	
318.91219	28	
334.15787	80	
342.92375	112	
378.96268	120	
384.89526	114	
397.92379	78	
410.85724	68	
413.87511	56	
428.83990	152	
428.89169	62	
430.89750	64	
431.89951	40	
432.86086	66	
446.85375	214	
447.85950	140	
452.86463	42	
456.86253	56	
464.96488	90	
466.86868	104	
467.88482	50	
470.87379	92	
476.86902	104	
481.80133	60	
486.00050	76	
491.79566	42	
492.84295	144	
493.80674	94	
494.82864	84	
495.84242	56	
505.81817	66	
510.60963	60	
512.81293	82	
516.81151	78	
518.87049	70	
524.79993	120	
528.81792	56	
528.92292	52	
529.79756	108	
530.84313	68	
530.90948	72	
541.83477	74	
546.39154	34	
547.11105	54	
548.83725	84	
569.87273	76	
END IONS

###FS:    #m/z: 351.89581 #charge 2+
###MS: 85
###MSMS: 86
BEGIN IONS
TITLE=Cmpd 83, +MS2(351.8958), 23.0eV, 0.1min #86
RTINSECONDS=7.221
SCANS=85-86
PEPMASS=351.89581	38378
CHARGE=2+
213.15934	22	
214.94855	76	
216.93248	72	
222.83633	30	
235.01194	86	
237.97490	76	
239.18334	44	
244.07487	126	
245.11412	82	
246.69041	28	
246.89317	108	
250.93516	224	
255.11728	70	
260.90033	98	
260.96814	68	
266.13827	114	
268.91129	28	
272.90404	152	
273.03377	72	
274.91980	70	
276.94892	44	
278.99679	76	
280.90186	152	
281.12431	36	
286.94933	62	
288.93033	60	
288.96624	104	
290.47301	126	
290.90376	298	
290.95704	104	
291.02407	136	
292.97672	96	
293.17732	40	
294.93397	264	
295.91838	104	
296.93039	146	
297.11625	114	
297.92679	94	
298.91204	50	
303.05840	100	
303.41374	168	
304.91292	86	
306.87199	88	
306.93755	52	
308.67522	34	
308.91470	638	1+
310.34213	26	
310.57622	26	
310.92629	152	
311.19921	58	
312.93150	88	
312.97469	38	
313.93882	78	
314.92764	206	
315.66732	40	
315.90941	84	
322.92543	218	
324.87628	100	
324.92449	142	
328.24610	58	
328.90261	94	
328.94676	98	
329.20347	30	
329.90901	36	
332.63576	32	
332.76278	62	
332.93721	298	
333.80061	20	
333.90457	154	
334.91993	298	
335.03707	50	
335.85591	118	
338.85944	106	
339.19310	48	
340.90318	72	
340.94555	62	
341.19839	66	
341.93204	68	
342.93323	136	
345.01241	48	
346.91231	56	
346.96570	24	
350.66759	58	
350.87349	88	
350.92488	1322	1+
351.01266	68	
351.18144	46	
351.79887	32	
352.92105	720	
353.06213	72	
353.14735	106	
353.99534	66	
355.69509	22	
360.89757	62	
368.93221	370	
369.93698	252	
370.85775	64	
370.91126	304	
378.90512	82	
387.94655	52	
388.93349	68	
394.97589	82	
424.86590	96	
468.81719	90	
478.78544	66	
478.85995	72	
506.83093	92	
510.09824	36	
534.00000	110	
END IONS

###FS:    #m/z: 378.92166 #charge 1+
###MS: 87
###MSMS: 88
BEGIN IONS
TITLE=Cmpd 84, +MS2(378.9217), 23.0eV, 0.1min #88
RTINSECONDS=7.814
SCANS=87-88
PEPMASS=378.92166	97146
CHARGE=1+
154.94832	18	
177.46857	18	
197.54018	18	
210.43281	18	
214.90539	78	
214.98050	24	
230.93059	84	
232.93755	52	
247.14414	18	
250.93356	80	
250.97700	106	
251.93334	36	
255.90735	88	
261.09165	64	
266.94920	110	
268.02304	90	
268.93972	110	
269.13806	110	
269.96088	128	
274.91472	72	
278.85793	82	
279.60706	18	
282.97231	34	
283.17871	66	
283.93150	112	
286.88554	26	
288.93173	56	
291.78605	52	
291.90816	98	
293.91252	74	
294.92742	26	
294.97904	34	
296.90327	84	
297.99581	152	
298.85728	78	
299.98769	42	
300.87637	18	
300.95101	170	
304.92783	20	
305.95474	80	
308.24082	18	
308.91945	218	
314.89462	254	
315.06513	64	
316.82445	18	
316.96852	100	
318.89813	70	
319.01004	82	
319.07609	64	
319.96435	80	
324.88666	44	
332.89656	130	
334.94142	102	
336.48761	24	
336.91695	294	
337.91811	132	
338.90376	104	
339.17296	70	
340.99949	74	
350.92205	450	
351.93112	202	
354.92359	102	
355.19156	82	
355.31627	36	
355.90539	96	
356.26331	34	
356.89690	64	
357.77545	52	
359.87123	96	
360.03699	26	
360.91225	1034	1+
360.97544	70	
361.06916	20	
361.14875	22	
361.70623	28	
363.06038	18	
365.61635	30	
368.94176	48	
369.93015	38	
370.93328	100	
378.92049	850	1+
378.96461	208	
379.23884	80	
379.36382	24	
379.97380	106	
380.18508	20	
380.89661	74	
381.11821	60	
381.97930	18	
END IONS

###FS:    #m/z: 382.89667 #charge 1+
###MS: 87
###MSMS: 89
BEGIN IONS
TITLE=Cmpd 85, +MS2(382.8967), 23.0eV, 0.1min #89
RTINSECONDS=7.8345
SCANS=87,89
PEPMASS=382.89667	78380
CHARGE=1+
153.21751	18	
155.71742	18	
158.57797	18	
160.86785	18	
165.17945	18	
166.59995	20	
172.13945	18	
174.69839	18	
178.44942	18	
183.84970	18	
216.74965	20	
227.02079	92	
233.07820	104	
236.94753	122	
255.77194	18	
260.32775	18	
267.20682	18	
275.17226	18	
282.87573	80	
291.91176	74	
292.91942	160	
294.92638	94	
297.27957	116	
300.94926	40	
302.06641	18	
306.07313	18	
310.93697	26	
314.21231	18	
314.75717	18	
315.69538	52	
317.07223	18	
318.89428	86	
325.90038	18	
328.88908	82	
328.92702	98	
329.18482	52	
332.89235	88	
335.91256	50	
336.91248	182	
338.32818	18	
339.87179	62	
340.91798	78	
344.65610	18	
346.89424	190	
347.70493	18	
349.23437	18	
354.90098	106	
356.89215	94	
356.92712	48	
358.75247	24	
361.40508	88	
363.88635	108	
364.90344	492	1+
373.91262	116	
382.91213	244	
END IONS

###FS:    #m/z: 532.12751 #charge 6+
###MS: 87
###MSMS: 90
BEGIN IONS
TITLE=Cmpd 86, +MS2(532.1275), 25.6eV, 0.1min #90
RTINSECONDS=7.8975
SCANS=87,90
PEPMASS=532.12751	9202
CHARGE=6+
214.94060	64	
277.17553	74	
278.96959	64	
317.02480	80	
323.07107	92	
333.11180	80	
334.96471	74	
346.88793	120	
356.92274	84	
360.92093	76	
362.93001	92	
364.89947	108	
378.93095	116	
380.00178	68	
380.85687	72	
382.91897	46	
392.90661	70	
393.93119	114	
394.88276	90	
396.34430	34	
396.94863	138	
404.81188	58	
411.87281	108	
414.85322	68	
416.91469	74	
418.84847	94	
428.88132	68	
429.86056	106	
431.89441	134	
432.86633	48	
434.86797	74	
436.94014	76	
438.09349	114	
439.89421	52	
442.86679	72	
444.88787	56	
446.77609	128	
448.92280	68	
450.81466	140	
451.87485	42	
452.84654	150	
457.87961	78	
466.87400	74	
470.81692	40	
470.88484	92	
474.08124	132	
474.84635	62	
476.81269	114	
483.80473	120	
484.83801	82	
486.84130	76	
487.82709	94	
489.81951	92	
490.87558	84	
494.30864	44	
494.82381	154	
495.82458	56	
495.86352	60	
495.93911	34	
496.88877	56	
498.85757	66	
502.81254	64	
504.79044	224	1+
504.83069	102	
505.79407	178	1+
509.83109	66	
510.85178	92	
512.84007	522	1+
513.79674	108	
513.90717	68	
514.44463	82	
514.75854	102	
514.85931	262	1+
516.82365	56	
521.05818	86	
521.81977	72	
530.85530	322	1+
531.07503	86	
531.78077	80	
532.20325	32	
532.79131	238	
532.88277	132	
533.83794	98	
534.84973	68	
548.83972	312	
550.82635	276	
567.81045	56	
763.87824	90	
END IONS

###FS:    #m/z: 628.08477 #charge 1+
###MS: 91
###MSMS: 92
BEGIN IONS
TITLE=Cmpd 87, +MS2(628.0848), 27.0eV, 0.1min #92
RTINSECONDS=8.596
SCANS=91-92
PEPMASS=628.08477	7120
CHARGE=1+
410.87330	62	
414.93449	80	
415.72138	50	
447.88828	40	
458.84701	112	
463.02360	56	
464.87578	94	
500.87624	104	
506.84481	122	
512.02678	78	
514.85370	48	
516.61835	32	
516.82804	266	
522.71378	36	
531.83701	86	
533.80056	80	
534.83959	106	
534.99741	110	
546.37388	44	
548.79761	658	1+
548.88740	42	
550.87671	134	
552.81328	70	
558.79972	84	
563.80733	52	
564.73139	108	
564.78725	70	
566.80187	1272	1+
566.91617	86	
567.07950	32	
568.88728	60	
569.43209	54	
570.79436	108	
574.82209	32	
575.79876	50	
576.78909	134	
584.81373	724	1+
591.80125	54	
592.78963	72	
593.95575	72	
594.79944	138	
600.84294	74	
603.85152	48	
608.83187	110	
610.84263	92	
611.77049	66	
611.87541	84	
612.79664	58	
626.85827	60	
630.80576	74	
END IONS

###FS:    #m/z: 318.90348 #charge 1+
###MS: 93
###MSMS: 94
BEGIN IONS
TITLE=Cmpd 88, +MS2(318.9035), 23.0eV, 0.2min #94
RTINSECONDS=9.231
SCANS=93-94
PEPMASS=318.90348	48116
CHARGE=1+
201.12610	76	
213.08358	112	
215.05910	96	
220.89755	84	
227.10313	50	
228.95251	84	
231.05129	86	
231.11403	102	
238.88766	90	
240.92899	78	
244.93164	134	
246.09060	20	
246.88381	28	
246.93718	164	
247.10982	98	
255.11744	80	
255.98819	26	
256.90445	76	
258.94275	112	
259.05827	100	
261.06506	62	
262.94400	76	
264.95193	252	
265.97662	72	
266.92695	40	
267.02110	70	
272.91537	88	
272.95116	350	
273.13309	336	
273.92865	132	
274.91517	316	
276.94635	150	
276.99092	86	
278.97154	88	
282.91300	106	
283.97163	86	
284.41721	82	
289.04016	24	
289.09614	70	
289.99373	62	
290.90736	236	
290.95724	96	
291.14688	162	
292.93037	376	
293.95672	66	
300.84021	38	
300.89202	118	
300.94362	534	1+
300.99248	254	
302.92033	66	
302.99819	24	
303.60865	28	
308.91509	928	1+
308.97521	74	
310.94224	154	
311.35608	34	
312.97012	56	
317.95134	52	
318.03045	68	
318.82928	78	
318.90221	680	1+
318.95618	320	
319.13853	102	
319.22799	64	
320.14206	172	
320.93138	98	
323.95533	66	
END IONS

###FS:    #m/z: 368.88416 #charge 2+
###MS: 93
###MSMS: 95
BEGIN IONS
TITLE=Cmpd 89, +MS2(368.8842), 23.0eV, 0.2min #95
RTINSECONDS=9.2475
SCANS=93,95
PEPMASS=368.88416	144868
CHARGE=2+
157.41613	18	
179.01113	18	
254.36279	18	
273.05849	42	
273.85871	114	
275.88276	18	
280.05128	88	
281.71875	18	
282.47295	18	
313.45403	18	
321.15911	52	
321.89748	66	
323.14783	74	
326.93411	56	
350.95474	74	
363.05780	30	
366.68201	18	
366.97876	18	
368.42900	18	
388.88678	54	
389.56145	62	
408.90548	18	
441.83842	88	
483.71210	18	
532.03698	18	
629.30085	18	
633.33233	18	
656.20296	18	
667.49184	18	
688.95848	18	
695.86852	18	
END IONS

###FS:    #m/z: 359.87987 #charge 2+
###MS: 93
###MSMS: 96
BEGIN IONS
TITLE=Cmpd 90, +MS2(359.8799), 23.0eV, 0.2min #96
RTINSECONDS=9.285
SCANS=93,96
PEPMASS=359.87987	52778
CHARGE=2+
214.92037	114	
228.93089	114	
232.91906	74	
244.94797	124	
246.94550	120	
248.96492	110	
250.95121	148	
258.90685	76	
258.93971	76	
260.07809	90	
261.40109	118	
264.94552	92	
270.88603	50	
275.89513	54	
279.23159	28	
282.88877	70	
283.86399	82	
286.87791	68	
286.92824	128	
286.95358	114	
291.91229	40	
298.97149	52	
300.94961	108	
306.95505	50	
310.90576	62	
312.38162	94	
314.87390	60	
314.96142	56	
315.98750	52	
316.95078	102	
317.20824	94	
318.90319	98	
318.99776	102	
319.90374	48	
321.33475	20	
323.90059	36	
326.58355	70	
332.90704	234	
332.96727	48	
334.91794	118	
336.91012	708	
338.91576	116	
338.96123	32	
339.05342	34	
342.96190	120	
344.93839	70	
350.93329	410	
351.12723	34	
352.93863	56	
354.92291	154	
358.50641	32	
358.87849	82	
359.22228	80	
359.92029	48	
360.23897	74	
360.90580	160	
365.69650	56	
368.94245	132	
373.86166	148	
378.87958	80	
378.92059	360	
396.87865	52	
396.92391	58	
603.77569	68	
END IONS

###FS:    #m/z: 407.87157 #charge 2+
###MS: 93
###MSMS: 97
BEGIN IONS
TITLE=Cmpd 91, +MS2(407.8716), 23.3eV, 0.2min #97
RTINSECONDS=9.3285
SCANS=93,97
PEPMASS=407.87157	51408
CHARGE=2+
204.89387	64	
214.92537	56	
230.87433	106	
232.72393	28	
232.92997	106	
234.94689	70	
246.94133	108	
250.96601	72	
251.01313	32	
254.94980	70	
258.95351	70	
260.97244	204	
261.30317	54	
267.03833	74	
268.94805	48	
272.95449	66	
274.91539	238	
278.96448	96	
279.00631	134	
284.93646	30	
300.89107	76	
302.90229	122	
308.92165	160	
308.96483	106	
310.92770	28	
312.93306	98	
316.90816	64	
318.90087	148	
328.86434	116	
328.90763	60	
329.13238	100	
329.88566	106	
334.93530	80	
336.59718	30	
336.91672	494	
346.90231	228	
346.95689	58	
347.94525	80	
348.89665	68	
350.92406	42	
351.87399	178	
352.87861	148	
353.96751	92	
354.92253	264	1+
356.87797	184	
362.92659	138	
364.90522	388	
365.87897	80	
366.86723	66	
368.88413	166	
370.90225	68	
371.90570	68	
374.88214	160	
378.92568	82	
379.87983	90	
380.88503	192	
381.86563	104	
382.61629	38	
382.90616	392	
384.93196	52	
388.89091	130	
389.88820	100	
390.88359	50	
390.98038	24	
393.84941	92	
396.89817	198	
398.86567	136	
400.91026	98	
401.92059	114	
402.92735	70	
405.83604	118	
407.91308	88	
408.92789	78	
409.07315	128	
410.92668	76	
414.90730	88	
416.91620	76	
417.90142	56	
418.90704	82	
424.14938	28	
424.90679	278	
424.98987	96	
425.08047	30	
426.88731	120	
430.75330	50	
443.87483	56	
END IONS

###FS:    #m/z: 428.85473 #charge 2+
###MS: 93
###MSMS: 98
BEGIN IONS
TITLE=Cmpd 92, +MS2(428.8547), 24.2eV, 0.2min #98
RTINSECONDS=9.37
SCANS=93,98
PEPMASS=428.85473	36172
CHARGE=2+
214.94386	106	
245.06750	84	
251.93941	88	
252.93980	78	
266.90008	28	
272.96357	102	
277.00510	124	
285.17223	48	
290.90210	98	
294.99306	88	
296.89494	96	
298.87324	88	
305.26979	96	
306.93662	66	
312.28918	54	
315.02300	52	
315.86295	90	
317.14138	84	
318.90541	20	
320.86069	72	
320.89649	180	
329.67790	30	
329.88150	92	
332.92151	166	
333.81814	74	
333.94153	76	
334.91671	156	
338.89784	140	
342.89719	106	
347.85559	34	
350.85314	22	
350.93663	254	
350.98875	108	
351.92311	106	
352.59462	40	
352.83074	30	
352.91010	70	
353.86665	90	
354.37165	148	
354.91967	106	
355.90667	108	
356.86237	160	
357.88014	100	
358.86895	64	
359.01315	64	
363.81621	46	
364.92613	162	
365.84175	76	
366.92252	98	
367.84584	74	
368.87965	2034	1+
368.95280	150	
370.55883	34	
374.86276	96	
375.87477	130	
376.74651	28	
378.86947	50	
382.85055	176	
383.84023	88	
383.91577	64	
385.90111	66	
386.89113	830	1+
386.93762	226	
387.05363	24	
389.87533	136	
390.88321	84	
390.99344	24	
392.39732	118	
392.88385	2754	1+
392.95549	98	
393.01636	74	
393.07812	48	
393.40364	54	
393.57289	44	
393.79064	48	
393.83355	130	
393.96692	74	
394.01802	30	
394.18274	52	
396.87853	70	
400.79999	56	
400.85587	290	1+
401.90056	102	
403.83906	136	
404.90496	80	
405.90520	54	
406.87295	76	
408.95919	104	
409.86074	42	
409.93642	54	
410.89264	2916	1+
411.02195	66	
411.49454	36	
412.00259	32	
412.20737	32	
412.30833	36	
412.94500	50	
413.02088	102	
413.13324	30	
414.87198	22	
415.85488	124	
415.90705	96	
416.84974	100	
418.02473	32	
418.73671	28	
418.86331	84	
419.85892	26	
420.76760	40	
423.93668	68	
424.87826	70	
427.90332	404	1+
428.90404	244	1+
430.88285	166	
432.88360	132	
433.90986	82	
440.61238	22	
442.84953	62	
446.34536	146	
447.53146	44	
447.84650	128	
451.88792	54	
452.94171	56	
464.89214	68	
508.90202	88	
581.42643	88	
653.84919	146	1+
856.68323	274	1+
END IONS

###FS:    #m/z: 343.89460 #charge 2+
###MS: 93
###MSMS: 99
BEGIN IONS
TITLE=Cmpd 93, +MS2(343.8946), 23.0eV, 0.2min #99
RTINSECONDS=9.4185
SCANS=93,99
PEPMASS=343.89460	46988
CHARGE=2+
201.02028	116	
214.91693	68	
215.02478	48	
228.92723	94	
232.93135	578	
242.91471	104	
246.94626	82	
247.00055	86	
248.98114	74	
250.62010	22	
250.93700	296	
252.95689	90	
256.94959	50	
258.58955	38	
259.08025	48	
259.57209	26	
264.94787	194	
269.91010	54	
270.97629	114	
271.50471	80	
272.94138	132	
274.94252	50	
275.10620	90	
275.89114	100	
276.94510	184	
277.00570	96	
280.86318	56	
282.93753	100	
286.93943	70	
287.00602	54	
288.90837	104	
289.09528	76	
293.93893	104	
296.88074	52	
297.01636	120	
298.62508	30	
298.89836	68	
298.96345	114	
299.94697	100	
300.94381	658	1+
302.94249	274	
303.18140	44	
304.89439	46	
307.08692	34	
310.87421	100	
314.63853	34	
314.89006	198	
316.89385	160	
316.94995	42	
317.02758	22	
317.11541	64	
318.96072	216	
319.02477	30	
319.21791	70	
320.92250	70	
320.95580	102	
325.95274	48	
326.94052	236	
327.88460	120	
330.90682	154	
332.88683	250	
332.95700	72	
333.89109	182	
334.92895	94	
337.96669	100	
339.94812	90	
341.57776	26	
342.88458	110	
342.93524	74	
342.98453	104	
343.27681	46	
344.94836	110	
345.09601	34	
348.24993	40	
350.88923	120	
360.89757	40	
362.91985	114	
368.90329	68	
380.96350	46	
398.92655	68	
420.81769	42	
442.85654	80	
566.79048	82	
566.84257	28	
END IONS

###FS:    #m/z: 371.87199 #charge 1+
###MS: 100
###MSMS: 101
BEGIN IONS
TITLE=Cmpd 94, +MS2(371.8720), 23.0eV, 0.2min #101
RTINSECONDS=10.2315
SCANS=100-101
PEPMASS=371.87199	45220
CHARGE=1+
211.06494	100	
214.94003	78	
215.06732	70	
228.92485	62	
233.94096	88	
235.01056	94	
241.07660	90	
241.92950	130	
246.94465	88	
250.92788	118	
252.08471	70	
254.93674	64	
254.97942	90	
255.90197	78	
256.97027	72	
258.16805	68	
260.39469	72	
262.11846	40	
264.89038	114	
264.95477	94	
268.89633	104	
268.97804	92	
270.95328	68	
274.92488	92	
277.08343	48	
278.90494	42	
278.97795	144	
279.94877	64	
280.92558	68	
283.11754	68	
284.91818	98	
285.24296	74	
286.89885	100	
287.12067	100	
292.68131	22	
292.80007	58	
292.94204	110	
294.91214	78	
296.92662	86	
297.94822	142	
299.05502	30	
299.92482	148	
300.06665	50	
300.87258	100	
300.94799	136	
301.12227	202	
302.85770	122	
302.92432	32	
303.18045	56	
303.53356	36	
304.92108	102	
304.97971	98	
305.02252	82	
309.15965	102	
309.91779	84	
310.90684	176	
311.18525	86	
312.04614	72	
312.89700	124	
312.93368	34	
314.96317	72	
315.00336	82	
316.87145	102	
316.95450	92	
318.95502	160	
319.14795	82	
319.61724	28	
319.92630	300	1+
320.86213	64	
320.90353	100	
321.39433	90	
323.87338	112	
324.90832	88	
326.19335	60	
327.82279	82	
328.93714	76	
329.00850	74	
329.89857	88	
330.92988	76	
331.02024	94	
331.17040	80	
331.21905	140	
332.91759	118	
334.90008	182	
335.89951	140	
336.88428	242	
337.91315	224	
338.21730	28	
339.90068	100	
341.38777	26	
342.89518	166	
342.97056	38	
343.16997	52	
343.91490	92	
344.90996	54	
345.23829	76	
345.28615	38	
345.92937	116	
347.93022	186	
348.93483	166	
350.86175	112	
351.87560	92	
352.78174	46	
352.90746	404	
353.90122	426	
353.96206	78	
354.19620	40	
354.36983	32	
354.70185	34	
354.76152	58	
354.89632	6174	1+
354.96963	146	
355.08952	36	
355.36564	40	
355.75790	88	
355.99003	90	
356.95650	84	
357.56703	36	
358.00347	72	
358.91856	76	
359.87845	204	
360.91721	74	
361.25658	84	
363.90060	86	
366.93444	58	
367.00508	52	
368.87303	34	
369.97336	84	
370.91488	1576	1+
371.07063	40	
371.21185	74	
372.67760	38	
372.72569	28	
372.90880	2142	1+
373.13757	118	
373.22269	104	
373.38250	24	
373.77686	108	
376.64418	40	
END IONS

###FS:    #m/z: 368.88412 #charge 2+
###MS: 102
###MSMS: 103
BEGIN IONS
TITLE=Cmpd 95, +MS2(368.8841), 23.0eV, 0.2min #103
RTINSECONDS=10.84
SCANS=102-103
PEPMASS=368.88412	142380
CHARGE=2+
148.31677	18	
148.35195	18	
163.44596	18	
202.53171	18	
205.71318	18	
208.76764	18	
212.05204	102	
214.69778	18	
223.07754	18	
223.67410	18	
228.96373	18	
232.93205	162	
233.27524	18	
236.92707	84	
244.27512	18	
246.86307	106	
247.64805	18	
248.03666	18	
252.38983	18	
254.92490	68	
264.54779	18	
264.97491	88	
272.97578	72	
279.08039	18	
287.11725	18	
289.25258	18	
290.55817	18	
290.91677	148	
291.52136	18	
293.59648	18	
296.93142	74	
297.49699	18	
301.20443	18	
308.91523	254	
309.45918	18	
313.88575	128	
316.87542	64	
318.98292	18	
322.91822	112	
324.98687	86	
326.92129	108	
326.95459	102	
328.98512	56	
329.11772	20	
329.90388	110	
330.96453	28	
332.75312	54	
332.91288	152	
334.23896	90	
340.94696	92	
342.00911	18	
342.35966	118	
344.92444	72	
346.06159	18	
346.14995	66	
347.90517	38	
349.91378	64	
349.95325	60	
350.02001	18	
350.87871	142	
350.93000	106	
352.91096	78	
354.87682	62	
364.87977	68	
367.92960	50	
368.85301	96	
368.89856	238	
370.91304	76	
370.94709	76	
372.89056	20	
378.55857	18	
386.90120	102	
392.96309	72	
404.89644	102	
407.52070	18	
421.82607	60	
446.85236	28	
457.19489	18	
457.26789	18	
467.22152	18	
476.73173	18	
488.62797	18	
489.16216	18	
492.40839	18	
515.68899	18	
526.20786	18	
565.80430	18	
571.22665	18	
609.72557	18	
632.99533	18	
638.77516	66	
642.70483	18	
676.64145	18	
697.97601	18	
END IONS

###FS:    #m/z: 407.87113 #charge 2+
###MS: 102
###MSMS: 104
BEGIN IONS
TITLE=Cmpd 96, +MS2(407.8711), 23.3eV, 0.2min #104
RTINSECONDS=10.885
SCANS=102,104
PEPMASS=407.87113	54226
CHARGE=2+
207.01844	102	
214.92794	100	
228.84003	104	
230.06158	116	
232.92969	74	
242.97136	64	
243.11836	100	
246.25688	38	
246.93713	98	
250.94507	106	
252.88130	86	
260.95025	140	
263.04692	94	
264.73340	22	
271.07163	108	
272.94594	64	
278.96872	500	1+
290.91064	86	
291.11006	96	
294.92516	104	
300.88784	164	
302.95645	108	
308.91291	174	
310.91590	110	
311.19039	56	
313.02090	82	
316.89896	56	
318.89809	300	
320.89554	108	
321.43025	102	
324.91359	148	
328.89007	118	
329.63224	28	
329.89542	110	
330.95878	104	
332.86785	134	
334.88737	82	
335.85815	52	
336.90739	576	
337.24226	42	
337.86940	82	
338.87587	96	
338.94578	68	
339.92494	102	
340.94986	58	
342.16068	144	
343.02485	52	
344.89821	96	
344.93260	240	
346.89970	264	
347.54581	22	
348.94079	52	
350.92419	126	
351.87213	38	
352.81121	76	
352.92960	104	
353.43206	60	
354.92254	234	
356.80795	30	
356.87093	214	
357.04821	24	
359.89196	28	
360.86320	108	
360.92187	58	
360.98115	82	
361.96611	100	
362.36103	48	
362.90068	106	
363.00146	66	
364.57578	26	
364.67883	86	
364.90296	570	
365.86677	62	
366.48886	28	
366.88031	154	
366.93399	122	
366.98228	64	
367.09187	28	
368.90918	58	
370.87895	158	
370.94787	78	
371.49411	100	
371.91102	72	
374.88231	152	
378.93628	74	
380.95941	50	
382.92236	274	
383.03222	102	
384.88454	92	
384.95229	98	
385.81367	36	
386.85907	60	
386.92755	106	
388.88159	62	
389.91691	52	
390.14251	62	
390.87261	80	
390.97215	88	
392.87397	86	
396.89919	104	
396.92301	130	
397.00548	28	
397.92348	76	
398.89933	138	
399.08924	74	
400.89390	40	
402.89447	38	
403.83693	234	
406.86780	222	
406.95933	76	
407.92441	108	
407.96531	50	
408.91106	200	
410.96351	90	
411.89050	86	
412.72587	52	
414.06212	84	
416.90007	92	
424.88461	222	
424.93479	106	
424.99758	38	
425.84044	104	
425.95436	84	
426.83940	60	
443.42310	24	
443.86805	74	
484.82654	94	
END IONS

###FS:    #m/z: 548.79818 #charge 1+
###MS: 102
###MSMS: 105
BEGIN IONS
TITLE=Cmpd 97, +MS2(548.7982), 26.0eV, 0.2min #105
RTINSECONDS=10.949
SCANS=102,105
PEPMASS=548.79818	23642
CHARGE=1+
225.04762	54	
250.92297	38	
258.97174	42	
264.97851	64	
299.06048	58	
317.10896	44	
371.88575	70	
376.07512	48	
382.92856	108	
402.88401	80	
410.83068	98	
411.84072	48	
415.88043	86	
416.87254	74	
418.85186	72	
428.84478	76	
430.85211	94	
432.87648	110	
434.86174	54	
446.85428	88	
448.85308	240	
451.98162	56	
452.88611	80	
452.92503	78	
469.01167	90	
470.86102	36	
472.43585	40	
472.47658	48	
478.89067	90	
480.76591	114	
484.84332	218	1+
489.10670	34	
489.89367	68	
494.81109	100	
496.86368	88	
497.89471	68	
502.81204	68	
505.93745	90	
506.83933	160	
508.84308	98	
511.84270	74	
512.82640	62	
513.77801	48	
520.85885	52	
521.03511	76	
521.84409	212	1+
526.83955	60	
529.82484	84	
530.84045	992	1+
532.28550	48	
532.81146	148	
533.07188	122	
538.88064	72	
542.85017	66	
547.80279	92	
547.89162	56	
548.85043	498	
549.80254	126	
550.84318	102	
END IONS

###FS:    #m/z: 368.88442 #charge 2+
###MS: 106
###MSMS: 107
BEGIN IONS
TITLE=Cmpd 98, +MS2(368.8844), 23.0eV, 0.2min #107
RTINSECONDS=11.6455
SCANS=106-107
PEPMASS=368.88442	137264
CHARGE=2+
180.87100	20	
214.90912	104	
214.96622	102	
229.07830	100	
234.93984	54	
238.03145	162	
248.93928	68	
249.06853	66	
250.93154	76	
255.01337	76	
256.71124	22	
264.96604	94	
268.93924	144	
272.89777	64	
273.88490	86	
278.90435	86	
286.92524	106	
286.97431	80	
293.06111	30	
294.92777	102	
295.92317	112	
298.88964	98	
299.52423	58	
304.91106	52	
308.91213	172	
309.89858	80	
313.93347	80	
314.90640	46	
314.96175	60	
316.94638	72	
317.96141	54	
322.92439	82	
324.91140	90	
325.90897	106	
328.40916	82	
328.90762	136	
331.91509	40	
332.91193	116	
333.94148	74	
334.87618	18	
336.87603	30	
339.64070	32	
339.94295	118	
340.14672	92	
340.90866	96	
342.00788	96	
342.26744	118	
344.97827	52	
346.04223	32	
346.96548	74	
349.90803	74	
349.96503	160	
350.59270	28	
350.86475	96	
350.92500	340	
351.01806	36	
351.14631	36	
351.86400	84	
358.92903	74	
359.25294	56	
362.89606	118	
368.88962	262	
368.94029	80	
369.86779	40	
370.91282	76	
382.52888	54	
382.89746	50	
386.89227	84	
388.90716	70	
409.53711	32	
484.81072	30	
END IONS

###FS:    #m/z: 359.88083 #charge 2+
###MS: 106
###MSMS: 108
BEGIN IONS
TITLE=Cmpd 99, +MS2(359.8808), 23.0eV, 0.2min #108
RTINSECONDS=11.709
SCANS=106,108
PEPMASS=359.88083	49646
CHARGE=2+
209.07508	106	
214.91887	188	
220.97248	134	
224.93211	68	
228.95247	56	
229.00686	88	
229.10583	42	
232.92546	118	
246.94190	88	
247.97822	82	
250.94753	136	
252.93246	90	
252.97055	128	
253.13751	112	
255.15569	88	
256.90758	82	
257.34961	40	
258.93903	90	
258.97746	120	
259.96264	200	
260.93389	88	
261.16404	96	
262.92727	124	
264.68492	32	
264.95649	898	1+
265.01565	108	
266.91508	72	
267.02699	82	
269.41770	68	
270.88877	112	
272.94862	258	
273.13861	68	
274.91486	120	
274.97670	90	
276.93562	116	
278.90473	72	
282.98000	84	
284.98150	80	
286.92217	402	1+
287.34858	100	
288.09766	34	
290.90657	94	
290.95696	58	
291.11806	58	
292.91675	260	
292.96202	106	
293.08720	96	
294.93336	216	
294.98302	74	
295.92201	84	
296.28837	52	
296.81780	32	
296.86689	72	
296.89941	94	
296.95473	120	
297.17534	70	
300.94971	128	
301.95563	48	
302.95226	116	
304.93819	82	
305.86260	68	
306.06045	118	
306.93294	200	
308.16287	110	
308.84429	36	
308.91764	596	1+
310.93058	46	
311.18937	72	
313.84811	56	
314.55433	36	
314.79468	68	
314.87907	578	1+
314.95895	408	1+
315.91108	90	
316.96788	200	1+
318.18702	108	
318.90432	636	
318.95971	112	
320.57437	36	
322.91197	118	
322.97612	52	
324.94396	42	
326.92965	78	
328.93063	78	
331.20039	208	
332.18771	110	
332.42229	110	
332.89272	1334	
332.96438	276	
333.42420	50	
333.87088	80	
334.19695	106	
334.92734	70	
334.96440	70	
334.99770	78	
335.20654	94	
336.69987	34	
336.91431	2682	1+
336.97635	228	
337.95616	84	
338.35283	32	
339.88933	118	
339.96223	40	
340.09287	44	
340.21531	96	
340.77578	108	
340.90856	82	
340.97687	76	
342.90978	176	
342.96376	144	
346.95047	80	
349.92700	156	
350.92477	1556	
351.25800	54	
351.86417	116	
352.52473	50	
352.89966	34	
354.64942	34	
354.81207	34	
354.87003	86	
354.92929	704	
355.89387	292	1+
358.88440	40	
358.98642	210	
359.87578	36	
359.92927	60	
360.91173	462	
361.08631	36	
362.94176	46	
366.87257	154	
368.94289	398	
373.93863	98	
374.89950	68	
377.95032	36	
378.92092	940	1+
378.99713	78	
382.15414	40	
396.87129	130	
396.94252	272	
399.06578	72	
458.81932	76	
476.90395	70	
493.80168	84	
538.90934	70	
589.85977	58	
638.72843	56	
END IONS

###FS:    #m/z: 458.84201 #charge 1+
###MS: 109
###MSMS: 110
BEGIN IONS
TITLE=Cmpd 100, +MS2(458.8420), 24.2eV, 0.2min #110
RTINSECONDS=12.394
SCANS=109-110
PEPMASS=458.84201	35052
CHARGE=1+
203.08579	126	
214.90816	74	
225.03860	132	
227.01494	218	
232.91970	82	
234.99902	84	
239.08596	156	
240.10678	90	
241.04461	60	
255.02531	88	
258.90117	120	
272.94147	118	
278.96536	90	
283.08576	98	
285.00704	94	
285.09675	66	
292.92607	122	
293.03359	76	
296.01347	76	
297.14380	82	
298.90247	106	
299.06457	176	
300.91294	82	
300.97581	76	
301.04000	136	
307.82107	88	
308.90588	52	
308.99200	68	
311.27667	68	
314.85230	212	
314.91988	110	
316.87146	84	
318.90232	204	
322.34442	172	
326.85916	94	
326.92992	148	
327.93379	74	
329.04986	78	
332.30730	134	
332.90517	70	
333.87450	68	
334.88517	102	
334.93935	204	
335.08955	122	
336.90884	822	
338.86561	64	
338.91884	126	
342.86022	62	
342.90693	82	
343.85770	96	
344.97728	104	
346.84812	82	
348.01308	90	
350.87277	672	
350.93855	62	
351.84965	172	
351.90760	64	
352.87287	122	
352.90569	94	
352.94816	70	
354.37109	54	
354.91736	280	
356.88287	64	
357.85006	52	
359.03373	86	
359.88373	84	
360.86211	862	1+
362.95585	84	
364.92802	108	
367.86040	56	
368.14795	72	
368.88233	5224	1+
369.93677	224	
370.96274	98	
371.96222	64	
372.33449	50	
373.87616	86	
374.85734	52	
376.28917	62	
378.18312	106	1+
378.86763	9546	1+
378.96830	118	
379.98059	194	
380.98596	130	
382.01470	126	
382.86264	102	
382.91469	62	
382.95427	68	
384.85901	68	
386.81822	66	
386.89321	4168	1+
388.84368	80	
388.88879	350	1+
392.07489	62	
393.85934	126	
393.91718	70	
394.89602	112	
395.85881	124	
395.92128	84	
396.63232	74	
396.87906	14480	1+
397.07728	68	
397.36183	214	
397.81352	120	
397.94501	72	
398.01016	134	
399.91502	170	
400.82724	116	
400.87498	106	
400.91578	62	
400.95199	96	
402.91926	100	
403.56518	90	
403.64864	64	
404.90079	400	
404.96390	50	
406.83529	140	
408.40506	58	
409.36814	86	
410.91551	128	
411.82475	110	
411.93156	66	
412.90641	258	
413.02674	70	
413.96547	74	
414.88876	4150	1+
417.83853	78	
418.88484	454	1+
419.82577	104	
422.85568	514	1+
422.92044	132	
424.92894	74	
424.97933	96	
425.78702	80	
426.93161	80	
427.33427	124	
429.85304	800	1+
430.05066	96	
431.05313	88	
432.38617	76	
432.53400	182	
432.80715	124	
432.87235	746	1+
433.89813	56	
434.85211	544	1+
434.90172	78	
437.87500	106	
439.90259	90	
440.87474	1076	1+
441.00316	102	
442.86938	592	
443.93006	64	
444.86790	108	
446.84919	108	
450.05256	78	
450.33229	102	
452.88366	112	
453.87649	86	
454.79321	98	
454.83513	122	
456.95315	98	
457.96402	108	
458.85604	1396	1+
459.08383	68	
460.87424	584	
END IONS

###FS:    #m/z: 368.88399 #charge 1+
###MS: 111
###MSMS: 112
BEGIN IONS
TITLE=Cmpd 101, +MS2(368.8840), 23.0eV, 0.2min #112
RTINSECONDS=13.023
SCANS=111-112
PEPMASS=368.88399	146902
CHARGE=1+
204.00346	132	
214.90989	108	
221.15257	98	
237.01167	92	
246.94591	84	
272.93860	86	
281.07475	86	
285.90839	90	
286.93059	184	
290.90283	174	
294.93013	212	1+
302.06573	98	
302.94370	56	
305.93463	92	
308.91960	204	
309.02877	106	
310.92067	90	
312.94328	84	
314.91593	78	
314.96696	94	
318.96454	108	
321.95758	74	
322.91857	176	
322.99611	18	
323.91889	78	
324.91622	46	
326.91678	102	
329.40468	128	
330.39184	104	
330.92045	90	
331.88286	76	
332.86242	164	
332.90886	146	
333.92093	102	
335.13929	84	
340.88024	176	
341.07344	102	
341.90643	68	
345.88559	144	
349.92199	98	
350.85648	88	
350.93055	280	
351.17539	92	
351.91497	110	
351.96182	50	
352.75197	98	
352.90372	118	
353.28427	106	
357.91887	100	
362.88916	68	
367.90510	92	
368.46204	30	
368.88335	278	
369.05557	68	
369.15606	92	
369.24197	104	
370.15047	84	
370.90943	56	
END IONS

###FS:    #m/z: 368.88658 #charge 1+
###MS: 202
###MSMS: 203
BEGIN IONS
TITLE=Cmpd 102, +MS2(368.8866), 23.0eV, 1.0min #203
RTINSECONDS=61.4985
SCANS=202-203
PEPMASS=368.88658	109900
CHARGE=1+
202.93722	66	
214.91919	74	
216.95885	88	
220.10836	74	
242.96105	54	
250.92595	54	
250.95476	92	
255.11945	106	
268.95406	46	
271.01270	50	
272.96012	94	
286.91196	138	
290.89938	46	
292.92274	110	
294.93905	236	
296.79723	44	
296.92737	58	
296.96374	120	
302.94021	96	
303.18817	60	
303.88368	114	
304.70781	40	
304.90793	66	
308.91540	218	
309.92536	128	
310.90300	108	
310.94493	110	
312.93668	86	
313.94981	94	
314.22446	74	
314.90921	84	
314.96437	50	
315.97667	90	
318.94545	56	
320.45350	132	
321.93118	76	
322.91847	328	1+
326.93364	54	
332.71198	38	
332.91388	424	1+
333.97817	114	
334.95680	114	
336.92160	72	
338.87381	28	
338.95883	92	
339.90582	82	
340.91054	168	
340.98179	82	
341.10240	54	
344.92918	28	
346.89433	94	
350.30818	32	
350.87247	142	
350.93138	482	
351.11218	62	
351.91569	120	
352.89666	96	
357.88171	130	
367.91690	72	
368.89109	424	1+
368.93504	186	
369.03698	46	
369.18324	90	
370.15279	90	
370.88366	164	
370.92024	224	
371.00657	26	
END IONS

###FS:    #m/z: 368.88559 #charge 2+
###MS: 204
###MSMS: 205
BEGIN IONS
TITLE=Cmpd 103, +MS2(368.8856), 23.0eV, 1.0min #205
RTINSECONDS=62.1305
SCANS=204-205
PEPMASS=368.88559	119752
CHARGE=2+
214.91384	84	
218.20273	120	
228.93609	50	
232.92451	122	
233.08072	68	
239.03469	80	
246.75713	40	
246.94327	50	
250.36163	36	
250.93099	22	
258.92411	124	
264.95462	88	
267.12228	116	
276.93617	104	
282.05087	84	
283.03484	76	
292.91848	74	
294.93563	100	
296.65462	18	
298.93228	96	
300.95189	74	
303.21478	58	
303.94743	62	
308.90839	368	
311.05719	72	
314.92703	84	
314.96291	80	
315.86652	18	
316.99540	92	
322.91526	28	
323.90909	106	
324.90805	78	
326.87866	130	
326.94539	70	
329.95777	44	
332.87026	120	
332.91337	100	
338.93530	64	
339.90843	50	
340.42492	30	
340.91533	102	
341.07368	60	
344.93056	56	
349.95931	52	
350.87407	26	
350.94232	314	1+
350.98545	104	
357.00317	58	
358.91650	100	
367.90684	70	
368.94879	202	
376.87084	90	
386.89990	72	
509.12637	28	
609.75417	84	
736.75262	418	1+
END IONS

###FS:    #m/z: 368.88569 #charge 2+
###MS: 206
###MSMS: 207
BEGIN IONS
TITLE=Cmpd 104, +MS2(368.8857), 23.0eV, 1.0min #207
RTINSECONDS=62.7405
SCANS=206-207
PEPMASS=368.88569	125466
CHARGE=2+
250.94219	104	
252.98412	140	
254.95061	76	
256.02901	72	
264.95898	66	
272.94759	96	
287.64952	36	
290.01428	88	
290.91750	72	
294.93244	110	
302.94116	44	
308.91750	258	
309.02134	98	
312.51744	30	
314.95851	112	
322.92050	118	
324.94314	122	
326.93642	88	
331.94193	82	
332.86476	50	
332.90798	64	
332.97996	86	
333.08516	106	
339.90696	42	
340.89953	164	
346.89928	74	
348.78279	20	
349.95407	88	
350.92739	226	
350.98112	66	
358.91736	56	
358.95687	76	
365.96572	64	
368.88884	262	
369.87522	118	
369.93023	68	
383.35292	24	
386.88935	88	
386.92689	32	
END IONS

###FS:    #m/z: 368.88614 #charge 1+
###MS: 209
###MSMS: 210
BEGIN IONS
TITLE=Cmpd 105, +MS2(368.8861), 23.0eV, 1.1min #210
RTINSECONDS=63.9175
SCANS=209-210
PEPMASS=368.88614	121898
CHARGE=1+
214.92482	112	
222.98686	40	
250.93731	76	
252.88763	40	
254.93091	118	
258.07159	68	
258.96060	84	
259.26780	34	
265.23732	34	
266.95111	100	
268.93297	66	
270.10192	134	
270.95117	50	
276.90169	138	
278.94238	100	
278.97348	72	
287.04823	76	
288.92470	82	
290.90809	186	
290.96386	72	
294.92344	88	
294.96345	94	
295.05867	98	
295.93296	108	
296.93099	170	
298.96829	74	
301.98087	76	
303.19577	66	
304.90948	150	
304.94591	58	
306.94805	112	
308.91250	236	
314.96638	176	
315.11217	86	
322.92072	154	
323.04919	104	
323.14531	84	
323.92484	82	
324.91738	110	
326.92274	182	
331.20409	40	
331.92578	136	
332.70785	38	
332.86269	108	
332.91594	76	
332.98602	72	
336.25388	32	
339.97369	82	
340.91514	272	
341.73038	76	
345.12662	36	
345.93788	64	
349.95135	40	
350.92798	880	1+
351.09372	98	
352.97185	78	
358.93529	74	
358.97156	108	
359.00988	64	
360.89865	66	
367.93619	54	
368.89092	1066	1+
369.98997	102	
370.02685	70	
370.21257	78	
370.91561	38	
371.12814	132	
373.95198	82	
END IONS

###FS:    #m/z: 467.15911 #charge 6+
###MS: 229
###MSMS: 230
BEGIN IONS
TITLE=Cmpd 106, +MS2(467.1591), 24.3eV, 1.2min #230
RTINSECONDS=74.2355
SCANS=229-230
PEPMASS=467.15911	5142
CHARGE=6+
214.91811	88	
215.00700	102	
227.02327	94	
228.93243	106	
250.96457	32	
251.01284	118	
259.12297	90	
264.95084	210	
271.11646	88	
274.91147	112	
278.93662	68	
292.90485	32	
296.90993	112	
299.00312	52	
300.99251	92	
302.97798	176	
309.92537	186	
312.92109	124	
314.90855	86	
318.91422	60	
325.90637	64	
326.50404	50	
329.90134	88	
332.95634	88	
334.86021	72	
334.89458	108	
336.89629	140	
342.87626	112	
348.89181	78	
350.87656	292	
351.88352	168	
351.93049	68	
352.87216	296	1+
353.90940	32	
354.90876	184	
356.88045	118	
358.01614	96	
360.87468	68	
360.95436	40	
365.90040	80	
366.86126	68	
367.29224	32	
368.34094	50	
368.88733	1212	
369.88338	2840	1+
369.95948	54	
370.75857	36	
370.88585	1610	1+
371.23418	44	
372.13241	32	
372.67025	36	
372.91253	224	
376.85159	118	
382.92173	126	
384.81383	78	
384.89149	124	
385.85186	86	
386.90120	690	
387.01041	96	
387.89216	1300	1+
387.96016	78	
388.89285	772	1+
388.94674	82	
389.06519	94	
390.89748	144	
391.07753	94	
392.30939	84	
392.90300	122	
393.83539	88	
393.94451	76	
394.82071	220	
394.86176	76	
394.92018	62	
395.08245	42	
395.87924	84	
398.94925	92	
400.87083	46	
402.85775	70	
404.85626	40	
405.89128	140	
406.41998	66	
406.85920	242	
409.30709	76	
411.83867	120	
412.68852	84	
412.87075	2106	1+
412.92346	196	
413.81975	66	
414.44891	40	
415.02561	134	
415.63951	38	
415.81246	150	
415.85903	192	
416.10909	96	
416.42353	48	
416.87568	72	
420.88420	268	
421.86731	236	
423.17229	90	
424.83644	98	
425.88800	126	
425.96911	104	
426.89122	128	
427.07645	88	
427.87304	78	
428.36333	102	
428.85767	146	
429.87171	6606	1+
430.09173	36	
430.46774	72	
430.88094	4912	1+
431.51196	36	
431.98521	62	
432.87859	952	
432.96094	106	
433.02227	134	
434.52018	112	
437.86691	40	
438.85845	316	
438.91816	120	
440.84946	88	
441.86925	124	
442.87760	174	
443.88665	94	
447.24170	90	
447.86382	6102	1+
448.61530	90	
448.86484	3428	1+
449.01914	112	
449.78134	108	
449.99849	164	
450.35002	40	
450.62972	70	
450.86974	464	
451.68833	36	
452.86678	44	
453.83675	80	
455.86845	82	
456.08560	32	
456.88325	140	
459.88511	40	
464.86676	154	
465.83188	224	
465.87160	1858	1+
466.87123	1180	1+
466.94585	172	
467.13238	52	
468.93729	38	
469.19092	82	
470.90410	74	
471.88773	370	1+
474.82250	132	
478.88845	74	
483.84071	64	
484.85353	200	
484.91589	68	
485.16103	114	
491.94385	96	
492.90214	90	
502.86853	62	
510.90978	84	
530.94323	90	
652.14271	162	
820.71050	120	1+
892.70193	464	1+
END IONS

###FS:    #m/z: 377.87696 #charge 2+
###MS: 234
###MSMS: 235
BEGIN IONS
TITLE=Cmpd 107, +MS2(377.8770), 23.0eV, 1.3min #235
RTINSECONDS=76.4895
SCANS=234-235
PEPMASS=377.87696	30130
CHARGE=2+
204.99761	100	
207.87518	48	
214.91543	332	
217.15759	110	
218.91663	74	
219.01464	70	
220.90258	98	
227.01803	82	
227.07359	82	
228.93776	122	
230.93260	150	
232.92228	204	
234.95137	134	
236.10126	118	
237.02927	78	
244.95763	136	
245.97920	44	
246.94475	298	
247.05581	114	
247.09664	76	
248.96180	54	
250.94264	62	
256.89943	90	
256.93359	124	
258.91076	80	
258.94033	94	
262.10391	118	
263.13236	94	
264.90105	66	
264.95820	322	
266.95171	100	
267.07094	98	
269.01909	38	
270.91796	64	
271.08217	114	
272.86609	66	
272.92293	74	
273.94752	98	
274.92469	210	
276.95062	94	
277.13006	74	
278.97620	70	
280.88378	98	
282.96431	56	
287.93475	94	
290.86060	80	
290.91674	160	
298.07034	94	
299.99013	38	
300.85376	130	
300.94056	148	
301.11160	102	
302.97814	62	
303.84606	106	
304.89899	88	
306.90208	66	
306.94911	242	
308.77784	46	
308.87886	74	
308.92139	222	
312.88078	70	
312.93536	104	
314.84731	66	
314.87899	328	
314.92231	108	
316.92391	50	
317.12666	62	
317.90881	328	1+
318.85857	108	
322.91270	102	
322.95564	92	
323.94790	80	
323.99878	44	
324.87602	88	
325.88852	192	
326.87066	64	
330.86661	52	
331.03903	112	
332.42095	46	
332.85628	76	
332.90515	284	
332.98916	112	
333.87346	74	
334.54698	38	
334.88453	110	
335.02100	76	
335.86548	96	
336.91467	1554	
337.99226	80	
338.89572	90	
339.13778	38	
339.96600	50	
340.86700	148	
341.03194	64	
342.69610	36	
342.89158	114	
343.04055	84	
344.83750	36	
345.00540	82	
346.88496	166	
347.94288	40	
348.88718	80	
348.93863	130	
350.92910	1204	
352.38035	68	
352.88666	240	
352.92990	158	
352.98612	96	
353.04919	54	
354.91844	778	1+
354.97610	52	
358.87910	102	
358.94873	122	
359.88650	126	
359.95966	108	
360.92051	856	
360.98876	66	
363.59884	58	
367.37327	118	
367.93298	74	
368.88804	60	
368.92957	196	
368.98170	72	
371.91813	84	
372.64589	44	
372.89316	344	
373.92729	62	
374.90227	100	
376.64147	38	
376.88464	130	
376.95176	98	
377.89123	124	
378.21515	74	
378.92248	1486	1+
379.16835	80	
380.92506	98	
381.84699	84	
383.93506	74	
385.84632	72	
386.93043	78	
388.90143	52	
391.96122	104	
394.91516	90	
394.94990	100	
395.89591	34	
396.93405	542	
399.29072	34	
401.93983	114	
402.26856	36	
402.86662	36	
402.97147	60	
410.80700	62	
625.73876	66	
END IONS

###FS:    #m/z: 386.86271 #charge 2+
###MS: 238
###MSMS: 239
BEGIN IONS
TITLE=Cmpd 108, +MS2(386.8627), 23.0eV, 1.3min #239
RTINSECONDS=78.1985
SCANS=238-239
PEPMASS=386.86271	34814
CHARGE=2+
218.22610	78	
223.07549	156	
232.93937	76	
237.09132	98	
249.91926	66	
253.08479	94	
258.98787	82	
259.12276	110	
261.90872	40	
270.83095	68	
278.86393	86	
282.84948	86	
282.89410	42	
285.11606	92	
286.97745	62	
289.95235	50	
290.89077	58	
294.93218	80	
295.06769	48	
296.87163	30	
303.17857	98	
303.20941	82	
304.94629	70	
306.88511	78	
308.90695	82	
328.89545	46	
330.87945	110	
330.98090	80	
331.21868	122	
332.86787	70	
334.88531	64	
335.85622	76	
336.79628	96	
336.91120	300	
340.84661	94	
340.88373	102	
342.88615	132	
342.95871	92	
344.88770	96	
348.88284	84	
350.82108	146	
350.85783	100	
350.89692	80	
351.85653	50	
354.02752	162	
354.62082	42	
356.84668	98	
358.72346	40	
358.88663	76	
359.58103	38	
360.93941	78	
361.91815	98	
362.89419	86	
363.84973	130	
364.84077	44	
364.89726	44	
365.78399	48	
366.85982	78	
368.31460	30	
368.65787	28	
368.83468	472	
368.88644	576	1+
368.96028	86	
369.85803	54	
370.84019	66	
370.91060	92	
371.22866	72	
374.84994	66	
382.93639	112	
385.85602	86	
385.94878	182	
386.85569	830	1+
386.91783	124	
387.92712	70	
404.88376	86	
405.89194	88	
406.85973	54	
528.77316	60	
599.77158	102	
END IONS

###FS:    #m/z: 386.86044 #charge 2+
###MS: 240
###MSMS: 241
BEGIN IONS
TITLE=Cmpd 109, +MS2(386.8604), 23.0eV, 1.3min #241
RTINSECONDS=78.83
SCANS=240-241
PEPMASS=386.86044	39340
CHARGE=2+
214.90696	84	
216.04890	98	
241.07826	86	
246.95963	36	
251.07903	84	
252.89697	78	
268.93274	102	
270.94673	134	
271.08123	168	
272.89672	90	
272.93102	56	
274.82321	30	
274.87145	24	
275.18179	32	
280.93634	56	
281.90638	112	
284.84535	68	
285.68616	26	
285.86587	30	
288.87368	72	
290.85222	78	
290.90990	72	
291.15617	120	
294.91747	84	
301.07034	98	
302.83021	100	
303.17152	58	
303.90569	68	
304.86389	68	
308.90993	178	
314.82481	56	
314.88125	158	
315.12791	80	
318.89622	88	
319.87732	96	
320.83439	70	
320.94597	32	
324.55821	44	
325.91146	58	
328.88392	28	
328.92107	68	
330.91872	118	
332.81158	56	
332.84966	72	
332.88865	74	
333.81483	26	
336.91426	192	
336.99387	28	
339.91168	92	
340.11447	82	
340.38072	52	
340.84051	84	
341.40949	66	
341.85675	92	
342.96324	48	
344.85705	44	
344.93504	54	
346.91660	158	
349.90914	62	
350.83794	102	
350.87673	106	
352.81817	56	
354.87246	110	
354.92807	36	
356.85073	86	
358.87096	158	
359.94045	80	
360.84895	90	
360.88267	88	
361.21791	74	
362.93784	152	
364.88686	126	
365.91614	96	
368.87913	560	1+
368.93725	184	
369.09629	84	
370.23553	26	
370.90944	132	
375.92173	24	
376.87810	124	
378.94899	84	
382.82793	64	
385.85085	74	
385.93998	98	
386.20430	44	
386.56859	94	
386.88576	500	
387.72795	28	
387.86789	76	
387.92052	76	
388.71135	24	
388.85470	108	
390.04144	36	
390.88543	86	
395.84477	42	
404.87294	302	1+
406.95571	104	
544.74742	34	
565.58214	28	
END IONS

###FS:    #m/z: 368.88355 #charge 1+
###MS: 248
###MSMS: 249
BEGIN IONS
TITLE=Cmpd 110, +MS2(368.8835), 23.0eV, 1.4min #249
RTINSECONDS=82.68
SCANS=248-249
PEPMASS=368.88355	90480
CHARGE=1+
197.06468	76	
220.04597	68	
232.93176	90	
254.88908	102	
257.04793	88	
257.95018	54	
259.55892	34	
259.94060	76	
264.96002	136	
270.97263	62	
272.64221	34	
276.85733	80	
278.90565	90	
282.91235	66	
286.89218	74	
291.89217	146	
294.91493	62	
296.91984	178	
299.14926	64	
304.90513	100	
304.94125	196	
306.87416	88	
308.91158	110	
310.91864	66	
312.89880	68	
313.00528	100	
313.84592	66	
314.96575	114	
322.85699	64	
322.93363	64	
324.92578	74	
328.15853	120	
328.86650	80	
331.91732	292	1+
332.55330	38	
340.90683	236	
340.96702	72	
341.17653	44	
341.88432	136	
342.21616	46	
344.91089	48	
344.99860	104	
346.88473	106	
347.24737	70	
348.93191	54	
350.86398	140	
350.93396	136	
352.01850	90	
358.35831	74	
358.69483	22	
359.87206	82	
368.89537	412	
368.95465	88	
369.17258	52	
369.87789	68	
369.94535	118	
END IONS

###FS:    #m/z: 368.88353 #charge 1+
###MS: 250
###MSMS: 251
BEGIN IONS
TITLE=Cmpd 111, +MS2(368.8835), 23.0eV, 1.4min #251
RTINSECONDS=83.315
SCANS=250-251
PEPMASS=368.88353	92216
CHARGE=1+
213.07781	96	
230.94410	70	
232.93418	98	
234.96061	106	
242.89848	72	
243.11342	80	
254.93025	96	
258.94044	122	
264.90738	52	
264.95511	50	
269.84238	112	
272.95647	96	
287.96925	136	
290.85004	48	
290.89128	92	
290.95763	78	
295.03215	94	
295.91608	88	
296.85970	80	
299.14592	52	
304.85078	38	
308.90818	302	
309.16560	86	
310.96887	54	
313.56753	28	
313.93566	106	
314.82496	140	
314.86989	70	
314.96166	150	
315.90268	102	
316.97163	112	
317.18623	62	
318.89038	104	
319.25146	46	
320.86932	60	
322.87645	132	
322.91619	102	
324.88402	106	
326.85716	78	
326.94430	130	
327.03526	74	
329.91623	82	
330.92701	82	
332.85465	164	
332.90952	74	
332.96055	68	
333.92078	72	
338.86744	38	
339.95495	108	
340.89122	124	
341.15699	62	
341.92312	80	
342.94967	100	
343.86822	110	
350.82355	118	
350.87454	508	1+
350.95175	124	
353.54099	28	
358.77715	28	
358.84626	114	
358.91650	136	
360.96343	74	
368.02711	66	
368.82949	80	
368.89221	550	
369.19359	72	
369.87562	74	
END IONS

###FS:    #m/z: 368.88396 #charge 2+
###MS: 252
###MSMS: 253
BEGIN IONS
TITLE=Cmpd 112, +MS2(368.8840), 23.0eV, 1.4min #253
RTINSECONDS=83.9385
SCANS=252-253
PEPMASS=368.88396	104316
CHARGE=2+
214.92125	98	
245.08148	44	
252.97175	92	
269.91619	56	
276.91837	84	
280.91445	62	
282.15778	48	
285.98094	74	
290.90911	132	
294.41109	30	
294.98561	60	
295.92348	96	
297.12649	52	
304.88566	100	
304.91675	78	
306.90765	50	
308.90686	266	
309.91019	126	
310.91425	98	
313.04305	116	
314.93828	84	
317.87538	74	
322.53364	30	
332.82888	28	
332.90979	128	
336.90309	64	
339.93544	46	
340.00600	26	
340.82668	102	
340.88554	186	
344.95514	54	
346.94880	132	
349.94963	46	
350.85862	110	
350.91210	72	
351.38333	90	
352.90211	124	
354.39944	82	
364.91719	38	
368.87543	254	
368.94049	288	1+
386.88832	110	
387.84497	126	
388.87019	78	
410.91878	108	
END IONS

###FS:    #m/z: 368.88427 #charge 2+
###MS: 254
###MSMS: 255
BEGIN IONS
TITLE=Cmpd 113, +MS2(368.8843), 23.0eV, 1.4min #255
RTINSECONDS=84.5485
SCANS=254-255
PEPMASS=368.88427	106178
CHARGE=2+
205.99798	94	
217.22200	70	
217.92702	140	
219.08072	44	
223.09180	88	
225.13858	86	
232.92669	168	
234.95201	124	
250.97095	102	
253.86292	104	
254.87975	52	
256.76874	40	
257.51967	80	
262.99654	96	
280.99711	98	
286.83845	150	
290.92749	92	
296.92762	84	
298.93242	34	
302.95157	80	
304.90877	52	
306.90650	108	
308.90845	84	
309.01781	92	
312.93471	56	
314.95891	164	
316.90104	110	
320.08863	82	
322.59254	24	
322.88937	64	
322.93186	62	
324.93254	94	
325.90773	100	
326.86571	82	
326.94765	94	
327.07376	90	
328.87152	78	
330.89400	92	
332.85323	182	
332.90269	92	
332.93605	80	
333.92588	60	
340.91416	90	
344.92262	64	
349.97327	114	
350.86290	46	
350.92815	222	
351.93558	86	
352.90265	120	
360.38486	116	
362.88708	80	
363.91373	74	
368.82066	86	
368.88706	232	
368.94070	34	
369.17259	106	
369.87032	50	
369.93557	40	
370.92452	102	
373.94998	52	
376.87775	78	
377.89099	82	
386.91505	190	
388.26375	132	
467.91687	48	
END IONS

###FS:    #m/z: 368.88448 #charge 2+
###MS: 256
###MSMS: 257
BEGIN IONS
TITLE=Cmpd 114, +MS2(368.8845), 23.0eV, 1.4min #257
RTINSECONDS=85.15
SCANS=256-257
PEPMASS=368.88448	119560
CHARGE=2+
159.92102	18	
169.88438	18	
182.89783	18	
187.38910	18	
229.06050	18	
231.47131	18	
232.81565	18	
242.33506	18	
243.90736	18	
245.84695	18	
250.11866	18	
264.95513	80	
272.09911	76	
290.91816	62	
294.92638	184	
307.10059	98	
307.91545	18	
308.90265	336	
311.18572	120	
314.89812	142	
317.31270	18	
332.62583	18	
332.86492	78	
332.90862	170	
340.94906	112	
341.00128	90	
350.85967	104	
350.92853	180	
351.96446	86	
366.90155	52	
368.88147	54	
368.91603	88	
371.93765	110	
371.97555	38	
388.20675	18	
399.61538	18	
405.85082	54	
410.31641	18	
410.82190	18	
450.02197	18	
457.03486	18	
471.63955	18	
493.04678	18	
519.72532	18	
528.99178	18	
544.48710	18	
580.58853	18	
583.83275	18	
585.57899	18	
588.68418	18	
608.50436	18	
618.59956	18	
626.04147	18	
627.09320	18	
651.31216	18	
655.07061	18	
655.32604	18	
658.32095	18	
659.52083	18	
682.15568	18	
687.80518	18	
688.74214	18	
700.03538	18	
737.97888	18	
END IONS

###FS:    #m/z: 368.88442 #charge 2+
###MS: 258
###MSMS: 259
BEGIN IONS
TITLE=Cmpd 115, +MS2(368.8844), 23.0eV, 1.4min #259
RTINSECONDS=85.749
SCANS=258-259
PEPMASS=368.88442	121214
CHARGE=2+
214.92267	62	
236.92398	88	
255.90028	120	
259.05113	86	
270.98111	72	
272.92257	52	
281.04200	92	
288.88415	124	
289.89326	92	
290.91804	42	
290.97546	52	
294.92385	80	
294.97756	68	
304.89104	26	
304.93569	60	
308.90255	78	
309.90559	82	
311.89147	110	
314.84986	24	
315.99882	42	
324.84115	92	
326.90471	180	
326.95584	92	
328.93486	66	
332.90905	82	
332.99409	98	
333.92501	68	
336.07797	102	
338.94386	116	
339.96471	40	
340.90212	82	
341.93357	78	
344.95680	96	
346.86109	82	
347.08350	30	
349.93762	74	
350.92013	304	
357.85857	124	
358.93209	112	
367.95167	88	
368.88445	158	
374.26085	20	
380.91375	72	
386.88180	54	
387.08996	20	
404.90865	98	
416.93293	74	
460.86104	86	
731.62410	66	
END IONS

###FS:    #m/z: 428.85455 #charge 2+
###MS: 260
###MSMS: 261
BEGIN IONS
TITLE=Cmpd 116, +MS2(428.8546), 23.6eV, 1.4min #261
RTINSECONDS=86.3845
SCANS=260-261
PEPMASS=428.85455	41822
CHARGE=2+
152.62029	54	
225.06907	58	
228.95766	92	
232.95507	74	
235.95083	84	
241.90481	54	
245.07644	188	
246.94000	128	
248.90732	84	
254.04115	82	
266.95018	88	
268.93774	78	
273.09454	118	
274.94807	62	
283.07938	106	
286.93704	74	
287.07108	88	
288.93700	72	
288.98708	106	
290.90333	84	
301.86628	62	
304.76921	36	
304.87776	104	
309.90948	100	
310.86820	64	
314.86435	118	
315.13213	78	
316.85001	108	
319.89136	62	
321.04195	124	
324.88659	146	
327.18879	110	
329.93060	130	
332.78937	36	
332.92276	72	
334.23001	36	
334.96263	120	
335.92389	104	
337.90049	64	
340.90391	96	
341.93294	50	
346.89371	100	
348.67197	94	
348.84966	78	
349.84045	98	
350.88115	94	
350.93299	218	
351.00920	76	
351.93361	192	
352.00859	48	
352.37926	32	
352.91379	114	
353.92324	84	
355.23333	106	
355.90580	138	
356.91231	120	
357.93619	110	
359.02583	80	
359.87316	166	
361.02488	114	
364.84685	52	
365.89475	98	
366.91199	96	
367.79180	58	
367.84210	112	
368.88940	1262	1+
370.89810	344	
372.93156	88	
373.85055	38	
373.91618	46	
374.86829	332	1+
378.82604	80	
379.96355	64	
381.86324	70	
382.92595	44	
383.92444	114	
384.12635	48	
384.86203	338	1+
386.02064	80	
386.89871	460	1+
386.96061	92	
387.03302	60	
388.88771	122	
389.89380	68	
390.86616	118	
391.86396	96	
391.93674	56	
392.46583	68	
392.88722	3438	1+
393.05461	74	
393.68585	70	
394.92608	64	
398.84345	40	
399.90673	140	
400.20874	100	
400.88919	324	
401.86472	80	
402.88021	158	
404.86615	104	
404.92991	66	
405.88745	82	
406.87073	214	
407.24282	32	
408.89826	52	
409.92627	72	
410.83360	234	
410.89623	2988	1+
411.84344	412	
411.99400	188	
412.89233	378	
413.00295	100	
414.07512	78	
415.89274	76	
417.90327	78	
418.87959	164	
419.91113	82	
420.89604	56	
420.98099	74	
421.84786	50	
424.52838	40	
424.86637	110	
426.58057	44	
427.84051	68	
427.91231	68	
428.61660	40	
428.91374	334	
429.06726	138	
429.11342	104	
429.84447	236	
429.90018	186	
430.86996	100	
436.89335	38	
436.93298	36	
440.91648	52	
446.88334	102	
449.08368	34	
488.95561	70	
538.16337	116	
576.79707	68	
588.81229	64	
END IONS

###FS:    #m/z: 368.88490 #charge 2+
###MS: 263
###MSMS: 264
BEGIN IONS
TITLE=Cmpd 117, +MS2(368.8849), 23.0eV, 1.5min #264
RTINSECONDS=87.5385
SCANS=263-264
PEPMASS=368.88490	128210
CHARGE=2+
194.93427	80	
234.98390	78	
248.96581	62	
255.95487	78	
266.87737	120	
273.95218	76	
277.91138	52	
278.94114	88	
280.88373	114	
285.16874	56	
290.90986	84	
294.94554	104	
296.85685	82	
300.94140	90	
302.90319	58	
308.91132	80	
308.94352	60	
310.92184	108	
313.99173	96	
314.96793	130	
319.14479	84	
322.93711	230	
332.92005	162	
334.86065	82	
341.94199	74	
350.85175	60	
350.91114	182	
351.06161	28	
352.23884	22	
359.90611	102	
360.88856	82	
367.90627	40	
368.89353	160	
380.90415	170	
382.91597	52	
388.93721	76	
END IONS

###FS:    #m/z: 367.87656 #charge 2+
###MS: 265
###MSMS: 266
BEGIN IONS
TITLE=Cmpd 118, +MS2(367.8766), 23.0eV, 1.5min #266
RTINSECONDS=88.1775
SCANS=265-266
PEPMASS=367.87656	28146
CHARGE=2+
209.04168	62	
214.90958	104	
226.69806	30	
227.92903	76	
232.94398	88	
239.94505	34	
246.91651	106	
254.93032	108	
255.13053	114	
259.94364	122	
264.95085	102	
266.95440	106	
272.93077	94	
272.96500	106	
273.02699	72	
273.96510	98	
277.14254	92	
278.91869	86	
286.91612	146	
289.05371	66	
290.96260	88	
291.89751	36	
294.93439	104	
295.03499	64	
295.92996	114	
296.11966	80	
296.93748	80	
300.93836	62	
302.91026	124	
303.93432	100	
304.90911	74	
304.94510	50	
305.87731	30	
306.92514	44	
308.90572	336	1+
309.13303	112	
309.16468	98	
312.97798	106	
314.90487	44	
314.93641	66	
314.97291	160	
315.03785	64	
316.97035	96	
321.91743	124	
322.92878	170	
326.93785	74	
329.53492	46	
331.20993	66	
331.56415	74	
331.92710	102	
332.80765	28	
332.85828	194	
332.92535	502	1+
332.99364	146	
333.06217	128	
333.85788	104	
334.07728	50	
340.86603	114	
344.96047	80	
346.90072	98	
348.87890	86	
349.91540	76	
349.96268	84	
350.87356	200	
350.92752	486	1+
351.01971	56	
352.90238	176	
358.87632	108	
358.93065	68	
367.92679	100	
368.01201	68	
368.46620	34	
368.87564	312	
369.15315	92	
369.87642	214	
370.92522	242	
376.92199	50	
386.90006	358	1+
391.48907	48	
405.90823	76	
410.94374	74	
444.85109	100	
470.83588	56	
489.75757	114	
END IONS

###FS:    #m/z: 368.88463 #charge 2+
###MS: 330
###MSMS: 331
BEGIN IONS
TITLE=Cmpd 119, +MS2(368.8846), 23.0eV, 2.0min #331
RTINSECONDS=122.516
SCANS=330-331
PEPMASS=368.88463	145454
CHARGE=2+
215.92139	132	
225.03230	68	
233.02485	86	
241.07752	32	
251.10393	114	
254.94628	124	
256.12317	76	
257.90764	112	
259.90067	68	
261.06754	128	
266.95617	78	
272.89647	132	
272.94682	40	
274.90750	42	
283.03557	50	
283.93270	96	
285.17806	38	
286.94004	106	
286.99955	78	
290.89156	72	
291.16006	96	
294.92131	106	
296.91400	112	
297.92438	120	
300.95091	76	
304.86388	112	
304.94160	58	
306.77345	42	
306.90153	78	
308.91407	236	
309.90371	108	
312.90767	94	
312.97783	72	
314.96791	164	
316.84533	100	
318.95093	46	
319.85827	126	
321.95371	50	
322.19535	92	
322.93655	114	
323.15297	108	
323.91511	72	
324.90648	88	
325.09779	76	
326.91732	44	
327.91043	100	
327.99199	62	
328.10185	76	
328.88304	194	
329.18977	60	
331.21534	82	
332.86543	70	
332.91668	134	
332.98129	82	
335.86566	84	
340.89866	250	
343.06124	58	
343.88842	80	
346.91430	134	
349.91974	148	
350.86346	112	
350.92373	650	1+
352.14192	100	
352.90235	98	
354.09269	42	
354.89240	56	
358.91671	190	
358.97049	88	
367.94159	548	1+
368.88832	288	
369.15554	148	
370.15115	62	
370.87582	72	
373.94194	66	
376.99290	88	
380.86956	110	
386.90163	304	1+
388.88772	146	
392.91879	88	
392.97641	100	
550.72997	82	
END IONS

###FS:    #m/z: 368.88506 #charge 1+
###MS: 332
###MSMS: 333
BEGIN IONS
TITLE=Cmpd 120, +MS2(368.8851), 23.0eV, 2.1min #333
RTINSECONDS=123.173
SCANS=332-333
PEPMASS=368.88506	157546
CHARGE=1+
211.09057	86	
211.20353	78	
225.08450	80	
227.19294	162	
231.02444	98	
232.98307	104	
239.01852	184	
264.95015	82	
274.93398	96	
275.07757	102	
286.93172	60	
290.89999	262	1+
292.96564	100	
294.54623	32	
294.93236	108	
295.59579	36	
295.92522	74	
296.55998	26	
296.86092	36	
296.91987	44	
299.57177	34	
303.82812	130	
303.96445	74	
304.96804	80	
308.91167	228	
309.87582	50	
309.91415	138	
314.84771	96	
322.92254	192	
323.93303	100	
326.88591	120	
326.93549	110	
332.91714	106	
333.93079	104	
334.90917	74	
340.91877	82	
340.95311	310	1+
340.98721	108	
341.82653	36	
344.89238	102	
344.95591	80	
349.93371	74	
349.95752	82	
350.91138	174	
350.99622	70	
351.93946	48	
352.91968	54	
358.97070	124	
359.71017	34	
367.94703	36	
368.88026	508	
370.88552	118	
END IONS

###FS:    #m/z: 368.88506 #charge 2+
###MS: 334
###MSMS: 335
BEGIN IONS
TITLE=Cmpd 121, +MS2(368.8851), 23.0eV, 2.1min #335
RTINSECONDS=123.803
SCANS=334-335
PEPMASS=368.88506	166812
CHARGE=2+
221.03127	76	
231.17215	110	
236.96971	56	
238.48502	30	
250.96239	82	
255.04686	110	
261.07169	32	
268.91868	98	
272.96571	110	
286.87355	96	
290.90951	78	
292.94164	88	
294.92322	90	
294.96206	80	
295.92951	44	
296.92447	84	
306.91307	186	
308.91157	46	
316.90123	28	
322.91772	72	
322.96104	82	
326.95077	48	
331.91685	122	
332.90886	38	
336.83313	48	
340.92865	102	
342.02474	36	
349.92962	46	
350.93250	154	
352.91912	34	
367.91750	62	
368.88854	248	
369.88975	132	
370.90599	104	
385.91126	66	
386.89758	80	
404.95618	30	
END IONS

###FS:    #m/z: 368.88464 #charge 2+
###MS: 336
###MSMS: 337
BEGIN IONS
TITLE=Cmpd 122, +MS2(368.8846), 23.0eV, 2.1min #337
RTINSECONDS=124.412
SCANS=336-337
PEPMASS=368.88464	174052
CHARGE=2+
197.05092	112	
235.02128	84	
236.07961	88	
252.13701	80	
257.04293	102	
272.96062	74	
276.88350	72	
276.95617	20	
294.93571	74	
295.09400	62	
296.86095	40	
304.20254	86	
304.90471	80	
308.91521	88	
324.83924	26	
324.91168	126	
326.92930	98	
334.89471	88	
345.12615	68	
348.86399	96	
349.93848	54	
350.93115	204	
351.11860	40	
352.03903	86	
358.91181	110	
368.83433	102	
368.87396	116	
368.93432	78	
369.04024	40	
369.15678	88	
386.92310	54	
584.65765	18	
END IONS

###FS:    #m/z: 368.88463 #charge 2+
###MS: 338
###MSMS: 339
BEGIN IONS
TITLE=Cmpd 123, +MS2(368.8846), 23.0eV, 2.1min #339
RTINSECONDS=125.009
SCANS=338-339
PEPMASS=368.88463	187738
CHARGE=2+
171.74444	18	
175.73870	18	
188.09063	18	
197.89578	18	
201.50645	18	
205.08208	18	
227.49321	18	
236.87608	88	
236.94469	18	
239.94129	18	
270.01014	18	
271.14186	20	
276.94962	18	
277.48303	18	
279.50328	18	
286.92810	72	
290.90871	124	
297.00944	42	
297.04160	22	
301.11978	114	
306.44251	18	
306.93798	76	
308.90836	140	
317.95331	70	
321.82856	18	
322.87899	68	
329.38642	18	
338.91191	30	
340.89887	70	
345.42389	18	
346.08309	18	
350.88255	112	
352.89762	72	
358.96639	110	
368.86104	44	
369.89517	60	
369.98960	90	
383.91369	18	
418.02260	18	
427.85687	18	
435.92833	18	
446.87572	60	
457.46142	18	
476.90072	18	
479.01345	18	
507.39465	18	
520.43775	18	
524.68187	18	
526.19277	18	
531.76746	18	
553.68006	18	
601.16747	18	
613.71694	18	
651.84813	18	
669.47141	18	
674.24293	18	
696.75945	18	
699.31266	18	
712.49920	18	
715.79751	18	
717.03459	18	
727.96831	18	
END IONS

###FS:    #m/z: 368.88452 #charge 2+
###MS: 340
###MSMS: 341
BEGIN IONS
TITLE=Cmpd 124, +MS2(368.8845), 23.0eV, 2.1min #341
RTINSECONDS=125.612
SCANS=340-341
PEPMASS=368.88452	182916
CHARGE=2+
236.87142	98	
243.09296	76	
250.99530	120	
252.99146	90	
257.00922	84	
264.95145	126	
265.13548	138	
270.15903	18	
276.93607	98	
279.10791	50	
285.20073	88	
290.90027	170	
294.93263	186	
294.98674	88	
303.18308	70	
308.91151	192	
309.90064	78	
312.93414	66	
322.93225	114	
323.87703	78	
323.91463	106	
326.92735	114	
332.90428	284	
346.93454	96	
350.92801	254	
351.18143	50	
351.92870	140	
368.92923	86	
370.92991	82	
372.90007	66	
386.27678	28	
386.89662	110	
442.83220	86	
499.13534	36	
END IONS

###FS:    #m/z: 368.88455 #charge 1+
###MS: 445
###MSMS: 446
BEGIN IONS
TITLE=Cmpd 125, +MS2(368.8846), 23.0eV, 3.0min #446
RTINSECONDS=181.317
SCANS=445-446
PEPMASS=368.88455	134952
CHARGE=1+
214.97292	80	
234.99275	106	
251.99232	72	
258.92806	68	
278.96808	92	
279.00836	130	
294.93149	114	
295.94344	78	
299.05965	82	
300.94718	100	
302.94807	24	
304.91558	90	
308.90288	408	1+
321.31339	34	
322.93148	70	
323.51738	66	
326.97053	78	
328.93861	58	
332.92385	78	
336.93104	88	
339.93733	74	
340.90181	194	
343.09658	108	
344.90364	76	
350.31207	50	
350.92780	150	
351.01681	92	
351.14851	74	
351.86679	78	
368.02325	78	
368.89622	150	
370.87557	96	
END IONS

###FS:    #m/z: 368.88471 #charge 2+
###MS: 447
###MSMS: 448
BEGIN IONS
TITLE=Cmpd 126, +MS2(368.8847), 23.0eV, 3.0min #448
RTINSECONDS=181.93
SCANS=447-448
PEPMASS=368.88471	144334
CHARGE=2+
181.56519	20	
232.93930	70	
290.89705	50	
299.05590	42	
302.94920	56	
308.91710	78	
316.92915	56	
322.91707	106	
323.91951	102	
340.93457	96	
342.93939	72	
345.22914	80	
349.97758	46	
350.92133	82	
350.94764	66	
351.97126	54	
355.48243	20	
368.89342	116	
370.92506	78	
664.75805	44	
END IONS

###FS:    #m/z: 368.88514 #charge 2+
###MS: 449
###MSMS: 450
BEGIN IONS
TITLE=Cmpd 127, +MS2(368.8851), 23.0eV, 3.0min #450
RTINSECONDS=182.545
SCANS=449-450
PEPMASS=368.88514	139198
CHARGE=2+
232.95299	60	
248.99443	58	
251.96005	94	
254.89643	80	
261.94714	100	
262.16133	24	
267.04507	80	
272.94846	58	
278.94320	86	
281.05987	52	
287.93937	56	
290.92258	94	
292.95628	72	
294.92493	224	
297.04754	48	
299.05285	100	
302.94212	122	
308.90970	238	
309.02023	24	
322.95522	62	
323.10758	104	
323.20060	34	
325.92070	94	
326.08711	62	
327.10786	96	
328.93903	58	
332.93214	138	
332.99562	64	
333.91704	80	
339.93687	102	
340.86638	76	
340.90067	80	
349.93859	142	
350.88144	68	
350.93390	132	
352.89858	62	
358.92774	44	
360.97868	92	
368.88922	336	1+
369.01231	70	
386.90974	102	
388.89685	42	
396.45416	26	
END IONS

###FS:    #m/z: 368.88488 #charge 2+
###MS: 451
###MSMS: 452
BEGIN IONS
TITLE=Cmpd 128, +MS2(368.8849), 23.0eV, 3.1min #452
RTINSECONDS=183.159
SCANS=451-452
PEPMASS=368.88488	148136
CHARGE=2+
232.95317	56	
240.94716	106	
254.96009	88	
258.94169	54	
264.57885	64	
272.92308	42	
290.89171	78	
294.93661	158	
295.87465	42	
304.93036	70	
304.95885	94	
305.11085	102	
308.91434	130	
309.92760	74	
318.02451	24	
326.95004	60	
327.87878	90	
332.89449	70	
335.86710	86	
344.95573	80	
349.95406	88	
350.94018	192	
352.90884	60	
354.89728	70	
368.89194	132	
368.98419	88	
370.93077	74	
387.89107	84	
388.88826	126	
434.96453	98	
END IONS

###FS:    #m/z: 368.88463 #charge 1+
###MS: 453
###MSMS: 454
BEGIN IONS
TITLE=Cmpd 129, +MS2(368.8846), 23.0eV, 3.1min #454
RTINSECONDS=183.796
SCANS=453-454
PEPMASS=368.88463	142918
CHARGE=1+
190.99455	100	
214.89202	54	
235.00884	94	
236.92681	26	
238.95506	56	
245.93882	102	
250.94125	104	
250.97519	120	
252.85039	78	
254.93049	76	
257.06067	42	
266.14915	100	
266.94588	132	
267.18364	98	
268.91582	102	
276.97572	72	
278.90273	72	
279.07038	76	
282.60285	28	
284.70781	32	
286.93802	58	
290.89491	132	
290.93658	138	
290.97592	94	
293.93245	44	
294.17674	28	
294.92949	352	
295.95285	54	
308.89234	98	
308.92110	98	
309.91514	100	
313.93513	100	
314.91550	64	
314.95201	80	
317.42686	38	
318.95205	100	
321.37603	138	
321.91030	128	
322.91616	210	
323.92473	120	
324.23100	36	
324.65967	34	
324.93251	68	
325.00351	74	
326.93093	100	
332.90596	142	
340.89593	116	
340.98752	42	
341.40537	86	
344.88883	54	
350.93044	674	1+
351.06048	136	
351.30227	44	
352.36507	42	
352.90168	102	
354.89435	98	
368.38191	64	
368.89115	200	
368.94248	172	
369.06723	40	
369.24733	50	
369.89575	96	
370.21727	100	
370.99688	86	
END IONS

###FS:    #m/z: 368.88479 #charge 1+
###MS: 455
###MSMS: 456
BEGIN IONS
TITLE=Cmpd 130, +MS2(368.8848), 23.0eV, 3.1min #456
RTINSECONDS=184.46
SCANS=455-456
PEPMASS=368.88479	139644
CHARGE=1+
196.39546	56	
201.07773	94	
214.91594	76	
241.00787	106	
251.97860	104	
259.89431	98	
267.88410	88	
269.94066	100	
279.10508	94	
281.01603	96	
285.18201	96	
286.95883	40	
287.10953	66	
289.10302	106	
289.88578	82	
290.90165	90	
290.95862	100	
293.94479	72	
294.93003	248	1+
297.93072	82	
299.05579	86	
301.95875	78	
302.93702	106	
303.18328	92	
304.95965	64	
306.87713	30	
308.91449	264	1+
314.92678	44	
315.93470	136	
321.93693	68	
322.93837	68	
323.92449	84	
325.89252	80	
327.07391	36	
332.91394	484	1+
338.93043	82	
340.89354	98	
341.92923	122	
344.95529	68	
345.19873	70	
345.24350	94	
348.87142	30	
349.95970	76	
350.86984	398	1+
350.92497	358	
351.26929	32	
358.91344	82	
362.25078	30	
362.87131	72	
367.93293	74	
368.51631	102	
368.88088	264	
368.95795	76	
369.04153	54	
369.88391	114	
370.91697	86	
END IONS

###FS:    #m/z: 368.88424 #charge 2+
###MS: 509
###MSMS: 510
BEGIN IONS
TITLE=Cmpd 131, +MS2(368.8842), 23.0eV, 3.5min #510
RTINSECONDS=212.905
SCANS=509-510
PEPMASS=368.88424	168828
CHARGE=2+
227.99237	74	
235.94170	24	
250.93821	78	
252.03326	106	
254.93204	162	
264.87773	84	
291.90362	80	
294.87225	84	
294.93737	148	
295.95264	64	
296.93055	174	
296.98738	88	
297.09225	72	
298.93644	154	
300.06799	102	
303.17649	30	
304.91918	84	
308.65736	50	
308.91300	152	
309.92920	218	
312.94418	118	
318.96516	82	
321.09404	88	
322.91996	100	
326.92965	164	
327.17821	68	
331.98365	116	
332.92013	66	
334.88937	106	
340.83230	30	
340.95451	70	
341.23562	62	
342.94849	62	
345.18552	72	
345.91241	76	
346.15568	54	
349.95446	110	
350.48844	40	
350.92467	328	
351.62530	42	
351.94770	100	
358.90784	86	
368.89220	260	1+
369.15751	34	
386.90292	36	
387.89639	78	
394.89038	106	
506.95739	46	
536.79494	104	
END IONS

###FS:    #m/z: 368.88475 #charge 2+
###MS: 511
###MSMS: 512
BEGIN IONS
TITLE=Cmpd 132, +MS2(368.8848), 23.0eV, 3.6min #512
RTINSECONDS=213.516
SCANS=511-512
PEPMASS=368.88475	181112
CHARGE=2+
213.04455	80	
214.01882	124	
227.93278	98	
285.06357	104	
295.92946	150	
299.10522	52	
308.90428	206	
313.07895	92	
314.23304	36	
332.85583	96	
332.91264	62	
338.27336	36	
340.89452	92	
342.84729	76	
342.92420	88	
350.02786	120	
350.86331	106	
350.92797	220	
351.02562	114	
357.21518	32	
367.92127	76	
368.86868	96	
368.92067	166	
369.90585	112	
369.99017	36	
388.88523	78	
404.86010	54	
618.71748	72	
END IONS

###FS:    #m/z: 368.88448 #charge 2+
###MS: 513
###MSMS: 514
BEGIN IONS
TITLE=Cmpd 133, +MS2(368.8845), 23.0eV, 3.6min #514
RTINSECONDS=214.13
SCANS=513-514
PEPMASS=368.88448	179420
CHARGE=2+
223.00417	110	
230.93160	86	
264.96006	96	
272.90045	132	
272.96828	162	
288.89359	60	
290.90575	164	
294.62776	30	
294.93423	86	
294.97214	52	
295.91655	72	
297.04580	52	
305.92440	66	
308.90446	422	
311.08506	76	
314.67120	72	
314.85364	94	
315.00704	78	
321.93851	112	
322.93138	90	
326.94060	92	
328.92012	42	
332.90801	74	
340.88330	78	
346.60873	32	
346.90014	88	
349.94588	118	
350.92292	114	
362.86879	48	
367.97278	84	
368.59336	28	
369.93486	152	
370.93054	74	
375.87815	66	
376.87280	74	
404.94457	82	
522.83046	44	
540.80513	102	
736.76343	578	1+
END IONS

###FS:    #m/z: 368.88407 #charge 2+
###MS: 515
###MSMS: 516
BEGIN IONS
TITLE=Cmpd 134, +MS2(368.8841), 23.0eV, 3.6min #516
RTINSECONDS=214.767
SCANS=515-516
PEPMASS=368.88407	182706
CHARGE=2+
250.93695	80	
258.79810	38	
270.87032	98	
279.08129	80	
285.18797	94	
288.94382	34	
290.90597	82	
294.95793	28	
306.88491	80	
308.90537	258	
310.90777	56	
312.92241	74	
313.93960	88	
314.95358	88	
321.10280	100	
322.93006	186	
326.92620	84	
331.21439	98	
332.91470	182	
340.91348	62	
342.91080	100	
345.95228	72	
346.91455	154	
349.94888	82	
350.87826	114	
350.93033	146	
353.08927	38	
368.83048	38	
368.87437	42	
368.95010	90	
369.14783	86	
369.20435	76	
369.88521	86	
375.93392	68	
385.87780	78	
386.91374	60	
387.57839	30	
END IONS

###FS:    #m/z: 368.88375 #charge 1+
###MS: 530
###MSMS: 531
BEGIN IONS
TITLE=Cmpd 135, +MS2(368.8838), 23.0eV, 3.7min #531
RTINSECONDS=222.309
SCANS=530-531
PEPMASS=368.88375	178774
CHARGE=1+
249.97282	108	
260.91471	80	
268.85044	78	
268.91913	78	
273.94665	100	
294.94061	80	
306.87978	102	
308.90224	242	
309.04080	38	
309.90892	98	
311.68185	74	
314.85192	84	
316.91041	66	
317.86580	76	
322.93178	46	
324.17965	170	
326.95534	86	
327.93412	114	
331.89749	98	
331.93602	118	
332.87156	62	
332.91917	84	
339.95626	86	
340.86354	28	
340.90805	94	
340.92256	90	
346.93624	20	
349.96870	190	
350.86059	36	
350.93045	400	1+
351.01614	94	
352.85853	76	
352.90698	70	
355.16530	20	
368.92190	104	
END IONS

###FS:    #m/z: 368.88355 #charge 2+
###MS: 532
###MSMS: 533
BEGIN IONS
TITLE=Cmpd 136, +MS2(368.8835), 23.0eV, 3.7min #533
RTINSECONDS=222.921
SCANS=532-533
PEPMASS=368.88355	191188
CHARGE=2+
209.05023	90	
234.96105	82	
274.88572	56	
286.90571	66	
290.89891	62	
296.92318	90	
300.92834	112	
305.93806	72	
306.91111	94	
308.44340	36	
308.73172	100	
308.90737	128	
310.09438	20	
312.91454	22	
316.22909	126	
327.21647	90	
332.93197	66	
349.93019	102	
350.92089	218	
358.94224	56	
368.88596	70	
368.99761	48	
369.17385	78	
370.91352	88	
386.87950	78	
421.24520	20	
END IONS

###FS:    #m/z: 348.82972 #charge 3+
###MS: 2206
###MSMS: 2207
BEGIN IONS
TITLE=Cmpd 137, +MS2(348.8297), 23.0eV, 18.6min #2207
RTINSECONDS=1115.29
SCANS=2206-2207
PEPMASS=348.82972	55588
CHARGE=3+
204.89690	106	
208.10063	80	
209.99583	108	
212.11516	106	
220.11494	98	
225.04661	124	
225.09731	696	
226.15973	156	
228.06731	112	
231.09492	94	
231.13878	100	
232.11451	140	
234.13678	160	
235.07447	186	
235.13312	60	
236.96312	104	
237.12125	70	
238.08485	48	
239.07087	64	
240.11702	160	
243.11552	100	
244.15549	78	
248.12080	54	
250.10881	186	
250.98998	102	
251.09791	72	
256.10129	218	
257.13955	324	1+
257.20076	190	
258.95645	104	
260.10896	198	
261.04860	78	
261.11776	160	
262.12313	76	
263.03492	68	
263.06288	98	
272.94608	82	
273.11701	64	
274.09867	84	
274.15057	108	
278.11387	300	1+
278.15876	76	
283.00698	82	
285.14035	82	
287.17057	98	
287.91397	82	
288.05723	72	
290.14210	210	
290.99334	88	
292.14967	102	
293.81242	40	
294.23680	42	
295.13146	56	
296.13322	536	1+
297.92739	106	
298.06907	78	
299.17179	78	
300.12153	82	
300.71843	64	
303.17699	74	
304.22998	92	
305.93605	104	
308.17197	40	
308.89943	60	
311.93588	42	
313.06946	106	
316.11724	182	
317.17885	60	
319.14335	74	
320.93030	154	
322.11106	72	
322.92998	116	
324.90058	110	
325.14207	50	
325.19981	72	
327.02459	66	
327.86144	90	
330.15164	84	
331.01154	90	
331.12768	156	
331.23749	60	
335.13317	70	
335.85486	86	
338.07759	114	
338.99104	90	
348.53852	34	
348.92931	88	
349.23496	66	
351.17159	140	
351.21154	58	
354.15958	102	
356.16368	76	
357.20581	92	
358.20415	36	
359.21756	86	
363.12124	78	
366.82817	56	
372.17115	206	
372.23958	130	
374.18276	134	
375.14231	84	
375.63293	72	
382.19589	90	
388.52303	34	
390.73898	34	
390.89024	46	
391.17693	92	
392.19871	78	
401.23783	92	
407.16688	32	
411.17710	108	
425.19704	88	
425.25745	102	
441.15514	74	
443.00675	66	
443.43993	40	
444.20713	74	
445.20840	70	
446.17989	110	
447.20061	60	
459.52917	88	
471.20762	76	
472.16824	52	
487.31266	88	
488.20160	98	
492.23447	72	
500.81162	58	
505.23894	184	1+
516.19636	72	
517.19382	90	
525.22217	54	
527.25246	36	
536.29793	74	
538.25920	82	
539.25758	64	
544.25773	64	
557.20505	78	
568.24478	74	
575.23334	94	
585.25994	82	
586.26100	156	
598.93116	46	
602.28535	68	
603.27365	68	
691.31799	78	
749.35328	96	
773.10233	90	
END IONS

###FS:    #m/z: 387.17892 #charge 2+
###MS: 2321
###MSMS: 2322
BEGIN IONS
TITLE=Cmpd 138, +MS2(387.1789), 23.0eV, 19.6min #2322
RTINSECONDS=1176.28
SCANS=2321-2322
PEPMASS=387.17892	56940
CHARGE=2+
208.07153	188	
208.49411	54	
211.13399	84	
212.10776	90	
212.15000	86	
213.10024	94	
216.14258	96	
217.08671	96	
217.13616	104	
217.91807	54	
219.15692	102	
222.20726	78	
224.40228	38	
225.03859	36	
225.09940	688	1+
225.18143	88	
225.23246	108	
226.05301	70	
227.08845	110	
230.10987	832	
230.16046	182	
232.12220	104	
234.09098	62	
234.13045	106	
236.92244	74	
241.18188	116	
242.11892	132	
243.10012	140	
244.18502	108	
245.14285	64	
246.12488	86	
247.14421	106	
248.19857	44	
248.23164	34	
250.12627	80	
251.67810	56	
253.11599	148	
254.11446	92	
255.10802	156	
255.95615	112	
256.94487	98	
257.13622	190	
258.14254	112	
258.88525	146	
260.11467	218	
260.94387	48	
265.12694	82	
266.12257	150	
268.10135	114	
269.11371	46	
269.14271	52	
273.19881	114	
278.11856	500	1+
278.76028	76	
282.11893	74	
282.87552	84	
283.45322	38	
284.03258	112	
284.43593	56	
285.14189	74	
286.13066	220	
287.05595	64	
288.83667	166	
288.87788	102	
290.11515	68	
295.11015	92	
296.13652	892	
299.06581	96	
301.05928	84	
302.11585	122	
303.17680	46	
306.11592	88	
308.11643	98	
310.93943	136	
313.12848	126	
314.95650	56	
316.18088	96	
317.15788	56	
323.12434	84	
324.12973	130	
325.18164	82	
327.15866	86	
327.20147	86	
327.87495	96	
328.02694	96	
328.13827	82	
332.89938	82	
333.16151	74	
336.12917	76	
336.90084	68	
336.95513	38	
340.86784	60	
341.15504	76	
341.26143	56	
342.18494	70	
344.20404	104	
350.86175	66	
351.17003	38	
351.79615	66	
354.15547	130	
354.34726	114	
355.15358	44	
357.28543	74	
358.95032	76	
359.31325	64	
359.62577	34	
360.16570	74	
363.22074	50	
365.09412	86	
365.16986	66	
368.68513	48	
368.88309	88	
369.19089	332	
369.24052	78	
369.97266	84	
371.09515	62	
372.15549	330	
373.16351	156	
373.26880	34	
375.14869	52	
377.17710	478	
380.18414	84	
385.22430	74	
386.18867	200	
386.23681	78	
386.85536	38	
387.17995	80	
388.25664	90	
388.87187	86	
391.89084	72	
395.15268	50	
397.17022	38	
399.18208	78	
400.19840	134	
410.16913	72	
412.20014	186	
415.20827	224	1+
443.19048	156	
443.26115	88	
444.19561	120	
470.16804	40	
472.23552	68	
498.33432	76	
514.23436	48	
526.24978	36	
528.82521	98	
544.25770	96	
545.29325	110	
574.27563	64	
600.34098	52	
609.25814	88	
613.21782	148	1+
654.32140	34	
659.36198	62	
END IONS

###FS:    #m/z: 387.17845 #charge 2+
###MS: 2324
###MSMS: 2325
BEGIN IONS
TITLE=Cmpd 139, +MS2(387.1784), 23.0eV, 19.6min #2325
RTINSECONDS=1177.47
SCANS=2324-2325
PEPMASS=387.17845	58224
CHARGE=2+
177.95878	102	
207.13022	122	
208.06622	300	
209.04149	96	
211.94347	106	
212.17722	66	
213.08341	186	
213.10998	124	
214.10496	114	
215.28643	34	
217.13215	116	
223.11252	108	
225.03427	40	
225.10426	736	1+
225.17240	66	
225.27929	48	
226.14670	74	
226.51430	32	
228.12227	86	
230.11223	604	
231.13124	112	
232.12167	96	
234.12136	76	
234.17075	44	
235.13544	96	
238.06728	40	
240.13878	112	
241.14048	42	
242.12880	76	
242.91911	92	
245.11619	124	
248.10616	34	
252.13275	188	
256.15619	118	
257.09750	114	
257.13205	288	
257.18136	78	
259.06341	86	
259.15909	54	
260.07908	106	
260.11494	256	
260.14901	94	
265.08628	154	
266.12242	98	
266.77363	42	
268.09751	44	
268.14583	66	
269.14208	70	
276.10992	82	
278.12054	626	1+
285.16850	98	
286.12699	46	
295.13133	146	
296.13681	888	1+
297.84505	162	
298.17011	36	
299.11643	90	
306.12268	98	
306.14988	104	
308.15066	118	
308.24386	32	
310.86521	54	
313.15295	56	
316.12924	100	
318.91213	62	
321.92019	70	
322.09609	102	
322.13423	156	
322.89648	74	
322.97336	58	
325.14791	84	
326.16139	70	
327.18887	90	
328.88822	64	
331.90150	38	
332.92022	32	
334.14363	80	
336.13994	128	
338.16922	116	
342.14976	38	
349.08858	56	
351.18074	84	
352.00273	70	
352.82208	88	
353.99169	86	
354.14843	80	
358.15859	56	
360.15635	190	
361.16651	82	
364.87351	84	
364.93387	42	
365.03054	84	
368.19244	90	
368.87475	152	
369.18394	210	
372.15998	494	1+
372.25398	100	
374.16187	88	
377.17540	112	
378.23815	82	
379.16686	184	
386.83887	72	
386.88404	128	
387.18540	50	
388.17376	70	
388.24096	114	
388.90332	48	
389.02250	106	
397.17591	188	
398.29641	92	
405.26672	108	
408.19078	272	1+
410.98451	76	
416.23572	68	
426.20466	48	
443.22867	126	
468.03389	40	
472.26492	96	
479.34493	42	
480.52550	44	
498.24169	124	
503.26331	40	
512.38558	50	
514.30033	72	
516.25769	64	
517.24115	82	
526.22722	36	
531.18199	94	
531.28544	54	
560.26417	32	
574.27170	102	
584.24244	56	
626.46330	56	
637.25126	64	
638.27875	48	
643.34385	44	
END IONS

###FS:    #m/z: 387.17955 #charge 1+
###MS: 2329
###MSMS: 2330
BEGIN IONS
TITLE=Cmpd 140, +MS2(387.1796), 23.0eV, 19.7min #2330
RTINSECONDS=1179.75
SCANS=2329-2330
PEPMASS=387.17955	60686
CHARGE=1+
203.09734	90	
207.08566	102	
208.06765	388	
210.30945	32	
212.11629	134	
213.09342	194	
214.08555	118	
217.12954	84	
221.11210	144	
222.12249	94	
225.09825	736	
225.24825	80	
226.09418	412	
228.09087	84	
229.08681	62	
230.11161	1066	1+
230.22149	94	
231.15019	122	
234.14235	50	
235.19267	68	
236.09085	148	
239.15081	62	
240.10778	122	
240.15485	80	
240.18791	36	
242.13718	100	
245.13566	168	
246.15771	120	
247.11627	76	
248.10509	168	
249.12398	76	
253.10861	136	
255.94782	80	
256.18818	96	
256.90249	100	
257.13751	428	1+
258.17170	80	
260.10803	304	
265.00457	80	
265.13156	190	
268.04414	72	
268.12896	136	
271.13225	38	
273.92294	88	
276.10645	80	
277.01606	36	
278.12313	390	
278.90486	120	
284.09563	52	
284.19714	60	
285.00855	60	
285.13075	724	1+
286.96675	72	
288.11950	128	
290.87995	48	
293.14706	108	
296.13143	798	1+
296.20683	48	
296.23964	84	
296.30221	92	
297.20032	86	
297.89406	98	
299.04875	72	
302.19530	54	
306.11438	90	
306.19178	46	
308.15393	198	
308.90601	68	
309.19065	80	
310.90603	70	
312.17292	102	
312.90051	114	
313.12961	76	
313.67296	74	
314.12838	104	
314.96758	74	
322.10328	144	
324.12386	80	
331.14680	120	
336.13465	54	
337.11841	88	
337.17017	36	
341.86921	86	
342.15396	102	
342.99587	110	
344.17819	76	
346.89190	88	
351.17339	94	
351.20933	88	
352.08243	76	
352.91381	58	
354.14984	402	
358.20799	56	
358.88010	68	
360.15581	62	
364.83881	36	
364.92019	126	
368.94669	92	
369.18638	110	
369.26514	102	
369.89213	84	
370.20543	48	
370.87910	156	
371.21224	86	
371.77318	36	
372.15893	1148	1+
372.20646	82	
373.19475	98	
377.18373	246	
377.31933	60	
377.37920	54	
378.18208	112	
378.90559	38	
379.17950	210	
382.90994	58	
383.08789	76	
383.15838	124	
386.16577	80	
386.23150	76	
387.10850	126	
388.88832	136	
END IONS

###FS:    #m/z: 387.17872 #charge 2+
###MS: 2337
###MSMS: 2338
BEGIN IONS
TITLE=Cmpd 141, +MS2(387.1787), 23.0eV, 19.7min #2338
RTINSECONDS=1183.66
SCANS=2337-2338
PEPMASS=387.17872	79272
CHARGE=2+
161.62510	100	
205.11060	76	
207.08345	50	
212.11953	76	
212.16560	114	
213.08834	106	
221.13566	46	
225.09750	1728	1+
225.31185	72	
225.99770	34	
226.14778	84	
227.12309	88	
230.01487	54	
230.57591	38	
231.11477	392	1+
234.14511	158	
239.15109	78	
241.11409	40	
242.12550	62	
245.13430	70	
247.09568	78	
248.84897	80	
250.12538	210	
250.90367	72	
252.13198	94	
256.05007	68	
257.14634	134	
258.14138	66	
259.10004	116	
260.11152	244	
261.10860	98	
261.14240	128	
264.91623	82	
266.13002	92	
268.13136	92	
268.17388	86	
270.10378	62	
273.12421	88	
275.09299	96	
278.12443	462	1+
281.09573	34	
282.14312	76	
285.16041	122	
286.05510	54	
296.13372	962	1+
298.00530	88	
298.13260	206	
299.06213	100	
301.15479	90	
305.96218	82	
308.13551	100	
309.24648	50	
313.03147	50	
313.12494	86	
314.12261	178	
319.16547	74	
324.14828	70	
325.12615	72	
327.62751	92	
331.17011	96	
333.15603	90	
335.26249	36	
336.90612	84	
337.17447	60	
340.86828	86	
342.13632	68	
342.88350	104	
344.15964	108	
346.04627	54	
348.16134	48	
350.19802	72	
350.91045	102	
351.16086	168	
351.87157	48	
352.06752	92	
352.17297	126	
354.15432	94	
356.95582	52	
358.17400	72	
360.14998	104	
363.64162	150	
363.85758	120	
364.90001	118	
364.93921	60	
368.88020	192	
368.96273	58	
369.18279	350	
370.23592	98	
371.02457	82	
372.16472	726	1+
372.25557	86	
374.17707	54	
375.15380	68	
377.18051	670	1+
377.27232	48	
378.84019	50	
379.19376	94	
379.36716	102	
380.16560	66	
381.68645	74	
381.87243	70	
382.85305	94	
382.90407	128	
386.16608	68	
386.85496	90	
387.20631	114	
387.25800	90	
387.29379	78	
387.90053	122	
388.23252	54	
388.84164	110	
388.90292	84	
397.17599	160	
398.20852	120	
403.19130	46	
406.84812	138	
408.25250	66	
410.18765	84	
414.83677	70	
415.20143	260	1+
418.04681	64	
418.62835	56	
426.18297	52	
435.17507	58	
442.22771	66	
443.19955	238	
443.34893	38	
444.20042	112	
449.17792	48	
454.22552	100	
455.19696	68	
457.36280	82	
459.23260	530	1+
465.19282	50	
465.27769	46	
468.86867	48	
472.18899	146	
472.23088	74	
482.18304	80	
493.24222	52	
498.21184	78	
498.35795	106	
499.24327	92	
503.23624	70	
514.25280	42	
516.24459	252	
526.28093	62	
538.32638	68	
543.22358	36	
544.23849	102	
544.32318	46	
544.36072	70	
555.26622	78	
573.23724	86	
574.28150	58	
585.25096	74	
602.25321	60	
646.33985	60	
772.31852	206	1+
END IONS

###FS:    #m/z: 387.17863 #charge 2+
###MS: 2342
###MSMS: 2343
BEGIN IONS
TITLE=Cmpd 142, +MS2(387.1786), 23.0eV, 19.8min #2343
RTINSECONDS=1185.91
SCANS=2342-2343
PEPMASS=387.17863	85930
CHARGE=2+
165.90326	102	
174.40430	36	
197.09462	106	
207.08637	184	
208.07627	184	
209.07161	170	
212.12009	112	
213.09048	318	1+
213.13033	102	
215.08726	136	
215.12458	86	
215.17878	78	
217.07920	106	
217.13497	184	
217.24104	108	
221.09355	104	
223.08575	84	
225.09752	1786	1+
225.14800	82	
226.22293	88	
230.11161	1272	1+
234.12575	88	
234.17948	122	
235.14006	92	
236.12292	74	
240.11489	68	
242.08431	74	
242.12119	98	
244.11172	96	
245.12192	206	
246.12604	84	
246.87661	68	
246.90897	90	
247.23144	88	
248.12865	76	
253.08402	72	
257.15706	92	
258.14270	52	
260.10907	452	
261.18043	132	
264.94142	96	
267.04920	98	
267.11783	72	
268.09241	104	
268.14588	86	
272.95134	86	
275.12884	86	
278.11924	528	1+
278.18211	90	
285.13931	250	
286.17127	88	
287.14880	76	
287.20678	76	
288.18710	62	
293.13803	104	
296.13325	952	1+
306.11355	64	
308.17301	112	
309.09192	74	
309.83028	82	
309.98619	84	
311.19867	32	
312.19497	96	
313.12163	222	
315.19654	90	
319.13893	40	
319.84102	46	
321.59652	38	
322.11476	78	
324.11967	124	
326.17938	60	
332.83110	94	
335.18087	82	
335.22915	32	
336.12872	76	
336.92332	50	
337.12757	120	
339.16498	62	
340.85935	76	
342.13637	84	
343.00121	60	
343.15127	70	
350.17746	50	
351.17214	164	
351.21476	98	
353.99223	38	
354.14990	224	
361.15940	84	
362.13557	84	
364.83940	58	
364.90593	116	
365.17492	90	
368.17630	100	
368.83181	90	
368.88207	244	
369.18354	250	
369.22733	120	
371.13537	82	
372.16334	988	1+
376.00461	40	
376.27355	106	
377.16835	636	1+
380.35404	48	
385.21465	116	
386.18461	56	
386.97846	64	
387.16291	166	
387.20298	94	
388.15328	84	
388.25833	56	
390.18241	48	
395.16907	106	
395.84352	70	
397.17340	76	
397.20132	110	
398.18229	56	
399.04608	48	
400.21253	32	
405.85265	136	
410.17536	232	1+
412.91396	92	
414.20612	88	
415.20056	396	
419.20871	92	
425.17624	60	
434.08044	98	
443.18736	282	1+
443.23854	82	
447.01124	72	
458.19435	40	
466.17956	44	
481.23911	60	
485.22726	120	
498.23442	78	
516.27084	64	
516.43234	42	
526.24302	96	
527.23052	138	
527.32141	72	
528.42896	44	
544.23912	86	
546.27207	92	
581.24892	82	
602.29192	70	
611.32265	140	
625.32217	98	
638.30006	80	
673.31429	66	
725.51522	76	
END IONS

###FS:    #m/z: 387.17877 #charge 2+
###MS: 2346
###MSMS: 2347
BEGIN IONS
TITLE=Cmpd 143, +MS2(387.1788), 23.0eV, 19.8min #2347
RTINSECONDS=1187.66
SCANS=2346-2347
PEPMASS=387.17877	86978
CHARGE=2+
207.07936	94	
208.07815	86	
209.07612	84	
211.10319	50	
212.12793	118	
212.17819	50	
213.08575	226	
216.10822	98	
217.08188	74	
217.14571	64	
218.14479	78	
219.11467	104	
224.98403	38	
225.09526	1236	1+
225.22518	40	
225.27166	102	
225.84366	94	
226.12759	82	
227.11610	66	
229.16194	114	
230.11249	1446	1+
231.29897	106	
232.12161	126	
234.13564	86	
235.10090	102	
237.14182	102	
239.09212	126	
240.94307	84	
242.13741	82	
242.17833	134	
243.12705	86	
243.21455	74	
245.14300	80	
247.15360	88	
248.12864	390	1+
250.94351	132	
257.07889	64	
257.13690	354	
258.14195	358	
259.17740	42	
260.11547	330	
260.90549	92	
261.11159	140	
264.12132	172	
266.10858	142	
267.13316	76	
268.14896	218	1+
271.22167	50	
273.10760	102	
274.94128	86	
274.98004	78	
275.16764	64	
278.12156	658	1+
283.17181	74	
285.12964	452	1+
286.88120	76	
287.14486	58	
294.12695	70	
295.14752	108	
296.13023	1640	1+
296.21684	70	
296.39326	42	
298.94923	50	
306.18417	74	
308.14446	170	
313.12837	304	
314.93476	48	
316.08758	82	
320.51011	64	
322.10993	66	
322.18418	62	
322.82609	90	
325.15602	226	
328.16698	36	
329.17472	94	
330.82938	38	
336.13130	92	
336.82375	108	
338.18758	100	
341.14112	62	
342.15251	144	
342.98070	90	
344.16026	108	
345.22254	76	
346.16508	52	
351.18039	150	
352.21577	78	
353.14766	112	
354.14883	310	1+
356.09910	90	
356.16366	152	
358.85666	82	
360.17531	68	
362.15299	36	
364.12816	86	
369.19697	78	
370.09722	32	
370.19170	120	
370.32247	32	
370.43515	40	
371.02488	46	
371.12010	96	
372.16149	970	1+
372.34647	116	
373.29958	90	
374.16668	92	
374.71214	40	
377.18208	242	
377.27247	32	
378.18628	200	
379.17164	356	1+
386.15977	74	
386.89118	94	
387.11303	50	
388.19384	40	
388.97606	68	
389.17763	128	
397.18437	280	
401.13714	58	
408.93842	118	
415.20024	100	
416.20765	58	
417.22040	102	
431.88838	66	
441.31749	50	
443.19498	510	1+
444.26158	46	
445.21274	68	
446.21676	90	
471.24778	120	
498.23662	52	
499.23384	74	
514.26422	74	
516.25020	64	
516.29867	100	
527.25207	40	
529.31999	74	
531.73468	56	
543.32697	40	
544.31331	46	
568.14992	66	
574.28053	74	
590.25467	106	
601.29229	60	
608.27367	70	
655.36361	72	
771.45837	204	1+
END IONS

###FS:    #m/z: 387.17875 #charge 2+
###MS: 2350
###MSMS: 2351
BEGIN IONS
TITLE=Cmpd 144, +MS2(387.1788), 23.0eV, 19.8min #2351
RTINSECONDS=1189.39
SCANS=2350-2351
PEPMASS=387.17875	92186
CHARGE=2+
205.11153	104	
207.08515	162	
208.06569	48	
209.07464	122	
212.13639	78	
213.08797	352	
217.14154	196	
219.14133	72	
221.12427	90	
221.21567	92	
225.01600	40	
225.09845	1330	
225.18112	108	
225.26010	62	
225.29862	62	
226.12215	130	
227.10826	106	
230.11385	592	
230.17001	54	
230.26787	42	
230.36916	42	
230.99008	70	
231.09777	118	
232.12502	66	
234.09024	100	
234.13045	370	
235.11684	76	
236.09958	86	
239.12850	118	
240.10650	122	
242.13828	56	
243.11596	102	
245.12374	76	
245.19203	110	
248.12995	98	
249.11222	70	
250.13067	60	
253.01182	40	
254.11124	102	
255.14688	104	
256.90384	114	
257.14158	518	1+
258.92719	100	
259.93940	42	
260.11745	384	
261.09516	150	
265.12448	96	
266.11852	92	
266.14861	116	
267.12486	82	
271.14519	94	
273.08014	62	
273.13651	76	
276.10500	130	
278.12738	360	1+
278.16472	54	
280.14400	54	
285.13171	256	
286.13623	126	
287.17612	70	
288.12763	96	
289.18607	116	
291.11867	128	
295.11478	62	
296.13415	938	
296.28089	102	
297.13744	508	
299.20248	70	
300.55655	74	
304.97266	54	
306.14736	98	
308.13937	276	
308.89897	82	
309.86051	66	
311.14135	196	
314.64178	48	
314.92710	40	
314.95714	70	
315.19198	74	
316.90533	264	1+
322.11520	188	
323.80202	34	
325.14376	52	
329.85593	100	
330.92634	86	
335.96145	52	
336.91427	76	
339.21296	70	
342.25175	66	
343.14486	86	
343.20518	82	
344.12905	36	
350.88119	62	
351.17173	134	
352.14973	278	1+
352.20006	116	
354.51961	56	
358.84508	54	
359.20271	86	
360.15189	96	
361.14714	42	
362.94101	102	
363.22577	46	
364.19231	36	
364.90862	84	
368.87519	162	
369.18324	296	1+
369.29266	94	
370.91955	80	
371.88466	44	
372.15989	962	1+
372.26590	74	
377.17365	292	
377.24617	112	
377.32263	74	
378.18088	162	
379.15974	124	
382.12838	104	
386.16849	88	
386.21235	272	
386.89135	100	
387.13887	82	
387.22308	130	
391.87640	156	
397.15466	120	
397.20495	122	
398.17508	58	
400.16359	88	
406.90111	40	
407.18751	102	
408.16666	70	
410.18595	106	
411.25633	110	
415.20396	324	1+
423.17354	94	
425.18750	106	
443.20204	146	
443.26400	42	
444.18650	112	
444.23962	82	
471.20430	104	
472.23072	72	
497.45167	40	
498.23565	184	
511.94399	80	
516.24780	184	
526.22072	120	
544.30168	62	
560.22264	76	
566.23579	82	
573.27425	52	
602.25975	44	
627.26688	76	
646.31134	86	
673.29992	76	
673.40641	102	
696.28405	60	
END IONS

###FS:    #m/z: 387.17886 #charge 1+
###MS: 2355
###MSMS: 2356
BEGIN IONS
TITLE=Cmpd 145, +MS2(387.1789), 23.0eV, 19.9min #2356
RTINSECONDS=1191.63
SCANS=2355-2356
PEPMASS=387.17886	99976
CHARGE=1+
188.71386	72	
206.15451	98	
207.87730	72	
208.06955	88	
208.09665	80	
213.08711	218	
213.12563	88	
217.14129	254	
222.11196	122	
222.55590	94	
224.96131	40	
225.09774	1590	1+
225.16465	116	
226.15217	62	
227.12406	54	
230.11050	1118	
230.22894	38	
230.56850	32	
231.09372	90	
232.40190	80	
232.43749	52	
233.27624	34	
234.13231	188	
235.12318	116	
240.12791	108	
242.12429	176	
243.00538	98	
243.11116	64	
245.12873	198	
247.12324	52	
248.11609	224	1+
253.08813	78	
257.13998	728	1+
260.11400	206	
260.18858	78	
261.09505	208	
262.11635	182	
266.11742	172	
267.06597	86	
269.71203	92	
272.09315	108	
273.14738	116	
274.15903	74	
277.09520	54	
277.17155	84	
278.12499	406	
279.12873	238	
284.11680	58	
285.13034	422	1+
286.99807	116	
287.03775	72	
290.16059	86	
291.07381	122	
295.11925	52	
295.65584	46	
296.13113	1578	1+
296.35150	64	
299.09754	108	
300.09300	98	
304.09079	74	
306.12905	88	
308.13537	84	
308.24144	110	
309.15727	86	
311.15700	100	
312.99348	78	
313.13724	66	
313.86897	36	
314.16214	96	
315.08021	102	
315.30231	78	
316.10433	50	
316.88198	60	
318.11111	106	
319.04296	60	
322.11657	142	
324.12704	170	
326.15238	72	
327.15244	118	
330.61593	42	
332.17402	64	
334.06192	76	
336.11779	152	
336.93952	144	
337.14689	94	
341.05409	98	
341.18968	84	
343.17702	68	
345.86640	92	
350.88547	82	
351.16971	244	1+
351.20971	128	
351.26340	76	
353.19036	78	
354.15550	118	
354.91499	106	
355.15299	102	
356.18879	72	
356.94784	92	
357.16932	88	
357.61677	50	
358.82876	66	
360.15279	120	
364.90413	72	
365.20087	74	
365.36129	60	
369.18538	202	
370.20061	84	
371.96705	50	
372.16697	1096	1+
372.24200	36	
372.42163	32	
377.17941	266	
378.21186	70	
379.16564	224	1+
379.85321	36	
380.22614	94	
381.76401	34	
383.18030	78	
385.18035	274	1+
386.88718	196	
387.22352	96	
387.84338	34	
387.92671	62	
388.22080	72	
388.83665	76	
388.89331	86	
END IONS

###FS:    #m/z: 387.17870 #charge 2+
###MS: 2358
###MSMS: 2359
BEGIN IONS
TITLE=Cmpd 146, +MS2(387.1787), 23.0eV, 19.9min #2359
RTINSECONDS=1192.82
SCANS=2358-2359
PEPMASS=387.17870	106198
CHARGE=2+
205.07738	82	
207.08269	126	
208.08079	76	
208.14999	72	
212.10473	138	
213.14689	116	
214.13372	144	
221.10543	122	
222.09749	94	
222.16787	48	
224.12608	56	
225.09801	1702	1+
226.15753	148	
230.11068	1238	1+
231.17544	86	
232.13106	114	
233.10680	66	
234.13457	292	
239.07097	110	
240.11073	70	
240.17575	74	
242.11742	74	
245.12917	110	
246.16203	110	
247.14003	56	
248.11334	202	
250.12598	94	
251.14756	94	
253.09601	50	
254.15848	92	
257.13709	578	
259.10900	82	
260.11689	144	
261.11707	96	
266.12591	102	
268.14319	84	
273.13695	94	
274.13559	76	
274.90205	100	
278.12089	554	1+
281.25328	80	
283.07407	84	
283.14947	110	
284.09909	66	
284.24975	106	
285.13264	318	1+
286.16384	134	
288.09711	48	
290.11474	98	
291.11726	86	
293.18214	78	
295.86022	74	
296.13096	2064	1+
298.13065	102	
299.05392	84	
301.14416	60	
306.12035	62	
307.10338	94	
308.14065	128	
308.92286	80	
308.96081	86	
309.14572	92	
313.13236	168	
314.97598	90	
315.13600	52	
315.89557	84	
321.16386	60	
323.10604	70	
323.68657	52	
324.13387	82	
324.89596	50	
325.03957	92	
325.12303	80	
326.17006	80	
333.16468	120	
334.16901	60	
336.13466	98	
336.16729	128	
336.91570	88	
337.13762	50	
344.12524	104	
344.17858	68	
344.92100	60	
345.94031	94	
346.21310	68	
350.87664	64	
351.17518	80	
351.21097	82	
353.14976	174	
354.15610	124	
354.32265	78	
357.17022	120	
358.91381	76	
360.15009	96	
361.15625	82	
363.83708	56	
364.93457	70	
368.88796	82	
369.00529	74	
369.18745	110	
370.15366	56	
370.87366	64	
372.16050	1150	1+
372.26043	148	
372.81293	42	
377.17208	66	
378.17010	84	
379.17188	198	
380.11444	124	
380.16435	120	
381.18484	80	
382.14508	62	
382.84206	88	
382.93075	64	
386.20031	62	
386.85571	78	
386.90814	68	
387.01650	76	
388.16872	46	
388.23624	72	
388.55115	46	
389.18375	54	
392.85040	64	
393.79819	126	
397.18382	394	1+
398.23899	84	
400.15461	84	
405.76291	44	
407.18692	92	
409.15124	64	
410.18308	302	1+
415.20459	122	
425.28338	76	
425.33199	56	
427.19447	102	
433.14589	94	
443.31987	80	
444.19332	192	
472.22416	128	
479.19233	42	
499.42148	62	
503.23067	68	
508.24925	56	
516.28555	82	
526.23234	100	
542.24491	70	
545.24993	72	
548.31385	112	
550.22683	54	
563.25966	84	
565.26149	58	
565.74992	60	
567.24978	54	
584.23638	52	
594.31943	64	
596.84075	62	
601.27440	74	
617.31151	66	
END IONS

###FS:    #m/z: 387.17880 #charge 1+
###MS: 2361
###MSMS: 2362
BEGIN IONS
TITLE=Cmpd 147, +MS2(387.1788), 23.0eV, 19.9min #2362
RTINSECONDS=1194
SCANS=2361-2362
PEPMASS=387.17880	109812
CHARGE=1+
153.89100	96	
208.07500	62	
211.15802	110	
212.14129	176	
213.09398	144	
213.52265	44	
217.12603	126	
218.05008	48	
221.11716	106	
225.10152	1554	1+
225.17668	96	
229.15514	124	
230.11194	994	1+
230.20739	124	
230.25726	100	
230.29618	78	
232.92599	100	
233.03459	118	
233.52039	30	
234.14452	178	
235.09276	68	
239.10645	106	
240.09101	102	
240.12818	44	
240.66461	72	
242.11691	130	
243.13499	118	
245.11650	330	1+
251.10797	66	
252.13963	74	
253.10743	56	
257.14103	384	
257.37964	32	
258.14134	172	
260.02762	48	
260.12084	204	
263.03456	96	
266.12184	184	
266.16742	34	
266.99745	86	
267.16423	58	
268.13531	184	
274.34916	94	
277.76551	34	
278.12675	226	
279.12678	190	
285.13049	434	1+
290.12388	66	
292.90908	36	
293.10140	40	
296.13236	1442	1+
296.21774	128	
299.05811	54	
301.63383	44	
305.09144	114	
306.11479	200	
308.15856	82	
309.01572	28	
309.15486	68	
309.18620	58	
309.76042	50	
312.14974	124	
314.13775	66	
314.95396	36	
315.19461	72	
320.91846	62	
321.12162	90	
321.16417	66	
322.11402	104	
322.33375	38	
323.16642	104	
323.59072	48	
324.12196	58	
324.71905	28	
325.16110	92	
326.16183	82	
332.08298	92	
335.88971	70	
336.12092	62	
336.91066	100	
336.95054	164	
337.12720	100	
339.04433	108	
339.16737	130	
340.16276	74	
341.14890	74	
346.16574	82	
346.93982	176	
351.19520	102	
354.15782	128	
354.21422	62	
354.83921	38	
359.20739	36	
360.17391	60	
362.11123	36	
362.38499	60	
363.90581	60	
364.89496	46	
367.18045	68	
368.94505	88	
369.18096	430	
369.89886	96	
371.82446	34	
372.16117	1108	1+
373.40046	44	
377.16660	182	
377.30373	48	
378.15497	94	
379.17001	274	
380.22094	48	
382.92921	86	
386.19517	82	
387.09722	74	
387.18015	44	
387.22351	156	
388.20079	116	
388.23654	102	
END IONS

###FS:    #m/z: 387.17884 #charge 2+
###MS: 2364
###MSMS: 2365
BEGIN IONS
TITLE=Cmpd 148, +MS2(387.1788), 23.0eV, 19.9min #2365
RTINSECONDS=1195.18
SCANS=2364-2365
PEPMASS=387.17884	114708
CHARGE=2+
194.02349	122	
197.09357	104	
207.08611	224	
207.94996	36	
208.09068	180	
208.12640	84	
212.11669	150	
213.08460	486	1+
214.15209	120	
215.07971	122	
215.15298	112	
217.14838	62	
221.85615	48	
223.09420	70	
225.09913	1598	1+
225.22845	104	
225.26396	112	
228.89653	74	
230.11953	756	1+
230.16767	136	
230.21299	136	
230.90689	76	
232.11982	70	
232.45946	34	
234.08613	52	
234.13066	476	1+
234.19851	56	
237.13360	174	
240.11892	88	
243.14722	104	
245.12650	92	
248.10742	398	1+
248.98877	88	
250.06029	64	
251.16175	98	
254.86610	138	
257.13224	158	
258.14194	124	
259.84899	42	
260.12025	164	
266.79547	40	
267.12967	88	
268.13718	426	
272.13416	142	
272.98159	112	
278.12361	586	1+
278.16989	98	
281.13376	98	
281.99735	50	
283.89735	98	
284.08722	80	
285.13595	768	1+
289.01079	82	
289.10535	90	
294.11384	88	
295.11146	116	
296.13100	1468	1+
296.21353	82	
296.86425	72	
298.12835	118	
299.85691	40	
300.10799	72	
302.12059	114	
303.15844	78	
305.09934	84	
305.19119	94	
306.10201	104	
308.13070	134	
309.16022	58	
311.12098	136	
313.13363	78	
313.19906	88	
314.85902	68	
314.95435	70	
316.13769	110	
317.16620	106	
317.91000	88	
322.11940	82	
325.16631	66	
325.30796	74	
326.19957	102	
326.37532	50	
327.14365	102	
328.17933	44	
330.16704	78	
330.35376	86	
344.93856	80	
346.90805	76	
350.71359	76	
350.84692	72	
351.02409	100	
351.18162	78	
354.15402	88	
354.20933	38	
355.14859	76	
355.18413	80	
358.01430	88	
359.10966	72	
360.18340	86	
360.38786	40	
364.93928	74	
368.31308	52	
368.86878	106	
369.18049	126	
369.98768	82	
370.21972	82	
370.85732	86	
371.13593	144	
372.16056	734	1+
372.22401	212	
377.18891	220	
378.18536	92	
379.16630	72	
380.12853	48	
383.12431	58	
386.15426	50	
386.19410	84	
386.87813	132	
387.01104	74	
387.13927	62	
387.23547	110	
388.03369	52	
388.16450	88	
388.22614	38	
397.18730	150	
398.17687	54	
401.04252	108	
404.88426	74	
405.87015	128	
406.16092	34	
410.17094	122	
411.18083	150	
415.20606	250	1+
415.26158	104	
415.40918	90	
425.19209	100	
432.14005	38	
443.23644	252	1+
443.34358	106	
446.62870	114	
459.20221	120	
469.19839	100	
470.21827	56	
477.21489	60	
499.22573	64	
526.23205	96	
531.20730	108	
540.25758	44	
544.23427	102	
545.27109	130	
552.25780	112	
582.87812	38	
583.28401	84	
584.23134	46	
587.43216	36	
601.25546	56	
602.26632	56	
654.40351	90	
655.33479	84	
677.41962	86	
712.18841	104	
END IONS

###FS:    #m/z: 387.17875 #charge 2+
###MS: 2372
###MSMS: 2373
BEGIN IONS
TITLE=Cmpd 149, +MS2(387.1788), 23.0eV, 20.0min #2373
RTINSECONDS=1199.04
SCANS=2372-2373
PEPMASS=387.17875	124162
CHARGE=2+
197.10511	126	
203.24177	68	
207.10106	92	
208.08613	234	
209.10202	122	
212.11513	94	
212.20505	102	
213.08424	534	1+
214.11077	52	
214.22871	70	
217.08037	194	
217.12193	100	
217.15657	102	
218.13306	110	
220.74681	60	
221.05105	58	
224.50432	98	
225.05149	116	
225.09673	2226	1+
230.11124	1318	1+
230.16750	94	
234.14213	156	
234.18511	92	
235.12012	82	
240.13240	104	
242.14284	134	
242.94410	88	
247.12844	90	
248.11708	310	
248.15294	100	
250.12611	70	
251.12807	68	
253.09576	88	
254.18812	58	
255.12978	80	
257.14683	150	
257.20314	100	
257.23214	88	
257.27863	120	
258.13612	204	
260.11500	520	
261.10186	66	
261.13894	60	
263.13709	64	
264.17143	160	
266.13424	66	
267.11372	74	
268.10123	54	
268.13708	128	
270.10893	68	
275.07295	116	
276.11474	62	
278.12449	636	1+
281.08486	64	
285.13383	218	
286.13572	124	
293.22747	70	
296.13289	1828	1+
296.19331	206	
296.26266	98	
296.53618	46	
298.74438	48	
300.11805	92	
302.17570	140	
302.44655	56	
304.14203	76	
304.22077	100	
306.10673	130	
308.12149	88	
309.04419	72	
309.14968	148	
310.89337	82	
313.12799	52	
318.15759	50	
322.10887	68	
322.14656	70	
324.11478	92	
325.18069	96	
327.91866	100	
327.97900	112	
333.19363	106	
333.89503	48	
334.95657	80	
335.16784	92	
336.13463	152	
336.87450	104	
336.91300	104	
344.15361	66	
346.89723	118	
350.84722	96	
351.19652	186	
352.91637	82	
354.15239	296	
355.13378	74	
360.15179	98	
361.16241	70	
362.15525	152	
368.87893	156	
369.18073	488	1+
370.94110	112	
371.75246	64	
372.16515	1558	1+
373.24355	120	
377.17622	674	1+
378.24847	62	
379.16637	318	1+
386.17725	68	
386.88700	94	
387.00435	60	
387.17143	94	
387.24230	86	
388.26317	54	
393.17146	84	
397.17495	372	1+
401.74375	122	
404.90689	94	
405.11706	80	
407.16092	74	
410.17931	140	
412.22075	84	
415.19892	170	
416.20256	72	
417.20543	54	
418.35373	60	
419.11250	82	
424.90401	66	
425.19874	92	
425.25070	60	
436.20149	60	
438.18182	82	
443.19856	758	1+
443.34395	106	
448.84368	72	
450.82163	70	
453.03201	52	
454.22988	130	
458.24547	86	
467.19470	140	
471.25485	72	
472.22004	66	
473.21184	84	
475.27084	70	
484.19245	64	
497.21112	58	
497.25853	88	
499.31604	64	
509.24024	118	
512.19387	64	
514.22364	78	
514.30717	190	
516.25506	88	
520.82628	68	
526.24522	90	
532.18249	80	
544.23341	122	
544.29551	86	
601.26808	78	
602.25378	64	
650.72053	100	
656.27924	70	
695.28779	74	
END IONS

###FS:    #m/z: 387.17879 #charge 2+
###MS: 2374
###MSMS: 2375
BEGIN IONS
TITLE=Cmpd 150, +MS2(387.1788), 23.0eV, 20.0min #2375
RTINSECONDS=1199.69
SCANS=2374-2375
PEPMASS=387.17879	129946
CHARGE=2+
158.50588	80	
188.54490	50	
198.29710	116	
207.03034	102	
207.08244	140	
208.07815	56	
208.14937	104	
210.12822	90	
212.11846	150	
212.24225	60	
213.08011	148	
217.07892	74	
217.12214	74	
219.11518	90	
221.09667	82	
222.16107	82	
224.81479	42	
224.97941	56	
225.09488	2464	1+
225.14744	140	
225.27963	36	
225.66639	40	
229.84739	64	
230.11170	1398	1+
232.11821	168	
233.09987	74	
233.12935	104	
234.14560	160	
235.13705	144	
241.12087	130	
244.05757	72	
245.16072	226	
248.10893	300	
249.64853	38	
249.84659	38	
252.13256	60	
253.08423	92	
253.15844	84	
254.11548	114	
257.13345	420	1+
260.12254	144	
261.12151	90	
265.12262	250	1+
269.07280	110	
273.09881	88	
275.85327	92	
277.12388	78	
278.12531	294	1+
282.11638	58	
282.83095	144	
283.16469	34	
284.97233	36	
285.13522	334	
285.21570	62	
287.13031	60	
290.11224	84	
291.15089	54	
292.11011	96	
295.11090	96	
296.13210	1978	1+
296.20544	102	
296.93644	58	
304.09207	74	
305.17871	68	
306.11049	86	
306.17478	72	
307.11763	68	
308.12697	164	
309.16029	118	
310.15856	66	
311.17036	128	
313.11545	86	
314.96496	156	
318.89794	88	
322.16224	56	
323.13458	78	
324.15168	142	
327.58693	50	
330.69307	194	
333.25806	50	
335.18215	54	
336.14981	88	
337.12799	100	
339.16899	100	
341.18942	126	
343.07331	86	
343.17153	94	
344.16494	106	
345.16866	70	
345.98438	76	
346.89382	106	
348.16550	80	
351.94438	38	
354.15019	58	
354.23399	94	
354.92054	112	
360.15211	204	
360.38343	38	
361.15040	146	
363.18978	126	
363.85086	74	
364.85441	98	
368.92339	44	
369.18224	314	1+
370.15044	48	
370.90746	80	
372.16182	1334	1+
372.25206	64	
372.50299	88	
373.20679	72	
375.18917	102	
376.87388	38	
377.17850	258	
377.25718	128	
378.17993	172	
378.37584	44	
379.18400	90	
380.16344	80	
382.13796	80	
386.17843	60	
386.22004	70	
386.31952	90	
386.84965	88	
387.18001	44	
387.25329	106	
388.22767	76	
397.11954	92	
397.17508	208	
398.17321	106	
400.16070	46	
401.15792	72	
402.15914	58	
405.17704	68	
406.94351	50	
408.18417	94	
409.20465	96	
410.16954	62	
411.19142	108	
415.19803	242	1+
425.20220	188	
427.22416	84	
443.20376	164	
445.19787	104	
453.21672	74	
471.18819	104	
472.21770	78	
475.23269	86	
497.21681	46	
497.30525	74	
498.27002	112	
510.21895	68	
515.23693	268	1+
516.24247	202	1+
517.33635	58	
526.21362	76	
544.24658	104	
545.24497	74	
584.24399	72	
585.33014	52	
601.28123	44	
602.25873	108	
END IONS

###FS:    #m/z: 387.17898 #charge 2+
###MS: 2377
###MSMS: 2378
BEGIN IONS
TITLE=Cmpd 151, +MS2(387.1790), 23.0eV, 20.0min #2378
RTINSECONDS=1200.89
SCANS=2377-2378
PEPMASS=387.17898	130806
CHARGE=2+
194.30581	108	
200.09573	100	
206.13578	92	
207.11239	70	
207.91107	56	
208.09728	94	
209.09716	88	
210.08971	128	
212.10697	66	
212.93639	102	
213.08443	622	1+
213.14288	218	
214.14779	104	
221.10530	76	
222.12098	112	
222.16966	80	
225.10016	1688	1+
225.34664	46	
227.74211	48	
228.16962	108	
230.11190	1080	1+
232.12148	196	
233.11546	162	
234.18711	120	
236.14782	66	
238.11428	78	
242.12164	92	
243.13216	132	
245.09889	92	
245.13318	214	
246.11766	94	
248.10650	102	
250.12190	102	
250.92354	102	
251.12712	58	
251.17054	68	
252.13256	52	
252.16899	120	
252.94037	58	
253.09977	78	
255.09606	62	
256.69777	52	
257.13888	236	
257.22305	48	
258.12151	82	
259.13801	64	
260.11445	224	
260.22569	62	
261.08636	62	
261.11672	108	
262.12867	194	
262.87281	116	
266.67508	102	
273.15110	88	
273.88396	60	
275.88694	78	
276.10078	82	
278.12505	600	1+
282.84527	88	
285.13931	254	
287.12140	80	
287.21869	82	
288.17137	82	
291.01543	50	
291.97474	116	
295.11802	186	
296.13247	1858	1+
296.30392	48	
300.13442	86	
306.11422	100	
308.13561	130	
309.13075	80	
313.11589	108	
315.90360	88	
317.80287	74	
319.11843	86	
321.12117	82	
322.10510	146	
322.19099	60	
323.18887	80	
324.12926	110	
324.16822	62	
325.16314	60	
335.15219	74	
336.12497	72	
337.12551	146	
340.17146	74	
340.99507	82	
346.88755	74	
347.17747	124	
351.18167	244	
352.15110	102	
355.15149	120	
356.89239	100	
359.16774	82	
360.15543	226	1+
363.87168	92	
364.82839	56	
364.91020	108	
366.97501	46	
367.41241	52	
367.83366	60	
368.83218	66	
369.18493	356	1+
369.23024	88	
369.90866	86	
369.98739	60	
370.15281	60	
372.16103	1832	1+
372.23536	94	
372.32492	78	
377.17313	264	
378.17328	692	1+
378.51400	58	
381.15934	72	
382.14695	142	
382.85665	82	
382.91054	48	
383.15523	98	
386.25158	92	
386.84065	70	
386.90824	88	
387.23545	70	
387.27640	84	
387.87321	82	
390.22447	90	
397.17616	218	
398.18309	422	
400.15904	54	
404.18270	82	
404.89695	76	
410.17049	100	
412.17417	80	
415.20821	384	
416.25711	74	
425.18109	114	
426.18973	88	
443.20094	168	
444.19908	244	
449.18902	46	
463.02500	108	
463.30781	88	
471.21747	250	1+
480.22674	98	
481.22554	112	
497.19415	104	
498.23511	132	
499.22716	74	
503.24241	76	
507.25076	82	
512.26049	60	
515.25483	72	
516.28030	110	
526.24821	126	
540.27595	76	
544.24433	78	
549.28313	128	1+
584.24307	72	
586.23706	102	
654.29433	96	
673.31947	46	
736.81539	162	1+
END IONS

###FS:    #m/z: 387.17900 #charge 2+
###MS: 2381
###MSMS: 2382
BEGIN IONS
TITLE=Cmpd 152, +MS2(387.1790), 23.0eV, 20.0min #2382
RTINSECONDS=1202.6
SCANS=2381-2382
PEPMASS=387.17900	141498
CHARGE=2+
202.11739	58	
207.08869	182	
208.07618	220	
213.08674	94	
213.12204	200	
217.14011	116	
221.14819	102	
222.10669	96	
225.05169	82	
225.09970	2648	1+
225.22109	102	
226.18417	78	
228.86842	70	
229.11580	60	
229.17165	66	
230.11279	1490	1+
230.27301	140	
231.21060	64	
232.93796	84	
233.10362	104	
233.13888	82	
234.13759	122	
234.22692	84	
234.94781	82	
235.10736	66	
236.08737	102	
236.14851	92	
239.92450	54	
240.16433	94	
242.13591	186	
245.13185	396	1+
247.00835	64	
247.12064	104	
248.13110	138	
249.07122	102	
250.00179	86	
250.12603	118	
251.14039	66	
253.08766	80	
254.12340	86	
257.14079	664	1+
257.18139	184	
258.28486	84	
260.11192	566	1+
264.17225	106	
268.14050	78	
271.09805	58	
272.17346	140	
273.96663	80	
278.12454	352	
278.17238	86	
279.11630	166	
285.13003	718	
288.11143	96	
290.10766	86	
291.99341	78	
293.15638	72	
294.15992	64	
295.14706	100	
296.13050	2082	1+
297.18867	58	
297.23428	62	
298.20024	120	
301.19140	114	
303.13965	72	
305.22338	86	
308.15241	74	
308.21774	90	
308.87675	96	
308.92834	84	
310.16955	80	
310.92621	72	
313.12807	104	
313.15982	70	
313.23555	106	
315.12627	92	
316.25034	100	
316.85709	80	
317.15171	98	
319.11363	80	
321.93110	74	
322.09667	60	
322.20351	108	
322.96368	138	
323.11813	66	
323.16621	60	
324.12347	138	
326.16642	96	
328.01491	68	
330.93014	68	
331.18936	102	
334.19295	74	
336.13027	104	
340.86023	114	
341.22338	64	
344.15306	134	
345.15823	102	
345.24692	118	
345.88703	102	
345.94041	114	
346.96612	60	
351.17302	168	
351.26869	66	
352.13900	132	
354.15398	104	
356.18253	64	
358.82569	80	
359.10382	56	
359.15365	138	1+
360.89848	74	
364.82946	92	
368.89825	64	
369.17831	78	
369.22526	90	
370.19037	116	
372.16397	1288	1+
377.17612	300	
378.17724	176	
379.16774	128	
379.21883	68	
386.85609	106	
387.19378	104	
387.37766	78	
388.18404	80	
388.24525	102	
388.88310	70	
393.18723	114	
397.18128	164	
398.20388	72	
399.17762	64	
400.15811	144	
408.23164	66	
411.16656	76	
415.20321	766	1+
422.26270	66	
425.39709	138	
426.19001	94	
442.22828	84	
443.19155	636	1+
443.29565	102	
449.16746	82	
452.22876	68	
454.18408	82	
466.21668	102	
467.21720	58	
469.22211	82	
476.22753	94	
481.12906	94	
483.18878	80	
484.12764	90	
497.19785	66	
498.40111	88	
516.24432	240	1+
539.23328	80	
545.24898	92	
556.34345	80	
601.27082	62	
655.30377	100	
656.30432	114	
672.30660	58	
737.73212	254	1+
750.33286	62	
END IONS

###FS:    #m/z: 387.17890 #charge 2+
###MS: 2383
###MSMS: 2384
BEGIN IONS
TITLE=Cmpd 153, +MS2(387.1789), 23.0eV, 20.1min #2384
RTINSECONDS=1203.26
SCANS=2383-2384
PEPMASS=387.17890	138452
CHARGE=2+
190.41200	116	
196.63349	160	
208.06844	234	
212.10872	80	
213.08746	196	
213.32257	76	
214.13330	90	
214.91044	102	
217.97408	52	
218.13622	130	
222.12938	54	
222.16107	102	
225.10076	2646	1+
225.17919	86	
225.22079	106	
225.55265	54	
230.07400	84	
230.11471	972	1+
230.22525	68	
231.35751	78	
232.11594	166	
232.97175	78	
233.99764	74	
234.12894	178	
234.16666	72	
235.09118	80	
236.16761	120	
240.08667	106	
241.13337	50	
242.12747	186	
243.12277	134	
244.67891	64	
245.13055	254	
248.12431	224	1+
250.08924	88	
253.10175	110	
257.13463	748	1+
257.18996	112	
257.22676	66	
260.12714	146	
261.11893	120	
265.11344	184	1+
267.16893	78	
268.13960	100	
269.11142	110	
269.16390	106	
276.11807	70	
277.17052	98	
278.12375	600	
279.10635	106	
280.09288	68	
280.12130	104	
283.10382	70	
285.13240	522	
290.12025	80	
296.02181	50	
296.13508	1692	1+
297.20194	78	
298.88087	80	
298.97244	54	
300.06573	62	
307.16277	78	
308.14283	124	
309.12608	120	
310.11616	118	
313.11682	198	
318.89335	74	
318.95894	84	
322.11237	108	
322.89232	134	
322.97323	102	
324.12173	318	1+
325.18920	104	
327.01991	80	
334.86431	104	
335.15288	118	
336.12075	84	
336.94278	82	
338.13104	136	
339.83648	62	
342.13563	116	
343.15134	76	
344.17085	156	
344.86558	68	
346.90671	74	
350.12445	88	
350.82701	84	
351.16862	52	
351.92823	60	
352.03811	56	
352.15565	180	
352.21132	172	
354.14708	108	
355.13966	118	
358.86481	116	
359.03344	78	
364.15358	76	
364.84447	70	
364.92368	52	
365.19128	74	
365.23177	86	
366.83881	88	
368.89798	142	
369.18657	576	1+
369.28597	142	
370.86737	114	
372.16157	1684	1+
377.18235	342	
377.26884	74	
377.32576	114	
377.51141	80	
378.07757	74	
378.18734	164	
379.16041	566	1+
380.20514	86	
381.84096	88	
382.92947	72	
386.89197	146	
387.17635	104	
387.21400	124	
388.21403	124	
388.29706	68	
388.89454	68	
393.57439	52	
393.89104	54	
395.19964	60	
397.17718	266	
397.24963	74	
400.14296	90	
404.87054	86	
407.06502	86	
408.20549	66	
410.18399	134	
411.17572	110	
415.21416	368	
417.19950	50	
417.77277	56	
428.20905	102	
441.26131	72	
442.26106	74	
443.19617	630	1+
445.21879	92	
451.17930	92	
469.20649	78	
470.18982	138	
472.57441	60	
480.23099	88	
486.25177	64	
497.20995	118	
500.23024	112	
502.26533	78	
515.24967	68	
516.24998	92	
527.23224	120	
528.37927	88	
584.24385	70	
584.40839	96	
593.27910	52	
620.23635	70	
642.30055	78	
707.25715	110	
END IONS

###FS:    #m/z: 387.17819 #charge 2+
###MS: 2385
###MSMS: 2386
BEGIN IONS
TITLE=Cmpd 154, +MS2(387.1782), 23.0eV, 20.1min #2386
RTINSECONDS=1203.92
SCANS=2385-2386
PEPMASS=387.17819	144064
CHARGE=2+
194.32088	72	
204.11947	134	
207.08459	94	
208.06882	116	
213.08452	314	
213.13033	96	
214.14034	142	
215.08193	80	
217.05900	140	
217.09859	96	
219.12710	100	
220.13781	102	
221.10500	104	
223.00793	114	
225.03375	84	
225.09659	1784	1+
225.12802	294	
225.22922	128	
226.20693	102	
227.09574	164	
230.11382	760	1+
230.18538	92	
232.11692	82	
233.11998	184	
234.15138	96	
235.08315	72	
235.15753	98	
240.11942	170	
241.15438	146	
242.15047	116	
243.13982	100	
244.11554	84	
245.12432	328	
248.10581	136	
248.62052	148	
249.03153	72	
249.08802	126	
250.12665	132	
251.09389	78	
252.13143	82	
254.09471	104	
257.13847	736	1+
260.11172	588	1+
260.16214	82	
263.13575	84	
268.14075	226	
269.13851	114	
273.00344	52	
273.14697	94	
277.12241	74	
277.90277	92	
278.12102	374	
279.00142	132	
279.04640	80	
279.12340	194	
283.09159	66	
285.13194	308	
285.18065	66	
286.12624	146	
286.93146	72	
289.11504	232	1+
290.03987	68	
292.15944	92	
294.25815	112	
295.11457	82	
295.67878	88	
296.13186	2558	1+
296.21763	134	
296.53855	52	
302.14048	78	
304.10098	76	
304.89939	106	
306.11863	404	1+
309.15199	150	
310.11064	70	
312.17239	80	
313.15705	90	
314.12889	132	
315.20277	194	
318.90848	76	
319.12410	80	
322.10554	170	
323.11064	102	
323.85164	80	
324.12637	80	
326.15556	74	
329.04180	96	
330.11960	104	
330.88428	74	
333.15669	134	
335.17180	108	
336.14806	290	1+
336.87050	82	
337.12633	68	
337.29924	54	
341.15288	264	1+
342.26600	84	
345.20318	62	
346.83328	80	
346.89227	72	
351.16388	344	1+
354.15943	178	
354.83846	82	
354.91478	98	
355.15208	232	
356.22229	82	
358.86034	110	
364.17858	78	
364.83470	84	
365.15111	104	
368.82703	78	
368.89417	110	
369.18858	170	
369.87657	54	
370.20434	174	
372.15825	1372	1+
372.23450	124	
375.16311	78	
377.17494	708	1+
378.60392	50	
379.16743	202	
380.24131	120	
382.17484	92	
382.93372	76	
383.00153	98	
383.14486	80	
386.23515	82	
387.13912	86	
387.24607	92	
395.18027	234	
397.18510	498	1+
403.27058	56	
407.21834	84	
410.17851	156	
411.20401	156	
413.18047	78	
415.10413	52	
415.20592	134	
418.64979	66	
423.35319	64	
425.18349	348	1+
441.17874	62	
443.20472	266	
443.43819	88	
444.19546	158	
444.24592	74	
449.17244	74	
453.17852	78	
472.22358	98	
494.07602	52	
497.22605	182	
499.24385	82	
512.16439	100	
514.22516	114	
516.24409	84	
517.25855	60	
544.24546	98	
562.28724	64	
570.31891	108	
571.25952	82	
575.29016	74	
602.28456	70	
609.33629	86	
684.34356	70	
END IONS

###FS:    #m/z: 387.17898 #charge 2+
###MS: 2388
###MSMS: 2389
BEGIN IONS
TITLE=Cmpd 155, +MS2(387.1790), 23.0eV, 20.1min #2389
RTINSECONDS=1205.1
SCANS=2388-2389
PEPMASS=387.17898	142968
CHARGE=2+
198.11611	72	
207.11237	94	
208.06846	152	
209.07236	96	
212.11819	76	
213.08317	378	1+
214.12094	94	
215.13674	84	
216.12771	114	
217.13389	178	
224.11402	120	
225.09822	2570	1+
225.17171	168	
225.27916	88	
227.12033	94	
228.26929	66	
230.06490	80	
230.10981	1308	1+
230.58727	66	
232.11958	138	
232.18946	82	
234.14345	82	
235.05561	76	
235.08722	112	
236.09457	60	
240.10275	90	
241.13302	54	
242.11086	284	1+
242.16985	110	
244.14314	74	
245.16967	72	
245.20584	74	
247.00020	60	
247.15203	120	
248.11374	388	1+
253.00893	78	
253.09472	290	
255.10575	82	
256.91118	70	
257.13604	698	1+
257.26475	82	
260.11173	520	
262.13052	58	
266.12289	58	
268.13866	62	
270.95376	64	
273.13817	90	
275.12144	80	
275.23440	76	
277.69987	58	
278.12219	864	1+
282.83427	54	
285.13473	872	1+
287.16216	94	
290.14228	150	
291.13626	80	
294.11448	98	
295.11588	98	
296.13141	1840	1+
296.18852	178	
296.25859	82	
301.13237	62	
303.15088	92	
304.18437	100	
304.86992	72	
306.11306	158	
308.14327	174	
308.21453	58	
308.98826	114	
309.16033	72	
309.97290	94	
312.20152	86	
313.12846	60	
314.96614	104	
315.90856	114	
317.14213	64	
319.11404	88	
321.07898	100	
322.10492	72	
324.14329	66	
324.90120	114	
325.13425	86	
328.19854	66	
334.25080	74	
336.15428	70	
337.14177	92	
338.19259	54	
342.96340	62	
344.17865	122	
351.17797	226	1+
353.13167	94	
354.15851	252	
354.23778	68	
355.06818	68	
356.18478	92	
360.15082	202	
361.15598	76	
363.16279	74	
368.08631	60	
368.20867	100	
368.89751	96	
369.18267	356	
369.88176	104	
370.06464	70	
370.14492	100	
370.21632	104	
371.20713	74	
371.74912	54	
372.16821	908	1+
374.18372	120	
377.18014	416	1+
377.27648	72	
379.16154	150	
379.20352	66	
380.25724	70	
384.04498	92	
386.21175	94	
388.13317	74	
388.21924	144	
388.26282	64	
397.18927	216	
397.28137	128	
398.20777	160	
400.15305	98	
401.16849	116	
404.05009	74	
409.86856	90	
409.92683	76	
415.19576	66	
416.20380	212	
416.27291	74	
425.19219	106	
441.23360	62	
443.20318	332	1+
444.25001	100	
455.21197	82	
466.23079	86	
469.17764	54	
471.19743	74	
472.25825	80	
476.22080	74	
483.29199	72	
497.24669	62	
498.24673	58	
499.25707	96	
500.25944	74	
516.24022	74	
516.33254	74	
537.24127	122	
544.24536	84	
545.25680	62	
547.43046	82	
548.21687	108	
571.31429	82	
577.23605	82	
584.23575	68	
585.25208	54	
601.27512	110	
602.53739	94	
653.71829	138	
655.29317	112	
655.34387	62	
768.48128	148	
END IONS

###FS:    #m/z: 387.17855 #charge 2+
###MS: 2390
###MSMS: 2391
BEGIN IONS
TITLE=Cmpd 156, +MS2(387.1786), 23.0eV, 20.1min #2391
RTINSECONDS=1205.76
SCANS=2390-2391
PEPMASS=387.17855	145116
CHARGE=2+
189.86913	72	
205.06165	98	
206.15748	102	
207.08492	262	
207.62444	74	
208.07312	402	
208.10077	192	
208.13061	82	
212.11331	276	
213.08431	770	1+
213.13165	92	
214.15281	72	
217.09360	98	
217.15073	82	
218.14556	116	
225.09665	2330	1+
225.16525	198	
226.12098	158	
226.16929	86	
228.02635	84	
229.27073	78	
230.11318	1184	1+
232.11696	124	
233.10418	102	
234.13366	74	
235.08754	120	
235.12688	102	
239.10654	144	
240.12320	84	
241.14149	86	
242.10099	70	
245.14165	86	
245.17008	92	
248.11385	308	
248.91481	80	
249.13488	74	
250.13816	82	
251.13273	70	
253.00313	80	
253.08657	272	
254.14443	72	
256.14579	72	
257.13907	744	1+
257.39696	74	
259.16816	106	
260.10905	296	
263.05480	108	
266.11811	298	
267.13114	138	
268.13316	216	
269.25100	90	
276.09739	66	
277.97649	56	
278.12227	1236	1+
283.16764	96	
285.16103	92	
285.19870	104	
287.15840	110	
287.20784	84	
288.10981	86	
288.16841	72	
288.91442	86	
290.14344	154	
291.11612	162	
292.12730	136	
296.13097	2224	1+
296.19173	196	
297.20290	78	
297.90908	88	
304.09620	102	
306.12104	170	
307.10824	206	
308.13774	188	
309.13944	80	
313.12950	138	
314.15277	90	
314.93462	114	
315.20865	90	
316.02037	60	
317.16707	56	
320.90833	108	
323.11489	90	
325.12955	64	
326.16416	112	
330.97907	102	
333.16075	104	
334.17905	82	
336.17739	70	
336.25937	100	
337.13314	76	
338.84103	80	
340.93307	68	
341.13111	100	
344.16673	204	
350.14897	74	
351.17378	320	
351.25559	104	
351.29890	104	
351.88959	90	
352.18928	180	
352.26894	86	
354.15081	356	1+
359.17465	60	
360.14608	152	
362.15179	64	
364.91310	112	
368.19279	106	
368.87218	158	
369.18784	148	
370.19394	142	
370.90965	100	
371.19770	130	
372.16430	802	
373.16618	634	
375.58663	78	
377.18071	234	1+
378.87161	60	
379.17979	178	
380.16501	164	
386.21019	72	
386.30397	78	
387.22802	80	
387.26852	118	
387.34744	100	
388.24669	86	
397.17562	384	
397.26952	80	
397.35345	64	
398.20249	98	
400.14932	82	
410.17251	142	
415.20545	568	1+
416.25064	78	
425.20316	100	
443.19784	402	1+
444.24407	170	
448.09865	94	
454.18076	82	
455.22627	70	
472.18976	102	
473.20613	104	
475.25903	90	
479.20004	92	
485.18662	68	
498.20518	210	1+
514.22902	98	
516.38723	72	
535.12620	100	
541.24821	66	
544.32992	246	
545.25822	116	
549.20572	66	
565.28646	80	
584.23711	94	
587.34507	90	
599.33238	66	
626.16192	110	
637.27071	78	
644.41634	60	
655.32171	112	
672.29231	80	
END IONS

###FS:    #m/z: 387.17907 #charge 2+
###MS: 2392
###MSMS: 2393
BEGIN IONS
TITLE=Cmpd 157, +MS2(387.1791), 23.0eV, 20.1min #2393
RTINSECONDS=1206.42
SCANS=2392-2393
PEPMASS=387.17907	144320
CHARGE=2+
198.11000	90	
205.06225	118	
207.09095	120	
208.07651	58	
208.18112	92	
209.07249	108	
212.13543	102	
213.08315	390	
214.11802	96	
218.14943	148	
221.10591	174	
223.14766	68	
224.09833	116	
225.10007	1986	1+
225.15792	106	
225.21180	76	
226.04066	88	
229.13197	78	
230.11089	1310	1+
230.42141	60	
231.16208	110	
231.26283	90	
232.12405	150	
234.13612	156	
234.17563	84	
235.13127	58	
236.10852	108	
240.11560	72	
242.12130	162	
245.12749	138	
246.12563	88	
247.15336	86	
248.11326	70	
248.15643	124	
249.13439	78	
251.10701	98	
253.08900	128	
253.15420	100	
255.16033	94	
256.97051	64	
257.05500	140	
257.13700	364	1+
257.21875	88	
258.38190	70	
260.11746	196	
260.15023	78	
261.12407	106	
263.13404	56	
265.11539	306	1+
268.13169	328	1+
271.13165	92	
272.10604	110	
274.11879	82	
274.18491	84	
276.09336	72	
278.11961	738	
280.60506	58	
281.13742	98	
283.16752	118	
285.13734	480	
290.90448	76	
295.10711	168	
296.13221	2330	1+
298.88882	80	
299.12478	84	
300.16700	78	
300.92616	74	
302.12686	102	
306.11172	118	
308.12747	516	1+
311.16107	58	
313.12357	106	
313.22674	118	
314.12840	64	
314.26763	106	
315.18156	102	
316.19060	92	
318.11600	78	
318.91378	100	
319.11508	126	
324.12413	130	
326.17590	106	
326.83568	86	
327.19607	104	
333.15086	112	
336.13833	74	
336.91487	106	
337.14980	58	
338.17446	120	
341.14960	96	
342.15101	122	
342.19225	116	
344.16371	116	
344.20925	74	
345.25037	72	
350.94120	72	
351.17185	350	
352.15018	80	
352.91163	106	
354.06584	56	
354.16850	94	
354.92677	58	
360.17899	86	
361.05281	80	
361.16673	114	
362.15620	64	
364.81172	140	
364.89946	76	
368.14219	90	
368.82910	78	
368.87880	104	
369.18132	210	
370.18012	120	
370.27522	62	
370.87725	56	
372.16054	2118	1+
372.29531	78	
373.20584	154	
373.43037	94	
377.17970	544	1+
377.25116	80	
379.17527	188	
380.16497	148	
382.88886	62	
383.14509	72	
387.14523	86	
387.18510	274	1+
387.24326	96	
387.87600	74	
388.35452	110	
392.03308	60	
392.95493	64	
395.18090	72	
397.17447	644	1+
400.15426	96	
401.17467	60	
401.21620	102	
401.83825	114	
408.18280	72	
410.17351	134	
415.20269	680	1+
416.31642	88	
425.18706	72	
441.17790	64	
442.22126	60	
442.30439	76	
443.19870	512	1+
455.25464	148	
465.17546	58	
466.20030	64	
471.18543	104	
476.25805	88	
481.22054	144	
510.30010	76	
514.26648	74	
516.26011	152	
517.24934	126	
540.24665	64	
544.24254	172	
585.23407	74	
602.31844	78	
699.76104	88	
708.15005	102	
END IONS

###FS:    #m/z: 387.17872 #charge 2+
###MS: 2396
###MSMS: 2397
BEGIN IONS
TITLE=Cmpd 158, +MS2(387.1787), 23.0eV, 20.1min #2397
RTINSECONDS=1208.15
SCANS=2396-2397
PEPMASS=387.17872	159954
CHARGE=2+
207.08432	366	
208.10134	138	
209.06725	82	
212.08805	106	
213.09034	134	
215.09441	122	
217.11388	132	
217.15089	268	
221.08991	82	
221.12111	114	
222.09802	84	
224.06380	118	
224.63722	108	
225.05308	74	
225.09724	2724	1+
230.11108	1156	
230.15322	232	
230.19719	64	
231.13204	226	
232.12173	340	1+
235.09637	114	
239.11110	82	
240.16089	158	
242.11554	338	1+
242.16272	64	
245.13136	348	
246.13400	166	
248.11867	120	
250.08435	108	
250.13414	86	
252.11044	64	
253.08318	98	
257.14286	172	
257.23216	108	
259.15979	138	
260.11386	624	1+
260.17418	82	
261.15005	86	
266.11955	166	
268.13112	290	
274.93663	66	
275.13898	74	
276.09315	130	
276.90113	74	
277.14492	62	
278.11887	720	
279.13910	78	
280.19662	86	
285.13445	590	1+
287.17020	90	
288.15917	124	
289.13234	82	
290.90247	94	
291.08633	74	
293.16977	124	
294.84508	82	
295.15215	94	
296.13356	2822	1+
296.27489	108	
299.06224	120	
301.16736	68	
305.47684	62	
305.92611	80	
306.11110	132	
308.12585	112	
308.16136	134	
308.92899	136	
309.14570	66	
313.11903	86	
314.84333	126	
317.16518	66	
320.92868	84	
322.12986	74	
323.10495	92	
324.14358	132	
326.85007	108	
328.83782	120	
331.15608	80	
332.26000	86	
333.21846	118	
335.14312	102	
336.12392	194	
336.91905	94	
337.19946	76	
339.19004	60	
343.12345	62	
344.17392	132	
345.19279	100	
345.97056	64	
347.21052	68	
350.88711	64	
351.17232	186	
352.03745	100	
353.17217	94	
354.14843	202	
355.14901	92	
360.15690	300	1+
361.22238	66	
362.16997	146	
363.95668	98	
364.13182	84	
364.89900	96	
368.82717	88	
368.93061	96	
369.18292	638	1+
369.24061	118	
370.87780	78	
372.16143	1108	1+
372.26452	118	
373.23346	66	
377.17422	850	1+
379.21607	78	
381.17886	58	
382.14789	172	
382.90840	100	
385.24102	92	
386.21635	80	
386.84010	122	
387.09214	60	
387.19081	100	
388.18537	90	
388.83753	76	
389.04363	98	
392.92619	88	
393.19852	76	
395.17372	86	
397.13059	102	
397.18277	540	1+
399.20338	60	
401.20613	110	
410.17745	82	
412.16817	120	
415.20464	422	1+
425.18403	194	
426.20121	72	
427.21936	118	
438.14339	104	
441.18305	80	
442.21540	84	
443.19548	1098	1+
443.28926	104	
443.33108	58	
445.26448	120	
454.20672	86	
467.23988	86	
471.20487	80	
472.22164	74	
473.23871	128	
477.16750	62	
479.20099	74	
516.28466	88	
517.24781	108	
518.34580	68	
526.24349	116	
527.23452	92	
531.27636	66	
544.24549	72	
579.46509	84	
585.24057	68	
601.26820	86	
602.26438	98	
637.43603	66	
672.43616	62	
END IONS

###FS:    #m/z: 387.17902 #charge 2+
###MS: 2398
###MSMS: 2399
BEGIN IONS
TITLE=Cmpd 159, +MS2(387.1790), 23.0eV, 20.1min #2399
RTINSECONDS=1208.8
SCANS=2398-2399
PEPMASS=387.17902	151942
CHARGE=2+
203.10837	80	
207.08644	278	
208.07158	440	1+
208.16834	134	
209.14381	122	
212.11274	58	
213.08461	466	
213.16154	70	
215.10562	88	
217.12799	236	
219.18762	78	
222.17307	52	
223.10597	94	
224.14642	90	
225.09696	2748	1+
225.19235	80	
227.14838	62	
228.06340	110	
230.11847	806	1+
232.11318	178	
234.13514	388	
235.08931	108	
238.96491	86	
240.12505	54	
242.11795	572	1+
243.15261	86	
247.00747	80	
247.17457	74	
248.11459	266	
250.09273	90	
250.15515	58	
252.14774	70	
254.09868	96	
255.15548	84	
257.14304	226	
258.13738	188	
260.11111	888	1+
260.20570	74	
260.38326	68	
263.13576	72	
265.14365	396	1+
266.11576	234	
266.14609	274	1+
266.84645	106	
268.13916	108	
268.22114	78	
269.15917	128	
270.13851	58	
271.11422	68	
271.17587	70	
274.16180	78	
276.11407	66	
278.12280	914	1+
278.25157	82	
278.94990	88	
283.11407	104	
285.13510	410	1+
285.20269	82	
285.89145	90	
286.16767	124	
287.12070	70	
287.19361	100	
287.57732	76	
288.16387	194	
289.06159	52	
291.12200	118	
294.11421	80	
294.83108	94	
296.13016	2448	1+
299.07663	138	
302.09783	92	
302.20337	78	
303.15889	102	
303.20010	82	
306.10998	202	
308.13407	360	
309.13094	170	
310.15395	118	
311.15685	88	
313.21843	56	
314.16971	86	
318.89815	114	
319.11463	78	
321.17684	90	
321.92592	62	
322.11178	112	
322.15314	96	
323.11871	132	
324.13381	62	
326.16489	238	1+
333.88882	72	
336.13244	94	
339.27255	58	
341.17456	70	
342.10735	124	
342.19011	68	
344.16045	64	
345.96933	108	
346.19351	86	
346.93827	100	
349.15631	100	
351.16928	738	1+
354.15281	320	1+
354.28203	114	
359.84689	120	
360.15516	104	
361.16097	76	
364.90200	190	
364.94596	82	
365.06422	80	
365.21110	74	
368.88574	268	1+
369.18547	518	1+
369.96351	68	
372.16388	1826	1+
372.27882	132	
372.97922	64	
377.17752	476	1+
377.26736	92	
379.16936	286	
380.16087	140	
380.22160	100	
382.13920	106	
386.17917	64	
386.86593	118	
387.16432	74	
387.24879	72	
388.24006	80	
389.15242	52	
395.16825	96	
397.17889	364	
398.18290	220	
400.15315	102	
405.17020	76	
406.13866	116	
407.16559	78	
410.17650	258	1+
415.19972	256	
416.21030	128	
429.22996	98	
437.20558	84	
438.17170	56	
441.22114	80	
443.19587	726	1+
444.31170	122	
454.20690	76	
455.21117	70	
463.22343	52	
465.19681	56	
469.26207	64	
471.23164	90	
474.28794	94	
486.24104	72	
497.23475	80	
498.20163	86	
499.24133	214	
500.28416	74	
503.23897	100	
508.21660	78	
512.25495	74	
514.30587	88	
516.25006	88	
584.25321	54	
589.37711	84	
598.74677	90	
601.26462	80	
653.59527	68	
659.30912	78	
740.37308	72	
END IONS

###FS:    #m/z: 387.17930 #charge 2+
###MS: 2401
###MSMS: 2402
BEGIN IONS
TITLE=Cmpd 160, +MS2(387.1793), 23.0eV, 20.2min #2402
RTINSECONDS=1209.96
SCANS=2401-2402
PEPMASS=387.17930	164778
CHARGE=2+
206.15064	76	
208.07974	192	
208.12292	98	
213.09023	286	
214.11200	26	
216.13964	102	
217.55935	34	
218.10959	98	
218.15587	80	
219.11824	106	
221.10387	172	
222.04377	92	
222.17207	72	
224.96895	30	
225.10319	910	1+
225.77205	46	
229.13941	30	
229.62719	38	
229.82248	36	
230.11031	1466	1+
230.16070	114	
230.27341	30	
230.54417	126	
231.14596	132	
231.17499	100	
233.66803	46	
234.14595	114	
237.42499	26	
241.15462	236	
242.10617	88	
243.12294	98	
245.13442	78	
247.11234	108	
247.15375	74	
247.19899	68	
248.06006	28	
248.12862	122	
250.14246	84	
251.07750	104	
251.19780	64	
252.12306	76	
254.96860	30	
257.14283	296	1+
260.11338	296	
261.10035	72	
265.12546	58	
265.34989	32	
266.12502	50	
268.13611	96	
274.12485	50	
278.12456	564	1+
278.19957	72	
278.43634	24	
278.53067	20	
280.14436	94	
285.13461	500	1+
285.27558	64	
292.91773	84	
295.77921	40	
295.94566	40	
296.13450	1026	1+
296.92355	118	
297.08079	46	
297.19433	42	
297.75117	24	
298.10223	34	
299.04940	94	
299.15187	74	
300.52851	20	
304.12030	120	
305.05070	102	
306.11597	68	
307.12201	50	
308.15489	194	1+
308.87863	74	
313.12094	98	
315.88136	88	
317.11985	130	
319.18094	64	
321.17228	52	
323.12449	72	
324.14017	94	
325.13441	90	
327.70486	102	
328.85689	102	
334.14407	100	
334.42496	26	
335.87035	74	
336.13140	84	
336.60413	18	
342.82667	60	
343.00988	84	
346.92842	62	
350.87597	84	
351.17654	120	
352.16978	70	
353.14617	148	
354.17104	46	
354.22868	104	
357.18186	76	
360.14976	104	
361.16139	48	
363.16114	74	
368.14695	52	
368.91380	84	
369.18760	284	
369.87380	80	
370.14623	92	
370.87425	88	
372.16311	648	1+
372.38145	30	
373.28694	34	
377.13607	64	
377.17923	252	1+
377.93879	20	
379.15965	444	
380.21610	68	
382.14473	132	
383.13839	24	
386.40759	40	
387.20915	132	
396.16092	82	
397.17704	442	1+
397.28057	58	
397.47920	34	
415.20329	84	
438.16756	58	
443.21139	108	
443.28095	82	
444.21643	72	
449.21903	76	
454.17996	88	
471.23738	106	
497.21114	42	
498.25312	82	
499.25993	100	
514.24728	80	
514.36186	60	
516.24972	74	
526.23308	216	1+
602.28638	58	
672.28555	128	
END IONS

###FS:    #m/z: 387.17966 #charge 1+
###MS: 2404
###MSMS: 2405
BEGIN IONS
TITLE=Cmpd 161, +MS2(387.1797), 23.0eV, 20.2min #2405
RTINSECONDS=1211.13
SCANS=2404-2405
PEPMASS=387.17966	167724
CHARGE=1+
205.06946	54	
207.09167	100	
208.07158	114	
211.99439	68	
212.10451	78	
212.36326	24	
212.97966	26	
213.08402	258	
213.13457	98	
215.08359	92	
217.09391	136	
217.13024	80	
219.18471	116	
224.89558	42	
225.09893	1824	1+
227.11011	88	
230.11392	974	1+
230.26341	20	
231.16208	90	
232.11864	126	
233.10439	106	
234.15618	270	
234.43819	22	
235.07849	134	
237.12941	46	
242.08054	78	
244.15241	76	
245.12363	134	
245.15900	84	
248.11294	138	
249.12327	290	1+
253.13840	76	
255.87738	24	
257.14091	258	
258.18544	58	
260.11859	180	
260.16131	64	
263.18370	58	
268.13997	272	
269.16347	28	
271.05772	102	
275.14647	134	
276.12732	90	
278.11795	702	1+
280.20988	88	
285.13455	448	
285.21097	46	
288.20871	68	
289.90116	78	
290.13498	114	
292.19105	148	
293.12815	62	
294.13223	88	
295.70224	52	
296.13475	1144	1+
296.55559	52	
296.68479	22	
301.35096	32	
303.98945	34	
306.11263	34	
306.22884	70	
308.85502	28	
309.12702	66	
309.22002	32	
312.70422	34	
312.91042	80	
313.12003	192	
315.12032	88	
316.31004	64	
316.92852	58	
317.11392	66	
324.18164	40	
326.15415	174	
327.92320	54	
328.05199	20	
328.77451	36	
335.00630	38	
336.14564	60	
340.84432	88	
342.18858	56	
343.93818	24	
344.13428	102	
344.21861	72	
351.17685	216	
352.20429	72	
354.15560	72	
361.17160	60	
364.51852	36	
367.17125	102	
368.87735	78	
369.18053	94	
369.29728	92	
370.18721	80	
370.33844	36	
370.89262	74	
370.94454	86	
371.19140	54	
371.40988	50	
372.16475	976	1+
376.88476	112	
377.09594	52	
377.18054	432	1+
379.17280	436	1+
379.22109	46	
382.14529	76	
386.22002	80	
386.92397	60	
387.23866	100	
388.19976	152	
388.23758	74	
391.15060	60	
END IONS

###FS:    #m/z: 387.17951 #charge 2+
###MS: 2406
###MSMS: 2407
BEGIN IONS
TITLE=Cmpd 162, +MS2(387.1795), 23.0eV, 20.2min #2407
RTINSECONDS=1211.76
SCANS=2406-2407
PEPMASS=387.17951	159286
CHARGE=2+
205.08225	62	
207.07626	64	
208.06720	486	
209.12502	96	
212.12047	158	
213.08800	482	
214.18362	74	
217.12848	66	
217.16047	94	
218.10332	340	1+
221.10763	64	
222.09874	82	
222.15337	84	
223.08997	94	
224.01641	114	
225.09847	2646	1+
225.18578	72	
225.45218	84	
228.53518	116	
229.78676	64	
230.11507	1906	1+
230.19032	94	
230.25243	74	
231.16774	204	
234.13418	326	
234.94633	136	
238.42168	114	
239.05052	78	
242.11547	100	
242.15865	142	
245.12298	236	
245.15532	108	
246.14540	96	
247.13281	104	
248.12477	388	1+
248.21162	136	
250.05881	136	
253.04187	72	
257.13753	824	1+
258.16647	82	
260.11853	344	
267.12544	128	
267.44228	106	
268.14218	246	
273.15019	94	
275.12836	96	
277.09200	74	
278.11894	644	
278.15692	190	
278.19979	106	
283.04370	122	
285.13153	566	
285.87241	60	
286.13294	258	
290.12085	120	
294.11373	80	
295.11705	114	
295.96325	82	
296.13130	2180	1+
296.24166	210	
297.19027	158	
298.99798	112	
304.18869	66	
306.12100	232	1+
308.13916	328	
308.22206	84	
310.15546	182	
313.12442	228	1+
320.15237	82	
322.10309	116	
323.12037	86	
324.04434	68	
324.12811	172	
326.16568	106	
326.19975	72	
327.91419	94	
331.14886	82	
333.83280	72	
334.14136	152	
335.18088	86	
336.14355	96	
336.82396	68	
337.18591	110	
337.42161	116	
339.42536	72	
340.88479	78	
341.14519	104	
342.26750	118	
343.16177	78	
343.21915	94	
344.15996	90	
344.87763	80	
350.81784	88	
351.17367	314	1+
351.23072	92	
352.87119	112	
352.99951	68	
354.15748	82	
354.92497	58	
358.20451	88	
358.89572	102	
359.00988	58	
360.15657	84	
362.17711	82	
363.15205	94	
368.88578	166	
368.96998	56	
369.18612	316	1+
369.98962	116	
370.87871	76	
371.91541	134	
372.16769	1592	1+
372.34002	68	
373.23975	92	
375.31543	62	
377.17422	654	
379.16360	202	
379.44309	96	
380.17387	100	
381.48198	100	
382.14945	112	
382.19976	78	
382.91992	186	
383.16017	82	
385.19992	68	
386.17986	290	1+
388.01872	84	
388.88756	106	
389.17283	66	
391.18722	78	
391.22647	90	
397.18156	466	1+
398.32764	106	
399.22455	106	
410.17851	76	
411.16613	64	
415.07168	56	
415.20258	430	1+
415.24865	90	
425.18720	128	
426.21681	90	
443.19362	482	1+
453.18469	82	
455.22788	88	
466.26992	76	
467.21542	70	
468.22660	72	
471.19367	102	
476.18155	74	
476.22837	72	
499.33939	104	
516.25213	90	
516.37435	62	
517.33090	96	
526.23064	128	
526.27980	74	
540.25173	78	
544.25703	58	
545.28247	70	
558.20545	90	
586.23632	58	
613.29172	76	
623.23019	166	
656.26356	60	
657.25871	92	
674.79643	126	1+
END IONS

###FS:    #m/z: 387.17940 #charge 2+
###MS: 2409
###MSMS: 2410
BEGIN IONS
TITLE=Cmpd 163, +MS2(387.1794), 23.0eV, 20.2min #2410
RTINSECONDS=1212.93
SCANS=2409-2410
PEPMASS=387.17940	172094
CHARGE=2+
201.12244	58	
207.09377	110	
208.07450	234	
208.13863	90	
209.06851	120	
213.09028	262	
213.14234	54	
213.19644	38	
217.11726	102	
220.11430	112	
221.10890	174	
224.13395	104	
225.02547	46	
225.09826	2350	1+
225.17827	82	
226.34536	110	
229.49634	38	
230.11149	1730	1+
230.18039	102	
230.80814	38	
231.14480	226	
234.14002	70	
235.07975	140	
239.12374	102	
240.08982	78	
241.99663	30	
242.16197	102	
243.10609	122	
245.14974	190	
245.21600	206	
246.85139	88	
248.11152	282	1+
249.15512	140	
249.91316	76	
250.16272	100	
250.25537	48	
252.11142	80	
253.10017	94	
255.12089	64	
256.85620	36	
257.13410	552	1+
257.30660	100	
259.51563	34	
260.11404	594	1+
261.21995	70	
265.12865	102	
265.89882	92	
265.95562	30	
268.14340	154	
270.14717	90	
272.11059	86	
276.15326	82	
278.12437	568	1+
279.09380	120	
285.13002	456	
285.30918	98	
286.15382	76	
287.12686	92	
290.14647	58	
292.18158	104	
295.11608	36	
295.63031	30	
296.13264	2254	1+
296.29016	30	
296.78617	80	
297.01795	72	
297.99649	46	
301.11504	48	
301.15026	72	
302.15450	56	
305.09637	110	
306.13811	290	1+
307.20830	82	
308.18961	104	
310.13831	74	
310.94497	42	
312.69215	38	
313.12688	150	
314.94433	90	
315.15343	74	
315.91937	78	
322.17635	62	
324.13549	258	1+
324.86713	46	
326.16078	104	
326.92562	96	
327.15205	140	
329.70535	68	
332.82947	108	
333.16502	82	
333.19943	116	
336.13392	74	
342.14962	66	
342.89040	56	
344.16150	176	
346.94130	100	
351.18728	82	
354.16533	44	
355.08966	60	
359.27798	68	
360.16566	100	
361.14861	158	
362.13112	112	
364.87501	80	
368.89984	46	
369.18408	352	
369.25919	92	
369.72006	46	
369.84704	64	
371.61944	34	
372.09652	54	
372.16349	504	
372.21519	228	
372.54953	44	
372.98210	40	
373.19014	68	
373.28922	102	
375.64326	68	
376.86927	110	
377.07875	58	
377.17493	164	
377.20969	160	
378.20500	68	
379.16791	556	
386.18411	88	
387.19659	106	
387.87352	76	
390.14722	90	
395.17354	44	
396.23971	62	
397.18440	152	
398.19716	140	
410.27713	78	
415.20587	264	1+
417.25280	54	
418.25684	134	
426.17889	60	
443.19553	462	
443.99587	56	
444.23266	84	
448.21246	80	
449.17902	40	
459.21982	76	
470.16852	106	
484.27438	88	
494.23514	70	
497.20038	122	
498.26050	68	
516.26796	68	
516.79460	36	
526.23965	82	
538.24575	34	
544.22295	80	
544.26944	32	
545.24858	72	
585.24535	58	
601.25479	82	
602.32354	30	
656.29106	80	
672.31276	72	
END IONS

###FS:    #m/z: 387.17868 #charge 2+
###MS: 2412
###MSMS: 2413
BEGIN IONS
TITLE=Cmpd 164, +MS2(387.1787), 23.0eV, 20.2min #2413
RTINSECONDS=1214.11
SCANS=2412-2413
PEPMASS=387.17868	173398
CHARGE=2+
182.20591	94	
206.14012	98	
207.09570	242	
208.08167	70	
212.11294	338	
213.09075	428	1+
213.44556	70	
217.15409	102	
220.10014	72	
221.05903	80	
221.09385	96	
222.04744	78	
223.08102	68	
225.09803	2330	1+
226.81263	58	
230.11223	1636	1+
230.18712	114	
230.42519	58	
232.10852	122	
234.13560	208	
235.12823	128	
240.91749	110	
241.12791	242	1+
241.55706	72	
245.11751	78	
248.82017	68	
249.10140	102	
250.12139	86	
251.12833	68	
251.58209	118	
253.08989	98	
254.15300	118	
255.12526	106	
256.14198	80	
257.05902	94	
257.14093	728	1+
257.26483	134	
260.11357	366	
260.25199	118	
261.14853	114	
264.10474	112	
268.13709	128	
269.15537	138	
271.15393	92	
272.19644	94	
275.13815	96	
277.10642	114	
278.12259	996	1+
279.05911	88	
279.87539	62	
281.29171	98	
285.13229	672	1+
285.87266	94	
288.91758	74	
290.17832	92	
293.14732	94	
295.11620	78	
295.62803	58	
296.13152	2236	1+
296.19524	62	
299.09778	82	
303.14126	86	
304.08769	66	
308.14216	90	
309.12944	70	
313.13008	82	
314.92167	118	
315.23266	114	
317.18086	78	
319.16173	70	
322.12066	144	
324.13218	172	
327.16863	116	
327.86319	78	
337.12725	116	
339.15577	92	
340.17193	64	
340.83131	92	
341.18448	90	
342.05753	98	
343.04059	84	
343.15720	84	
344.17490	96	
346.89789	72	
346.94124	74	
350.83745	70	
351.16722	218	
352.14423	96	
352.17582	118	
352.21511	126	
352.90637	62	
354.15336	244	
360.14536	172	
361.15256	74	
364.30388	76	
364.83512	116	
364.90925	84	
369.17463	302	
370.07394	74	
370.21994	82	
370.34717	90	
370.91464	90	
371.19088	108	
372.16727	802	1+
372.25219	98	
375.17264	58	
377.17772	432	
379.16749	384	1+
379.21083	184	
381.19239	138	
382.91481	140	
386.19082	80	
386.88221	86	
387.17770	132	
387.98733	94	
388.02841	96	
389.19259	70	
390.15828	68	
393.14605	58	
397.17788	254	
398.19292	126	
400.15319	112	
400.19515	64	
404.28415	108	
408.18957	104	
410.17191	82	
415.20413	536	1+
425.18343	128	
426.20446	80	
427.21457	68	
428.28946	64	
438.18856	76	
443.20655	224	
444.19062	164	
453.17850	82	
455.19877	78	
456.20707	62	
464.39939	76	
466.25732	82	
467.87492	64	
479.20175	102	
480.22518	92	
483.19717	120	
484.51104	94	
494.23535	68	
495.24995	80	
497.20956	114	
498.24025	60	
509.22161	94	
516.24731	236	
517.35361	78	
526.24619	60	
527.20774	120	
527.27100	72	
544.25731	88	
601.26159	140	
622.32571	80	
655.28436	68	
656.26568	64	
673.55325	86	
778.13418	94	
END IONS

###FS:    #m/z: 387.17853 #charge 2+
###MS: 2414
###MSMS: 2415
BEGIN IONS
TITLE=Cmpd 165, +MS2(387.1785), 23.0eV, 20.2min #2415
RTINSECONDS=1214.77
SCANS=2414-2415
PEPMASS=387.17853	177918
CHARGE=2+
147.53783	192	
197.13454	96	
206.15074	116	
207.09574	90	
207.17673	116	
208.06823	206	
208.11387	76	
209.08691	70	
212.13545	116	
212.19689	74	
213.09161	188	
213.14561	66	
214.15615	100	
217.13351	222	
218.09067	176	
221.10053	116	
224.13034	104	
225.09748	2938	1+
225.18240	188	
226.13632	120	
230.11624	1294	1+
232.14593	90	
233.09070	310	1+
234.13075	400	
235.54214	76	
240.14323	98	
242.12185	196	
242.38280	84	
243.09057	110	
243.21067	86	
245.13117	244	
246.12251	122	
248.11677	224	
249.14700	126	
250.13346	102	
251.00705	76	
251.15906	148	
252.10259	278	1+
256.97444	94	
257.14002	1022	1+
260.11404	740	1+
262.11496	64	
262.93961	76	
264.13035	100	
265.12499	202	
266.13737	148	
268.08368	160	
268.13752	298	
270.14724	88	
270.73384	132	
273.03022	112	
274.92984	114	
275.16467	72	
277.13728	86	
278.12293	1142	1+
278.17318	152	
279.15961	104	
285.13116	378	
285.17100	120	
286.13054	382	
290.01712	106	
290.89826	108	
291.12197	106	
292.15574	66	
292.95803	68	
294.18115	66	
296.13279	2322	
297.15888	264	
297.58843	78	
298.12255	176	
302.09850	80	
302.18953	66	
307.12854	512	1+
307.21842	110	
308.13839	306	1+
310.19827	70	
313.13126	106	
314.13029	212	1+
315.19483	120	
318.90451	90	
321.14968	130	
322.10253	148	
323.18072	120	
325.12005	66	
326.14777	126	
327.22826	116	
328.84274	70	
331.08394	94	
333.84181	64	
334.13582	86	
335.94630	76	
336.13416	134	
339.16046	70	
341.13199	94	
342.02513	78	
342.14628	74	
344.13412	126	
345.94413	74	
346.21365	98	
350.86144	94	
351.16918	444	1+
352.13747	110	
354.15766	168	
356.14338	120	
356.18384	68	
358.84650	68	
359.05042	72	
360.13552	98	
361.15859	150	
364.12635	88	
364.18672	86	
365.21063	76	
365.88261	70	
368.20256	130	
369.18230	810	1+
369.88225	108	
370.94022	74	
372.16046	2612	1+
373.22854	64	
375.06320	74	
377.17724	790	1+
379.17211	316	
380.17023	184	
382.91576	80	
383.13998	78	
386.86994	178	
387.21049	138	
388.22997	106	
389.16793	106	
397.17682	320	
398.20204	150	
404.88580	108	
407.17415	142	
410.18572	144	
415.20572	630	1+
415.24948	66	
422.18618	98	
425.18765	164	
435.14993	86	
443.20292	576	1+
455.18254	120	
458.30753	98	
474.24202	72	
483.20882	84	
494.23235	146	
497.20272	106	
498.20665	102	
499.23388	98	
503.24419	72	
504.26154	72	
506.03378	132	
507.91421	72	
513.24697	74	
514.24712	66	
516.24600	286	1+
516.30492	88	
522.25305	74	
526.23121	192	1+
544.24722	174	
545.29488	84	
546.28033	68	
548.22190	88	
570.00372	130	
597.10306	246	1+
601.26310	74	
602.29170	100	
671.21699	96	
673.31227	84	
720.72804	104	
END IONS

###FS:    #m/z: 387.17910 #charge 2+
###MS: 2418
###MSMS: 2419
BEGIN IONS
TITLE=Cmpd 166, +MS2(387.1791), 23.0eV, 20.3min #2419
RTINSECONDS=1216.52
SCANS=2418-2419
PEPMASS=387.17910	180228
CHARGE=2+
198.14217	144	
202.13601	132	
205.06664	116	
207.09685	172	
208.07304	686	
212.14314	148	
213.09941	146	
213.14443	106	
214.08988	78	
217.13055	220	
219.11078	96	
219.26951	72	
221.10453	74	
222.13021	106	
224.85172	88	
225.06023	120	
225.09797	4348	1+
225.33378	84	
225.84822	84	
228.12459	104	
230.11031	2276	1+
230.19829	154	
232.12179	214	
233.09240	152	
234.13123	408	1+
235.08031	92	
238.09706	74	
240.13489	76	
240.16393	86	
242.11639	172	
242.15099	154	
243.13559	100	
245.12807	452	1+
248.11465	108	
250.12568	428	
253.09979	110	
254.09089	96	
256.14598	98	
257.14185	940	
257.20826	82	
258.18956	86	
260.11549	630	
263.08470	104	
263.21418	78	
264.05657	72	
264.16481	78	
265.13345	136	
265.20294	96	
266.12137	152	
268.14465	106	
271.11539	108	
271.17133	118	
275.11120	88	
276.10085	88	
278.12146	970	1+
282.84059	106	
284.13638	72	
284.18524	78	
285.13311	1002	1+
288.11940	86	
295.11408	234	
296.13037	3728	1+
296.24848	98	
298.11034	74	
299.08956	98	
303.14503	124	
304.10583	94	
306.11503	400	1+
306.15119	100	
308.14366	162	
310.25085	96	
316.12000	94	
316.16546	88	
318.11685	84	
320.16433	78	
324.12676	370	
326.00944	126	
331.17394	122	
336.15889	104	
336.91348	190	
337.16456	106	
339.14652	106	
341.14337	104	
341.91863	118	
342.14584	84	
343.20139	74	
345.17382	86	
347.13705	104	
349.17195	114	
351.18139	438	
354.15227	232	
354.21359	100	
355.14914	220	
359.04982	132	
360.15124	266	
360.21060	104	
362.16848	166	
362.87565	100	
362.91689	94	
363.83263	142	
363.97244	144	
364.90254	150	
365.20514	78	
368.18332	80	
368.87553	154	
369.18945	282	
369.26220	114	
369.87326	168	
370.14152	86	
370.18184	142	
370.82168	88	
371.27711	108	
372.16354	2280	1+
372.27945	106	
374.72140	84	
377.17559	1376	1+
377.32890	94	
379.16977	348	
380.17387	452	
383.15612	136	
384.94265	88	
386.83053	136	
386.89635	92	
387.09958	90	
387.93022	102	
388.12584	96	
388.17788	96	
393.18804	80	
394.11089	126	
395.18997	76	
397.17755	1028	1+
397.25401	82	
400.15137	216	
406.98625	96	
408.19451	94	
410.17093	130	
410.23054	74	
412.10860	86	
413.17523	84	
415.20443	648	1+
425.18475	124	
425.24750	116	
435.17501	122	
437.25525	90	
438.17880	110	
443.19685	944	1+
443.33187	120	
446.13924	78	
453.27473	108	
455.19912	76	
463.22466	98	
471.22481	72	
483.19263	152	
484.22075	104	
491.21016	136	
498.23290	86	
514.24891	94	
516.24864	324	
524.33059	116	
582.22732	92	
584.30639	86	
655.28404	72	
675.38066	88	
END IONS

###FS:    #m/z: 387.17964 #charge 1+
###MS: 2421
###MSMS: 2422
BEGIN IONS
TITLE=Cmpd 167, +MS2(387.1796), 23.0eV, 20.3min #2422
RTINSECONDS=1217.73
SCANS=2421-2422
PEPMASS=387.17964	181132
CHARGE=1+
207.09361	54	
207.74550	154	
208.07377	294	
208.11128	66	
208.18049	56	
208.95596	24	
212.12114	80	
213.08611	582	1+
217.08521	112	
217.12585	74	
221.10193	72	
224.82188	42	
225.05487	50	
225.09833	2808	1+
225.16070	190	
225.31310	30	
226.29192	28	
226.34307	32	
227.14133	122	
229.84671	68	
229.91055	34	
230.11511	1332	1+
230.18397	172	
232.14416	26	
233.09461	68	
234.13588	174	
235.54516	30	
236.05615	80	
236.08690	56	
239.11929	140	
242.10464	98	
243.12853	84	
245.12388	80	
245.16254	92	
245.24957	28	
246.14304	116	
247.10779	66	
247.14060	166	
248.11372	196	
248.89324	62	
249.01373	74	
249.88048	32	
252.13234	86	
254.08746	96	
257.14270	496	1+
257.25332	100	
259.18785	30	
260.10783	530	1+
261.16029	60	
263.13625	168	
263.17053	106	
265.13266	106	
266.12182	192	
268.13122	24	
269.16437	80	
271.08860	100	
275.13429	104	
278.12289	702	1+
282.14184	46	
283.11292	96	
285.13326	260	
287.16582	78	
287.41327	28	
289.11007	134	
289.15487	26	
291.83068	28	
291.90391	110	
292.13895	22	
295.11942	106	
295.77065	36	
295.86715	34	
296.13391	2042	1+
296.69621	32	
297.53630	28	
298.18587	92	
298.43087	92	
301.12396	74	
302.18187	58	
306.13418	82	
307.11317	102	
307.20516	102	
307.96922	52	
308.14558	164	
308.95855	28	
309.14217	86	
312.82797	34	
313.11144	62	
314.12016	90	
314.17696	58	
314.88410	120	
315.14886	74	
319.12020	90	
321.18588	88	
324.13959	110	
324.22423	94	
325.14175	136	
326.14821	76	
327.17635	90	
329.05111	40	
332.94070	124	
336.12420	78	
341.14676	90	
341.19042	52	
344.17383	70	
346.89752	42	
350.15332	64	
351.19602	150	
352.17204	92	
353.15483	34	
354.15236	78	
355.14923	76	
358.98481	90	
359.15235	264	1+
360.21065	82	
362.37126	84	
362.96357	32	
363.14590	24	
363.24121	68	
368.87799	112	
369.18570	582	1+
369.24922	42	
371.22273	90	
371.66725	38	
372.16341	1588	1+
372.31639	34	
373.24207	84	
373.30962	26	
374.80748	34	
376.73785	52	
377.17842	402	1+
378.84812	22	
379.17631	376	1+
379.33926	28	
379.55153	44	
379.64958	38	
379.94589	30	
380.31912	86	
380.36044	32	
380.43074	48	
381.14775	70	
382.15350	36	
386.19603	74	
386.86272	70	
387.25017	106	
388.14864	46	
388.23624	114	
388.83585	48	
390.25654	106	
END IONS

###FS:    #m/z: 387.17896 #charge 2+
###MS: 2425
###MSMS: 2426
BEGIN IONS
TITLE=Cmpd 168, +MS2(387.1790), 23.0eV, 20.3min #2426
RTINSECONDS=1219.49
SCANS=2425-2426
PEPMASS=387.17896	187850
CHARGE=2+
207.08293	102	
207.10877	86	
207.36338	104	
208.08440	356	1+
212.10599	88	
213.08595	748	
213.12451	184	
215.09256	88	
217.14563	222	
218.13942	234	
220.11573	124	
221.09784	78	
221.12829	100	
223.09817	90	
224.09779	74	
225.09674	4806	1+
226.04034	84	
230.11327	1958	1+
230.31078	108	
232.15767	88	
233.93879	88	
234.12878	216	1+
235.15981	84	
236.14359	118	
236.99530	82	
240.11110	100	
242.11099	212	
244.13946	88	
245.12951	194	
245.18401	72	
248.11170	250	
249.04782	74	
249.20100	86	
250.12597	76	
251.07036	76	
252.14894	74	
253.09649	154	
257.14207	550	
258.16814	102	
258.20129	78	
260.11404	854	
261.18899	78	
265.12504	124	
266.11912	104	
267.13352	210	
268.10002	110	
268.14522	100	
271.82367	98	
272.63847	112	
274.10976	84	
274.88600	102	
275.15215	114	
276.10544	90	
278.12145	1372	1+
281.15460	102	
285.13169	734	1+
287.10973	112	
288.11548	96	
288.17898	80	
289.06595	94	
294.11224	206	1+
296.13173	3630	1+
296.20771	110	
296.29337	132	
299.05798	108	
300.10868	74	
300.85056	88	
301.16458	88	
306.11444	416	1+
308.13475	158	
308.90959	74	
309.15334	126	
310.45268	102	
313.12553	214	
315.88120	86	
316.89159	74	
321.17353	102	
322.87292	96	
324.12988	192	
325.13471	76	
326.18470	112	
336.12665	150	
336.91611	96	
339.16584	102	
340.85888	72	
341.10728	72	
342.91371	80	
343.18654	94	
345.18391	170	
349.14191	96	
350.85183	86	
350.88637	122	
351.18019	194	
352.16523	394	1+
354.15499	178	
354.20022	80	
355.13005	74	
355.19771	80	
356.11054	82	
358.85079	122	
360.15137	542	1+
361.21585	90	
362.14082	74	
364.91966	118	
365.89976	74	
366.86340	98	
369.17910	662	1+
369.27610	92	
370.85758	74	
372.16505	1896	1+
372.29155	76	
373.22666	100	
376.12353	120	
377.18080	624	1+
378.27300	112	
379.17870	410	
380.17105	320	
381.88744	86	
382.14258	82	
383.17063	88	
386.12335	94	
386.15895	88	
386.88313	124	
387.26283	74	
387.86782	72	
388.18557	96	
394.20002	128	
395.18410	106	
397.17564	660	1+
398.23400	122	
408.15299	96	
411.18779	84	
415.20914	322	
415.31812	74	
415.36769	76	
416.20476	302	
425.18407	168	
443.20177	630	1+
443.29359	90	
444.25579	100	
446.17333	72	
453.23350	82	
455.20449	74	
457.20072	88	
457.25707	72	
469.18253	114	
470.21580	112	
473.27073	74	
477.18586	78	
482.21374	78	
496.28118	76	
497.20761	154	
498.23787	96	
499.22847	80	
511.22691	78	
514.28195	78	
515.25434	282	1+
516.25723	198	1+
526.22096	94	
527.24365	80	
553.27817	154	1+
556.24472	74	
585.26427	92	
592.92758	84	
593.47196	152	1+
601.26075	232	1+
610.92653	100	
654.28208	78	
656.29921	74	
677.55012	74	
739.81789	80	
END IONS

###FS:    #m/z: 387.17867 #charge 2+
###MS: 2427
###MSMS: 2428
BEGIN IONS
TITLE=Cmpd 169, +MS2(387.1787), 23.0eV, 20.3min #2428
RTINSECONDS=1220.18
SCANS=2427-2428
PEPMASS=387.17867	190036
CHARGE=2+
194.11615	130	
197.09704	82	
201.13649	88	
207.09983	132	
208.07156	794	1+
213.08600	536	1+
217.14107	94	
219.13361	128	
221.09926	306	1+
224.10305	224	
225.09714	4164	1+
226.14348	98	
226.18701	98	
230.11401	2414	1+
230.19633	86	
231.15814	140	
234.12932	294	
235.07557	84	
237.13080	146	
239.13524	78	
241.10446	90	
242.10514	140	
245.13645	224	1+
245.18447	78	
248.13030	118	
249.03579	84	
249.11456	96	
250.12107	114	
250.14728	142	
251.09111	100	
252.10368	110	
253.08373	100	
254.09053	92	
257.14055	950	
258.16525	92	
258.93556	112	
260.11369	444	
264.09923	82	
265.12597	116	
266.12045	362	1+
268.14491	204	
269.14199	82	
271.13500	124	
276.11631	148	
277.91948	88	
278.12459	1642	1+
283.48951	84	
285.13087	850	1+
289.13643	88	
290.11982	110	
291.11783	154	
291.19994	100	
292.03845	92	
294.17692	84	
295.12266	92	
295.87786	102	
296.13345	2780	1+
302.19872	154	
303.13166	80	
306.11384	90	
307.12225	192	
308.13416	200	
309.15228	152	
310.17680	94	
311.12913	108	
313.11564	426	1+
313.15353	108	
316.93144	100	
317.12382	100	
318.12582	76	
318.88510	102	
322.11931	108	
322.14819	124	
323.12995	74	
324.12899	128	
325.16819	102	
326.17110	172	
326.88405	84	
329.14734	104	
332.95093	114	
333.17337	128	
334.08231	82	
334.12935	84	
335.17664	90	
336.12426	222	
336.90603	114	
340.85008	190	
340.89241	92	
344.13978	82	
344.89984	86	
345.13591	100	
346.89766	122	
347.18643	90	
349.16138	96	
350.86559	90	
351.17317	266	
352.17891	132	
354.15437	328	
355.05943	104	
358.89518	82	
361.15341	92	
364.85275	96	
365.58793	82	
365.85476	80	
366.19417	106	
368.14154	100	
368.89751	170	
369.03575	96	
369.18134	828	1+
370.84327	136	
371.19178	92	
372.16333	2140	1+
373.38132	82	
377.17723	434	
378.17237	970	1+
379.27603	126	
382.91892	82	
385.54103	108	
386.17445	112	
386.91861	80	
387.18041	100	
388.86382	94	
389.16195	100	
389.24574	110	
389.80619	104	
392.21061	108	
395.18071	90	
397.17915	648	
398.29223	76	
400.15988	166	
408.16271	88	
410.16471	94	
415.19883	492	1+
416.24652	84	
425.20554	146	
425.26386	76	
426.18322	236	
427.23631	104	
443.19922	738	1+
443.34456	74	
444.37097	102	
445.19892	92	
448.22780	92	
453.16855	86	
453.23007	102	
455.20189	126	
456.17499	94	
459.19222	86	
466.25671	82	
472.21361	84	
473.21914	90	
481.21766	128	
483.14731	106	
492.24115	96	
498.26081	90	
499.24486	96	
514.24330	146	
516.24656	208	
538.23375	90	
540.28168	120	
544.27288	86	
569.41525	96	
585.23439	76	
585.32333	88	
601.26314	78	
610.26541	102	
672.29282	126	1+
END IONS

###FS:    #m/z: 387.17939 #charge 2+
###MS: 2431
###MSMS: 2432
BEGIN IONS
TITLE=Cmpd 170, +MS2(387.1794), 23.0eV, 20.4min #2432
RTINSECONDS=1221.9
SCANS=2431-2432
PEPMASS=387.17939	197842
CHARGE=2+
170.50430	60	
187.10007	110	
195.59991	86	
203.99535	32	
207.03079	88	
207.09397	370	1+
207.19543	82	
208.07092	108	
208.20683	70	
209.07258	62	
209.09977	162	
213.11190	58	
214.64350	58	
217.13395	94	
217.17224	86	
218.13169	108	
218.89578	32	
223.07715	92	
223.15627	28	
225.09835	1912	1+
225.30423	116	
225.35812	56	
225.42567	122	
225.50872	32	
229.99896	56	
230.11297	1454	1+
230.51604	56	
233.06674	90	
234.13754	314	1+
234.73051	52	
235.08442	94	
240.12733	104	
242.11134	130	
242.84857	40	
244.14806	68	
244.20587	118	
245.12694	294	
246.15060	120	
247.11482	246	1+
247.21114	82	
249.04256	110	
251.15735	50	
251.19394	80	
252.11067	90	
256.09159	100	
257.09365	62	
257.14217	150	
257.21034	120	
258.14227	212	
258.96965	58	
260.11816	226	
262.11165	80	
266.13592	78	
267.14633	106	
272.94185	90	
277.78830	30	
278.12284	718	1+
278.17847	130	
278.71651	34	
280.08393	64	
280.87460	48	
285.13320	402	1+
285.82887	80	
288.20389	84	
291.91682	106	
295.74403	54	
296.13417	2024	1+
296.25221	122	
296.40760	32	
296.72823	32	
300.18472	108	
304.01131	38	
305.77137	68	
306.00816	52	
306.11247	174	
306.93722	82	
307.10955	100	
308.17108	52	
309.15667	208	
312.73873	30	
313.95311	52	
315.21568	92	
318.15339	102	
322.09612	92	
325.15864	110	
326.14778	84	
326.88273	60	
334.14526	68	
335.13399	62	
336.13977	106	
337.12254	70	
338.16225	114	
339.17086	82	
340.91925	64	
341.07230	100	
341.16441	64	
344.17381	54	
351.17661	142	
352.20435	66	
352.96589	48	
354.15427	298	1+
356.87025	28	
360.14524	212	
360.94155	62	
361.18781	82	
362.17697	72	
364.91601	72	
365.20190	102	
368.87266	106	
369.18903	292	
370.88054	34	
371.71105	38	
372.16312	1258	1+
372.25964	136	
372.44340	106	
372.96866	50	
373.24971	96	
374.23780	70	
377.17643	880	1+
378.88071	80	
379.24536	78	
380.16983	148	
382.61058	68	
384.84834	94	
385.14190	34	
386.25135	88	
386.86074	74	
387.25382	102	
388.19800	96	
388.87774	74	
397.18185	362	1+
397.25091	76	
398.23551	96	
399.18826	168	
401.25294	74	
404.86044	86	
405.92844	54	
408.25252	54	
410.17657	282	
413.27260	70	
415.20925	460	1+
425.21365	240	
427.19198	68	
435.19733	62	
443.20197	564	1+
444.24126	94	
447.21195	176	1+
453.22259	44	
466.25676	82	
470.31623	94	
471.23386	64	
480.27128	80	
495.25638	66	
497.21672	44	
498.27642	82	
498.33646	84	
499.22122	72	
499.26195	68	
516.26286	252	1+
516.50126	72	
526.25989	64	
544.24244	164	
546.26814	58	
583.27820	66	
584.26107	68	
585.32827	40	
END IONS

###FS:    #m/z: 387.17978 #charge 2+
###MS: 2433
###MSMS: 2434
BEGIN IONS
TITLE=Cmpd 171, +MS2(387.1798), 23.0eV, 20.4min #2434
RTINSECONDS=1222.55
SCANS=2433-2434
PEPMASS=387.17978	181894
CHARGE=2+
154.28001	100	
199.09445	84	
207.08911	356	
208.07150	416	
213.08691	518	1+
217.09779	78	
217.13819	70	
217.17834	90	
219.12993	90	
223.08906	106	
223.11578	88	
225.09827	3548	1+
225.29865	98	
225.57510	74	
226.12880	194	
227.14712	102	
230.11121	2374	1+
230.22943	134	
232.24662	102	
233.03595	74	
234.13235	356	
235.09333	146	
240.11207	66	
244.13933	104	
245.15068	314	1+
248.11581	124	
251.08142	64	
252.13564	104	
253.11676	96	
257.14090	1036	1+
257.24069	120	
258.20611	110	
260.11645	460	1+
260.99359	106	
261.40053	72	
263.13690	124	
264.10916	86	
266.12351	286	
267.11406	118	
267.16432	74	
268.14049	444	1+
269.12756	110	
272.95496	90	
276.12364	64	
276.94816	72	
278.12352	1300	1+
285.13506	396	
286.14183	288	
290.91192	74	
292.12508	80	
294.11384	84	
296.13219	3094	1+
296.89885	62	
300.91842	80	
301.08640	72	
302.18687	112	
304.86666	70	
306.04231	82	
306.11669	450	
308.14967	108	
308.71154	78	
313.12453	106	
314.14800	74	
314.85207	78	
314.95916	108	
320.16138	86	
321.15377	62	
322.10860	152	
324.12677	146	
325.05342	76	
325.16759	98	
327.21443	106	
327.85180	80	
332.84967	70	
333.16607	130	
335.15809	116	
335.19225	102	
336.12010	98	
336.17670	158	
337.11819	74	
340.18578	68	
343.13774	82	
344.17758	162	
348.18183	102	
350.86087	72	
351.17713	156	
352.17575	122	
352.27402	74	
353.15206	78	
354.14923	332	
355.11480	74	
355.15857	182	
358.86555	100	
360.15087	142	
362.14068	102	
364.15172	66	
364.83910	78	
368.83745	80	
368.91373	116	
369.09621	112	
369.18148	554	1+
369.87673	78	
372.16259	2342	1+
372.35725	106	
374.23203	62	
374.80920	102	
376.91038	106	
377.17123	1032	1+
379.23593	192	
380.16682	238	
383.21813	72	
386.95444	72	
387.17151	94	
387.29086	78	
388.14797	90	
388.18836	112	
388.86851	80	
389.22108	90	
390.16858	68	
394.17885	68	
397.17483	574	1+
400.17057	72	
401.15975	82	
402.40223	82	
410.19435	70	
410.24500	74	
412.08272	72	
415.20479	844	1+
415.30065	134	
421.06451	78	
426.18891	98	
436.19042	68	
438.21107	62	
439.20714	74	
443.19303	466	
444.20513	344	
444.27204	84	
444.32148	112	
451.23052	92	
452.19524	70	
454.19531	70	
456.23781	108	
461.69401	110	
472.19574	74	
474.27715	68	
475.55297	120	
483.21332	184	
497.19729	70	
498.26275	84	
499.21621	100	
508.29186	78	
514.25472	94	
516.25278	124	
517.24162	140	
524.29029	78	
525.22191	86	
538.22851	74	
542.33757	70	
545.24411	88	
555.23626	74	
637.25994	102	
640.93630	102	
655.28335	64	
672.31976	70	
END IONS

###FS:    #m/z: 387.17940 #charge 1+
###MS: 2438
###MSMS: 2439
BEGIN IONS
TITLE=Cmpd 172, +MS2(387.1794), 23.0eV, 20.4min #2439
RTINSECONDS=1224.81
SCANS=2438-2439
PEPMASS=387.17940	202996
CHARGE=1+
156.43711	44	
195.18928	90	
197.10141	54	
206.14380	132	
207.08618	412	
208.07395	440	
210.06835	120	
212.98122	40	
213.09013	276	
213.29610	60	
217.13633	60	
219.00930	42	
219.12654	84	
221.09588	170	
222.13958	54	
225.10049	3076	1+
225.15565	310	
225.28768	102	
227.52846	32	
228.08694	110	
230.00055	36	
230.11344	1538	1+
230.55696	40	
231.14538	214	
231.34298	108	
232.03810	84	
232.11749	166	
232.73038	72	
234.15216	146	
234.21589	84	
234.27220	46	
235.07269	56	
235.11724	66	
236.07968	172	
237.83752	50	
239.11533	128	
240.11078	76	
241.08079	68	
242.11165	222	
242.93947	108	
244.13048	100	
245.12362	114	
246.10464	94	
246.17572	108	
246.22903	46	
248.11434	214	
249.03472	104	
249.10826	82	
250.14635	114	
251.04880	102	
252.14881	86	
254.16588	72	
255.11764	94	
256.23388	92	
257.13913	930	
259.14663	120	
259.20157	100	
259.67249	38	
259.91098	98	
259.95031	50	
260.11169	1190	1+
262.03374	72	
263.13567	90	
265.12526	162	
266.12147	222	
266.85487	110	
267.12193	306	
267.95981	118	
268.13998	172	
271.16272	116	
274.13182	82	
274.91568	98	
278.12257	1382	1+
278.18411	80	
278.25303	66	
278.95003	100	
279.71783	90	
285.13418	436	
286.13047	244	
289.12445	76	
294.11520	38	
294.84353	46	
295.12701	126	
296.13211	3002	1+
296.19792	116	
296.27481	106	
296.61011	48	
300.42587	42	
300.97220	52	
301.12870	58	
302.17528	50	
304.13840	68	
304.86313	70	
305.13632	84	
306.11052	58	
306.18624	88	
308.14151	394	
309.75970	34	
311.92790	104	
313.11882	82	
314.05057	74	
314.14769	92	
314.23587	94	
317.16632	104	
317.92413	94	
318.89969	150	
323.14173	62	
323.22873	104	
325.15373	74	
326.18962	136	
327.13071	124	
332.89257	136	
333.18582	54	
336.13424	224	
336.91019	56	
336.95929	92	
337.14230	88	
340.86717	154	
343.99930	34	
344.16486	168	
345.19851	98	
345.89153	90	
346.89384	74	
350.15648	124	
351.00009	96	
351.18365	262	
352.17681	106	
354.15021	126	
354.19918	66	
354.26750	78	
354.93169	102	
357.14187	64	
358.85507	98	
359.16060	148	
360.15234	534	1+
364.82560	82	
364.94506	58	
368.83389	90	
368.88031	100	
369.18580	544	1+
369.25585	88	
369.30816	86	
371.16715	96	
372.04650	38	
372.16313	2112	1+
373.22446	122	
376.78601	34	
377.17817	398	
378.16859	996	1+
378.30635	40	
379.16705	724	1+
382.91383	86	
385.64442	44	
386.19358	256	1+
386.85653	76	
386.90348	98	
386.96891	106	
END IONS

###FS:    #m/z: 387.17949 #charge 2+
###MS: 2443
###MSMS: 2444
BEGIN IONS
TITLE=Cmpd 173, +MS2(387.1795), 23.0eV, 20.5min #2444
RTINSECONDS=1227.07
SCANS=2443-2444
PEPMASS=387.17949	201782
CHARGE=2+
207.09648	240	
208.07567	72	
209.13991	68	
212.11610	196	
212.15972	138	
213.08759	320	
213.12916	116	
217.10971	88	
218.12903	90	
221.11489	208	
221.17099	64	
222.10244	84	
224.11906	130	
225.09869	2648	1+
225.25304	140	
226.18236	78	
228.07455	112	
230.11199	3018	1+
230.17297	130	
230.22691	116	
234.13387	220	
234.96920	96	
235.11393	90	
239.15960	72	
241.17879	100	
242.14169	246	
243.11102	130	
245.12746	438	1+
246.13202	280	1+
246.19686	90	
248.11242	870	1+
250.13681	78	
253.08418	74	
253.90123	64	
257.13903	998	
258.15989	90	
259.95952	76	
260.11388	850	1+
260.17629	126	
260.75231	120	
265.02598	64	
266.12957	98	
267.12500	80	
268.11717	74	
268.98210	76	
275.02415	108	
275.12887	90	
275.19165	102	
277.10097	78	
278.12223	1512	1+
282.10711	78	
285.13624	732	
285.49676	118	
286.24629	138	
287.15497	104	
288.22337	150	
289.14245	78	
290.62182	88	
291.97045	66	
293.13781	132	
294.11310	152	
295.11609	192	
296.13419	3810	1+
296.26788	66	
297.37919	96	
302.14480	80	
306.11573	316	
308.14022	132	
309.13085	116	
313.04001	84	
313.12738	466	
315.12169	110	
317.11464	84	
318.11133	120	
318.89324	86	
318.98781	84	
320.15633	120	
320.93836	68	
323.15825	88	
324.12461	200	
325.14063	128	
325.20846	104	
325.88308	88	
326.15153	106	
329.18868	126	
331.88161	80	
333.16694	200	
335.00872	106	
336.12674	214	
337.13351	134	
339.16528	96	
341.18910	68	
342.93385	64	
344.16159	108	
344.26732	88	
345.19701	66	
346.97230	76	
347.18629	90	
351.17385	418	
351.28933	78	
352.15720	192	
352.89561	98	
354.15243	498	1+
360.08024	98	
360.14990	74	
360.31342	88	
361.15164	254	
361.19328	90	
361.23754	126	
363.96153	66	
364.15368	68	
364.90352	66	
366.84820	86	
368.81393	68	
369.18980	500	1+
369.83151	106	
370.91004	92	
371.06539	150	
372.16225	2878	1+
372.22028	308	
373.25532	64	
376.89477	88	
377.18248	396	1+
379.16893	856	1+
379.24864	102	
382.14365	84	
386.21375	106	
386.87537	146	
387.03057	96	
387.19826	70	
388.14335	108	
388.22639	180	
390.20940	134	
397.17924	614	1+
400.15221	108	
400.42740	104	
401.14312	76	
401.24960	70	
410.17957	374	
412.16186	90	
415.21102	244	
416.19495	196	
417.21215	130	
425.18759	350	
425.24250	82	
427.15959	80	
443.20110	906	1+
443.61599	64	
453.20880	74	
465.18119	98	
466.23633	66	
483.19755	290	1+
486.24729	100	
501.22470	88	
512.25546	104	
515.26104	68	
516.24895	190	
517.31902	118	
526.23955	108	
544.25206	106	
545.23738	102	
556.07060	152	
558.27166	80	
584.24055	82	
624.28640	74	
655.26456	74	
756.81757	132	1+
END IONS

###FS:    #m/z: 387.18016 #charge 2+
###MS: 2451
###MSMS: 2452
BEGIN IONS
TITLE=Cmpd 174, +MS2(387.1802), 23.0eV, 20.5min #2452
RTINSECONDS=1230.9
SCANS=2451-2452
PEPMASS=387.18016	210892
CHARGE=2+
205.14850	114	
206.15920	128	
207.09992	258	1+
208.06969	306	
208.10344	166	1+
213.08819	558	
215.09824	146	
216.09627	80	
217.09814	62	
217.14485	112	
219.04456	150	
220.13068	80	
221.13698	58	
221.19125	120	
223.11608	74	
225.09870	3104	1+
225.22250	174	
227.93526	86	
229.03589	110	
230.11340	2284	1+
230.17679	80	
232.13866	84	
232.19879	80	
234.16432	242	
234.24794	100	
235.07710	88	
235.11673	62	
235.14764	80	
240.13125	94	
241.13425	78	
242.11169	122	
243.14477	114	
244.09075	90	
245.13431	194	
245.38506	136	
247.14387	100	
248.11046	136	
251.11978	66	
252.13977	64	
253.10957	154	
257.14142	542	1+
257.18637	108	
257.34239	90	
260.10903	384	
260.19337	104	
260.65544	66	
261.13041	128	
265.14787	90	
266.12196	598	1+
268.14595	248	
268.19172	96	
269.65191	56	
270.19376	72	
273.16490	66	
275.06880	72	
275.91796	78	
276.14464	76	
277.19351	144	
278.12491	1470	1+
278.20847	90	
282.17407	66	
285.13329	486	1+
285.17442	74	
285.49606	80	
289.13741	72	
292.92192	100	
295.98210	72	
296.13369	2356	1+
296.33920	92	
298.16870	106	
301.14069	132	
303.22386	78	
303.87350	118	
304.10550	64	
305.06488	204	
306.12839	184	
307.13231	182	
308.14031	440	1+
313.12923	72	
314.20376	94	
314.95704	128	
318.11520	82	
322.10456	156	
322.21008	90	
323.17708	68	
324.13240	142	
325.16149	96	
325.21829	52	
326.16142	88	
328.15191	74	
328.85568	64	
330.27758	82	
333.03134	82	
333.17074	84	
334.17304	70	
336.13292	178	
336.91607	78	
337.10599	74	
339.16422	74	
341.06617	178	
342.15640	164	1+
342.95835	64	
343.22485	138	
343.33731	72	
344.16716	162	
345.17505	84	
346.20415	100	
346.88776	64	
351.17010	732	1+
358.24757	72	
360.15998	120	
361.16637	118	
361.27193	72	
362.17126	64	
364.14199	72	
364.90170	228	
369.07478	98	
369.18667	206	
369.28151	92	
370.18932	158	
370.92307	68	
371.20783	98	
372.16543	1322	
372.25555	100	
372.67096	116	
373.17272	658	
377.17822	692	1+
379.17294	410	1+
381.17502	52	
386.12715	56	
386.16504	74	
386.20589	92	
386.87834	100	
387.16923	184	
390.35078	104	
397.18463	412	1+
397.31385	96	
398.70617	60	
399.18416	76	
400.15524	110	
410.17620	138	
415.20794	490	1+
415.27987	110	
425.18654	64	
426.19339	92	
426.22970	102	
428.23526	96	
433.22146	54	
443.20306	864	1+
443.31477	80	
458.20746	66	
465.25028	72	
466.19616	72	
469.17629	64	
471.24539	86	
483.19444	108	
497.21375	76	
498.23305	126	
513.03363	56	
515.25437	192	1+
531.18315	76	
584.23806	80	
585.26347	78	
596.27665	70	
656.29178	80	
662.74604	98	
673.58012	58	
734.12157	90	
736.76125	142	1+
773.42217	96	1+
END IONS

###FS:    #m/z: 387.17972 #charge 2+
###MS: 2454
###MSMS: 2455
BEGIN IONS
TITLE=Cmpd 175, +MS2(387.1797), 23.0eV, 20.5min #2455
RTINSECONDS=1232.08
SCANS=2454-2455
PEPMASS=387.17972	213856
CHARGE=2+
198.09869	78	
205.09914	68	
207.08440	236	
208.06909	124	
208.14302	84	
211.10113	78	
212.10827	72	
213.08870	474	
214.07551	136	
216.13255	82	
217.07497	100	
217.13065	348	
219.11842	118	
220.12222	96	
223.17173	114	
224.10712	84	
225.09862	3272	1+
225.66161	74	
226.17454	82	
230.11256	1798	1+
231.14824	84	
233.12408	106	
234.13405	482	1+
234.18728	100	
235.94570	112	
237.13014	78	
238.17111	100	
240.16914	102	
242.12338	100	
245.12596	208	
245.16336	84	
246.15583	102	
247.11104	92	
248.11202	202	
248.14397	94	
251.11555	142	
253.20874	114	
255.14658	96	
257.14036	802	1+
257.19615	118	
258.09607	104	
260.11216	1160	1+
262.14588	80	
266.13970	96	
267.00060	76	
267.12636	216	
268.10370	186	1+
268.13994	178	
272.91307	108	
273.17587	78	
275.13295	72	
276.13686	74	
278.12066	1260	1+
278.19740	142	
280.37309	80	
285.13096	724	1+
291.58937	110	
292.13235	84	
295.12098	82	
296.13300	2546	1+
296.24055	112	
297.29505	70	
297.87412	96	
302.13515	76	
304.10659	108	
307.12642	108	
308.13461	278	1+
308.19921	80	
309.02212	112	
313.12927	114	
316.13447	92	
318.92485	82	
319.09895	68	
322.11890	146	
322.15860	98	
323.17582	78	
324.13608	150	
324.17678	70	
325.01553	118	
325.12845	114	
328.17539	90	
332.17344	78	
332.91635	116	
334.15571	108	
336.13108	146	
336.91482	172	
337.18059	100	
338.14591	80	
342.16941	72	
343.16199	98	
344.16496	300	
344.85165	122	
347.07819	106	
349.21438	108	
351.17444	274	
352.13212	124	
352.21135	90	
354.15552	396	
355.15573	224	
358.25340	78	
358.92426	134	
359.15888	68	
360.14870	348	1+
360.24560	98	
364.90474	80	
365.17819	72	
367.17593	96	
368.86921	78	
369.17993	482	
370.20098	258	
371.23281	72	
372.16204	2360	1+
373.22996	72	
377.18054	398	
377.24688	118	
378.18807	178	
379.09655	122	
379.17367	732	1+
381.18074	86	
383.15088	82	
384.22154	74	
387.18063	100	
388.14886	154	
389.00214	86	
390.16258	88	
391.16051	100	
397.17641	692	1+
400.16178	108	
410.16689	100	
413.24010	102	
415.20762	470	1+
422.97642	100	
425.19208	146	
430.25886	100	
435.15557	108	
436.20010	70	
441.17976	72	
443.20183	644	1+
443.25578	106	
444.23989	74	
448.27241	112	
449.18426	84	
453.21354	92	
454.21436	80	
455.18823	90	
472.19614	86	
473.20844	88	
479.92133	88	
483.18815	130	
495.17511	88	
497.23080	96	
498.23471	116	
498.29575	80	
505.25409	86	
514.25228	138	
516.26431	102	
516.32203	78	
517.25467	112	
526.25854	100	
527.23890	138	
545.25684	74	
567.81927	92	
584.23713	206	
584.33866	76	
588.82257	90	
601.30061	172	1+
673.30036	82	
743.47581	134	1+
END IONS

###FS:    #m/z: 347.67764 #charge 2+
###MS: 2576
###MSMS: 2577
BEGIN IONS
TITLE=Cmpd 176, +MS2(347.6776), 23.0eV, 21.6min #2577
RTINSECONDS=1296.92
SCANS=2576-2577
PEPMASS=347.67764	83140
CHARGE=2+
202.08850	208	
206.11510	134	
213.08081	92	
215.13059	82	
219.11411	86	
220.09245	88	
220.32632	116	
223.96989	92	
225.10144	566	
225.13481	84	
228.15020	56	
231.14406	256	1+
232.92336	110	
233.08842	64	
234.05942	96	
234.13252	150	
235.04873	68	
236.08548	104	
238.08189	70	
239.14495	94	
240.92698	38	
242.13940	304	1+
243.09169	72	
243.14003	290	1+
244.95400	72	
246.83518	64	
247.11419	612	
248.09316	174	
249.10222	98	
250.96438	136	
257.14838	80	
257.25530	28	
257.87293	36	
260.10796	112	
263.07524	26	
265.12044	784	1+
265.19805	94	
265.64854	58	
266.02217	44	
266.15755	76	
266.21609	70	
267.19413	56	
275.10290	114	
276.10099	76	
276.13276	78	
276.90291	74	
277.15456	240	1+
278.18336	120	
279.14109	78	
287.16630	50	
290.09799	68	
290.15032	188	
291.10998	124	
291.14687	70	
291.41067	50	
293.11856	80	
293.94929	72	
294.11063	120	
294.96207	78	
295.12382	68	
295.90190	80	
296.16371	80	
300.10457	70	
301.93438	80	
302.16997	26	
302.92127	96	
303.02749	78	
303.13718	178	
304.12471	96	
304.85245	90	
306.14801	70	
306.87320	72	
308.15402	168	
310.13089	34	
312.12790	40	
313.62313	82	
321.07434	26	
321.15567	588	1+
321.20006	80	
324.97738	30	
328.86551	128	
338.18202	1632	1+
338.26212	82	
340.68607	36	
347.22635	114	
348.17381	152	
348.23028	98	
348.93851	208	
355.92592	82	
361.18295	94	
365.64032	30	
366.83349	56	
368.20265	72	
372.11465	58	
375.16064	98	
380.13470	48	
380.34035	36	
382.23812	86	
389.18365	118	
390.06768	26	
390.18628	328	1+
390.26197	92	
403.22330	58	
404.21479	86	
408.20194	76	
425.16699	106	
428.84050	64	
431.26934	126	
432.18228	150	
443.16615	82	
449.21163	124	
449.75803	38	
450.21797	110	
451.20294	78	
451.26314	76	
466.92684	50	
467.22157	1794	1+
468.28350	70	
468.49046	50	
470.89758	34	
474.18992	72	
477.20875	50	
486.75640	76	
505.22478	112	
558.33484	40	
580.31695	86	
580.62812	26	
580.71012	26	
603.27515	50	
613.84055	80	
END IONS

###FS:    #m/z: 347.67810 #charge 2+
###MS: 2591
###MSMS: 2592
BEGIN IONS
TITLE=Cmpd 177, +MS2(347.6781), 23.0eV, 21.7min #2592
RTINSECONDS=1304.54
SCANS=2591-2592
PEPMASS=347.67810	115444
CHARGE=2+
198.08096	110	
200.14323	102	
202.08428	80	
202.25630	102	
205.84481	48	
206.08858	104	
206.12410	164	
208.09292	112	
209.10234	64	
212.10998	74	
215.13790	138	
216.10185	70	
220.15891	60	
222.13049	90	
225.09481	364	
230.07514	80	
231.01449	78	
231.07495	90	
231.12225	72	
233.06328	88	
233.12743	90	
243.13058	394	1+
243.21774	136	
244.15790	94	
244.97433	110	
246.14895	204	
247.10636	520	
248.12621	158	
252.18710	58	
253.12649	70	
257.10522	78	
257.14007	66	
258.12540	64	
258.17618	104	
260.13293	74	
260.43885	62	
264.42440	40	
264.94994	36	
264.99953	22	
265.11690	642	
265.19091	44	
266.22085	84	
267.16536	102	
268.91833	98	
271.10623	102	
276.13255	78	
278.12132	114	
279.12768	158	
280.13905	96	
282.93571	90	
284.15827	96	
285.09749	108	
286.12431	32	
286.17526	76	
288.74390	38	
291.00271	28	
293.10611	78	
294.19697	68	
296.15456	108	
302.91739	78	
303.14664	106	
304.13396	62	
305.12290	40	
306.87480	88	
308.88823	94	
316.12017	32	
320.19036	30	
320.93582	106	
321.15577	956	1+
321.21168	96	
322.81269	56	
324.91589	94	
326.71939	26	
328.94668	96	
334.11184	52	
337.45384	52	
338.18121	1652	1+
338.31457	52	
341.88828	66	
345.22336	62	
346.03873	32	
346.21527	62	
346.82277	26	
347.01531	86	
347.22315	140	
347.91563	66	
348.25955	34	
349.17042	152	
360.90815	82	
361.22312	84	
374.12306	124	
390.19231	108	
395.07586	96	
404.18996	76	
408.18909	64	
413.90206	82	
415.19706	94	
418.32096	70	
432.18209	206	
432.26061	80	
432.38195	96	
435.20830	106	
442.19032	78	
449.20343	216	
450.20537	130	
451.24632	42	
456.17610	62	
466.83435	32	
467.22296	1590	1+
467.30158	82	
468.35834	78	
470.78687	34	
473.29255	66	
562.90076	84	
580.30605	150	
580.37642	70	
585.32088	50	
603.28651	68	
666.30014	30	
693.35562	204	1+
END IONS

###FS:    #m/z: 347.67789 #charge 2+
###MS: 2594
###MSMS: 2595
BEGIN IONS
TITLE=Cmpd 178, +MS2(347.6779), 23.0eV, 21.8min #2595
RTINSECONDS=1305.72
SCANS=2594-2595
PEPMASS=347.67789	111612
CHARGE=2+
184.61400	46	
202.11061	84	
202.16334	72	
204.33472	110	
205.10314	102	
206.09678	506	
206.23370	110	
207.09201	230	
211.13958	112	
214.10319	92	
214.14409	88	
214.30690	32	
215.14130	170	
216.17437	98	
216.20978	82	
217.13378	104	
218.08277	58	
219.07606	78	
220.11188	94	
221.10324	126	
225.09601	284	1+
230.08702	82	
230.12236	94	
230.92774	102	
231.13034	290	1+
231.17977	92	
235.11276	82	
235.28631	82	
243.13982	198	
244.16764	68	
245.43550	42	
246.12876	214	
247.10812	1418	1+
247.21201	130	
249.15609	44	
250.06332	124	
250.99023	90	
251.01969	90	
251.13159	120	
252.94139	84	
253.02620	82	
254.99905	34	
258.94020	66	
259.12555	118	
260.19272	82	
262.09966	164	
263.93924	98	
265.11936	1412	1+
265.17117	100	
265.74149	42	
266.84815	60	
270.11833	52	
271.18386	126	
271.26632	88	
273.09596	84	
274.09856	112	
275.09402	84	
275.48674	40	
276.10122	134	
276.13328	68	
276.94845	98	
277.13277	68	
278.12293	246	
279.14866	116	
287.14981	118	
289.13271	118	
289.98673	106	
290.89006	86	
290.99020	60	
292.89589	114	
293.11593	126	
293.93162	82	
294.92086	74	
296.14367	250	
300.98961	68	
303.16197	102	
304.12481	222	
305.05881	64	
307.04035	78	
309.91269	134	
310.17120	82	
311.19834	90	
312.01235	114	
312.14554	98	
315.13006	36	
316.11485	112	
316.16246	86	
319.11541	50	
320.90495	82	
321.15519	1566	1+
321.21251	104	
324.88904	76	
325.11412	92	
325.20031	72	
328.82901	88	
329.04371	90	
329.89217	56	
330.91734	110	
332.08497	42	
332.78407	34	
333.93757	132	
336.14562	46	
338.18060	3396	1+
338.25663	172	
338.41747	98	
338.55604	68	
338.95218	80	
341.77834	36	
342.89876	70	
346.16886	308	1+
346.89957	100	
347.13162	92	
347.22765	546	1+
352.16623	54	
354.14446	112	
354.94555	66	
358.76133	50	
361.18364	76	
366.92923	80	
372.86817	72	
390.16312	68	
391.19298	44	
397.18286	64	
407.18767	68	
415.20141	58	
418.24161	62	
426.86909	160	
432.19004	252	
433.22952	52	
434.21237	110	
434.49278	88	
443.20105	62	
449.21982	374	
450.20136	528	1+
450.31171	64	
466.03620	52	
466.29298	56	
467.05230	40	
467.22209	2964	1+
467.36682	40	
467.58277	46	
473.43116	40	
477.20426	86	
478.21258	84	
487.21933	60	
489.21171	72	
502.27356	76	
506.76594	120	
517.22393	72	
538.29008	104	
563.29188	96	
564.28402	74	
580.30586	54	
580.37105	54	
581.29676	36	
581.71975	100	
584.40940	52	
637.34501	80	
END IONS

###FS:    #m/z: 347.67826 #charge 2+
###MS: 2597
###MSMS: 2598
BEGIN IONS
TITLE=Cmpd 179, +MS2(347.6783), 23.0eV, 21.8min #2598
RTINSECONDS=1306.92
SCANS=2597-2598
PEPMASS=347.67826	116296
CHARGE=2+
200.07020	88	
206.09838	198	
207.10590	90	
210.06370	86	
215.14203	108	
215.19555	60	
218.09801	48	
220.09467	238	
221.12230	62	
225.11069	112	
230.13829	88	
230.82339	50	
231.06386	132	
231.09205	88	
233.14378	98	
234.14796	40	
235.09562	194	
239.05861	70	
242.21275	54	
243.08277	40	
243.15117	140	
243.18627	90	
244.13358	292	
245.09284	84	
247.11140	864	1+
248.28390	32	
253.02204	88	
256.96300	82	
257.13593	138	
258.94030	48	
259.09232	114	
260.12951	60	
260.19262	92	
261.12435	82	
262.90798	130	
264.81391	34	
265.11857	1602	1+
265.25019	126	
267.14431	54	
267.50337	32	
268.16142	66	
268.90685	98	
269.35179	32	
272.15308	76	
275.10390	138	
275.15079	48	
278.12723	280	
278.17897	92	
279.05521	36	
279.13473	308	
287.09525	64	
288.21037	72	
289.57933	36	
290.15838	210	
291.10607	60	
292.12633	104	
293.10560	44	
294.11470	112	
295.05763	118	
296.13799	250	1+
301.16450	120	
303.14347	126	
304.16293	82	
304.53267	70	
305.12742	82	
306.57141	60	
311.01403	98	
311.97733	78	
320.26089	126	
320.90540	54	
321.00962	98	
321.15961	534	1+
321.25762	72	
322.58726	48	
324.85610	62	
325.18639	56	
329.14316	128	
329.87280	82	
330.36373	68	
337.77845	48	
337.88576	34	
338.02619	90	
338.18053	3440	1+
338.26347	162	
338.41113	42	
338.86626	96	
339.00251	42	
339.07264	54	
339.27609	80	
339.43292	40	
342.48643	34	
347.22234	354	1+
347.32385	86	
347.87259	114	
347.95086	60	
349.02033	36	
349.13672	90	
349.19532	54	
350.65302	36	
356.14098	128	
356.22555	60	
364.13391	86	
366.86554	50	
372.03360	90	
372.16587	42	
372.25096	86	
389.15466	78	
398.19709	86	
402.00091	136	
403.18790	98	
407.22516	66	
431.72762	40	
431.97529	40	
432.17763	190	
433.18338	86	
433.28262	90	
435.16682	38	
442.18868	46	
448.87686	30	
449.20685	596	1+
460.88645	68	
465.36033	40	
467.02191	30	
467.22188	1972	1+
467.42843	64	
467.98635	54	
470.22427	74	
473.21260	72	
516.19260	68	
518.78328	82	
527.24583	60	
549.26451	80	
549.31367	36	
568.73389	196	
580.31011	270	1+
584.27346	236	1+
601.13127	32	
END IONS

###FS:    #m/z: 347.67811 #charge 2+
###MS: 2600
###MSMS: 2601
BEGIN IONS
TITLE=Cmpd 180, +MS2(347.6781), 23.0eV, 21.8min #2601
RTINSECONDS=1308.13
SCANS=2600-2601
PEPMASS=347.67811	119234
CHARGE=2+
177.26268	140	
201.31767	36	
202.09922	80	
202.14000	86	
205.78124	42	
206.09400	492	1+
210.14379	104	
212.87011	52	
215.03017	82	
215.13837	146	
216.18565	104	
220.09843	70	
221.98551	94	
225.09274	302	
229.16327	82	
230.07504	98	
233.12435	90	
235.07614	78	
238.10986	114	
239.15174	112	
243.09460	94	
243.14049	120	
244.22751	128	
245.06871	90	
246.13123	74	
247.10636	1668	1+
247.16764	318	1+
249.07277	66	
251.66078	42	
256.24457	74	
257.08527	92	
257.13563	80	
258.10865	66	
258.15976	98	
259.20328	36	
260.16324	120	
260.19746	106	
261.12442	92	
264.89030	76	
265.11970	1180	1+
266.15175	116	
267.15638	48	
271.27154	38	
272.13630	174	
272.94688	78	
274.10746	128	
275.09953	92	
275.15570	150	
276.13900	144	
278.14573	208	
278.90693	78	
279.13251	262	1+
285.11620	44	
286.13477	82	
286.92291	104	
287.05210	80	
288.21790	98	
290.23219	100	
290.95732	82	
293.12055	352	1+
296.14122	54	
298.16783	118	
303.14657	70	
304.14806	46	
305.15271	68	
308.92066	90	
309.89414	120	
312.96298	94	
313.14329	92	
317.11547	92	
319.05529	76	
319.86263	76	
320.03799	42	
320.11593	76	
320.15728	1172	1+
320.23655	38	
321.06185	58	
324.88459	74	
327.87253	142	
328.15720	76	
330.89936	50	
331.15126	62	
331.19887	38	
336.91150	110	
337.91343	66	
338.17885	3198	1+
338.28292	80	
338.44712	48	
338.52023	38	
338.73527	44	
338.78025	62	
339.03375	40	
340.94897	50	
344.20776	88	
346.17428	82	
346.21436	84	
347.17551	82	
347.22544	246	
348.15877	176	
348.21730	100	
348.92689	112	
352.18568	46	
356.11825	60	
356.15029	112	
359.11379	88	
361.18489	146	
367.18080	62	
375.08934	78	
381.87285	92	
384.15970	80	
388.18320	88	
389.18869	44	
389.22092	96	
390.17316	138	
392.21679	60	
393.18318	78	
397.12543	84	
407.19476	86	
415.21367	78	
417.19044	108	
417.86704	84	
418.17830	64	
424.39851	124	
425.20246	78	
426.06952	70	
428.21893	78	
431.19095	104	
432.18074	396	1+
432.22006	164	
433.33129	88	
443.15516	84	
447.11114	52	
449.21092	416	
449.28690	78	
450.20454	330	
451.25310	94	
451.32077	40	
461.20858	78	
464.88021	94	
467.22128	2106	1+
467.29718	202	
467.35203	356	1+
467.39882	54	
468.31303	106	
468.44213	36	
469.23276	208	
469.27821	54	
475.19080	82	
490.22822	42	
523.14328	40	
535.25524	110	
544.27815	72	
546.23994	46	
546.30761	76	
563.26592	78	
568.25731	50	
572.28461	54	
580.30154	244	1+
580.35409	42	
603.36383	74	
610.23373	98	
637.31164	60	
659.34481	124	1+
END IONS

###FS:    #m/z: 347.67788 #charge 2+
###MS: 2602
###MSMS: 2603
BEGIN IONS
TITLE=Cmpd 181, +MS2(347.6779), 23.0eV, 21.8min #2603
RTINSECONDS=1308.78
SCANS=2602-2603
PEPMASS=347.67788	124822
CHARGE=2+
191.26353	28	
202.20014	80	
205.10062	84	
206.08940	200	
206.12269	82	
211.01307	118	
215.13709	76	
218.13234	86	
219.11475	104	
220.09334	190	
220.89937	74	
222.09890	36	
223.06730	134	
224.10024	70	
225.10182	124	
228.13767	166	
229.09189	26	
231.07777	30	
231.14793	48	
232.20997	106	
233.12791	92	
236.92039	124	
239.13599	56	
240.93083	84	
243.12874	120	
243.16034	82	
243.69691	116	
244.09616	80	
246.07339	42	
246.96816	84	
247.10623	1292	1+
247.15626	84	
247.18497	104	
247.65254	62	
252.07441	112	
252.13721	76	
252.91694	86	
253.01335	88	
255.11308	94	
257.02125	136	
257.14452	122	
260.11736	88	
261.08819	84	
261.13920	66	
264.90304	72	
264.97649	30	
265.11855	756	1+
265.21214	94	
265.44684	50	
266.15687	54	
267.12156	120	
268.65409	38	
272.03769	76	
273.12096	88	
274.94146	80	
275.11624	62	
276.96581	78	
278.10898	100	
280.13087	120	
281.50615	44	
282.11140	70	
285.15054	78	
287.05564	96	
287.14541	124	
288.19616	116	
291.14233	76	
292.45623	54	
293.11487	116	
294.11906	78	
296.13696	104	
303.14628	260	
303.19417	174	
303.94720	66	
304.12409	136	
305.80343	116	
306.14407	90	
306.91990	118	
312.04331	74	
312.15388	82	
313.05592	34	
320.16174	80	
321.15701	1136	1+
321.87915	38	
324.87315	126	
324.95817	104	
328.09970	82	
329.85349	112	
330.93983	76	
337.91695	28	
338.18038	2960	1+
338.27953	118	
338.86838	28	
339.24388	70	
340.02748	28	
342.30194	40	
344.50219	100	
347.22782	210	
348.18324	72	
348.22335	186	
348.28341	56	
348.88682	100	
348.93073	78	
349.17644	120	
357.16087	80	
361.18751	66	
371.16792	106	
390.18363	68	
391.19814	160	
395.28917	54	
397.13453	72	
407.19243	74	
416.20288	80	
424.30443	76	
426.08749	54	
432.18127	430	1+
433.23265	104	
444.20585	100	
449.20965	518	1+
450.28818	58	
450.60318	28	
451.19147	66	
458.20278	66	
461.23710	86	
466.58255	40	
467.22251	1742	1+
468.32563	88	
469.20141	122	
469.31933	94	
477.19814	92	
478.22968	64	
495.21724	42	
502.24163	40	
512.25653	54	
524.20608	56	
530.68743	44	
580.29713	74	
581.30816	210	
602.29898	36	
619.33236	76	
640.98503	66	
653.00458	28	
654.28608	30	
END IONS

###FS:    #m/z: 347.67766 #charge 2+
###MS: 2605
###MSMS: 2606
BEGIN IONS
TITLE=Cmpd 182, +MS2(347.6777), 23.0eV, 21.8min #2606
RTINSECONDS=1309.97
SCANS=2605-2606
PEPMASS=347.67766	124724
CHARGE=2+
179.74768	54	
198.66065	116	
202.09117	86	
202.20723	94	
203.18768	94	
203.90907	52	
206.09298	238	1+
210.07968	96	
210.60946	100	
215.12940	42	
220.11633	138	
221.09893	128	
225.10435	132	
228.13011	62	
229.06368	76	
229.14363	98	
231.09096	106	
233.13015	208	
234.14701	120	
235.10868	96	
235.14982	62	
239.14498	100	
241.08619	72	
242.11210	164	
243.13842	138	
243.20163	126	
244.11812	76	
245.12521	62	
246.15073	70	
247.10738	1426	1+
248.50530	50	
248.93653	80	
249.04863	124	
251.00352	52	
251.14117	94	
253.09730	88	
255.11784	92	
256.15457	114	
257.17710	56	
258.11293	128	
258.70546	46	
259.10903	86	
261.00665	94	
265.11950	1052	1+
265.23707	70	
269.12535	192	
273.12491	98	
274.14118	76	
275.10044	278	
276.09747	120	
278.16599	162	
278.94104	90	
279.15308	102	
279.33500	42	
280.16515	56	
280.88295	74	
281.08464	100	
282.68092	64	
284.89861	74	
285.98977	50	
286.20188	88	
287.05169	72	
288.94065	150	
290.14721	96	
290.95892	74	
291.66221	42	
292.06510	112	
292.11583	48	
293.11019	466	
293.15049	158	
296.11928	108	
296.15293	202	
296.24835	74	
300.92212	88	
301.21108	88	
302.91293	92	
303.03158	128	
303.14744	196	
304.14182	150	
306.05106	122	
306.86107	50	
308.94884	66	
311.08897	56	
312.02812	58	
316.10585	152	
320.16894	256	
320.22590	72	
321.15268	1574	1+
321.20734	148	
321.28563	90	
322.87063	58	
329.00988	108	
329.13892	104	
330.92163	58	
331.00706	58	
331.17169	80	
334.87085	116	
336.90599	108	
338.10302	70	
338.17978	3450	1+
338.30841	44	
338.49773	80	
339.23517	80	
339.27606	68	
341.66519	74	
341.86871	90	
342.96206	112	
344.16493	82	
345.11490	42	
346.22139	74	
347.21964	520	
347.30959	148	
348.17970	82	
349.07320	82	
354.15416	56	
361.20229	62	
366.83950	96	
366.93505	100	
372.16393	62	
375.13979	72	
393.16161	58	
407.18015	296	1+
412.32912	104	
415.15906	78	
419.05794	96	
421.21472	126	
422.26811	74	
425.19311	50	
426.87369	62	
428.24836	60	
431.22569	42	
432.19680	214	
432.25397	76	
432.33368	62	
448.21113	152	
449.20680	932	1+
449.29984	176	
449.44192	102	
450.25582	90	
455.90139	48	
466.44513	126	
466.74762	50	
467.22425	3194	1+
467.30262	140	
472.18704	64	
477.19665	84	
478.22030	70	
485.29668	76	
487.62525	80	
488.20013	90	
505.21821	86	
540.20612	86	
543.20670	50	
580.29517	128	
581.31084	82	
585.23530	88	
590.31632	72	
643.64094	212	
691.32204	146	1+
END IONS

###FS:    #m/z: 347.67799 #charge 2+
###MS: 2607
###MSMS: 2608
BEGIN IONS
TITLE=Cmpd 183, +MS2(347.6780), 23.0eV, 21.8min #2608
RTINSECONDS=1310.64
SCANS=2607-2608
PEPMASS=347.67799	129462
CHARGE=2+
179.52936	42	
202.08366	110	
206.05212	108	
206.09743	72	
206.14805	80	
209.17004	38	
211.94046	110	
214.97184	30	
215.13358	176	
215.16744	118	
218.60969	110	
220.09868	84	
221.12865	94	
225.13801	146	
226.21133	94	
230.13852	84	
231.05173	86	
231.14422	72	
232.13809	116	
234.13175	92	
235.01621	98	
240.15590	80	
243.00032	104	
243.13529	94	
243.17779	118	
246.13509	82	
246.16761	92	
247.11232	1010	1+
247.18748	84	
248.17850	48	
249.08405	50	
250.07437	34	
252.13970	120	
252.19026	70	
257.13867	82	
257.17766	72	
257.25263	74	
259.12623	138	
261.16399	86	
264.89000	34	
264.95973	60	
265.11893	1406	1+
265.92234	66	
266.34072	52	
269.12397	82	
271.02890	32	
272.09435	90	
274.92416	242	1+
275.11632	654	1+
278.97187	38	
279.13424	76	
282.17509	78	
285.12483	98	
285.94527	42	
287.18604	66	
288.19705	74	
290.03517	92	
290.23310	126	
292.17176	70	
293.10811	548	1+
293.16184	98	
294.15055	88	
294.18360	64	
296.13264	158	
296.20721	66	
297.14422	112	
300.09552	68	
300.90067	62	
302.51914	42	
302.72481	40	
303.12729	544	1+
303.18249	78	
304.12725	400	1+
304.18515	116	
304.98550	82	
306.87404	86	
307.14650	90	
308.92020	40	
310.06109	116	
310.19621	68	
317.11541	84	
317.94348	62	
318.11115	88	
318.91015	90	
319.96487	82	
321.03259	60	
321.15306	1388	1+
322.22454	70	
322.92929	152	
323.12525	110	
324.46199	54	
324.88878	164	
329.10876	104	
330.09497	60	
330.18606	80	
330.92778	88	
332.12632	96	
337.60950	36	
338.18123	3904	1+
338.28536	100	
340.06610	66	
340.24546	36	
345.13032	64	
347.17350	104	
347.22734	86	
347.95152	134	
348.16068	82	
348.23940	176	
348.27894	68	
354.29434	32	
355.16930	102	
355.36253	178	
357.44961	120	
361.21839	96	
363.30072	72	
365.19071	88	
369.19619	110	
370.15029	74	
372.15055	58	
374.20404	82	
389.18985	92	
391.18112	142	
418.16035	104	
423.20841	100	
424.21768	76	
425.20336	56	
432.18862	446	1+
432.29476	90	
433.28217	54	
433.52075	36	
436.19066	108	
444.17456	126	
446.19613	72	
449.21686	398	
449.32998	90	
450.20498	564	
450.35032	90	
452.81579	36	
466.27434	42	
467.22290	2772	1+
467.96179	36	
469.20611	56	
469.67400	44	
478.32425	54	
479.47310	86	
486.13236	68	
489.23850	46	
507.25852	78	
516.18520	38	
516.81765	82	
519.25008	56	
535.25900	60	
535.30922	72	
563.28567	94	
564.25175	68	
580.29685	96	
581.30194	74	
596.30987	64	
602.29963	60	
637.35237	76	
690.65185	116	
END IONS

###FS:    #m/z: 347.67816 #charge 2+
###MS: 2610
###MSMS: 2611
BEGIN IONS
TITLE=Cmpd 184, +MS2(347.6782), 23.0eV, 21.9min #2611
RTINSECONDS=1311.82
SCANS=2610-2611
PEPMASS=347.67816	133236
CHARGE=2+
183.63819	28	
201.13394	100	
202.09934	108	
203.09800	84	
206.09166	486	
206.14184	130	
206.17386	46	
206.26846	136	
210.17161	76	
212.12030	104	
212.14617	76	
215.15753	128	
216.15618	102	
219.12237	46	
220.13440	48	
222.16886	36	
225.10190	60	
225.14294	108	
226.10811	42	
226.20011	74	
230.08229	90	
233.10844	96	
233.42091	30	
234.16410	102	
235.14470	112	
236.11922	92	
238.11396	122	
240.11052	56	
241.05658	82	
242.13463	84	
243.13088	152	
244.13714	56	
244.17821	50	
246.15484	68	
247.10517	1896	1+
247.20281	124	
247.68901	50	
248.04100	68	
251.13296	84	
251.86210	40	
252.09102	90	
252.55290	56	
253.01278	106	
258.11487	162	
260.02846	64	
260.15615	58	
261.11565	128	
262.16301	78	
264.94671	30	
265.06608	54	
265.11657	2112	1+
266.72725	34	
269.05654	110	
273.01180	98	
274.93458	44	
275.10491	276	1+
275.98361	116	
276.18034	92	
277.08422	78	
277.17819	60	
278.14158	94	
278.91048	108	
279.13798	354	1+
287.12218	96	
288.15937	74	
289.07453	90	
293.00368	112	
293.10978	172	
293.15323	72	
294.19610	120	
294.75470	40	
296.12946	138	
296.19062	52	
300.14309	78	
300.18660	124	
300.88673	118	
302.96357	82	
303.00849	108	
303.09132	94	
303.13639	98	
304.12973	170	
306.04585	78	
306.13493	84	
308.12711	76	
313.18604	56	
320.94180	106	
321.15676	870	1+
321.35163	48	
323.15375	80	
330.16766	60	
330.92259	68	
332.12319	94	
338.18147	2352	1+
338.29112	192	
338.33045	44	
338.40670	30	
339.26141	36	
339.31059	82	
341.14602	94	
345.36060	40	
345.39940	60	
346.95199	74	
347.22865	276	1+
347.90176	64	
348.14560	168	
348.92615	72	
361.21729	58	
362.80252	100	
363.19725	38	
366.86931	46	
384.98933	58	
389.17816	118	
392.07894	42	
395.14471	54	
395.20028	36	
404.18333	96	
407.15860	80	
407.19163	88	
409.83241	36	
418.15712	72	
432.17060	160	
433.23326	78	
435.22092	102	
438.82627	64	
449.20985	872	1+
449.30291	46	
450.24864	270	1+
453.82304	54	
465.73616	34	
466.42303	34	
467.22314	1894	1+
467.37555	34	
467.62730	60	
467.86790	30	
468.32848	50	
468.52451	48	
468.78611	84	
469.32608	42	
469.88399	38	
478.22081	126	
480.43746	42	
488.21196	100	
507.21475	64	
520.27986	72	
580.32010	72	
581.30905	154	
585.25930	76	
586.12286	36	
606.31571	86	
638.32795	70	
END IONS

###FS:    #m/z: 347.67775 #charge 2+
###MS: 2613
###MSMS: 2614
BEGIN IONS
TITLE=Cmpd 185, +MS2(347.6777), 23.0eV, 21.9min #2614
RTINSECONDS=1312.98
SCANS=2613-2614
PEPMASS=347.67775	148018
CHARGE=2+
202.12922	94	
205.00270	26	
206.09326	176	
206.17296	88	
207.09417	186	
207.92779	42	
212.11358	104	
212.16274	34	
214.99291	36	
215.15270	54	
216.10428	68	
218.90565	92	
219.10722	288	1+
224.87838	64	
224.99252	40	
225.10561	158	
226.12366	102	
231.08351	124	
232.13500	198	
232.99102	68	
233.14157	74	
233.16727	118	
234.09858	72	
235.03672	114	
235.08834	82	
236.13623	98	
237.10629	60	
239.05504	58	
243.08792	80	
243.13131	144	
244.09619	92	
245.11388	84	
247.10675	1152	1+
247.17452	86	
248.18996	102	
250.13419	38	
250.97945	78	
251.37134	30	
252.22294	72	
252.94964	62	
252.99525	40	
253.06287	36	
253.59000	52	
257.13853	72	
258.14629	68	
258.17554	72	
260.11363	102	
264.68342	20	
264.94541	124	
264.98943	54	
265.12100	1486	1+
271.17992	28	
275.09845	348	
276.10396	174	
276.16182	72	
278.15545	162	
278.74026	58	
278.78537	18	
280.98014	108	
281.40472	22	
286.90044	80	
287.15020	88	
292.08793	104	
293.10833	140	
293.67338	52	
296.20074	96	
300.09847	42	
303.17234	94	
304.11775	24	
320.89977	80	
321.15239	560	
322.11488	102	
322.16214	282	
322.29031	72	
324.12071	64	
328.97684	86	
329.17636	62	
331.14163	108	
337.73589	50	
337.80115	26	
337.84102	46	
337.91458	60	
338.12630	98	
338.18084	1136	
338.32206	22	
339.18245	564	
339.27220	146	
339.89614	68	
340.32482	24	
341.15532	30	
347.17879	200	
347.21520	306	1+
347.86811	150	
348.15073	168	1+
348.92293	66	
359.17026	44	
360.33097	48	
360.78425	24	
362.23281	82	
364.19458	80	
372.16969	60	
390.17897	88	
399.18957	66	
400.21895	94	
407.18591	142	
415.15554	74	
431.53856	18	
432.18539	124	
433.02682	42	
433.18785	24	
433.72691	36	
434.17565	124	
439.14358	18	
439.98192	42	
442.22276	54	
443.22320	50	
448.86295	90	
449.20897	402	
449.29695	76	
450.20869	216	
451.31996	38	
458.16761	78	
461.39580	28	
466.20690	36	
466.25415	128	
467.22134	1456	1+
468.65401	34	
470.23698	116	
471.82362	22	
475.98592	24	
476.51048	32	
477.08891	54	
482.27065	94	
488.20319	18	
497.12300	30	
511.31004	44	
511.53776	76	
518.34615	62	
520.37660	32	
534.32511	46	
538.32189	102	
563.27989	68	
568.81491	18	
580.31452	82	
674.09213	100	1+
END IONS

###FS:    #m/z: 347.67777 #charge 2+
###MS: 2615
###MSMS: 2616
BEGIN IONS
TITLE=Cmpd 186, +MS2(347.6778), 23.0eV, 21.9min #2616
RTINSECONDS=1313.62
SCANS=2615-2616
PEPMASS=347.67777	138496
CHARGE=2+
166.96708	60	
198.10504	94	
202.07933	82	
206.09625	190	
206.14822	70	
207.09032	96	
207.13566	136	
210.12574	80	
215.14041	204	
216.92489	78	
219.10812	82	
220.09704	202	
220.15871	100	
225.09677	182	
225.12506	74	
225.88817	112	
228.15048	58	
229.12369	114	
232.11001	88	
232.59029	132	
233.01171	124	
233.14587	190	
234.15867	96	
235.12103	124	
238.08914	70	
238.12665	90	
239.64711	124	
243.06234	84	
243.12656	248	
243.18885	82	
244.09925	70	
246.13426	194	
247.10952	1624	1+
247.16907	144	
247.45032	106	
249.35931	82	
250.16026	120	
250.91623	84	
251.13599	166	
252.14907	104	
252.99192	78	
257.13179	114	
258.12281	120	
258.93246	62	
260.19743	96	
261.11711	210	
261.15587	78	
261.88528	102	
263.04346	150	
264.54013	58	
265.11816	2726	1+
265.18866	72	
267.03707	74	
267.14557	88	
268.10206	72	
268.16944	102	
269.11327	62	
270.13900	86	
271.02511	90	
271.11567	116	
271.71772	50	
272.86413	86	
273.98513	74	
274.15059	80	
275.10110	374	
276.12967	420	1+
278.12372	168	
278.15325	302	
279.13329	158	
280.16907	56	
282.04971	98	
285.13310	188	
287.14399	116	
288.19550	76	
289.18259	84	
290.14737	108	
291.95684	104	
291.99291	50	
293.12436	134	
293.90852	96	
294.15241	72	
296.13801	230	
296.19518	112	
297.17378	68	
302.92134	80	
303.13850	140	
304.12691	162	
308.14521	70	
312.89660	84	
313.15793	130	
316.13959	78	
320.17560	110	
320.85378	56	
320.94437	60	
321.15321	1692	1+
321.24521	172	
322.88977	68	
323.14838	116	
324.90891	170	
324.97747	68	
330.12101	68	
330.20714	70	
332.14226	100	
337.94160	96	
338.17901	3578	1+
339.66309	106	
342.93755	62	
344.12019	70	
346.22525	104	
346.89910	100	
347.02711	74	
347.11863	76	
347.17186	90	
347.22576	362	
347.28789	68	
347.84894	88	
348.17327	90	
349.16979	140	
351.16577	78	
362.21212	100	
363.24647	58	
365.88630	154	
372.16472	106	
383.19210	76	
388.19035	68	
389.17280	80	
390.24774	56	
396.15237	138	
405.08626	90	
407.19445	64	
408.18642	138	
425.18360	90	
432.19819	390	1+
432.27126	88	
437.15207	82	
449.20822	1396	1+
450.29349	66	
459.81623	80	
467.22299	3520	1+
468.28671	150	
468.53599	110	
470.91989	68	
471.17714	98	
473.25382	142	
477.20429	60	
489.20514	106	
512.80788	86	
535.24714	88	
547.27845	80	
562.32573	74	
580.30510	184	
580.34821	134	
581.32716	128	
587.28901	52	
596.89929	96	
637.34688	112	
637.45359	60	
653.21449	80	
END IONS

###FS:    #m/z: 347.67771 #charge 2+
###MS: 2617
###MSMS: 2618
BEGIN IONS
TITLE=Cmpd 187, +MS2(347.6777), 23.0eV, 21.9min #2618
RTINSECONDS=1314.27
SCANS=2617-2618
PEPMASS=347.67771	146194
CHARGE=2+
182.41460	110	
202.08227	166	
202.14420	50	
202.16887	56	
203.08129	78	
206.08874	340	1+
206.19201	90	
207.14332	76	
212.14815	56	
215.13542	156	
216.09740	80	
219.10771	70	
220.09604	250	
222.22337	80	
225.10846	122	
226.90262	94	
231.03475	88	
231.17209	100	
232.59962	42	
234.13999	62	
234.17503	94	
236.17601	36	
243.06266	90	
243.13202	332	
243.84474	38	
244.08379	76	
244.11597	90	
247.11857	326	
247.18452	104	
247.26562	118	
247.32982	48	
248.10374	214	
248.14271	282	
250.11307	72	
252.09913	82	
254.99242	112	
256.85943	40	
257.01381	80	
257.09512	100	
260.15828	52	
261.12332	188	
265.11759	1168	1+
265.19445	94	
269.14281	96	
270.95551	108	
272.11152	82	
275.09837	114	
276.11487	112	
277.16813	92	
278.12927	80	
279.12818	216	
284.94665	44	
286.11415	72	
287.10488	72	
287.14778	108	
288.15232	132	
289.18195	102	
290.16168	62	
291.08712	74	
292.93248	80	
293.10535	158	
295.11649	88	
296.15558	82	
296.90038	88	
297.15879	92	
300.15407	38	
300.90050	124	
302.12178	68	
302.85361	96	
303.03536	96	
304.11974	238	
304.18002	112	
306.06632	62	
311.12576	54	
311.16440	142	
313.19960	126	
316.12511	66	
319.18298	70	
320.10243	48	
320.18069	74	
321.16203	580	
321.21203	82	
321.27126	86	
322.15625	494	
325.07733	98	
325.87067	132	
328.99994	64	
329.08902	60	
329.13899	126	
329.97716	106	
330.02435	58	
337.16544	96	
337.78824	40	
337.94284	42	
338.10646	104	
338.18237	2746	1+
346.22347	82	
347.22386	178	
347.26161	156	
347.31881	42	
347.86397	82	
348.16327	214	
348.22931	116	
349.19417	134	
350.98042	38	
361.18738	78	
361.27175	38	
364.90444	120	
366.86555	108	
367.13139	76	
372.16881	64	
382.07427	80	
383.19257	100	
389.19003	134	
390.16323	68	
391.18623	70	
393.15641	118	
395.41084	50	
407.19919	190	
413.20468	40	
414.18370	82	
415.16360	66	
420.52736	148	
421.21135	184	
428.19290	158	
431.22921	72	
432.18150	194	
433.18957	138	
433.31677	68	
437.19421	84	
443.20493	66	
449.20704	764	1+
449.32027	44	
450.20534	500	1+
452.20071	54	
453.20815	58	
454.46533	48	
460.17767	88	
465.96997	54	
467.22215	2040	1+
467.31041	82	
467.34899	100	
467.41733	50	
468.34090	94	
480.21456	118	
498.36070	176	
500.84244	80	
506.25282	68	
509.50690	172	
512.24519	102	
537.26059	94	
563.26182	100	
580.29745	208	1+
581.70744	82	
591.29230	46	
637.33998	48	
649.30176	112	
END IONS

###FS:    #m/z: 347.67835 #charge 2+
###MS: 2622
###MSMS: 2623
BEGIN IONS
TITLE=Cmpd 188, +MS2(347.6784), 23.0eV, 21.9min #2623
RTINSECONDS=1316.49
SCANS=2622-2623
PEPMASS=347.67835	161534
CHARGE=2+
196.90961	106	
206.08619	322	
207.09614	158	
210.11153	152	
214.10585	86	
215.13789	304	
216.06572	54	
216.14196	20	
220.11674	54	
225.10198	86	
227.13266	96	
229.10807	108	
231.13465	98	
233.12758	134	
240.07854	92	
243.12841	90	
244.09631	78	
244.13990	60	
246.13147	86	
247.10842	1332	1+
248.06873	30	
253.09976	72	
254.95141	70	
258.08724	74	
258.11775	90	
261.13789	72	
262.11592	70	
262.14412	104	
264.84857	36	
265.11954	972	1+
265.21757	64	
265.41874	26	
265.45013	44	
266.48530	24	
267.04533	68	
267.11397	116	
267.67915	42	
273.04350	86	
273.12009	58	
273.94197	52	
274.11073	72	
275.09753	172	1+
277.11161	78	
277.68393	24	
278.14441	82	
279.14980	68	
280.79281	30	
281.38011	78	
281.76374	42	
282.61172	76	
285.03141	44	
285.85216	40	
287.14427	114	
290.15166	78	
293.11245	254	1+
294.91392	62	
296.16012	204	
300.15145	38	
301.97841	20	
303.15679	118	
304.12624	152	
304.28879	88	
305.12395	130	
312.14971	90	
312.86589	52	
313.11706	98	
320.81619	48	
321.15178	522	
321.18475	174	
322.15891	236	
323.91389	88	
329.19107	68	
329.82327	40	
331.06118	82	
336.15937	86	
337.51613	22	
338.11442	56	
338.17943	2468	1+
338.25788	74	
338.38980	22	
340.40928	50	
340.98661	60	
341.10739	106	
346.91451	62	
347.14281	86	
347.22652	214	
347.29917	104	
348.22968	102	
354.85024	20	
359.17879	76	
360.18130	76	
366.55837	30	
371.17058	168	
384.22228	124	
389.15944	76	
390.18232	24	
391.20248	74	
400.16038	74	
407.29556	98	
408.20191	72	
414.17478	32	
414.81618	54	
421.25006	38	
425.20584	92	
432.18121	178	
433.22390	92	
440.20433	104	
443.21597	94	
449.00100	84	
449.20712	1292	1+
449.28218	78	
450.37507	24	
464.79640	36	
466.79115	32	
466.84238	42	
467.22072	2146	1+
467.33747	52	
467.47310	82	
468.28027	88	
468.36563	48	
468.42993	22	
477.20996	42	
480.57994	24	
486.04497	36	
508.19867	58	
535.24480	36	
566.57530	120	
580.31206	138	
581.34783	94	
591.29834	38	
645.29918	174	1+
648.31089	56	
END IONS

###FS:    #m/z: 347.67792 #charge 2+
###MS: 2627
###MSMS: 2628
BEGIN IONS
TITLE=Cmpd 189, +MS2(347.6779), 23.0eV, 22.0min #2628
RTINSECONDS=1318.72
SCANS=2627-2628
PEPMASS=347.67792	165540
CHARGE=2+
190.37355	134	
197.10165	110	
203.09780	84	
206.09533	300	
206.15815	84	
207.09078	170	
207.13925	116	
211.11923	74	
213.10805	108	
215.06008	108	
215.13805	552	
218.14399	124	
219.12592	94	
220.09596	544	
220.14317	86	
222.13887	70	
224.10274	60	
225.09780	328	
225.13694	90	
227.17292	124	
228.92425	70	
229.10017	96	
233.12468	84	
234.09133	104	
238.08174	96	
239.05881	124	
241.13016	104	
242.13080	62	
243.14023	222	
245.09171	62	
245.15548	122	
247.11150	1204	1+
250.75496	88	
250.94538	90	
252.08163	90	
253.03402	130	
254.11978	64	
255.98376	96	
256.99570	82	
257.12572	382	1+
260.09506	68	
260.12492	70	
260.18990	76	
261.07889	66	
261.14699	104	
262.13240	78	
264.08286	88	
265.11626	2454	1+
266.16038	308	
266.59800	72	
274.11942	116	
274.95966	80	
275.09813	412	1+
275.13783	174	
276.13256	166	
276.95804	100	
277.10968	70	
277.16323	120	
278.04747	58	
278.14709	256	
279.12910	176	
280.13179	112	
282.71712	58	
287.15358	82	
287.18879	98	
288.16002	106	
288.21044	78	
289.15305	362	1+
292.20383	96	
292.92206	86	
293.11122	82	
294.13324	66	
294.92192	104	
296.13940	156	
297.15499	74	
300.10141	74	
302.95564	134	
303.14822	96	
303.97784	66	
304.11875	142	
304.16205	180	
304.89457	56	
305.00014	74	
305.12144	102	
305.15597	94	
310.91265	96	
312.14575	70	
312.92548	98	
313.14762	88	
316.19361	112	
317.24064	76	
320.08688	80	
320.12426	70	
320.16852	176	
321.15439	2022	1+
321.23373	62	
322.22818	146	
323.74373	80	
324.14538	92	
324.88440	74	
328.89095	116	
328.99606	84	
330.01540	88	
330.05872	92	
330.17712	80	
331.15561	72	
336.34821	92	
338.18050	6578	1+
338.67345	56	
339.26413	76	
339.33564	78	
340.22948	68	
344.20843	56	
346.90380	80	
347.04673	64	
347.22675	332	1+
348.02383	62	
348.16382	410	1+
348.90260	72	
349.64715	74	
350.20875	72	
360.15435	84	
361.21848	74	
368.86952	116	
372.16067	94	
374.09737	84	
379.20964	116	
380.15565	120	
383.18658	132	
389.18088	164	
389.76902	102	
390.17749	250	
399.24834	76	
406.20080	144	
407.17401	78	
408.20726	68	
417.21241	92	
422.21049	94	
425.19311	74	
428.17639	86	
431.20844	94	
432.18169	252	1+
442.20073	90	
449.21409	1434	1+
452.19600	84	
454.80071	76	
457.02687	108	
467.22234	3552	1+
467.59237	56	
468.30820	110	
469.14527	72	
469.38809	86	
477.20185	136	
484.35587	78	
488.25155	108	
516.20326	56	
535.24864	118	
544.30382	86	
547.24796	84	
580.33394	126	
582.30256	76	
637.33309	146	
END IONS

###FS:    #m/z: 347.67731 #charge 2+
###MS: 2630
###MSMS: 2631
BEGIN IONS
TITLE=Cmpd 190, +MS2(347.6773), 23.0eV, 22.0min #2631
RTINSECONDS=1319.89
SCANS=2630-2631
PEPMASS=347.67731	176374
CHARGE=2+
201.73647	48	
204.60881	40	
205.84426	30	
206.08901	424	
207.14696	38	
207.48613	20	
208.07052	64	
213.15052	106	
215.09425	86	
215.14486	172	
216.10957	88	
218.12097	60	
219.03743	24	
220.08851	80	
220.12377	92	
221.02057	32	
221.07782	34	
221.90164	28	
222.13336	94	
223.17459	30	
225.09582	100	
228.14732	72	
232.13774	144	
233.21265	82	
233.54679	22	
246.11786	104	
246.88290	32	
246.93387	40	
247.10542	936	
247.56435	20	
248.13212	234	
249.13490	120	
250.08997	92	
250.65823	26	
252.09941	90	
253.09133	72	
255.13101	52	
256.08041	96	
257.13939	110	
257.21087	134	
258.12135	96	
258.94976	134	
259.19456	108	
260.10842	36	
265.00421	26	
265.11934	1404	1+
265.99806	48	
267.19109	76	
269.15139	134	
275.09898	84	
275.13218	24	
275.77909	28	
276.11596	110	
276.94809	74	
277.17306	70	
278.12120	82	
281.14623	120	
283.03524	84	
283.11989	98	
284.98193	88	
286.12417	28	
287.07468	84	
287.13235	456	1+
290.99780	76	
292.17702	40	
293.12550	90	
294.15550	58	
296.16555	160	
302.07677	116	
302.18560	92	
303.01212	64	
304.12714	70	
304.16227	88	
304.20715	104	
304.25297	64	
305.29901	62	
306.89783	110	
308.13112	88	
308.87488	90	
310.18153	34	
312.15397	68	
312.89341	44	
314.13030	78	
320.99832	68	
321.15515	542	
322.16282	306	
322.95901	72	
323.13757	80	
323.86707	104	
330.01056	62	
330.91256	94	
331.34747	36	
336.35741	44	
336.77942	48	
338.05189	32	
338.17949	2648	1+
338.27175	178	
339.30517	110	
340.04733	40	
341.71028	56	
342.69058	38	
343.15301	96	
343.30458	94	
347.11401	76	
347.22117	180	
348.89743	102	
353.15928	84	
353.39004	28	
361.17871	82	
364.99832	22	
389.40958	28	
390.16387	74	
408.19040	94	
432.19614	168	
448.72935	22	
449.21260	232	
449.33750	62	
449.82867	24	
450.21470	154	
450.30050	62	
455.98716	20	
466.59890	54	
466.70702	68	
466.97916	24	
467.21913	1612	1+
467.34328	100	
467.38768	44	
468.31585	132	
470.79357	36	
472.18714	44	
475.20306	60	
535.30892	44	
536.26184	60	
562.29424	84	
580.31636	248	1+
637.33187	52	
639.26401	112	1+
END IONS

###FS:    #m/z: 347.67774 #charge 2+
###MS: 2632
###MSMS: 2633
BEGIN IONS
TITLE=Cmpd 191, +MS2(347.6777), 23.0eV, 22.0min #2633
RTINSECONDS=1320.52
SCANS=2632-2633
PEPMASS=347.67774	177152
CHARGE=2+
202.08815	90	
203.08680	78	
206.09998	276	
210.12489	90	
212.06772	82	
215.14384	212	
217.15596	114	
219.10727	74	
220.10831	90	
221.09817	70	
223.08311	72	
225.09872	174	
225.31944	76	
228.13927	122	
230.08286	80	
230.13028	62	
233.02418	78	
234.13517	98	
235.01952	48	
235.96334	134	
239.01511	122	
239.13663	128	
239.40396	112	
240.11638	88	
242.08014	82	
243.75958	50	
244.11234	80	
245.13846	94	
245.71929	44	
246.83038	48	
246.96000	82	
247.10852	1434	1+
247.19858	72	
248.14749	98	
251.14489	64	
252.19839	72	
254.95939	86	
255.12138	52	
255.68863	38	
257.03440	88	
257.08993	90	
258.93159	72	
259.05570	80	
259.13012	106	
260.13352	74	
261.15173	158	
263.16329	66	
264.17728	108	
264.71438	42	
264.99335	48	
265.11911	1922	1+
265.19901	224	
266.23759	50	
269.13013	94	
272.15891	118	
275.10417	536	
275.14343	148	
276.13804	72	
278.13462	108	
279.13319	108	
279.16476	112	
281.90923	54	
282.88509	78	
286.14111	74	
290.13852	62	
292.16413	102	
293.12170	220	
293.31041	108	
294.18840	102	
295.35049	46	
296.13271	170	1+
298.10680	74	
300.10305	54	
301.08822	50	
303.14144	70	
304.13345	130	
308.91118	98	
309.09429	100	
313.13987	238	
317.14833	82	
318.10272	70	
319.28824	116	
320.15264	1564	1+
320.90934	76	
321.06988	36	
321.15289	1350	1+
323.86124	94	
324.88432	162	
327.20665	56	
328.11384	90	
329.16622	82	
330.12110	82	
332.12262	52	
337.60161	38	
338.18031	4474	1+
338.29712	108	
338.48961	122	
338.55976	114	
338.96818	40	
340.83246	62	
341.48537	40	
344.14998	58	
346.21884	98	
347.14325	146	
347.22319	310	
348.12890	84	
348.16084	132	
348.26008	98	
348.94562	98	
349.53386	42	
349.87973	62	
361.17813	74	
365.91219	84	
366.90892	68	
371.16857	56	
372.14470	86	
372.18096	56	
379.14812	108	
381.53880	74	
387.16517	84	
389.15952	160	
390.16883	134	
391.17243	128	
392.18991	122	
400.09304	84	
401.15947	54	
402.20566	106	
403.22221	174	1+
407.19487	98	
409.19852	124	
414.18204	54	
415.15510	74	
422.19818	36	
423.06885	76	
424.22944	68	
425.21052	68	
431.91885	60	
432.18324	370	1+
433.24025	98	
443.20173	46	
445.27667	58	
449.00801	112	
449.21284	366	
450.19691	380	
451.20476	260	
463.10062	82	
466.70060	46	
467.22247	3270	1+
487.23019	56	
519.41297	68	
539.29068	62	
563.27245	72	
580.29389	156	
580.50554	96	
581.30902	132	
582.10629	54	
583.43906	112	
585.27279	60	
590.27612	92	
END IONS

###FS:    #m/z: 347.67787 #charge 2+
###MS: 2634
###MSMS: 2635
BEGIN IONS
TITLE=Cmpd 192, +MS2(347.6779), 23.0eV, 22.0min #2635
RTINSECONDS=1321.17
SCANS=2634-2635
PEPMASS=347.67787	171298
CHARGE=2+
201.15183	70	
202.08018	88	
206.08989	512	1+
215.23018	82	
217.19934	86	
219.99144	94	
220.09781	332	1+
222.97639	92	
225.09822	166	
225.64279	40	
227.15692	102	
229.18269	74	
230.10547	72	
231.12694	66	
231.15904	214	
233.13561	76	
234.11103	118	
236.51667	40	
238.07449	152	
238.11634	102	
242.16226	120	
243.13256	226	
244.08637	122	
244.12893	100	
247.02680	108	
247.10699	1826	1+
247.18601	88	
247.52428	46	
248.06111	108	
248.14115	72	
253.00925	148	
253.04191	76	
257.08563	76	
257.16387	74	
258.11833	72	
260.12771	138	
261.12633	90	
262.12868	120	
263.16711	90	
265.11771	2066	1+
266.85573	52	
268.12688	102	
268.91965	102	
269.12355	128	
270.88991	100	
271.16767	82	
274.99898	86	
275.10710	266	
276.01817	138	
276.11142	118	
277.15859	76	
278.03030	120	
278.12510	182	
279.12397	366	
279.17294	74	
284.11398	72	
285.13260	40	
286.87337	84	
287.13987	72	
287.25228	100	
288.22651	104	
289.11434	82	
289.19960	56	
292.22614	84	
293.10803	120	
293.20562	130	
294.11865	80	
296.14901	150	
296.96469	104	
300.15443	72	
300.98320	94	
301.16884	72	
302.05947	96	
302.29481	54	
303.14562	144	
303.20496	86	
304.03805	62	
306.86597	102	
310.89456	96	
314.09305	68	
318.08464	136	
320.95758	166	
321.15560	1530	1+
321.54893	40	
323.89880	94	
324.91703	82	
325.16636	106	
328.16709	72	
329.13797	106	
331.12846	78	
332.14972	72	
338.18168	4424	1+
338.33302	112	
338.86593	38	
342.74298	48	
342.87539	106	
343.24932	108	
347.24191	126	
347.91256	54	
348.15886	136	
348.23578	72	
348.87322	60	
349.05417	78	
353.16388	80	
362.70217	54	
366.87867	68	
366.96125	52	
370.19272	78	
371.17490	162	
372.25654	96	
372.31205	82	
373.18089	196	
383.21963	78	
384.14376	72	
386.17949	100	
387.01752	72	
389.20092	168	
390.17392	82	
390.28235	80	
391.20127	80	
396.19316	46	
407.19928	100	
425.19992	62	
425.42547	126	
432.18676	236	
433.17623	134	
433.34398	80	
438.81697	106	
448.17871	70	
449.03444	74	
449.20754	1598	1+
449.44768	44	
450.10551	82	
450.28862	74	
458.83776	40	
467.22146	4136	1+
467.30087	74	
467.34801	246	
468.59884	86	
469.26825	68	
476.80177	40	
477.21474	48	
477.28885	74	
486.80018	40	
505.75533	130	
521.10914	78	
536.25733	40	
539.25988	108	
545.25263	74	
563.28062	84	
564.28311	52	
580.30816	46	
581.31848	136	
585.25270	84	
586.27005	62	
602.27564	74	
617.22217	108	
637.33206	76	
END IONS

###FS:    #m/z: 347.67811 #charge 2+
###MS: 2636
###MSMS: 2637
BEGIN IONS
TITLE=Cmpd 193, +MS2(347.6781), 23.0eV, 22.0min #2637
RTINSECONDS=1321.82
SCANS=2636-2637
PEPMASS=347.67811	176156
CHARGE=2+
200.09902	66	
206.09546	428	
206.16138	80	
212.57251	128	
215.13343	94	
217.08404	72	
219.11222	100	
220.13040	66	
225.10701	80	
229.12709	102	
230.10565	80	
231.07563	118	
233.13503	80	
233.96305	98	
235.11651	112	
236.13338	82	
237.91950	104	
240.10687	100	
240.92248	60	
241.06430	92	
242.11336	90	
243.13595	210	
244.10674	74	
244.17704	108	
245.10945	76	
246.80610	60	
247.10957	1430	1+
247.23141	80	
248.31550	60	
249.14382	68	
250.15992	80	
252.08126	62	
255.06719	88	
255.10469	136	
256.93782	96	
257.13961	118	
260.10008	80	
260.13438	90	
260.16810	110	
260.95663	68	
261.14609	92	
261.23502	72	
264.89019	56	
265.11678	1346	1+
265.22333	104	
267.09718	92	
268.12822	96	
272.03164	56	
275.01694	70	
275.11920	90	
276.10201	134	
276.14585	60	
276.90587	70	
277.16785	62	
278.15105	184	
279.13485	152	
280.13148	72	
280.90447	92	
284.12615	98	
285.13158	70	
286.17204	90	
287.22412	116	
289.11147	116	
293.11358	86	
293.88091	60	
293.91173	82	
294.19191	88	
295.14826	76	
296.15087	152	
298.95416	90	
300.10113	68	
300.13458	104	
302.07189	112	
303.14390	194	
303.18702	90	
304.13440	170	
305.15061	112	
306.15694	94	
306.96547	112	
309.15026	76	
312.92077	120	
313.12091	114	
316.27522	92	
317.12482	80	
321.15865	838	
322.15389	434	
324.89758	104	
330.09114	58	
331.06006	94	
331.13614	64	
337.18116	56	
338.17848	3796	1+
338.50929	80	
339.25603	72	
340.44857	52	
344.17091	94	
346.90437	78	
347.22156	240	
347.90119	74	
348.16220	164	
348.22581	118	
349.07943	84	
349.12610	116	
349.19562	210	
350.20309	104	
354.13598	72	
354.18570	84	
355.14456	88	
361.18853	72	
361.86599	70	
362.18622	72	
365.95552	108	
368.12236	116	
370.18701	116	
372.11806	72	
380.19247	144	
384.07671	78	
388.26787	88	
389.18694	86	
390.16296	114	
390.29971	70	
397.16227	62	
409.85186	60	
415.16441	82	
415.32581	86	
417.16730	82	
421.25993	106	
422.18183	80	
428.17685	58	
431.22059	80	
432.18870	66	
432.23705	124	
433.19266	224	
434.16893	86	
445.96764	58	
449.21953	268	
449.68743	94	
450.20246	118	
467.01227	76	
467.22170	3024	1+
467.31569	166	
467.78522	58	
469.33680	70	
477.21750	120	
478.25524	58	
479.22005	134	
488.19559	52	
535.27216	100	
567.23933	62	
580.30130	74	
580.41748	64	
619.30280	70	
638.34023	70	
648.30481	104	
END IONS

###FS:    #m/z: 347.67771 #charge 2+
###MS: 2639
###MSMS: 2640
BEGIN IONS
TITLE=Cmpd 194, +MS2(347.6777), 23.0eV, 22.1min #2640
RTINSECONDS=1322.99
SCANS=2639-2640
PEPMASS=347.67771	189124
CHARGE=2+
154.12606	54	
167.66368	34	
202.07503	120	
203.10050	76	
205.79679	38	
205.84264	44	
206.08690	302	
207.09084	136	
208.07445	72	
208.17205	62	
210.03325	84	
210.11698	128	
215.14439	132	
216.95613	118	
220.09599	278	
220.17037	64	
222.14978	106	
224.11106	34	
224.99870	24	
225.10343	224	
228.13593	98	
228.27956	26	
231.13477	92	
231.42333	62	
237.07268	118	
241.16672	124	
243.13598	224	
244.15707	120	
246.60814	54	
246.73989	66	
247.10551	1868	1+
248.04251	108	
249.09240	80	
249.16454	100	
257.09205	122	
258.96290	72	
260.11208	188	
261.13065	106	
262.13058	70	
264.83033	36	
265.05321	70	
265.11664	1782	1+
265.18429	104	
265.33316	30	
266.17866	56	
268.26052	26	
269.07909	62	
269.12895	36	
270.12227	116	
270.91250	92	
273.11757	100	
274.11597	104	
275.09921	142	
276.12753	120	
276.22517	86	
276.37611	40	
277.11879	486	1+
277.17124	70	
278.17095	88	
279.14852	68	
281.13855	120	
282.18310	56	
282.23759	24	
287.06427	108	
287.12864	180	
287.17987	86	
288.18805	76	
288.51733	70	
289.03127	72	
290.14394	74	
291.15392	76	
292.13652	62	
293.10865	206	
293.87609	106	
296.12825	50	
296.15952	100	
296.20614	38	
296.25857	58	
297.78832	50	
300.15815	92	
302.92456	114	
303.14864	132	
304.12302	138	
305.18718	118	
305.91422	72	
306.91080	66	
311.94202	152	
312.03346	96	
320.85133	24	
321.15422	560	1+
322.27121	34	
323.34202	42	
326.15839	84	
326.96964	76	
327.79668	64	
333.04554	42	
337.14790	94	
337.52095	20	
337.69174	68	
337.84656	60	
338.06621	20	
338.17982	2470	1+
338.28386	120	
338.58471	22	
339.06032	44	
339.24700	56	
339.39040	32	
339.44369	26	
346.23486	88	
346.90759	62	
347.13891	74	
347.21950	134	
348.18397	110	
349.10879	126	
356.09586	88	
384.24319	82	
388.02199	20	
389.17318	96	
390.19581	70	
391.17630	138	
407.19245	124	
409.88928	46	
425.10669	60	
432.09320	30	
432.19228	210	
432.24805	140	
433.21063	224	
446.17872	78	
449.20869	912	1+
449.37804	24	
451.24129	64	
466.51245	40	
467.11830	30	
467.22061	2806	1+
467.30595	180	
467.52392	40	
467.97740	46	
468.33046	72	
470.34953	66	
480.23273	72	
510.79994	92	
513.28511	30	
518.25787	74	
533.25790	128	
535.17242	28	
580.31542	218	1+
585.25970	56	
641.42395	148	1+
END IONS

###FS:    #m/z: 347.67730 #charge 2+
###MS: 2641
###MSMS: 2642
BEGIN IONS
TITLE=Cmpd 195, +MS2(347.6773), 23.0eV, 22.1min #2642
RTINSECONDS=1323.62
SCANS=2641-2642
PEPMASS=347.67730	186580
CHARGE=2+
168.03332	90	
197.10138	78	
198.10541	60	
200.08176	70	
202.08385	138	
205.94009	34	
206.09444	150	
208.08252	122	
210.05980	84	
211.12733	80	
215.17621	50	
220.09222	226	
222.12687	100	
222.23540	50	
225.94495	34	
228.13005	104	
231.13063	62	
231.16381	56	
233.11281	90	
234.12795	80	
237.46180	116	
243.13765	134	
244.09939	88	
246.13373	56	
246.16730	78	
246.68643	46	
246.72720	48	
246.94351	42	
247.00833	62	
247.10724	986	
247.22285	98	
248.08709	250	
248.15148	112	
248.19554	38	
250.13007	74	
250.70714	34	
251.14889	90	
251.64445	126	
252.14565	206	
254.01676	226	
257.07223	60	
258.94113	62	
259.11875	126	
261.11752	68	
263.06377	116	
264.96443	48	
265.11681	1338	1+
265.94618	76	
266.17959	92	
266.99769	102	
267.09680	100	
269.12062	138	
273.11916	90	
273.22838	70	
275.10160	520	1+
276.13298	78	
277.15460	90	
278.14760	124	
279.13178	66	
280.13090	110	
281.09333	100	
281.17575	34	
286.13149	84	
287.03825	90	
287.15800	120	
288.19131	126	
290.14290	156	
292.69831	32	
293.10797	230	
294.92248	86	
296.14675	128	
297.12200	66	
299.86295	88	
299.89974	102	
300.14979	36	
303.12759	42	
303.96863	74	
304.11597	78	
304.45113	40	
304.92663	80	
306.16985	106	
306.88465	72	
312.87955	140	
320.16719	78	
320.92015	68	
321.15274	1432	1+
321.21177	56	
321.44242	70	
323.20278	88	
325.87284	42	
327.13162	52	
330.18265	94	
331.12627	86	
337.65875	40	
337.73774	36	
337.80538	36	
337.89856	56	
337.99236	62	
338.17854	3144	1+
338.29294	168	
338.49848	52	
338.57050	38	
339.72635	38	
344.17425	50	
347.07420	56	
347.18786	72	
347.22601	176	
348.17621	44	
348.22165	72	
348.88007	40	
355.05028	62	
356.87896	102	
360.19611	110	
370.19178	120	
372.15486	102	
389.18585	116	
390.14769	74	
391.19418	34	
392.17906	78	
392.74709	94	
399.16349	38	
401.21564	76	
403.16602	82	
405.22528	80	
407.19335	92	
407.33274	72	
408.20222	36	
422.21015	62	
425.19429	94	
425.22936	70	
432.17791	168	
433.19808	114	
449.20330	1044	1+
460.17677	78	
463.28530	48	
466.41621	40	
466.70164	40	
467.22145	2406	1+
467.40606	38	
467.47615	40	
467.71757	82	
468.28304	256	
469.33196	52	
473.85337	56	
475.08785	40	
477.24415	74	
479.89266	62	
490.19310	64	
528.35016	50	
544.28247	60	
580.30355	224	
582.30185	76	
582.36128	108	
583.86963	110	
585.27977	70	
590.32741	50	
END IONS

###FS:    #m/z: 347.67715 #charge 2+
###MS: 2643
###MSMS: 2644
BEGIN IONS
TITLE=Cmpd 196, +MS2(347.6772), 23.0eV, 22.1min #2644
RTINSECONDS=1324.25
SCANS=2643-2644
PEPMASS=347.67715	185866
CHARGE=2+
202.08748	148	
202.14386	44	
203.17249	34	
206.09295	678	1+
206.14928	128	
210.12595	68	
212.06681	54	
212.11221	70	
212.32734	40	
215.14121	206	
215.78486	38	
217.09026	50	
219.09340	62	
220.10723	158	
220.90318	44	
220.99348	50	
222.88242	98	
222.98770	88	
225.09691	186	
226.09231	86	
227.01282	54	
228.13311	178	
229.05240	44	
229.11109	232	1+
230.22931	46	
233.09786	206	
233.14305	298	
241.02713	92	
241.66122	54	
243.12773	580	1+
246.13105	68	
247.10665	1212	1+
247.19942	76	
248.02038	38	
252.09978	64	
252.15658	132	
258.11120	34	
258.94940	100	
261.13413	50	
262.11149	76	
264.97661	56	
265.11762	1730	1+
265.19756	86	
268.16086	90	
269.12806	188	
271.08524	62	
275.01672	38	
275.08807	98	
275.15659	44	
276.13268	270	
276.37925	102	
277.15909	108	
278.14388	248	
278.26531	66	
279.12969	222	
279.92879	74	
281.12921	100	
287.13956	66	
288.92791	88	
289.92435	72	
290.14261	170	
290.86398	82	
291.88947	74	
292.12434	82	
293.11378	230	
294.11362	154	
294.93579	72	
295.13439	94	
295.19365	74	
296.12669	256	
296.16395	122	
296.19933	98	
296.23583	78	
297.90631	64	
299.13638	48	
301.15106	42	
303.14545	226	
304.13816	146	
305.12626	78	
305.90014	84	
314.14308	84	
320.15861	38	
320.97107	52	
321.15073	1212	1+
321.85624	82	
322.22093	86	
329.13792	130	
329.90948	72	
330.03374	68	
331.19324	58	
338.18167	3448	1+
338.63786	44	
338.94810	76	
339.28237	56	
341.73762	40	
342.42243	38	
343.04164	152	
347.22534	610	1+
347.30461	36	
347.59644	34	
347.89246	190	
348.11757	102	
348.16729	72	
348.93620	78	
349.19606	72	
349.28433	100	
350.62040	34	
353.87959	58	
355.12916	102	
355.19788	72	
361.18260	78	
362.21170	132	
364.13355	116	
366.14568	84	
371.75847	44	
372.17901	112	
382.15044	60	
388.17406	44	
389.20071	80	
390.17208	76	
391.17732	110	
405.26260	96	
407.17509	32	
408.08883	38	
408.18597	98	
411.21438	86	
412.17973	66	
432.18569	498	1+
432.25619	138	
449.21308	850	1+
449.38165	60	
450.13761	88	
451.20243	208	
452.20857	80	
455.20430	44	
466.61529	42	
467.02224	58	
467.10081	32	
467.22048	3212	1+
467.31518	94	
468.51914	42	
469.75220	36	
488.00791	42	
488.20576	126	
494.13675	100	
501.22583	98	
503.21583	64	
508.28677	44	
531.20372	104	
535.24784	198	1+
536.31709	46	
568.24474	82	
579.84825	48	
580.03655	48	
580.31226	158	
581.31045	204	
585.25443	58	
590.30063	60	
602.26731	160	
610.42062	64	
638.31395	94	
668.88611	80	
END IONS

###FS:    #m/z: 347.67753 #charge 2+
###MS: 2647
###MSMS: 2648
BEGIN IONS
TITLE=Cmpd 197, +MS2(347.6775), 23.0eV, 22.1min #2648
RTINSECONDS=1325.95
SCANS=2647-2648
PEPMASS=347.67753	199952
CHARGE=2+
194.19672	54	
201.09206	38	
202.08389	130	
203.09283	100	
204.05664	86	
204.96553	124	
206.09065	782	1+
206.13179	142	
206.31011	84	
214.75193	46	
215.12876	194	
215.18222	162	
217.07464	64	
220.11172	236	
224.10381	88	
225.09813	134	
225.15022	98	
232.15330	102	
233.09230	74	
233.15655	54	
236.27374	62	
240.15305	92	
240.95940	112	
241.14167	106	
243.13716	146	
243.29948	104	
244.09835	126	
247.10645	2042	1+
247.16855	134	
249.93902	30	
252.13556	86	
252.88773	92	
253.01743	86	
254.11732	154	
254.34910	36	
256.90053	114	
257.14891	60	
258.12129	80	
258.15607	74	
260.11203	142	
262.08161	82	
264.50809	32	
264.61839	50	
265.11645	2018	1+
265.23208	78	
265.28619	28	
265.56236	76	
265.68741	50	
266.16811	92	
267.19452	38	
268.64129	28	
268.92673	96	
269.12358	140	
271.42728	56	
274.02407	104	
275.10632	154	
276.14064	146	
277.15524	60	
277.73084	42	
278.14379	368	1+
279.18576	98	
287.05653	110	
287.13204	86	
288.20133	58	
288.97693	104	
290.14669	42	
290.22673	70	
293.11638	104	
293.21155	38	
294.09946	120	
296.13457	104	
300.09509	46	
300.14943	94	
301.95900	92	
303.14941	54	
303.18253	78	
304.12665	128	
308.83326	68	
310.13446	106	
312.82210	68	
313.13506	96	
317.15204	110	
321.15492	940	1+
321.24071	134	
321.29804	28	
322.20921	122	
322.85057	90	
323.15344	82	
324.89144	114	
326.11035	92	
329.18952	34	
329.25184	58	
330.01820	158	
331.14137	80	
332.14221	74	
337.42133	36	
337.84625	58	
338.17939	4440	1+
338.38567	34	
338.66654	28	
339.37829	74	
340.45252	32	
342.88142	76	
343.58108	34	
346.21509	304	1+
346.29735	42	
347.13925	76	
347.88214	82	
348.10873	38	
349.16111	118	
350.21345	38	
351.87022	36	
353.06686	36	
353.13878	84	
354.14240	86	
361.17705	136	
368.79757	102	
371.00501	106	
371.14783	70	
379.22868	50	
383.26522	64	
388.15992	116	
390.17736	114	
390.24064	50	
391.19165	66	
397.14420	58	
407.19364	158	
408.12134	78	
410.18154	80	
414.17092	106	
415.23328	38	
425.16550	106	
432.18884	516	1+
442.20588	88	
443.18442	76	
444.84466	64	
449.21060	380	
449.28421	188	
449.64223	56	
450.22285	172	
450.37957	32	
451.20967	98	
466.78854	32	
466.91988	30	
467.22410	2808	1+
467.84439	46	
468.16277	30	
468.32754	86	
469.29244	56	
470.92246	30	
477.21061	122	
478.20230	128	
500.26689	36	
538.27750	42	
579.74315	36	
580.30793	128	
581.31040	190	
581.54226	106	
631.34557	160	
677.24844	136	1+
692.13108	136	1+
END IONS

###FS:    #m/z: 347.67761 #charge 2+
###MS: 2650
###MSMS: 2651
BEGIN IONS
TITLE=Cmpd 198, +MS2(347.6776), 23.0eV, 22.1min #2651
RTINSECONDS=1327.12
SCANS=2650-2651
PEPMASS=347.67761	212324
CHARGE=2+
149.23736	74	
202.08759	142	
202.22389	32	
206.09535	226	
206.21537	76	
207.34237	28	
210.13964	84	
211.09720	60	
215.13881	248	
215.19850	60	
215.71595	44	
220.10693	42	
222.14590	104	
225.10238	184	
225.21586	78	
228.14709	120	
229.12746	140	
230.09817	98	
231.13191	84	
234.08689	76	
235.14924	120	
238.07828	48	
239.20515	88	
242.14316	86	
243.09501	50	
243.14051	224	
244.12806	96	
245.09713	70	
245.14352	158	
246.92304	44	
247.05435	34	
247.10643	1214	1+
248.25860	36	
249.06008	120	
249.11320	178	
251.07043	88	
253.09187	86	
255.97557	60	
258.10132	124	
260.12483	64	
261.12705	92	
262.10221	112	
263.90901	74	
264.90370	26	
265.02201	76	
265.11856	1814	1+
265.18680	160	1+
265.25161	24	
266.25782	40	
268.12277	82	
272.13599	60	
273.11161	118	
274.04662	116	
275.10300	66	
275.15232	74	
276.14498	78	
276.19570	18	
276.94404	38	
277.13354	56	
277.23552	28	
278.20498	84	
279.13177	164	
280.14857	144	
282.12142	138	
282.82283	62	
287.05942	54	
287.13177	174	
289.03487	98	
290.15393	32	
290.98823	82	
292.17632	60	
293.10673	128	
295.64783	50	
296.13163	92	
298.15580	40	
302.92954	86	
303.08696	112	
303.14800	156	
304.13574	142	
305.12401	114	
306.14391	72	
310.85275	122	
320.81153	24	
321.15267	1592	1+
321.22390	66	
321.42365	38	
321.47540	54	
324.88226	104	
329.11973	96	
331.14564	46	
331.25186	78	
333.01768	122	
336.29985	38	
337.73106	64	
337.97205	26	
338.18069	4180	1+
338.29155	92	
338.34424	88	
339.74887	26	
340.42805	68	
340.88205	28	
345.19457	70	
345.65661	120	
347.22716	238	
348.15571	86	
348.22475	108	
349.18759	162	
353.18352	92	
354.14127	54	
361.19670	74	
371.12101	94	
372.15720	78	
389.17303	100	
390.18784	64	
407.18775	60	
407.25830	42	
414.94593	34	
415.34821	48	
421.37384	36	
425.18588	130	
425.36566	62	
429.12897	82	
432.18815	104	
433.20754	52	
434.18633	74	
444.20861	56	
446.20862	50	
448.76294	28	
449.20795	948	1+
449.51453	84	
450.27244	60	
466.61518	44	
466.89067	26	
467.22027	2852	1+
467.33213	182	
467.43870	32	
467.59695	84	
469.26329	62	
475.21806	30	
477.20832	68	
480.25182	18	
487.82196	64	
516.19657	58	
579.04434	42	
580.30208	154	
580.35645	58	
581.30451	210	
END IONS

###FS:    #m/z: 347.67746 #charge 2+
###MS: 2652
###MSMS: 2653
BEGIN IONS
TITLE=Cmpd 199, +MS2(347.6775), 23.0eV, 22.1min #2653
RTINSECONDS=1327.74
SCANS=2652-2653
PEPMASS=347.67746	209134
CHARGE=2+
197.10244	134	
202.08796	108	
202.11428	94	
206.09180	802	1+
206.15426	56	
208.09403	86	
208.13134	82	
211.12795	84	
211.48791	26	
214.14095	116	
215.13271	150	
215.16060	72	
215.21847	138	
220.10059	60	
220.94231	114	
223.15795	318	1+
224.33518	42	
224.43660	48	
225.02983	22	
225.10001	62	
226.10047	78	
228.14626	74	
228.19075	32	
229.15995	74	
230.16598	118	
231.13081	90	
243.12942	228	
243.21792	100	
244.11555	90	
246.75919	22	
246.95076	98	
247.05759	90	
247.11020	1340	1+
247.22996	24	
249.06159	102	
254.22895	100	
257.04690	74	
259.16950	90	
259.42071	34	
260.10752	100	
261.12875	82	
262.14174	70	
263.01798	138	
264.17791	76	
265.11972	1588	1+
265.81508	42	
267.18141	82	
272.09460	64	
273.09393	88	
275.09831	338	1+
275.16397	108	
276.14854	192	1+
278.12632	116	
279.15150	112	
284.13553	94	
285.04780	118	
285.12774	106	
286.20307	104	
288.12478	100	
289.13228	92	
291.14632	128	
293.11332	198	
294.91641	74	
296.15443	196	
301.15509	90	
303.14269	284	
303.20924	48	
304.12000	142	
304.93699	100	
305.13305	60	
305.95004	66	
306.20776	124	
306.86557	82	
306.90635	44	
307.90527	26	
308.13989	64	
311.54962	26	
316.19415	82	
318.90418	70	
320.94179	72	
321.15067	1578	1+
321.43004	24	
321.83031	34	
322.46327	32	
323.17789	82	
323.23443	72	
328.17242	62	
329.19623	80	
329.33384	50	
329.53282	30	
330.16663	74	
330.88323	56	
332.13457	26	
335.15288	120	
337.76375	44	
338.01537	78	
338.07883	28	
338.18123	3622	1+
338.31773	128	
338.76707	28	
338.88993	22	
339.33237	114	
340.86585	90	
341.42069	32	
344.11647	92	
344.82368	34	
346.90247	86	
347.17798	46	
347.21956	298	1+
348.16084	42	
350.12865	98	
352.21026	30	
354.14934	54	
354.18635	46	
361.18182	98	
362.19227	52	
365.92035	92	
371.16353	82	
372.15055	80	
380.19043	74	
386.16740	24	
390.17415	192	
391.14984	116	
392.19438	54	
398.77540	124	
405.23381	96	
407.17821	74	
415.21227	124	
425.19766	54	
426.86219	90	
432.19504	162	
432.25760	84	
433.17243	138	
449.20567	988	1+
449.63769	46	
466.52811	36	
467.22315	3226	1+
467.28185	356	
467.37663	94	
468.12355	26	
477.21951	88	
479.23697	94	
483.54723	36	
490.22701	94	
506.37084	98	
517.19600	58	
535.25567	66	
537.22974	58	
544.28385	68	
562.29012	72	
563.24758	128	
563.29235	64	
577.09990	188	
580.30349	166	
581.30488	184	
590.29952	76	
605.99187	54	
638.33271	48	
END IONS

###FS:    #m/z: 347.67715 #charge 2+
###MS: 2654
###MSMS: 2655
BEGIN IONS
TITLE=Cmpd 200, +MS2(347.6772), 23.0eV, 22.1min #2655
RTINSECONDS=1328.37
SCANS=2654-2655
PEPMASS=347.67715	208512
CHARGE=2+
201.41198	132	
202.07739	44	
202.24547	118	
206.09183	664	1+
206.15876	74	
208.13225	72	
212.04743	78	
215.14009	312	
215.17642	78	
220.09676	288	
220.12472	162	
221.12940	96	
224.11563	74	
225.08750	90	
225.11582	82	
226.08160	70	
227.07275	100	
228.20623	52	
228.78653	44	
230.12629	68	
230.92841	98	
232.11889	82	
233.08789	140	
233.15226	70	
242.10149	36	
243.12926	430	1+
243.30488	128	
243.97289	118	
246.15143	72	
247.10442	1880	1+
247.83116	40	
251.10841	68	
251.14834	66	
254.18398	80	
254.24552	88	
255.10600	118	
256.09906	70	
258.12521	90	
260.12810	146	
261.11587	112	
262.09018	56	
264.06222	114	
264.95520	44	
265.11726	1884	1+
265.24967	32	
266.00872	72	
267.15634	82	
269.12681	106	
270.21248	76	
271.07568	106	
272.06920	68	
272.09781	100	
273.11716	66	
274.85148	48	
274.91672	82	
275.03323	74	
275.10024	350	
276.13654	126	
277.14053	74	
278.12955	374	1+
279.12719	218	1+
279.16522	40	
279.70468	34	
280.28836	64	
281.97515	84	
283.13291	78	
283.17673	92	
283.87908	74	
284.06440	110	
285.15572	134	
290.14352	78	
290.17547	74	
292.12183	128	
294.16612	90	
294.90845	76	
296.15701	170	
296.24384	84	
297.99592	122	
301.07791	104	
301.95331	108	
303.14140	86	
303.27838	76	
304.12409	228	
304.17998	72	
305.14613	108	
307.14016	86	
310.14336	68	
312.03355	76	
319.01598	44	
320.86634	48	
320.90755	36	
321.15220	1684	1+
321.34188	118	
322.09205	106	
324.64602	72	
328.09549	80	
329.15870	122	
329.96840	88	
332.13216	110	
338.02432	58	
338.18006	4448	1+
338.27587	72	
338.82492	32	
339.98694	54	
342.17541	100	
344.71481	130	
346.99194	126	
347.14432	104	
347.22349	158	
348.17055	76	
348.21919	94	
349.15139	96	
353.15671	62	
354.94700	110	
356.14472	48	
361.18036	188	
385.18382	118	
387.18305	84	
389.22037	36	
390.19437	74	
398.15062	82	
400.14352	68	
402.20009	58	
403.24482	108	
407.18806	104	
408.17002	86	
414.19590	58	
416.19267	86	
417.37768	38	
425.20469	90	
426.16704	118	
432.18358	456	
433.21738	96	
442.46842	34	
449.20811	892	1+
449.40284	38	
451.20644	132	
466.41301	70	
466.62247	88	
466.76837	36	
466.99132	80	
467.21995	3166	1+
467.30326	228	
467.52392	44	
469.29619	66	
470.13690	32	
472.50645	42	
476.68134	54	
477.20761	72	
481.11281	56	
488.22246	108	
502.82404	42	
515.92978	144	
531.06279	136	1+
535.30389	72	
562.30029	58	
563.28278	170	
580.30764	308	1+
580.35858	88	
584.32472	62	
585.25330	44	
637.32926	200	
END IONS

###FS:    #m/z: 347.67799 #charge 2+
###MS: 2656
###MSMS: 2657
BEGIN IONS
TITLE=Cmpd 201, +MS2(347.6780), 23.0eV, 22.2min #2657
RTINSECONDS=1328.99
SCANS=2656-2657
PEPMASS=347.67799	216456
CHARGE=2+
202.10360	88	
203.07858	84	
204.30069	84	
206.09480	236	
206.14280	64	
206.20014	104	
207.11341	88	
208.07837	124	
215.08542	26	
215.13906	108	
215.21362	96	
215.42569	36	
216.28217	40	
216.95156	94	
217.08330	68	
219.10390	104	
220.10336	58	
231.09492	146	
235.16477	78	
238.08583	74	
241.92568	122	
243.13062	136	
244.13622	142	
246.15108	130	
246.96440	86	
247.10609	1030	1+
247.20883	24	
247.25314	80	
247.49038	30	
248.01140	36	
249.81167	42	
253.14319	92	
253.18429	82	
254.15752	76	
258.93642	142	
260.13905	50	
264.01732	28	
265.11914	942	
265.24480	96	
266.15919	26	
267.11870	56	
267.90282	84	
273.11290	56	
275.03748	70	
275.10144	116	
275.80703	26	
276.13511	160	
276.17232	54	
277.91621	34	
278.14503	230	
279.12643	72	
279.54179	46	
280.14942	60	
284.17104	76	
287.13240	86	
288.19442	156	
292.17686	66	
293.10860	108	
293.17484	44	
293.22194	26	
293.46341	38	
293.99453	58	
294.20045	74	
295.89708	38	
296.15713	90	
296.20925	28	
300.15268	98	
302.16351	82	
302.95118	24	
303.13662	368	1+
303.68753	30	
310.04655	70	
310.90405	70	
314.04196	136	
316.14304	98	
319.94666	40	
320.06898	62	
320.16192	82	
320.22878	90	
320.89030	100	
321.15660	1132	1+
321.28102	74	
321.62307	32	
322.02163	84	
330.12878	46	
337.83950	26	
338.18180	2510	1+
338.26135	78	
338.79855	38	
339.23434	42	
339.51952	92	
340.82107	36	
341.43879	38	
342.17662	80	
347.22201	304	
348.16489	218	
348.20430	74	
354.21945	108	
361.18856	96	
366.97786	28	
369.11655	58	
372.16529	36	
372.32692	60	
382.93715	44	
390.15892	132	
396.18323	56	
407.18560	22	
408.22315	34	
425.22007	66	
426.38547	50	
432.18825	386	1+
449.21621	194	
449.85431	32	
450.21564	298	
467.22259	1730	1+
467.32578	140	
467.37737	130	
467.77894	62	
469.58991	30	
470.82969	82	
484.24512	62	
488.19691	46	
491.86747	40	
523.24263	50	
532.92483	136	
581.22776	36	
581.29643	76	
END IONS

###FS:    #m/z: 347.67739 #charge 2+
###MS: 2662
###MSMS: 2663
BEGIN IONS
TITLE=Cmpd 202, +MS2(347.6774), 23.0eV, 22.2min #2663
RTINSECONDS=1331.74
SCANS=2662-2663
PEPMASS=347.67739	223628
CHARGE=2+
177.09138	162	
206.09113	482	1+
206.12636	98	
207.14587	96	
210.12106	352	1+
212.10153	102	
215.14646	212	
215.19972	110	
216.10950	104	
216.15900	84	
217.06328	114	
219.11437	120	
222.91034	42	
224.11615	136	
227.13715	82	
229.02885	68	
229.14182	188	
230.07455	108	
230.11457	68	
230.94783	92	
232.15066	76	
232.23915	78	
233.15217	180	
234.11270	76	
234.14938	142	
235.13635	98	
238.08127	68	
239.00665	50	
239.14392	86	
240.92170	108	
243.00076	96	
243.13764	288	1+
243.21824	68	
244.09050	122	
246.82805	66	
247.10953	2114	1+
247.20294	62	
247.34419	44	
248.08345	76	
253.71937	60	
255.15934	90	
256.12334	356	1+
257.08997	110	
258.06705	114	
260.12736	258	1+
260.97730	100	
261.04113	68	
264.90427	102	
264.94712	42	
265.11598	3150	1+
265.25896	80	
269.12660	96	
272.12463	100	
273.12419	92	
275.10340	458	
275.15777	76	
276.07980	96	
276.13179	84	
277.14161	98	
278.12471	88	
279.12718	198	
279.55005	44	
280.15156	56	
281.08621	54	
284.89257	70	
285.12173	74	
285.20315	136	
286.17096	76	
287.13272	58	
289.13699	72	
292.11994	96	
293.11265	210	1+
296.15077	124	
300.09096	94	
300.88118	106	
300.93593	144	
300.99578	94	
301.15511	96	
301.21748	50	
301.92220	86	
303.15921	390	1+
304.12563	386	1+
304.91404	82	
306.17458	92	
307.78518	54	
309.09467	70	
310.14078	86	
310.90284	94	
313.13501	102	
315.10249	66	
316.14260	80	
316.19941	74	
318.11636	114	
319.25161	74	
320.92728	76	
321.15134	1640	1+
321.23298	56	
321.29940	80	
323.86988	78	
325.90599	88	
327.20738	84	
330.10162	70	
331.13756	84	
331.22879	96	
332.12120	80	
333.16572	98	
337.70149	84	
337.80467	62	
338.18077	5684	1+
338.35170	42	
338.68185	102	
338.88062	42	
344.14462	78	
347.19277	70	
347.26600	84	
348.17897	116	
348.24858	82	
349.17643	106	
349.91839	118	
354.08532	72	
355.90646	50	
357.04230	108	
361.19502	340	1+
366.95901	62	
370.74885	54	
372.17901	74	
387.22279	106	
389.17264	70	
391.15473	96	
391.19520	96	
400.16051	56	
402.85378	88	
404.18408	92	
408.19153	74	
410.16615	66	
415.16654	80	
422.55869	84	
427.22186	72	
432.18832	366	1+
432.26056	84	
432.33194	114	
434.19232	104	
435.08346	62	
449.21246	1594	1+
449.27099	80	
462.61359	70	
463.22361	102	
466.75076	42	
467.22304	4602	1+
467.53456	62	
468.30404	136	
477.21551	58	
479.20932	84	
480.30600	70	
483.20675	52	
488.21054	132	
504.20489	64	
511.39495	80	
535.24279	84	
548.24257	76	
562.29976	94	
563.27263	90	
564.24736	76	
580.30065	498	1+
582.23873	110	
637.31872	64	
678.79820	100	1+
682.85999	170	
END IONS

###FS:    #m/z: 347.67748 #charge 2+
###MS: 2664
###MSMS: 2665
BEGIN IONS
TITLE=Cmpd 203, +MS2(347.6775), 23.0eV, 22.2min #2665
RTINSECONDS=1332.41
SCANS=2664-2665
PEPMASS=347.67748	222624
CHARGE=2+
202.08585	176	
202.18810	88	
204.07815	120	
206.09826	572	1+
208.22654	66	
211.12767	68	
215.08261	82	
215.10603	158	
215.14694	160	
216.14062	64	
217.07579	120	
220.09851	544	
222.04102	104	
225.09983	162	
226.29362	136	
227.10047	92	
228.13419	90	
231.13278	162	
231.17188	120	
231.32589	70	
232.04286	100	
232.93895	104	
233.12459	92	
234.94843	104	
238.08873	64	
242.21136	84	
243.13133	240	
243.18957	166	
244.10299	74	
246.15458	88	
246.93768	66	
247.06220	104	
247.10578	2592	1+
247.24360	140	
247.98311	58	
249.01972	66	
250.16051	90	
251.09937	90	
251.94427	54	
253.01618	62	
255.10891	92	
256.13768	100	
257.07723	94	
257.13128	82	
257.16070	108	
258.12174	122	
265.11544	3306	1+
266.02916	64	
268.10100	84	
269.12389	106	
269.15429	82	
270.10378	68	
272.10703	74	
273.11750	58	
274.92621	74	
275.09883	602	
276.13563	162	
277.13641	68	
278.14247	328	
279.13821	184	
279.19193	58	
279.29693	134	
282.99110	94	
286.12329	102	
287.05588	102	
287.10099	74	
287.51367	68	
289.11119	80	
290.14333	96	
292.93206	62	
293.11561	266	
294.10892	236	
296.01348	66	
296.13265	128	
296.33865	98	
297.12903	208	
297.17655	94	
300.09854	162	
300.13584	76	
300.92831	96	
302.11314	58	
303.14113	264	
303.18190	62	
304.03358	130	
304.12242	148	
304.18568	66	
305.12134	110	
306.85622	86	
311.14969	86	
311.23198	90	
320.16623	88	
320.94329	142	
321.15408	2122	1+
321.38059	124	
322.25646	60	
323.20490	96	
324.88773	56	
326.15426	54	
326.87847	106	
327.09255	66	
329.06106	124	
329.18204	74	
330.00975	88	
330.10007	124	
330.14841	68	
330.20625	82	
338.17908	7526	1+
338.27708	88	
344.15447	74	
345.81479	64	
346.17959	64	
347.12595	86	
347.15903	124	
347.22093	638	1+
348.16183	54	
348.93041	68	
349.19090	86	
350.16476	90	
356.15908	120	
360.16421	78	
363.19657	104	
365.77903	102	
366.89414	56	
372.16096	112	
373.19789	80	
373.29650	92	
389.17720	254	
390.16913	168	
391.16010	86	
403.23303	78	
404.20507	92	
404.62273	102	
406.18636	454	1+
407.18739	266	1+
423.22364	70	
424.24126	60	
425.17236	72	
425.20860	72	
430.46274	62	
431.19423	606	1+
438.14531	106	
439.25205	82	
446.27546	68	
449.21181	1272	1+
450.13856	68	
452.20120	86	
457.14003	74	
466.97096	60	
467.22355	4882	1+
467.38202	98	
468.38599	64	
469.29701	214	
477.22675	90	
478.22537	84	
490.23865	62	
496.20457	98	
517.23643	78	
563.27887	106	
564.27697	90	
580.29989	478	1+
580.36575	110	
581.38327	114	
END IONS

###FS:    #m/z: 347.67718 #charge 2+
###MS: 2666
###MSMS: 2667
BEGIN IONS
TITLE=Cmpd 204, +MS2(347.6772), 23.0eV, 22.2min #2667
RTINSECONDS=1333.05
SCANS=2666-2667
PEPMASS=347.67718	229126
CHARGE=2+
163.17864	108	
206.02323	36	
206.09260	514	
210.14012	114	
213.12860	160	
215.08316	128	
215.13948	214	
216.16017	88	
219.00183	72	
219.16593	110	
220.10002	196	
220.34507	100	
224.12280	116	
225.10881	74	
226.08026	90	
228.13190	126	
229.15206	104	
231.04599	48	
231.07799	76	
231.12643	218	
233.10694	76	
234.15882	40	
235.05220	66	
239.16926	118	
240.11153	112	
240.14637	34	
243.14600	102	
244.11637	110	
246.71175	32	
247.01685	84	
247.10895	704	
248.10445	410	
248.18736	112	
248.58768	44	
250.13499	52	
251.15811	106	
252.78261	34	
253.71482	40	
257.03491	56	
257.12360	88	
258.08031	96	
258.99178	90	
262.91062	98	
264.92251	28	
265.11957	2004	1+
266.19171	32	
269.12140	66	
271.01932	34	
271.05540	100	
272.10624	110	
272.99646	170	1+
273.10711	120	
275.09742	174	
276.13549	274	1+
276.91656	114	
277.61022	36	
278.14371	164	
278.37179	54	
279.13389	164	
280.14004	122	
280.68805	76	
286.10943	102	
287.14572	76	
288.12452	74	
289.11065	72	
290.67349	40	
292.17349	98	
292.94826	108	
293.11097	96	
293.17397	102	
294.91767	110	
295.02639	52	
296.15609	190	
297.16750	80	
300.09855	94	
301.12803	84	
302.02816	114	
303.15014	58	
304.12787	160	
305.14802	90	
306.85982	48	
307.02504	82	
312.14167	86	
312.20918	54	
313.10061	62	
318.99813	46	
319.25615	106	
320.71758	28	
321.15568	1354	1+
322.25304	32	
324.87373	110	
329.20015	60	
333.98097	46	
337.42616	58	
337.80100	26	
338.17939	4080	1+
338.26398	26	
338.92561	36	
339.07007	32	
343.13679	48	
344.18956	68	
344.82713	38	
346.21374	68	
347.13230	76	
347.22823	156	
347.92293	54	
348.18320	88	
348.22269	144	
348.26913	82	
348.89728	30	
349.06533	78	
349.14700	58	
357.17902	98	
365.86516	104	
372.19901	76	
374.03123	66	
374.14210	86	
378.23202	114	
386.76266	38	
387.20345	74	
388.16825	96	
389.17875	118	
391.19075	82	
391.53428	54	
393.15311	40	
400.21742	90	
404.01395	48	
406.23039	52	
407.19339	136	
421.21157	84	
426.20527	68	
429.13912	146	
429.39401	54	
432.17869	152	
432.25516	78	
434.50183	62	
435.75167	80	
449.20733	634	1+
450.20383	412	1+
451.33949	28	
461.16855	106	
467.22151	2442	1+
467.34651	288	
467.64994	60	
468.29179	94	
479.35194	38	
480.22311	90	
495.22390	74	
514.17283	82	
534.23508	124	1+
562.01999	30	
562.29810	82	
564.28468	74	
580.25076	62	
580.30789	70	
581.34885	62	
585.27154	84	
602.29290	58	
637.31237	50	
END IONS

###FS:    #m/z: 347.67737 #charge 2+
###MS: 2669
###MSMS: 2670
BEGIN IONS
TITLE=Cmpd 205, +MS2(347.6774), 23.0eV, 22.2min #2670
RTINSECONDS=1334.2
SCANS=2669-2670
PEPMASS=347.67737	235092
CHARGE=2+
201.53665	42	
202.08824	44	
204.07891	44	
206.09178	340	
206.12946	102	
206.19473	34	
210.11947	176	
210.85253	66	
215.09135	60	
215.13632	214	
217.05082	56	
220.09800	136	
221.09779	56	
224.09587	48	
225.09968	214	
230.07557	60	
230.55273	28	
231.12302	128	
233.13072	82	
234.15068	108	
240.14495	116	
243.13649	140	
243.19342	74	
243.24654	84	
243.56696	82	
246.15591	72	
247.07033	84	
247.11053	1054	1+
247.16470	168	
247.78848	44	
247.90119	46	
248.16636	82	
251.12342	110	
256.89693	80	
257.11378	74	
258.11770	82	
260.99832	100	
261.12190	80	
262.10347	100	
264.89909	46	
265.11633	2018	1+
269.12194	80	
269.16442	66	
269.56315	36	
270.07481	102	
273.12628	98	
274.11477	102	
274.90244	92	
275.10306	154	
275.16975	74	
276.14392	92	
276.89988	58	
277.03196	82	
279.13024	516	1+
279.17454	74	
279.80161	32	
280.24631	102	
286.11377	84	
287.13135	72	
288.13006	56	
288.19637	78	
290.14288	266	
292.12632	172	
293.10655	136	
296.12864	142	
297.13991	102	
300.14365	124	
303.03823	72	
303.14685	254	
304.12670	248	
311.18608	72	
312.03393	130	
319.17038	66	
320.92853	138	
321.15330	1252	1+
321.25396	84	
321.28887	32	
323.63563	32	
326.07764	52	
329.20112	64	
336.94677	30	
337.15556	108	
337.76164	26	
338.07835	66	
338.17923	4996	1+
338.22899	236	
338.29958	80	
338.42564	60	
338.47373	80	
339.31914	74	
339.53336	70	
339.99553	36	
342.16048	120	
347.22091	224	
348.07377	96	
348.16033	184	
348.21082	96	
349.18770	72	
350.86288	36	
361.18249	110	
362.19650	78	
365.14096	52	
365.88386	98	
370.13136	68	
371.20334	30	
374.16745	72	
378.13214	62	
379.03136	72	
380.18124	66	
383.11586	68	
387.16080	92	
390.16866	120	
402.23940	80	
404.22574	66	
405.22041	64	
406.99707	120	
408.17030	72	
410.17994	136	
415.17001	48	
421.21638	58	
425.18746	86	
428.25205	126	
428.85586	72	
432.17057	44	
432.37167	34	
433.18323	146	
433.23166	42	
449.21441	554	
449.28041	98	
449.47212	36	
450.20223	430	
450.32048	114	
450.38173	112	
450.94025	28	
451.12285	58	
466.52420	40	
466.64934	48	
466.99840	42	
467.08357	30	
467.22276	3190	1+
467.38680	104	
467.77445	24	
468.79151	126	
471.71902	36	
473.46395	50	
474.06961	48	
478.19105	100	
489.21877	30	
510.26538	68	
529.42770	136	1+
535.25335	82	
536.25649	82	
563.24622	48	
580.31384	76	
580.40634	36	
581.30599	158	
602.28617	84	
645.33465	124	1+
END IONS

###FS:    #m/z: 347.67758 #charge 2+
###MS: 2671
###MSMS: 2672
BEGIN IONS
TITLE=Cmpd 206, +MS2(347.6776), 23.0eV, 22.2min #2672
RTINSECONDS=1334.81
SCANS=2671-2672
PEPMASS=347.67758	250654
CHARGE=2+
202.08427	136	
202.12561	106	
206.09476	118	
206.33533	32	
207.09121	92	
208.07173	58	
208.11622	122	
215.15079	72	
217.12855	102	
219.11433	66	
220.10372	112	
224.17429	40	
225.32169	26	
225.52649	36	
228.12777	68	
230.07819	136	
231.14258	130	
234.35693	60	
235.72432	78	
236.88771	50	
238.08185	40	
242.93770	24	
243.09956	96	
243.13930	124	
243.21838	68	
244.14872	82	
245.39290	36	
246.14915	24	
246.19839	20	
247.11464	590	1+
248.00240	24	
254.11171	80	
255.13991	58	
257.09305	98	
258.93643	88	
260.11389	118	
261.37198	104	
261.93691	68	
263.89924	62	
264.62340	24	
265.11811	1014	1+
265.26573	98	
266.22155	34	
266.38425	20	
267.52768	18	
269.11822	102	
271.13691	68	
275.09442	170	
276.11049	84	
278.16617	92	
282.14196	96	
285.11436	56	
285.13079	92	
285.21255	76	
288.14298	82	
288.58952	108	
293.14649	72	
293.83857	30	
294.21014	60	
294.91315	38	
296.17308	110	
297.89733	90	
300.10460	90	
300.15355	108	
300.92101	82	
300.98136	114	
301.50527	42	
303.13735	120	
303.18215	60	
303.33059	66	
303.46590	24	
304.03816	98	
304.13469	46	
304.18481	98	
304.31689	36	
304.55943	60	
310.13106	116	
317.12932	94	
317.21396	56	
318.09933	60	
321.15182	706	
322.17950	124	
324.90889	58	
329.10504	74	
330.19609	28	
330.99891	90	
337.79070	24	
337.91644	74	
338.18126	2846	1+
339.24849	74	
340.31269	50	
342.37971	30	
346.23003	82	
347.22196	84	
348.13636	100	
348.17712	68	
349.17695	112	
361.18366	90	
365.86932	74	
392.18028	72	
407.19773	100	
408.16844	32	
421.25571	68	
432.18868	434	1+
434.23449	50	
448.36734	38	
449.22541	332	
449.79803	22	
450.20432	138	
450.30594	38	
450.95100	40	
451.19341	86	
452.21208	66	
466.86046	108	
466.98933	118	
467.22159	2104	1+
467.38258	102	
468.56376	20	
468.60819	40	
477.31847	24	
478.23756	108	
478.43789	30	
535.25491	52	
541.05906	116	
580.30214	126	
581.31632	140	
638.32738	20	
END IONS

###FS:    #m/z: 347.67719 #charge 2+
###MS: 2673
###MSMS: 2674
BEGIN IONS
TITLE=Cmpd 207, +MS2(347.6772), 23.0eV, 22.3min #2674
RTINSECONDS=1335.41
SCANS=2673-2674
PEPMASS=347.67719	241310
CHARGE=2+
202.08104	80	
206.05445	190	1+
206.09938	206	
207.09456	184	
212.06707	96	
212.15140	94	
213.07032	90	
213.10147	62	
214.47385	34	
214.83132	30	
215.14241	374	
216.06239	86	
220.09571	212	1+
224.09922	100	
225.08919	26	
225.13810	130	
225.72186	72	
227.14048	46	
228.01932	86	
228.13133	28	
229.04704	138	
230.08299	108	
230.12976	82	
234.12597	48	
235.91796	40	
238.77310	28	
242.04012	54	
242.13000	94	
242.96635	36	
243.14170	114	
244.13665	164	
246.65875	28	
246.69100	36	
247.10973	1660	1+
247.19458	32	
247.55996	30	
248.21122	74	
253.11808	100	
255.17876	24	
256.08795	92	
256.13389	112	
257.07361	86	
257.13733	104	
259.03025	140	
260.10656	28	
261.17217	24	
264.21071	32	
264.87589	24	
265.12133	1412	1+
265.19851	34	
265.24154	82	
265.54560	62	
266.68260	26	
271.42706	86	
272.10250	68	
273.13288	124	
275.10293	390	
275.14783	124	
276.13615	238	
278.12254	92	
278.17818	84	
278.77834	36	
279.05735	28	
279.12966	158	
279.17758	86	
279.28390	72	
283.09203	86	
283.53498	50	
287.12678	84	
287.17549	142	
288.15944	130	
288.91065	98	
290.16038	68	
293.02235	44	
293.13291	108	
294.13151	78	
295.98171	76	
296.16994	106	
298.19968	90	
298.61822	30	
300.08627	76	
301.19708	28	
302.00297	56	
303.14605	118	
303.95109	38	
304.12630	228	
304.16145	176	
314.30318	74	
316.16612	44	
316.20216	30	
316.30263	48	
320.19004	90	
321.15150	1400	1+
324.62351	38	
325.19931	104	
328.13261	72	
330.92190	178	
336.71274	36	
337.82483	36	
337.91323	60	
338.17952	3346	1+
338.50776	120	
338.84676	34	
340.72997	50	
342.95861	44	
347.00542	36	
347.14819	106	
347.22153	322	1+
347.54499	44	
347.76495	64	
348.17689	82	
348.88651	34	
348.97486	122	
349.17712	90	
354.15567	68	
357.14579	70	
361.18432	130	
366.96967	48	
372.13336	66	
373.20358	76	
389.17153	136	
391.19076	72	
402.79767	46	
404.24289	98	
407.20347	60	
408.18253	30	
409.44987	50	
414.19099	68	
415.19301	36	
423.24552	74	
424.16081	50	
426.20547	68	
432.18992	488	1+
449.20006	1116	1+
449.30891	74	
449.76549	54	
450.19928	776	1+
451.36558	40	
451.79428	34	
458.24766	112	
461.28045	70	
466.26870	42	
466.78352	26	
466.97370	32	
467.22000	3012	1+
467.33054	216	
467.74236	26	
468.30564	202	
468.37101	64	
469.42677	50	
472.10697	46	
477.19520	102	
518.26322	84	
540.77321	64	
560.39881	54	
563.32180	112	
564.16552	64	
564.28889	70	
580.29833	276	1+
584.89116	28	
590.32673	62	
637.34616	46	
678.14926	132	1+
END IONS

###FS:    #m/z: 347.67695 #charge 2+
###MS: 2676
###MSMS: 2677
BEGIN IONS
TITLE=Cmpd 208, +MS2(347.6770), 23.0eV, 22.3min #2677
RTINSECONDS=1336.55
SCANS=2676-2677
PEPMASS=347.67695	244334
CHARGE=2+
200.09638	70	
201.33045	48	
202.08729	90	
205.09664	70	
206.09458	504	1+
209.08789	84	
210.12132	70	
213.12167	52	
215.13383	362	1+
217.01644	108	
217.10167	92	
219.12618	128	
219.65124	110	
220.10052	268	
220.14325	98	
221.01986	40	
221.13326	82	
224.10212	74	
225.12697	132	
226.92276	84	
227.17506	78	
228.15190	208	
229.10908	60	
231.06826	76	
232.13846	90	
233.08818	88	
233.14380	86	
243.12963	340	1+
246.10797	66	
246.13300	86	
247.10487	1786	1+
247.18972	108	
247.22298	34	
250.62985	68	
252.16518	72	
253.11637	56	
254.94554	114	
256.90385	74	
257.09296	140	
257.13589	106	
257.16502	102	
258.11716	204	
260.12466	186	
261.12975	72	
263.07368	104	
265.11623	1308	1+
265.19409	106	
266.15983	86	
267.01441	78	
269.34532	32	
270.89069	44	
271.18106	66	
272.09253	40	
275.09789	636	1+
275.14372	74	
276.13240	192	
276.16786	102	
277.12245	108	
277.17978	82	
277.95947	34	
278.15168	56	
279.14377	112	
280.10529	80	
284.12187	116	
286.11700	74	
287.11370	146	
290.14361	86	
293.11385	246	
295.09849	136	
296.15058	246	
300.15000	94	
300.85536	86	
301.14313	70	
303.09933	58	
303.16950	128	
304.13132	198	
306.89690	60	
309.17954	88	
310.13602	94	
313.11197	92	
314.15652	58	
319.17065	96	
321.15255	1128	1+
321.20900	160	
321.27760	74	
321.39514	30	
322.22939	64	
324.04151	68	
327.12155	52	
328.91842	84	
329.12375	70	
330.02541	78	
337.14723	82	
337.97553	112	
338.18171	3790	1+
338.30135	92	
339.57802	74	
339.61934	38	
341.17994	74	
343.37393	30	
345.38143	30	
346.79225	44	
347.22697	44	
347.27134	100	
348.13422	190	
348.17215	60	
348.23119	82	
348.40623	30	
348.74065	58	
348.83132	80	
349.15184	100	
351.10812	74	
361.18602	250	1+
372.17098	102	
388.18610	56	
390.17390	82	
414.17122	72	
415.15304	52	
415.21821	82	
425.17613	50	
431.19288	96	
432.19400	118	
432.57978	50	
433.18552	84	
435.19217	74	
447.11256	34	
448.25650	46	
449.20838	826	
449.35190	74	
450.20318	456	
452.17567	52	
457.50971	62	
466.89950	32	
466.97074	36	
467.22310	3028	1+
467.37074	104	
467.43326	74	
468.34675	86	
468.68963	40	
468.91533	90	
469.01963	40	
471.08258	34	
476.18332	96	
476.65767	76	
487.21471	86	
493.18626	56	
530.81655	58	
535.29830	70	
536.35884	66	
544.28902	60	
546.31255	52	
549.25659	88	
563.29281	80	
564.29448	74	
568.25896	72	
580.30103	122	
580.38344	84	
581.31129	112	
582.31016	84	
583.30366	68	
END IONS

###FS:    #m/z: 347.67676 #charge 2+
###MS: 2678
###MSMS: 2679
BEGIN IONS
TITLE=Cmpd 209, +MS2(347.6768), 23.0eV, 22.3min #2679
RTINSECONDS=1337.17
SCANS=2678-2679
PEPMASS=347.67676	248094
CHARGE=2+
202.10381	128	
202.15964	80	
203.08566	70	
206.08886	414	
206.14066	74	
207.10597	100	
211.12271	76	
214.01884	88	
215.14123	256	
216.07810	86	
217.63280	32	
220.10041	120	
220.16662	56	
224.08396	94	
225.09406	98	
226.12098	90	
228.27021	78	
230.07885	62	
231.13440	300	1+
231.16428	82	
232.93458	94	
234.12220	62	
235.05294	36	
235.36409	38	
238.08101	90	
242.04094	38	
243.12772	76	
244.08843	122	
246.15994	86	
247.10708	2100	1+
248.16511	106	
248.19553	54	
248.79263	34	
248.98904	98	
249.40644	32	
253.03666	92	
254.02079	60	
257.10674	98	
257.14607	86	
257.77172	62	
258.64183	82	
261.06770	58	
265.11336	1168	1+
265.26577	66	
266.17406	160	
266.33767	68	
271.15506	96	
273.27257	42	
273.30669	38	
275.09431	82	
276.14506	154	
278.13685	188	
279.09914	52	
279.14180	76	
280.15257	34	
281.17273	90	
283.96388	32	
286.13689	98	
288.14744	82	
289.06638	68	
290.12828	84	
290.90477	74	
292.24451	176	
293.11258	148	
296.14924	32	
297.16662	88	
300.09036	126	
300.15418	122	
300.88289	82	
300.98264	116	
301.16025	104	
303.15363	76	
304.12613	268	
311.05200	112	
320.81181	38	
321.15291	1144	1+
322.47803	52	
324.31103	40	
330.00121	102	
330.15872	86	
331.06176	76	
336.27458	100	
337.18509	98	
337.91891	106	
338.17977	2632	1+
338.32882	86	
338.50213	78	
338.57564	36	
338.94433	72	
339.13165	100	
339.88228	46	
340.99006	70	
341.19064	96	
342.17092	92	
343.16139	46	
347.17175	60	
347.22746	90	
348.14131	70	
348.21178	144	
348.26044	62	
349.18476	144	
361.17891	154	
362.17065	92	
363.61482	30	
372.15538	80	
373.17247	88	
377.23167	66	
386.14835	62	
388.17030	42	
389.06968	36	
389.16780	74	
389.37066	40	
390.17719	102	
391.22273	66	
392.18856	100	
398.15068	70	
403.26568	34	
404.45375	40	
405.26231	82	
407.19292	54	
410.35359	58	
412.08478	70	
414.17660	72	
415.19709	102	
432.18731	382	1+
433.24053	88	
433.31640	52	
434.16928	96	
440.25762	74	
447.16270	88	
448.99013	52	
449.20489	642	
449.34625	44	
449.90154	28	
450.20013	334	
451.20796	202	
463.25134	54	
463.97510	42	
464.13492	44	
465.75138	30	
466.63070	28	
466.92344	40	
467.09967	66	
467.21740	2850	1+
467.31140	188	
467.47312	60	
467.89917	108	
467.94995	120	
468.38084	116	
473.19679	34	
490.14465	94	
563.27433	66	
580.32441	84	
590.27739	98	
637.45930	68	
638.35433	38	
638.59849	70	
END IONS

###FS:    #m/z: 347.67654 #charge 2+
###MS: 2680
###MSMS: 2681
BEGIN IONS
TITLE=Cmpd 210, +MS2(347.6765), 23.0eV, 22.3min #2681
RTINSECONDS=1337.78
SCANS=2680-2681
PEPMASS=347.67654	252150
CHARGE=2+
198.08819	112	
200.07374	60	
204.10109	104	
206.10079	220	1+
208.10697	134	
208.14193	98	
208.16965	70	
210.12544	42	
215.13604	230	
215.18769	96	
215.81610	54	
219.04530	92	
220.09459	76	
224.11904	126	
227.14746	100	
228.14675	70	
231.09168	68	
233.14784	114	
234.14781	60	
243.15700	80	
243.47010	26	
244.13286	116	
244.38736	68	
245.08901	128	
246.62139	24	
246.67052	36	
246.99574	30	
247.02488	30	
247.10893	966	1+
247.17767	126	
248.15837	90	
250.02701	88	
252.17177	150	
253.11278	60	
255.12141	84	
256.67744	50	
257.09105	154	
257.22414	80	
259.05827	98	
261.12056	92	
264.07994	78	
264.71998	46	
264.88238	24	
265.11614	1306	1+
266.56888	100	
266.95112	128	
268.19974	90	
271.97444	22	
273.10770	32	
274.88556	52	
275.09896	236	
275.16882	98	
275.24930	24	
277.00145	90	
277.10550	80	
278.14754	290	1+
278.30869	100	
279.12715	80	
284.10113	50	
284.14682	30	
284.57059	50	
285.08791	106	
285.13351	72	
285.52799	56	
288.12143	118	
288.17916	94	
290.14792	72	
292.05508	60	
292.19451	108	
293.11590	168	
293.16642	78	
294.91773	96	
294.96135	68	
296.14111	74	
300.09369	82	
300.14522	124	
301.11529	106	
303.14699	270	
303.57063	78	
304.12878	150	
304.25805	62	
305.12292	56	
309.90023	74	
320.66488	44	
321.15178	1366	1+
322.89564	28	
323.85701	56	
327.18398	74	
329.20571	102	
330.20135	48	
330.94089	90	
331.12726	60	
331.28474	52	
336.36904	30	
336.41218	42	
337.30049	72	
337.43691	32	
337.74172	40	
338.00856	38	
338.10717	64	
338.17943	2644	1+
338.28620	236	
338.32296	92	
339.02495	24	
339.07556	32	
340.64795	42	
343.17172	90	
344.13494	92	
344.44695	58	
345.02858	36	
347.12903	68	
347.22433	136	
347.30968	58	
347.42344	80	
347.76251	30	
348.14778	92	
348.25517	136	
348.47777	28	
348.88145	100	
348.92911	24	
349.03115	56	
350.61345	24	
353.18675	36	
354.18415	84	
361.15064	56	
372.14842	70	
373.23868	154	
377.22326	66	
379.13326	48	
379.73319	32	
390.17431	110	
391.21346	56	
400.16036	134	
400.20681	56	
401.18537	68	
401.95919	88	
403.12351	90	
407.17843	80	
425.19527	134	
432.17557	208	
434.24138	72	
435.18274	96	
439.90372	24	
449.20859	796	1+
449.29551	36	
460.22384	46	
466.74347	26	
467.22091	2460	1+
468.29989	132	
468.51558	26	
495.21124	52	
521.29856	80	
522.30115	92	
528.24173	102	
529.79536	64	
536.28241	78	
562.29932	60	
580.30122	278	1+
638.33925	54	
END IONS

###FS:    #m/z: 347.67715 #charge 2+
###MS: 2687
###MSMS: 2688
BEGIN IONS
TITLE=Cmpd 211, +MS2(347.6772), 23.0eV, 22.4min #2688
RTINSECONDS=1341.08
SCANS=2687-2688
PEPMASS=347.67715	267242
CHARGE=2+
159.52938	112	
201.08389	448	1+
202.20389	104	
206.09720	842	1+
206.16564	56	
208.11177	82	
208.14567	92	
209.13681	126	
210.12557	126	
215.13642	564	1+
220.09154	78	
220.17817	86	
225.09766	150	
227.07191	74	
227.67202	70	
228.16398	88	
230.07819	114	
231.12694	154	
232.15370	68	
233.14593	78	
234.13160	236	
236.15728	248	
238.55603	94	
242.07334	72	
243.13258	354	
243.23934	58	
244.13452	216	
245.04909	100	
246.13118	130	
246.16283	114	
247.10753	3046	1+
247.18634	84	
247.24314	100	
248.95302	72	
253.30949	58	
255.15656	78	
256.12638	106	
257.08468	270	
257.14656	74	
260.11388	396	1+
261.11495	268	1+
262.06357	106	
262.24770	70	
263.13263	92	
264.77381	74	
265.11593	2984	1+
265.41203	46	
269.12215	78	
273.11614	102	
275.10078	560	
276.13426	376	1+
277.06764	54	
278.13585	64	
279.17690	112	
280.13415	48	
281.91038	136	
285.12439	94	
286.16336	82	
286.24357	92	
287.11872	48	
287.15907	84	
289.66009	88	
290.18899	54	
292.12823	54	
292.48598	62	
293.12308	186	
293.22796	58	
294.11578	222	
296.14957	228	
297.16772	140	
298.16253	102	
300.10057	180	
300.15021	52	
301.91722	106	
303.02626	160	
303.13660	554	1+
304.13362	316	1+
304.98056	58	
308.16926	66	
308.98105	80	
315.18296	118	
316.12039	118	
316.15842	90	
317.12480	130	
317.20839	136	
320.16969	228	
320.95208	58	
320.99802	120	
321.15146	2186	1+
321.22383	80	
321.26792	58	
321.34214	88	
322.94050	98	
327.97736	56	
329.15859	54	
329.22345	110	
329.87278	80	
331.13152	92	
332.15575	70	
334.14928	74	
336.58772	48	
337.97293	46	
338.17873	6068	1+
338.27818	220	
338.39222	74	
338.62018	44	
339.24354	106	
341.14735	82	
343.18116	74	
347.21612	106	
347.29484	68	
347.34314	80	
348.16127	188	
348.22094	148	
349.00583	120	
349.18057	92	
361.17869	70	
361.32842	80	
372.16956	48	
373.16832	72	
380.17053	66	
388.13419	74	
390.16805	82	
392.15738	62	
401.16524	104	
406.67484	74	
407.20276	92	
411.14673	102	
415.19260	66	
425.20210	218	
431.19279	66	
432.18544	298	
433.17350	136	
442.18411	108	
443.05139	84	
447.19096	68	
449.20764	1630	1+
449.31817	70	
450.29024	100	
451.25157	108	
454.70181	52	
467.10457	122	
467.22062	4612	1+
467.32577	118	
467.96844	70	
469.28502	80	
473.68748	50	
478.21384	70	
496.12463	78	
507.23394	46	
518.25678	62	
536.23863	90	
545.30213	60	
550.21744	44	
562.30675	212	
563.27259	96	
577.14874	72	
580.30188	284	1+
580.36735	50	
580.41662	62	
581.37368	76	
637.33786	48	
648.28422	56	
659.56137	200	
672.31859	58	
END IONS

###FS:    #m/z: 347.67708 #charge 2+
###MS: 2689
###MSMS: 2690
BEGIN IONS
TITLE=Cmpd 212, +MS2(347.6771), 23.0eV, 22.4min #2690
RTINSECONDS=1341.72
SCANS=2689-2690
PEPMASS=347.67708	269750
CHARGE=2+
187.57265	102	
201.10390	108	
202.09763	178	
203.10825	94	
206.02303	92	
206.09511	592	
206.13368	78	
208.06345	50	
211.04006	72	
214.10270	80	
215.13706	308	
217.10937	68	
217.14438	106	
219.12230	128	
220.09903	114	
220.14355	52	
220.19346	116	
220.23191	90	
221.09770	110	
225.10847	144	
226.13058	340	1+
230.11905	54	
231.15346	118	
240.11649	68	
243.12919	254	
243.16545	130	
244.00010	56	
244.11057	120	
244.15328	132	
247.10639	1890	1+
247.16173	248	
248.95188	84	
256.15010	52	
257.09662	96	
258.07952	104	
258.12060	96	
258.99626	124	
259.82132	74	
260.11546	166	
261.02978	68	
261.11776	160	
261.87709	122	
262.12372	118	
263.05928	80	
264.91709	60	
265.06963	110	
265.11749	2308	1+
265.20071	60	
271.02012	68	
272.12368	90	
273.11122	70	
273.17403	50	
274.12066	156	
274.90273	56	
275.09782	108	
275.17789	56	
275.43524	96	
276.13477	162	
277.02387	136	
277.14295	418	1+
277.88950	102	
278.21366	56	
278.27798	52	
283.13672	130	
285.13857	48	
287.12721	48	
288.20881	114	
293.12606	118	
293.54405	44	
294.10982	72	
296.11879	62	
296.20783	114	
300.08054	86	
301.11933	256	
302.09902	46	
302.68342	44	
302.93580	114	
302.99904	76	
303.11745	168	1+
303.14538	92	
304.15438	104	
305.22959	66	
307.01629	80	
311.17180	98	
316.13879	106	
319.18100	98	
320.84488	50	
321.15192	1720	1+
321.55748	88	
323.15702	46	
324.11285	42	
324.88567	86	
329.13755	132	
330.19598	100	
331.16985	112	
332.11500	210	
334.18839	100	
337.61989	42	
338.17938	5526	1+
338.30818	130	
338.39728	52	
338.65449	76	
339.31995	82	
344.51178	58	
346.13133	78	
346.21781	190	1+
346.90368	88	
347.01172	122	
348.01534	98	
348.15792	298	1+
351.63929	46	
354.13621	118	
361.18285	176	
362.08582	102	
364.89916	102	
372.12516	116	
374.13394	80	
390.16990	126	
399.17387	102	
400.14915	76	
406.24158	86	
407.18714	148	
408.18638	116	
415.27791	72	
418.23577	62	
420.22086	72	
431.19309	92	
432.18086	702	1+
432.42674	58	
432.72423	64	
446.21198	88	
449.20850	950	1+
449.26547	180	
449.99714	52	
450.29988	92	
450.52716	46	
452.27496	62	
459.21368	66	
464.82556	136	
466.48056	46	
466.92153	64	
467.01435	42	
467.22026	5024	1+
467.40211	66	
467.63246	100	
468.05844	48	
468.31563	128	
468.54538	66	
469.32519	58	
477.21131	84	
479.22564	82	
486.17813	70	
503.23196	86	
507.71183	186	
508.26224	56	
573.25304	90	
580.31520	170	
590.28200	84	
608.25596	86	
609.88890	174	
620.44108	76	
637.32460	82	
676.00825	124	1+
END IONS

###FS:    #m/z: 347.67749 #charge 2+
###MS: 2691
###MSMS: 2692
BEGIN IONS
TITLE=Cmpd 213, +MS2(347.6775), 23.0eV, 22.4min #2692
RTINSECONDS=1342.36
SCANS=2691-2692
PEPMASS=347.67749	265524
CHARGE=2+
161.24830	86	
196.84431	60	
202.08818	296	
206.09723	814	1+
210.01194	104	
210.17756	76	
211.08516	116	
213.15453	116	
215.10248	114	
215.13873	234	
216.13937	98	
218.02467	70	
220.10507	348	
221.07097	116	
225.10058	64	
225.15428	98	
226.10060	116	
226.13959	112	
227.14844	70	
228.07528	106	
229.10703	76	
231.14389	62	
233.13252	86	
234.12935	138	
235.02828	152	
242.23739	56	
243.09116	62	
243.13762	324	1+
244.10319	102	
245.99881	58	
247.10580	2760	1+
248.15460	82	
252.36990	68	
253.10978	78	
255.00432	84	
255.10219	102	
257.08971	72	
257.13559	110	
257.16841	68	
258.12677	180	
258.15204	160	
260.14014	122	
261.13497	60	
264.88344	58	
265.11597	3328	1+
266.14995	262	
266.22110	88	
269.13211	82	
270.19189	90	
272.12053	54	
272.18379	86	
274.90276	90	
275.10284	360	
276.06806	68	
276.12513	294	
276.18152	172	
276.22748	86	
276.93524	98	
277.11337	164	
278.12525	590	1+
278.14726	166	
279.13097	502	1+
283.12384	68	
286.17072	80	
286.98970	60	
287.07286	72	
288.13954	192	
291.11888	98	
292.11951	102	
293.11258	554	1+
294.19151	130	
296.14664	110	
303.13473	820	1+
303.18236	124	
303.87207	66	
306.93956	106	
307.02609	58	
310.13590	64	
311.94672	102	
314.13398	58	
318.11666	86	
318.20206	70	
319.32183	124	
319.95583	76	
320.14627	96	
320.94287	74	
321.15253	2536	1+
321.23968	284	1+
322.07580	124	
324.90571	74	
326.63826	58	
328.27164	68	
329.38977	86	
329.86310	72	
330.14822	110	
330.91241	92	
331.04659	62	
331.12833	90	
337.83598	78	
338.17935	7292	1+
338.32762	118	
338.40195	82	
340.20953	108	
344.14634	88	
346.21025	136	
347.22704	282	
347.89674	70	
348.04963	104	
348.14314	76	
348.22276	166	
348.91631	56	
348.95191	68	
349.12218	86	
351.20602	70	
361.18103	150	
361.89694	86	
362.21129	78	
366.95409	76	
367.19743	102	
372.16029	72	
373.15960	92	
388.19125	96	
389.16936	90	
390.21529	62	
390.83267	58	
391.16235	92	
394.21982	96	
400.30334	70	
403.21391	72	
406.20219	110	
407.18754	110	
407.27409	92	
408.19079	156	
413.29561	64	
415.16010	96	
416.14955	68	
425.20503	74	
426.29445	96	
431.19217	104	
432.18535	302	
433.18470	134	
449.20944	1710	1+
449.31317	138	
449.37473	78	
449.99964	108	
450.29492	84	
450.49532	120	
450.81744	76	
450.95762	104	
451.24112	154	
465.19901	106	
467.22234	5500	1+
469.31060	114	
477.19963	344	1+
494.28172	108	
535.25469	58	
544.58255	54	
545.22229	78	
545.24350	124	1+
546.26402	88	
550.26123	64	
563.25425	68	
569.22913	68	
580.31583	308	
582.40602	78	
END IONS

###FS:    #m/z: 347.67720 #charge 2+
###MS: 2694
###MSMS: 2695
BEGIN IONS
TITLE=Cmpd 214, +MS2(347.6772), 23.0eV, 22.4min #2695
RTINSECONDS=1343.55
SCANS=2694-2695
PEPMASS=347.67720	273928
CHARGE=2+
201.07459	70	
202.08845	152	
202.11156	132	
202.13939	172	
203.06779	94	
206.09524	694	
207.11733	94	
208.09007	60	
215.07941	68	
215.14071	308	
215.18448	142	
217.10452	66	
218.12475	132	
219.20050	86	
220.09750	194	
221.09880	94	
223.07891	100	
224.09859	208	1+
225.16264	86	
228.12982	326	1+
230.12704	74	
231.12081	90	
232.16629	126	
233.13028	172	
233.18016	164	
234.13230	78	
234.15913	112	
241.14661	74	
243.14228	274	
244.09894	182	
244.14939	178	
245.06834	176	
247.10666	3024	1+
248.17940	66	
249.14791	110	
250.13042	138	
252.03184	124	
252.92173	68	
253.10142	92	
254.78186	66	
255.09737	128	
257.09676	130	
258.09195	58	
258.14497	86	
260.10757	88	
260.99399	66	
261.12994	186	
262.13215	108	
265.11781	3950	1+
265.17209	112	
266.90725	64	
267.03965	114	
268.85410	62	
270.07490	76	
270.20318	60	
272.09977	152	
272.90015	84	
273.14096	198	
274.11650	92	
275.10037	780	1+
276.99655	102	
277.12953	74	
277.96848	90	
278.14355	604	1+
279.07643	60	
282.15679	140	
283.01162	66	
286.10120	100	
287.04227	102	
287.12940	308	1+
290.14808	94	
291.14272	74	
292.12328	90	
293.10628	766	1+
296.15548	194	
301.93115	68	
302.10967	112	
303.01383	114	
303.14401	110	
303.69021	62	
304.12386	182	
305.12400	108	
305.50895	72	
306.86952	98	
308.96086	92	
311.08382	66	
311.95035	74	
312.01168	80	
314.12855	70	
316.11074	80	
317.86907	92	
318.11920	102	
320.95188	68	
321.15229	3244	1+
322.20742	102	
327.19301	84	
329.15109	76	
329.19067	120	
330.01945	104	
331.16304	114	
337.72697	64	
338.17928	7540	1+
338.24614	190	
338.30025	68	
339.37027	60	
345.92723	62	
347.16004	580	1+
347.23635	268	
347.91517	76	
348.15916	422	1+
348.23455	144	
355.11911	98	
361.18087	226	
362.21092	110	
366.90579	78	
372.15984	70	
384.16960	64	
387.20728	98	
388.19104	60	
388.51511	90	
389.18052	148	
390.16638	104	
391.16772	60	
405.16686	104	
406.21368	104	
407.18620	74	
408.19510	104	
408.23112	152	
409.18396	58	
415.19261	104	
421.25065	120	
425.22191	106	
431.23163	100	
432.19936	170	
433.19818	176	
434.20237	106	
438.65072	64	
442.82462	114	
446.20228	96	
449.20703	2298	1+
458.17990	82	
466.28359	82	
467.22205	6652	1+
467.33079	120	
467.38269	108	
468.35910	72	
468.43896	88	
470.21208	80	
471.17777	82	
473.83671	80	
477.20575	68	
477.26565	86	
480.09323	78	
482.18590	64	
484.16458	74	
485.40807	58	
497.27548	76	
506.22240	80	
508.29447	68	
541.25481	112	
544.28772	94	
563.25063	68	
580.30366	590	1+
638.32800	92	
658.35305	90	
676.55031	258	1+
677.55629	196	1+
678.22764	122	1+
END IONS

###FS:    #m/z: 347.67685 #charge 2+
###MS: 2697
###MSMS: 2698
BEGIN IONS
TITLE=Cmpd 215, +MS2(347.6768), 23.0eV, 22.4min #2698
RTINSECONDS=1344.73
SCANS=2697-2698
PEPMASS=347.67685	283080
CHARGE=2+
202.08395	96	
203.09494	54	
206.10487	398	1+
206.16960	40	
206.83098	46	
212.11239	100	
214.60624	108	
215.14347	290	
220.11260	134	
220.15447	88	
225.09783	550	1+
227.04907	100	
228.13050	134	
231.14668	92	
233.08677	130	
234.13866	78	
235.05165	46	
236.24597	42	
242.14693	80	
243.07440	74	
243.12864	156	
244.02929	76	
244.15741	102	
245.12305	46	
246.63304	38	
246.81548	40	
247.10824	1392	1+
247.20550	70	
247.27634	48	
248.07025	102	
250.31024	68	
250.95421	46	
252.09088	106	
255.05585	104	
256.14657	82	
257.09351	74	
257.18293	92	
258.12104	72	
260.11547	110	
261.07125	104	
263.10692	64	
264.01892	88	
264.91602	100	
265.11597	3120	1+
265.19643	86	
266.18841	246	
266.41465	66	
267.16900	130	
268.12823	82	
269.20245	50	
271.17670	60	
273.08666	70	
274.97826	82	
275.10713	198	
275.91929	74	
276.12586	170	
277.17190	110	
278.12087	118	
278.17659	94	
279.13644	84	
284.93287	116	
285.12779	100	
286.13175	86	
287.15048	70	
288.11944	60	
289.05611	110	
292.88383	94	
293.12228	228	
294.05312	56	
294.26426	118	
296.16486	188	
297.17131	106	
300.14741	214	
302.91293	88	
303.12914	464	1+
303.18147	74	
304.12621	272	1+
304.17469	82	
308.02965	94	
308.30619	68	
311.94521	80	
316.11642	74	
318.12690	72	
320.13537	86	
321.15169	1944	1+
321.25094	54	
321.42712	66	
323.06378	40	
324.62731	74	
324.85414	78	
324.90303	62	
325.01528	114	
328.13742	124	
329.90995	76	
331.15719	98	
337.75971	40	
337.79780	52	
337.88101	42	
337.94694	44	
338.03536	42	
338.17910	5814	1+
338.25367	132	
338.36903	90	
340.22150	48	
342.98972	36	
346.46423	64	
347.02116	40	
347.22898	84	
347.88128	84	
348.16098	54	
348.87683	116	
348.95205	70	
348.99427	42	
349.14734	114	
353.15241	82	
354.15434	78	
362.88134	120	
365.15608	84	
372.16920	98	
387.17267	54	
389.22136	108	
390.15781	152	
395.22306	120	
397.20229	82	
400.22785	70	
406.23441	66	
407.18849	62	
408.28177	100	
420.19857	82	
424.66320	120	
425.20407	150	
427.88245	94	
432.18312	368	1+
432.61230	52	
449.20686	862	1+
449.35475	82	
449.38955	78	
450.14261	80	
450.95180	54	
451.20081	230	1+
452.78797	46	
459.88000	46	
460.59294	48	
465.95814	42	
467.22197	3526	1+
467.29698	220	1+
468.32162	72	
469.16073	50	
470.17289	56	
470.23019	62	
479.23201	60	
485.90612	40	
493.15556	76	
500.83793	46	
506.23384	68	
506.28399	46	
532.17165	82	
532.26173	74	
536.26803	68	
538.25343	76	
564.30286	72	
568.27636	84	
580.29819	200	1+
580.39054	60	
END IONS

###FS:    #m/z: 347.67718 #charge 2+
###MS: 2702
###MSMS: 2703
BEGIN IONS
TITLE=Cmpd 216, +MS2(347.6772), 23.0eV, 22.5min #2703
RTINSECONDS=1346.97
SCANS=2702-2703
PEPMASS=347.67718	287842
CHARGE=2+
197.00535	78	
200.08435	78	
202.08464	144	
203.13664	92	
204.09404	60	
206.09291	432	
206.18339	50	
207.09582	212	
208.12398	54	
214.08348	92	
215.13778	476	
220.09706	368	1+
220.17312	82	
223.12099	112	
224.13806	154	
225.10508	168	
227.13230	94	
229.09515	134	
230.08593	90	
230.12959	292	1+
231.04650	88	
231.13009	194	1+
233.03887	96	
233.12579	192	
234.14062	132	
235.07698	80	
238.08075	46	
239.14370	74	
241.02094	52	
241.09829	52	
242.99629	112	
243.13423	684	
244.09209	118	
245.10614	138	
245.15502	44	
246.60949	70	
247.10857	1612	1+
247.97120	68	
251.15289	68	
252.09793	96	
253.17633	100	
254.13779	90	
256.13473	62	
257.07557	82	
258.07456	82	
259.12869	292	1+
259.60481	48	
259.90995	64	
260.10668	150	
260.19730	52	
262.14083	88	
264.12676	76	
264.95030	88	
265.11851	2490	1+
265.21535	114	
265.36579	48	
265.86265	78	
266.89868	88	
267.38411	56	
269.12658	142	
271.07544	52	
274.82469	94	
274.97379	84	
275.10224	268	1+
275.14750	216	
276.13210	568	1+
276.17988	58	
276.94500	118	
279.13694	282	
285.13181	70	
287.12823	74	
288.12711	102	
293.12283	362	1+
293.83217	108	
296.15489	92	
297.07278	52	
300.09419	106	
300.16641	82	
300.90979	50	
301.09071	50	
301.16491	124	
303.12922	596	1+
304.13195	504	1+
306.08331	70	
306.91590	118	
306.95251	84	
308.17651	100	
309.12272	100	
312.23321	78	
312.90372	108	
318.89895	102	
319.03604	118	
319.10710	62	
320.92949	52	
320.99510	122	
321.03802	88	
321.15301	2230	1+
321.26725	146	
324.88836	94	
324.92580	96	
325.09242	104	
328.18561	92	
329.16249	108	
333.10904	98	
337.80336	54	
337.94356	64	
338.17919	6654	1+
338.86932	64	
340.87122	44	
344.89745	66	
346.16940	92	
346.22924	86	
346.96270	56	
347.02115	86	
347.22213	140	
348.08821	90	
348.23537	114	
349.15681	64	
350.99078	60	
354.07028	100	
356.14489	90	
361.19202	98	
362.13050	100	
372.16926	82	
384.46946	138	
389.18569	196	
390.39234	44	
391.42164	66	
405.24465	70	
407.19288	176	
407.95585	138	
409.23164	76	
415.21953	82	
417.35456	62	
425.19293	60	
429.14535	72	
432.20777	130	
433.17830	64	
449.20292	1576	1+
449.35902	46	
450.29104	166	
451.25895	98	
454.87429	164	
459.19037	50	
460.22229	146	
467.01780	46	
467.22284	4462	1+
467.39626	50	
469.29398	84	
476.20127	92	
478.23514	62	
488.19658	152	
512.20285	124	
535.23728	54	
545.27669	46	
562.28716	94	
563.28915	154	
580.30540	656	1+
580.36435	48	
581.47354	104	
586.42776	74	
591.31024	68	
602.28903	116	
602.68731	72	
637.30730	48	
638.31532	88	
674.81469	100	1+
END IONS

###FS:    #m/z: 347.67741 #charge 2+
###MS: 2706
###MSMS: 2707
BEGIN IONS
TITLE=Cmpd 217, +MS2(347.6774), 23.0eV, 22.5min #2707
RTINSECONDS=1348.66
SCANS=2706-2707
PEPMASS=347.67741	298318
CHARGE=2+
202.08436	252	
203.11999	76	
206.10277	414	
206.15963	118	
207.09007	188	
208.10946	76	
210.16285	78	
211.10491	100	
212.13540	80	
215.08322	84	
215.14249	472	1+
216.17925	62	
218.32586	124	
218.99579	50	
219.10917	166	
220.10152	114	
220.12960	98	
220.15881	116	
220.22880	86	
223.29817	40	
225.10468	150	
226.07938	142	
226.11748	70	
228.12785	110	
228.15937	72	
228.19133	64	
231.11583	70	
232.18254	50	
233.12745	68	
233.17990	94	
234.12456	94	
235.11222	128	
236.68501	68	
237.11756	94	
240.16386	100	
242.90160	48	
243.09065	100	
243.12810	364	
244.08772	138	
244.15279	38	
246.19682	74	
247.10798	2214	1+
247.24382	70	
248.16154	100	
249.09588	136	
251.13210	98	
253.39330	50	
255.05525	80	
257.08706	168	
258.11604	82	
261.05711	78	
261.10934	98	
261.14786	66	
265.11795	2240	1+
266.16903	112	
267.01151	78	
267.33292	40	
267.59825	46	
268.63135	54	
269.13251	180	
274.13147	72	
274.29371	44	
275.10193	308	
276.15054	56	
276.94561	96	
277.00485	90	
277.13134	202	
278.15392	50	
279.13107	458	1+
280.06966	100	
284.19021	66	
285.04269	156	
286.11913	88	
287.13681	108	
293.10709	718	1+
296.15344	198	
297.14394	96	
300.09297	292	
301.06375	120	
303.14220	168	
303.18457	162	
304.12381	226	
305.15724	128	
306.89126	74	
315.19657	40	
320.16622	58	
321.15319	1778	1+
321.29676	98	
324.12643	96	
327.17781	94	
327.97889	44	
329.87645	52	
330.18743	64	
330.92985	64	
331.13426	168	
331.18556	74	
332.13137	88	
337.62899	40	
338.10624	52	
338.17951	5718	1+
338.29652	70	
338.35272	104	
338.95534	132	
339.26128	46	
339.52307	44	
340.14480	94	
340.44460	100	
341.26869	44	
342.97277	82	
346.17019	98	
347.06460	74	
347.21743	390	1+
347.91724	40	
348.14649	40	
349.13153	94	
349.16780	72	
349.29052	84	
352.13338	66	
357.16672	54	
360.15427	82	
360.19572	68	
362.13283	54	
363.16134	124	
364.88111	84	
371.15642	88	
372.14757	104	
387.17660	68	
389.20979	78	
389.81694	38	
390.15228	52	
397.81706	46	
407.22044	90	
408.17997	88	
417.17458	86	
417.30679	56	
427.03022	72	
432.18881	304	
432.33258	60	
433.18547	260	
449.07373	50	
449.21006	656	
449.30866	122	
449.46892	88	
450.20388	542	
463.23485	90	
467.22001	4216	1+
467.37561	108	
467.51826	64	
468.29694	100	
469.82103	174	
475.57528	70	
477.19276	66	
520.29896	62	
535.25404	74	
564.28661	54	
580.29040	98	
580.32832	176	1+
591.36980	62	
637.30872	46	
647.31739	82	
END IONS

###FS:    #m/z: 347.67674 #charge 2+
###MS: 2709
###MSMS: 2710
BEGIN IONS
TITLE=Cmpd 218, +MS2(347.6767), 23.0eV, 22.5min #2710
RTINSECONDS=1349.86
SCANS=2709-2710
PEPMASS=347.67674	284750
CHARGE=2+
202.10588	164	
203.11113	72	
205.09640	106	
206.09224	1288	1+
207.12947	116	
210.12298	100	
215.14910	80	
219.13829	100	
220.09487	472	
223.02297	112	
225.09159	106	
225.11748	82	
228.13118	386	
229.09218	92	
231.14376	234	
232.13932	108	
232.23396	76	
232.85464	78	
233.12773	72	
235.00339	74	
235.18094	128	
238.13322	92	
238.17819	108	
242.87460	88	
243.13769	314	
244.09027	206	
244.14213	156	
245.08439	146	
246.12882	192	
247.10692	2438	1+
247.25328	82	
248.17608	74	
249.07628	78	
249.17642	94	
251.29088	84	
253.11239	88	
256.08689	86	
256.15446	124	
257.08938	224	
257.12547	148	
257.18225	108	
260.13455	128	
261.12090	104	
262.89853	116	
265.04272	134	
265.11960	3414	1+
265.18128	154	
265.90851	82	
266.17854	194	
267.10325	336	1+
267.83870	90	
267.99478	66	
269.19826	124	
269.93270	106	
271.09901	102	
273.11169	104	
273.16463	104	
274.17025	76	
274.90830	112	
275.10716	170	
276.08645	138	
276.14016	152	
277.14302	766	1+
278.14376	662	1+
280.10760	80	
284.05670	88	
284.12230	238	
287.12538	122	
287.17725	96	
292.13241	80	
292.20412	88	
293.11135	308	
294.13773	112	
296.13281	206	
300.09975	80	
301.15866	76	
301.93484	102	
302.01830	86	
303.15173	268	
303.99570	80	
304.12863	622	1+
306.13908	142	
310.11764	98	
312.15952	190	1+
314.10668	76	
314.46508	90	
317.16314	74	
320.92476	72	
321.15294	2740	1+
321.26668	118	
323.92866	100	
329.14360	78	
330.17168	80	
332.12361	126	
335.20297	80	
338.17844	7440	1+
340.23152	82	
342.17100	128	
342.92458	82	
346.17085	86	
346.23086	68	
346.89378	78	
347.13297	68	
347.21483	238	
347.44226	104	
348.11074	92	
348.17307	244	1+
348.22707	244	
348.87916	110	
348.93091	94	
351.12820	82	
354.15145	114	
361.18940	136	
363.17793	108	
367.00584	88	
370.22302	106	
371.17264	102	
383.36826	78	
389.19964	106	
390.15718	150	
391.17751	72	
393.10619	84	
400.14909	90	
404.21614	92	
405.27151	82	
406.19901	120	
407.19100	204	
408.23379	106	
414.19262	68	
416.16666	82	
422.21917	86	
425.20811	116	
425.25313	74	
432.18498	366	
433.19036	160	
434.19163	92	
444.17376	156	
449.20777	2246	1+
449.47468	100	
452.23949	74	
456.40926	68	
458.77024	72	
466.19996	72	
467.22024	6724	1+
467.38466	100	
467.69908	96	
468.02237	68	
468.51844	70	
474.22670	74	
480.20609	90	
487.22152	74	
489.14003	106	
529.69863	146	1+
535.26998	84	
536.25865	76	
546.28173	72	
564.25889	100	
568.36852	146	
580.31277	208	
580.39653	80	
581.31439	140	
585.37898	78	
606.00564	128	
637.33162	192	1+
637.39323	66	
END IONS

###FS:    #m/z: 347.67743 #charge 2+
###MS: 2711
###MSMS: 2712
BEGIN IONS
TITLE=Cmpd 219, +MS2(347.6774), 23.0eV, 22.5min #2712
RTINSECONDS=1350.53
SCANS=2711-2712
PEPMASS=347.67743	292558
CHARGE=2+
194.55815	108	
202.08760	296	1+
203.14262	118	
206.09110	992	1+
206.18443	108	
209.10187	118	
209.65036	100	
214.63217	74	
214.91749	106	
215.13810	556	1+
217.16773	82	
220.10109	344	1+
220.89193	106	
221.42579	138	
224.10053	220	
227.11097	90	
229.14757	110	
230.09128	80	
231.13063	86	
232.14441	132	
232.33929	108	
232.96808	90	
233.09512	82	
233.13081	96	
234.12380	86	
234.16396	106	
234.21614	86	
235.03167	128	
236.13287	72	
243.14117	526	1+
243.17747	106	
243.24715	90	
245.08435	62	
245.12313	80	
246.12979	102	
247.10724	3952	1+
247.22038	128	
247.63855	70	
251.71461	74	
251.79447	70	
257.11448	86	
258.08898	82	
258.11460	498	1+
261.12600	212	
262.11059	98	
262.15019	114	
263.14472	104	
263.93924	84	
265.11851	4320	1+
265.24496	58	
265.28091	58	
266.06348	118	
267.15682	78	
268.97034	112	
270.14691	114	
271.21424	108	
272.84279	66	
273.10852	74	
275.10170	470	
275.92243	108	
276.12491	146	
277.13907	94	
278.08223	80	
278.14890	392	
279.01459	62	
279.12854	280	
280.14278	148	
280.84351	104	
286.10862	140	
287.04201	78	
288.86091	76	
289.22334	80	
290.11287	98	
290.15192	74	
292.10561	88	
292.14530	90	
293.10454	482	1+
294.19701	70	
296.15263	282	
298.17353	88	
298.30356	60	
300.89792	98	
302.14970	84	
302.92777	100	
303.13254	698	1+
304.19859	108	
304.24907	88	
304.89575	64	
306.12902	112	
306.85653	68	
307.13558	80	
308.90077	86	
310.14927	106	
310.94944	94	
311.94157	108	
312.01935	100	
316.11184	106	
316.15275	66	
318.10447	138	
320.18750	144	
320.86830	60	
320.91098	64	
321.15444	3296	1+
324.89047	74	
328.10565	106	
330.00930	132	
330.19776	84	
331.12860	86	
333.11792	98	
336.90696	70	
338.17926	9490	1+
338.34425	162	1+
339.28814	94	
342.21483	120	
347.17183	126	
347.22395	408	1+
348.89156	74	
348.93670	90	
349.16824	144	
349.60883	64	
353.14744	84	
354.15106	58	
361.18390	468	1+
364.90589	98	
372.15418	154	
373.14335	76	
383.18803	122	
388.18066	72	
388.22767	152	
389.17788	136	
389.21872	78	
390.16719	188	
397.28762	60	
398.14625	86	
407.19131	398	
421.22839	70	
422.21955	74	
424.17455	66	
425.28054	80	
426.19241	140	
431.20421	66	
431.25142	76	
432.18857	410	
432.23871	140	
433.18453	252	
433.24403	70	
443.20175	88	
446.19527	74	
449.20509	3554	1+
450.77890	98	
466.36113	120	
467.14339	84	
467.22191	7256	1+
467.67173	112	
467.78088	74	
468.35021	92	
468.81900	148	
474.00146	96	
475.21527	92	
477.20483	250	1+
479.24358	100	
535.29026	64	
539.27001	78	
563.27761	100	
580.30800	854	1+
580.44323	68	
619.49423	82	
637.31948	74	
637.45126	64	
675.50268	454	1+
695.30598	202	1+
END IONS

###FS:    #m/z: 347.67742 #charge 2+
###MS: 2713
###MSMS: 2714
BEGIN IONS
TITLE=Cmpd 220, +MS2(347.6774), 23.0eV, 22.5min #2714
RTINSECONDS=1351.2
SCANS=2713-2714
PEPMASS=347.67742	290752
CHARGE=2+
201.98659	76	
202.08495	338	
203.45979	76	
205.77769	62	
206.09278	1040	1+
206.38155	146	
210.14029	98	
210.22733	68	
212.41177	66	
215.13752	446	1+
215.17371	138	
219.77243	78	
224.11027	108	
224.26150	76	
227.89759	64	
227.97285	128	
228.13933	342	1+
230.10589	74	
230.86680	72	
231.05549	82	
231.12252	76	
232.05094	100	
232.13951	68	
233.11084	68	
233.20846	82	
234.11291	104	
236.93533	130	
237.16634	108	
239.09467	118	
239.12808	92	
243.13034	432	
244.09292	160	
245.10172	98	
247.10747	3452	1+
248.21338	60	
254.04228	82	
254.09152	82	
254.12524	82	
256.09164	132	
257.08448	110	
257.13603	64	
258.12029	120	
259.08134	92	
260.12509	96	
261.12179	244	
261.19761	68	
262.14481	84	
262.96128	82	
264.14771	120	
265.01355	64	
265.11907	2622	1+
265.18501	104	
265.23006	112	
266.35397	76	
267.16435	80	
269.12924	136	
270.22082	90	
273.11823	84	
274.19912	116	
275.10681	350	
276.13773	262	1+
276.92286	92	
278.11868	96	
278.15324	228	
278.23146	128	
279.13622	414	
281.11165	68	
286.14969	84	
287.13201	110	
288.19657	160	
290.13572	88	
292.18537	106	
293.11655	216	
294.12773	138	
294.17717	102	
294.21530	68	
296.13943	94	
300.15271	92	
301.17015	118	
302.11863	80	
303.05321	106	
303.13937	1282	1+
305.21005	70	
308.97064	100	
310.14418	94	
310.87113	90	
312.00685	126	
312.16313	88	
317.11010	154	1+
317.22290	96	
320.17864	136	
320.92859	214	
321.15576	2202	1+
322.22014	106	
329.10574	84	
329.14983	124	
329.90103	108	
329.94368	112	
330.16382	86	
337.93114	110	
338.08822	82	
338.18041	8782	1+
338.25803	120	
338.28707	190	
338.59863	60	
342.07908	72	
344.14859	136	
345.13477	98	
345.19933	74	
346.07740	90	
346.21897	114	
346.32299	108	
346.88888	78	
347.15884	62	
347.23236	252	
347.88776	80	
348.17049	84	
348.20401	62	
348.30477	78	
348.92439	110	
362.22581	84	
365.15595	68	
370.77699	64	
372.15963	108	
387.15741	114	
389.17143	156	
390.17612	244	
390.25761	74	
391.20607	96	
404.19985	104	
406.19835	66	
407.18416	80	
408.18406	68	
414.17012	112	
414.20816	84	
417.21226	70	
425.20104	258	1+
431.28043	70	
432.18514	508	1+
432.27706	66	
442.20606	68	
446.20081	74	
449.20847	2204	1+
449.39797	76	
452.07875	178	
467.22264	6474	1+
467.77462	90	
467.82166	70	
468.32269	66	
468.46679	98	
471.12130	80	
477.37016	70	
478.21568	86	
494.20105	84	
535.24764	98	
563.28866	162	
563.35966	64	
565.20145	84	
578.34182	60	
580.30491	572	1+
580.39636	84	
585.26165	116	
620.34226	70	
637.32491	70	
638.32903	74	
END IONS

###FS:    #m/z: 466.75285 #charge 2+
###MS: 2716
###MSMS: 2717
BEGIN IONS
TITLE=Cmpd 221, +MS2(466.7528), 25.7eV, 22.5min #2717
RTINSECONDS=1352.39
SCANS=2716-2717
PEPMASS=466.75285	34436
CHARGE=2+
194.58520	120	
206.09741	108	
209.05236	106	
209.09423	142	
211.06713	108	
212.13561	114	
213.09294	72	
213.12390	84	
217.13688	96	
221.09819	106	
224.11657	104	
225.03765	130	
225.08255	86	
225.13471	104	
226.11950	82	
226.99485	106	
227.11184	66	
228.06688	120	
228.09525	104	
228.14663	128	
232.12264	120	
237.10898	338	1+
240.10451	70	
240.92603	82	
242.12500	74	
242.18256	80	
243.13139	138	
244.06146	86	
245.10917	76	
247.10178	260	1+
251.07818	122	
254.13260	94	
256.18976	82	
259.10640	66	
261.07078	78	
262.15991	168	
263.11552	64	
265.19009	92	
269.15196	92	
275.10706	96	
282.13915	82	
284.16781	70	
293.11059	106	
296.15937	66	
299.16831	94	
299.21506	132	
299.99866	84	
300.15471	96	
301.18806	130	
302.13557	228	
308.93770	80	
316.12376	72	
316.93719	66	
316.97531	134	
317.18039	72	
318.17415	86	
321.18822	72	
322.87971	86	
325.17732	104	
328.19607	102	
329.13504	144	
337.15635	74	
338.18765	214	
345.13027	96	
345.20425	76	
348.99136	86	
350.21295	64	
351.88540	68	
352.12194	74	
352.16955	144	
354.91086	98	
355.19829	102	
358.23910	116	
359.20451	128	
363.07649	90	
365.89902	88	
368.86280	68	
369.87409	92	
370.89120	126	
371.24431	78	
374.19308	106	
375.13966	164	
380.19748	96	
382.15611	86	
384.17473	82	
385.84560	56	
387.89778	76	
388.16561	84	
390.80258	78	
390.92733	78	
392.15392	72	
392.83573	80	
395.91157	106	
397.81821	168	
404.15790	82	
405.04554	98	
407.91886	62	
408.86488	84	
411.09192	70	
412.86867	108	
412.92105	100	
420.04810	84	
422.23535	86	
427.20566	68	
428.18793	76	
429.85637	150	
430.83972	116	
430.88456	450	
431.88000	238	
432.18521	114	
433.17420	78	
438.84431	64	
440.91890	78	
446.25072	68	
447.79483	102	
447.86350	690	1+
447.98872	80	
449.22002	112	
458.25171	98	
463.82329	106	
465.87258	90	
466.16772	56	
466.21205	70	
466.89875	74	
467.10204	150	
467.21430	1082	1+
467.33275	74	
467.56942	126	
467.88035	94	
468.24993	82	
468.82657	80	
472.20850	98	
484.86843	110	
486.23591	96	
500.25620	136	
503.00130	80	
503.80481	68	
504.23983	66	
517.25556	78	
546.28797	62	
548.29003	72	
554.29588	64	
567.35594	86	
569.26707	58	
575.29601	88	
587.30110	106	
602.30300	170	1+
627.30237	98	
645.30541	222	1+
648.20475	84	
654.35046	92	
674.34339	90	
718.32834	76	
744.38210	98	
745.46460	66	
839.45546	64	
END IONS

###FS:    #m/z: 347.67757 #charge 2+
###MS: 2718
###MSMS: 2719
BEGIN IONS
TITLE=Cmpd 222, +MS2(347.6776), 23.0eV, 22.6min #2719
RTINSECONDS=1353.05
SCANS=2718-2719
PEPMASS=347.67757	291460
CHARGE=2+
193.10081	84	
201.10723	100	
202.08491	410	
206.09427	846	1+
206.12665	388	
208.07875	94	
210.13079	156	
215.14134	286	
215.95769	74	
216.10217	98	
216.13817	120	
217.05948	70	
217.14851	162	
219.10623	160	
220.10323	122	
221.10087	80	
224.13156	102	
224.98432	92	
227.12913	120	
229.16321	106	
230.07868	250	
231.05181	108	
231.13438	210	
231.24333	128	
232.15439	82	
233.10522	88	
234.88699	110	
235.00868	100	
239.14809	74	
240.08248	94	
240.18956	88	
243.13428	342	
244.14683	168	
244.97362	82	
245.09252	78	
246.13021	80	
247.10887	2172	1+
248.15142	300	1+
249.08930	108	
251.06065	108	
252.09394	104	
253.93191	78	
254.12068	118	
257.08686	152	
257.14119	74	
258.17872	144	
258.93554	90	
259.15420	142	
261.11656	130	
263.08198	82	
263.12074	164	
265.11714	3438	1+
267.02249	92	
269.19457	88	
270.12265	124	
271.15367	100	
273.10719	94	
275.05231	98	
275.10100	284	
275.14442	224	
276.13076	328	
277.14148	178	
278.13659	502	1+
279.14450	336	1+
281.13020	102	
281.28350	90	
283.32652	82	
285.96304	84	
286.11429	86	
287.11438	106	
287.15483	174	
287.22557	98	
288.13122	290	
293.10897	906	1+
294.20097	72	
296.13719	154	
296.19570	84	
300.16679	120	
301.16489	84	
302.05730	74	
303.14360	84	
304.12472	462	1+
306.08232	88	
306.13028	132	
307.12685	88	
310.97761	100	
312.09019	78	
313.12566	108	
314.12599	80	
317.21855	70	
318.09890	136	
319.15375	108	
320.19374	148	
321.15394	2148	1+
322.22333	86	
324.22176	96	
324.89134	152	
325.13977	112	
327.16866	84	
328.96314	98	
329.18617	90	
330.16356	92	
332.11572	82	
334.12970	82	
337.24436	74	
338.18037	7536	1+
338.29678	238	
340.21370	76	
344.12162	92	
347.16002	84	
347.22184	190	
348.17537	142	
348.21586	94	
348.89194	76	
349.17020	246	
355.13795	72	
363.19270	80	
373.93503	120	
389.18426	82	
390.21146	110	
399.27715	76	
403.10307	92	
407.18296	158	
407.22421	140	
408.19670	88	
415.15696	136	
425.19460	160	
427.20492	94	
432.18256	406	
433.17956	224	
443.21095	100	
448.22749	78	
449.20629	2606	1+
451.26468	120	
466.76011	134	
467.21927	6956	1+
467.34580	182	
468.35308	132	
469.28596	138	
470.18910	144	
473.17386	86	
473.82819	106	
474.18683	86	
474.31255	78	
478.21509	70	
479.09758	86	
485.88884	142	
492.15255	70	
498.20888	86	
505.23698	158	
514.67901	70	
515.15539	80	
527.25803	80	
535.25546	106	
563.27835	194	
565.29525	110	
580.29751	152	
581.30675	190	
581.36683	84	
582.30487	254	
589.77326	76	
602.28873	102	
END IONS

###FS:    #m/z: 347.67753 #charge 2+
###MS: 2720
###MSMS: 2721
BEGIN IONS
TITLE=Cmpd 223, +MS2(347.6775), 23.0eV, 22.6min #2721
RTINSECONDS=1353.7
SCANS=2720-2721
PEPMASS=347.67753	301608
CHARGE=2+
200.09879	70	
202.08906	252	
203.10868	60	
206.09887	498	1+
211.03933	122	
211.48571	86	
212.09059	96	
213.10400	90	
215.14288	212	
217.00146	92	
219.08403	156	
220.10976	146	
224.11575	54	
225.09773	120	
226.49257	112	
227.08094	132	
229.10056	106	
230.10000	178	
230.25466	104	
233.14264	108	
234.10677	70	
235.15719	120	
237.08927	126	
241.11719	90	
242.14593	114	
242.20582	76	
243.13209	522	1+
244.08841	90	
245.95844	122	
246.73274	82	
246.91402	56	
247.10788	3886	1+
247.20301	82	
248.17365	104	
252.09149	72	
254.01701	72	
256.14638	86	
257.14805	82	
258.07109	112	
258.14784	56	
259.11025	484	1+
259.19946	142	
262.10620	74	
263.05096	96	
265.11826	2750	1+
265.36712	84	
266.89961	90	
266.99697	110	
267.17284	80	
269.12429	226	
272.12141	134	
272.17040	80	
274.13261	120	
275.09881	402	
275.14721	82	
276.13596	242	1+
276.16929	170	
277.92032	112	
278.14612	112	
279.13116	408	
280.92359	86	
284.18002	112	
286.11771	176	
287.11760	110	
287.15915	54	
288.13760	106	
290.14680	80	
291.10185	86	
293.11383	342	
293.92643	104	
294.14181	84	
295.13922	104	
295.19233	76	
296.13721	150	
300.15267	64	
301.17018	54	
302.87705	100	
303.14321	264	
303.91466	100	
304.12458	446	1+
304.20347	106	
305.17470	110	
306.15349	74	
309.06396	86	
313.12502	98	
314.13008	136	
316.16691	106	
318.11796	118	
320.17185	122	
320.95280	112	
321.15430	3122	1+
321.29176	80	
322.92722	102	
323.00249	82	
324.21603	88	
326.14363	80	
326.84496	92	
329.16888	206	
330.04290	114	
330.23958	76	
330.91294	52	
332.89359	104	
337.80769	78	
337.91973	100	
338.18074	8220	1+
338.42847	70	
339.01671	84	
340.15911	88	
343.16678	96	
345.78973	62	
345.84224	82	
346.20903	94	
347.13935	68	
347.22185	390	
348.18399	228	1+
348.92755	182	
349.14152	84	
350.55282	52	
355.13533	90	
361.03726	56	
361.19790	82	
365.89342	76	
368.16821	62	
372.15573	100	
387.21287	68	
389.18912	90	
390.17524	168	
391.18631	122	
392.14300	80	
404.19005	72	
405.24153	64	
406.20317	62	
407.19720	92	
408.18255	150	
415.21267	78	
420.21927	52	
421.22194	76	
425.22062	92	
432.17973	690	1+
449.20657	2624	1+
449.26067	190	
449.36264	76	
466.61559	54	
466.82341	96	
466.91274	88	
467.22330	6472	1+
467.38416	94	
468.34286	104	
468.83047	92	
469.33797	90	
477.20029	102	
477.31212	56	
497.26979	100	
504.78932	80	
524.26626	54	
526.20865	86	
529.46339	74	
540.19964	70	
559.39561	124	
563.27985	82	
564.28821	90	
580.30059	582	1+
581.45433	86	
638.33551	62	
677.14396	144	1+
677.51039	146	1+
END IONS

###FS:    #m/z: 347.67737 #charge 2+
###MS: 2723
###MSMS: 2724
BEGIN IONS
TITLE=Cmpd 224, +MS2(347.6774), 23.0eV, 22.6min #2724
RTINSECONDS=1354.89
SCANS=2723-2724
PEPMASS=347.67737	300632
CHARGE=2+
202.16615	92	
204.77729	78	
206.09176	642	1+
206.29529	102	
206.52129	124	
213.93690	80	
215.13948	454	1+
219.16253	86	
220.11464	150	
220.27952	104	
221.12241	82	
223.14544	134	
225.12159	68	
226.07264	88	
230.08098	256	
231.14691	66	
239.11910	86	
243.13368	106	
244.09002	234	1+
244.13185	80	
247.10668	4184	1+
247.30287	58	
249.08067	70	
250.98743	102	
251.06101	110	
251.22470	62	
252.09495	90	
253.02042	94	
253.05029	110	
259.90027	132	
260.13355	108	
261.12458	234	
262.10279	202	
265.05958	70	
265.11868	4158	1+
265.25801	120	
266.19227	156	
268.17063	60	
269.11863	84	
270.90246	86	
272.16260	58	
273.03012	72	
275.10098	792	1+
276.86201	132	
277.19897	94	
278.14547	282	
279.12489	214	
280.14861	72	
281.94399	74	
282.15530	70	
282.19058	60	
284.16801	212	
287.04530	216	
287.13638	232	
288.41857	106	
289.11111	130	
290.13945	114	
292.08844	120	
292.12517	166	
293.11307	338	
294.14581	78	
294.19308	120	
297.17921	138	
300.09005	84	
300.15731	74	
300.87753	180	
300.95015	108	
302.89460	70	
302.93015	88	
303.14263	784	1+
304.19728	62	
305.12498	82	
305.85457	76	
306.18936	114	
306.89181	76	
307.14448	92	
310.18219	94	
311.17192	140	
312.16387	70	
314.14344	122	
318.89516	102	
320.20026	166	
321.08309	68	
321.15320	3462	1+
321.20208	136	
321.34644	82	
324.85979	116	
326.90264	84	
328.99479	122	
329.15648	90	
330.16662	96	
330.91348	88	
330.94683	90	
332.86425	72	
335.17686	100	
337.75946	84	
338.18043	8012	1+
338.39320	62	
342.05429	110	
346.09343	88	
347.06974	60	
347.22085	346	1+
347.31531	88	
348.13910	64	
349.03041	80	
349.06310	132	
349.15564	132	
354.15618	88	
356.18994	108	
360.85441	62	
361.14315	76	
361.18243	122	
364.90955	68	
366.16207	68	
372.17427	64	
375.54689	78	
383.19324	90	
387.20366	60	
389.18993	190	
390.17880	108	
391.31743	130	
397.14520	76	
399.15340	76	
404.23658	80	
405.21283	68	
406.20255	68	
407.18258	248	
414.17519	96	
415.14998	72	
416.16004	90	
420.64028	58	
423.23606	106	
426.22256	144	
427.16534	88	
432.18849	668	1+
445.23236	84	
447.91112	120	
449.21248	1678	
449.34248	92	
449.70340	70	
449.81046	92	
450.20430	1064	1+
452.22882	96	
467.22102	6840	1+
467.40929	100	
467.86252	124	
468.40084	72	
468.47616	74	
470.22641	152	
471.19287	68	
472.20999	98	
479.21888	88	
498.57151	160	
506.23681	98	
535.26108	92	
552.95602	60	
563.31576	70	
579.23538	90	
580.30921	420	1+
582.35368	80	
583.37234	148	1+
584.79066	62	
585.25474	62	
590.29825	68	
590.39882	116	
591.30517	552	1+
637.32913	266	1+
END IONS

###FS:    #m/z: 589.57387 #charge 3+
###MS: 2727
###MSMS: 2728
BEGIN IONS
TITLE=Cmpd 225, +MS2(589.5739), 26.8eV, 22.6min #2728
RTINSECONDS=1356.61
SCANS=2727-2728
PEPMASS=589.57387	17860
CHARGE=3+
215.15634	128	
216.78979	54	
217.11868	1796	
219.33718	34	
220.07653	50	
226.12364	62	
227.08935	122	
228.14237	142	
230.09139	102	
231.05609	52	
233.72541	40	
238.13314	96	
239.14333	118	
240.12923	162	
242.14688	74	
242.18836	166	
243.10610	164	
243.14914	90	
244.48901	48	
247.14538	60	
251.10812	126	
255.10947	80	
256.14247	36	
260.10071	74	
270.04824	68	
272.12589	70	
280.93528	124	
283.11785	76	
312.17390	78	
316.16919	74	
325.13027	68	
325.22793	102	
327.10757	78	
327.15956	90	
327.21534	34	
329.16999	84	
330.19143	94	
332.15082	94	
340.18280	138	
342.18955	170	
348.17142	76	
348.44602	98	
353.22253	66	
353.83358	54	
354.15037	80	
354.21970	48	
358.15896	92	
361.14305	32	
361.18183	60	
362.88580	82	
371.23164	90	
372.28127	118	
373.19399	92	
374.25457	56	
376.79947	36	
380.11363	80	
384.15007	70	
397.22711	32	
398.13984	100	
398.29206	40	
402.04377	62	
411.24264	68	
413.16161	90	
414.14375	42	
415.13792	46	
426.12613	80	
431.07943	84	
455.99084	62	
456.23156	100	
456.33709	56	
457.22884	74	
460.41886	42	
460.80770	114	
468.17271	96	
469.19474	90	
475.23355	64	
484.26944	106	
484.31182	72	
484.40274	90	
485.31376	42	
488.25384	74	
488.79365	86	
490.28655	72	
494.19488	66	
499.25785	98	
506.83621	68	
509.21581	60	
509.26460	54	
512.89233	50	
525.33027	68	
527.96964	62	
529.28638	58	
533.11798	122	
543.31055	56	
547.20354	42	
550.70441	32	
553.24035	72	
555.64570	54	
561.29811	62	
566.21888	56	
570.80811	96	
571.77370	94	
572.30901	98	
572.82551	36	
574.28850	52	
587.28932	50	
588.42186	74	
589.28907	54	
589.34771	602	1+
590.34794	338	1+
612.21496	96	
627.28531	166	
641.14505	64	
701.33226	80	
719.25786	88	
737.32011	44	
808.36232	36	
1768.80914	212	1+
END IONS

###FS:    #m/z: 589.57451 #charge 1+
###MS: 2730
###MSMS: 2731
BEGIN IONS
TITLE=Cmpd 226, +MS2(589.5745), 26.8eV, 22.6min #2731
RTINSECONDS=1357.82
SCANS=2730-2731
PEPMASS=589.57451	21464
CHARGE=1+
215.14196	118	
217.12303	1372	1+
217.34574	66	
220.58639	50	
224.08719	98	
227.01801	66	
227.08985	52	
228.11578	90	
237.66362	54	
238.10233	62	
243.01261	50	
243.13167	176	
243.19308	74	
244.10049	72	
255.54640	180	
256.12976	78	
271.99359	38	
272.11142	94	
275.13779	126	
278.11709	114	
283.10034	90	
283.14403	76	
285.17621	68	
287.46057	52	
298.17325	98	
307.97401	130	
312.07108	94	
312.12303	48	
314.19072	40	
316.18912	190	
324.15930	92	
325.16142	72	
326.14838	120	
328.15320	86	
332.14087	36	
334.07812	144	
337.14588	122	
338.19946	86	
339.19241	36	
341.24780	78	
342.18898	82	
343.12890	88	
344.10730	56	
352.07212	70	
353.97757	42	
354.19453	46	
363.15106	82	
369.08512	76	
369.15080	88	
371.07121	66	
371.23148	122	
381.09905	72	
394.11109	70	
396.22531	56	
397.14164	66	
399.17344	82	
416.15534	66	
423.15923	108	
431.07324	90	
446.10860	166	
450.15979	82	
450.89088	72	
452.21228	64	
456.31061	96	
462.84081	82	
466.20065	64	
466.42594	40	
468.19431	62	
470.89627	58	
471.29181	80	
473.06029	70	
484.31475	62	
485.24020	40	
485.31996	90	
495.15085	80	
500.24248	86	
500.77237	64	
512.14923	46	
516.79023	98	
524.30699	60	
525.23512	58	
526.20495	72	
526.82564	36	
529.40735	86	
535.83261	60	
544.76439	52	
546.21489	74	
548.19989	64	
552.80175	98	
562.80060	38	
572.25093	42	
574.19428	48	
588.37115	144	
589.35270	634	1+
589.51238	62	
590.23345	50	
593.20356	40	
END IONS

###FS:    #m/z: 589.57648 #charge 1+
###MS: 2733
###MSMS: 2734
BEGIN IONS
TITLE=Cmpd 227, +MS2(589.5765), 26.8eV, 22.7min #2734
RTINSECONDS=1359.03
SCANS=2733-2734
PEPMASS=589.57648	22716
CHARGE=1+
172.97467	84	
197.60012	92	
214.08795	114	
215.15965	70	
216.89782	62	
216.98248	44	
217.12225	1340	1+
217.18889	106	
217.50919	142	
218.15177	100	
218.80979	32	
219.04099	76	
220.12375	94	
225.11455	82	
227.16713	98	
228.15099	106	
229.02850	114	
238.11472	78	
240.14787	94	
241.12830	246	1+
242.19234	86	
243.18569	106	
248.06325	138	
252.16467	112	
253.08332	50	
256.10596	204	1+
260.16842	72	
263.10723	134	
265.09793	170	
271.14508	82	
283.09270	116	
284.10113	78	
303.09118	120	
307.14470	56	
314.18050	102	
315.70859	78	
316.07335	86	
316.19511	176	
316.25177	38	
319.16243	82	
320.11650	50	
323.05414	144	
324.07100	72	
324.14507	102	
324.19312	106	
325.21927	170	
330.17348	74	
340.12457	74	
342.18415	108	
343.18240	86	
344.13485	60	
350.11035	62	
361.16316	36	
371.22385	50	
375.09753	50	
381.09925	56	
382.10492	62	
383.18893	76	
387.08930	156	
389.13344	108	
394.11029	48	
396.10976	96	
402.10247	86	
403.19828	104	
404.17749	52	
405.11464	66	
408.30762	104	
413.18239	112	
414.19774	42	
414.93644	64	
415.13380	72	
418.17112	54	
425.14015	76	
431.07707	98	
436.95927	140	
437.14440	74	
438.42662	42	
441.16878	100	
446.86269	84	
452.18546	80	
456.21953	82	
456.92104	68	
457.32649	38	
464.00011	66	
467.27005	74	
468.16093	124	
468.91000	90	
475.76533	56	
477.12830	86	
478.16143	74	
484.83041	104	
495.01317	54	
499.01104	48	
501.34951	88	
509.15837	100	
509.31771	86	
515.84099	72	
516.80161	80	
525.24041	208	
529.15844	94	
534.77576	54	
537.20036	86	
543.35404	56	
544.79881	42	
547.15190	68	
552.86011	32	
554.32262	68	
573.86174	54	
588.15427	102	
589.25754	100	
589.35475	204	
589.56167	78	
590.32131	320	1+
590.35993	316	
591.15081	70	
END IONS

###FS:    #m/z: 347.67783 #charge 2+
###MS: 2736
###MSMS: 2737
BEGIN IONS
TITLE=Cmpd 228, +MS2(347.6778), 23.0eV, 22.7min #2737
RTINSECONDS=1360.2
SCANS=2736-2737
PEPMASS=347.67783	311220
CHARGE=2+
196.16371	46	
199.16024	136	
200.07745	60	
201.09661	106	
202.08652	118	
206.09729	788	1+
206.16570	76	
206.21571	82	
208.09025	182	
209.25487	50	
214.10577	134	
215.13975	390	1+
215.27256	120	
219.11009	106	
220.10975	228	
221.09945	154	
224.09158	116	
225.10714	210	
228.15357	68	
230.13474	94	
231.15133	98	
232.15043	74	
232.17844	68	
234.12352	84	
237.12701	68	
240.13270	94	
240.92638	78	
242.92725	78	
242.96102	96	
243.08267	68	
243.13271	694	1+
243.79076	48	
244.09841	152	
247.05823	102	
247.10727	2212	1+
247.19572	90	
249.91510	66	
251.10407	82	
252.09486	64	
257.05934	84	
258.12545	84	
261.11569	360	1+
261.87843	88	
264.90834	94	
264.98988	84	
265.11772	2738	1+
265.42132	106	
266.04602	44	
270.10906	72	
273.12162	80	
275.10346	318	
276.10472	258	
277.13864	82	
277.19439	96	
277.40434	148	
278.16287	120	
279.13914	212	
279.19628	88	
279.79178	48	
283.14591	116	
283.20698	74	
284.12620	92	
284.17214	96	
287.13101	90	
288.18718	116	
288.99012	114	
290.14574	124	
292.08781	102	
292.13156	80	
293.11544	258	1+
295.17463	58	
296.13668	68	
297.15914	88	
299.09342	104	
300.14825	92	
300.17971	86	
300.93235	80	
301.98910	108	
303.08706	70	
303.13414	930	1+
306.87903	82	
306.99809	66	
310.23168	44	
311.16747	116	
312.18189	100	
319.14276	72	
320.17303	300	
321.15343	1966	1+
321.24341	106	
321.32045	86	
324.89750	150	
327.16834	74	
328.86054	102	
329.13440	54	
329.99263	118	
330.91753	54	
332.12323	54	
333.90083	76	
338.17827	5846	1+
338.40382	50	
339.47455	44	
341.34154	56	
342.47102	44	
346.88916	54	
347.22682	280	
348.09401	152	
348.16309	84	
348.21956	204	
348.85865	84	
349.17623	76	
349.26032	102	
361.18108	166	
362.18767	122	
371.16614	148	
372.17735	148	
381.23280	114	
387.15210	94	
388.14806	74	
389.17105	182	1+
391.14900	86	
393.16427	56	
394.11003	54	
401.33254	92	
403.20178	84	
407.27362	86	
408.20142	66	
410.16701	82	
414.23493	74	
415.16937	58	
421.20560	84	
425.23209	52	
426.20577	74	
432.18548	650	1+
432.26178	74	
434.23043	80	
443.21616	98	
449.20510	1816	1+
449.32944	78	
450.31129	114	
452.19705	80	
454.40960	44	
454.81044	42	
466.74626	64	
467.22044	4776	1+
467.44581	66	
467.55580	74	
468.09794	98	
468.29275	236	
477.21562	142	
478.39713	44	
481.31387	50	
481.57963	118	
489.28082	134	
501.16577	108	
511.17584	68	
535.25559	70	
546.25694	90	
550.80456	52	
562.29002	80	
563.28595	80	
564.22075	48	
580.29657	142	
580.39851	92	
581.31225	216	
END IONS

###FS:    #m/z: 589.57503 #charge 1+
###MS: 2738
###MSMS: 2739
BEGIN IONS
TITLE=Cmpd 229, +MS2(589.5750), 26.8eV, 22.7min #2739
RTINSECONDS=1360.85
SCANS=2738-2739
PEPMASS=589.57503	28498
CHARGE=1+
212.13398	48	
213.13961	90	
216.09297	110	
217.00936	44	
217.12006	1960	1+
217.17811	156	
217.24439	128	
217.28456	84	
218.15236	36	
223.10607	124	
224.09086	96	
225.09677	72	
225.17802	146	
226.13298	82	
228.14590	140	
230.07895	90	
236.06419	118	
238.11705	86	
240.13215	66	
241.13441	120	
242.05294	50	
242.08859	90	
242.23126	116	
243.13822	150	
244.08643	122	
244.13719	52	
245.14679	50	
260.10403	84	
260.15887	122	
261.16105	52	
261.36857	100	
264.06108	68	
266.07973	78	
267.07415	70	
273.12333	36	
273.15892	90	
283.10486	180	
284.12205	100	
285.15954	56	
295.10143	94	
299.91179	38	
308.15819	72	
309.08084	36	
314.19078	84	
316.20419	108	
324.12173	138	
329.18570	76	
334.06392	188	
339.71755	78	
343.18582	84	
343.21485	60	
344.13722	82	
348.20160	84	
349.12800	56	
354.17127	52	
354.21517	152	
357.18657	52	
358.21039	76	
359.14373	66	
360.96821	70	
364.16232	114	
369.12746	66	
372.24542	92	
383.22323	32	
384.10281	46	
385.11360	88	
386.89145	74	
387.16249	60	
387.22757	52	
397.16776	58	
398.12160	90	
399.11883	60	
404.48993	110	
410.11343	94	
413.23108	46	
416.14514	126	
421.19624	80	
428.86580	74	
429.13333	48	
432.84555	90	
446.85085	68	
450.25024	116	
450.97388	64	
456.14237	60	
456.24754	96	
457.50463	78	
458.29880	110	
464.81904	34	
467.14347	84	
474.21510	88	
476.26265	90	
481.23844	64	
482.15442	74	
484.31222	240	1+
494.17758	52	
501.10305	76	
505.13577	42	
506.84421	62	
511.19396	38	
513.18964	60	
515.45287	96	
525.25647	128	
526.79467	66	
529.22630	60	
540.29089	136	
546.34772	68	
552.84527	38	
570.28902	70	
571.14603	72	
571.24942	68	
571.44041	44	
571.78869	80	
573.29590	36	
574.25841	76	
582.23358	50	
584.24327	88	
588.24402	148	1+
588.35892	576	1+
588.94281	34	
589.12328	34	
589.63576	34	
590.28513	94	
590.48101	56	
END IONS

###FS:    #m/z: 347.67737 #charge 2+
###MS: 2740
###MSMS: 2741
BEGIN IONS
TITLE=Cmpd 230, +MS2(347.6774), 23.0eV, 22.7min #2741
RTINSECONDS=1361.49
SCANS=2740-2741
PEPMASS=347.67737	320854
CHARGE=2+
206.09439	622	
206.17692	82	
207.11634	364	1+
208.85094	64	
213.10508	92	
215.07483	56	
215.15174	144	
216.13155	70	
219.09331	140	
220.10337	96	
221.09458	72	
223.14915	122	
223.45567	98	
225.09265	214	
227.18379	64	
228.03967	80	
228.13860	104	
229.10800	104	
230.07929	106	
231.13854	100	
234.15085	64	
239.11212	70	
241.03329	94	
242.69706	78	
243.13449	144	
243.17744	138	
244.13930	94	
246.15254	76	
246.50538	46	
246.89266	50	
247.10884	2738	1+
247.19601	114	
247.23159	58	
247.27351	58	
247.43747	56	
247.56600	72	
252.92999	50	
257.11372	112	
258.12580	80	
260.02754	108	
260.13910	62	
260.98513	86	
262.10585	100	
265.11840	1146	
265.20305	124	
265.23604	104	
266.11892	666	
266.20455	108	
267.71982	52	
269.12458	112	
271.17500	94	
272.08922	98	
273.11675	162	
274.89844	92	
275.10234	442	
276.13648	198	
277.13701	94	
278.13889	580	1+
279.13694	342	1+
286.11766	74	
288.14763	86	
288.88347	88	
289.61113	66	
290.14266	140	
291.06950	98	
291.14511	108	
293.11281	208	
294.11466	134	
294.19132	82	
296.12543	230	
296.17447	88	
297.16300	108	
299.13030	62	
299.16655	96	
299.19969	74	
300.32751	114	
301.16398	82	
303.14236	428	
303.20851	92	
304.12499	242	
305.14238	126	
316.17719	76	
317.12348	102	
318.11634	68	
320.16670	66	
321.10890	128	
321.15199	2702	1+
321.22395	130	
322.22547	144	
325.16191	78	
328.90397	86	
329.18646	78	
329.90650	90	
332.10777	56	
334.12208	58	
336.92096	84	
338.18092	6036	1+
338.31043	54	
339.45465	70	
340.22301	72	
341.93718	78	
342.43215	60	
343.22644	88	
343.54132	72	
347.17661	78	
347.22235	228	
347.27626	56	
347.32047	48	
348.18161	86	
357.17069	72	
361.19390	96	
362.18183	52	
365.91831	68	
370.13640	76	
372.14786	86	
373.12659	86	
374.16836	90	
382.90976	70	
383.19720	62	
388.16370	50	
389.17889	96	
390.17119	144	
392.18561	74	
393.99576	48	
398.16194	74	
406.80821	58	
408.19495	188	
411.18348	80	
413.67471	48	
415.17645	64	
422.18775	70	
425.20395	90	
432.18447	342	
433.18448	394	
434.23376	106	
446.21426	86	
449.20506	1508	1+
449.30906	84	
449.39193	88	
450.33329	58	
456.27753	52	
466.22885	100	
466.81165	48	
467.22420	3606	1+
467.30516	358	1+
467.45128	138	
471.18429	150	
472.85415	58	
473.17418	62	
477.20471	90	
482.35180	110	
488.22485	70	
505.15394	164	
544.29508	100	
545.33830	62	
546.27747	84	
552.42006	98	
637.29818	74	
662.33373	108	
END IONS

###FS:    #m/z: 589.90861 #charge 1+
###MS: 2740
###MSMS: 2742
BEGIN IONS
TITLE=Cmpd 231, +MS2(589.9086), 26.8eV, 22.7min #2742
RTINSECONDS=1361.55
SCANS=2740,2742
PEPMASS=589.90861	27396
CHARGE=1+
208.24129	94	
212.12113	92	
214.08363	110	
215.13706	102	
215.17309	74	
215.19912	76	
216.79711	48	
216.90804	38	
217.11996	2234	1+
217.16611	100	
217.24697	74	
222.03610	140	
224.06486	100	
227.16821	40	
230.08185	110	
230.14700	48	
231.09897	72	
238.09751	114	
240.09207	68	
240.14055	60	
243.10012	94	
243.16428	54	
244.13548	92	
257.19521	82	
273.11767	90	
274.03218	76	
277.13213	86	
280.10480	102	
283.10615	104	
300.13516	134	
301.11888	82	
302.16822	92	
311.02292	82	
312.14919	82	
316.06564	48	
316.17965	180	
324.13038	98	
328.11477	76	
330.16288	84	
331.07403	96	
335.13498	50	
340.13436	110	
342.18602	146	
343.23979	92	
348.17600	104	
354.16671	82	
354.20050	82	
355.11446	126	
356.22353	94	
359.15054	82	
369.16770	76	
371.09909	34	
371.21695	66	
372.28536	80	
377.19615	106	
380.11613	70	
381.14970	66	
385.25082	46	
387.14052	74	
393.61168	42	
398.11561	46	
404.16898	72	
415.14434	100	
416.20498	62	
428.21903	102	
438.16820	94	
441.10182	44	
441.96190	34	
444.77740	36	
449.94217	76	
450.16473	34	
456.23577	70	
457.31550	36	
459.15732	104	
461.26381	76	
466.99168	106	
467.05782	46	
469.21154	64	
477.14533	74	
483.15818	60	
484.30733	44	
486.81485	64	
490.87225	88	
492.84640	76	
493.80992	34	
496.14782	86	
501.18345	60	
510.78942	84	
512.84906	62	
521.12053	70	
545.22661	40	
547.17772	72	
565.17665	58	
567.80075	40	
572.81057	46	
583.24901	84	
585.17777	112	
589.25708	76	
589.34631	46	
590.27121	42	
590.37332	44	
591.23354	94	
591.33122	82	
END IONS

###FS:    #m/z: 589.57471 #charge 1+
###MS: 2743
###MSMS: 2744
BEGIN IONS
TITLE=Cmpd 232, +MS2(589.5747), 26.8eV, 22.7min #2744
RTINSECONDS=1362.26
SCANS=2743-2744
PEPMASS=589.57471	32076
CHARGE=1+
212.14453	90	
213.06606	142	
215.12153	92	
216.69331	56	
216.94876	56	
216.98964	52	
217.11741	3060	1+
217.20185	162	
217.40430	54	
219.15042	100	
223.12915	114	
228.17791	70	
229.14752	100	
230.04898	34	
230.16146	42	
230.28244	50	
234.11456	74	
238.10399	100	
239.01787	80	
240.13620	122	
242.17584	214	
242.26520	76	
243.14122	92	
251.10340	84	
256.14697	110	
260.10918	90	
263.13326	74	
265.11644	60	
266.14387	66	
281.21714	74	
283.09627	234	
286.12217	92	
292.05628	88	
300.15799	94	
308.07957	104	
310.06039	98	
314.18695	168	
316.04497	68	
316.11471	72	
316.18596	88	
318.06130	62	
318.21409	62	
325.15694	116	
326.10449	74	
326.21530	60	
327.10150	118	
330.16490	66	
342.19213	92	
343.19252	112	
344.10760	50	
346.09172	70	
349.17252	96	
353.23572	80	
354.06192	82	
354.15031	32	
356.02689	70	
357.93715	36	
363.09126	80	
364.20438	58	
371.23783	42	
372.22084	130	
373.14720	60	
374.87118	80	
378.17261	88	
382.18469	54	
382.28984	88	
385.17972	32	
388.18564	70	
393.09464	118	
394.05391	106	
398.12058	82	
401.06923	74	
410.11430	92	
411.10357	56	
411.15190	82	
413.13328	108	
415.15203	214	
416.14535	98	
430.09663	78	
432.15891	80	
437.15542	80	
438.23262	80	
438.30504	92	
439.19676	54	
443.08359	74	
445.16054	60	
454.84124	118	
455.22803	336	1+
456.32181	38	
460.09891	76	
460.22739	72	
468.15449	60	
471.20477	86	
471.25582	116	
472.18512	38	
473.71002	50	
478.12673	58	
484.30401	96	
484.92695	80	
489.26837	100	
489.77987	86	
490.23953	36	
495.14683	98	
507.23847	74	
512.17161	42	
512.21948	80	
516.74560	42	
525.24048	64	
526.20986	92	
527.35535	102	
532.20865	62	
534.86543	66	
536.16540	84	
543.29632	38	
544.78593	106	
547.19992	162	
551.11899	82	
566.21967	58	
570.80938	74	
573.28833	40	
581.03783	74	
581.18307	40	
582.16781	92	
583.25951	36	
588.39039	80	
589.21110	96	
589.27439	46	
589.34454	220	1+
589.43376	76	
590.27353	90	
590.37959	80	
591.23395	106	
END IONS

###FS:    #m/z: 589.57584 #charge 1+
###MS: 2745
###MSMS: 2746
BEGIN IONS
TITLE=Cmpd 233, +MS2(589.5758), 26.8eV, 22.7min #2746
RTINSECONDS=1362.92
SCANS=2745-2746
PEPMASS=589.57584	35898
CHARGE=1+
215.12954	48	
215.53433	36	
217.11913	3916	1+
217.22932	116	
217.30336	58	
225.09163	122	
226.08871	90	
226.13234	106	
228.16124	74	
230.07295	222	
238.08235	86	
239.12425	126	
239.99455	116	
240.13276	266	
242.16679	98	
243.11914	122	
248.87017	38	
249.11850	82	
255.10142	92	
256.04173	100	
256.12097	76	
257.16914	104	
258.05433	72	
258.14061	30	
261.98327	68	
264.95114	72	
269.09155	84	
271.13671	84	
276.11415	70	
282.11260	36	
283.10612	172	
290.07689	98	
292.34008	100	
295.02623	74	
300.13202	66	
303.08579	64	
309.06804	76	
309.15072	68	
311.09729	40	
316.11627	80	
318.17773	64	
325.15161	226	1+
327.07899	90	
328.10102	74	
328.13831	100	
329.18530	104	
330.18582	52	
331.22398	102	
336.07700	82	
337.17952	68	
339.83884	88	
341.25294	44	
342.12714	48	
342.18449	202	
346.10802	74	
347.17819	92	
354.07172	78	
354.20019	80	
355.24286	78	
356.24364	80	
360.10133	58	
362.89080	64	
370.75233	36	
371.25339	136	
372.17530	88	
394.18396	78	
397.17201	84	
399.20998	80	
400.37097	40	
403.18144	98	
404.06863	100	
404.24667	34	
405.71740	96	
406.17612	88	
407.15757	78	
412.18491	80	
414.19129	80	
415.14924	198	
417.13243	72	
423.06700	82	
432.13167	54	
438.08951	110	
439.21093	74	
446.21232	38	
447.85557	60	
455.13701	74	
456.23628	126	
456.31840	110	
456.44333	30	
457.26972	36	
458.22917	90	
458.85922	64	
460.80310	56	
465.14325	96	
466.82741	72	
474.25348	58	
474.76882	52	
482.22322	76	
484.30757	250	
485.31023	110	
500.77878	106	
502.20155	80	
503.33844	128	
508.25116	74	
511.18096	60	
514.17169	74	
517.26571	56	
519.16300	68	
525.26349	80	
526.22117	74	
526.78700	56	
527.10893	100	
530.15579	48	
537.18189	98	
541.23561	36	
546.95910	56	
547.18026	150	
549.19570	74	
551.77731	78	
556.33934	82	
556.71167	116	1+
560.23611	92	
564.23383	164	
566.13922	58	
569.20223	56	
570.79640	56	
570.85156	54	
572.23315	122	
584.25763	62	
588.19875	44	
588.33120	54	
588.40225	92	
589.11510	108	
589.34952	568	1+
589.45242	58	
591.29898	110	
END IONS

###FS:    #m/z: 589.57518 #charge 3+
###MS: 2747
###MSMS: 2748
BEGIN IONS
TITLE=Cmpd 234, +MS2(589.5752), 26.8eV, 22.7min #2748
RTINSECONDS=1363.58
SCANS=2747-2748
PEPMASS=589.57518	33798
CHARGE=3+
209.10152	124	
212.14550	148	
215.07195	44	
216.44852	88	
216.71589	36	
217.11917	2102	1+
217.17303	102	
217.31444	60	
217.84246	42	
219.20014	44	
220.10771	110	
220.23942	128	
221.11332	88	
225.12427	138	
226.71220	38	
227.10450	378	1+
227.96058	42	
228.14131	204	
228.75757	34	
240.05402	66	
240.13663	76	
241.14200	86	
241.47273	84	
242.21139	82	
243.13216	98	
244.18136	38	
247.12457	58	
256.10877	74	
256.22628	42	
256.26056	70	
258.16718	108	
263.14485	108	
266.07974	128	
281.08591	92	
283.11020	112	
285.14080	108	
285.89145	102	
299.05447	138	
299.16816	60	
299.81627	42	
300.13346	178	
301.21470	88	
309.14989	80	
312.15358	82	
316.30707	64	
317.13438	54	
318.17427	106	
324.06913	72	
324.13554	74	
325.22376	112	
330.17119	158	
334.08244	150	
338.15460	60	
340.11424	136	
342.17799	252	
342.22227	136	
343.22840	160	
344.12299	100	
344.22742	94	
345.14410	78	
347.19906	68	
348.16168	104	
353.10774	80	
358.12491	104	
368.11280	98	
370.25720	78	
371.25348	190	
381.08870	102	
385.24136	62	
387.14006	38	
388.16411	104	
395.92312	40	
398.11923	100	
398.25058	112	
415.07964	58	
415.15127	264	
419.05967	82	
420.09798	68	
421.06562	130	
423.18568	56	
424.11548	106	
427.86192	40	
428.21512	90	
430.82198	50	
431.09507	52	
432.16857	96	
434.18547	114	
436.22475	74	
438.29476	104	
449.11823	92	
454.83576	84	
456.23414	138	
457.32619	102	
458.24694	102	
460.10526	90	
461.11339	74	
464.97197	74	
467.14286	60	
468.21267	88	
469.21738	94	
472.16366	72	
473.27032	94	
474.20720	66	
482.24776	58	
484.30758	196	
485.18113	52	
495.12829	102	
509.07479	90	
510.75879	82	
512.20280	58	
516.87244	48	
525.25173	54	
525.82958	84	
526.24674	72	
528.18596	116	
528.93688	108	
529.23275	58	
533.12643	32	
538.19987	62	
552.80670	56	
552.88220	80	
556.18301	54	
562.90076	38	
567.15080	82	
571.36612	56	
572.29713	66	
575.83948	42	
580.59304	40	
583.30364	56	
588.36639	106	
589.46285	60	
594.17413	82	
598.22208	64	
599.21767	118	
613.22003	58	
627.30823	70	
651.20837	70	
668.27509	88	
673.18397	86	
682.39578	36	
703.20467	38	
716.19513	54	
717.33691	48	
767.26810	68	
768.39417	60	
808.32738	62	
816.78320	40	
846.29403	46	
1766.05016	336	1+
END IONS

###FS:    #m/z: 589.57566 #charge 3+
###MS: 2749
###MSMS: 2750
BEGIN IONS
TITLE=Cmpd 235, +MS2(589.5757), 26.8eV, 22.7min #2750
RTINSECONDS=1364.23
SCANS=2749-2750
PEPMASS=589.57566	42026
CHARGE=3+
151.65293	68	
213.10078	42	
216.15858	72	
217.11700	3812	1+
217.75741	32	
217.99378	44	
218.21027	36	
218.31181	30	
218.36144	32	
223.10280	80	
223.14031	70	
225.12546	68	
226.04477	82	
226.08166	72	
230.07614	80	
239.10813	122	
240.09860	94	
240.13504	86	
241.07338	126	
242.18422	122	
243.15746	110	
244.11536	74	
245.11796	100	
248.06304	74	
253.48069	54	
254.07085	64	
259.10575	56	
260.19755	190	
272.12920	72	
282.93565	28	
283.11838	76	
283.17194	56	
284.14139	76	
285.15441	106	
286.07842	60	
287.15316	56	
288.20452	56	
292.04699	118	
293.20730	76	
302.09834	78	
305.16154	52	
313.02193	92	
315.20199	66	
316.17657	78	
316.20988	56	
318.00929	44	
324.09740	144	
326.10539	90	
327.08741	116	
327.14059	30	
330.15726	54	
332.90266	30	
333.08096	120	
342.19103	116	
343.16125	66	
344.19459	100	
356.20377	84	
358.14578	72	
362.10615	116	
371.22871	148	
372.18585	64	
372.22571	56	
381.11340	58	
386.88366	100	
387.09926	86	
387.18030	78	
397.14964	54	
401.14429	70	
401.20709	72	
406.22471	40	
411.31466	84	
415.13893	106	
415.27655	70	
419.10230	78	
429.86264	94	
437.95830	80	
438.18429	76	
449.07928	70	
456.30885	92	
456.43344	56	
457.23064	78	
457.27517	96	
457.80953	90	
466.11268	66	
467.54201	64	
483.16426	62	
484.29919	150	
485.35557	110	
499.87486	46	
501.81347	28	
512.37379	102	
513.16042	52	
524.78159	66	
529.19383	94	
546.71398	54	
547.19740	120	
559.12241	44	
566.06358	84	
566.20510	94	
570.84115	44	
571.28412	46	
572.23327	62	
573.15753	82	
589.33945	166	1+
589.42661	166	1+
590.27236	186	
590.51365	78	
591.72057	50	
592.18726	94	
609.18322	34	
630.11353	48	
648.23905	116	
654.24835	78	
662.21990	102	
719.19541	64	
735.31676	42	
735.40467	72	
736.33650	56	
768.35071	62	
768.46111	82	
1023.61020	70	
1047.43480	38	
END IONS

###FS:    #m/z: 589.57531 #charge 1+
###MS: 2752
###MSMS: 2753
BEGIN IONS
TITLE=Cmpd 236, +MS2(589.5753), 26.8eV, 22.8min #2753
RTINSECONDS=1365.42
SCANS=2752-2753
PEPMASS=589.57531	44040
CHARGE=1+
209.09530	90	
211.14715	120	
212.13662	76	
213.04370	84	
215.13700	52	
216.08536	126	
217.11941	4336	1+
217.19026	126	
217.22235	52	
217.31190	86	
217.50875	46	
218.16440	102	
218.51654	46	
223.07467	58	
225.16636	136	
226.08590	48	
228.09187	70	
228.14658	232	
228.18399	124	
228.26199	82	
229.09007	150	
229.14336	104	
229.21118	112	
230.07527	104	
240.13162	224	
242.02789	70	
242.18689	78	
242.22829	92	
243.12554	212	
243.18958	68	
243.35685	54	
243.54701	52	
244.09095	82	
247.11585	82	
253.04103	90	
256.13638	180	
257.12338	96	
260.10311	106	
261.17264	94	
265.12973	94	
269.08154	94	
271.18522	70	
272.11900	92	
272.16291	92	
274.09880	140	
277.12483	92	
283.11785	86	
285.12540	166	
286.06538	58	
290.64080	100	
299.09032	78	
300.13252	162	
312.18340	84	
314.17216	84	
316.11463	70	
317.18585	114	
318.14916	82	
323.10186	76	
323.14353	72	
324.08932	62	
324.13941	74	
330.15590	100	
331.17077	74	
331.23187	114	
334.05882	56	
337.14275	116	
339.01161	92	
340.11016	56	
341.13683	124	
342.18509	358	1+
344.13346	68	
346.12654	56	
347.25640	76	
348.97481	86	
351.10316	60	
352.07851	74	
353.20526	108	
354.17317	126	
354.22508	92	
356.23019	82	
358.12029	168	
359.01587	84	
359.21434	48	
366.14579	74	
368.11672	70	
371.22438	72	
371.93621	78	
372.17364	98	
381.10863	126	
381.18510	54	
391.20191	54	
397.22356	64	
398.12594	54	
415.16024	154	
422.12879	74	
426.15686	48	
428.24751	92	
430.82093	46	
432.14143	98	
436.14103	94	
438.16814	112	
440.16418	92	
440.20974	108	
450.13344	72	
454.05182	60	
456.23177	122	
456.30581	130	
457.21566	84	
457.37199	108	
467.11487	100	
467.27869	84	
470.18995	70	
471.25165	78	
471.57450	56	
472.19303	80	
473.23583	102	
478.10987	104	
482.23588	68	
484.30410	76	
485.28797	54	
485.37203	70	
492.84214	68	
494.97770	64	
495.14646	132	
500.16104	88	
501.21491	54	
507.82062	116	
514.79715	96	
517.17059	78	
525.10925	84	
526.26910	50	
526.80698	88	
529.15880	50	
529.23149	80	
531.26289	66	
542.15281	64	
544.81715	46	
547.16566	126	
548.14417	90	
553.17880	54	
571.33465	46	
572.29751	86	
573.30853	76	
581.18088	80	
582.16207	64	
583.10925	90	
588.78356	74	
589.24444	46	
589.35359	366	1+
589.51652	54	
590.77498	76	
591.35467	110	
593.22722	52	
END IONS

###FS:    #m/z: 589.57434 #charge 1+
###MS: 2754
###MSMS: 2755
BEGIN IONS
TITLE=Cmpd 237, +MS2(589.5743), 26.8eV, 22.8min #2755
RTINSECONDS=1366.09
SCANS=2754-2755
PEPMASS=589.57434	44240
CHARGE=1+
209.09872	48	
210.10251	122	
212.10192	124	
212.21533	36	
214.09131	82	
215.14008	118	
216.18673	80	
217.11890	3230	1+
217.20713	86	
217.26157	172	
217.90420	32	
220.69527	42	
223.10108	44	
225.07210	72	
225.14668	112	
226.07719	124	
226.98962	32	
228.13904	208	1+
228.20715	72	
229.11223	102	
230.08881	182	
240.14438	172	
241.02785	98	
242.05988	94	
243.12111	96	
252.10323	124	
253.25756	30	
255.11105	122	
257.09546	66	
258.06263	94	
260.12148	122	
261.15492	102	
283.13639	76	
283.18486	36	
285.08788	58	
300.13959	186	
304.07892	54	
313.13380	72	
314.18647	98	
316.09612	40	
316.19893	104	
317.19537	88	
324.07824	92	
325.21551	64	
326.17676	116	
327.09202	128	
329.22812	88	
334.06230	56	
338.13212	78	
339.14115	128	
342.18697	216	
343.18272	88	
344.11961	152	
344.22551	154	
344.95917	56	
345.11422	120	
346.96292	126	
349.16147	84	
351.09738	80	
353.09879	108	
354.18085	82	
355.21905	50	
358.12621	72	
359.20935	74	
360.10583	62	
362.14246	66	
366.15961	34	
370.74813	40	
371.21765	124	
372.24475	80	
381.09890	98	
381.15947	86	
386.89215	110	
387.09355	64	
388.08775	66	
394.09462	74	
394.17467	114	
395.18630	52	
397.16778	104	
398.12718	154	
401.20238	92	
403.07620	36	
406.14521	118	
406.21332	72	
410.07047	96	
412.12685	82	
414.12212	102	
415.15494	212	
420.17666	118	
424.17603	56	
430.89102	68	
432.17048	80	
433.90126	96	
436.11457	86	
444.05147	42	
444.15767	66	
448.12415	72	
451.26980	56	
456.04808	86	
456.22798	166	
456.31679	74	
457.30931	92	
460.10318	64	
468.28060	76	
473.29492	78	
474.28142	70	
478.24183	140	
482.20095	74	
484.31449	180	
484.36599	106	
488.50682	38	
489.16811	86	
490.85053	64	
491.17103	70	
492.80083	42	
493.03508	76	
494.16087	52	
507.25177	118	
510.19575	70	
510.75262	56	
511.17922	72	
512.13069	96	
513.16487	44	
515.24325	76	
518.80137	92	
525.28337	154	
530.51976	56	
530.73820	64	
530.83392	50	
542.87609	74	
544.78100	40	
544.85389	64	
546.19451	242	1+
549.11440	90	
552.82577	80	
553.80397	70	
556.14594	64	
562.77623	68	
566.12508	56	
570.77819	84	
571.34307	114	
573.26431	54	
582.29595	36	
586.11057	46	
588.21121	76	
588.35395	590	1+
588.58554	56	
588.75998	60	
589.35363	426	1+
589.43430	74	
590.59670	68	
590.79444	40	
591.18241	86	
END IONS

###FS:    #m/z: 347.67743 #charge 2+
###MS: 2754
###MSMS: 2756
BEGIN IONS
TITLE=Cmpd 238, +MS2(347.6774), 23.0eV, 22.8min #2756
RTINSECONDS=1366.15
SCANS=2754,2756
PEPMASS=347.67743	317488
CHARGE=2+
200.05903	162	
200.10382	90	
202.08789	102	
203.09412	64	
205.09645	120	
206.09030	470	
210.13517	142	
211.15406	98	
215.13370	366	1+
219.11548	66	
220.09713	552	1+
226.12801	116	
226.95875	134	
228.13812	202	
229.11977	100	
231.09080	110	
232.15763	80	
232.96279	74	
233.13018	210	
234.15120	100	
238.13518	52	
239.11228	78	
240.11601	116	
243.13250	404	
244.11480	102	
247.10803	2430	1+
248.19015	60	
249.06471	86	
252.09861	78	
253.04708	56	
257.09178	216	
258.09164	88	
258.12232	82	
259.00393	50	
261.12100	82	
262.13716	76	
263.01806	90	
265.11710	3048	1+
265.19423	102	
266.92091	56	
267.15264	60	
268.16160	92	
269.11362	80	
270.03602	74	
270.74667	74	
272.20082	52	
274.12029	72	
275.10264	592	
275.18171	102	
276.12963	278	
276.17292	62	
276.85808	70	
276.90012	106	
277.11039	100	
277.17738	86	
278.14767	226	
278.92284	50	
279.14053	156	
280.14339	92	
283.09562	144	
287.12601	68	
291.09757	76	
292.12874	76	
292.85933	70	
293.11321	498	1+
293.16020	84	
294.20433	82	
294.89419	84	
294.92595	74	
295.17356	100	
296.16134	326	
296.21877	68	
300.15406	110	
301.88012	68	
303.14649	446	
303.19222	96	
304.12561	146	
306.14354	154	
306.87855	54	
307.86448	72	
313.11062	58	
315.88154	54	
316.17747	82	
318.11117	76	
319.15342	144	
320.16700	80	
320.86394	56	
320.90549	74	
320.96999	52	
321.15382	2944	1+
321.90080	76	
323.20058	98	
323.87047	84	
326.82095	72	
329.17650	76	
330.17999	116	
330.92674	128	
337.96167	100	
338.09232	102	
338.17909	7988	1+
339.08258	60	
339.23560	180	
339.33484	104	
339.92503	146	
342.01159	64	
342.40761	110	
342.91661	108	
344.21377	78	
346.91826	54	
347.04127	78	
347.21766	150	
347.25604	90	
348.15998	110	
348.20664	102	
348.92074	104	
349.15206	218	
353.15227	68	
354.13182	64	
355.26232	54	
364.88046	78	
367.98097	74	
370.23244	66	
381.01677	64	
386.08223	78	
386.17555	56	
388.15501	88	
389.18929	152	
391.20126	130	
396.13646	146	
398.16199	86	
407.33031	84	
414.13808	50	
415.15373	112	
419.13943	102	
423.22352	118	
425.19177	62	
426.26609	126	
432.18634	458	1+
449.21149	2218	1+
449.30969	58	
450.11620	56	
450.32826	94	
452.26808	72	
452.37042	90	
463.21424	90	
467.22223	5044	1+
467.30294	294	
467.46925	74	
468.45004	146	
468.82863	52	
477.19697	70	
478.01721	54	
484.76996	64	
504.19715	78	
517.82931	86	
563.29080	96	
580.30034	150	
581.31688	112	
638.32220	70	
657.34998	200	
END IONS

###FS:    #m/z: 466.75338 #charge 2+
###MS: 2757
###MSMS: 2758
BEGIN IONS
TITLE=Cmpd 239, +MS2(466.7534), 25.7eV, 22.8min #2758
RTINSECONDS=1366.89
SCANS=2757-2758
PEPMASS=466.75338	56862
CHARGE=2+
206.14656	94	
208.09918	90	
210.12525	104	
211.14250	134	
212.70168	114	
223.15313	88	
224.12290	102	
224.16191	102	
225.13354	100	
227.10417	108	
228.13252	256	
228.18505	88	
231.09547	96	
236.14761	90	
238.12656	90	
239.06677	84	
240.12734	106	
242.07637	92	
243.12105	192	
245.16611	92	
247.10669	138	
247.19142	112	
247.40064	98	
249.12808	214	
254.11645	86	
255.14714	108	
256.15585	82	
257.13005	132	
257.20796	100	
260.15436	82	
262.13797	104	
265.11721	378	1+
269.12942	106	
270.17814	76	
272.16175	86	
272.85299	76	
274.12811	90	
275.04781	82	
280.08322	98	
281.12939	76	
284.12042	162	
287.14931	102	
293.12971	88	
293.16907	86	
295.16068	86	
296.12161	82	
296.18157	100	
297.15402	108	
299.19337	128	
301.14924	144	
310.20409	78	
310.95337	88	
312.18101	86	
316.92429	78	
318.12092	84	
324.07335	88	
325.29534	106	
326.13970	86	
333.89106	90	
334.14410	90	
336.16454	98	
337.15050	110	
338.17676	346	1+
341.16584	92	
343.79037	124	
355.07967	102	
355.21466	82	
356.19373	90	
360.90251	100	
361.13874	96	
364.16734	90	
368.87822	86	
369.16794	80	
369.88158	262	
370.25235	82	
370.87159	210	
371.16840	134	
371.23920	74	
372.19534	98	
374.20489	104	
375.15323	98	
380.21218	102	
384.22195	90	
386.85209	78	
387.89527	98	
387.97915	98	
388.94583	92	
389.16926	90	
392.82947	88	
395.18472	80	
395.91542	76	
396.86823	86	
399.20084	76	
402.20659	150	
407.14638	82	
407.82978	76	
407.87772	122	
408.87632	118	
410.19393	88	
411.13889	82	
412.86978	142	
425.18698	82	
426.80189	110	
428.16678	168	
429.20384	80	
429.84130	86	
429.88513	122	
430.83522	200	
430.88169	1132	1+
431.80417	102	
437.22221	92	
439.88418	84	
443.81900	76	
446.18197	108	
446.25995	110	
447.10093	82	
447.85337	162	
448.12404	82	
448.85530	252	
448.89125	538	1+
449.20051	100	
450.20518	78	
455.25490	110	
456.82153	78	
464.87821	104	
465.81563	78	
466.18556	82	
466.91256	78	
467.09692	210	
467.22247	966	1+
467.84554	190	
468.09544	108	
473.27647	76	
474.31668	98	
475.20488	80	
481.30267	88	
485.22130	108	
486.93735	122	
499.19941	82	
503.20312	80	
517.21279	488	
531.23250	82	
544.30758	112	
556.30113	76	
566.24878	98	
600.56744	100	
601.29354	96	
602.28693	78	
638.58682	90	
645.31818	132	
655.33012	80	
669.43647	132	
673.33586	406	1+
673.45843	92	
709.37419	98	
717.37947	108	
726.36267	150	1+
853.53030	110	1+
930.76195	122	1+
END IONS

###FS:    #m/z: 589.57443 #charge 1+
###MS: 2759
###MSMS: 2760
BEGIN IONS
TITLE=Cmpd 240, +MS2(589.5744), 26.8eV, 22.8min #2760
RTINSECONDS=1367.53
SCANS=2759-2760
PEPMASS=589.57443	51684
CHARGE=1+
208.10498	84	
209.12006	138	
210.17787	80	
212.07419	78	
213.11772	190	
214.12582	108	
216.09678	88	
216.74200	58	
216.85662	30	
216.89760	38	
217.05701	36	
217.11905	2726	1+
217.19459	40	
217.33842	82	
218.00868	90	
218.17620	42	
218.37538	42	
219.59167	24	
219.96177	26	
225.11039	72	
227.07020	280	1+
228.14025	214	
229.15145	82	
237.05814	96	
240.08752	52	
240.13430	156	
242.13849	128	
242.19352	26	
243.18931	88	
253.09971	138	
255.10570	90	
256.09230	92	
257.40872	40	
260.11931	82	
270.08748	66	
274.14145	90	
281.04061	94	
283.11082	72	
284.16198	82	
284.45654	28	
285.16434	88	
290.12175	132	
298.18214	62	
300.12891	182	
300.16717	88	
313.15778	54	
315.19574	70	
316.11593	54	
316.18033	64	
326.10564	82	
326.15662	56	
326.98386	56	
335.13407	80	
337.15222	42	
342.18752	112	
354.18420	166	
357.23099	48	
358.55277	34	
359.16528	62	
371.22679	186	
374.16967	60	
375.13488	68	
381.09817	118	
388.90564	80	
389.88365	70	
398.13669	106	
399.12370	32	
412.17252	58	
415.19099	72	
420.10294	148	
425.26269	56	
428.24653	108	
433.19632	64	
436.95776	76	
440.18161	52	
440.95445	74	
450.90635	64	
453.92787	92	
456.22787	170	
456.28212	82	
459.15847	62	
462.52983	32	
469.20164	66	
470.21074	92	
474.21501	110	
477.20436	94	
478.13378	70	
485.06656	90	
493.96762	58
[truncated: 4,849,718 more chars]
