# Supplementary material for: Substrate Specificity and Peptide Motif Preferences of β-Lytic and L5 Proteases from Lysobacter spp. Revealed by LC–MS/MS Analysis
Source: Int J Mol Sci. 2025 Sep 4;26(17):8603. doi: 10.3390/ijms26178603 (PMC12429127; doi:10.3390/ijms26178603)
Supplement: Supplementary file 1 [file ijms-26-08603-s001.zip › B3+Beta_Slot1-8_1_1875_5.1.201.mgf]

###	D:\Data\results\2024\09\24\B3+Beta_Slot1-8_1_1875.d\ProteinAnalysisResults.mgf
###	D:\Data\results\2024\09\24\B3+Beta_Slot1-8_1_1875.d\analysis.baf
###	B3+Beta_Slot1-8_1_1875.d
###	Instrument: micrOTOF-QII
###	Manufacturer: Bruker
###    B3+Beta
###    PeakWidth 5.00, MiniumIntensity 10, S/N 1Apply threshold 0, Threshold 10
###    Retain Residuals no, Create neutrally no,
###    FullScan Parameters: AdductIon (+)+H (-)-H, LowMass 0, HighMass 8000, MaxCharge charge decon 4, MinPeaks 3
###    Perf. isotope decon yes, Max Charge Istopic decon 6, MW agreement 5.00, Abund. cutoff 2.00, Envelope cutoff 75.00
###    MaxRes   Parameters: AdductIon (+)+H (-)-H, LowMass 0, HighMass 8000 
###    Perf. isotope decon yes, Max Charge Istopic decon 6, Abund. cutoff 2.00
###    MSn      Parameters: AdductIon (+)+H (-)-H, LowMass 0, HighMass 8000 
###    Perf. isotope decon yes, Max Charge Istopic decon 4, Abund. cutoff 0.05
###    Global Charge Limit: no 3, Prefer FullScan Result: yes, Export what: 2 (0=non deconv/1=deconv only/2=mixed), NoMSMSSignals: 150, Intensity threshold: 10, NoMSSignals (deconv): 2, NoMSSignals (non-deconv): 2, NormalizeData: no, SingleCharged: yes
###
COM=B3+Beta_Slot1-8_1_1875.d
USERNAME=Demo User

###FS:    #m/z: 363.19346 #charge 2+
###MS: 2492
###MSMS: 2493
BEGIN IONS
TITLE=Cmpd 1, +MS2(363.1935), 23.0eV, 22.2min #2493
RTINSECONDS=1333.31
SCANS=2492-2493
PEPMASS=363.19346	24736
CHARGE=2+
195.09015	46	
207.09753	100	
210.12050	88	
210.15856	112	
211.11446	294	
211.18492	128	
222.10053	256	
223.10570	224	
225.13334	164	
227.41424	32	
228.14410	430	1+
228.44339	42	
234.10066	178	
234.16268	88	
234.95490	100	
235.05927	100	
235.09868	72	
245.26854	110	
249.98872	90	
253.01433	118	
256.34688	32	
257.18786	68	
260.12842	130	
268.14027	94	
272.08818	62	
285.17121	58	
291.17058	108	
296.15423	136	
301.49646	44	
302.05446	32	
302.18676	54	
303.18586	112	
307.14789	70	
312.16225	102	
316.91373	68	
317.19408	90	
318.91217	112	
320.14103	62	
322.86759	88	
324.17215	74	
337.21681	94	
363.18483	100	
364.96255	72	
376.15605	92	
376.29485	34	
379.19264	62	
386.22296	60	
390.20322	52	
392.83122	42	
397.18013	110	
413.24962	100	
422.22324	80	
424.19553	70	
426.22015	58	
436.21131	64	
464.27311	54	
524.29343	54	
551.28595	64	
552.27313	86	
610.76098	62	
626.76384	60	
629.16854	98	
END IONS

###FS:    #m/z: 363.19307 #charge 2+
###MS: 2494
###MSMS: 2495
BEGIN IONS
TITLE=Cmpd 2, +MS2(363.1931), 23.0eV, 22.2min #2495
RTINSECONDS=1333.96
SCANS=2494-2495
PEPMASS=363.19307	32002
CHARGE=2+
204.16827	122	
207.08052	60	
210.09667	82	
210.12861	80	
210.15803	78	
210.91821	24	
211.13586	228	
211.19191	92	
212.12240	138	
213.10685	96	
216.64877	38	
216.85679	118	
222.10580	916	1+
222.16090	82	
222.82443	30	
223.23030	50	
228.14536	446	1+
228.18743	76	
228.22791	100	
230.22408	94	
232.16936	84	
234.12161	188	
234.94647	116	
239.00895	110	
243.14272	110	
247.15221	50	
248.94584	98	
253.08615	86	
254.07520	24	
258.64853	30	
261.69799	56	
263.09688	108	
264.04819	132	
268.14815	70	
274.12796	122	
274.92231	74	
277.12291	54	
279.14630	76	
285.16707	60	
288.93456	72	
289.05306	32	
289.99284	48	
290.91203	76	
296.89368	88	
300.88707	94	
302.19363	154	
303.04876	56	
303.14845	168	
303.19798	114	
306.14768	74	
307.11266	44	
309.90292	96	
313.92276	108	
316.14708	74	
316.91638	94	
317.90431	76	
318.94121	62	
324.89463	80	
325.11894	84	
325.15956	62	
326.22184	88	
334.15714	118	
334.94862	54	
345.94939	80	
350.13647	64	
354.17385	108	
354.39994	44	
362.92425	104	
363.19946	78	
363.94661	64	
364.05479	112	
372.24311	120	
375.18863	66	
389.73650	64	
392.20320	56	
397.33923	32	
405.20001	82	
413.24931	60	
414.23158	30	
508.25507	58	
517.24086	70	
523.28328	110	1+
523.32411	50	
524.21963	42	
525.32065	84	
552.32878	72	
END IONS

###FS:    #m/z: 363.19392 #charge 1+
###MS: 2496
###MSMS: 2497
BEGIN IONS
TITLE=Cmpd 3, +MS2(363.1939), 23.0eV, 22.2min #2497
RTINSECONDS=1334.58
SCANS=2496-2497
PEPMASS=363.19392	38060
CHARGE=1+
208.08881	82	
209.15468	102	
210.10387	82	
211.11897	588	1+
211.16046	116	
214.14358	82	
214.91329	90	
222.10176	450	
222.30849	36	
225.10522	86	
225.13275	92	
228.14309	446	
232.10936	108	
235.05549	76	
237.15217	132	
245.16635	52	
249.11366	68	
257.10884	86	
267.14960	82	
279.12283	88	
288.12364	46	
290.90640	68	
291.88807	76	
294.92546	74	
295.16420	56	
297.36407	108	
298.86664	54	
300.99556	86	
302.19733	144	
308.94516	56	
312.16324	78	
317.01080	80	
320.02443	60	
321.87767	34	
327.17654	66	
334.89327	72	
334.94769	42	
336.89959	134	
340.26179	56	
344.93210	76	
346.94041	64	
353.94458	82	
355.19305	74	
362.19205	24	
END IONS

###FS:    #m/z: 363.19355 #charge 1+
###MS: 2498
###MSMS: 2499
BEGIN IONS
TITLE=Cmpd 4, +MS2(363.1935), 23.0eV, 22.3min #2499
RTINSECONDS=1335.19
SCANS=2498-2499
PEPMASS=363.19355	43766
CHARGE=1+
198.79647	38	
208.08477	62	
211.11777	324	1+
211.15764	160	
213.15304	102	
218.05020	88	
218.26148	36	
219.09439	94	
221.08436	62	
222.10136	490	
223.11875	346	1+
224.14519	124	
228.14376	318	1+
228.19254	58	
230.96600	110	
232.73147	22	
235.11453	102	
235.18072	74	
243.09925	70	
243.15870	124	
245.18619	40	
251.02361	74	
266.12966	72	
266.93103	54	
267.16008	56	
272.94542	90	
276.14292	140	
278.18170	78	
279.11898	76	
296.15290	54	
297.15209	58	
298.90697	38	
302.18716	234	
307.12011	66	
312.17059	74	
315.17964	112	
316.95036	84	
319.13627	76	
320.17922	84	
325.12836	64	
344.15887	58	
364.94895	108	
END IONS

###FS:    #m/z: 363.19375 #charge 1+
###MS: 2500
###MSMS: 2501
BEGIN IONS
TITLE=Cmpd 5, +MS2(363.1937), 23.0eV, 22.3min #2501
RTINSECONDS=1335.82
SCANS=2500-2501
PEPMASS=363.19375	47516
CHARGE=1+
205.07371	76	
211.11851	236	
211.15380	156	
212.11942	100	
212.21909	60	
214.12904	78	
219.08221	146	1+
221.88827	18	
222.10910	590	1+
222.14297	274	
222.93586	30	
223.22700	102	
225.23218	120	
228.14116	136	
228.19277	96	
228.93298	28	
228.96528	24	
230.68306	64	
234.10977	164	
234.94980	154	
235.10653	86	
237.14126	80	
239.11522	74	
243.13842	102	
245.17095	90	
251.12753	86	
251.30173	64	
253.14505	124	
255.13842	74	
258.19116	38	
265.14920	132	
275.05042	44	
275.14468	58	
276.14336	96	
278.15952	98	
279.11975	164	
280.88939	72	
281.98715	96	
289.91659	92	
290.95233	30	
296.14285	54	
298.16577	290	1+
302.18575	282	1+
302.23022	94	
302.26685	56	
316.91623	76	
318.17088	58	
334.17503	112	
336.91333	54	
336.95350	68	
341.18313	106	
344.17273	134	
361.20496	86	
362.27029	66	
362.90038	106	
362.93336	102	
363.95563	82	
364.92966	66	
367.13435	72	
END IONS

###FS:    #m/z: 363.19341 #charge 1+
###MS: 2502
###MSMS: 2503
BEGIN IONS
TITLE=Cmpd 6, +MS2(363.1934), 23.0eV, 22.3min #2503
RTINSECONDS=1336.44
SCANS=2502-2503
PEPMASS=363.19341	51858
CHARGE=1+
205.01240	88	
207.08188	86	
210.12749	62	
210.17715	96	
211.02728	50	
211.11788	596	
212.14211	82	
212.14822	68	
214.14179	34	
220.97527	60	
221.11326	78	
222.10801	852	1+
222.15674	54	
222.77472	32	
223.02425	28	
224.10940	114	
224.89348	50	
225.15570	92	
228.14817	442	1+
228.78471	36	
229.10248	24	
229.16951	150	
231.08604	98	
234.09827	54	
237.15253	100	
240.90073	64	
243.08218	46	
245.17287	216	
245.29284	76	
248.87107	48	
248.95480	50	
251.16906	108	
253.15010	86	
265.91951	66	
278.16291	88	
282.12033	88	
283.16025	88	
285.17160	84	
286.16427	60	
292.93498	48	
293.12398	108	
296.17308	20	
297.16624	96	
298.15563	30	
298.64091	28	
302.19757	90	
302.23967	74	
307.13852	76	
308.96216	30	
317.16621	70	
332.13547	82	
334.13390	44	
339.21440	138	
341.16010	58	
344.16780	118	
344.93240	52	
362.93879	110	
END IONS

###FS:    #m/z: 363.19394 #charge 1+
###MS: 2504
###MSMS: 2505
BEGIN IONS
TITLE=Cmpd 7, +MS2(363.1939), 23.0eV, 22.3min #2505
RTINSECONDS=1337.05
SCANS=2504-2505
PEPMASS=363.19394	59460
CHARGE=1+
193.94232	84	
206.02360	40	
209.13532	94	
210.10036	78	
210.15105	66	
210.69175	100	
211.12147	332	
212.12160	148	
222.10772	744	1+
222.17577	90	
222.95593	26	
225.16310	90	
227.97063	46	
228.15089	348	
234.10961	106	
234.95284	216	
235.11110	104	
237.13292	52	
238.12402	120	
240.92131	64	
242.12079	32	
249.95151	92	
250.13948	36	
257.01982	94	
257.16783	96	
262.14072	114	
267.16677	140	
268.13827	78	
271.99317	88	
279.12858	80	
285.16637	92	
302.19520	66	
306.68306	36	
312.16796	86	
314.18890	82	
316.93619	84	
324.17719	122	
324.23276	32	
326.16964	66	
328.81592	64	
338.17226	56	
344.17262	70	
344.93244	50	
352.23487	80	
354.18364	88	
354.29234	70	
362.95471	56	
END IONS

###FS:    #m/z: 363.19328 #charge 1+
###MS: 2506
###MSMS: 2507
BEGIN IONS
TITLE=Cmpd 8, +MS2(363.1933), 23.0eV, 22.3min #2507
RTINSECONDS=1337.64
SCANS=2506-2507
PEPMASS=363.19328	64116
CHARGE=1+
210.10516	76	
211.12858	392	1+
213.09950	90	
214.15198	92	
216.43285	38	
216.96111	74	
218.13095	98	
221.15361	266	1+
222.10308	702	
228.14751	178	
228.17876	100	
228.22106	110	
229.15539	68	
234.04542	28	
234.10633	156	
235.95243	74	
245.18708	68	
262.10060	106	
272.10827	70	
272.89719	46	
274.13592	116	
276.13568	50	
280.15901	50	
280.96452	72	
296.14352	74	
297.52542	30	
302.18066	78	
303.15725	88	
312.15347	144	
327.93084	92	
335.04214	68	
346.02218	46	
354.18354	52	
363.03535	88	
END IONS

###FS:    #m/z: 363.19294 #charge 2+
###MS: 2508
###MSMS: 2509
BEGIN IONS
TITLE=Cmpd 9, +MS2(363.1929), 23.0eV, 22.3min #2509
RTINSECONDS=1338.23
SCANS=2508-2509
PEPMASS=363.19294	67152
CHARGE=2+
204.10816	104	
209.14617	74	
210.11852	150	
210.17284	104	
211.13314	268	
212.11640	102	
212.19936	56	
214.13259	220	
214.92793	100	
216.37402	42	
222.10480	688	
222.27090	80	
223.14049	116	
224.16275	26	
224.99451	86	
226.89981	32	
227.91756	26	
228.15595	194	
229.14618	142	
234.10393	120	
234.14107	150	
234.89586	24	
235.11177	64	
236.11498	52	
237.17412	178	
238.14949	46	
242.17716	70	
245.17990	88	
246.20214	94	
247.15629	88	
247.89085	88	
251.14001	110	
252.13975	66	
259.21500	78	
262.14325	36	
267.15401	52	
279.11992	60	
292.95312	80	
293.93001	86	
294.93326	82	
296.14604	264	
299.31342	24	
302.19596	286	
307.11240	62	
316.91267	50	
317.50426	52	
322.88147	86	
324.12930	110	
334.86277	84	
341.13049	38	
345.14791	40	
346.90695	78	
361.17667	80	
363.93062	46	
364.95366	94	
372.19915	112	
393.20238	82	
413.22856	122	
429.19631	64	
436.23155	70	
499.25321	76	
508.24135	50	
523.32038	82	
524.31833	54	
550.99104	22	
551.28101	66	
552.26937	80	
END IONS

###FS:    #m/z: 363.19326 #charge 2+
###MS: 2510
###MSMS: 2511
BEGIN IONS
TITLE=Cmpd 10, +MS2(363.1933), 23.0eV, 22.3min #2511
RTINSECONDS=1338.83
SCANS=2510-2511
PEPMASS=363.19326	72068
CHARGE=2+
207.09288	88	
209.14363	72	
210.14364	58	
211.11906	470	1+
214.12575	300	
221.94920	30	
222.02702	32	
222.10210	868	1+
223.14039	80	
224.11476	198	1+
225.15299	82	
226.12728	84	
227.04995	30	
227.24099	82	
228.14588	446	
228.24250	22	
229.10659	116	
229.17359	96	
230.59084	30	
231.15810	92	
233.09087	80	
235.10718	166	
237.12948	100	
238.14492	90	
245.16812	104	
246.15040	182	
252.15526	84	
253.68038	52	
262.66837	138	
262.95612	126	
263.11518	72	
267.15078	110	
268.13521	86	
273.14201	76	
296.14610	30	
298.15753	76	
299.16044	64	
302.18826	126	
303.18378	68	
312.16262	94	
314.19185	82	
316.89840	112	
320.17470	56	
323.16565	68	
324.78674	28	
326.91420	64	
329.12568	52	
342.16213	92	
354.15906	60	
363.00974	88	
363.19505	50	
371.21664	78	
371.29469	26	
386.21973	104	
387.22547	44	
407.22345	52	
414.22078	92	
414.25249	90	
415.22392	24	
421.21447	94	
435.20626	110	
444.21075	96	
523.28585	116	
END IONS

###FS:    #m/z: 363.19378 #charge 1+
###MS: 2512
###MSMS: 2513
BEGIN IONS
TITLE=Cmpd 11, +MS2(363.1938), 23.0eV, 22.3min #2513
RTINSECONDS=1339.43
SCANS=2512-2513
PEPMASS=363.19378	78938
CHARGE=1+
207.08650	156	
208.10079	80	
209.15244	134	
210.10536	132	
211.12131	514	1+
211.16748	62	
214.91449	150	
222.10232	740	1+
222.17253	84	
222.98097	20	
226.13883	96	
228.14661	414	1+
234.12982	216	
235.11104	46	
236.11099	78	
238.12417	140	
245.16378	26	
246.14942	102	
249.23070	22	
250.95220	88	
260.94182	66	
268.15156	88	
277.14505	82	
283.15256	68	
288.85013	64	
297.18718	70	
298.16721	104	
302.19387	136	
303.19342	124	
308.09158	96	
312.22772	120	
322.11856	94	
335.99325	26	
338.16431	68	
339.91015	68	
362.30325	64	
END IONS

###FS:    #m/z: 363.19309 #charge 2+
###MS: 2514
###MSMS: 2515
BEGIN IONS
TITLE=Cmpd 12, +MS2(363.1931), 23.0eV, 22.3min #2515
RTINSECONDS=1340.02
SCANS=2514-2515
PEPMASS=363.19309	87882
CHARGE=2+
193.10014	66	
208.08200	76	
210.10694	140	
210.18092	102	
210.84826	50	
211.11596	574	1+
212.14666	60	
214.13741	180	
215.74516	20	
222.10238	748	1+
222.16934	198	
222.54100	38	
225.12821	70	
226.14594	86	
228.13921	158	
231.01442	50	
231.19176	64	
231.37683	50	
234.11372	66	
234.95857	72	
235.16277	102	
239.13116	82	
243.13910	190	
245.49580	80	
250.13354	66	
251.20991	86	
267.15364	64	
268.15579	102	
277.13570	92	
279.11987	72	
279.15864	102	
286.18686	60	
289.99818	58	
290.90258	90	
294.87080	24	
296.15193	80	
298.16326	80	
299.15233	92	
302.19002	180	
302.93705	78	
303.20352	110	
305.89419	98	
307.11737	90	
316.90330	70	
320.14601	68	
320.32906	120	
326.17373	38	
326.73930	18	
326.85737	72	
330.19931	18	
346.87729	30	
351.23392	128	
352.12514	22	
369.88128	18	
373.19148	74	
378.27084	86	
384.00289	46	
386.24508	158	
395.21367	104	
414.21137	72	
423.19936	62	
463.21077	62	
481.26205	26	
492.22085	18	
495.62918	20	
523.08619	44	
523.32569	66	
524.29018	150	
551.28614	164	1+
561.32699	18	
675.02200	18	
726.39758	18	
END IONS

###FS:    #m/z: 363.19332 #charge 2+
###MS: 2516
###MSMS: 2517
BEGIN IONS
TITLE=Cmpd 13, +MS2(363.1933), 23.0eV, 22.3min #2517
RTINSECONDS=1340.61
SCANS=2516-2517
PEPMASS=363.19332	87230
CHARGE=2+
211.11711	894	1+
211.18034	130	
212.79308	22	
214.12512	96	
220.08604	110	
221.08543	102	
221.30388	24	
221.82537	28	
222.10309	790	1+
222.22656	42	
223.38226	70	
224.11719	92	
225.12030	58	
225.20412	52	
228.14314	102	
228.29186	82	
229.14672	170	
229.17784	84	
231.00932	70	
234.10514	112	
234.95322	76	
235.09997	68	
239.14270	90	
245.18764	186	
246.21128	46	
246.99305	20	
250.07452	62	
251.15685	62	
252.22278	42	
259.04536	130	
261.93560	34	
262.17295	114	
279.13148	44	
279.21547	76	
281.17185	32	
283.04439	22	
283.12235	50	
291.03769	44	
298.20223	56	
302.19653	188	
303.16316	66	
304.15142	126	
310.95600	76	
324.13941	92	
332.16933	66	
344.87549	58	
355.21550	74	
363.44997	22	
363.94668	56	
380.19919	56	
380.88963	132	
387.23781	66	
393.18745	88	
397.18019	96	
413.23896	78	
432.25387	98	
439.70448	66	
452.25037	44	
483.34076	52	
517.29821	68	
523.27084	112	
524.28570	68	
551.28285	260	1+
END IONS

###FS:    #m/z: 363.19360 #charge 1+
###MS: 2518
###MSMS: 2519
BEGIN IONS
TITLE=Cmpd 14, +MS2(363.1936), 23.0eV, 22.4min #2519
RTINSECONDS=1341.19
SCANS=2518-2519
PEPMASS=363.19360	100482
CHARGE=1+
148.71005	18	
177.75165	18	
195.12194	48	
207.08235	72	
208.09551	94	
211.11918	334	
211.16108	98	
214.12754	72	
215.16221	96	
215.51800	38	
220.11094	86	
222.00577	34	
222.10169	964	1+
222.20298	88	
224.12646	66	
225.12900	118	
228.14782	70	
228.18894	86	
229.14960	84	
230.25045	38	
231.15345	122	
234.10559	216	
237.09021	26	
262.13626	102	
262.64764	162	
262.95553	90	
267.15477	120	
268.14240	54	
282.15018	80	
284.98959	88	
296.15397	138	1+
298.16531	122	
301.13540	92	
302.19037	246	
302.31734	50	
302.58855	30	
302.66393	18	
303.04318	102	
316.91698	102	
322.86234	82	
324.14884	48	
329.70322	18	
333.02500	66	
335.14122	78	
336.94667	72	
338.95007	90	
363.23881	38	
364.91431	90	
END IONS

###FS:    #m/z: 363.19340 #charge 1+
###MS: 2520
###MSMS: 2521
BEGIN IONS
TITLE=Cmpd 15, +MS2(363.1934), 23.0eV, 22.4min #2521
RTINSECONDS=1341.77
SCANS=2520-2521
PEPMASS=363.19340	100166
CHARGE=1+
206.10529	76	
207.08567	76	
208.10112	140	
209.13900	96	
209.16454	116	
211.12082	566	1+
211.17105	116	
211.20171	120	
212.21107	84	
213.16853	110	
214.16287	142	
222.10009	854	1+
224.88038	32	
225.13236	80	
225.96331	32	
227.12317	86	
228.07815	28	
228.13993	180	
228.21266	24	
230.10926	38	
230.15336	68	
231.16289	56	
234.11735	326	1+
234.20199	36	
234.48968	32	
237.66094	22	
242.15413	136	
249.08405	70	
250.11648	50	
252.11759	104	
257.17152	88	
262.09808	74	
278.16773	92	
285.15768	24	
296.14402	224	1+
296.33376	46	
298.16727	92	
302.19004	182	
304.15160	74	
318.14339	76	
319.13647	78	
325.14215	104	
335.18998	72	
336.87487	94	
341.10998	32	
352.20410	110	
353.19162	74	
END IONS

###FS:    #m/z: 363.19345 #charge 1+
###MS: 2522
###MSMS: 2523
BEGIN IONS
TITLE=Cmpd 16, +MS2(363.1935), 23.0eV, 22.4min #2523
RTINSECONDS=1342.36
SCANS=2522-2523
PEPMASS=363.19345	103094
CHARGE=1+
152.98922	82	
204.09578	112	
205.07268	78	
207.12698	118	
209.13604	90	
210.14946	66	
211.11861	620	1+
214.12926	74	
214.15579	80	
220.08510	166	
221.91985	24	
222.02912	40	
222.10538	1442	1+
222.16649	84	
224.13130	28	
226.04054	36	
228.15334	164	
228.29307	84	
228.32027	102	
229.14969	198	
229.18933	100	
231.14657	88	
234.11159	162	
234.15269	70	
234.18277	86	
235.10253	126	
237.14601	182	
242.12022	118	
244.10978	120	
245.17498	52	
245.23522	82	
254.94433	62	
257.15583	112	
262.10037	46	
262.14468	112	
267.15961	102	
273.13403	154	
279.11985	58	
285.15687	182	
285.22867	138	
285.48238	130	
288.02614	62	
301.78368	40	
302.19213	742	1+
302.28149	76	
303.14798	66	
316.91002	106	
317.03400	86	
324.14895	82	
326.15633	76	
334.95036	86	
350.12301	102	
353.25835	68	
355.17706	94	
362.94500	80	
END IONS

###FS:    #m/z: 363.19399 #charge 2+
###MS: 2524
###MSMS: 2525
BEGIN IONS
TITLE=Cmpd 17, +MS2(363.1940), 23.0eV, 22.4min #2525
RTINSECONDS=1342.96
SCANS=2524-2525
PEPMASS=363.19399	105674
CHARGE=2+
168.45175	116	
204.11464	88	
207.07930	112	
208.11161	110	
209.13738	110	
210.10428	76	
211.12131	562	
211.21797	74	
211.93605	26	
212.14333	126	
213.89004	22	
214.12458	104	
214.82071	36	
217.06305	48	
221.92355	32	
222.10241	1148	1+
222.15118	150	
224.10810	126	
225.13548	58	
228.14553	994	
228.20779	138	
228.26640	26	
228.71643	72	
232.40328	24	
234.11824	94	
234.95105	126	
235.08781	84	
241.79462	52	
244.11022	84	
245.17400	80	
250.14086	90	
251.09033	76	
251.16780	126	
252.11751	100	
252.17173	80	
262.12417	96	
262.14598	90	
266.12234	68	
269.14074	78	
274.95449	54	
277.17496	66	
279.11438	30	
280.14744	64	
283.14734	28	
284.98105	70	
296.17522	102	
298.16152	192	
302.19478	218	
303.17954	98	
313.16098	86	
313.59530	34	
313.86260	66	
316.92107	34	
324.16626	106	
326.18564	98	
334.15810	74	
346.88259	90	
349.15583	42	
352.91837	64	
356.88666	88	
363.20940	36	
364.90965	84	
378.18626	36	
378.25594	74	
379.23816	96	
386.22940	76	
392.09323	60	
394.22771	180	
403.31163	34	
404.20914	66	
421.19338	70	
423.23344	86	
435.20293	54	
435.27235	56	
506.30375	98	
507.29795	80	
511.49075	60	
523.27518	142	1+
528.41668	36	
534.26767	40	
551.28462	138	
551.78128	82	
END IONS

###FS:    #m/z: 363.19347 #charge 1+
###MS: 2526
###MSMS: 2527
BEGIN IONS
TITLE=Cmpd 18, +MS2(363.1935), 23.0eV, 22.4min #2527
RTINSECONDS=1343.56
SCANS=2526-2527
PEPMASS=363.19347	111990
CHARGE=1+
198.07056	82	
208.08921	124	
208.31033	20	
209.13567	202	
209.48946	36	
211.11908	714	
213.13448	84	
214.13371	136	
220.12172	120	
222.00564	18	
222.10421	2110	1+
222.14146	90	
222.44541	34	
224.13577	138	
228.14510	592	
228.18886	50	
228.61011	32	
229.16780	182	
230.10890	76	
230.15337	96	
232.02104	22	
232.10961	90	
233.15882	68	
234.10111	68	
234.96787	82	
235.09489	58	
237.12918	82	
243.15648	76	
245.16667	76	
248.11974	96	
248.95570	76	
249.11640	212	
251.15918	92	
252.13453	114	
253.13602	90	
254.95773	102	
255.30962	74	
257.17249	82	
260.22366	26	
266.02638	94	
267.01217	56	
267.18409	90	
271.08361	108	
272.90195	72	
274.90657	82	
276.14018	80	
277.45050	108	
279.13401	128	
280.14646	100	
280.75158	26	
281.13735	64	
285.18348	92	
285.75150	102	
286.13025	192	
286.16567	118	
291.95566	40	
294.11695	62	
294.97507	72	
295.17628	60	
296.14266	188	
297.14579	88	
298.19447	96	
301.18137	88	
302.19255	232	
305.02164	102	
306.94056	70	
311.00882	70	
311.10993	82	
312.16330	92	
313.16461	74	
313.99371	46	
316.92767	66	
317.28667	32	
318.95449	76	
320.93100	64	
321.17184	100	
321.91939	58	
323.18865	94	
324.14392	52	
326.15484	104	
326.53479	36	
328.13227	70	
334.92496	38	
343.20869	46	
354.90769	28	
362.93943	74	
363.23519	52	
367.13974	64	
END IONS

###FS:    #m/z: 363.19332 #charge 1+
###MS: 2528
###MSMS: 2529
BEGIN IONS
TITLE=Cmpd 19, +MS2(363.1933), 23.0eV, 22.4min #2529
RTINSECONDS=1344.16
SCANS=2528-2529
PEPMASS=363.19332	114660
CHARGE=1+
207.08991	120	
207.13188	112	
208.10726	104	
209.13938	122	
209.17589	96	
210.10684	62	
211.06502	90	
211.11992	1064	1+
211.16043	130	
211.27504	78	
211.39268	40	
212.88701	30	
213.15759	126	
213.44037	88	
214.13393	128	
214.18254	126	
216.13064	98	
220.07922	80	
221.98064	38	
222.09942	828	
222.14134	216	
222.58045	68	
223.11120	636	1+
224.28472	20	
225.03033	36	
225.62017	24	
226.31966	46	
227.12496	64	
227.14989	90	
228.14621	458	
229.16618	84	
229.76703	40	
230.44966	28	
231.11824	88	
234.10201	418	
236.18824	82	
237.12418	68	
239.14293	110	
242.12416	80	
242.37801	22	
245.17378	98	
247.11457	76	
247.20598	72	
250.12322	212	1+
250.69478	46	
253.62987	134	
260.11196	86	
262.15568	72	
263.13124	60	
267.00075	82	
267.15931	102	
269.13492	18	
271.12727	48	
279.13016	348	1+
281.14173	94	
292.16756	56	
296.15527	170	
297.14360	108	
298.16335	70	
298.26158	54	
302.19126	722	1+
302.27544	38	
303.14885	100	
304.62121	38	
314.18733	88	
317.90932	72	
319.13807	62	
320.93110	80	
324.14219	78	
326.15525	82	
327.14653	72	
336.19529	58	
340.95144	54	
344.15832	80	
346.29141	102	
348.18940	72	
354.18896	72	
368.15136	80	
END IONS

###FS:    #m/z: 363.19363 #charge 1+
###MS: 2530
###MSMS: 2531
BEGIN IONS
TITLE=Cmpd 20, +MS2(363.1936), 23.0eV, 22.4min #2531
RTINSECONDS=1344.75
SCANS=2530-2531
PEPMASS=363.19363	121494
CHARGE=1+
207.27280	26	
209.13874	88	
210.10088	192	
210.16239	90	
210.89161	20	
211.12193	602	
211.27882	106	
212.05908	90	
212.15527	130	
213.11696	26	
213.81324	26	
216.13081	54	
220.09080	100	
222.10497	1198	1+
222.16812	64	
222.20328	20	
222.83954	32	
224.11385	112	
228.14717	442	1+
228.19301	24	
228.22894	98	
229.10039	30	
234.10518	120	
234.15018	108	
234.95349	80	
235.10221	292	
239.14746	70	
242.11643	20	
242.37801	28	
243.14797	68	
245.19358	138	
246.10419	52	
246.15819	68	
251.10822	92	
254.14115	112	
254.67981	32	
256.96575	88	
257.16307	110	
262.09548	236	
262.16100	80	
262.66442	66	
263.12316	92	
264.20493	60	
267.15740	216	
271.11732	58	
278.14825	28	
279.11753	186	
282.90577	94	
283.15699	102	
285.15550	102	
296.15954	208	1+
299.14848	120	
302.19223	702	1+
307.11591	78	
308.15225	104	
308.90361	50	
312.18032	84	
314.18887	58	
326.97326	52	
339.90783	68	
346.91541	136	
348.17848	52	
349.85240	62	
END IONS

###FS:    #m/z: 363.19375 #charge 1+
###MS: 2532
###MSMS: 2533
BEGIN IONS
TITLE=Cmpd 21, +MS2(363.1937), 23.0eV, 22.4min #2533
RTINSECONDS=1345.34
SCANS=2532-2533
PEPMASS=363.19375	125698
CHARGE=1+
153.76705	108	
196.10142	30	
197.16641	84	
201.31014	68	
204.07830	72	
206.10821	104	
210.15506	68	
210.19726	68	
210.84975	24	
210.94703	40	
211.06898	32	
211.11903	1264	
211.21718	34	
211.38956	20	
213.14666	80	
214.13315	68	
220.08080	22	
221.84909	28	
222.10259	1582	1+
222.18402	26	
223.15106	112	
226.00398	66	
226.12225	122	
227.72706	26	
227.89732	26	
228.02212	36	
228.14433	738	1+
228.17408	242	
228.33101	38	
228.39322	28	
228.62559	20	
229.97167	36	
230.01149	36	
230.53146	20	
234.10204	282	
234.14516	90	
235.05956	66	
237.14075	54	
245.17561	162	
246.14902	118	
246.21487	72	
250.16963	68	
251.14405	80	
257.24661	90	
262.15916	30	
265.72307	20	
266.95219	58	
267.15905	146	
268.14193	96	
279.12326	106	
284.92206	74	
285.18077	92	
289.68610	60	
293.05944	88	
296.17147	140	
298.15859	108	
298.22069	58	
298.89694	74	
299.17509	104	
300.16933	80	
301.58671	20	
302.18879	272	
302.25746	88	
303.17914	22	
303.19017	114	
306.13163	72	
308.10561	78	
312.16619	180	
312.94579	88	
313.16926	66	
314.19208	106	
320.93560	68	
321.19630	38	
324.14441	190	
324.53181	34	
327.85624	52	
347.44468	20	
362.88755	144	
362.94524	80	
366.09717	92	
END IONS

###FS:    #m/z: 363.19393 #charge 2+
###MS: 2534
###MSMS: 2535
BEGIN IONS
TITLE=Cmpd 22, +MS2(363.1939), 23.0eV, 22.4min #2535
RTINSECONDS=1345.93
SCANS=2534-2535
PEPMASS=363.19393	130224
CHARGE=2+
196.19481	78	
205.14879	82	
211.11938	700	1+
211.17658	72	
211.30989	100	
214.15518	74	
217.05560	78	
220.14428	106	
222.10465	1448	1+
225.12845	76	
228.14742	540	1+
229.11786	76	
234.09950	346	1+
236.98269	64	
237.14020	42	
238.03170	34	
239.93991	52	
246.17015	106	
251.14268	64	
262.10421	20	
262.79923	30	
263.19071	22	
266.18042	84	
273.13604	70	
279.12483	82	
296.14354	112	
298.10594	22	
298.16246	96	
300.93063	40	
301.58196	28	
301.67081	28	
301.92207	30	
302.19297	602	1+
302.35740	116	
312.16681	38	
321.18557	68	
322.12315	98	
324.13492	42	
325.15353	26	
326.19223	68	
335.09431	60	
344.93384	66	
348.18354	66	
364.18532	64	
371.54179	28	
371.68142	22	
373.19657	40	
377.20951	62	
379.18071	62	
386.24354	74	
386.32171	98	
413.22934	70	
414.27461	82	
415.20463	36	
433.25338	50	
434.37960	48	
443.24731	24	
523.30325	182	1+
523.80274	20	
524.28195	94	
554.82696	72	
END IONS

###FS:    #m/z: 363.19335 #charge 2+
###MS: 2536
###MSMS: 2537
BEGIN IONS
TITLE=Cmpd 23, +MS2(363.1933), 23.0eV, 22.4min #2537
RTINSECONDS=1346.52
SCANS=2536-2537
PEPMASS=363.19335	139464
CHARGE=2+
159.45181	18	
164.04707	18	
166.77588	18	
206.09021	86	
208.08164	36	
209.13668	100	
210.10999	136	
210.12129	128	
211.01939	18	
211.11692	1064	1+
211.14761	240	
212.14808	116	
212.19210	24	
214.14452	114	
215.10921	18	
215.93350	70	
217.07113	102	
220.08327	96	
221.11732	104	
221.86285	28	
221.94229	50	
221.98412	18	
222.10231	2710	1+
223.14391	100	
223.18735	72	
223.27009	98	
224.15661	112	
224.28079	18	
224.68013	18	
225.13259	212	
225.18040	98	
226.13468	122	
228.14625	820	1+
228.19266	158	
229.10587	94	
230.69516	88	
234.10963	268	
235.10464	128	
237.13626	90	
238.95957	34	
245.16921	54	
262.10779	44	
262.48225	140	
263.13891	80	
264.12395	72	
264.63587	94	
265.14162	72	
273.14490	98	
279.11445	94	
285.16545	176	
288.93493	18	
290.01078	120	
290.89267	78	
296.15693	78	
297.15317	116	
298.16639	74	
302.19709	278	
303.24484	82	
312.18961	106	
314.77045	18	
316.89362	102	
320.16129	78	
322.90510	106	
323.16118	98	
325.21708	76	
325.91491	80	
327.05016	20	
327.14419	82	
332.38740	68	
335.95939	92	
338.83992	56	
344.87568	56	
354.19309	86	
355.19272	60	
360.85544	130	
362.93886	48	
367.14952	76	
369.20065	86	
371.17515	134	
371.23190	56	
373.16691	112	
375.76299	18	
382.92347	82	
386.27580	86	
387.23603	92	
394.21906	114	
396.18144	88	
398.21683	76	
413.22894	78	
413.64964	18	
422.21745	106	
435.23938	82	
452.26194	146	
479.25684	18	
492.23238	110	
509.24824	84	
518.24999	98	
522.89237	36	
523.28246	470	1+
534.28492	60	
534.37563	88	
541.54528	18	
551.13899	22	
552.28492	108	
552.46230	24	
637.33668	74	
645.60931	18	
699.58495	18	
716.35404	18	
END IONS

###FS:    #m/z: 363.19403 #charge 1+
###MS: 2538
###MSMS: 2539
BEGIN IONS
TITLE=Cmpd 24, +MS2(363.1940), 23.0eV, 22.5min #2539
RTINSECONDS=1347.12
SCANS=2538-2539
PEPMASS=363.19403	134912
CHARGE=1+
207.10141	104	
209.14313	116	
210.11260	1010	1+
210.13866	108	
211.11877	752	1+
211.16061	84	
211.40668	28	
212.15849	78	
213.13744	120	
214.14066	174	
220.08350	88	
220.12129	66	
221.97792	34	
222.10469	1176	1+
222.31485	36	
222.41052	158	
222.70764	42	
223.48121	24	
225.12689	204	
225.16876	64	
226.09208	52	
226.37409	22	
227.13096	222	
227.69941	26	
228.14891	524	1+
234.10493	226	
235.01692	38	
236.11851	62	
237.15751	80	
240.81496	82	
243.16652	72	
245.19005	88	
245.62687	32	
246.14873	260	
250.12944	82	
251.11043	192	
251.15676	136	
262.14768	220	
262.65349	144	
263.11796	54	
264.16728	60	
265.58855	32	
267.16675	86	
275.15099	72	
279.12429	78	
280.12177	134	
281.17582	76	
285.16639	98	
286.16912	60	
291.15203	60	
292.13462	82	
294.86721	76	
296.14919	90	
296.16755	282	1+
302.19112	578	
302.24029	72	
304.16989	76	
312.16544	90	
313.16537	120	
314.19721	80	
316.18815	68	
321.13480	80	
322.85409	104	
324.13332	90	
325.16171	98	
328.07201	22	
329.07039	112	
335.15092	70	
337.19868	86	
341.96182	36	
342.15388	124	
343.18889	110	
344.18786	86	
354.18395	76	
358.18732	76	
361.19978	106	
362.90026	32	
END IONS

###FS:    #m/z: 363.19396 #charge 2+
###MS: 2541
###MSMS: 2542
BEGIN IONS
TITLE=Cmpd 25, +MS2(363.1940), 23.0eV, 22.5min #2542
RTINSECONDS=1348.25
SCANS=2541-2542
PEPMASS=363.19396	140642
CHARGE=2+
205.06944	102	
207.11614	102	
208.11419	178	
208.15618	106	
209.10514	120	
210.10933	114	
210.13916	152	
210.92632	30	
211.02499	36	
211.12027	1388	1+
211.16734	132	
213.13583	150	
214.13321	168	
215.04575	24	
217.16780	70	
217.99538	112	
218.66751	72	
220.08660	164	
220.14586	88	
221.08139	106	
221.17140	82	
222.03774	86	
222.10028	1854	1+
222.15385	186	
222.24569	104	
222.32506	64	
222.47550	22	
222.85124	36	
225.13488	194	
226.06593	20	
227.11327	36	
227.16215	90	
228.14941	580	
228.23762	100	
228.35395	26	
229.12318	98	
230.93491	80	
231.50533	26	
233.10585	92	
233.82663	20	
234.10815	536	
234.94525	84	
235.13468	100	
236.10350	98	
236.16398	110	
239.10546	154	
243.13958	212	
245.17004	64	
245.83049	28	
246.16302	106	
248.97072	66	
251.17395	96	
253.18784	76	
254.15636	106	
256.11225	52	
262.13940	156	
263.12719	114	
264.91934	80	
265.11770	22	
267.16304	68	
268.15780	262	
272.07944	88	
272.15669	110	
279.12044	322	
279.22476	78	
296.14603	122	
296.19378	94	
296.23366	108	
297.06101	116	
298.16202	62	
298.96095	102	
299.16115	114	
302.18995	528	1+
304.15933	60	
306.12715	60	
311.22553	40	
312.13074	72	
315.19257	24	
316.91269	42	
317.91469	100	
321.18164	58	
324.13893	90	
325.12767	38	
326.84859	104	
327.18013	72	
332.20062	40	
333.14065	106	
341.16004	62	
344.84572	74	
348.16897	120	
359.19678	94	
371.18095	128	
376.31231	76	
380.81905	106	
386.22265	216	
387.24407	22	
388.99574	32	
390.20396	72	
394.21710	78	
397.18678	166	
413.23749	68	
414.23319	144	
414.28461	76	
415.23329	124	
417.20403	130	
435.22364	170	
440.74935	18	
452.33877	50	
461.22248	86	
481.21245	96	
489.22365	88	
507.10177	36	
507.29087	56	
523.28101	286	1+
534.24942	62	
550.29568	70	
551.27750	268	
552.27502	218	
552.34315	46	
END IONS

###FS:    #m/z: 363.19358 #charge 2+
###MS: 2543
###MSMS: 2544
BEGIN IONS
TITLE=Cmpd 26, +MS2(363.1936), 23.0eV, 22.5min #2544
RTINSECONDS=1348.86
SCANS=2543-2544
PEPMASS=363.19358	152970
CHARGE=2+
206.08164	52	
208.11055	104	
209.09014	90	
211.07844	28	
211.11829	1116	
211.19089	70	
212.13870	212	
212.19556	106	
214.13563	202	
220.11069	142	
221.08813	56	
221.14350	76	
221.22120	108	
221.88813	28	
222.10488	870	1+
222.25785	38	
225.11811	72	
225.32613	20	
226.12721	124	
228.14319	650	
228.24390	82	
229.16102	142	
231.08935	98	
231.17392	100	
231.96006	78	
232.08874	90	
234.10774	174	
235.10327	106	
237.13628	156	
240.15451	120	
245.18601	48	
251.14817	186	
253.14672	128	
256.15039	104	
257.98126	100	
261.13800	114	
262.14406	206	
266.98092	22	
279.07977	34	
279.12009	60	
280.13701	122	
282.91299	70	
284.13843	84	
285.16790	78	
291.18530	46	
296.14912	62	
301.93112	24	
302.19058	230	
303.01132	118	
303.19872	114	
308.14849	200	
312.15473	188	
317.00517	94	
324.13590	266	
324.16833	66	
330.17964	64	
332.13855	42	
338.90235	92	
339.88926	88	
340.84415	80	
343.17881	70	
353.02021	22	
380.22520	38	
393.19607	104	
396.23908	76	
397.21083	102	
406.18939	108	
413.23360	82	
414.28608	62	
415.22246	132	
433.24878	72	
435.21637	140	
443.01560	112	
452.25475	54	
508.23687	20	
508.34584	76	
523.29721	238	1+
534.26771	74	
534.81403	82	
551.21914	58	
551.28789	122	
552.27439	76	
END IONS

###FS:    #m/z: 363.19397 #charge 2+
###MS: 2545
###MSMS: 2546
BEGIN IONS
TITLE=Cmpd 27, +MS2(363.1940), 23.0eV, 22.5min #2546
RTINSECONDS=1349.47
SCANS=2545-2546
PEPMASS=363.19397	149370
CHARGE=2+
207.12084	104	
208.10512	146	
209.13963	68	
210.10167	372	
210.19281	78	
210.72288	38	
211.11878	816	1+
211.15425	256	
211.75607	22	
212.17991	54	
212.83252	44	
213.27013	32	
213.92139	40	
214.13221	108	
214.17400	114	
214.20576	90	
215.14466	56	
220.10909	70	
221.10047	96	
221.89445	40	
222.02271	30	
222.10308	2954	1+
222.18138	186	
222.25073	64	
222.79837	46	
222.88706	22	
223.17223	76	
223.38096	28	
224.13004	210	
224.16459	106	
225.13726	210	
226.40796	66	
227.13035	116	
227.22248	102	
227.87228	46	
228.14473	1480	1+
228.25216	100	
229.10812	212	
230.12178	108	
230.43368	20	
230.85502	36	
233.94444	40	
234.10325	390	1+
234.49558	26	
234.95323	96	
234.99818	42	
236.11283	206	
237.13348	128	
239.56096	80	
241.14557	66	
243.15416	148	
245.17371	248	
249.19173	66	
250.14562	140	
250.93970	100	
251.13141	166	
254.67757	180	1+
255.04614	108	
256.14906	76	
257.18822	98	
260.10911	24	
261.08669	92	
262.09597	120	
262.14565	176	
265.00813	74	
267.15446	108	
270.28837	28	
274.25778	34	
275.89489	144	
276.15222	56	
279.12191	398	1+
279.15385	96	
279.28949	100	
282.18912	102	
287.76875	24	
290.90673	110	
294.12770	58	
296.15416	370	1+
296.29048	26	
296.33794	42	
296.85300	90	
297.06242	196	
298.90769	102	
301.17414	32	
302.19675	294	
303.14708	74	
303.19523	282	
303.25941	58	
305.37660	22	
306.12636	72	
307.12587	134	
308.12058	104	
308.92193	96	
311.73532	36	
312.16844	212	
314.17070	96	
316.91330	54	
316.99215	60	
324.14223	126	
324.23308	26	
326.15211	66	
326.91460	30	
329.14588	118	
334.89140	56	
341.16502	106	
342.16084	110	
344.20216	86	
345.00703	44	
346.89614	90	
347.01500	46	
351.15083	38	
355.19160	74	
355.54800	54	
360.20793	58	
363.96173	76	
369.87015	58	
371.24589	84	
372.18379	94	
375.19433	74	
378.23482	100	
378.95731	74	
379.18570	38	
381.20806	88	
386.23084	98	
387.13740	56	
387.24873	90	
388.22543	40	
394.25485	106	
395.25229	68	
396.20827	88	
396.34290	36	
405.22968	116	
413.24754	46	
414.22172	88	
415.23835	76	
422.21757	162	
429.22341	108	
432.31671	36	
435.22363	72	
446.20934	118	
463.20030	90	
472.89166	68	
506.31194	26	
508.24340	78	
509.23644	150	
509.35511	86	
510.26238	116	
510.56597	38	
523.27878	184	
524.28842	268	
525.50260	74	
551.27814	374	1+
551.30465	52	
551.36230	54	
551.80375	56	
552.28502	320	1+
643.73670	222	1+
END IONS

###FS:    #m/z: 363.19391 #charge 1+
###MS: 2547
###MSMS: 2548
BEGIN IONS
TITLE=Cmpd 28, +MS2(363.1939), 23.0eV, 22.5min #2548
RTINSECONDS=1350.07
SCANS=2547-2548
PEPMASS=363.19391	159986
CHARGE=1+
206.09999	104	
209.14194	114	
210.13195	86	
210.16676	68	
211.11980	1130	1+
212.17972	90	
214.14357	208	
221.10854	90	
221.44817	82	
221.89100	44	
222.10145	1662	1+
222.15206	188	
222.27675	56	
223.13720	136	
225.12742	160	
227.66164	38	
228.15147	202	
228.99699	22	
229.14245	156	
229.27416	80	
230.16500	136	
231.15666	68	
233.09353	62	
234.11835	88	
235.11035	74	
237.08819	54	
241.16972	88	
242.12851	54	
243.16013	98	
244.99745	20	
245.17065	76	
246.66432	26	
251.13069	112	
253.16117	66	
259.14322	164	
259.26306	26	
261.92259	122	
262.15701	136	
262.20805	120	
267.14582	86	
267.18405	62	
279.00729	24	
279.13402	94	
280.12312	166	
285.16701	112	
296.15209	72	
297.38686	66	
297.93300	30	
298.15860	204	
298.49589	20	
302.18920	84	
302.21991	108	
303.09463	38	
303.18177	98	
303.21049	76	
303.41591	22	
303.85767	26	
305.12642	56	
307.11612	58	
307.16235	104	
308.10702	62	
309.23020	32	
312.16809	160	
313.12745	52	
317.20209	80	
319.15489	86	
320.25471	72	
324.15293	70	
334.86952	52	
338.47718	24	
341.17408	82	
347.19589	98	
348.18359	78	
364.27730	92	
END IONS

###FS:    #m/z: 363.19368 #charge 2+
###MS: 2549
###MSMS: 2550
BEGIN IONS
TITLE=Cmpd 29, +MS2(363.1937), 23.0eV, 22.5min #2550
RTINSECONDS=1350.68
SCANS=2549-2550
PEPMASS=363.19368	150988
CHARGE=2+
182.55826	64	
194.09224	86	
195.08922	98	
196.74342	110	
206.08072	382	1+
209.13727	184	
210.12829	266	
210.75163	46	
211.12051	1304	
211.35446	38	
212.10734	282	
212.15612	156	
213.13650	48	
214.13181	144	
215.08979	82	
215.14368	70	
215.34314	48	
217.09012	90	
217.94143	74	
219.08346	88	
220.08201	106	
220.10971	164	
221.81189	38	
221.91960	78	
221.96771	38	
222.10307	3198	1+
222.17688	124	
222.26812	184	
223.16326	76	
224.65159	48	
225.13557	240	
226.08572	40	
227.34121	96	
228.14719	690	1+
229.53657	56	
230.10858	90	
231.15715	104	
231.38624	124	
231.88180	42	
233.11483	54	
233.72840	54	
234.10334	420	
234.95004	84	
235.01350	40	
235.12742	274	
236.11414	74	
236.36425	62	
237.13539	90	
237.75587	40	
242.18128	66	
247.02393	114	
248.14786	66	
248.89780	48	
250.11998	88	
251.12845	306	
253.03691	60	
257.16531	278	
261.11050	78	
262.09527	158	
263.12278	110	
267.17669	104	
269.11467	72	
272.89055	76	
273.13287	100	
274.14392	86	
276.14038	122	
279.11931	188	
279.16804	88	
280.11674	112	
280.14675	132	
284.17480	104	
286.16417	98	
289.91317	70	
291.01785	70	
292.13749	92	
294.13781	94	
294.87481	54	
295.03363	92	
296.15304	810	1+
297.06049	82	
299.13023	78	
300.20119	82	
301.77002	40	
302.19198	1042	1+
306.12773	76	
306.88667	58	
307.11607	236	
308.10787	212	
308.89891	78	
312.85889	68	
316.90870	92	
317.19254	84	
324.14344	230	
325.12383	98	
325.15759	238	1+
327.91790	76	
334.89134	88	
335.15548	104	
338.16289	98	
342.15415	64	
344.86047	96	
344.93881	50	
345.08429	58	
345.17547	80	
348.17865	68	
350.15169	104	
352.13106	88	
354.19719	42	
355.20259	170	
361.21378	106	
362.94501	80	
366.15879	78	
368.23123	40	
371.17810	94	
371.46851	56	
372.17230	48	
373.21193	82	
378.20107	98	
378.25104	62	
380.87085	94	
380.95382	88	
386.23087	194	
386.28222	84	
387.22221	92	
388.22155	40	
390.22823	84	
391.20401	68	
394.22847	64	
397.20135	72	
413.23665	246	
413.30135	72	
414.22178	266	
415.21620	218	
416.26453	48	
422.22630	86	
422.27596	52	
423.22123	74	
424.84440	72	
432.22032	88	
435.21334	92	
436.24787	108	
445.17790	82	
451.26065	78	
452.25294	212	
481.21895	76	
482.23318	90	
489.33610	196	1+
506.31577	50	
507.25993	104	
508.22295	56	
508.27978	98	
510.26391	82	
523.29353	756	1+
523.43191	38	
524.38386	70	
524.50865	50	
551.27565	516	1+
580.28673	90	
656.34173	94	
723.39454	106	1+
END IONS

###FS:    #m/z: 363.19354 #charge 2+
###MS: 2551
###MSMS: 2552
BEGIN IONS
TITLE=Cmpd 30, +MS2(363.1935), 23.0eV, 22.5min #2552
RTINSECONDS=1351.31
SCANS=2551-2552
PEPMASS=363.19354	162730
CHARGE=2+
188.69436	80	
205.12242	88	
205.20733	74	
208.08099	70	
209.12735	76	
209.18932	70	
210.11058	36	
211.12292	656	1+
211.18416	136	
211.22970	92	
211.40135	80	
214.12780	112	
214.15859	120	
214.20034	82	
215.02587	32	
216.56713	48	
219.12561	64	
220.08696	98	
220.12649	108	
221.88633	28	
222.10308	2386	1+
222.20962	66	
222.50871	34	
224.25130	26	
225.15068	28	
225.79752	22	
226.12680	74	
226.17361	110	
226.64416	92	
228.14911	610	1+
229.90003	24	
231.15402	32	
232.05591	54	
234.10662	250	1+
234.33154	40	
236.12658	90	
237.15078	46	
238.03852	72	
241.95230	56	
244.12574	42	
245.17299	212	
246.12945	90	
246.18213	84	
248.15280	74	
248.91695	40	
249.18761	64	
250.11905	338	1+
250.92680	52	
250.98184	80	
255.26773	72	
256.13871	26	
257.17507	74	
259.12020	30	
260.14479	106	
260.97228	128	
262.10139	66	
262.15978	88	
262.65767	94	
262.83781	32	
267.16398	46	
269.14891	68	
270.96463	28	
272.88309	210	
275.11538	82	
279.12776	74	
279.15627	100	
281.14467	84	
281.66495	34	
283.84600	106	
291.15723	90	
295.82067	24	
295.93591	100	
296.14841	330	
296.20305	98	
298.18288	76	
299.88589	30	
302.19028	598	
302.24951	80	
303.16843	108	
305.11838	32	
306.13218	76	
311.16637	80	
312.16272	82	
313.16596	68	
313.83820	76	
315.87083	144	
320.20702	108	
321.15826	84	
324.13816	120	
324.25862	30	
334.22395	86	
342.19403	72	
346.90167	114	
350.15233	64	
360.20420	62	
367.99069	48	
377.18998	74	
377.32105	92	
378.23615	148	
384.18823	88	
386.23528	152	
387.30254	56	
393.23984	80	
405.24825	128	
414.21619	262	1+
434.45927	44	
446.19286	72	
464.00666	42	
465.28023	56	
505.80010	32	
506.28449	50	
523.00386	28	
523.31366	88	
523.38362	66	
523.66668	40	
524.28262	106	
525.34441	108	
535.23861	108	
538.79911	90	
551.28197	306	1+
552.40303	98	
END IONS

###FS:    #m/z: 363.19387 #charge 2+
###MS: 2553
###MSMS: 2554
BEGIN IONS
TITLE=Cmpd 31, +MS2(363.1939), 23.0eV, 22.5min #2554
RTINSECONDS=1351.94
SCANS=2553-2554
PEPMASS=363.19387	160698
CHARGE=2+
195.09225	62	
198.10546	88	
205.07799	416	1+
207.11233	62	
208.94000	28	
209.13621	284	1+
210.10524	258	
210.27423	34	
210.94692	28	
211.12166	1180	1+
211.24182	118	
212.15818	120	
212.44263	22	
214.09743	78	
214.13495	200	
220.09113	74	
221.70456	24	
221.87355	48	
221.96252	48	
221.97552	42	
222.04710	34	
222.10086	3018	1+
222.16043	192	
222.21456	114	
222.39873	50	
222.43797	178	
223.19684	28	
223.47147	28	
224.11880	262	
224.17687	78	
225.12952	132	
225.41367	36	
226.13049	98	
226.18928	60	
227.17052	116	
228.14584	1528	1+
228.18578	298	1+
230.10878	100	
231.18211	32	
234.10063	634	
234.17173	78	
235.12102	142	
235.96629	70	
237.13049	128	
239.64731	50	
244.10125	78	
245.17065	176	
245.24359	52	
245.64006	86	
246.17067	108	
250.13293	280	1+
251.13646	226	1+
253.63849	112	
261.69266	54	
262.65616	166	
262.98868	26	
263.19140	130	
267.15040	230	
268.15591	92	
273.88429	144	
274.90575	98	
275.13139	44	
276.16549	100	
277.14764	68	
278.16317	94	
279.11984	34	
279.16745	70	
279.40676	38	
280.12809	156	
281.15007	102	
282.12598	24	
283.92260	108	
285.15319	94	
287.19586	62	
292.15205	68	
296.15654	572	1+
300.13468	72	
302.19412	1016	1+
303.16938	138	
304.12743	110	
305.09822	92	
306.13798	128	
307.11071	112	
310.40593	38	
311.94453	44	
312.16129	136	
314.18933	80	
316.91774	94	
321.93978	98	
323.14644	506	1+
324.14825	354	1+
326.15789	174	
339.16315	88	
339.84603	106	
342.14941	112	
343.18919	92	
344.92841	104	
349.20993	74	
352.12919	52	
362.17348	128	
363.16772	140	
364.40806	82	
371.22113	88	
373.19085	134	
376.17529	80	
378.20975	50	
380.24198	58	
381.94761	106	
386.22616	188	
387.23185	90	
391.19441	70	
414.23067	48	
415.22026	104	
422.22355	70	
423.20478	44	
435.22869	70	
435.27742	76	
442.69365	44	
452.25583	136	
453.27191	88	
461.18985	82	
465.10057	44	
465.25747	106	
468.56173	26	
488.84662	96	
490.25963	90	
496.66432	136	
497.56275	34	
506.24891	62	
507.39743	70	
508.23461	108	
523.28065	120	
523.32213	62	
524.29226	128	
524.37245	106	
525.28559	94	
546.05935	30	
550.34598	50	
551.28332	574	1+
552.33873	26	
603.55504	90	1+
END IONS

###FS:    #m/z: 363.19402 #charge 2+
###MS: 2555
###MSMS: 2556
BEGIN IONS
TITLE=Cmpd 32, +MS2(363.1940), 23.0eV, 22.5min #2556
RTINSECONDS=1352.57
SCANS=2555-2556
PEPMASS=363.19402	163682
CHARGE=2+
193.23810	88	
205.09015	306	1+
208.09976	72	
208.25130	116	
209.13984	218	
209.91000	40	
210.09860	394	
210.13256	336	
210.18124	130	
211.12096	1880	1+
211.19846	112	
211.26375	30	
212.26300	48	
214.12354	346	
218.55429	64	
221.80216	26	
222.10537	2212	1+
222.24946	84	
222.81125	48	
223.16068	96	
224.12724	150	
224.16366	98	
225.12450	76	
226.61514	38	
227.16317	58	
227.70932	34	
228.14722	1348	1+
228.26080	114	
228.42663	116	
229.01267	30	
229.18597	24	
231.17476	122	
233.11467	146	
234.09924	302	
234.23060	104	
234.95108	64	
234.98193	34	
235.10529	252	
237.01494	72	
242.14095	112	
243.15940	48	
245.17468	76	
245.96556	48	
246.19063	88	
251.12401	168	
253.62647	110	
255.04184	48	
255.11729	78	
257.17268	212	
262.10522	88	
262.76478	54	
264.11251	106	
266.95733	108	
267.15435	330	
268.14415	256	
268.66822	58	
268.93140	88	
278.15504	108	
279.12360	426	
279.49568	96	
284.90054	34	
285.16434	382	1+
290.64035	26	
294.15870	104	
296.15140	302	
297.12471	92	
298.15871	84	
298.92426	96	
299.17070	90	
302.19555	1086	1+
302.30895	80	
303.15555	168	
303.79294	32	
304.47794	20	
306.17445	100	
308.90414	100	
309.91132	98	
314.18351	116	
316.91201	90	
321.03933	72	
322.17031	108	
323.15721	64	
324.15033	152	
325.12135	54	
327.03420	68	
334.17574	102	
336.18028	84	
336.91356	104	
337.04325	100	
337.84942	28	
338.91643	46	
339.19182	34	
342.21143	40	
344.41841	28	
344.90135	62	
349.17112	114	
352.12953	38	
354.14853	82	
354.18763	130	
363.21505	104	
363.85528	122	
367.18462	58	
371.18571	134	
372.19345	78	
373.23148	54	
377.19591	86	
377.24554	70	
381.87531	66	
384.20440	92	
386.21894	166	
387.22439	158	
391.17848	76	
393.20827	64	
394.22202	148	
394.26965	86	
397.20159	256	
413.23207	52	
414.24398	150	
415.22243	58	
421.20921	78	
421.24963	30	
423.22726	166	
428.73812	90	
431.24346	84	
435.22672	146	
437.28891	28	
439.26535	60	
440.60793	126	
458.16298	20	
464.24826	162	
465.28196	88	
473.23405	58	
480.30276	90	
481.22081	52	
493.29216	44	
498.23836	66	
506.26027	74	
507.29547	100	
509.23176	70	
522.99615	38	
523.29284	538	1+
525.29711	70	
532.62706	28	
551.27868	192	
552.28500	402	
578.34017	102	
630.79288	26	
638.31124	54	
653.82359	98	
END IONS

###FS:    #m/z: 363.19393 #charge 2+
###MS: 2558
###MSMS: 2559
BEGIN IONS
TITLE=Cmpd 33, +MS2(363.1939), 23.0eV, 22.6min #2559
RTINSECONDS=1353.72
SCANS=2558-2559
PEPMASS=363.19393	170550
CHARGE=2+
199.10374	74	
206.08228	46	
207.10933	86	
207.64001	26	
208.08544	62	
209.13858	134	
210.09690	276	
210.88314	40	
211.12115	1048	1+
212.15223	126	
213.14648	94	
214.15705	22	
220.83536	32	
221.08973	128	
221.72587	36	
221.95460	22	
222.10536	1984	1+
222.17795	132	
223.98354	60	
224.11968	192	
224.31226	24	
225.13402	120	
226.43337	22	
228.14567	746	1+
228.29122	60	
229.11178	80	
234.10391	428	1+
234.31467	22	
235.16016	116	
237.13336	208	
243.18052	72	
245.17268	98	
245.20772	76	
246.16562	72	
247.15692	92	
248.13028	80	
248.95184	72	
250.12558	68	
250.15726	94	
250.94679	80	
251.13831	298	1+
253.07640	54	
254.10754	30	
261.11809	90	
262.14275	212	
266.93570	54	
267.15517	120	
268.13850	106	
279.11884	152	
279.25138	78	
279.79755	44	
281.12408	86	
281.65001	26	
282.88839	92	
285.15408	68	
286.16978	32	
288.19678	22	
290.14903	106	
290.91479	88	
290.99592	64	
295.14652	58	
296.15665	412	1+
298.21261	50	
299.17100	74	
300.18423	54	
301.12169	106	
301.75602	36	
302.19330	904	1+
305.18096	112	
307.11083	76	
309.15780	92	
309.53925	24	
312.16675	132	
312.93779	106	
314.18752	64	
314.23246	20	
316.85582	38	
319.13782	82	
320.18349	38	
321.41161	44	
324.13629	20	
326.16273	124	
329.18837	112	
336.91382	76	
343.18386	96	
344.93246	98	
354.08640	32	
354.18549	110	
360.20430	102	
361.30804	26	
371.17428	64	
380.19294	66	
380.84470	80	
385.81165	38	
386.22739	224	
387.22269	156	
394.21861	112	
394.28737	68	
396.19777	76	
404.20906	66	
413.48921	24	
414.23019	176	
422.22241	74	
423.20996	88	
423.28757	60	
432.23779	52	
433.24215	78	
435.20734	66	
435.27230	64	
436.22538	130	
447.18684	36	
463.26152	46	
490.86722	20	
498.23388	106	
507.28258	82	
508.23435	210	1+
508.71950	20	
523.13325	26	
523.29765	350	1+
551.27898	166	
551.37987	52	
552.30672	110	
638.39609	50	
END IONS

###FS:    #m/z: 363.19368 #charge 2+
###MS: 2560
###MSMS: 2561
BEGIN IONS
TITLE=Cmpd 34, +MS2(363.1937), 23.0eV, 22.6min #2561
RTINSECONDS=1354.35
SCANS=2560-2561
PEPMASS=363.19368	173488
CHARGE=2+
160.94078	36	
193.08485	80	
205.15117	106	
207.09670	78	
208.08807	136	
208.99860	86	
209.09800	116	
209.15562	166	
210.09848	266	
210.13650	122	
211.04622	36	
211.11907	2506	1+
211.16557	240	
212.57435	46	
213.49915	32	
214.13162	286	
214.17874	172	
215.42119	42	
221.77523	26	
221.83731	30	
222.10424	3388	1+
222.21866	80	
222.44611	78	
223.17120	106	
225.13042	246	
226.62860	102	
228.14405	1070	1+
229.85191	34	
231.16200	76	
231.18923	94	
232.12069	76	
234.10433	920	1+
234.14709	132	
234.28316	56	
234.99405	90	
237.12737	256	
237.19256	120	
238.19343	122	
239.12669	74	
240.18288	86	
242.18174	108	
243.15584	98	
245.16968	450	
245.21626	88	
246.17276	208	
249.93444	44	
250.12500	92	
250.99694	66	
251.12003	160	
251.39944	30	
252.12207	96	
256.14951	30	
257.19178	150	
262.09766	98	
263.12751	110	
265.40214	44	
267.15559	86	
267.39287	32	
268.13797	74	
268.98247	84	
275.03607	72	
275.12824	36	
279.12007	436	
279.16332	82	
282.62283	86	
284.13395	112	
285.15817	80	
289.11346	80	
290.90273	62	
291.13917	94	
294.93432	50	
296.14694	418	
296.18545	60	
296.50613	52	
297.15100	600	1+
298.19775	148	
298.90237	78	
300.54381	30	
300.92222	86	
302.03700	132	
302.18903	1610	1+
302.27643	64	
302.96568	72	
303.93563	102	
304.93947	58	
305.40180	70	
305.94493	34	
307.11587	52	
309.38922	38	
310.90584	94	
312.19946	76	
313.17245	96	
314.18753	66	
316.11470	70	
316.90848	152	
317.11770	76	
320.18287	78	
322.87311	94	
324.14376	448	1+
326.16074	74	
329.16884	34	
336.13885	90	
338.15889	54	
343.18887	86	
344.82211	30	
344.93684	52	
352.16906	68	
354.20774	62	
360.22705	34	
361.21368	88	
362.14563	70	
363.15887	108	
364.91898	42	
365.98829	74	
371.19485	66	
371.73773	40	
372.19516	132	
378.23552	70	
378.27706	66	
379.20745	82	
386.23553	566	1+
387.18245	24	
393.20059	106	
394.22370	170	
413.23163	70	
414.21426	102	
415.23228	94	
415.60431	24	
423.22755	102	
427.19653	64	
432.24055	112	
435.23197	138	
438.18665	54	
439.17297	156	1+
463.22151	70	
480.26833	66	
492.28953	76	
493.24233	74	
504.27336	68	
506.29696	34	
507.32020	66	
508.23008	44	
523.28559	720	1+
550.10044	24	
551.28439	462	1+
551.45314	102	
554.20450	32	
690.21165	100	
END IONS

###FS:    #m/z: 363.19380 #charge 2+
###MS: 2562
###MSMS: 2563
BEGIN IONS
TITLE=Cmpd 35, +MS2(363.1938), 23.0eV, 22.6min #2563
RTINSECONDS=1354.98
SCANS=2562-2563
PEPMASS=363.19380	177748
CHARGE=2+
173.25395	94	
200.09391	92	
206.09607	88	
208.10285	132	
209.11972	86	
209.17377	60	
210.10574	80	
211.12019	1468	1+
211.17583	100	
211.20524	84	
211.95516	32	
212.26494	32	
214.13100	114	
220.08335	188	
221.11657	32	
222.10391	2606	1+
222.55861	68	
223.15853	86	
224.12539	72	
225.11851	126	
226.04900	112	
226.10004	118	
226.34092	74	
227.72866	52	
228.14480	854	1+
229.10349	50	
229.23053	90	
231.29827	42	
234.10394	548	
234.88155	38	
234.96438	166	
235.12760	96	
236.11293	182	
237.14088	138	
238.14705	158	
238.26729	86	
243.18746	50	
244.15097	130	
244.99789	86	
245.17681	80	
247.97328	124	
250.11935	202	
250.96926	40	
251.12570	164	
252.14694	86	
252.99529	70	
253.13661	90	
254.87392	96	
254.92866	92	
255.15901	62	
257.06639	92	
257.16823	84	
257.19796	108	
260.10660	74	
261.12864	112	
262.09641	140	
262.15394	250	
265.13175	70	
265.64666	36	
266.13876	70	
267.00896	78	
267.16159	124	
268.13940	128	
278.11063	48	
278.15934	162	
279.11885	80	
280.12615	170	
281.20195	100	
285.13109	106	
287.12604	96	
291.09446	88	
293.46021	78	
296.00779	40	
296.14346	246	
296.17849	162	
297.16983	108	
298.16720	176	
298.20431	54	
301.95860	32	
302.00973	44	
302.19339	1178	1+
302.27225	44	
303.15336	40	
304.88412	82	
304.96077	66	
307.11987	176	
312.16617	124	
312.19998	106	
314.39321	36	
319.00038	48	
320.93240	84	
321.17032	68	
322.13812	60	
323.15552	66	
324.16269	58	
325.15036	82	
326.15992	50	
326.93498	76	
327.49318	66	
336.14357	96	
336.90900	40	
337.14931	92	
341.16971	140	
344.94858	86	
349.17992	84	
352.17871	68	
358.30048	60	
358.88427	54	
361.21135	56	
362.32702	38	
362.89354	42	
362.93544	88	
363.16908	206	
363.29510	124	
371.19002	118	
372.18831	58	
378.24455	152	
379.23269	62	
386.22108	102	
386.27717	68	
387.27773	52	
393.12803	48	
396.20686	86	
396.27549	110	
397.22257	58	
398.23818	88	
407.21672	70	
414.22080	150	
414.30055	82	
415.23897	72	
418.19079	34	
422.23451	48	
433.23083	80	
436.22188	86	
464.25091	44	
465.25324	66	
482.26719	66	
482.80607	130	
485.39432	100	
490.26671	70	
508.23516	118	
509.23759	86	
509.27940	52	
523.22983	132	
523.28468	144	
524.28801	154	
524.41881	94	
533.26725	66	
550.63957	34	
551.27307	488	1+
551.38013	34	
551.47881	52	
552.32158	44	
552.38365	66	
596.32342	54	
END IONS

###FS:    #m/z: 363.19358 #charge 2+
###MS: 2564
###MSMS: 2565
BEGIN IONS
TITLE=Cmpd 36, +MS2(363.1936), 23.0eV, 22.6min #2565
RTINSECONDS=1355.61
SCANS=2564-2565
PEPMASS=363.19358	182642
CHARGE=2+
178.10552	56	
196.13696	74	
206.07881	82	
207.21888	94	
209.10547	78	
209.14255	226	
210.10267	168	
210.13742	180	
211.11980	1314	1+
211.18370	166	
212.08039	48	
212.93855	34	
214.08974	126	
214.15269	168	
215.55419	20	
218.12473	108	
218.98855	76	
220.13426	118	
221.98592	24	
222.10329	3346	1+
222.17351	92	
224.14945	94	
224.39243	38	
228.14488	1234	1+
228.20322	152	
229.11054	88	
234.10220	1050	1+
236.11442	78	
236.16376	66	
237.13463	168	
239.13808	108	
241.14171	58	
245.19833	102	
246.16957	58	
250.13025	140	
251.13714	66	
255.16212	70	
257.15011	70	
257.96071	76	
262.09130	146	
262.15734	118	
262.21585	22	
262.64532	98	
263.13048	94	
267.18158	36	
268.13799	58	
273.16783	78	
278.55142	28	
278.61171	46	
279.12431	238	
280.15743	82	
284.16886	86	
285.96739	28	
287.03182	70	
287.09415	104	
292.68721	38	
296.14862	130	
297.19851	82	
298.15696	76	
298.21632	112	
299.17426	82	
302.19329	824	
302.24255	176	
303.06980	80	
303.17544	90	
303.21843	96	
307.11225	44	
307.19818	80	
308.93310	102	
311.14609	106	
312.33304	70	
314.20814	58	
314.87404	76	
315.17970	106	
316.86513	82	
317.13757	94	
319.92005	100	
320.18039	98	
320.93216	82	
324.15192	166	
325.14754	60	
326.16132	86	
326.22572	82	
327.18041	134	
336.91265	82	
341.23129	74	
344.99679	82	
348.19516	62	
348.84674	94	
352.12627	72	
352.17920	88	
352.97236	52	
355.20246	78	
361.22560	28	
362.97451	124	
363.16500	56	
365.13506	80	
367.18855	120	
371.06486	86	
376.18048	74	
378.22698	54	
386.23238	102	
387.22616	100	
390.23512	178	
391.18838	94	
393.88863	56	
397.21094	116	
398.25905	66	
404.22784	76	
414.23634	130	
435.23161	166	
438.22118	70	
447.21595	576	1+
463.24310	76	
465.22503	32	
465.94153	24	
481.22950	64	
489.23575	66	
506.13657	60	
506.27969	74	
517.24560	78	
523.28592	460	
524.25792	74	
551.15006	34	
551.28102	468	1+
551.46689	68	
654.35824	46	
END IONS

###FS:    #m/z: 363.19392 #charge 2+
###MS: 2567
###MSMS: 2568
BEGIN IONS
TITLE=Cmpd 37, +MS2(363.1939), 23.0eV, 22.6min #2568
RTINSECONDS=1356.77
SCANS=2567-2568
PEPMASS=363.19392	179686
CHARGE=2+
194.09014	90	
195.11981	74	
195.91106	86	
203.61702	102	
205.09601	82	
206.10745	84	
207.09160	522	1+
209.11618	74	
209.15585	102	
211.12022	2672	1+
211.19179	164	
212.15674	132	
214.13006	468	1+
214.18180	108	
214.98621	104	
217.07258	116	
220.08983	220	
221.11333	158	
222.10410	4910	1+
223.15782	198	
225.89065	104	
226.11451	132	
226.62883	112	
228.14481	1858	1+
228.23259	80	
228.29078	76	
229.07904	86	
229.19885	96	
231.09348	108	
232.11275	140	
234.10313	1326	1+
234.94983	92	
234.98602	82	
237.12709	134	
237.16086	118	
238.13674	98	
239.17159	96	
239.63834	140	
242.15318	84	
245.17567	330	
246.14638	238	1+
249.10374	78	
250.12555	242	
250.24481	72	
251.13296	144	
252.20238	108	
252.98540	78	
253.40773	102	
255.13871	84	
256.12987	112	
257.14590	84	
259.13033	76	
261.10236	74	
262.10977	88	
262.20372	226	
262.88486	80	
263.09457	198	
263.18695	78	
264.16283	112	
267.15470	168	
268.18924	100	
268.24255	98	
269.16815	100	
271.98283	76	
275.08429	74	
276.10484	116	
276.20008	74	
278.15110	88	
279.12319	506	1+
279.31174	70	
281.12877	102	
281.17452	72	
284.14649	82	
285.15787	318	
287.18902	70	
289.95402	92	
289.99654	126	
296.15002	918	1+
296.23059	118	
297.05819	84	
299.00745	72	
299.22048	86	
300.93127	72	
302.19327	2308	1+
302.47273	102	
302.93345	94	
303.15703	100	
304.15104	250	
306.14210	74	
307.11868	248	
308.11097	124	
309.14896	80	
309.19488	116	
311.14690	106	
312.16157	468	1+
312.96904	120	
313.22478	72	
315.01337	82	
316.90550	112	
317.14098	98	
318.04024	78	
319.14597	104	
319.21602	74	
320.06672	74	
320.93418	106	
321.06814	108	
322.89521	72	
323.17427	98	
324.14529	260	
325.14198	134	
325.32194	90	
326.17505	108	
331.16896	120	
333.14564	88	
334.21540	76	
334.88632	68	
334.94503	88	
335.05025	88	
337.16808	72	
337.25707	84	
339.85940	76	
343.17580	228	
344.97246	88	
348.16892	96	
353.19093	96	
354.20109	98	
359.20006	226	1+
362.94588	104	
364.91370	74	
369.21544	116	
370.19547	208	1+
371.17138	114	
378.23826	180	
379.17036	114	
379.26181	118	
386.22835	178	
387.22858	106	
394.20415	112	
396.23824	86	
397.20211	72	
405.38004	86	
414.21688	366	1+
414.26190	130	
414.61565	80	
419.22758	94	
421.25189	76	
422.24467	74	
432.23262	148	
435.21896	118	
436.28179	90	
441.22543	72	
452.24080	136	
463.21172	74	
464.23494	80	
465.30256	70	
478.26144	74	
499.23716	74	
500.21757	84	
507.23370	218	1+
508.23484	184	1+
508.35647	90	
516.24371	78	
518.29036	106	
523.28603	1500	1+
551.27836	648	1+
551.33929	146	
552.45886	102	
579.29335	112	
END IONS

###FS:    #m/z: 363.19415 #charge 1+
###MS: 2570
###MSMS: 2571
BEGIN IONS
TITLE=Cmpd 38, +MS2(363.1942), 23.0eV, 22.6min #2571
RTINSECONDS=1357.95
SCANS=2570-2571
PEPMASS=363.19415	194582
CHARGE=1+
178.05998	46	
202.31296	36	
202.89021	32	
206.07824	28	
207.08441	106	
208.21288	92	
209.14063	106	
210.11241	242	
210.86487	26	
211.12168	748	1+
211.20801	242	
211.33565	34	
211.46146	28	
211.56358	28	
211.66046	30	
213.14535	80	
214.12811	162	
215.00712	32	
215.75104	28	
219.01059	28	
220.09507	166	1+
221.94145	40	
222.04930	50	
222.10592	2958	1+
222.15426	174	
222.18692	90	
222.22557	74	
222.37765	36	
222.71614	36	
223.02228	44	
223.14318	124	
225.14292	146	
227.15845	62	
227.98205	30	
228.14423	1172	
230.98048	30	
231.15151	156	
232.19519	24	
234.10209	364	
234.14098	72	
234.97477	114	
235.04353	78	
235.13027	70	
237.02864	82	
237.13297	168	
237.21184	20	
238.12936	100	
239.64268	136	
243.18005	116	
245.16941	192	
246.19106	86	
249.96220	62	
251.11346	146	
252.13141	60	
253.07880	70	
253.28048	24	
253.63034	126	
256.13302	96	
257.17264	86	
262.10559	66	
262.15382	210	
262.64371	20	
263.13194	78	
263.17744	82	
264.14572	82	
269.41469	42	
276.13882	102	
279.11696	220	1+
285.18013	86	
286.16984	54	
289.12628	58	
296.14736	320	1+
296.21703	80	
297.05837	76	
298.16293	102	
300.04824	96	
300.16199	98	
302.18954	1420	1+
305.42564	62	
306.09513	28	
306.13201	68	
307.12456	54	
307.92435	24	
308.13866	104	
310.17854	90	
312.19859	66	
313.17066	66	
314.21245	74	
322.14754	90	
322.87067	60	
324.15736	50	
325.12515	28	
325.18123	246	1+
326.90445	88	
334.16225	66	
334.95925	66	
335.16171	46	
337.20286	94	
342.52602	24	
343.19011	90	
345.00135	40	
345.13280	120	
345.84035	74	
346.91226	84	
354.18907	74	
355.41489	30	
363.16095	82	
366.20257	68	
367.04725	68	
END IONS

###FS:    #m/z: 363.19422 #charge 2+
###MS: 2573
###MSMS: 2574
BEGIN IONS
TITLE=Cmpd 39, +MS2(363.1942), 23.0eV, 22.7min #2574
RTINSECONDS=1359.13
SCANS=2573-2574
PEPMASS=363.19422	191972
CHARGE=2+
165.17226	76	
207.10438	66	
208.08779	178	
208.11653	194	
209.13905	140	
210.10339	120	
210.14968	384	
210.23761	84	
211.11793	1636	1+
211.16527	286	
211.75183	178	
212.27273	100	
214.09047	76	
214.15483	76	
214.91692	108	
222.10343	4906	1+
222.19975	86	
222.66600	56	
223.17207	82	
224.69198	56	
225.13862	486	1+
225.18783	72	
227.26119	118	
228.14623	2260	1+
228.20399	116	
228.33490	52	
228.76579	66	
229.19846	72	
231.12276	50	
234.11086	288	
234.20586	100	
234.26624	122	
234.80589	66	
235.10045	162	
235.15644	58	
235.77710	54	
236.06967	78	
236.10327	92	
237.15457	138	
237.25054	74	
240.15017	94	
241.23144	86	
243.13795	90	
244.16428	88	
245.17820	194	
246.10068	114	
246.18253	90	
246.20967	74	
246.30254	78	
248.94270	60	
249.10107	108	
249.96383	96	
250.12829	132	
250.93911	146	
251.01465	114	
251.11766	380	1+
251.59302	52	
252.17593	72	
253.62945	84	
255.04883	74	
258.93418	84	
261.12907	198	
262.10305	98	
262.96037	74	
263.12303	76	
266.11790	124	
266.96965	84	
267.15114	120	
268.15240	242	
273.12923	76	
273.16793	76	
275.10663	74	
279.12496	222	
280.18195	70	
280.99963	100	
281.13642	78	
285.16280	202	
290.91074	78	
291.15668	70	
294.15344	110	
296.14700	790	1+
297.27824	94	
298.11703	106	
298.16188	356	1+
300.98074	76	
302.19226	1358	1+
303.15454	202	
303.24725	84	
304.89193	72	
307.12632	106	
308.11205	74	
308.90831	98	
312.16411	64	
312.91057	56	
314.20259	90	
315.28309	96	
315.92327	50	
317.15643	106	
320.14780	54	
324.15760	104	
325.13374	96	
326.19363	72	
326.40235	154	
326.95182	62	
330.16623	60	
332.15350	76	
333.18433	80	
336.17238	68	
337.19890	62	
342.15867	96	
342.18238	84	
343.88636	74	
344.89976	114	
346.87760	52	
352.13547	80	
354.19468	236	1+
354.28092	104	
362.94471	90	
365.19912	52	
366.98787	80	
367.13985	76	
369.22427	52	
371.18535	122	
372.17291	98	
378.23290	152	
386.22596	672	1+
387.35107	52	
390.19799	198	
394.28168	62	
396.20756	178	
397.20689	124	
398.20187	70	
400.27423	106	
405.19672	98	
413.22549	98	
414.22359	236	
415.22049	104	
418.20135	52	
422.00717	94	
422.23452	64	
423.19990	96	
423.34230	74	
429.93756	48	
437.18067	62	
453.24819	90	
455.22982	64	
458.14291	84	
464.22024	118	
465.28755	96	
488.25588	78	
491.20656	60	
492.25671	72	
506.27916	204	1+
508.24674	66	
509.25790	66	
517.24583	50	
523.28745	1360	1+
523.50679	84	
535.26836	108	
551.28438	738	1+
551.42303	66	
552.50698	52	
554.33190	70	
END IONS

###FS:    #m/z: 363.19422 #charge 2+
###MS: 2575
###MSMS: 2576
BEGIN IONS
TITLE=Cmpd 40, +MS2(363.1942), 23.0eV, 22.7min #2576
RTINSECONDS=1359.78
SCANS=2575-2576
PEPMASS=363.19422	198080
CHARGE=2+
156.18091	36	
205.07947	116	
207.07013	120	
208.15393	46	
209.15332	66	
210.10363	180	
210.14177	132	
211.12091	1394	1+
211.33491	94	
212.17085	92	
212.23781	92	
213.84671	68	
214.13100	268	1+
214.16581	102	
219.25793	58	
220.57330	36	
221.20566	42	
222.10222	4106	1+
222.22845	72	
223.23047	88	
225.13241	182	
225.86180	40	
226.08826	74	
226.13789	124	
227.12428	160	
227.68201	36	
227.97816	42	
228.03117	100	
228.08992	40	
228.14870	1278	1+
228.24931	66	
228.35655	46	
229.11395	106	
231.14721	98	
232.11279	74	
232.92904	78	
234.10656	888	1+
237.10417	74	
237.13702	300	1+
239.18345	72	
243.13878	100	
243.21310	110	
245.19848	80	
246.15413	68	
247.11894	68	
247.15422	36	
250.12967	106	
251.11109	66	
251.16857	72	
251.20154	96	
252.12741	94	
252.24676	52	
253.15543	40	
255.14259	124	
255.29327	50	
256.05078	40	
256.14062	84	
256.16950	100	
258.12531	106	
259.67888	52	
262.18603	52	
264.12820	180	
265.14056	102	
266.94920	58	
267.15252	136	
268.21529	74	
272.08803	100	
276.16053	72	
277.11378	96	
279.12641	328	1+
279.15274	58	
282.15347	56	
284.15349	88	
284.93180	106	
285.17673	80	
296.14602	386	
296.25168	78	
297.19263	112	
298.16947	196	
298.20945	124	
299.10590	52	
299.16437	102	
302.19081	748	1+
303.14870	132	
304.16356	106	
304.20553	52	
305.18157	78	
307.12624	156	
308.14345	74	
308.89972	90	
312.17018	460	1+
315.16255	72	
316.00523	88	
316.14641	52	
316.89528	90	
318.80830	44	
318.90779	74	
320.98832	88	
323.20263	100	
324.14225	306	
325.14154	196	
325.92786	36	
326.18368	152	
327.21386	48	
331.14433	78	
334.67225	106	
334.94436	62	
337.87957	96	
341.91034	78	
342.15290	58	
343.06758	48	
343.18659	190	
344.06050	116	
344.22724	66	
345.93618	36	
346.93586	78	
348.16908	68	
348.31641	64	
350.13172	66	
354.18939	144	
360.22292	52	
361.19163	104	
362.18937	70	
362.94561	88	
364.05104	102	
367.15446	82	
378.22956	294	1+
379.16834	86	
380.97296	44	
381.19304	72	
385.17351	120	
386.23333	140	
387.22683	74	
388.16335	100	
390.21824	64	
393.19624	96	
396.24333	96	
397.19899	172	
398.19676	134	
407.24939	74	
414.24072	92	
415.31982	38	
415.36284	38	
419.22749	50	
422.23131	104	
428.18655	70	
435.21535	284	1+
437.50045	54	
438.56107	84	
452.27631	62	
453.24320	64	
462.22779	102	
463.22098	52	
490.30119	62	
498.25119	120	
499.25003	50	
507.28641	166	
523.28614	748	1+
523.38153	94	
534.24845	100	
534.29038	68	
551.28397	442	1+
555.46433	74	
END IONS

###FS:    #m/z: 363.19457 #charge 2+
###MS: 2577
###MSMS: 2578
BEGIN IONS
TITLE=Cmpd 41, +MS2(363.1946), 23.0eV, 22.7min #2578
RTINSECONDS=1360.44
SCANS=2577-2578
PEPMASS=363.19457	191782
CHARGE=2+
195.09720	76	
201.10634	88	
201.69473	66	
203.09307	76	
206.12027	80	
207.07876	90	
207.13913	108	
209.14437	164	
209.62189	164	
210.10060	334	
210.14990	130	
211.12262	1078	
211.18694	154	
212.14324	168	
214.13848	94	
214.31274	72	
215.12902	98	
216.96163	86	
220.08752	112	
221.14833	98	
222.10278	5830	1+
222.17125	116	
222.28211	82	
223.17067	132	
225.12912	94	
225.16136	82	
226.62985	76	
228.14787	1708	
228.21940	138	
229.10596	80	
230.10847	72	
231.15431	112	
232.62511	170	
233.09332	72	
234.10533	1080	1+
235.21940	80	
236.12306	110	
238.13245	174	
238.17004	94	
239.65538	114	
240.15154	128	
242.08856	100	
243.14268	342	
243.19702	72	
245.13703	80	
245.17274	274	
246.16085	160	
246.19932	94	
246.97941	74	
247.12322	84	
248.95139	78	
250.13276	142	
251.12566	134	
253.62650	76	
255.17485	82	
257.14616	98	
257.17956	72	
258.19978	64	
260.91171	76	
262.09684	118	
263.12693	154	
264.12541	82	
267.15273	442	
267.30563	102	
268.14141	196	
270.12424	74	
273.96678	98	
278.14922	120	
278.19029	100	
279.12581	748	1+
279.18044	86	
283.17073	76	
284.16068	90	
285.16095	196	
289.15449	76	
292.91260	102	
296.15283	332	
296.20721	116	
297.07510	90	
297.13120	88	
297.19276	90	
298.16582	482	
298.33082	138	
302.19129	2842	1+
302.29744	70	
303.14969	74	
306.14659	110	
307.11632	168	
307.47646	74	
308.15657	90	
309.16701	116	
312.17218	214	
313.16578	242	
316.91139	192	
317.14189	100	
322.14532	82	
324.15384	164	
324.33821	74	
325.13970	144	
326.15407	108	
326.18920	70	
334.15737	68	
334.92122	86	
335.22811	90	
336.90031	80	
340.86697	98	
342.15447	98	
344.20139	86	
345.04340	102	
346.16461	76	
348.18718	168	
348.25407	78	
351.18495	74	
352.21301	94	
352.88045	108	
354.19316	80	
355.23738	102	
356.26586	88	
360.21726	254	
362.88948	96	
363.19077	66	
364.92889	100	
366.16900	116	
369.19551	102	
371.17983	72	
371.24523	66	
377.19007	90	
378.24092	102	
379.17805	96	
380.18529	102	
386.22620	460	1+
390.18752	76	
391.18247	126	
393.27117	142	
394.23379	84	
395.21363	140	
397.19294	188	
410.23913	108	
414.21924	608	1+
417.53131	66	
422.23704	178	
433.26581	86	
435.22304	308	1+
446.19676	106	
452.23944	138	
453.25601	90	
464.21726	76	
472.21738	64	
481.27555	72	
482.20479	84	
489.23125	66	
492.25604	88	
506.91119	88	
508.32032	84	
523.28831	1408	1+
523.35894	150	1+
534.24746	100	
535.24774	110	
551.28272	628	1+
551.35903	170	
END IONS

###FS:    #m/z: 363.19427 #charge 2+
###MS: 2583
###MSMS: 2584
BEGIN IONS
TITLE=Cmpd 42, +MS2(363.1943), 23.0eV, 22.7min #2584
RTINSECONDS=1363.26
SCANS=2583-2584
PEPMASS=363.19427	212964
CHARGE=2+
196.10385	76	
198.11137	132	
204.11832	138	
207.08738	88	
207.66456	30	
208.08148	82	
209.13728	118	
210.10141	110	
210.13377	174	
210.32213	84	
211.05403	52	
211.12242	720	1+
211.18349	68	
211.67564	52	
214.12442	84	
214.32058	90	
218.08112	74	
220.08208	80	
222.10218	2974	1+
222.15560	120	
222.18743	122	
223.20254	114	
223.26877	48	
224.13796	194	
225.13954	126	
226.03069	26	
226.14853	60	
228.07807	102	
228.14655	758	
228.20931	68	
228.53221	32	
229.10421	182	
229.18186	78	
229.32056	28	
230.99209	28	
231.19485	68	
233.97934	28	
234.09942	606	1+
234.13221	78	
234.72268	22	
234.95511	126	
237.11441	126	
242.12047	50	
245.17459	344	1+
246.21994	60	
246.71256	34	
247.03301	60	
248.74600	32	
251.13161	88	
251.21221	34	
258.90186	68	
262.10150	92	
262.16487	204	
267.17565	76	
269.15050	96	
271.18217	72	
278.15123	76	
279.11890	442	1+
279.15315	88	
280.17878	74	
283.14839	116	
284.16125	66	
286.13493	94	
291.00706	30	
291.13615	116	
296.14598	460	1+
297.19107	144	
300.91147	78	
302.19684	394	
302.26209	124	
303.19364	204	
303.84012	64	
307.11181	126	
308.12023	96	
311.14817	92	
315.18890	52	
318.13818	66	
324.26248	74	
325.14654	108	
327.15702	114	
332.14444	66	
336.18488	102	
341.12962	64	
345.13290	70	
367.21727	32	
371.19108	78	
371.24197	42	
380.16383	76	
381.01952	42	
381.17317	108	
386.21891	144	
394.23369	118	
395.25396	68	
396.20322	80	
398.20689	72	
403.94305	54	
405.19148	50	
413.23063	96	
414.21469	210	
414.30770	28	
415.21751	92	
420.20708	66	
423.30330	98	
432.23809	76	
433.24675	68	
445.95628	94	
453.25577	70	
463.69408	22	
471.79473	54	
509.24898	46	
516.24351	100	
523.29858	82	
535.26005	28	
551.28121	430	1+
552.41564	64	
620.62914	96	
637.30117	132	
END IONS

###FS:    #m/z: 363.19440 #charge 2+
###MS: 2586
###MSMS: 2587
BEGIN IONS
TITLE=Cmpd 43, +MS2(363.1944), 23.0eV, 22.7min #2587
RTINSECONDS=1364.4
SCANS=2586-2587
PEPMASS=363.19440	215624
CHARGE=2+
197.10014	144	
201.97440	44	
205.08416	78	
208.02497	88	
208.08444	198	
209.12660	62	
209.17136	42	
210.10123	112	
210.14637	94	
210.16685	72	
210.86849	30	
211.11802	1618	1+
212.07345	68	
212.15349	144	
212.19668	116	
213.07306	88	
213.97783	36	
214.09794	30	
215.44639	36	
216.06858	74	
220.08277	112	
221.09442	130	
221.82756	30	
222.06605	46	
222.10416	2678	1+
222.96694	22	
224.20379	38	
225.12767	210	
226.14788	28	
227.15031	86	
228.01448	44	
228.15014	718	1+
231.25581	28	
233.10948	60	
233.17919	76	
234.10110	652	
234.96863	26	
235.01972	80	
235.12117	24	
237.11347	92	
237.14038	84	
237.39379	28	
237.63445	34	
238.13285	104	
239.13827	50	
239.64974	90	
240.35266	26	
242.15040	94	
243.12600	96	
243.15511	70	
244.97261	96	
245.18688	214	
245.75928	40	
246.14541	108	
246.17312	88	
248.02865	96	
250.16747	68	
251.12920	212	
251.20259	80	
253.13246	98	
256.14026	86	
257.19291	84	
261.61850	32	
262.10633	90	
262.16469	120	
262.21942	64	
265.98355	80	
267.17082	86	
274.15354	48	
276.14319	128	
279.12051	218	
280.15446	98	
283.31539	54	
284.13403	106	
284.18261	76	
285.15983	156	
289.99744	76	
296.14459	262	
298.15623	174	
298.18714	154	
298.95708	46	
302.19381	1018	1+
302.91268	92	
303.72918	46	
304.48658	98	
307.11899	144	
307.88572	108	
308.11949	72	
311.00307	30	
312.16145	154	
313.16607	68	
314.18749	58	
316.87870	74	
316.91272	70	
316.95040	76	
320.14725	86	
320.19757	88	
320.87188	64	
320.93230	76	
322.88792	60	
323.17094	84	
325.17648	118	
325.25085	82	
326.16807	72	
326.21032	26	
326.92821	72	
329.16898	84	
336.21443	76	
340.84304	54	
344.18542	270	
351.18081	80	
354.19070	216	
360.21659	130	
362.89611	102	
363.95430	52	
366.16545	132	
368.14986	46	
378.24621	62	
380.15898	140	
386.22898	146	
386.31981	36	
387.23204	106	
390.20280	116	
395.21013	56	
398.19613	68	
400.18670	48	
413.24719	102	
414.23601	238	
415.32914	64	
418.20771	108	
435.21757	156	
453.26157	68	
463.25020	78	
464.98415	20	
465.24307	46	
506.35149	74	
507.30796	38	
508.29028	58	
523.28359	398	1+
533.27956	48	
550.78457	28	
551.27218	306	1+
551.37775	82	
552.34113	98	
553.28078	124	
605.29929	122	1+
END IONS

###FS:    #m/z: 363.19428 #charge 2+
###MS: 2592
###MSMS: 2593
BEGIN IONS
TITLE=Cmpd 44, +MS2(363.1943), 23.0eV, 22.8min #2593
RTINSECONDS=1367.15
SCANS=2592-2593
PEPMASS=363.19428	218138
CHARGE=2+
166.91915	60	
171.74816	40	
195.09256	94	
204.11838	100	
207.07494	220	
208.10195	54	
209.13826	480	1+
210.10125	88	
210.18534	106	
210.84813	50	
211.11917	2356	1+
211.19048	126	
211.24143	76	
214.12728	360	
214.15493	152	
216.13579	90	
218.09608	68	
220.07896	116	
221.11298	70	
222.05274	128	
222.10232	4788	1+
222.17916	66	
222.22722	56	
222.27807	86	
222.40230	74	
222.48903	62	
222.96402	40	
225.08223	74	
225.13716	362	
225.16625	90	
226.11533	56	
227.11845	90	
227.17879	46	
228.14645	1400	1+
228.22512	114	
229.19295	134	
229.42909	106	
230.06979	48	
230.10222	76	
234.10868	582	1+
234.16015	142	
234.96498	78	
234.99841	58	
236.10895	52	
236.13045	430	1+
237.13131	302	1+
237.21379	74	
237.91351	54	
239.63440	106	
242.67235	82	
243.13585	102	
245.20916	144	
248.92590	54	
249.09115	82	
250.10520	46	
251.12656	50	
251.16748	72	
252.14772	142	
254.12736	102	
255.05770	98	
256.15043	282	
257.18369	68	
261.10377	102	
262.10036	230	
262.27662	102	
267.16782	100	
269.17524	74	
269.21384	92	
270.17687	92	
270.76788	84	
271.08705	52	
272.13124	86	
276.13916	94	
276.26981	82	
277.04872	86	
278.96608	108	
279.11926	422	
279.18058	58	
280.12219	188	
280.65345	134	
285.16502	72	
290.00232	46	
290.16760	90	
292.85926	64	
293.15924	60	
296.15411	232	
297.15766	536	1+
302.19513	1036	1+
303.15823	88	
304.30983	40	
304.40114	72	
305.63293	56	
307.11736	74	
307.14941	124	
309.00587	92	
310.89620	96	
312.16152	78	
312.20934	72	
314.19374	62	
319.88850	96	
320.17541	106	
320.57059	46	
324.13668	178	
324.18960	124	
325.14609	78	
326.14925	216	
329.15447	136	
337.19278	74	
344.15750	94	
344.94879	72	
348.20308	80	
354.19814	80	
358.88253	74	
360.22752	84	
362.20194	106	
362.86931	44	
363.96070	60	
365.53640	92	
367.15364	78	
369.20582	84	
371.19120	58	
378.18502	82	
378.25155	80	
381.17591	58	
386.23370	154	
386.43591	84	
389.07877	50	
393.21365	98	
397.19337	146	
400.07033	72	
413.24453	88	
414.21969	214	
414.27026	78	
415.22750	120	
422.23296	86	
435.21098	144	
446.17255	66	
452.24390	244	
463.25011	94	
464.20868	150	
465.23633	66	
480.22394	50	
481.41958	54	
482.26350	60	
488.32899	398	1+
491.19495	78	
492.22572	86	
506.25325	74	
508.23783	102	
508.29043	50	
523.28576	1244	1+
523.34778	92	
523.60172	106	
524.41982	56	
525.44624	60	
534.26193	76	
535.30649	74	
538.60965	40	
551.29113	524	1+
558.23196	38	
569.29572	58	
580.29332	58	
END IONS

###FS:    #m/z: 363.19461 #charge 2+
###MS: 2594
###MSMS: 2595
BEGIN IONS
TITLE=Cmpd 45, +MS2(363.1946), 23.0eV, 22.8min #2595
RTINSECONDS=1367.81
SCANS=2594-2595
PEPMASS=363.19461	216806
CHARGE=2+
195.09001	128	
197.75097	120	
198.13105	122	
200.59331	114	
203.02129	78	
207.09097	108	
208.09021	134	
208.11937	106	
209.10791	78	
209.14000	72	
209.17971	120	
210.09713	156	
210.13744	358	
211.11900	2960	1+
211.21206	108	
212.02334	78	
214.10355	80	
217.11313	154	
218.69792	72	
219.12182	94	
220.09093	110	
220.12639	100	
221.09580	212	
222.10368	4780	1+
222.16920	414	1+
224.19128	126	
225.13383	210	
225.21675	136	
228.02638	76	
228.14488	2690	1+
228.24883	106	
228.34430	122	
228.41536	108	
229.11915	102	
229.22164	84	
231.18661	106	
232.17325	124	
233.05419	78	
233.96142	94	
234.10626	1262	1+
234.16264	120	
234.95121	76	
236.08242	134	
237.13335	472	1+
238.09680	164	
239.64073	144	
240.15617	138	
242.13177	84	
243.06223	84	
243.14686	80	
245.16482	458	1+
245.22397	100	
246.10791	78	
246.19583	188	
247.18496	70	
250.18219	106	
250.94439	82	
251.12586	186	
252.17187	98	
253.17537	74	
255.14688	158	
257.16589	228	
262.09734	286	
263.09708	154	
263.12515	126	
264.45256	90	
266.16474	114	
267.15878	408	
267.22841	96	
268.13432	156	
269.15822	88	
270.13283	70	
270.94490	102	
273.14655	104	
275.11402	84	
276.12708	98	
276.65791	104	
279.12349	752	1+
280.16988	88	
281.16343	84	
283.14895	102	
284.18879	82	
285.05980	84	
285.17438	304	
286.13345	86	
288.16784	82	
289.99370	162	
296.14737	316	
296.24326	102	
297.07434	128	
297.15443	446	1+
297.18275	222	
298.20028	160	
300.17090	96	
301.16153	74	
302.19118	1994	1+
303.15756	190	
303.39670	70	
305.13071	106	
305.80582	84	
306.12722	396	1+
307.18596	90	
312.16472	258	1+
314.19230	80	
315.25636	110	
316.92932	90	
318.13477	112	
319.18155	134	
320.14707	72	
324.14282	540	1+
324.18655	152	
326.16207	156	
326.97665	84	
327.18354	130	
334.19195	80	
335.03230	84	
338.89699	130	
339.38140	96	
340.18115	80	
341.79885	124	
342.16209	220	
344.18833	84	
344.26123	74	
344.99674	100	
346.15338	90	
346.90677	108	
351.18800	98	
352.15146	82	
354.14757	90	
354.22225	102	
361.17197	84	
361.20562	166	
362.94887	76	
363.87546	102	
365.13327	88	
367.15642	82	
368.13584	74	
369.19054	78	
371.17299	164	
372.18267	122	
373.18247	76	
378.19452	322	1+
378.22943	128	
379.23794	70	
380.93184	76	
386.22813	680	1+
390.20071	308	1+
396.21285	88	
399.19821	122	
401.96663	80	
403.25749	86	
413.14694	108	
413.22503	450	1+
415.48459	78	
420.23569	76	
421.19766	112	
422.21826	80	
423.21691	120	
445.41192	106	
463.22316	80	
464.26742	142	
489.27115	90	
506.26251	462	1+
507.28119	268	1+
523.28771	1812	1+
525.81060	102	
534.26983	168	1+
534.83713	102	
548.78599	100	
551.28191	960	1+
552.45134	98	
570.89848	80	
613.26173	218	1+
END IONS

###FS:    #m/z: 363.19426 #charge 2+
###MS: 2596
###MSMS: 2597
BEGIN IONS
TITLE=Cmpd 46, +MS2(363.1943), 23.0eV, 22.8min #2597
RTINSECONDS=1368.47
SCANS=2596-2597
PEPMASS=363.19426	220206
CHARGE=2+
195.09995	94	
205.08168	50	
206.07866	100	
207.10261	158	
208.09966	132	
209.09401	114	
209.21067	98	
210.10352	212	
210.14947	64	
210.18039	78	
211.12269	2436	1+
211.22646	142	
212.15474	144	
214.91198	50	
215.13312	116	
215.21761	60	
217.13870	102	
219.14780	88	
220.11006	74	
221.08972	64	
221.87823	64	
222.10523	3812	1+
222.24729	70	
224.17234	56	
225.09991	208	
225.15581	86	
226.12613	88	
226.69122	46	
227.15906	94	
228.15002	1026	1+
228.27688	54	
228.94402	60	
229.61080	60	
229.96997	84	
230.09383	44	
231.15330	68	
233.08642	106	
233.13895	78	
233.86852	38	
234.10087	910	1+
234.13203	204	
234.96220	60	
236.10664	136	
236.16774	72	
237.12905	116	
238.13191	166	
238.15931	96	
239.05349	80	
239.11538	84	
239.63835	88	
242.12208	168	
243.15480	60	
245.06255	78	
245.11580	40	
245.16733	406	1+
245.19660	140	
248.12764	62	
249.14230	96	
251.12713	332	1+
255.15410	60	
256.15873	110	
257.16825	48	
257.23099	98	
261.11519	64	
262.09716	130	
262.16863	98	
262.64543	58	
263.09395	92	
263.65052	72	
267.14637	472	1+
276.14497	150	
277.06571	84	
278.15091	76	
279.11971	606	
280.15290	60	
281.63058	50	
285.16230	280	
289.15750	52	
292.89461	84	
295.65535	42	
296.14820	712	1+
297.18748	312	1+
298.18580	214	1+
301.00808	98	
302.19047	1308	1+
302.24991	72	
302.30431	58	
302.58987	48	
304.22029	58	
307.11049	84	
308.14633	162	
309.88941	46	
312.17454	136	
312.24963	80	
313.91787	72	
314.20242	48	
318.19461	38	
320.19235	76	
322.14093	88	
322.19489	64	
323.16031	134	
324.14551	272	
325.14313	166	
326.16487	110	
328.15956	86	
329.07473	84	
334.85423	90	
336.05540	62	
340.18594	74	
344.18168	80	
345.86165	74	
346.20792	82	
351.18385	66	
351.22001	88	
352.13122	64	
354.13872	80	
354.19786	402	1+
354.94914	104	
355.09391	92	
360.17713	78	
360.22921	64	
362.86470	102	
363.01968	56	
363.94481	84	
368.16000	56	
370.92704	64	
371.16943	144	
372.18398	58	
377.20974	130	
378.23557	80	
381.23921	66	
384.16931	48	
386.22515	328	1+
390.20203	102	
394.20799	44	
395.21373	68	
395.25124	98	
396.24059	92	
399.19845	88	
414.22099	318	1+
421.23536	74	
422.18694	60	
423.20835	64	
429.21184	44	
432.24225	44	
433.22551	84	
435.23574	150	
446.18938	48	
452.24283	142	
454.96799	78	
463.22226	86	
482.22520	48	
506.25460	56	
506.31013	74	
508.27968	80	
508.33122	70	
510.28728	66	
523.28773	856	1+
523.36863	54	
534.34660	106	
542.97653	56	
551.27692	454	
552.27883	392	
553.05932	62	
637.37445	80	
END IONS

###FS:    #m/z: 363.19454 #charge 2+
###MS: 2605
###MSMS: 2606
BEGIN IONS
TITLE=Cmpd 47, +MS2(363.1945), 23.0eV, 22.9min #2606
RTINSECONDS=1372.9
SCANS=2605-2606
PEPMASS=363.19454	235122
CHARGE=2+
195.08944	52	
198.91518	74	
207.07992	212	
209.13770	146	
210.10707	114	
210.16928	74	
211.12229	1172	1+
211.19664	184	
213.14843	54	
214.13025	122	
219.59922	116	
219.84231	54	
220.08361	100	
222.10478	4158	1+
222.21970	94	
222.36738	54	
222.44163	82	
223.06485	90	
223.19521	122	
223.30140	48	
224.18848	106	
224.88216	64	
225.15647	102	
227.17562	94	
227.23447	120	
228.14890	1202	1+
228.26388	88	
229.75259	52	
233.95700	64	
234.11526	324	1+
234.17469	74	
234.24551	104	
234.95963	82	
237.13311	176	
238.13204	76	
242.14105	78	
242.94284	84	
245.16864	130	
245.72648	66	
246.17392	120	
247.14009	106	
250.27053	86	
251.13682	270	
252.16010	74	
256.14517	82	
257.17334	142	
261.03932	110	
261.12756	164	
262.10415	88	
262.96955	50	
263.12317	118	
264.14929	68	
265.11050	86	
266.15096	90	
266.96070	82	
267.16140	306	1+
268.11646	104	
269.14382	106	
269.96871	80	
278.15946	84	
278.92999	82	
279.12634	314	
279.17187	100	
280.13128	166	
282.10285	88	
284.99759	68	
285.16641	144	
286.46847	84	
287.13827	80	
296.15224	370	1+
296.21508	68	
297.20671	86	
298.16400	362	1+
299.92044	140	
301.15719	106	
302.19167	1648	1+
302.25432	174	
303.14394	90	
305.46645	74	
306.11985	250	1+
308.90848	90	
311.16570	78	
312.16580	234	
314.18372	148	
314.25034	60	
315.18681	76	
316.92159	68	
317.10148	94	
317.16179	60	
317.90884	56	
318.91616	78	
319.14115	92	
320.13737	74	
320.94541	58	
322.86321	110	
324.13782	268	
325.15306	112	
326.19289	64	
326.23740	88	
326.83967	116	
326.93317	50	
327.17146	70	
334.97961	70	
336.18991	78	
342.14490	74	
344.21101	92	
345.13402	64	
345.94383	60	
348.17413	64	
352.15486	82	
354.19911	106	
354.25220	72	
355.19119	100	
360.21228	152	
360.31219	106	
361.20688	90	
362.16056	68	
362.93910	60	
363.19977	74	
364.10665	94	
369.20930	88	
371.19455	172	
372.18379	74	
380.17052	66	
384.15200	62	
386.22949	154	
387.18128	88	
387.23129	210	
390.19935	66	
394.23172	168	
395.73055	60	
396.20776	66	
397.19358	144	
404.22386	74	
409.83949	64	
413.25459	66	
414.22405	198	
415.22614	100	
416.21847	94	
418.18675	88	
421.21949	62	
422.23929	52	
432.23656	100	
443.18217	102	
453.39083	62	
463.24765	74	
464.21105	92	
472.28661	60	
480.26278	66	
481.22664	72	
481.29935	76	
494.29714	68	
498.26441	90	
506.27805	86	1+
508.23443	186	1+
523.28164	1752	1+
524.46101	50	
542.90901	158	
551.27510	450	1+
551.47218	52	
552.27730	264	1+
552.38986	72	
555.18364	60	
641.31983	108	
END IONS

###FS:    #m/z: 363.19410 #charge 2+
###MS: 2619
###MSMS: 2620
BEGIN IONS
TITLE=Cmpd 48, +MS2(363.1941), 23.0eV, 23.0min #2620
RTINSECONDS=1379.96
SCANS=2619-2620
PEPMASS=363.19410	233884
CHARGE=2+
182.72243	56	
198.94180	80	
204.15302	100	
205.12601	52	
206.08099	176	
207.08187	92	
207.11005	74	
208.10694	86	
209.14020	70	
210.09853	392	
210.13212	288	
211.12170	2328	1+
211.19490	194	
211.23937	74	
212.14466	250	
214.92422	62	
216.06635	98	
217.09317	90	
217.31717	66	
220.09010	380	1+
222.03071	50	
222.10559	4622	1+
222.34414	94	
222.42971	80	
222.98885	58	
223.13833	238	
223.18153	100	
224.20555	94	
225.12948	254	1+
225.15953	114	
225.36641	90	
228.14646	1204	1+
229.10541	136	
230.15292	102	
231.01373	50	
231.17807	116	
233.12719	134	
234.10410	790	1+
235.16397	106	
236.14682	90	
237.13694	294	
238.14911	182	
238.19393	76	
242.12804	66	
242.16616	214	
245.17847	208	
246.16527	94	
247.12252	78	
247.15980	52	
249.12092	84	
250.14989	106	
251.12052	292	
252.14802	96	
252.19800	70	
256.15985	234	1+
257.23446	104	
258.17236	54	
261.12968	68	
263.12745	80	
263.25075	72	
266.22372	116	
267.15460	160	
268.14957	208	
268.95690	96	
271.08250	60	
273.74504	54	
275.16360	108	
278.16424	88	
278.23495	90	
279.11683	138	
280.12994	82	
281.14182	80	
281.44036	82	
291.09927	70	
294.15451	64	
296.14975	422	
297.15416	196	
298.16375	280	1+
302.13899	92	
302.19204	1282	1+
302.25335	104	
303.03028	140	
303.24067	106	
303.55178	116	
307.13960	78	
307.18048	106	
308.90580	82	
309.16673	68	
312.17010	60	
313.15967	144	
313.78807	64	
314.18945	74	
315.27013	82	
324.14907	312	1+
326.15920	68	
327.96617	78	
331.11612	62	
334.15629	58	
334.91585	88	
337.18762	90	
338.16782	76	
341.16000	64	
343.33568	88	
344.86952	86	
344.95333	88	
345.04086	60	
349.18920	116	
354.14979	80	
354.18765	174	
354.25167	78	
356.95193	58	
358.18800	104	
360.20437	64	
361.21671	72	
362.21000	104	
364.18550	60	
364.94860	108	
367.19383	62	
368.90125	68	
369.25181	60	
371.18836	304	1+
378.23100	52	
378.99760	80	
379.18545	98	
380.84466	136	
381.04062	52	
386.22468	206	
387.24001	156	
391.16944	84	
394.23615	212	
396.23328	160	
396.29165	60	
398.22215	56	
398.93029	72	
403.39147	142	
405.19902	124	
407.19205	98	
413.22200	490	1+
414.21950	330	1+
414.26826	206	
422.21658	98	
430.19824	64	
435.21719	86	
435.36154	90	
448.54971	98	
451.18376	92	
452.24455	160	
463.22580	68	
464.27900	80	
482.95531	84	
489.23138	76	
492.19769	62	
492.26278	112	
498.25682	70	
498.31738	66	
506.28139	516	1+
506.34481	58	
507.25310	112	
522.21470	104	
523.21763	82	
523.29357	1770	1+
523.35392	92	
523.39609	94	
534.26556	154	1+
551.28208	908	1+
654.33503	82	
714.97584	54	
END IONS

###FS:    #m/z: 363.19468 #charge 2+
###MS: 2623
###MSMS: 2624
BEGIN IONS
TITLE=Cmpd 49, +MS2(363.1947), 23.0eV, 23.0min #2624
RTINSECONDS=1381.69
SCANS=2623-2624
PEPMASS=363.19468	248524
CHARGE=2+
175.82040	124	
207.10183	92	
209.09272	122	
209.14347	98	
210.10107	258	
210.13142	234	
210.16045	118	
211.12063	2658	1+
211.19641	196	
213.15418	120	
213.60169	142	
214.18965	98	
216.56408	68	
219.09360	70	
220.09355	162	
221.74993	58	
222.10559	3574	1+
222.18962	76	
222.25721	92	
222.39477	64	
223.16627	80	
224.31813	100	
225.14107	264	
225.30702	64	
226.12662	72	
226.16350	116	
226.81789	82	
227.17479	226	
228.14677	2390	1+
228.22111	116	
228.50648	96	
229.22504	194	
234.10567	910	1+
234.36643	64	
234.55154	70	
234.95464	108	
236.08671	148	
236.11840	204	
237.15116	174	
238.09611	112	
239.13792	136	
242.11673	110	
242.17697	66	
243.15969	78	
243.23828	58	
244.00409	70	
245.16984	334	
245.20737	182	
246.19934	110	
249.10073	56	
250.12758	272	
251.04017	130	
251.12459	116	
251.21942	100	
251.26505	70	
252.14476	150	
252.96063	98	
253.15350	134	
257.17001	242	
260.17093	94	
261.14082	144	
262.09313	176	
263.12591	58	
265.14943	88	
268.13809	106	
268.17982	102	
271.13334	194	
273.19297	100	
277.16539	86	
279.12444	378	1+
279.15945	202	
280.19897	94	
281.04478	62	
281.13271	58	
282.14125	76	
283.15797	58	
289.99763	96	
290.11960	104	
292.16219	80	
296.15219	220	
297.15969	420	
298.16444	320	
298.88809	94	
299.13438	126	
299.67882	78	
300.12987	98	
302.19182	1444	1+
302.25867	88	
304.15445	74	
306.13913	162	
307.13405	148	
308.89917	80	
311.15748	58	
312.16227	272	
314.19404	74	
314.89751	76	
315.18917	62	
316.13893	108	
316.98659	66	
320.13183	96	
322.88702	92	
323.15660	178	
324.14000	592	1+
325.18944	116	
326.16150	54	
326.93967	124	
334.24809	90	
335.23401	76	
336.17556	68	
342.15862	124	
343.16173	120	
344.96711	88	
348.18901	102	
351.18990	110	
352.17474	82	
354.16900	84	
354.43611	68	
355.20177	78	
360.21849	104	
361.20464	76	
363.16352	130	
367.13974	62	
370.24955	100	
371.17616	392	1+
375.21777	102	
377.19012	84	
378.22297	120	
379.24005	108	
380.90705	58	
386.22520	308	
394.22628	100	
396.21387	78	
404.18087	88	
410.85054	68	
414.22917	384	1+
422.22965	98	
423.23435	78	
424.94733	102	
435.23394	156	
445.30757	124	
452.23914	96	
452.28096	102	
453.22206	100	
455.50542	136	1+
463.23224	60	
476.20346	118	
478.25202	72	
480.24558	92	
502.78237	62	
506.32634	98	
507.27834	202	1+
507.39134	64	
508.24245	66	
510.32206	60	
518.21327	104	
523.29360	1038	1+
523.38603	96	
524.35757	84	
534.25000	98	
535.23947	104	
551.27169	844	1+
552.33435	84	
553.31403	100	
END IONS

###FS:    #m/z: 363.19422 #charge 2+
###MS: 2631
###MSMS: 2632
BEGIN IONS
TITLE=Cmpd 50, +MS2(363.1942), 23.0eV, 23.1min #2632
RTINSECONDS=1385.55
SCANS=2631-2632
PEPMASS=363.19422	239934
CHARGE=2+
195.08926	98	
197.10383	92	
207.08635	198	
208.08869	156	
209.09743	94	
209.16749	168	
210.10285	318	
211.12093	2722	1+
211.19186	124	
211.43507	132	
214.12881	290	1+
217.08152	76	
218.31372	80	
220.08503	144	
220.90567	78	
221.13720	96	
221.92375	64	
222.06282	84	
222.10483	4818	1+
222.16470	404	
222.21861	264	
222.30220	72	
224.15819	144	
225.13209	346	
225.16347	108	
227.11906	100	
228.14888	1698	1+
228.27298	78	
230.93813	108	
231.09726	82	
231.15055	110	
231.22901	112	
232.13351	112	
234.10140	1150	1+
234.19157	120	
235.32138	150	
236.11115	130	
237.14007	140	
238.12012	112	
239.46317	184	
243.14364	106	
243.18754	82	
245.17242	182	
246.17972	112	
246.21088	94	
246.24769	78	
247.11164	208	
248.12460	198	
250.14990	86	
251.13505	312	1+
252.96926	110	
253.62918	118	
257.17595	226	
262.09572	76	
262.67155	316	
263.12568	128	
264.14642	102	
265.15474	88	
266.12625	130	
267.15796	294	
268.13451	86	
268.71960	60	
275.15439	124	
276.64627	118	
277.52404	74	
278.21615	88	
279.07060	86	
279.12089	302	
279.18887	124	
280.12946	240	
284.14598	82	
284.88228	94	
285.16103	190	
286.12551	108	
289.10508	70	
291.10398	66	
296.14743	208	
297.15851	764	1+
298.94305	70	
302.19120	1826	1+
302.28867	74	
303.22176	138	
304.16055	100	
307.13666	116	
307.21407	110	
308.90944	110	
310.16194	64	
311.15190	92	
312.16914	192	
317.12326	112	
318.95942	104	
320.23069	76	
321.24608	84	
322.15159	68	
323.16489	64	
324.14647	178	
325.15106	76	
325.68567	78	
325.94148	100	
326.15294	340	1+
328.88463	66	
331.01242	112	
334.87765	124	
335.95459	78	
338.19612	98	
339.88394	118	
342.19733	90	
343.15556	82	
343.19521	256	1+
348.16064	94	
351.20887	70	
352.19042	56	
354.21209	84	
355.18692	204	
355.94897	88	
357.89942	88	
358.95859	80	
359.20704	106	
360.20267	86	
363.14950	74	
363.22907	68	
364.15944	124	
364.92946	100	
367.13940	74	
369.20395	82	
371.18481	154	
372.20521	166	
377.24097	82	
378.24037	74	
379.18507	120	
380.17962	68	
386.23065	502	1+
387.31534	66	
388.23996	64	
390.19512	96	
394.21792	194	
394.25721	100	
395.23020	74	
397.23710	56	
404.23873	78	
406.26539	96	
413.23407	344	
414.21828	528	
414.31992	78	
421.19256	66	
422.22869	106	
422.27265	80	
423.22340	60	
424.22726	102	
435.22117	98	
446.20046	76	
452.24814	234	
457.64935	74	
481.22019	90	
481.54848	68	
506.27654	72	
507.23919	352	1+
507.33269	84	
508.23728	234	1+
523.28733	1808	1+
523.40935	76	
535.67653	66	
551.28814	720	1+
551.39861	80	
552.32293	88	
601.34599	156	1+
END IONS

###FS:    #m/z: 363.19450 #charge 2+
###MS: 2656
###MSMS: 2657
BEGIN IONS
TITLE=Cmpd 51, +MS2(363.1945), 23.0eV, 23.3min #2657
RTINSECONDS=1398.46
SCANS=2656-2657
PEPMASS=363.19450	258380
CHARGE=2+
195.32753	76	
201.10690	78	
204.79480	50	
205.07270	78	
206.70556	40	
207.13096	120	
208.09286	126	
209.15882	88	
210.10199	238	
210.13114	50	
211.11910	1612	1+
211.17914	118	
211.22147	78	
211.29869	46	
212.17227	84	
215.44904	74	
218.13863	80	
219.90982	26	
220.08694	132	
221.98395	42	
222.10367	2866	1+
222.22706	28	
222.25853	68	
222.58148	26	
222.77211	50	
224.11950	436	
225.13266	304	
225.21625	108	
226.92158	22	
227.15476	100	
228.14599	1146	1+
228.23777	82	
228.31331	56	
228.57835	36	
230.92977	60	
231.21329	40	
232.07699	86	
232.47567	26	
232.89608	28	
233.09068	98	
233.15451	84	
234.10047	664	
234.95627	36	
235.16307	92	
237.14623	100	
238.20642	86	
238.28871	24	
239.11551	70	
243.13915	196	
244.20836	88	
245.17377	74	
245.22385	76	
245.93369	22	
246.15570	200	
250.12751	138	
251.11727	148	
252.14415	66	
253.63417	88	
255.04537	70	
255.15413	88	
255.36499	84	
256.14608	86	
257.20491	90	
260.19101	88	
260.53843	40	
261.12489	72	
262.10045	132	
262.27759	26	
263.09821	62	
267.15478	126	
268.27970	52	
270.12920	56	
272.10836	98	
273.25488	98	
277.12695	112	
279.12058	326	
279.36700	28	
280.17730	104	
281.16724	78	
283.10299	80	
285.14935	56	
293.93418	44	
296.14608	196	
298.03813	22	
298.16190	438	
300.13464	92	
300.99091	54	
301.91007	36	
302.11128	34	
302.19208	686	1+
302.23626	82	
302.35884	78	
305.33573	24	
306.14169	84	
307.85356	26	
308.13423	78	
312.15752	126	
312.19064	98	
313.97671	30	
315.19017	76	
318.60003	30	
324.14073	230	1+
324.18084	72	
325.10388	132	
325.21738	58	
326.20795	40	
328.16993	132	
334.22609	54	
334.34393	60	
337.21402	44	
339.90915	92	
342.16506	74	
344.20785	88	
346.98690	30	
354.19483	66	
362.22561	84	
367.14892	54	
370.23008	100	
371.19337	26	
377.18858	56	
378.23781	84	
379.23183	90	
386.22933	200	
387.23454	178	
390.24963	112	
394.22925	72	
396.20943	130	
402.18795	78	
402.31762	22	
404.20911	82	
406.26565	76	
413.23875	70	
414.24356	82	
414.54766	62	
415.21581	88	
415.42245	20	
432.01880	162	
434.23904	48	
435.22916	196	1+
435.27395	86	
440.51514	30	
452.25655	40	
475.22433	52	
491.23052	52	
509.28653	50	
511.24315	88	
523.28335	1072	1+
524.37581	40	
524.60455	38	
535.24600	94	
551.27889	1082	1+
590.36246	112	
605.33685	100	
END IONS

###FS:    #m/z: 363.19444 #charge 2+
###MS: 2682
###MSMS: 2683
BEGIN IONS
TITLE=Cmpd 52, +MS2(363.1944), 23.0eV, 23.5min #2683
RTINSECONDS=1411.91
SCANS=2682-2683
PEPMASS=363.19444	251448
CHARGE=2+
167.82841	126	
186.57235	170	
193.08857	138	
195.08614	100	
197.61819	114	
203.62330	94	
204.11585	78	
207.09032	110	
207.13064	72	
208.11457	92	
209.13878	284	
210.09899	448	
210.14068	220	
211.12135	2392	1+
211.56936	80	
212.18408	88	
214.12981	330	
214.18920	76	
218.10760	82	
219.76424	238	
220.09005	122	
221.09383	74	
222.10436	5884	1+
222.20107	102	
225.13288	394	1+
225.27184	82	
226.17512	72	
228.14733	2474	1+
229.18150	92	
229.22915	92	
231.15161	340	1+
232.09239	130	
234.10864	776	1+
234.17758	68	
235.15493	72	
236.11183	110	
236.95015	118	
237.13720	208	
238.19298	72	
238.91989	98	
239.12733	136	
240.13474	140	
240.93272	146	
243.15871	152	
245.16763	636	1+
246.08324	102	
248.94176	88	
249.00051	84	
250.15413	76	
251.12533	220	
252.12448	98	
253.07036	94	
253.63575	204	
254.13622	154	
255.15881	106	
257.16973	142	
259.14236	78	
260.11131	98	
262.10174	72	
263.13335	176	
264.17911	82	
267.15398	168	
268.13764	178	
268.21022	86	
274.06645	90	
275.12754	106	
275.16268	116	
276.15602	100	
277.13521	116	
278.15482	92	
279.12552	712	
280.10714	114	
284.17020	72	
284.23618	68	
285.16057	318	
285.19512	88	
289.13993	112	
289.99050	126	
290.16011	80	
294.15393	80	
295.15130	80	
296.14706	600	
296.26986	84	
297.14924	320	
298.16184	208	
298.28529	82	
299.16923	116	
302.19334	1888	1+
306.13869	134	
307.12448	148	
307.88482	78	
308.12247	142	
312.20827	136	
313.16467	102	
314.19278	92	
315.19461	92	
316.11777	92	
316.19424	72	
317.17007	96	
320.18057	86	
321.89756	70	
323.09101	80	
323.13781	454	1+
323.44391	74	
323.87110	76	
324.13975	382	1+
326.16617	204	
327.18576	104	
332.19750	98	
334.88393	76	
335.16289	82	
335.26373	102	
338.92916	86	
339.20617	106	
342.16553	166	
343.19019	154	
343.99260	96	
344.13017	68	
345.93293	90	
352.16057	72	
354.16750	176	
354.20624	194	
355.17115	76	
358.93469	74	
359.16778	70	
361.20834	96	
361.42599	88	
362.94208	222	
363.16795	130	
363.33630	68	
366.15984	70	
370.16040	74	
371.17937	126	
372.19245	412	1+
378.21399	150	
386.23214	332	
387.22498	254	
390.22478	92	
391.23136	80	
393.20850	80	
394.30184	94	
395.21892	226	1+
397.18429	72	
406.18456	88	
408.20337	90	
413.24918	78	
414.21658	148	
415.22510	72	
416.23789	68	
422.21505	188	
430.86273	94	
435.22129	346	1+
436.32103	104	
452.20003	118	
464.24234	144	
481.22579	118	
506.27938	488	1+
507.27762	368	1+
508.23198	68	
517.24781	72	
523.28827	1968	1+
524.46129	74	
534.75913	112	
535.37946	78	
545.74058	88	
551.28166	1384	1+
552.34565	94	
END IONS

###FS:    #m/z: 363.19500 #charge 2+
###MS: 2719
###MSMS: 2720
BEGIN IONS
TITLE=Cmpd 53, +MS2(363.1950), 23.0eV, 23.9min #2720
RTINSECONDS=1431.25
SCANS=2719-2720
PEPMASS=363.19500	242890
CHARGE=2+
195.60377	120	
205.10745	90	
205.16283	82	
206.09374	514	1+
207.09287	326	1+
209.14437	216	
210.10494	188	
211.11779	2816	1+
211.16581	296	
212.16514	184	
213.11118	92	
213.14157	124	
213.55295	70	
214.13021	352	
214.18911	96	
214.26655	104	
217.00782	150	
220.09334	82	
221.85439	68	
222.10553	4472	1+
222.17069	78	
222.19589	154	
225.13663	396	
227.15505	206	
228.15156	1550	1+
228.21939	110	
228.30844	78	
232.63791	170	
234.10907	1168	1+
234.18831	72	
235.16469	68	
236.94395	92	
237.13385	82	
237.16641	88	
237.22947	84	
239.64359	88	
242.15351	348	1+
243.15498	250	1+
243.24545	110	
245.17005	406	
246.17180	178	
247.14740	82	
250.11738	102	
250.14812	152	
251.05607	76	
251.15217	78	
252.23459	90	
254.14923	98	
255.16256	190	
257.16373	100	
257.23092	88	
258.22133	114	
261.03179	110	
262.10200	74	
262.12330	306	1+
265.85104	68	
267.15668	216	
268.30249	92	
269.18895	88	
274.16266	206	
275.14575	82	
278.16327	118	
279.12078	232	
280.12547	144	
284.46156	150	
285.16124	70	
286.13037	98	
286.18719	112	
294.65337	86	
296.14996	288	
297.15377	238	
297.88566	104	
298.16482	124	
299.12543	106	
302.11683	82	
302.19232	1298	1+
303.11605	84	
306.15621	74	
307.10929	124	
307.19473	76	
312.18517	142	
315.18627	68	
316.15049	94	
317.09934	88	
320.94473	82	
321.18548	100	
323.15878	132	
324.13898	842	
324.28506	82	
325.11756	94	
325.19464	108	
326.14540	146	
326.17787	156	
327.16655	114	
332.15370	98	
334.87164	140	
340.87903	72	
342.15978	96	
343.20025	64	
349.85600	84	
354.18230	196	
354.23768	68	
355.26050	90	
359.22100	64	
362.93023	72	
369.22911	90	
371.18093	244	
372.22864	86	
373.20267	72	
377.21995	72	
378.23006	114	
379.19783	112	
379.30348	104	
380.17510	78	
380.24129	96	
382.20838	106	
384.17425	82	
386.22901	190	
387.11764	68	
388.23473	78	
394.23281	136	
395.22931	68	
396.21533	394	1+
397.26958	118	
398.15999	114	
405.21191	108	
413.23963	216	
414.22066	798	1+
422.25585	74	
422.65437	70	
423.22398	118	
423.28242	70	
424.22227	74	
430.23623	80	
434.22176	82	
435.22314	180	
436.21518	66	
447.16466	90	
452.25070	192	
453.13745	76	
462.35834	106	
463.20514	190	
464.21723	90	
465.26576	90	
492.28546	72	
499.47703	110	
500.48260	90	
505.27523	86	
506.25443	106	
507.30655	140	
508.23668	84	
509.24466	74	
516.23174	70	
518.22730	68	
523.29303	902	1+
523.36999	126	
524.00286	76	
525.28863	120	
525.41093	64	
535.25007	116	
551.28037	836	1+
554.54716	68	
562.29338	80	
566.80314	102	
END IONS

###FS:    #m/z: 363.19472 #charge 2+
###MS: 2741
###MSMS: 2742
BEGIN IONS
TITLE=Cmpd 54, +MS2(363.1947), 23.0eV, 24.0min #2742
RTINSECONDS=1442.59
SCANS=2741-2742
PEPMASS=363.19472	238764
CHARGE=2+
175.70592	66	
195.09761	76	
205.08567	220	1+
206.15880	286	1+
206.20962	90	
207.08535	76	
208.09832	236	
208.93458	72	
209.10160	162	
209.13587	74	
210.10081	148	
210.13536	184	
211.11861	2376	1+
211.19448	94	
211.28266	142	
213.14261	92	
214.13518	130	
215.13269	74	
217.07833	64	
220.08508	178	
220.13034	126	
221.12088	100	
222.10496	4192	1+
222.15205	526	1+
225.14506	272	
227.05590	106	
228.14866	1518	1+
229.11328	198	
231.08142	76	
234.10179	944	1+
234.18256	134	
234.94818	174	
236.13555	166	
237.13425	196	
239.12493	202	
242.12078	102	
243.15232	120	
244.14667	94	
245.16902	376	
246.14974	86	
247.09920	96	
250.13752	388	1+
251.02324	104	
251.10952	146	
253.14040	92	
254.05755	102	
254.13647	232	
255.13848	158	
257.17440	162	
259.48868	180	
261.13150	220	
262.10364	130	
263.11401	82	
263.14110	230	
265.12769	66	
266.12901	62	
267.16436	154	
267.24047	116	
268.14359	122	
269.13299	124	
271.08350	168	
271.97936	74	
275.15411	82	
279.12442	614	1+
281.16223	168	
283.14463	72	
285.17087	132	
286.08453	84	
289.95741	74	
290.91206	84	
293.13797	68	
296.15002	488	1+
297.18821	88	
298.16363	406	
300.14659	74	
302.19133	1690	1+
302.24116	122	
303.00958	112	
306.11667	382	1+
306.17297	84	
307.20453	68	
308.91376	72	
312.17584	240	1+
317.13660	84	
317.40845	92	
319.16068	106	
323.16546	68	
324.14441	390	
324.17783	284	
325.13660	186	
326.16056	96	
326.96746	90	
328.19430	114	
329.13613	78	
331.14908	190	
332.14539	110	
334.16752	94	
336.84185	102	
336.90660	136	
341.17809	76	
342.15470	92	
342.19290	88	
344.17378	62	
345.11011	94	
346.97562	74	
347.17094	72	
348.19163	62	
349.18367	104	
350.12226	86	
352.15453	92	
352.86388	90	
354.19858	160	
356.88313	76	
357.89032	74	
358.16228	104	
359.20820	62	
360.23431	86	
361.22759	172	
362.22419	62	
362.97332	86	
363.86986	70	
364.83316	96	
369.19469	92	
371.18514	138	
371.31024	78	
372.23566	134	
373.19780	64	
377.20875	64	
378.25694	66	
380.90068	86	
382.18404	72	
386.22899	696	1+
386.83775	66	
390.23935	82	
391.25158	94	
394.24395	96	
396.20739	126	
396.24865	100	
397.21273	70	
397.25390	80	
400.19049	126	
403.17383	96	
405.22133	102	
413.23111	600	1+
413.30817	100	
415.27391	72	
420.19210	68	
422.26731	70	
423.22850	70	
435.22246	522	1+
449.27376	76	
452.24894	92	
453.40031	104	
462.23005	116	
464.21116	104	
478.26156	254	1+
498.23499	70	
506.27831	200	1+
506.36314	66	
508.24954	82	
509.23880	222	
523.29169	1282	1+
550.28795	70	
551.28940	974	1+
551.45889	76	
551.57153	64	
553.44776	68	
568.74829	76	
569.29334	70	
638.35819	114	
END IONS

###FS:    #m/z: 363.19356 #charge 2+
###MS: 2787
###MSMS: 2788
BEGIN IONS
TITLE=Cmpd 55, +MS2(363.1936), 23.0eV, 24.4min #2788
RTINSECONDS=1466.77
SCANS=2787-2788
PEPMASS=363.19356	216842
CHARGE=2+
195.09631	90	
197.78420	152	
205.07485	114	
205.17034	96	
207.09353	82	
208.80469	68	
209.08226	106	
209.16946	82	
210.10916	176	
210.13321	222	
211.03633	68	
211.12347	1190	
211.18843	182	
211.22126	86	
211.26353	108	
212.14341	136	
213.12549	90	
214.12969	454	1+
214.16662	94	
214.91364	74	
218.11261	132	
218.44572	132	
222.04841	56	
222.10294	5288	1+
222.18834	304	1+
222.23459	100	
222.33159	88	
222.42276	176	
223.13288	144	
225.15615	206	
228.14648	1896	1+
228.20350	202	
231.12839	140	
234.10452	684	1+
234.94424	178	
235.07601	114	
236.11751	132	
236.24853	82	
237.08423	70	
237.13976	184	
238.12935	70	
239.12619	100	
239.64341	178	
243.16425	120	
244.95325	64	
245.16778	348	1+
248.11842	82	
250.13127	156	
250.99441	104	
251.12923	116	
251.16180	186	
253.17092	82	
256.14543	80	
257.16989	84	
258.01403	72	
261.04316	56	
262.10059	56	
262.97836	78	
263.09838	88	
264.25243	90	
267.15643	124	
277.02712	84	
278.15001	70	
279.11980	1076	1+
279.29487	56	
281.12454	74	
281.52382	56	
282.14616	90	
284.13550	70	
285.15622	96	
290.16013	86	
291.12115	82	
296.14866	568	1+
296.18425	82	
298.19042	102	
298.24044	92	
302.09456	82	
302.18930	1456	1+
302.27180	60	
308.12003	174	
308.89491	74	
309.02405	100	
312.17113	110	
313.16164	106	
314.19827	88	
314.98866	120	
315.19260	184	
318.87509	64	
318.91601	78	
321.14274	98	
321.92010	56	
322.15468	84	
323.02347	82	
324.15217	158	
325.14103	178	
326.15370	166	
326.85280	72	
327.17716	96	
329.16602	94	
330.88210	82	
335.14697	100	
336.88612	90	
342.14932	110	
343.18001	148	
344.94380	194	
345.89539	76	
347.33812	82	
349.18382	128	
352.12963	98	
352.90545	106	
353.20663	80	
354.18829	260	1+
359.18773	120	
360.22420	142	
362.20676	160	
362.87527	68	
362.98053	84	
364.16208	56	
367.19006	78	
369.19897	194	1+
371.17602	180	
371.25463	134	
372.20361	112	
373.18121	68	
376.22632	70	
377.17047	68	
378.23033	116	
380.18030	56	
386.22846	320	
388.05444	90	
388.23574	64	
391.17331	64	
394.21869	148	
397.17628	110	
398.23786	68	
410.22690	90	
414.21893	100	
415.20848	162	
422.21559	88	
422.28227	66	
424.21835	60	
429.20333	74	
435.21520	268	1+
435.25622	86	
447.23824	102	
452.24415	194	
461.21854	96	
463.21227	70	
464.25852	90	
489.24353	86	
489.62144	90	
489.99376	68	
506.26797	76	
506.36834	80	
507.29027	140	
509.25320	100	
523.28596	1800	1+
524.34389	64	
551.28106	834	1+
552.42273	56	
553.32024	88	
563.75112	102	
579.29574	74	
637.29742	96	
END IONS

###FS:    #m/z: 363.19397 #charge 2+
###MS: 2789
###MSMS: 2790
BEGIN IONS
TITLE=Cmpd 56, +MS2(363.1940), 23.0eV, 24.5min #2790
RTINSECONDS=1467.42
SCANS=2789-2790
PEPMASS=363.19397	221276
CHARGE=2+
196.10028	62	
200.90164	82	
206.08294	86	
207.44153	88	
208.08049	78	
209.13087	334	1+
210.16612	102	
210.19538	62	
211.11974	1710	1+
211.17386	190	
211.22971	140	
212.14383	168	
212.91697	72	
214.17499	126	
215.13272	92	
220.10457	126	
222.10442	4138	1+
222.21050	60	
222.31786	80	
224.12769	188	
225.13715	292	
225.17205	118	
226.16366	66	
227.15641	56	
228.14628	1552	1+
231.15863	104	
232.11286	86	
232.20820	62	
232.62915	136	
232.95764	92	
234.10357	854	1+
235.14302	98	
235.31284	68	
236.97627	80	
237.13040	248	
237.21021	90	
245.17248	62	
246.15151	278	
247.11098	90	
250.07154	106	
251.12210	188	
251.18584	148	
252.17258	96	
254.13607	108	
254.86949	70	
262.10743	144	
263.13330	302	
264.19785	102	
267.15584	90	
267.21151	100	
267.96756	102	
268.12888	72	
268.17681	76	
270.14545	92	
271.12349	94	
271.18797	72	
273.13652	60	
276.10388	68	
278.22583	98	
279.12753	264	
280.12731	202	
282.11607	72	
282.84325	92	
284.19139	70	
285.16615	274	
286.13101	72	
290.00281	70	
290.91827	98	
290.95297	82	
294.15830	86	
296.15168	874	1+
297.07068	76	
298.16786	410	1+
302.19431	1120	1+
302.27603	94	
302.94786	64	
303.15352	62	
306.12862	70	
307.11633	134	
310.90276	110	
312.16068	526	
314.19859	80	
316.95540	68	
318.31620	72	
319.27323	102	
320.22192	76	
320.96468	78	
320.99820	56	
321.14811	76	
323.17012	110	
324.14527	162	
324.19357	164	
325.16045	62	
326.15687	100	
327.17143	110	
336.82696	116	
342.15381	142	
343.17128	62	
344.92953	68	
348.17573	96	
354.15404	118	
358.95223	62	
363.15610	76	
363.37634	82	
364.92471	92	
366.02391	88	
367.02294	66	
368.14634	112	
368.21648	56	
371.17930	298	1+
371.24715	82	
378.18469	102	
378.23046	84	
378.33304	96	
379.20804	72	
379.26138	88	
380.84971	90	
386.22223	672	1+
386.31983	74	
390.19532	124	
392.20921	110	
393.22820	92	
394.22920	126	
394.31113	72	
396.21165	112	
398.20751	68	
405.00546	72	
414.23090	160	
415.23110	76	
418.20836	98	
422.23111	70	
423.21199	74	
432.22140	142	
435.21143	202	
435.30100	88	
436.22836	98	
436.41833	134	
442.24751	70	
443.17606	90	
447.23197	86	
449.24490	80	
452.25766	136	
463.28483	74	
464.21761	58	
465.25169	56	
481.25373	62	
488.24366	86	
489.24336	72	
505.28210	68	
507.29525	126	
507.38477	96	
508.23976	300	1+
523.29048	1502	1+
523.39684	82	
524.33053	58	
526.29758	66	
534.25079	88	
546.75117	74	
550.32522	56	
550.39363	74	
551.27920	1286	1+
552.35514	66	
552.47698	56	
END IONS

###FS:    #m/z: 363.19405 #charge 2+
###MS: 2793
###MSMS: 2794
BEGIN IONS
TITLE=Cmpd 57, +MS2(363.1941), 23.0eV, 24.5min #2794
RTINSECONDS=1469.16
SCANS=2793-2794
PEPMASS=363.19405	224398
CHARGE=2+
195.12339	142	
196.20990	62	
203.62454	154	
208.08807	102	
208.14456	84	
209.24185	106	
210.10108	308	
210.13954	78	
211.12127	1994	1+
211.26132	66	
214.13324	64	
215.15488	82	
216.17289	54	
217.27224	100	
218.61692	112	
219.15262	62	
220.09726	164	
221.09851	66	
221.12547	80	
222.10333	7168	1+
222.17966	136	
222.22740	132	
222.25263	98	
223.41379	94	
224.17691	96	
225.17735	54	
227.14785	86	
228.14576	1378	1+
229.21708	104	
230.10894	78	
231.12886	130	
232.11355	100	
233.09837	92	
234.10227	1502	1+
234.15149	212	
234.95027	112	
237.14078	190	
237.17052	178	
239.14168	84	
243.14298	102	
245.18283	202	
245.64012	82	
246.15967	78	
247.13610	90	
249.15543	68	
250.12593	118	
250.17475	104	
250.93090	102	
251.14068	450	1+
252.11341	62	
252.14551	338	1+
253.63051	182	
255.13492	82	
256.14159	182	
257.17553	540	1+
260.17874	66	
262.09907	212	
266.09076	90	
266.12193	96	
267.15706	320	
268.14567	176	
270.47444	84	
273.20299	122	
274.89335	72	
276.13910	116	
276.67605	128	
278.15848	82	
279.12534	620	1+
284.18199	120	
285.16477	168	
285.23325	54	
286.11332	282	1+
288.08739	84	
289.99048	100	
292.14064	86	
296.15053	522	1+
296.22033	118	
297.98087	52	
298.16692	490	1+
301.15237	54	
302.19112	1850	1+
302.25959	102	
302.29400	68	
304.19191	80	
306.15990	104	
307.11324	182	
308.90410	100	
312.16233	304	
320.94478	54	
321.92057	56	
324.14207	364	1+
324.18701	76	
324.88657	54	
326.24543	148	
327.17085	104	
332.19167	108	
336.86957	108	
338.14334	104	
339.21297	54	
340.16455	74	
340.88308	74	
344.17204	74	
348.16111	60	
352.13559	70	
352.87962	102	
354.26261	64	
360.14887	116	
360.20929	56	
362.19907	218	
362.93968	68	
363.18178	100	
363.24680	108	
363.40630	54	
363.98509	88	
365.12756	52	
366.15449	58	
368.13538	86	
369.19503	148	
372.21394	64	
374.21634	132	
377.21631	66	
378.23530	178	
378.76330	82	
379.25907	104	
380.90059	74	
381.00903	72	
384.16269	132	
386.23823	214	
387.22206	86	
390.19319	166	
394.21892	186	
396.23013	122	
397.19901	96	
403.19095	64	
412.25215	108	
414.22368	830	1+
414.47916	54	
422.21593	110	
422.25609	96	
432.23867	82	
434.22692	74	
435.22119	190	
447.21602	78	
450.19375	136	
452.24228	56	
452.29703	104	
453.24333	56	
461.21211	54	
463.21580	114	
463.26419	122	
464.21048	76	
464.35365	108	
480.25345	108	
494.40257	88	
498.23570	68	
506.26309	118	
507.28377	320	1+
508.23346	194	1+
508.28092	198	1+
508.36862	90	
517.23912	72	
523.22405	52	
523.28598	2288	1+
523.45923	92	
524.37246	62	
534.24823	58	
551.28484	936	1+
553.35027	72	
654.44788	58	
END IONS

###FS:    #m/z: 363.19469 #charge 2+
###MS: 2796
###MSMS: 2797
BEGIN IONS
TITLE=Cmpd 58, +MS2(363.1947), 23.0eV, 24.5min #2797
RTINSECONDS=1470.36
SCANS=2796-2797
PEPMASS=363.19469	218466
CHARGE=2+
195.12704	78	
206.09037	66	
207.12327	80	
209.14100	154	
209.18501	78	
210.10131	126	
210.14877	112	
211.12020	2486	1+
211.24911	136	
211.39360	106	
212.08718	82	
212.16600	118	
213.02356	74	
213.16841	138	
214.09740	102	
214.13756	118	
220.14048	90	
221.06280	98	
221.95368	84	
222.10550	3030	1+
222.16595	518	
222.27074	112	
223.30398	94	
225.14022	402	1+
225.19614	100	
225.24766	94	
228.14645	1378	1+
229.23413	76	
231.15089	80	
231.25084	102	
231.64536	120	
233.02719	100	
234.10434	300	
235.10397	188	
236.12331	178	
237.13197	172	
237.15940	126	
238.14121	130	
239.63414	118	
243.14579	86	
245.12885	102	
245.17752	100	
246.16976	214	
249.10886	74	
250.30322	76	
251.13222	132	
251.17192	82	
257.28699	70	
258.09878	102	
259.12989	76	
262.10276	258	
263.12292	104	
264.13801	80	
265.04230	126	
265.79147	78	
266.12650	78	
267.15347	302	
268.15428	174	
268.21342	132	
276.14023	180	
276.88653	110	
278.15961	92	
278.19449	90	
278.94478	78	
279.12940	652	1+
280.96499	86	
281.27394	68	
282.12760	86	
284.25484	92	
285.17384	136	
296.15353	302	
296.27836	106	
297.15761	508	1+
298.16646	332	1+
298.24444	100	
300.13330	100	
300.17088	114	
302.19112	1408	1+
303.14905	98	
307.12040	160	
310.01752	106	
310.16614	72	
312.16695	238	
314.20313	74	
315.19103	92	
321.14439	92	
321.22783	70	
322.09894	102	
323.14886	72	
324.14945	154	
325.15554	80	
326.16187	136	
326.81511	68	
327.17016	82	
334.23847	100	
335.16669	88	
336.17693	72	
337.21719	104	
340.96623	90	
342.14377	72	
342.78216	114	
343.19152	84	
343.22957	78	
344.17176	68	
344.93325	102	
345.95370	100	
350.11851	78	
352.13414	74	
352.21828	92	
355.19740	98	
359.19823	126	
360.20831	68	
362.84385	66	
362.93943	78	
363.18084	94	
370.20892	66	
371.21652	80	
372.21477	74	
373.20949	118	
376.18637	90	
380.16821	110	
380.20371	102	
382.88382	72	
386.22697	684	1+
389.23366	90	
391.18026	82	
392.17441	110	
394.21381	144	
398.20278	94	
408.22153	92	
408.84042	66	
413.23584	166	
414.22925	354	
415.25421	160	
418.19878	138	
418.26812	90	
422.29309	70	
423.23411	98	
424.21146	100	
425.23363	76	
430.20325	68	
435.22332	162	
436.21457	96	
445.21828	108	
446.20999	82	
452.26090	80	
453.25031	80	
463.27907	74	
464.22162	102	
465.25530	72	
481.26131	78	
490.31749	96	
506.25406	260	1+
508.41490	66	
509.22665	114	
510.24688	80	
523.28322	1866	1+
523.42819	126	
534.26710	106	
535.26842	148	
551.28045	1260	1+
551.40999	94	
END IONS

###FS:    #m/z: 363.19441 #charge 2+
###MS: 2839
###MSMS: 2840
BEGIN IONS
TITLE=Cmpd 59, +MS2(363.1944), 23.0eV, 24.9min #2840
RTINSECONDS=1492.91
SCANS=2839-2840
PEPMASS=363.19441	210936
CHARGE=2+
173.38132	86	
204.12971	108	
205.07623	126	
206.15718	108	
208.08390	208	
209.14197	200	
209.17781	86	
210.09442	102	
210.15616	88	
211.11903	3140	1+
211.24310	86	
211.26672	108	
211.38275	70	
213.15735	92	
215.24364	100	
217.07113	108	
218.14304	104	
222.04323	82	
222.10571	3932	1+
222.22624	94	
223.17974	96	
225.08526	74	
225.13312	420	1+
225.17578	80	
225.95238	74	
225.99629	86	
226.64857	118	
228.14442	2556	1+
228.20184	158	
231.16213	122	
232.62483	112	
233.11892	120	
234.10495	968	1+
234.96993	98	
235.09253	76	
236.91431	88	
237.13172	442	
237.19435	172	
243.13978	116	
245.17705	192	
245.23447	124	
246.18697	200	
247.16925	110	
249.96628	88	
250.93981	108	
251.13445	186	
252.12584	72	
252.16013	102	
252.96204	84	
253.16178	138	
253.63772	140	
255.16374	126	
256.13717	162	
262.10669	66	
262.14893	346	
262.65040	238	
263.10423	152	
267.15558	234	
267.19395	114	
268.20211	180	
276.14393	88	
276.91356	90	
277.12334	82	
278.17749	116	
279.07729	66	
279.12277	264	
279.22123	64	
280.12534	172	
284.17335	104	
284.20953	64	
285.17497	174	
286.19563	98	
287.19796	140	
289.12334	68	
289.69003	122	
296.15113	674	
298.17003	192	
301.17218	86	
302.19385	1454	1+
302.24324	332	
303.15444	66	
307.12378	202	
308.15822	94	
310.16611	92	
310.20757	92	
311.15768	360	1+
312.16728	206	1+
314.20684	98	
316.18843	100	
316.91401	134	
317.12885	68	
319.14708	80	
322.87771	68	
324.14650	102	
325.14800	206	
326.16136	198	
327.20048	86	
327.24880	100	
328.02776	72	
336.91002	168	
342.15309	70	
343.17049	100	
343.21335	98	
344.94736	98	
345.13905	98	
345.19219	80	
346.90562	110	
348.16663	102	
352.13335	140	
354.19065	100	
355.19702	80	
356.29198	100	
360.21444	68	
361.21590	74	
363.15050	108	
365.21077	72	
371.18779	82	
372.21308	102	
374.20195	76	
376.17244	174	
378.28180	104	
380.18913	82	
385.20783	88	
386.22797	348	1+
394.22659	172	
396.20859	372	1+
396.25567	74	
407.19282	64	
413.23118	124	
413.28210	84	
414.22019	192	
415.21965	150	
421.18777	154	
422.25340	80	
423.23837	98	
432.23736	110	
433.29231	102	
435.21221	240	
447.34051	164	1+
449.59537	96	
452.24923	120	
453.29912	78	
465.25185	80	
465.30453	76	
473.25035	74	
481.24384	66	
482.24534	94	
486.30149	72	
488.25483	78	
491.21276	98	
506.28512	102	
507.34479	100	
507.39699	74	
508.23978	156	1+
510.38318	86	
522.27394	76	
523.28680	522	
524.28635	428	
524.37818	102	
533.25291	200	1+
535.31110	164	1+
549.09314	94	
551.28296	708	1+
551.36462	180	
552.41462	76	
END IONS

###FS:    #m/z: 363.19307 #charge 2+
###MS: 2869
###MSMS: 2870
BEGIN IONS
TITLE=Cmpd 60, +MS2(363.1931), 23.0eV, 25.1min #2870
RTINSECONDS=1508.54
SCANS=2869-2870
PEPMASS=363.19307	202298
CHARGE=2+
175.36190	90	
197.52111	54	
199.10016	80	
205.08051	94	
206.10395	92	
207.08771	58	
208.08136	80	
208.11114	86	
209.09292	76	
209.15646	106	
210.10774	210	
210.87550	76	
211.11958	1544	1+
211.81291	92	
212.15721	76	
214.12306	324	
214.21589	56	
219.08673	80	
219.11712	114	
220.10828	192	
221.13216	54	
222.10582	3312	1+
222.18296	226	
222.43890	94	
222.66155	46	
223.21069	78	
224.16110	96	
224.20060	60	
224.27136	92	
225.14040	304	1+
225.16464	104	
228.14533	1822	1+
228.22832	142	
228.61739	40	
229.20100	102	
231.18919	48	
232.64484	74	
234.10165	548	
234.16405	72	
235.12214	184	
236.11438	112	
237.14076	206	
238.15724	88	
242.11321	148	
242.15699	106	
245.16858	434	
246.15112	108	
250.13294	92	
250.97289	66	
251.13039	230	
252.14143	192	
256.15832	104	
257.17365	216	
262.87981	74	
265.13692	104	
266.99973	76	
267.15566	184	
268.13893	98	
269.15054	88	
269.22002	106	
273.11498	62	
273.18994	48	
274.12792	68	
274.95465	58	
276.10424	90	
278.15120	92	
278.94450	88	
279.12723	592	
280.42485	110	
283.14412	52	
284.18693	132	
285.16158	246	
286.12521	88	
287.15718	62	
289.11273	82	
290.91102	98	
291.15426	68	
296.14970	792	1+
298.17577	180	
299.17396	76	
301.15755	98	
302.18981	1236	1+
302.44373	68	
303.50962	40	
305.15865	86	
307.11964	156	
311.14214	50	
312.16897	230	1+
312.21359	72	
315.04049	52	
318.92601	104	
320.17426	82	
324.14489	618	1+
326.26039	106	
327.17178	138	
331.15017	104	
333.14039	82	
334.12925	110	
336.19735	70	
336.98032	50	
340.89623	174	
342.14840	82	
344.19268	68	
344.95853	66	
346.13798	38	
350.03784	138	
352.89544	38	
355.18257	150	
362.85922	100	
366.26378	44	
369.20991	108	
370.00519	36	
371.17643	88	
377.17616	72	
378.20627	56	
378.29739	60	
379.26270	64	
386.22617	158	
387.23573	114	
393.16105	108	
394.21778	126	
396.24834	230	1+
397.18455	74	
397.27543	80	
398.19505	38	
405.20615	42	
413.24449	156	
413.39387	40	
414.21547	568	1+
414.27979	100	
414.42526	84	
419.35313	78	
422.21176	120	
422.25417	64	
432.23490	158	
432.29603	48	
435.23746	128	
445.20067	76	
452.25124	218	
453.24861	86	
462.22669	66	
464.23351	114	
481.21870	56	
487.25720	82	
489.24793	116	
493.31058	80	
506.25064	222	
509.25252	86	
510.24711	104	
523.28516	1518	1+
523.38772	88	
523.47598	76	
525.51204	48	
534.26564	64	
550.28979	40	
551.27806	552	1+
551.51474	68	
552.35724	114	
552.87356	38	
577.73338	58	
579.24894	104	
637.35056	50	
END IONS

###FS:    #m/z: 363.19312 #charge 2+
###MS: 2889
###MSMS: 2890
BEGIN IONS
TITLE=Cmpd 61, +MS2(363.1931), 23.0eV, 25.3min #2890
RTINSECONDS=1518.76
SCANS=2889-2890
PEPMASS=363.19312	188068
CHARGE=2+
147.63306	74	
153.43464	132	
195.09674	74	
206.08263	80	
206.12023	130	
207.08936	178	
209.13736	174	
210.10474	192	
210.12859	274	
211.12159	1806	1+
211.20223	142	
211.24267	84	
211.27127	90	
213.09870	78	
213.15637	98	
214.12762	186	
215.13276	98	
220.08490	224	
222.10471	3346	1+
224.16387	130	
225.13872	160	
226.10785	88	
228.14563	2204	1+
228.33267	108	
230.20534	68	
231.15003	94	
234.10256	1018	1+
234.23397	132	
235.17201	98	
236.12206	316	1+
237.16647	102	
241.15730	98	
241.18978	104	
242.16465	72	
243.14474	172	
244.05191	92	
245.17437	140	
246.15072	294	
246.18326	80	
247.11810	130	
251.11570	90	
251.15929	102	
252.15589	174	
253.08289	58	
255.11740	66	
255.15474	66	
256.15365	108	
257.16698	80	
257.19673	100	
258.14507	110	
261.11195	76	
262.10243	64	
264.35594	64	
265.14494	88	
267.15003	164	
268.13451	106	
268.17319	138	
276.14673	102	
278.15674	76	
279.12308	584	1+
282.11447	110	
284.15562	66	
284.99893	90	
285.17435	244	
285.24591	98	
286.13485	76	
288.98330	88	
296.14928	232	
297.05971	172	
297.14781	118	
298.14884	76	
302.14252	74	
302.19359	1146	1+
302.28912	68	
302.32675	102	
303.24996	102	
306.12664	122	
307.11390	132	
307.21747	92	
308.10611	76	
308.99312	104	
309.14837	112	
310.42039	120	
311.06402	96	
312.14468	72	
315.19583	82	
316.88876	84	
318.13218	72	
320.17503	108	
320.95386	54	
324.14187	390	
325.43072	100	
326.18056	66	
326.26407	114	
328.92661	70	
329.15264	280	
334.16160	60	
334.92549	92	
336.20152	86	
336.91806	90	
339.90001	70	
340.15660	74	
340.89824	66	
342.20263	68	
343.15038	68	
344.17854	84	
351.15973	94	
352.20272	74	
353.08177	92	
354.19591	170	
357.23490	120	
361.16516	96	
362.20405	82	
362.80022	118	
363.02527	60	
363.15984	92	
363.88000	82	
371.17533	420	1+
376.17131	74	
377.20438	66	
378.22369	90	
381.19952	90	
386.22304	170	
387.23426	140	
397.19775	166	
398.17998	70	
413.24100	72	
414.22375	276	
414.27087	88	
415.22378	184	
418.19600	72	
422.22606	82	
432.22637	118	
433.22189	82	
435.22590	116	
436.22691	62	
452.25411	160	
463.21025	62	
464.25600	86	
465.21875	78	
478.39530	76	
480.23502	82	
481.25969	80	
482.21778	88	
488.27430	68	
492.23241	88	
498.24461	56	
506.25452	180	
507.30859	62	
507.36316	58	
508.24377	172	1+
508.27329	86	
508.39191	94	
523.28986	1322	1+
524.48594	86	
525.32726	72	
534.25889	138	1+
551.27952	842	1+
551.56464	64	
552.27922	520	1+
574.08445	74	
581.34376	56	
721.88290	198	
END IONS

###FS:    #m/z: 363.19252 #charge 2+
###MS: 2937
###MSMS: 2938
BEGIN IONS
TITLE=Cmpd 62, +MS2(363.1925), 23.0eV, 25.7min #2938
RTINSECONDS=1543.93
SCANS=2937-2938
PEPMASS=363.19252	178490
CHARGE=2+
206.08560	82	
207.10846	88	
208.08513	104	
209.08968	134	
209.15626	166	
210.09859	248	
210.13483	166	
210.16586	72	
211.11952	1304	1+
212.32182	94	
215.13139	176	
220.11057	114	
220.15648	142	
221.12322	138	
221.95249	60	
222.10207	3924	1+
222.16541	116	
222.26193	44	
222.46180	48	
222.49264	64	
223.36752	54	
225.07797	50	
225.15572	70	
226.13454	128	
228.14419	1908	1+
228.25112	102	
228.34389	76	
232.11644	74	
232.14418	86	
232.92614	88	
234.10380	758	1+
235.06174	74	
236.62651	124	
237.02024	100	
237.14163	230	
238.12094	76	
243.22861	102	
244.14630	72	
245.17079	414	
246.17287	234	
250.13677	104	
251.07402	104	
251.12705	324	1+
255.17171	68	
256.11916	76	
256.16957	60	
259.13824	102	
261.11364	180	
262.09596	80	
264.14035	82	
264.99149	94	
268.14336	218	1+
271.11879	78	
271.49316	56	
273.14200	82	
276.14451	62	
278.15515	190	
279.04986	56	
279.12143	230	
280.12008	180	
284.14367	142	
284.18814	90	
285.16509	244	
285.19596	126	
289.98893	86	
290.91471	94	
290.99267	84	
294.93756	92	
296.14663	806	
297.06462	82	
298.16030	96	
299.16506	92	
302.18849	1246	1+
302.26535	150	
303.23243	70	
304.00308	72	
305.70462	60	
306.13728	136	
307.13737	164	
308.90808	130	
312.16219	130	
312.80703	106	
312.92287	82	
318.17204	64	
320.95430	66	
322.23656	96	
322.89496	84	
323.19435	102	
324.13887	164	
324.88071	122	
325.13181	102	
325.18304	100	
326.16613	192	
334.86284	70	
335.18633	78	
341.16832	94	
343.16081	52	
343.22311	76	
344.14267	76	
344.22011	82	
344.99092	128	
346.06935	82	
346.14366	106	
351.19300	58	
352.19040	188	
352.91919	84	
354.18978	286	1+
360.24884	46	
363.21343	74	
368.20990	52	
368.27179	88	
369.19452	96	
370.19824	76	
371.17701	124	
372.21831	56	
375.18326	112	
378.22805	116	
378.30083	80	
386.22897	270	1+
386.27302	180	
390.19822	64	
392.22426	60	
394.23280	72	
395.22563	286	1+
403.21582	72	
406.25285	46	
409.25082	66	
410.92900	170	
414.21616	248	
414.27889	46	
414.31769	158	
414.61072	44	
415.21641	178	
418.20167	50	
421.20400	56	
422.30321	66	
432.23078	70	
435.23073	76	
437.21472	58	
452.24316	70	
453.38968	90	
463.21062	68	
463.57808	50	
464.27794	98	
464.31783	76	
465.25714	90	
480.25720	66	
481.20745	52	
490.25330	74	
498.26403	102	
506.27587	242	1+
506.85139	48	
508.22997	66	
517.27011	58	
522.89699	46	
523.27862	1746	1+
523.34892	84	
523.60019	46	
534.25603	60	
551.18909	58	
551.28254	574	1+
551.33720	174	
554.31923	58	
END IONS

###FS:    #m/z: 391.20762 #charge 2+
###MS: 3706
###MSMS: 3707
BEGIN IONS
TITLE=Cmpd 63, +MS2(391.2076), 23.0eV, 32.5min #3707
RTINSECONDS=1952.47
SCANS=3706-3707
PEPMASS=391.20762	67424
CHARGE=2+
207.09187	86	
208.08734	106	
208.18635	72	
210.16120	58	
211.12088	116	
220.17126	100	
221.24105	48	
225.17338	56	
230.11230	132	
237.11946	76	
238.15175	122	
242.16004	72	
244.08990	78	
250.14804	104	
250.95001	54	
257.08698	52	
258.15164	72	
259.14636	68	
260.08478	100	
261.11946	310	
266.94619	134	
267.89710	46	
270.18890	104	
270.96039	74	
273.17465	108	
274.13478	112	
274.90396	102	
275.14486	106	
278.15402	172	
280.18858	78	
287.20351	76	
301.15297	64	
302.17877	80	
302.97833	32	
303.06301	32	
303.14045	1122	1+
304.55675	56	
308.91791	68	
313.14440	76	
318.92981	66	
320.16714	682	1+
320.93454	70	
321.22124	110	
321.53984	40	
326.21103	94	
329.16429	68	
331.05856	68	
331.15818	58	
332.81402	54	
336.90667	74	
338.19629	84	
341.21014	104	
343.24046	138	
353.35545	128	
358.18569	100	
360.19261	66	
363.86307	80	
365.97356	408	1+
366.08748	98	
367.93773	108	
368.86461	74	
372.86928	88	
372.91533	76	
373.21111	32	
373.90113	80	
373.97619	70	
374.21988	60	
381.24876	40	
382.93617	46	
388.23269	58	
390.27349	88	
391.13504	62	
391.19701	82	
392.20051	82	
393.17883	84	
393.28402	92	
399.22542	82	
399.26845	66	
405.25296	76	
406.26610	60	
407.22637	82	
416.22367	148	
417.24357	74	
418.25868	70	
432.25683	60	
433.24671	110	
438.26142	72	
448.25745	76	
474.23272	54	
479.23798	82	
482.37576	64	
490.32550	76	
500.28500	82	
507.30134	76	
515.22629	48	
515.29122	64	
516.31747	72	
517.29981	120	
517.45953	86	
533.30152	68	
534.29548	470	1+
534.35457	82	
551.49558	42	
559.34223	108	
561.36333	82	
562.43127	38	
577.33844	486	1+
587.32058	62	
588.33849	54	
591.31626	78	
598.35111	40	
605.32104	72	
606.34165	36	
619.33139	74	
660.39023	60	
663.43501	58	
678.36764	74	
678.53809	86	
679.37815	72	
707.50151	82	
END IONS

###FS:    #m/z: 391.20706 #charge 2+
###MS: 3717
###MSMS: 3718
BEGIN IONS
TITLE=Cmpd 64, +MS2(391.2071), 23.0eV, 32.6min #3718
RTINSECONDS=1957.87
SCANS=3717-3718
PEPMASS=391.20706	81436
CHARGE=2+
186.83998	70	
211.16745	70	
215.12753	78	
215.15859	70	
216.10014	64	
217.12848	58	
222.16383	64	
225.18800	102	
230.11387	344	1+
230.66178	146	
234.09652	82	
238.15308	72	
242.20078	66	
243.10083	76	
245.07438	54	
245.16988	44	
245.97947	100	
250.95124	136	
255.07009	88	
256.09485	106	
258.12411	124	
260.13823	54	
260.93604	68	
261.11710	180	
262.15232	98	
268.14095	40	
278.13640	102	
279.01742	76	
282.87385	82	
285.13511	50	
286.12351	84	
290.02855	96	
298.17513	90	
302.19729	88	
302.99536	70	
303.14023	1670	1+
304.92798	60	
310.26697	70	
314.14927	54	
318.67614	68	
319.17299	42	
320.16803	442	
321.17667	200	
329.11637	78	
332.80933	86	
332.85687	84	
336.20931	110	
336.80259	102	
336.94779	66	
342.96895	68	
343.23298	194	
345.97118	108	
350.87666	116	
352.94657	116	
353.24415	94	
356.03656	74	
358.16185	108	
360.21778	74	
365.09839	62	
365.97117	314	1+
368.87135	120	
370.87147	102	
372.87082	110	
372.91172	70	
375.17535	70	
390.33536	58	
391.33749	58	
392.12737	68	
399.30519	94	
400.23005	98	
405.26912	82	
405.30941	92	
406.27767	112	
406.81814	52	
407.22362	34	
416.21957	112	
416.32144	76	
416.53204	38	
421.20872	106	
426.25080	90	
433.23051	96	
434.24607	96	
435.27624	40	
441.90325	134	
448.24589	104	
450.26018	224	1+
472.28075	62	
474.25638	60	
490.28574	134	
491.26981	114	
506.31586	114	
506.45502	32	
507.41178	100	
516.27412	228	1+
520.27571	98	
523.27271	84	
533.29408	356	1+
533.35462	90	
533.39862	112	
534.29568	286	1+
551.26885	94	
551.69078	40	
552.29733	76	
559.32448	104	
560.30339	328	1+
561.30062	228	1+
561.44201	44	
576.31291	48	
577.33396	376	1+
578.39535	102	
584.31523	60	
586.27086	94	
588.33335	60	
600.34810	42	
605.31873	170	
606.34790	146	
623.35066	58	
634.39326	62	
660.36084	42	
662.40309	78	
688.37626	60	
706.35828	52	
706.47738	46	
END IONS

###FS:    #m/z: 424.15983 #charge 2+
###MS: 3894
###MSMS: 3895
BEGIN IONS
TITLE=Cmpd 65, +MS2(424.1598), 24.0eV, 34.2min #3895
RTINSECONDS=2051.32
SCANS=3894-3895
PEPMASS=424.15983	72536
CHARGE=2+
206.08490	122	
207.02446	84	
209.09639	96	
210.16221	106	
212.10692	120	
224.03799	78	
228.14019	92	
243.07430	32	
247.12941	108	
249.04905	92	
252.60895	88	
258.09816	48	
263.06589	36	
265.08108	56	
268.01878	136	
270.09717	88	
271.02096	80	
272.12043	100	
273.05691	68	
273.11909	106	
279.11440	98	
281.13080	100	
284.08798	46	
286.02464	174	
301.13248	100	
302.09177	72	
302.36205	38	
303.05674	82	
304.08448	110	
306.04334	62	
322.63039	112	
322.94651	120	
328.97292	74	
330.07372	102	
330.12558	80	
331.06121	76	
333.90731	50	
334.12126	66	
334.91569	48	
335.09696	114	
336.62209	120	
339.12253	62	
344.91733	100	
345.11778	158	
346.90129	58	
347.08322	68	
348.01027	80	
352.91205	98	
353.91874	104	
356.12243	60	
362.05889	86	
364.02496	126	
364.14383	86	
365.20338	84	
367.12169	52	
372.85487	32	
374.14401	108	
378.96392	72	
382.90740	116	
387.85558	60	
389.01407	80	
390.16128	74	
393.65311	106	
394.11686	36	
395.66240	48	
396.64896	58	
406.04166	72	
406.85660	108	
408.91440	96	
411.20555	86	
415.14021	74	
425.20581	54	
425.36626	82	
430.32557	40	
430.61033	34	
431.10138	90	
434.12591	64	
442.82420	60	
445.19317	38	
448.09776	58	
451.09890	92	
469.13070	34	
501.12862	162	
503.16752	94	
522.13940	82	
540.13250	58	
557.16911	112	
559.15549	48	
564.75302	128	
586.22621	84	
602.19063	66	
602.24819	84	
END IONS

###FS:    #m/z: 424.15974 #charge 2+
###MS: 3896
###MSMS: 3897
BEGIN IONS
TITLE=Cmpd 66, +MS2(424.1597), 24.0eV, 34.2min #3897
RTINSECONDS=2051.98
SCANS=3896-3897
PEPMASS=424.15974	72918
CHARGE=2+
197.64655	106	
204.08890	146	
212.07657	78	
224.07395	128	
225.11549	110	
238.08070	244	
240.02780	64	
242.13637	88	
243.12895	74	
244.05575	104	
247.12513	68	
252.14441	90	
253.06609	86	
260.94510	70	
262.03671	118	
264.15239	64	
267.10095	76	
268.01472	188	
270.03672	110	
274.10981	78	
274.60500	130	
277.06871	64	
279.09698	124	
280.12472	100	
280.92420	74	
281.06881	46	
283.04923	70	
286.03904	52	
287.02988	102	
287.61350	96	
288.11209	76	
292.10380	104	
301.92399	48	
306.94068	66	
310.09897	62	
312.61036	116	
314.13644	140	
314.88252	150	
321.15052	84	
322.63448	94	
323.09401	96	
326.09776	56	
330.06343	88	
332.75556	38	
335.10224	62	
336.61348	82	
341.86702	44	
342.07409	42	
345.62047	176	
348.08933	56	
349.10968	84	
359.13022	64	
362.93711	44	
364.88531	70	
365.12644	94	
365.19214	102	
366.14629	44	
368.14977	76	
368.86000	120	
373.08989	58	
373.14023	144	
377.11148	58	
381.85820	56	
382.88625	36	
383.01559	90	
387.19807	96	
388.85511	60	
394.12792	158	
395.64743	72	
402.91289	78	
403.08215	74	
414.09127	40	
415.67342	108	
420.13712	132	
423.21210	34	
424.16508	76	
448.10733	78	
458.15896	68	
461.16466	80	
502.10397	84	
512.17346	180	
530.09856	74	
559.20997	88	
576.15330	46	
END IONS

###FS:    #m/z: 424.15983 #charge 1+
###MS: 3902
###MSMS: 3903
BEGIN IONS
TITLE=Cmpd 67, +MS2(424.1598), 24.0eV, 34.2min #3903
RTINSECONDS=2054.76
SCANS=3902-3903
PEPMASS=424.15983	85534
CHARGE=1+
208.96707	66	
209.01400	94	
210.01267	108	
211.58263	88	
214.99308	74	
222.06247	76	
226.12188	84	
228.12865	56	
229.12977	102	
233.04139	92	
235.11761	138	
236.07390	86	
252.13059	110	
255.57285	130	
256.42960	66	
258.10577	78	
258.97990	34	
264.07259	166	
272.14645	114	
278.61772	124	
279.10966	76	
280.79462	32	
281.06908	74	
281.37787	42	
281.59242	40	
284.09754	56	
287.13001	78	
287.61398	294	
288.23385	120	
291.13421	108	
301.10965	34	
302.09693	88	
305.05334	82	
308.90870	92	
310.88278	76	
319.06959	28	
325.08278	70	
326.12694	72	
328.94385	240	
330.15581	56	
336.87300	60	
340.11639	56	
344.14600	78	
347.09972	38	
350.65266	126	
351.13788	86	
353.86650	76	
360.86422	76	
363.06305	50	
363.89489	84	
365.10682	30	
366.04394	28	
372.67751	58	
389.12368	40	
394.12717	102	
395.65632	92	
397.83915	62	
411.19418	118	
416.11770	186	
425.38320	52	
END IONS

###FS:    #m/z: 424.15982 #charge 2+
###MS: 3904
###MSMS: 3905
BEGIN IONS
TITLE=Cmpd 68, +MS2(424.1598), 24.0eV, 34.3min #3905
RTINSECONDS=2055.42
SCANS=3904-3905
PEPMASS=424.15982	87864
CHARGE=2+
211.10730	78	
217.09627	100	
217.19310	96	
221.05003	88	
224.03507	66	
226.07799	120	
228.14397	114	
229.04112	154	
238.12275	68	
242.11566	78	
243.98040	30	
250.95033	74	
265.61470	186	
268.02629	116	
269.01604	112	
270.22172	44	
272.12157	120	
274.11197	76	
274.60823	108	
275.06215	62	
278.07607	82	
279.01758	96	
279.60639	106	
281.07380	58	
286.02113	110	
287.62555	256	
288.00215	76	
291.13814	54	
293.06319	140	
296.61737	106	
300.62462	164	
302.09911	116	
321.87440	30	
322.12252	112	
327.94378	76	
328.07771	80	
328.86866	88	
329.06213	78	
329.81310	78	
334.08953	94	
334.93921	136	
335.10640	40	
336.13234	120	
343.12529	98	
345.12750	162	
345.62887	144	
347.10533	208	
348.07814	166	
350.61756	122	
351.15288	96	
351.93045	56	
352.11364	82	
353.23442	74	
355.36436	54	
357.05826	124	
360.83961	46	
365.10974	102	
365.17762	98	
367.17384	92	
368.11934	92	
368.88552	106	
372.12956	110	
372.64736	156	
373.63279	142	
378.40779	36	
379.26637	98	
382.86209	164	
382.90152	68	
384.85018	50	
385.15980	74	
386.16688	42	
387.13689	52	
390.88788	62	
391.10083	56	
394.12586	38	
395.13441	86	
395.65273	124	
396.98447	80	
399.12231	92	
404.86202	44	
413.14590	102	
415.15042	72	
419.11403	82	
424.18699	56	
424.65962	170	
431.08490	100	
432.09445	72	
444.10861	64	
448.16215	58	
466.16400	86	
470.19280	98	
475.15374	120	
497.71603	112	
500.14016	76	
500.20913	76	
515.17362	66	
539.18742	74	
558.19827	90	
574.24207	112	
689.48466	52	
712.35209	132	
729.25101	62	
747.26582	50	
END IONS

###FS:    #m/z: 424.16005 #charge 2+
###MS: 3906
###MSMS: 3907
BEGIN IONS
TITLE=Cmpd 69, +MS2(424.1601), 24.0eV, 34.3min #3907
RTINSECONDS=2056.09
SCANS=3906-3907
PEPMASS=424.16005	85976
CHARGE=2+
207.01002	102	
216.07574	80	
224.03211	34	
225.01435	124	
228.12546	60	
231.10546	132	
232.05934	98	
237.05904	92	
238.09071	80	
242.05440	84	
257.09618	76	
258.94210	76	
259.08298	80	
265.10609	198	
268.01238	110	
278.96532	40	
279.10411	124	
280.10551	120	
280.15555	40	
281.02498	72	
281.08633	76	
282.11499	66	
287.61427	124	
288.05588	58	
293.06508	78	
293.60345	188	
294.95010	120	
295.13100	116	
299.09905	76	
299.13763	84	
300.61845	82	
303.06405	54	
303.11074	100	
308.92173	76	
309.01869	118	
309.92041	92	
311.20516	68	
323.13700	72	
330.07825	62	
331.63033	98	
332.89512	118	
334.93046	100	
335.10257	40	
336.60993	88	
337.12487	122	
338.10950	116	
338.59759	76	
344.11247	100	
345.12295	122	
347.08050	112	
348.07124	98	
349.06102	76	
350.11581	84	
350.91341	68	
351.87362	74	
351.91766	112	
352.08810	82	
355.64104	58	
355.88489	66	
362.00858	72	
364.64036	102	
365.18392	78	
372.91039	82	
374.09354	94	
375.08434	130	
380.88706	36	
380.93570	98	
381.09940	38	
382.87894	152	
384.63100	100	
385.01879	32	
391.15244	82	
396.83290	82	
412.14973	74	
413.14542	78	
414.87097	70	
415.04384	66	
416.12960	96	
419.12375	70	
423.18237	100	
424.65741	82	
424.82091	92	
428.17284	52	
429.22626	74	
444.13033	60	
445.50888	174	
453.11479	76	
458.09005	64	
483.13139	82	
485.10321	88	
486.15427	44	
488.17924	54	
492.12474	66	
493.18161	42	
501.20849	88	
520.17483	68	
529.10640	100	
557.17128	76	
574.20839	70	
577.18922	54	
729.32168	64	
730.25647	34	
END IONS

###FS:    #m/z: 424.15982 #charge 2+
###MS: 3908
###MSMS: 3909
BEGIN IONS
TITLE=Cmpd 70, +MS2(424.1598), 24.0eV, 34.3min #3909
RTINSECONDS=2056.75
SCANS=3908-3909
PEPMASS=424.15982	87578
CHARGE=2+
206.08142	94	
210.99986	50	
215.57752	96	
226.11070	68	
228.14489	110	
230.09156	58	
236.04515	70	
241.04233	86	
243.03063	64	
244.08949	104	
246.12740	68	
252.06191	70	
252.15026	46	
257.01597	112	
257.06500	104	
257.09452	84	
258.05085	110	
265.11027	96	
266.14273	76	
267.03746	76	
268.05172	118	
271.02086	108	
274.11732	88	
275.07105	44	
275.10546	74	
278.42120	34	
280.08063	62	
280.44870	52	
281.08336	54	
285.04638	72	
285.09856	40	
286.04717	74	
291.10769	70	
291.13861	86	
292.06197	78	
295.13208	136	
298.18835	90	
300.08745	132	
302.19134	72	
302.84373	34	
304.08565	74	
308.10156	142	
309.91961	82	
310.82139	32	
313.05203	52	
313.11685	114	
316.08930	86	
317.03330	66	
321.15522	54	
321.62139	116	
322.10378	72	
322.15923	98	
322.61772	100	
324.09437	58	
330.07948	42	
331.16254	52	
333.07644	78	
334.06935	118	
334.95254	104	
337.12452	134	
338.09924	64	
339.13325	70	
340.11847	140	
345.87898	54	
347.09904	138	
347.61348	90	
348.07831	102	
349.06617	78	
349.11747	66	
352.87424	72	
352.95139	120	
354.97163	52	
355.12700	54	
355.61656	42	
355.84804	58	
356.14691	68	
356.63345	70	
363.64402	66	
365.11624	68	
365.18196	126	
365.82164	78	
366.10425	68	
366.13531	84	
367.84811	56	
368.86501	82	
373.07069	150	
373.14533	82	
373.63787	120	
377.07702	98	
377.63205	72	
378.06609	40	
382.85615	108	
382.88852	114	
384.85088	92	
389.14560	54	
390.91398	68	
394.14312	114	
396.14944	126	
402.14380	80	
406.87788	102	
407.54705	36	
416.15274	62	
418.10447	74	
424.14366	138	
424.29544	34	
424.64799	140	
425.20152	142	
427.10250	70	
430.08216	104	
441.07625	70	
442.06462	78	
444.14807	54	
445.19329	92	
448.11609	40	
455.09955	56	
456.13585	72	
460.54493	76	
485.21654	88	
502.11338	92	
503.10234	68	
522.41722	70	
544.50619	74	
560.14846	68	
574.21552	38	
574.22073	354	1+
576.21666	66	
577.15634	38	
630.14577	36	
633.17765	48	
689.26717	52	
691.69817	76	
END IONS

###FS:    #m/z: 424.16001 #charge 2+
###MS: 3910
###MSMS: 3911
BEGIN IONS
TITLE=Cmpd 71, +MS2(424.1600), 24.0eV, 34.3min #3911
RTINSECONDS=2057.4
SCANS=3910-3911
PEPMASS=424.16001	90580
CHARGE=2+
206.08090	128	
208.10268	106	
209.02144	76	
211.12503	104	
212.06843	108	
213.05986	88	
213.14425	56	
224.03115	56	
225.14857	118	
226.04324	74	
227.03968	92	
232.07647	44	
233.01750	94	
233.08834	152	
235.70241	144	
245.05365	78	
246.12312	80	
248.06508	104	
249.05333	56	
251.55128	102	
252.09550	40	
252.12690	200	
257.10827	82	
260.83561	78	
262.99424	80	
264.08948	84	
265.13184	106	
265.59813	70	
268.03187	54	
268.96016	90	
270.86167	84	
272.89798	54	
274.09996	122	
277.06396	80	
278.60147	154	
279.11782	106	
281.06999	60	
284.15894	84	
285.04704	66	
286.03348	296	
287.61867	210	
288.07228	94	
292.05774	118	
293.10517	80	
295.03113	52	
295.19807	106	
297.06053	86	
303.05166	100	
307.14816	100	
312.04590	92	
318.10090	70	
318.93013	92	
325.14446	74	
330.10331	108	
332.42158	32	
333.10679	44	
335.85278	78	
336.61136	122	
339.12887	106	
340.11621	62	
345.34134	92	
345.63063	106	
346.91905	74	
347.09650	46	
348.07004	130	
348.13309	40	
353.03640	42	
355.14174	90	
357.15744	94	
364.12524	132	
364.87212	32	
365.09877	70	
367.13126	82	
373.14907	106	
373.65833	134	
376.17661	32	
376.94934	90	
379.14438	38	
383.19901	62	
392.11926	62	
394.13879	32	
396.16325	112	
401.14297	108	
402.02868	48	
402.08153	110	
402.15124	118	
402.24747	34	
406.98393	46	
416.15634	60	
417.10053	70	
417.16341	44	
422.80495	50	
424.30597	54	
425.29802	80	
431.08923	66	
444.15396	84	
445.07202	110	
449.11311	70	
455.13926	72	
458.33387	80	
499.16353	56	
501.17174	52	
503.18542	52	
512.16208	52	
516.18060	94	
557.21218	94	
558.15007	46	
560.12942	102	
589.16698	42	
595.24484	68	
699.33744	42	
END IONS

###FS:    #m/z: 424.16015 #charge 2+
###MS: 3915
###MSMS: 3916
BEGIN IONS
TITLE=Cmpd 72, +MS2(424.1601), 24.0eV, 34.3min #3916
RTINSECONDS=2059.63
SCANS=3915-3916
PEPMASS=424.16015	108978
CHARGE=2+
197.08246	80	
197.57980	108	
204.94886	126	
224.02967	90	
227.07144	102	
239.07248	78	
250.02056	64	
252.13825	310	1+
253.94710	32	
265.62558	48	
266.11693	84	
268.01715	42	
268.05938	66	
271.05208	94	
275.08569	22	
284.07916	82	
285.77555	22	
287.66845	48	
288.14201	28	
288.40356	38	
290.07336	104	
290.99651	84	
291.13904	74	
292.03762	24	
292.88493	90	
294.94559	72	
296.61348	132	
299.06528	84	
300.61994	92	
301.11565	114	
304.12619	68	
308.88788	120	
313.04208	138	
313.27835	28	
317.89344	108	
319.15427	34	
322.11760	64	
329.06828	102	
330.06426	142	
334.20852	36	
334.32231	28	
336.62879	98	
337.11973	180	
337.29391	76	
338.92467	66	
341.11016	80	
343.09519	66	
347.08833	30	
347.53118	38	
348.06475	94	
349.06482	80	
351.63582	146	
351.93160	70	
352.89313	74	
354.91869	86	
355.20137	76	
364.89633	40	
365.18805	92	
373.15385	96	
380.89463	70	
384.89904	80	
388.89080	102	
390.88682	34	
394.12601	258	
395.65686	70	
399.07974	100	
402.10673	58	
405.91348	50	
407.17952	66	
413.10840	172	
413.18337	32	
415.08052	142	
424.15272	28	
426.09119	30	
458.15204	80	
470.14599	90	
476.26734	28	
486.17769	84	
502.12308	32	
530.16308	204	1+
576.16591	66	
END IONS

###FS:    #m/z: 424.16020 #charge 2+
###MS: 3920
###MSMS: 3921
BEGIN IONS
TITLE=Cmpd 73, +MS2(424.1602), 24.0eV, 34.4min #3921
RTINSECONDS=2061.89
SCANS=3920-3921
PEPMASS=424.16020	111990
CHARGE=2+
197.57626	154	
200.23130	64	
206.08126	272	
207.01007	90	
211.10574	128	
219.04552	116	
220.99076	86	
230.07321	94	
233.09172	202	
238.08332	38	
247.11044	60	
248.11363	68	
250.58128	138	
251.05358	236	1+
252.12482	76	
252.88178	40	
256.08499	132	
257.05207	74	
257.08324	86	
258.13651	104	
261.03892	116	
265.60233	120	
266.90952	106	
268.02414	174	
268.08691	90	
269.05407	88	
270.88799	66	
276.09443	72	
284.04280	30	
286.03964	92	
287.13830	68	
287.61780	86	
287.94178	32	
288.01333	34	
288.40220	46	
289.61202	98	
292.10654	136	
301.10829	116	
307.10164	58	
310.10470	92	
311.10960	98	
311.98450	86	
316.06060	80	
317.06536	50	
321.04874	56	
324.09972	74	
328.94300	60	
329.06687	50	
329.11476	76	
333.11283	32	
334.28701	60	
335.10041	68	
339.11968	58	
340.12924	114	
345.29320	30	
347.11016	92	
348.08072	360	1+
350.08083	80	
350.20836	78	
352.93647	40	
354.01801	34	
355.88936	56	
356.18039	74	
357.62049	90	
361.91245	64	
364.03488	84	
366.82008	48	
366.89219	72	
367.10166	68	
368.13581	72	
370.97193	70	
374.64275	108	
378.97527	86	
382.89343	30	
384.87248	76	
384.99059	82	
387.12413	102	
389.10866	142	
390.09892	66	
391.15651	102	
392.13516	66	
394.13339	104	
402.13515	104	
403.12903	74	
407.06245	88	
418.91978	64	
420.13157	48	
423.28048	80	
424.15651	100	
424.88541	40	
425.19422	122	
430.10287	82	
431.08988	78	
435.17206	76	
448.10265	158	
448.62773	36	
449.12123	94	
458.07958	86	
458.15253	76	
460.16823	74	
468.17221	70	
474.23241	60	
485.10700	66	
486.13192	66	
486.17358	84	
492.11925	98	
494.14928	98	
499.15347	88	
503.19071	62	
512.16674	96	
516.18921	150	
529.14258	58	
529.21934	66	
532.14893	96	
544.68575	32	
558.15718	58	
558.21145	54	
559.13425	32	
572.33443	76	
575.24124	74	
592.21967	42	
633.15169	66	
689.24492	122	
744.28781	314	1+
790.26653	188	1+
829.30704	370	1+
END IONS

###FS:    #m/z: 424.15997 #charge 2+
###MS: 3923
###MSMS: 3924
BEGIN IONS
TITLE=Cmpd 74, +MS2(424.1600), 24.0eV, 34.4min #3924
RTINSECONDS=2063.07
SCANS=3923-3924
PEPMASS=424.15997	114502
CHARGE=2+
197.57593	124	
200.08681	124	
212.08745	80	
216.05230	116	
219.08906	74	
221.07351	84	
228.13728	108	
232.19702	48	
238.15226	58	
241.06102	98	
243.09640	32	
248.13364	48	
250.57245	166	
252.12601	174	
265.63636	144	
268.03654	78	
268.14150	58	
270.19772	114	
271.02216	62	
274.12164	52	
275.09726	84	
276.92954	78	
279.60151	122	
280.12338	102	
281.04841	68	
283.07103	90	
288.10801	86	
289.07326	74	
299.08847	240	
300.10990	118	
302.08704	122	
303.06126	62	
306.08868	50	
308.10086	104	
313.12421	36	
319.09886	84	
320.93557	78	
322.15950	58	
323.11693	60	
325.22551	80	
327.12332	74	
332.11426	108	
332.92402	70	
334.12738	64	
336.09439	86	
338.17629	90	
338.97793	106	
339.31733	104	
341.86147	100	
344.90365	54	
346.92424	118	
347.12043	56	
348.09781	136	
350.85611	46	
352.70063	30	
355.10713	58	
364.19081	38	
364.64058	112	
365.18666	88	
366.17275	82	
366.32255	76	
369.14218	112	
369.19258	60	
378.38024	36	
381.14684	64	
382.92095	84	
384.16869	60	
387.13718	60	
389.14398	48	
390.19760	56	
393.14365	166	
396.64390	92	
399.90937	48	
400.91756	74	
401.01343	48	
401.11925	64	
407.64548	108	
412.14820	46	
415.12991	218	1+
417.14378	42	
418.10440	90	
420.91595	106	
424.66350	72	
430.12706	64	
430.28786	100	
440.16711	80	
449.11352	82	
454.28731	72	
458.07460	120	
458.19128	58	
460.14394	90	
461.12588	36	
466.11410	100	
476.11076	76	
486.14949	58	
492.14268	62	
502.11580	102	
515.19227	54	
516.18618	60	
518.97691	68	
520.16333	82	
520.24644	52	
529.19042	66	
539.98000	40	
540.13890	30	
557.18644	150	1+
615.33600	42	
756.51081	46	
END IONS

###FS:    #m/z: 424.16023 #charge 2+
###MS: 3927
###MSMS: 3928
BEGIN IONS
TITLE=Cmpd 75, +MS2(424.1602), 24.0eV, 34.4min #3928
RTINSECONDS=2064.79
SCANS=3927-3928
PEPMASS=424.16023	124276
CHARGE=2+
215.11582	92	
218.12091	26	
224.04670	90	
229.00552	96	
235.11355	166	
237.05014	104	
239.07763	128	
241.14365	66	
242.04643	110	
243.03170	60	
245.16454	82	
247.10199	118	
248.08094	82	
250.99751	76	
252.07096	74	
252.12896	130	
253.08030	66	
256.08886	134	
266.59637	84	
268.02124	132	
270.02381	50	
275.13072	94	
279.59706	38	
282.06029	68	
284.08399	114	
286.07455	74	
286.12371	62	
288.11405	138	
292.11960	152	
294.03697	78	
296.61800	92	
298.09816	80	
300.04114	120	
300.61366	160	
301.26268	64	
301.99852	148	
306.08076	74	
314.12653	140	
317.13999	38	
320.97684	96	
323.13076	74	
323.16509	60	
325.11575	52	
329.13455	120	
330.06349	116	
335.08899	70	
335.13698	96	
336.08766	98	
336.62429	102	
337.12472	154	
341.15738	80	
342.83215	70	
345.12296	226	
345.65800	112	
347.78158	34	
349.06270	110	
350.10567	56	
355.07096	54	
356.97894	102	
357.10018	96	
357.17213	74	
363.11423	70	
364.64134	108	
366.40943	46	
367.23051	38	
370.15678	100	
371.17425	44	
372.09028	46	
373.07329	100	
374.05895	84	
374.88754	40	
376.11902	76	
383.95611	88	
389.86584	68	
392.05677	70	
393.62871	100	
399.05423	122	
401.84166	26	
405.90285	26	
406.85496	74	
416.61093	40	
422.12892	50	
423.36103	64	
423.96002	52	
424.16669	122	
424.65824	96	
425.20127	74	
427.08572	60	
429.10118	50	
432.08249	76	
433.19272	76	
458.19156	78	
459.12079	42	
466.10801	38	
467.11749	52	
470.15294	78	
483.14846	42	
486.17261	70	
492.12110	82	
492.23625	104	
493.11962	28	
499.09458	42	
501.11997	122	
546.16578	74	
556.19640	70	
558.14535	82	
558.21905	34	
559.14925	74	
559.21043	70	
574.21336	104	
577.14827	34	
640.23285	54	
747.27902	62	
772.87336	56	
812.25789	194	1+
END IONS

###FS:    #m/z: 424.15985 #charge 1+
###MS: 3931
###MSMS: 3932
BEGIN IONS
TITLE=Cmpd 76, +MS2(424.1599), 24.0eV, 34.4min #3932
RTINSECONDS=2066.48
SCANS=3931-3932
PEPMASS=424.15985	126104
CHARGE=1+
199.57133	146	
217.09969	92	
224.03493	48	
224.13290	36	
228.13298	30	
239.07624	62	
240.96091	90	
242.04149	96	
251.06297	72	
256.11062	70	
260.04726	90	
265.11908	140	
265.16983	136	
268.03285	182	
269.02507	76	
270.10221	68	
271.04004	32	
271.11659	74	
274.11241	64	
278.60444	110	
279.21853	68	
282.10490	132	
286.03133	108	
287.03021	114	
287.61735	48	
288.08813	80	
288.92963	82	
291.11527	82	
294.03421	82	
294.09509	84	
298.11519	68	
299.08325	68	
300.88426	50	
303.26432	26	
305.10210	134	
309.92792	88	
310.26124	104	
313.04206	66	
314.12630	106	
315.58093	134	
321.17115	74	
321.85390	58	
322.12166	72	
322.62618	98	
329.07832	56	
329.12499	74	
330.08308	86	
332.92435	40	
334.91427	52	
335.11704	84	
337.03999	36	
341.02214	38	
346.14303	160	
347.10996	74	
348.07768	172	
348.10997	158	
349.06592	82	
349.13005	80	
350.07686	62	
352.17211	54	
354.98176	80	
364.13501	268	1+
364.88149	144	
365.18238	28	
367.12550	140	
369.13892	118	
373.11666	144	
373.83250	32	
375.09079	78	
390.60762	52	
391.17172	92	
393.00893	50	
393.40305	38	
393.73218	32	
394.85028	26	
395.14604	42	
395.45790	92	
396.15079	30	
397.83964	64	
406.89221	50	
410.90517	28	
415.16737	106	
415.66270	82	
417.09620	66	
418.09299	86	
424.16014	144	
425.12985	114	
425.20568	128	
END IONS

###FS:    #m/z: 424.16051 #charge 2+
###MS: 3934
###MSMS: 3935
BEGIN IONS
TITLE=Cmpd 77, +MS2(424.1605), 24.0eV, 34.5min #3935
RTINSECONDS=2067.66
SCANS=3934-3935
PEPMASS=424.16051	130076
CHARGE=2+
190.10333	102	
206.09172	146	
207.00251	102	
208.09576	120	
212.05318	108	
213.15670	108	
219.07076	84	
220.88833	82	
224.03735	76	
228.12468	96	
229.57523	138	
242.04179	112	
246.12325	106	
247.10207	92	
250.04596	76	
250.07845	156	
252.02219	98	
252.14270	82	
253.11396	74	
253.57383	94	
259.08518	74	
262.10106	112	
264.98742	70	
265.10359	254	
268.03392	82	
268.37041	54	
270.03295	56	
270.10341	160	
273.56533	154	
278.96375	54	
279.02148	86	
279.10156	160	
280.06776	82	
280.12403	54	
281.07412	82	
282.03412	82	
284.11031	68	
285.05304	202	
286.02160	110	
286.07459	96	
287.61303	304	
288.06428	76	
291.09672	72	
291.88855	132	
293.19782	76	
293.62979	96	
296.62164	126	
297.06164	86	
297.09301	132	
299.09743	198	
299.99593	120	
300.61857	82	
301.12354	118	
301.25251	78	
301.61141	186	
302.08819	86	
306.06866	150	
308.09284	64	
309.11967	118	
312.03938	64	
313.03836	138	
314.03342	72	
316.17272	94	
316.94349	76	
320.08373	74	
322.11865	224	
327.62158	96	
332.88909	62	
333.13406	76	
334.08049	74	
334.91613	62	
335.05913	304	1+
335.16555	54	
336.12143	72	
338.94510	90	
345.12074	224	
347.09632	100	
349.09012	118	
350.92208	88	
351.88830	50	
353.88087	72	
356.13272	126	
356.19259	88	
358.04799	58	
360.89065	94	
362.00107	152	
362.97741	68	
363.64824	66	
364.65064	106	
365.84136	100	
366.12739	152	
367.12608	166	
368.16057	78	
369.14199	82	
369.98988	64	
372.13113	114	
372.65526	192	
373.13302	142	
374.10450	94	
376.09847	116	
377.10203	176	
378.63202	80	
380.87921	106	
381.08887	78	
382.14092	100	
384.85632	74	
385.11880	94	
387.13823	72	
390.13516	104	
393.65105	108	
394.13187	78	
394.63374	116	
395.66168	94	
396.65130	126	
396.87411	54	
397.08354	96	
399.09600	74	
402.14714	142	
406.05515	84	
407.24848	68	
407.85965	88	
415.64405	130	
416.15236	98	
424.15607	108	
424.65414	82	
424.71178	44	
425.21156	126	
430.08660	92	
431.07863	70	
432.08326	52	
435.12228	68	
448.12730	158	
448.97986	58	
456.22670	60	
458.09175	84	
460.18456	52	
478.08795	76	
486.18531	82	
492.14359	66	
497.11470	90	
510.21537	66	
512.15682	78	
542.11106	82	
557.19008	70	
574.21766	130	
574.27680	62	
576.19980	62	
623.21146	46	
625.23646	198	1+
630.15949	52	
672.22357	384	1+
699.22713	92	
702.22535	68	
END IONS

###FS:    #m/z: 424.16008 #charge 2+
###MS: 3938
###MSMS: 3939
BEGIN IONS
TITLE=Cmpd 78, +MS2(424.1601), 24.0eV, 34.5min #3939
RTINSECONDS=2069.39
SCANS=3938-3939
PEPMASS=424.16008	133888
CHARGE=2+
198.60019	132	
201.13940	134	
211.10594	108	
215.19763	74	
221.10708	72	
224.05469	48	
227.57293	98	
228.12531	186	
231.08847	136	
232.08788	84	
234.11278	102	
240.02422	102	
240.05619	78	
241.06685	70	
241.10159	166	
242.03811	136	
242.60232	154	
243.13324	80	
245.15253	124	
252.13040	394	1+
253.09405	88	
254.04440	82	
255.11098	94	
257.10366	82	
257.59568	110	
258.93837	94	
262.09956	160	
264.06335	106	
265.10528	202	
268.02280	160	
271.09566	94	
273.58197	66	
274.10942	102	
274.60123	124	
278.61742	124	
279.10447	98	
280.09735	100	
282.12253	88	
284.08535	76	
286.03516	224	
287.61757	86	
288.05830	72	
288.11671	96	
291.16547	72	
292.92530	54	
293.11372	68	
300.62110	82	
303.06002	142	
304.06396	212	
304.10278	82	
307.60360	174	
308.94552	78	
309.12592	80	
309.89169	42	
312.04153	50	
313.61442	124	
314.01563	74	
314.61579	120	
320.84520	96	
323.09808	132	
323.17365	82	
326.96970	76	
327.14577	80	
327.60173	112	
329.12011	112	
330.06073	82	
333.13561	70	
334.88547	106	
335.10544	54	
336.11752	258	1+
336.60794	82	
340.12648	80	
341.12968	92	
343.62542	94	
344.63860	100	
345.37499	32	
347.11673	44	
348.08444	66	
348.12017	106	
349.11697	42	
350.09635	56	
350.66659	42	
351.12950	66	
352.88283	74	
353.10464	122	
355.61653	134	
356.21060	84	
361.04345	96	
363.64289	108	
364.13433	100	
364.89631	82	
365.14952	90	
366.15635	80	
366.93111	92	
367.14263	64	
368.02379	52	
369.14766	56	
370.09102	78	
371.18169	54	
372.64906	218	1+
373.94154	102	
375.09974	102	
376.08391	60	
378.10600	94	
379.10221	56	
380.08081	44	
380.12172	104	
382.89081	158	
384.12538	64	
385.10928	130	
387.63883	130	
389.14056	48	
390.97927	84	
392.13398	94	
394.17916	32	
395.12097	76	
397.03107	52	
397.09984	94	
402.10927	78	
402.15155	46	
403.11360	106	
407.16216	86	
410.13702	66	
411.16119	118	
415.10128	102	
415.65955	124	
416.13871	200	
417.10633	86	
424.17610	112	
424.65788	54	
447.88005	92	
448.10883	126	
449.10303	98	
451.17137	78	
501.13118	78	
502.12039	62	
517.17899	98	
521.15200	50	
527.14022	108	
540.21323	42	
556.20913	66	
564.23425	78	
576.18734	52	
585.08213	54	
613.28172	34	
617.24026	92	
643.24839	302	1+
END IONS

###FS:    #m/z: 424.16066 #charge 2+
###MS: 3940
###MSMS: 3941
BEGIN IONS
TITLE=Cmpd 79, +MS2(424.1607), 24.0eV, 34.5min #3941
RTINSECONDS=2070.04
SCANS=3940-3941
PEPMASS=424.16066	128260
CHARGE=2+
197.56787	132	
206.08566	126	
222.58147	96	
224.02694	102	
226.00870	90	
227.03055	98	
229.11039	84	
236.12246	80	
237.40299	84	
238.01888	60	
240.13818	114	
241.02985	96	
242.09031	62	
247.71190	44	
248.98276	84	
252.12788	64	
257.10004	70	
259.10016	140	
259.27263	112	
266.17676	44	
267.06341	66	
268.01649	44	
270.02974	116	
273.57420	94	
274.09202	92	
279.09618	104	
281.05142	80	
282.47351	34	
283.05381	118	
284.08681	70	
285.03757	74	
286.03101	440	1+
289.09891	44	
292.09021	42	
292.93706	92	
296.09188	82	
297.05666	48	
297.56703	60	
300.62133	176	
302.08786	34	
303.05647	100	
303.99649	80	
306.08092	64	
307.08378	36	
308.62569	102	
309.12031	102	
313.03898	76	
314.06548	62	
315.62161	114	
316.94346	62	
317.16408	60	
319.15846	110	
321.05167	82	
322.61847	74	
322.68335	36	
327.08883	64	
331.05759	66	
333.08722	172	
334.70912	66	
337.10440	162	
340.11864	50	
340.15061	100	
346.96414	74	
347.09985	110	
347.37928	54	
348.07817	136	
350.10737	40	
350.19048	70	
350.92289	40	
355.16486	38	
356.97564	40	
357.24251	68	
358.25488	86	
359.09554	52	
364.14547	100	
364.65217	116	
365.19794	54	
367.12847	84	
370.14818	186	
372.64153	72	
373.64184	210	
374.52577	46	
374.91782	44	
375.08082	72	
377.07743	58	
379.10897	92	
379.77328	76	
382.89195	106	
382.95280	46	
386.10552	46	
387.85074	80	
389.14448	146	
391.56999	34	
394.14382	76	
396.02373	102	
396.14770	36	
400.08399	38	
411.28001	86	
412.13697	82	
413.08702	128	
423.12853	70	
423.24697	84	
424.10149	46	
424.25347	120	
425.23300	66	
431.10018	74	
443.82815	114	
444.11442	108	
448.10644	124	
462.09130	84	
464.05570	82	
471.16044	74	
473.23893	104	
476.11120	68	
478.19158	88	
501.12082	54	
505.07896	54	
510.15027	88	
520.21694	82	
529.18346	52	
542.10636	74	
558.15643	76	
559.15721	80	
574.22482	472	1+
574.22705	70	
574.28902	66	
575.26501	50	
577.17641	80	
588.12819	80	
624.20371	66	
689.23663	470	1+
END IONS

###FS:    #m/z: 424.15997 #charge 2+
###MS: 3943
###MSMS: 3944
BEGIN IONS
TITLE=Cmpd 80, +MS2(424.1600), 24.0eV, 34.5min #3944
RTINSECONDS=2071.22
SCANS=3943-3944
PEPMASS=424.15997	145104
CHARGE=2+
209.01748	68	
212.06176	102	
220.07755	156	
220.77032	22	
222.09264	128	
226.05419	94	
228.14470	98	
246.11152	52	
254.06455	64	
264.12318	92	
265.10278	158	
265.14852	66	
268.02533	72	
276.12104	74	
278.94716	114	
286.01839	122	
288.89259	70	
289.60277	84	
297.05216	82	
298.09824	80	
302.09449	28	
303.06132	82	
308.89897	52	
320.85498	84	
322.11262	114	
333.07689	106	
334.06083	76	
334.65073	34	
335.17931	46	
335.88787	104	
345.63420	108	
350.09656	48	
350.50204	20	
351.15314	88	
361.07501	94	
372.63824	92	
386.24830	46	
387.12897	178	
389.09377	100	
392.08607	66	
394.12895	84	
395.11524	40	
395.65197	98	
400.89920	52	
405.96229	74	
407.10101	104	
414.92659	50	
420.06181	42	
423.28508	78	
442.64412	82	
443.16194	82	
448.12058	46	
492.13958	176	
516.16435	56	
558.13343	86	
END IONS

###FS:    #m/z: 424.16000 #charge 2+
###MS: 3947
###MSMS: 3948
BEGIN IONS
TITLE=Cmpd 81, +MS2(424.1600), 24.0eV, 34.5min #3948
RTINSECONDS=2072.92
SCANS=3947-3948
PEPMASS=424.16000	141996
CHARGE=2+
156.08990	32	
197.08605	78	
206.08206	162	
208.98737	96	
209.02523	64	
224.99105	78	
231.11308	92	
237.02368	46	
238.09980	78	
247.05534	40	
248.57307	152	
250.04083	156	
251.12152	134	
251.15077	108	
256.09746	176	
260.13958	94	
269.14697	28	
274.10260	200	
278.03049	102	
278.60956	104	
279.10111	126	
281.08326	88	
283.10319	82	
286.04394	64	
286.13226	66	
287.37937	42	
287.61534	132	
288.11140	220	
293.12157	80	
300.61902	84	
301.12735	186	
302.07198	130	
308.11052	96	
308.89956	82	
310.10856	98	
310.95082	74	
312.16147	66	
313.03508	76	
313.07011	88	
313.11653	100	
314.13798	152	
315.62653	154	
321.10505	46	
322.12311	110	
330.10634	80	
333.08797	90	
334.12163	44	
334.94506	74	
336.61885	84	
339.07079	82	
339.13374	268	1+
341.23094	36	
344.48299	38	
347.09322	182	
348.07006	136	
350.11629	166	
351.09524	98	
352.42203	34	
357.06493	86	
357.18766	98	
358.93756	82	
360.09366	64	
360.83636	78	
361.15977	64	
362.92872	52	
363.08882	40	
364.13042	34	
364.65181	86	
365.12338	118	
365.18208	80	
367.14659	64	
368.15903	102	
372.07577	88	
378.10600	98	
379.13398	136	
382.90176	60	
390.09838	86	
392.07669	118	
394.95785	114	
395.13547	82	
413.14732	98	
415.27125	30	
415.64949	80	
417.13344	62	
420.15646	94	
423.17647	76	
424.15004	110	
425.13616	90	
425.19343	62	
425.84469	80	
431.45233	28	
433.35104	36	
448.13848	28	
460.22949	46	
483.11591	56	
489.17545	54	
490.35555	40	
502.13893	30	
503.10471	86	
503.24041	80	
513.17277	88	
515.17216	130	
519.15169	44	
525.25965	100	
530.20674	56	
540.19906	76	
541.11595	54	
543.14022	48	
545.16106	74	
558.17424	48	
559.14421	90	
574.22144	64	
575.21498	62	
671.21797	66	
676.24054	62	
689.24423	84	
703.26744	60	
744.27663	492	1+
790.29177	382	1+
END IONS

###FS:    #m/z: 424.16009 #charge 2+
###MS: 3950
###MSMS: 3951
BEGIN IONS
TITLE=Cmpd 82, +MS2(424.1601), 24.0eV, 34.6min #3951
RTINSECONDS=2074.12
SCANS=3950-3951
PEPMASS=424.16009	143308
CHARGE=2+
183.99387	96	
197.60202	98	
197.85760	80	
200.13764	116	
206.02821	60	
206.08956	98	
207.00619	82	
212.06115	56	
214.56565	72	
215.09353	124	
219.09431	82	
224.03346	62	
228.12681	96	
233.10611	94	
237.12346	96	
241.02921	144	
241.06184	66	
247.10353	128	
251.06748	98	
252.07165	132	
252.11260	68	
257.08280	58	
259.09560	88	
260.08861	88	
264.12862	68	
264.98750	68	
265.09273	88	
265.59292	120	
268.01967	278	
268.05936	68	
268.09998	66	
270.02017	70	
271.10459	136	
273.08471	106	
274.10683	224	
278.60912	86	
279.03492	56	
279.60526	82	
281.04862	110	
283.11456	78	
284.09056	142	
285.04673	140	
286.02973	162	
286.09701	90	
287.04264	124	
288.58548	104	
289.01418	56	
289.06788	90	
290.10951	84	
292.90746	74	
294.02786	96	
294.80104	90	
294.92728	72	
300.61915	342	
302.10204	90	
304.04048	108	
306.08314	120	
311.06181	116	
313.04443	68	
313.60573	202	
314.02997	72	
314.93160	70	
315.59536	90	
321.11051	98	
327.03794	74	
327.09385	136	
327.61129	100	
330.04643	110	
333.08558	68	
333.87309	66	
333.96802	90	
334.06458	66	
334.93875	104	
336.12298	124	
336.22301	58	
336.60314	162	
337.11983	104	
338.13714	56	
340.12557	122	
342.17199	92	
345.11747	88	
347.10653	214	
348.08233	180	
351.05623	90	
352.13908	80	
352.88847	94	
355.13599	94	
355.90765	78	
356.60701	102	
363.69321	104	
365.11863	114	
365.18324	98	
367.63697	98	
368.14297	102	
369.83540	66	
369.96634	106	
371.06722	104	
372.64099	334	
373.10512	62	
373.89551	82	
374.08930	56	
374.14394	68	
375.08104	102	
375.15214	80	
376.11714	70	
378.09039	104	
378.90376	106	
381.84348	122	
382.89101	154	
384.15242	80	
386.85342	62	
387.15805	112	
389.93614	72	
393.14862	130	
395.64261	108	
396.89166	128	
401.91290	84	
403.15223	106	
407.81452	86	
411.16208	92	
412.14405	74	
416.10722	64	
419.11815	134	
425.16798	100	
425.21295	264	
425.26406	70	
426.85347	60	
428.11882	74	
430.09829	98	
431.20382	130	
442.85989	96	
446.09706	116	
448.11818	136	
466.10198	100	
467.12935	74	
473.07927	70	
484.13220	68	
486.15134	270	1+
493.58831	82	
501.23752	114	
504.17582	60	
513.12515	76	
515.77140	64	
518.29482	106	
533.20248	70	
537.19508	100	
543.09565	62	
557.19593	108	
559.12455	102	
574.21901	518	1+
575.22320	102	
577.16339	106	
727.26880	332	1+
732.25771	192	1+
847.29496	406	1+
END IONS

###FS:    #m/z: 424.16003 #charge 2+
###MS: 3953
###MSMS: 3954
BEGIN IONS
TITLE=Cmpd 83, +MS2(424.1600), 24.0eV, 34.6min #3954
RTINSECONDS=2075.33
SCANS=3953-3954
PEPMASS=424.16003	149996
CHARGE=2+
206.08369	186	
207.00104	254	
211.09817	60	
217.16622	70	
219.10985	114	
223.04606	56	
224.04007	88	
224.08130	72	
226.06384	68	
227.02793	126	
227.14570	86	
232.12278	100	
233.93979	78	
237.56956	104	
237.94161	122	
238.08791	90	
239.05367	92	
241.05439	134	
245.59783	62	
247.09601	76	
250.15375	82	
250.94679	66	
252.06350	66	
252.12574	374	
253.14449	66	
261.05548	106	
267.09884	102	
268.02237	174	
269.00070	190	
273.08513	54	
275.09232	80	
276.08302	120	
277.16436	86	
278.10221	82	
278.15365	92	
279.10636	200	
282.09713	88	
284.09403	102	
285.05576	158	
286.05193	90	
287.00951	72	
289.05479	62	
290.95468	108	
291.14329	100	
292.06648	76	
301.15667	76	
302.06944	122	
302.59445	134	
303.05374	124	
304.14126	80	
305.12983	108	
305.60844	82	
312.07327	72	
313.05178	104	
315.07185	68	
315.52997	134	
316.02286	126	
321.05172	60	
331.10495	66	
333.08581	54	
333.11960	76	
334.17513	88	
334.92050	82	
335.09124	174	
336.61621	164	
337.14333	106	
338.11455	122	
339.12767	60	
340.13780	90	
345.13731	140	
345.62480	92	
347.08958	216	
347.62537	118	
348.07687	248	
348.94858	56	
350.11212	118	
350.63801	188	
351.12428	120	
351.92645	132	
352.94816	80	
353.14104	98	
356.13330	104	
356.16692	114	
356.62312	90	
358.65376	132	
360.85463	72	
364.13351	310	1+
364.66835	150	
365.19231	114	
367.13889	68	
368.14737	116	
371.00083	76	
374.09756	58	
377.11308	66	
379.04796	70	
380.91091	76	
381.07020	84	
381.11567	70	
382.86985	74	
382.90788	66	
385.14084	66	
387.89143	72	
388.92796	72	
393.64307	110	
394.15061	224	
395.70906	64	
395.85011	88	
396.16896	112	
398.10620	70	
400.89833	92	
401.07612	120	
402.14043	136	
402.86423	94	
404.10643	76	
406.87606	176	
407.85208	100	
413.06645	100	
415.19955	88	
417.12298	70	
418.05557	70	
423.29628	70	
424.66302	112	
425.21193	164	
431.13251	62	
447.85891	74	
448.11290	56	
451.14930	62	
458.09226	60	
473.14157	58	
475.10206	142	
480.17705	100	
483.15595	78	
488.16745	82	
490.85710	154	
493.14025	84	
502.11978	58	
503.20498	60	
510.20128	70	
514.19707	98	
529.19182	384	1+
529.19824	62	
531.19727	116	
547.17498	60	
557.18223	56	
558.18294	128	
559.13627	72	
574.22167	906	1+
576.16237	86	
576.22420	80	
592.91020	124	
600.23330	298	1+
621.19393	60	
643.24129	318	1+
671.22486	74	
744.28604	380	1+
746.27068	354	1+
749.55608	74	
END IONS

###FS:    #m/z: 419.71940 #charge 2+
###MS: 4096
###MSMS: 4097
BEGIN IONS
TITLE=Cmpd 84, +MS2(419.7194), 23.8eV, 35.8min #4097
RTINSECONDS=2150.72
SCANS=4096-4097
PEPMASS=419.71940	22960
CHARGE=2+
221.11985	132	
230.08257	26	
230.12804	56	
242.20278	56	
249.12886	78	
255.02819	66	
258.93067	82	
267.95698	122	
275.56561	28	
299.89742	58	
303.14361	36	
320.15898	100	
336.19618	92	
336.83470	64	
336.96159	76	
337.17868	72	
340.96377	30	
350.21446	70	
360.15283	42	
360.90030	66	
363.85509	96	
364.89159	60	
374.83609	74	
376.97082	38	
377.18763	230	
378.21479	62	
390.89287	114	
392.94049	36	
396.88747	146	
419.25496	56	
431.42488	46	
448.25214	84	
462.28246	58	
491.26401	78	
498.27394	58	
499.33688	48	
525.30275	100	
541.31256	44	
547.31187	44	
564.33548	50	
565.50253	32	
590.37953	64	
591.33713	84	
594.34234	46	
618.32670	46	
622.53064	40	
629.35839	70	
634.34246	50	
635.36384	80	
648.34797	54	
663.34278	90	
719.48237	52	
735.39660	56	
763.39561	74	
END IONS

###FS:    #m/z: 419.71926 #charge 1+
###MS: 4098
###MSMS: 4099
BEGIN IONS
TITLE=Cmpd 85, +MS2(419.7193), 23.8eV, 35.9min #4099
RTINSECONDS=2151.35
SCANS=4098-4099
PEPMASS=419.71926	27762
CHARGE=1+
207.13465	58	
210.91777	40	
219.07775	106	
221.08567	82	
221.11574	64	
225.17940	108	
227.07053	100	
229.82932	38	
242.19796	76	
242.25059	118	
256.12471	54	
264.94821	118	
270.11071	112	
274.98012	76	
276.18316	122	
287.20978	128	
303.13662	80	
315.18386	82	
318.93913	52	
321.42446	44	
321.47579	38	
332.08823	24	
337.17408	104	
343.22376	64	
350.85429	146	
353.37211	48	
356.89150	94	
364.90718	68	
367.87355	78	
371.22583	102	
372.23869	64	
372.43479	28	
376.88321	82	
377.18383	294	1+
377.29674	78	
380.13499	30	
382.87635	108	
389.26791	96	
390.85760	64	
396.87686	52	
414.97195	24	
420.27515	42	
END IONS

###FS:    #m/z: 419.72026 #charge 2+
###MS: 4100
###MSMS: 4101
BEGIN IONS
TITLE=Cmpd 86, +MS2(419.7203), 23.8eV, 35.9min #4101
RTINSECONDS=2151.97
SCANS=4100-4101
PEPMASS=419.72026	36654
CHARGE=2+
230.14131	94	
242.20654	54	
250.07089	126	
257.25634	70	
286.00913	106	
298.96445	90	
300.94287	80	
302.99313	82	
303.14289	140	
309.00483	92	
317.16536	80	
319.10904	70	
322.91537	82	
349.19170	150	
350.21552	98	
353.22962	162	
361.16493	130	
372.86729	74	
377.18140	306	
378.16398	66	
386.17132	72	
395.88311	84	
395.92637	32	
398.25249	68	
402.18260	48	
402.89481	40	
403.19399	92	
419.32910	78	
427.25055	72	
436.89464	106	
450.27298	94	
459.29458	80	
462.27469	156	
463.26071	84	
478.23282	94	
490.25250	92	
490.32951	58	
508.30663	84	
546.31369	52	
565.83138	48	
573.29834	92	
573.35957	54	
590.62804	82	
592.35866	36	
598.40353	48	
619.30865	24	
634.33315	108	
662.16871	44	
END IONS

###FS:    #m/z: 419.72018 #charge 1+
###MS: 4102
###MSMS: 4103
BEGIN IONS
TITLE=Cmpd 87, +MS2(419.7202), 23.8eV, 35.9min #4103
RTINSECONDS=2152.57
SCANS=4102-4103
PEPMASS=419.72018	41212
CHARGE=1+
216.13739	88	
225.18003	112	
230.10797	120	
230.13643	100	
253.16417	56	
261.11579	42	
270.94846	54	
274.13536	110	
306.97815	54	
312.70368	44	
337.21116	94	
342.85418	66	
359.22084	98	
360.16367	90	
367.17583	28	
377.18675	418	1+
378.24958	114	
379.28377	62	
386.95097	72	
420.85942	60	
END IONS

###FS:    #m/z: 419.71938 #charge 2+
###MS: 4104
###MSMS: 4105
BEGIN IONS
TITLE=Cmpd 88, +MS2(419.7194), 23.8eV, 35.9min #4105
RTINSECONDS=2153.16
SCANS=4104-4105
PEPMASS=419.71938	60810
CHARGE=2+
148.81223	18	
159.21945	18	
197.18519	18	
225.18861	90	
230.10799	40	
240.08951	56	
242.17245	122	
249.12003	62	
254.18152	120	
290.32869	18	
292.17917	122	
303.14293	98	
310.18306	84	
331.15304	136	
336.20003	90	
356.03302	18	
360.17000	26	
374.93796	104	
376.73002	18	
376.94452	40	
377.18384	106	
378.18018	60	
394.28545	36	
450.26149	68	
460.23039	56	
463.34564	84	
463.42984	18	
500.45716	18	
564.34728	58	
573.30947	38	
582.33497	62	
591.05018	34	
591.33286	78	
618.36516	82	
619.31831	78	
634.13461	40	
634.36817	54	
635.34095	82	
653.74041	18	
815.54844	18	
END IONS

###FS:    #m/z: 419.71958 #charge 2+
###MS: 4106
###MSMS: 4107
BEGIN IONS
TITLE=Cmpd 89, +MS2(419.7196), 23.8eV, 35.9min #4107
RTINSECONDS=2153.74
SCANS=4106-4107
PEPMASS=419.71958	67496
CHARGE=2+
219.10191	96	
225.19143	98	
228.13239	84	
230.10518	32	
242.19709	70	
248.17224	68	
251.94602	86	
286.52008	18	
287.23120	44	
304.14929	52	
336.19625	82	
341.11892	46	
360.90473	94	
377.20075	64	
378.19377	88	
388.90670	18	
405.24725	78	
409.81228	18	
420.08269	18	
421.31745	54	
452.23717	18	
460.24132	82	
462.28360	86	
463.43042	42	
463.86377	52	
473.25004	94	
478.22791	100	
490.27665	196	1+
517.28694	50	
534.29206	50	
546.99941	32	
548.31268	104	
563.32751	78	
563.37506	66	
565.33011	26	
565.77064	20	
566.06527	40	
573.28580	78	
573.38469	60	
574.30225	48	
616.95485	18	
618.33190	48	
634.85072	38	
691.36857	60	
804.59148	18	
END IONS

###FS:    #m/z: 419.71920 #charge 2+
###MS: 4108
###MSMS: 4109
BEGIN IONS
TITLE=Cmpd 90, +MS2(419.7192), 23.8eV, 35.9min #4109
RTINSECONDS=2154.32
SCANS=4108-4109
PEPMASS=419.71920	84804
CHARGE=2+
202.13563	98	
214.91980	60	
219.11395	104	
221.08402	56	
225.19648	38	
230.10478	98	
230.13015	64	
242.12065	72	
242.97483	136	
245.92637	34	
247.09676	98	
256.12781	66	
288.10904	102	
303.14402	70	
304.14531	18	
324.68651	20	
335.20838	60	
342.81893	52	
350.19429	68	
360.15817	96	
373.24545	58	
377.18638	122	
382.88691	106	
382.97977	38	
405.23623	94	
405.28746	26	
448.25846	66	
452.24885	94	
462.27259	74	
465.34258	18	
474.29584	98	
491.28349	68	
503.32810	22	
534.31395	68	
547.32195	54	
573.36575	66	
573.43890	20	
575.15361	18	
590.34805	74	
591.32850	26	
592.40806	36	
592.58466	36	
601.32218	80	
601.69601	20	
635.36437	86	
662.40144	112	
664.20254	20	
740.25624	50	
779.66288	18	
788.12540	18	
END IONS

###FS:    #m/z: 419.71934 #charge 2+
###MS: 4110
###MSMS: 4111
BEGIN IONS
TITLE=Cmpd 91, +MS2(419.7193), 23.8eV, 35.9min #4111
RTINSECONDS=2154.9
SCANS=4110-4111
PEPMASS=419.71934	99350
CHARGE=2+
159.48132	18	
225.18395	82	
226.17028	158	
230.11233	146	
249.12039	88	
258.19560	18	
271.10914	80	
278.11835	94	
278.15376	76	
327.22325	116	
331.15800	102	
332.07183	18	
342.13867	52	
349.20720	78	
360.16647	80	
364.90233	100	
372.93632	98	
376.84726	20	
377.20957	98	
378.20881	80	
379.19679	74	
396.94995	66	
419.32849	98	
421.25064	56	
462.28861	58	
479.22172	76	
491.66068	18	
502.26704	54	
506.30350	70	
507.30823	130	
513.31706	40	
528.29333	52	
551.31665	18	
570.59675	18	
573.53698	52	
591.33127	104	
619.41511	96	
634.36856	76	
662.77448	36	
END IONS

###FS:    #m/z: 419.71920 #charge 2+
###MS: 4112
###MSMS: 4113
BEGIN IONS
TITLE=Cmpd 92, +MS2(419.7192), 23.8eV, 35.9min #4113
RTINSECONDS=2155.47
SCANS=4112-4113
PEPMASS=419.71920	113142
CHARGE=2+
206.15676	84	
219.20885	24	
220.11244	70	
221.08881	222	
221.33799	78	
225.17890	62	
225.23048	120	
230.11272	272	1+
231.19505	26	
266.93961	104	
286.79108	48	
292.12195	60	
303.14859	84	
304.18083	42	
328.41212	50	
331.16357	94	
346.88608	60	
353.22041	54	
360.20353	70	
364.91673	66	
370.25548	60	
371.23146	76	
377.19356	76	
377.23724	26	
404.21337	74	
429.27078	44	
442.25480	28	
446.25525	64	
460.21326	116	
500.32716	58	
515.41969	90	
546.29066	172	1+
548.17101	74	
551.31611	102	
564.39228	38	
574.32984	104	
591.34146	40	
592.33148	54	
634.35994	66	
635.42663	114	
662.35469	52	
662.40893	90	
674.38565	24	
720.63225	18	
739.82000	18	
831.34276	18	
END IONS

###FS:    #m/z: 419.71895 #charge 2+
###MS: 4114
###MSMS: 4115
BEGIN IONS
TITLE=Cmpd 93, +MS2(419.7189), 23.8eV, 35.9min #4115
RTINSECONDS=2156.04
SCANS=4114-4115
PEPMASS=419.71895	135278
CHARGE=2+
190.34273	18	
213.09163	96	
221.08471	106	
221.11497	48	
221.51295	30	
225.16454	94	
230.11171	76	
230.16883	100	
256.97371	76	
260.95491	102	
288.91608	108	
303.13883	74	
317.15426	76	
321.92901	18	
329.36947	34	
331.16324	30	
331.57673	22	
341.23591	62	
349.19404	64	
360.15930	196	
361.19436	76	
377.18808	92	
378.19395	90	
382.89136	52	
386.18349	68	
398.91274	74	
400.85749	62	
418.19577	90	
438.25416	24	
448.21920	80	
459.30696	70	
462.26009	64	
462.40745	74	
463.34644	116	
472.24507	18	
474.87841	50	
499.25813	64	
504.32901	64	
532.29446	62	
547.29901	38	
563.30018	42	
563.36194	58	
573.30508	42	
591.31309	132	
617.51593	18	
618.32465	40	
633.17447	24	
635.12845	18	
635.35365	94	
663.35567	96	
674.40735	82	
END IONS

###FS:    #m/z: 419.71887 #charge 2+
###MS: 4116
###MSMS: 4117
BEGIN IONS
TITLE=Cmpd 94, +MS2(419.7189), 23.8eV, 35.9min #4117
RTINSECONDS=2156.61
SCANS=4116-4117
PEPMASS=419.71887	156038
CHARGE=2+
145.87979	18	
205.86298	18	
212.09724	112	
221.06925	30	
221.10411	102	
232.16038	90	
235.18669	128	
249.11925	78	
268.16354	80	
307.03832	54	
332.18203	82	
333.16932	110	
334.89077	50	
336.15227	86	
348.98726	126	
352.18969	112	
353.21880	88	
360.15760	108	
377.18559	332	
414.27994	84	
461.21712	68	
463.28282	98	
499.28329	38	
529.30645	62	
547.30765	146	
548.28837	72	
573.33499	22	
590.33951	36	
591.31944	96	
592.28488	88	
593.48645	30	
605.24757	26	
618.33064	42	
634.35579	128	
634.61346	58	
635.38050	86	
636.36167	52	
643.76105	20	
662.34811	102	
662.93081	20	
682.90325	18	
706.37897	18	
END IONS

###FS:    #m/z: 419.71926 #charge 2+
###MS: 4118
###MSMS: 4119
BEGIN IONS
TITLE=Cmpd 95, +MS2(419.7193), 23.8eV, 36.0min #4119
RTINSECONDS=2157.18
SCANS=4118-4119
PEPMASS=419.71926	168284
CHARGE=2+
162.57022	18	
181.83209	18	
219.10501	94	
228.12511	56	
229.91929	24	
230.11629	78	
231.10885	62	
238.16791	50	
242.19849	158	
248.12157	80	
248.18333	84	
250.11521	120	
254.17415	70	
259.11293	74	
261.13007	24	
264.18732	56	
286.23123	20	
290.86548	114	
303.17007	114	
304.15825	110	
320.16873	96	
336.14675	62	
349.20757	94	
353.22809	62	
360.16456	54	
360.53401	24	
377.18465	308	
377.24493	88	
420.90721	54	
448.25991	72	
449.21566	34	
449.73880	18	
450.27341	38	
461.88464	26	
464.28685	20	
480.23925	42	
504.27251	68	
508.26831	34	
516.27753	72	
527.91779	18	
534.30142	40	
546.37652	24	
547.32200	66	
547.40241	86	
563.30590	42	
563.43150	62	
574.34652	46	
586.78216	128	
590.32825	40	
592.31605	96	
593.31980	74	
600.27988	100	
618.33391	62	
619.33814	72	
620.33291	54	
633.96422	18	
634.36621	82	
634.52670	46	
635.34151	98	
656.35675	80	
662.34227	54	
662.46603	84	
663.34999	246	1+
730.70563	18	
833.88878	18	
END IONS

###FS:    #m/z: 419.71927 #charge 2+
###MS: 4120
###MSMS: 4121
BEGIN IONS
TITLE=Cmpd 96, +MS2(419.7193), 23.8eV, 36.0min #4121
RTINSECONDS=2157.74
SCANS=4120-4121
PEPMASS=419.71927	199396
CHARGE=2+
211.13363	60	
214.10440	56	
219.12526	84	
220.92948	90	
221.08783	94	
225.16969	236	
226.70346	18	
230.11293	212	
238.11946	78	
239.10665	56	
242.21065	82	
247.13455	92	
248.18854	96	
252.89699	112	
253.18195	120	
258.05392	28	
259.14611	58	
264.14514	106	
274.19577	82	
278.13603	72	
296.16193	54	
303.13997	232	
320.16006	132	
324.61081	18	
328.90229	68	
343.23338	108	
344.82529	18	
349.20559	64	
353.04591	82	
354.19770	100	
359.35065	24	
361.04517	18	
361.17984	82	
367.19849	64	
371.22947	104	
376.28938	24	
377.20498	106	
377.56619	28	
378.92053	56	
387.65979	42	
388.23791	80	
391.91615	18	
397.23057	92	
414.30697	52	
421.11673	18	
431.66418	106	
431.74817	24	
431.92816	36	
448.22586	156	
448.58119	18	
451.27788	74	
462.27712	126	
471.27011	34	
473.24393	96	
481.83035	126	
490.28104	110	
491.28173	42	
498.99426	48	
499.84640	20	
500.26856	72	
531.25386	118	
534.29492	48	
545.28543	82	
547.29444	134	
591.31585	124	
618.34522	58	
619.31732	70	
630.34679	50	
634.35876	148	1+
662.35112	54	
663.34888	60	
760.59185	18	
END IONS

###FS:    #m/z: 438.69342 #charge 2+
###MS: 4122
###MSMS: 4123
BEGIN IONS
TITLE=Cmpd 97, +MS2(438.6934), 24.5eV, 36.0min #4123
RTINSECONDS=2158.36
SCANS=4122-4123
PEPMASS=438.69342	17402
CHARGE=2+
228.08589	88	
242.94227	76	
244.06130	92	
245.87281	108	
260.05053	60	
261.06503	64	
289.03217	78	
312.58762	54	
319.79754	60	
323.09410	82	
324.10893	50	
330.84838	70	
332.93953	66	
336.91205	82	
349.16291	74	
351.85908	68	
360.85527	48	
364.95277	60	
368.89309	448	
369.16829	114	
372.80442	76	
377.18863	68	
378.86589	208	
379.86547	96	
380.90105	66	
383.53482	40	
386.89952	74	
388.90643	64	
391.11526	96	
394.93234	78	
396.16733	32	
396.87233	230	
402.98840	102	
412.12764	60	
414.91106	50	
420.84792	56	
421.82965	64	
422.19087	82	
423.12236	80	
438.93950	82	
439.15423	50	
439.84648	104	
440.20501	64	
509.21760	54	
538.23197	38	
543.21422	42	
612.24658	66	
END IONS

###FS:    #m/z: 419.71878 #charge 2+
###MS: 4124
###MSMS: 4125
BEGIN IONS
TITLE=Cmpd 98, +MS2(419.7188), 23.8eV, 36.0min #4125
RTINSECONDS=2158.97
SCANS=4124-4125
PEPMASS=419.71878	241716
CHARGE=2+
208.14516	132	
219.12898	18	
221.11938	70	
222.10812	132	
225.16753	70	
225.19506	102	
228.05769	20	
230.11321	42	
230.80659	42	
249.11604	90	
250.17492	88	
253.07315	58	
254.16519	94	
255.89880	28	
258.10315	102	
268.15845	86	
270.11119	52	
278.14338	22	
303.14492	90	
335.15585	68	
349.18929	36	
350.22525	108	
353.21923	78	
354.89480	130	
359.88848	20	
360.16651	120	
366.96163	94	
371.22827	112	
374.25203	40	
377.18767	354	
377.25835	54	
378.20226	154	
379.21699	70	
394.21771	94	
396.27021	38	
412.22443	110	
415.70224	18	
417.17193	60	
430.22648	30	
433.20870	88	
436.32864	38	
442.28481	66	
444.67419	18	
445.26663	66	
448.23347	80	
456.23889	58	
478.22762	104	
490.25937	74	
507.29391	120	
520.30106	50	
529.28748	60	
532.24097	76	
563.38755	30	
564.45361	52	
573.30288	68	
583.30481	74	
587.30276	64	
591.32789	64	
610.35351	52	
620.30041	46	
634.35720	66	
635.35546	44	
636.38740	100	
662.34330	76	
663.39603	56	
END IONS

###FS:    #m/z: 419.71905 #charge 2+
###MS: 4126
###MSMS: 4127
BEGIN IONS
TITLE=Cmpd 99, +MS2(419.7191), 23.8eV, 36.0min #4127
RTINSECONDS=2159.53
SCANS=4126-4127
PEPMASS=419.71905	257646
CHARGE=2+
152.36969	18	
156.83614	18	
208.06159	102	
213.07947	108	
216.23576	68	
219.10555	116	
221.09138	56	
222.08866	112	
222.96679	18	
225.17951	94	
243.86031	30	
244.64856	48	
258.11457	68	
259.10458	90	
303.54110	18	
313.15050	76	
315.14215	44	
320.16477	100	
320.21060	70	
327.21905	72	
331.15750	166	
334.26118	52	
360.15358	214	
360.18956	90	
361.17375	54	
376.55941	24	
377.18366	378	1+
377.28573	86	
381.48513	22	
382.87902	32	
384.89703	64	
388.27037	78	
389.19147	104	
389.33270	60	
390.90223	52	
394.20750	90	
396.21202	26	
401.03624	44	
405.25205	98	
406.25167	98	
406.30216	78	
422.37013	28	
450.30256	74	
451.28728	82	
462.27168	40	
462.32692	108	
462.74890	32	
463.29513	78	
473.38785	122	
478.23397	52	
490.26908	106	
490.40404	52	
492.26751	94	
506.40685	58	
516.28602	136	1+
517.33898	60	
521.22448	48	
528.28730	80	
573.29875	52	
575.30793	36	
590.33647	32	
592.36499	102	
618.31962	68	
634.35912	146	
662.35500	82	
663.39224	84	
779.89022	18	
END IONS

###FS:    #m/z: 419.71941 #charge 2+
###MS: 4128
###MSMS: 4129
BEGIN IONS
TITLE=Cmpd 100, +MS2(419.7194), 23.8eV, 36.0min #4129
RTINSECONDS=2160.09
SCANS=4128-4129
PEPMASS=419.71941	263930
CHARGE=2+
207.16481	102	
210.12370	78	
223.15152	46	
225.16776	68	
226.16938	88	
230.11208	180	
231.64087	68	
239.11822	98	
249.11700	42	
250.75557	40	
252.26311	118	
271.21710	112	
282.17201	114	
287.16156	46	
298.23494	96	
303.93469	26	
304.10651	20	
304.15308	50	
304.45472	38	
327.20019	96	
337.19199	76	
345.24966	84	
355.92828	28	
360.16324	84	
360.21783	94	
363.38880	30	
366.83162	98	
371.26709	84	
377.18595	414	
377.30513	40	
377.36742	20	
378.21350	168	
379.03686	98	
386.18136	92	
396.15357	142	
400.88320	82	
403.20564	58	
404.74036	24	
406.91220	24	
409.31315	28	
410.18366	56	
415.59969	76	
434.22643	68	
449.28861	78	
450.27098	128	
451.28580	62	
456.35669	18	
461.26604	66	
462.28172	54	
474.27822	104	
490.27340	414	1+
490.90111	44	
491.33344	60	
497.20259	82	
507.81560	18	
524.71294	40	
528.29207	50	
547.29427	214	1+
548.32896	68	
563.26557	30	
563.31701	78	
574.29838	82	
577.33533	58	
590.35539	80	
591.33473	150	
600.25399	18	
600.43902	84	
601.34316	68	
618.33643	228	1+
621.31472	72	
629.35204	64	
632.58968	18	
634.04357	20	
634.35376	146	
634.51894	72	
635.45982	108	
644.52764	60	
662.34761	54	
663.35119	64	
664.41138	60	
674.36009	50	
741.82132	18	
END IONS

###FS:    #m/z: 419.71944 #charge 2+
###MS: 4130
###MSMS: 4131
BEGIN IONS
TITLE=Cmpd 101, +MS2(419.7194), 23.8eV, 36.0min #4131
RTINSECONDS=2160.65
SCANS=4130-4131
PEPMASS=419.71944	291666
CHARGE=2+
200.53272	18	
219.10931	108	
220.92671	20	
221.09121	88	
222.09019	98	
225.17249	136	
230.10449	62	
231.10999	110	
238.11582	70	
241.14336	92	
242.13545	72	
242.19502	234	
246.11679	142	
248.11376	106	
253.21553	70	
255.15867	98	
262.13259	22	
268.17765	94	
269.13734	54	
274.14817	50	
303.14981	160	
312.18100	70	
315.06397	130	
317.15140	74	
317.27456	22	
319.17461	92	
319.90192	78	
323.12817	88	
329.91750	92	
344.25421	82	
349.20338	86	
350.19135	126	
358.13704	18	
360.15950	146	
360.19732	88	
361.57655	24	
366.84697	62	
374.08426	18	
374.99966	26	
377.05418	28	
377.18378	278	1+
377.22998	40	
377.31718	56	
377.71949	18	
382.88921	22	
386.20296	20	
395.19727	76	
398.28925	56	
398.33177	30	
400.89100	36	
401.31940	46	
433.19844	100	
444.25824	46	
450.26678	64	
452.27190	118	
460.19558	74	
462.17481	104	
462.30513	44	
463.27295	90	
470.41369	76	
471.28247	44	
478.23354	136	
490.29319	66	
491.29947	72	
499.25846	68	
499.31933	86	
508.29504	54	
519.36562	100	
526.30168	84	
531.25344	110	
555.92295	30	
563.32679	128	
563.39226	52	
568.66636	18	
573.31731	52	
573.41045	60	
575.29231	58	
577.12675	34	
590.37306	74	
591.30312	132	
591.49123	18	
599.33996	78	
600.33892	40	
608.37594	80	
618.31387	40	
618.37067	52	
634.36822	66	
634.50678	60	
635.36138	68	
636.37269	102	
642.13634	18	
649.93546	24	
662.36310	66	
667.36437	114	1+
766.97839	18	
END IONS

###FS:    #m/z: 419.71932 #charge 2+
###MS: 4132
###MSMS: 4133
BEGIN IONS
TITLE=Cmpd 102, +MS2(419.7193), 23.8eV, 36.0min #4133
RTINSECONDS=2161.21
SCANS=4132-4133
PEPMASS=419.71932	307280
CHARGE=2+
187.11765	18	
211.16370	74	
214.15827	84	
215.11108	30	
219.11260	174	
219.16032	96	
219.19507	82	
220.13603	94	
221.08779	322	
221.46023	32	
222.82565	22	
225.16509	48	
230.11715	210	
232.13651	62	
233.73169	18	
236.82109	18	
253.15781	84	
277.13575	82	
287.20921	92	
299.81017	18	
303.14263	80	
304.14303	34	
305.14239	28	
315.47286	68	
320.17774	74	
320.43738	84	
324.91874	82	
327.21923	92	
331.62259	76	
348.96688	76	
349.19267	214	
349.34500	34	
353.24901	62	
354.21240	152	
354.84977	18	
360.16373	128	
366.71547	34	
366.81624	22	
371.23652	70	
377.18831	356	
378.18405	374	
388.21734	88	
403.18949	74	
405.20603	76	
405.25214	64	
406.26985	44	
420.14289	82	
434.20838	70	
443.31299	18	
445.23920	20	
460.23663	70	
462.27594	122	
472.26298	32	
473.27161	76	
486.31222	46	
489.28922	78	
490.27142	46	
491.26619	34	
495.66590	24	
508.28665	46	
516.29424	54	
518.30348	40	
529.26354	76	
547.32661	72	
548.30503	72	
550.45481	56	
558.23840	44	
563.34226	82	
563.35638	108	
564.33345	80	
573.29207	58	
573.65216	26	
574.32235	64	
575.31188	62	
590.36258	88	
591.31749	154	1+
617.32041	30	
618.31986	76	
619.35188	58	
620.39684	30	
634.41312	100	
644.36125	76	
662.35687	72	
663.38052	60	
717.38997	24	
719.34470	48	
731.10320	18	
END IONS

###FS:    #m/z: 419.71929 #charge 2+
###MS: 4134
###MSMS: 4135
BEGIN IONS
TITLE=Cmpd 103, +MS2(419.7193), 23.8eV, 36.0min #4135
RTINSECONDS=2161.78
SCANS=4134-4135
PEPMASS=419.71929	334472
CHARGE=2+
148.65851	18	
186.43578	18	
212.33393	34	
219.13117	330	
221.08809	88	
225.01383	76	
225.16328	132	
228.16892	74	
230.11921	198	
231.12173	98	
231.99657	24	
232.17561	88	
232.24862	18	
233.29830	18	
237.16052	130	
238.13477	66	
238.18381	108	
242.19265	136	
242.22060	92	
243.79039	48	
244.34990	20	
245.10453	82	
245.85675	22	
246.14525	76	
248.11654	32	
249.14032	60	
249.37323	22	
253.16767	140	
262.16356	44	
269.15847	82	
286.17414	172	
287.22170	100	
297.12929	102	
297.32589	20	
303.13310	172	
307.16990	70	
318.14259	90	
319.94078	60	
320.16703	38	
328.25952	90	
330.16172	66	
331.15435	142	
333.16869	96	
336.19952	96	
342.52748	18	
349.19889	182	
349.25912	34	
353.24446	112	
354.21656	90	
355.22990	80	
359.26516	72	
360.17023	104	
361.15410	86	
371.23458	70	
376.76060	40	
377.18466	622	1+
377.26113	90	
378.42850	38	
378.91383	94	
380.25419	70	
386.17781	102	
392.82749	84	
403.25711	60	
405.24214	92	
414.27980	86	
414.58932	18	
418.09261	46	
425.24540	48	
431.18476	62	
433.25294	54	
443.20370	70	
444.25199	74	
449.28069	64	
451.27661	56	
462.27717	286	
462.42162	30	
464.29445	68	
473.24991	102	
490.31098	84	
504.28608	20	
516.40903	130	
517.23910	68	
517.29793	86	
529.29463	80	
547.28459	50	
562.30750	62	
563.31498	294	1+
567.11439	18	
569.31423	24	
573.31195	182	1+
574.43742	44	
587.36284	40	
590.48924	74	
591.31174	100	
592.32810	108	
592.44445	92	
600.32583	104	
606.37194	26	
616.35598	56	
618.33570	64	
619.31852	74	
620.35691	58	
634.35270	358	1+
635.41282	82	
635.52539	36	
662.35788	118	
774.67746	18	
776.19674	60	
837.76067	18	
END IONS

###FS:    #m/z: 419.71955 #charge 2+
###MS: 4136
###MSMS: 4137
BEGIN IONS
TITLE=Cmpd 104, +MS2(419.7195), 23.8eV, 36.0min #4137
RTINSECONDS=2162.35
SCANS=4136-4137
PEPMASS=419.71955	339994
CHARGE=2+
172.04987	58	
214.15826	114	
215.13886	72	
219.13403	168	
221.09574	196	
222.12823	114	
225.18122	154	
225.52335	62	
229.76579	42	
239.25280	74	
242.13989	94	
247.09877	58	
249.11800	174	
249.22891	82	
254.18501	90	
266.00084	18	
271.16069	100	
275.80248	54	
279.14886	36	
286.14276	92	
287.13296	68	
303.13862	18	
313.16046	70	
320.16465	108	
323.18605	194	
326.21133	52	
330.17056	74	
332.17200	96	
332.70398	92	
334.18862	180	1+
344.24451	88	
348.99324	44	
349.19218	180	
349.93545	24	
349.98648	24	
354.90419	20	
359.17066	74	
360.16006	254	
364.90758	110	
375.27115	18	
377.06395	18	
377.18952	420	
377.45504	34	
377.60466	30	
382.21437	70	
382.86525	96	
387.19512	56	
404.21321	54	
405.44294	72	
414.26474	68	
415.24312	68	
423.70736	18	
434.24900	90	
443.19548	52	
447.04743	20	
448.12031	28	
450.27451	50	
459.22195	654	1+
460.47288	82	
462.29354	94	
462.45908	72	
463.26173	54	
470.37514	18	
473.23384	86	
478.22498	170	
479.23207	72	
481.64584	44	
490.27255	26	
490.33544	78	
502.29901	52	
505.30685	30	
508.30124	94	
516.29559	58	
521.29596	58	
526.30878	84	
527.25577	102	
528.08674	18	
532.26393	32	
533.30879	92	
534.30787	78	
543.84436	18	
545.30927	46	
547.23015	84	
547.32337	70	
555.31402	60	
557.30191	42	
562.19428	36	
563.32280	110	
573.34203	26	
590.34301	130	
591.33157	20	
592.32224	82	
600.30018	52	
616.34952	66	
618.35201	46	
619.37060	56	
632.39154	46	
633.18780	28	
634.35183	134	
635.35732	88	
647.31823	90	
662.36173	408	
662.80234	28	
663.31696	66	
663.45095	40	
674.35227	68	
748.07125	18	
END IONS

###FS:    #m/z: 419.71907 #charge 2+
###MS: 4138
###MSMS: 4139
BEGIN IONS
TITLE=Cmpd 105, +MS2(419.7191), 23.8eV, 36.0min #4139
RTINSECONDS=2162.93
SCANS=4138-4139
PEPMASS=419.71907	361070
CHARGE=2+
161.35390	32	
161.39074	72	
184.05548	18	
203.12922	18	
208.13832	90	
210.15972	22	
211.14469	54	
212.11141	122	
219.11013	66	
220.11573	164	
221.08840	346	1+
221.17759	52	
224.84108	24	
224.89827	22	
225.00732	40	
225.16849	216	
228.16545	92	
230.11989	362	
231.11534	336	
231.18988	78	
235.88044	18	
239.39226	30	
242.19278	114	
246.10016	46	
249.12241	22	
249.69067	20	
252.09339	46	
254.15254	92	
256.13173	68	
259.09598	58	
259.14249	112	
271.11210	78	
274.13549	84	
274.85262	114	
275.13608	32	
277.12971	74	
294.18882	68	
303.15988	132	
306.29238	18	
307.11659	106	
309.23199	112	
313.15056	66	
315.13262	88	
316.66439	106	
318.14304	82	
320.21245	78	
331.15630	148	
332.19068	80	
335.16188	88	
339.81123	18	
343.24973	98	
344.24476	54	
345.24427	132	
349.19073	234	
350.20073	104	
352.24665	138	
355.90339	92	
359.75647	40	
360.16455	262	
361.17609	110	
361.23452	58	
363.88490	18	
364.68684	18	
371.25453	68	
375.20663	124	
376.54090	50	
376.69995	46	
377.18424	672	1+
377.22713	146	1+
386.17205	102	
388.26954	78	
390.84883	30	
395.19864	88	
401.25511	74	
401.70771	104	
405.26706	130	
415.21002	110	
425.25492	64	
430.25072	96	
433.21538	68	
436.22993	58	
448.20894	40	
450.25226	70	
451.32606	48	
460.22877	46	
461.23098	162	
462.27269	118	
489.28804	144	
489.52555	26	
490.25805	80	
491.27697	74	
492.45290	18	
496.25804	82	
497.23739	60	
499.28198	88	
503.26290	76	
506.27798	38	
506.62130	70	
507.28923	36	
528.93485	34	
532.15313	22	
534.28491	78	
545.30991	112	
545.40254	82	
547.27846	78	
549.29640	42	
563.31991	52	
563.42761	32	
572.48126	36	
573.30497	86	
573.37023	212	
583.30573	80	
587.32776	88	
590.32894	230	
591.32326	172	
592.33466	140	
600.32422	68	
600.37715	68	
605.32272	44	
616.05505	20	
618.34990	80	
619.33792	50	
619.49602	68	
634.35342	420	1+
634.47064	30	
635.48426	50	
647.40506	70	
650.31344	96	
662.36063	244	1+
664.36425	56	
664.42190	26	
670.82436	18	
END IONS

###FS:    #m/z: 419.71894 #charge 2+
###MS: 4140
###MSMS: 4141
BEGIN IONS
TITLE=Cmpd 106, +MS2(419.7189), 23.8eV, 36.1min #4141
RTINSECONDS=2163.52
SCANS=4140-4141
PEPMASS=419.71894	368042
CHARGE=2+
210.17595	102	
212.60894	70	
215.09721	54	
215.17827	52	
219.10412	176	
219.13287	54	
221.08544	80	
225.18122	180	
226.17852	88	
230.11209	172	
230.12804	150	
231.16839	120	
242.12438	102	
242.19343	34	
248.13003	90	
249.21105	88	
252.12182	18	
252.17511	110	
254.13949	146	
254.37211	34	
256.13190	58	
256.16038	72	
258.90497	18	
263.11743	60	
266.85727	60	
268.74033	18	
270.09877	66	
273.15752	120	
274.13489	82	
281.05675	100	
287.38830	78	
292.73680	42	
303.14281	160	
312.19419	56	
320.16941	100	
320.89372	82	
336.19542	40	
343.06121	64	
349.19341	304	
354.22181	22	
357.64475	38	
360.16700	258	
361.15635	112	
361.35460	18	
364.48627	18	
370.25557	58	
370.51316	54	
375.80359	60	
375.88491	90	
377.19201	548	1+
377.27796	30	
377.37153	82	
377.84602	66	
379.23110	80	
380.08351	24	
385.84295	40	
386.18783	66	
393.13434	50	
397.25660	74	
400.21616	78	
404.19220	80	
417.17351	22	
427.27198	34	
430.25424	24	
433.24781	68	
438.19839	78	
447.71154	26	
448.20659	78	
449.26555	18	
453.75153	42	
461.20003	52	
462.27963	118	
463.28272	44	
464.26695	112	
473.23559	30	
478.24523	116	
481.36942	52	
482.38377	94	
489.28282	66	
490.26580	82	
490.31166	84	
491.37541	52	
507.28650	66	
546.28421	88	
547.27726	130	
549.26539	82	
551.32361	50	
563.33864	98	
564.33379	58	
573.30592	136	
590.32872	302	1+
590.59037	42	
591.33168	200	1+
602.30860	74	
608.38720	68	
618.31434	262	
618.41592	82	
634.36260	66	
644.42417	22	
646.88304	18	
658.38885	102	
662.35034	168	
663.40440	106	
664.34483	50	
665.41993	64	
679.38100	44	
689.67257	18	
691.38447	88	
END IONS

###FS:    #m/z: 419.71927 #charge 2+
###MS: 4142
###MSMS: 4143
BEGIN IONS
TITLE=Cmpd 107, +MS2(419.7193), 23.8eV, 36.1min #4143
RTINSECONDS=2164.08
SCANS=4142-4143
PEPMASS=419.71927	374596
CHARGE=2+
150.76621	18	
212.09660	118	
214.06630	18	
214.14498	22	
215.13615	100	
219.12045	126	
221.09073	122	
225.17355	168	
230.11442	746	1+
230.14963	106	
232.16854	96	
236.18772	80	
239.14680	72	
239.62552	98	
242.14528	114	
244.96515	110	
247.13091	46	
249.11571	158	
270.18959	72	
288.21972	46	
303.14263	262	1+
309.28432	24	
319.44604	18	
323.20274	164	
327.24725	42	
329.09675	74	
334.24667	92	
336.19067	84	
342.86290	68	
349.25189	108	
353.24264	100	
360.16395	264	
361.21453	72	
365.23323	52	
371.25440	96	
377.19047	540	1+
377.30175	44	
377.60749	62	
377.68651	28	
382.97464	80	
386.17089	154	
388.25946	68	
396.89753	60	
397.26245	76	
398.26377	92	
400.20568	68	
403.40507	18	
407.21226	76	
425.23922	64	
427.24218	74	
431.19455	104	
433.35578	64	
436.90701	56	
445.25568	46	
448.22012	96	
450.27042	146	
453.24160	68	
462.27700	130	
463.28132	154	
473.23733	86	
478.33781	46	
491.28164	66	
491.33418	94	
498.21007	50	
508.05851	72	
511.26458	68	
516.28951	124	1+
546.30010	22	
547.31627	76	
548.09588	72	
561.30889	48	
563.31166	120	
564.47307	74	
582.71793	44	
591.31634	202	
593.33899	58	
599.35294	76	
600.40886	66	
619.32466	76	
628.32221	50	
634.38039	114	
635.11191	24	
635.55208	18	
635.86327	18	
661.92780	30	
662.35958	382	1+
680.70903	18	
END IONS

###FS:    #m/z: 419.71918 #charge 2+
###MS: 4144
###MSMS: 4145
BEGIN IONS
TITLE=Cmpd 108, +MS2(419.7192), 23.8eV, 36.1min #4145
RTINSECONDS=2164.66
SCANS=4144-4145
PEPMASS=419.71918	393670
CHARGE=2+
145.85442	18	
209.06957	134	
213.08336	106	
215.15591	102	
220.12203	40	
221.09523	146	
225.16568	372	
228.12178	110	
228.16116	88	
230.11242	248	
230.16047	98	
231.12668	124	
238.12376	78	
239.14065	32	
242.13285	68	
242.19691	168	
247.10220	140	
248.12161	102	
249.12511	138	
253.17293	84	
254.18664	80	
258.84928	122	
268.17729	74	
270.10146	66	
276.12080	76	
276.66943	28	
287.23172	72	
287.26317	100	
299.20656	128	
300.13235	152	
302.94205	24	
303.15091	174	
304.17679	90	
311.18818	76	
313.15420	90	
313.19006	20	
318.14224	106	
319.16855	40	
320.17494	34	
320.24796	56	
321.16579	70	
330.88605	74	
335.16620	100	
340.92462	64	
342.13614	166	
343.23798	76	
344.24461	92	
345.90005	72	
346.87745	38	
349.19169	198	
350.07502	22	
350.30432	40	
353.23428	78	
358.12723	90	
360.16479	426	1+
360.20538	80	
363.97521	48	
371.24514	80	
377.18214	980	1+
377.23389	238	
377.58146	98	
379.19982	68	
382.91297	70	
386.19779	20	
386.51712	82	
387.18959	54	
388.26027	82	
394.22994	28	
394.26996	84	
397.25633	82	
400.22006	118	
406.22035	58	
406.26444	48	
416.18903	82	
425.23953	54	
431.21087	96	
442.28600	44	
445.26128	76	
449.79364	74	
450.27179	56	
460.21910	156	
462.29009	120	
463.27675	120	
469.60088	18	
473.23986	76	
473.29049	96	
474.25716	54	
478.27320	64	
488.28067	52	
489.26490	72	
490.28050	100	
491.32302	18	
499.30042	64	
501.85517	32	
507.30551	50	
507.36313	42	
515.31713	24	
517.27564	54	
518.38016	88	
519.30135	84	
527.30210	48	
528.31694	60	
530.28652	38	
544.29184	62	
545.32071	76	
546.75258	48	
547.30844	76	
547.36522	102	
548.29381	70	
551.34269	82	
563.32441	244	1+
563.38802	52	
574.30282	154	
575.15652	28	
575.65251	36	
591.32027	100	
600.34944	74	
601.40494	62	
602.03438	24	
603.52087	42	
608.34205	66	
618.32705	70	
618.37031	76	
625.71961	20	
630.31966	38	
634.35847	308	1+
634.41809	86	
634.50012	68	
634.56568	60	
635.41940	54	
636.38600	58	
644.33049	58	
645.37991	52	
646.71717	54	
648.97183	42	
662.36700	210	
663.36545	166	
663.61488	58	
676.37874	82	
691.38252	62	
END IONS

###FS:    #m/z: 419.71904 #charge 2+
###MS: 4146
###MSMS: 4147
BEGIN IONS
TITLE=Cmpd 109, +MS2(419.7190), 23.8eV, 36.1min #4147
RTINSECONDS=2165.24
SCANS=4146-4147
PEPMASS=419.71904	404094
CHARGE=2+
206.08866	96	
214.08497	116	
214.45068	18	
215.01951	50	
217.16959	64	
219.11264	82	
221.09060	230	
221.20598	62	
221.25826	28	
224.11300	84	
225.18168	246	
230.10683	298	
230.13145	230	
230.16089	86	
231.14328	130	
238.11616	118	
238.30649	22	
240.09748	58	
242.19794	126	
244.11341	76	
248.12229	116	
249.11876	146	
255.14099	32	
261.15420	94	
262.11860	124	
274.92719	18	
287.20170	66	
288.18875	68	
296.12523	130	
303.14569	128	
304.14753	156	
320.17481	86	
321.17087	114	
326.20683	130	
331.16631	56	
342.18128	96	
343.24299	54	
344.24083	94	
348.16922	102	
348.84588	138	
349.18775	84	
353.21485	84	
353.61957	36	
354.22443	110	
359.17563	100	
360.16972	96	
361.18904	64	
362.04433	148	
365.17398	72	
367.42467	76	
370.98233	20	
371.23866	128	
377.19335	518	1+
384.22985	64	
387.15692	52	
394.20783	90	
396.85385	118	
401.94963	62	
404.24385	86	
416.23666	66	
423.22699	82	
426.29563	124	
443.27343	82	
448.22043	46	
451.28156	60	
452.26997	84	
458.51340	18	
460.21663	210	
461.22520	22	
462.27855	142	
463.27750	70	
473.62185	38	
491.25978	82	
491.34670	100	
504.26419	56	
508.36303	36	
513.26317	54	
516.30645	72	
528.27425	96	
547.33157	66	
548.30064	96	
549.25700	118	
561.29825	108	1+
563.31845	314	1+
573.33012	110	1+
591.31748	242	
592.35655	132	
592.41125	42	
593.06977	20	
593.97183	22	
605.51542	18	
618.36587	72	
620.33812	78	
634.36122	154	1+
644.34702	46	
646.32855	232	1+
662.34243	156	
663.34916	114	
663.47334	40	
681.38014	78	
719.37271	56	
END IONS

###FS:    #m/z: 419.71883 #charge 2+
###MS: 4148
###MSMS: 4149
BEGIN IONS
TITLE=Cmpd 110, +MS2(419.7188), 23.8eV, 36.1min #4149
RTINSECONDS=2165.81
SCANS=4148-4149
PEPMASS=419.71883	421682
CHARGE=2+
182.48421	18	
199.21493	60	
205.09112	86	
212.09966	108	
215.14446	74	
219.10665	78	
221.08464	128	
221.23017	86	
222.09252	86	
225.16892	184	
225.20331	56	
225.40631	26	
230.11173	476	
230.67009	122	
242.18775	38	
244.97228	18	
248.13061	82	
248.83252	28	
249.13207	134	
261.12023	100	
262.03663	96	
267.22301	94	
277.13150	68	
286.17713	64	
287.23117	72	
287.81949	18	
289.13517	72	
299.21543	46	
303.15722	102	
303.80856	32	
306.07182	18	
310.22875	52	
313.15056	100	
314.14494	86	
320.17019	74	
321.15226	76	
323.18297	94	
326.85795	74	
328.27790	66	
331.19560	66	
332.17095	60	
335.16009	90	
348.89209	28	
349.18633	40	
349.39485	22	
349.64268	26	
350.22983	196	
353.22065	70	
355.58226	18	
358.08299	52	
359.19686	60	
359.91836	20	
360.16758	386	1+
360.42107	78	
361.60423	18	
371.23752	54	
372.16096	124	
377.18876	614	
377.88251	180	
378.17800	292	
378.33993	26	
386.17361	70	
386.22847	64	
386.83797	18	
405.24251	46	
406.30059	22	
407.24886	56	
411.22150	60	
415.27842	60	
427.27114	88	
430.22983	30	
436.80274	82	
443.25863	96	
445.22257	20	
448.22605	82	
448.49498	20	
453.29263	30	
458.19446	74	
460.21325	64	
461.22222	54	
462.27143	160	
468.64534	18	
477.79119	34	
478.25534	52	
488.24817	106	
490.26256	80	
491.26411	70	
504.22400	18	
506.12478	28	
517.34524	50	
519.30602	62	
533.32506	42	
547.33099	32	
559.90687	76	
563.32883	300	1+
574.29644	68	
576.08938	20	
583.31927	88	
586.31541	70	
591.32190	222	1+
591.41431	76	
592.36225	50	
600.38331	88	
601.36124	52	
608.36292	126	
618.34210	216	1+
624.83863	52	
634.37959	188	
634.46616	42	
635.42106	70	
636.49306	68	
647.35767	114	
648.33476	86	
660.22902	20	
662.36193	112	
663.34899	68	
664.35768	54	
665.90563	32	
687.20588	18	
715.36569	26	
735.39499	164	
738.43582	64	
746.41231	34	
END IONS

###FS:    #m/z: 419.71939 #charge 2+
###MS: 4150
###MSMS: 4151
BEGIN IONS
TITLE=Cmpd 111, +MS2(419.7194), 23.8eV, 36.1min #4151
RTINSECONDS=2166.38
SCANS=4150-4151
PEPMASS=419.71939	416392
CHARGE=2+
202.20211	18	
206.61720	18	
210.15963	22	
212.10415	112	
213.02317	78	
214.09753	36	
215.13803	156	
219.11793	114	
220.76789	50	
221.00475	26	
221.08599	162	
225.17280	86	
228.21634	18	
230.12151	150	
231.11424	132	
235.17557	92	
237.17616	44	
240.09285	136	
242.19384	68	
248.29224	26	
249.11711	104	
256.11616	114	
257.15010	88	
259.18846	104	
260.10732	74	
266.07996	20	
266.94418	88	
272.19025	68	
279.14601	66	
286.17799	68	
287.22631	112	
288.21573	112	
293.99817	24	
296.13022	64	
297.31456	18	
303.13922	50	
316.93959	56	
319.40380	18	
327.24277	82	
329.96562	78	
331.16263	120	
336.81209	92	
337.24143	84	
342.14363	34	
348.15393	110	
348.51418	20	
349.19823	90	
350.19997	108	
353.21997	56	
353.25376	32	
360.16279	260	1+
361.12999	20	
365.16304	30	
367.19454	36	
371.18862	54	
371.24058	66	
377.18751	736	1+
377.71814	44	
377.78838	26	
377.98760	20	
387.21065	40	
388.26421	102	
394.20658	36	
399.09169	18	
405.26937	60	
411.25490	80	
425.27234	84	
430.25106	104	
434.22079	42	
435.20040	80	
443.21961	50	
444.24125	108	
448.22926	36	
450.24571	60	
459.28347	50	
462.27401	174	
473.23666	98	
474.26783	72	
489.35806	64	
490.27568	320	1+
490.35053	82	
499.28285	106	
500.17770	30	
500.25157	20	
507.28477	54	
517.17433	42	
517.32801	22	
521.87734	18	
524.06378	96	
524.86374	54	
528.27419	38	
532.30577	56	
534.30312	30	
547.29040	172	1+
547.34124	102	
561.31217	86	
563.32762	114	
573.31402	200	
573.39893	70	
575.31144	76	
590.33036	236	1+
592.32397	68	
593.31435	80	
595.08719	86	
600.35491	84	
608.32267	48	
609.33966	70	
612.29934	96	
616.28319	18	
617.93363	18	
618.63231	18	
619.35923	98	
619.44902	18	
633.15389	26	
633.38248	18	
634.35762	172	
634.62615	52	
635.30195	68	
635.38017	184	
644.51749	18	
662.33700	326	1+
721.37301	42	
735.52580	60	
826.95703	18	
END IONS

###FS:    #m/z: 419.71902 #charge 2+
###MS: 4152
###MSMS: 4153
BEGIN IONS
TITLE=Cmpd 112, +MS2(419.7190), 23.8eV, 36.1min #4153
RTINSECONDS=2166.94
SCANS=4152-4153
PEPMASS=419.71902	419452
CHARGE=2+
211.11866	76	
211.27917	46	
215.02019	20	
215.18129	46	
219.11313	104	
221.08909	216	
226.17314	42	
227.17821	102	
228.13318	66	
230.10929	266	
231.12488	90	
232.13239	102	
244.09682	74	
248.13122	66	
249.13331	104	
249.90857	42	
250.12358	108	
253.13254	60	
256.10211	96	
256.17743	66	
260.95789	64	
268.16721	80	
270.10293	80	
270.18917	106	
270.22730	56	
274.14758	28	
286.16995	94	
288.11475	56	
294.18004	84	
303.13836	220	
304.16270	84	
311.97723	70	
316.56140	18	
326.21714	70	
329.01224	26	
329.15708	260	1+
337.18656	52	
343.24625	62	
348.65902	82	
349.20527	216	1+
353.23300	36	
354.24340	124	
355.21169	174	
359.18583	70	
359.68870	148	
372.26021	124	
376.21464	58	
377.19250	580	
377.26563	74	
377.79615	50	
378.21526	72	
378.25975	52	
379.18620	84	
387.21006	90	
388.25530	96	
389.19248	108	
394.20786	38	
397.25778	60	
403.20689	146	
405.25489	50	
418.17830	88	
424.27483	64	
430.30167	70	
433.24105	74	
436.21965	66	
442.25827	54	
442.31192	66	
450.26838	86	
456.94029	18	
461.87370	38	
461.93006	34	
462.22020	46	
462.27296	308	1+
468.11892	30	
470.25882	30	
473.25562	98	
475.56073	20	
477.80497	34	
478.28965	84	
479.22808	58	
489.28323	76	
489.94967	42	
490.25292	74	
490.36968	48	
512.31136	76	
515.85051	24	
519.18125	22	
519.29520	56	
529.26404	70	
531.28291	50	
546.29321	342	1+
546.34582	18	
547.29509	252	1+
573.30470	90	
589.77609	80	
590.35591	224	
591.32111	254	
593.32734	72	
600.47870	30	
601.34303	78	
603.30701	46	
618.32811	94	
619.32299	142	
619.40883	28	
628.34376	50	
634.37596	270	1+
635.33254	68	
636.35870	46	
636.44589	98	
662.35211	198	1+
662.48462	22	
663.41111	88	
664.37754	48	
719.36834	110	
738.67760	18	
745.12935	24	
764.43143	26	
827.56849	52	
END IONS

###FS:    #m/z: 419.71912 #charge 2+
###MS: 4154
###MSMS: 4155
BEGIN IONS
TITLE=Cmpd 113, +MS2(419.7191), 23.8eV, 36.1min #4155
RTINSECONDS=2167.5
SCANS=4154-4155
PEPMASS=419.71912	440248
CHARGE=2+
210.15093	110	
214.15083	106	
216.08041	78	
219.18239	82	
221.00662	24	
221.08782	412	1+
221.12829	80	
224.91552	34	
225.17311	102	
226.16290	56	
228.12599	56	
228.17327	118	
230.11546	142	
230.15572	88	
230.19173	46	
231.10568	90	
240.09833	84	
242.19369	114	
244.37668	18	
247.10127	102	
249.12423	186	
252.72217	44	
256.11538	122	
258.10787	54	
258.22935	18	
258.26311	22	
258.34241	82	
258.55438	24	
277.12625	80	
282.15932	136	
282.93093	18	
285.13408	94	
287.09610	22	
287.13026	98	
287.25620	20	
300.66104	104	
303.13887	272	
304.13874	158	
310.17853	132	
314.50934	42	
318.15751	48	
325.11841	66	
327.20411	112	
328.25372	86	
332.15840	38	
333.29244	62	
334.19291	110	
335.18980	78	
341.97970	66	
349.19446	74	
349.25508	22	
360.15863	126	
371.22612	74	
375.18213	18	
377.18655	952	1+
377.95707	24	
378.88971	116	
383.90540	66	
386.16821	94	
386.20541	22	
388.25495	92	
393.13439	122	
404.73530	24	
405.02307	28	
414.26744	64	
426.24122	70	
429.22849	36	
433.27961	30	
435.20987	90	
435.25649	46	
436.24707	50	
445.28273	46	
448.24857	34	
450.26308	40	
452.24905	78	
460.22508	90	
462.28750	52	
463.27491	154	
468.73168	32	
478.39347	72	
488.27257	96	
490.30456	56	
491.28687	82	
503.33533	68	
513.36964	18	
516.27974	48	
530.32203	56	
547.31837	68	
548.31123	90	
563.32153	88	
564.35646	66	
573.90189	40	
574.31350	204	
582.42524	18	
585.34415	18	
589.71684	36	
590.33822	278	1+
592.32977	152	1+
600.33238	92	
618.32846	112	
619.32596	88	
630.36722	38	
634.02702	28	
634.35054	354	1+
634.50030	72	
635.35433	252	1+
646.34338	68	
662.35527	58	
663.34668	60	
664.35287	56	
735.39915	46	
735.45965	92	
END IONS

###FS:    #m/z: 419.71904 #charge 2+
###MS: 4156
###MSMS: 4157
BEGIN IONS
TITLE=Cmpd 114, +MS2(419.7190), 23.8eV, 36.1min #4157
RTINSECONDS=2168.07
SCANS=4156-4157
PEPMASS=419.71904	461540
CHARGE=2+
196.03638	18	
208.10039	112	
210.15458	94	
211.14813	56	
215.13284	104	
218.81034	18	
219.11798	108	
221.09855	150	
222.08993	68	
225.16717	62	
225.37628	72	
225.85887	70	
226.67532	58	
226.71561	44	
230.11219	162	
232.14057	118	
242.19943	34	
252.09263	28	
270.19281	92	
271.19502	108	
274.13618	140	
277.11326	92	
280.17283	84	
292.22895	30	
298.25375	40	
303.13868	310	
304.16426	74	
320.15125	118	
323.20728	76	
326.16488	84	
327.20866	100	
335.16802	32	
337.19771	68	
348.15396	94	
349.19036	130	
354.11853	86	
356.20758	90	
359.89345	26	
360.16664	198	
360.24619	90	
360.37208	26	
361.17596	158	
361.40501	34	
372.24243	102	
375.20824	58	
376.17925	34	
376.91120	38	
377.18829	756	1+
377.37299	48	
378.30089	90	
385.08317	62	
399.23466	72	
403.21975	94	
403.25691	94	
403.93765	56	
405.42721	78	
416.21067	84	
417.22197	54	
421.21808	72	
445.24375	54	
448.21508	74	
450.31772	28	
454.24529	112	
460.29794	86	
462.29030	154	
463.28360	76	
473.02148	18	
478.22268	52	
488.20923	70	
490.25509	126	
491.24809	68	
491.29791	80	
507.30745	72	
515.28039	80	
516.32474	64	
521.27702	102	
530.26021	80	
531.27269	154	
547.29343	78	
547.38382	80	
554.73168	20	
559.31766	36	
563.32702	66	
564.33518	78	
564.42808	52	
572.27909	18	
573.30210	80	
577.99607	82	
590.34418	86	
591.31064	184	
591.38016	52	
591.82613	34	
592.31078	148	
593.39517	64	
599.32843	76	
601.33705	76	
608.37450	66	
618.39837	76	
634.36126	598	1+
662.33240	116	
662.41199	48	
662.96144	32	
663.36412	98	
664.40515	50	
669.96711	46	
673.75873	68	
680.37882	80	
691.35766	90	
753.95424	156	1+
756.01901	88	1+
764.44262	54	
769.89015	18	
END IONS

###FS:    #m/z: 419.71893 #charge 2+
###MS: 4158
###MSMS: 4159
BEGIN IONS
TITLE=Cmpd 115, +MS2(419.7189), 23.8eV, 36.1min #4159
RTINSECONDS=2168.63
SCANS=4158-4159
PEPMASS=419.71893	455240
CHARGE=2+
151.36005	18	
211.15159	60	
219.11466	82	
220.12464	56	
221.09072	88	
225.15685	76	
226.17712	56	
230.13050	90	
231.10608	112	
233.12613	80	
242.19619	144	
243.21280	110	
248.13406	56	
249.13215	84	
253.18974	92	
257.12053	120	
261.12379	72	
270.09840	114	
275.16726	72	
278.04414	80	
278.14975	76	
285.13449	96	
295.17743	88	
296.12111	88	
303.14716	80	
303.23246	20	
304.14019	82	
306.35694	72	
308.14360	110	
316.13552	70	
317.54406	36	
317.68305	110	
318.15695	56	
320.15961	222	
327.20745	60	
327.26633	102	
328.09275	66	
335.17034	28	
337.19811	38	
338.19059	86	
341.21255	60	
342.13471	72	
342.18735	18	
342.98933	20	
343.20782	70	
349.19149	224	
350.19157	92	
353.23318	52	
358.49493	18	
360.16395	156	
360.26196	22	
365.24871	18	
372.24335	84	
375.22887	44	
376.70962	22	
377.18863	514	1+
377.84642	34	
378.26600	74	
386.16862	112	
388.24913	84	
399.23440	76	
402.86095	68	
405.27987	102	
406.46469	28	
414.27452	96	
433.26978	68	
453.26030	94	
462.28273	80	
473.27595	34	
478.22378	132	
479.30642	60	
490.26476	118	
505.29865	52	
516.28006	128	
517.28659	102	
529.28875	90	
547.28458	132	
547.34734	146	
549.27145	54	
550.27434	70	
561.30109	94	
564.33003	70	
564.39214	46	
573.30039	236	1+
575.37568	56	
577.32689	82	
583.35681	30	
591.33354	142	
591.51192	42	
592.30402	70	
595.88817	60	
600.35109	70	
618.33096	122	
619.36283	64	
626.63300	20	
634.35883	330	1+
634.44128	68	
635.35579	206	1+
650.64252	54	
662.48461	24	
663.34204	44	
664.37822	24	
668.32212	44	
697.74035	28	
706.34106	32	
727.35893	18	
839.53074	72	
END IONS

###FS:    #m/z: 419.71875 #charge 2+
###MS: 4160
###MSMS: 4161
BEGIN IONS
TITLE=Cmpd 116, +MS2(419.7187), 23.8eV, 36.2min #4161
RTINSECONDS=2169.2
SCANS=4160-4161
PEPMASS=419.71875	466398
CHARGE=2+
173.94876	18	
207.25182	18	
210.17435	100	
212.13230	28	
213.16219	34	
215.13590	98	
219.10887	194	
219.15542	96	
219.24561	18	
220.10671	118	
221.09102	196	
225.11590	42	
225.16988	446	
225.31777	22	
228.91317	22	
230.11534	222	
231.11650	90	
238.13211	94	
240.09032	100	
241.20649	68	
242.22670	32	
243.02814	26	
243.11427	68	
244.08944	244	1+
245.23156	36	
246.14409	76	
246.92021	22	
247.10629	216	1+
249.11992	158	
251.14333	66	
253.18108	224	1+
255.07487	32	
259.10437	70	
260.16048	90	
262.12604	66	
262.96873	94	
264.14872	92	
268.16363	64	
270.10689	122	
271.18779	74	
274.45365	90	
276.95570	90	
284.23142	54	
287.21322	106	
288.11415	80	
288.20332	112	
292.01351	18	
300.14188	68	
303.14274	84	
309.81134	24	
313.15698	232	
320.17831	62	
331.13041	32	
332.17814	68	
332.64213	52	
333.89311	44	
335.16153	46	
336.15718	76	
337.22940	62	
343.23741	76	
348.81687	42	
349.19556	282	
349.24206	86	
349.30042	76	
350.24053	102	
350.45589	22	
350.89624	24	
353.15569	70	
353.21987	54	
354.20823	56	
354.25587	32	
360.16376	204	
360.22194	92	
360.31968	32	
361.16243	86	
361.19442	136	
370.25036	76	
371.23068	66	
375.21829	48	
377.18694	918	1+
378.93239	32	
380.02241	24	
380.37804	18	
382.87532	42	
386.17706	72	
386.23285	126	
388.27538	50	
394.21417	178	
394.70237	20	
395.19248	62	
400.21485	102	
417.21346	20	
420.13189	44	
425.23381	120	
425.27168	58	
430.22552	76	
433.21261	150	
450.27369	104	
456.20251	30	
461.21734	86	
462.27273	116	
462.41556	34	
465.27512	82	
478.22979	98	
479.23169	102	
482.26649	84	
488.24883	34	
490.26446	174	
499.35919	22	
506.97006	34	
507.29290	182	
512.28145	84	
516.33767	64	
518.32503	74	
520.28197	130	
532.05817	24	
546.32022	68	
546.59268	60	
547.29333	332	1+
561.30590	92	
562.01041	18	
563.32954	240	1+
572.24275	116	
573.31079	96	
574.28521	144	
575.77725	20	
590.34321	274	1+
590.38381	38	
591.30834	184	1+
591.34851	208	1+
600.32855	80	
602.83736	76	
606.34951	66	
618.31530	92	
618.50131	98	
629.33270	102	
633.51301	40	
634.35925	324	1+
635.22847	38	
645.33442	18	
647.39175	56	
655.45730	26	
661.80578	26	
662.35607	216	1+
668.84581	30	
693.37288	60	
736.41811	82	
747.36105	90	
840.08809	18	
END IONS

###FS:    #m/z: 419.71883 #charge 2+
###MS: 4162
###MSMS: 4163
BEGIN IONS
TITLE=Cmpd 117, +MS2(419.7188), 23.8eV, 36.2min #4163
RTINSECONDS=2169.77
SCANS=4162-4163
PEPMASS=419.71883	469534
CHARGE=2+
214.09759	88	
215.13664	106	
219.13704	102	
221.09015	348	
225.19201	90	
230.11086	458	1+
230.13951	162	
231.14484	74	
231.45069	30	
236.14743	66	
238.11616	90	
242.19345	264	
244.09702	80	
248.12225	148	
249.12198	112	
252.26344	60	
253.14376	34	
253.18201	122	
256.12222	164	
257.12488	88	
261.17047	26	
268.16348	50	
269.01994	90	
270.09591	18	
274.12629	92	
279.14526	74	
285.15335	102	
287.17786	76	
288.11336	134	
296.12974	30	
300.92431	184	
303.14496	146	
304.13678	102	
310.21890	80	
320.17623	88	
325.22135	78	
327.25028	60	
331.15445	88	
331.22497	124	
332.15622	160	
333.93606	40	
341.81261	44	
349.18826	170	
353.23489	74	
354.23939	84	
360.15965	398	1+
360.87167	78	
360.96805	24	
362.30879	46	
370.25524	72	
371.19030	66	
371.26078	52	
373.21234	74	
374.91297	60	
377.18591	846	1+
377.27500	100	
378.23449	94	
378.30120	72	
381.20886	76	
381.28560	70	
382.86541	58	
383.88937	70	
386.16615	74	
390.19659	70	
393.16557	68	
395.20735	90	
400.92486	98	
403.20565	76	
404.80652	28	
405.20524	66	
408.21824	62	
411.23916	60	
413.21243	100	
415.20466	56	
427.24393	42	
430.25622	76	
434.21610	76	
434.25592	20	
435.21151	36	
442.27486	86	
444.25250	82	
445.24898	70	
446.26353	66	
449.27008	44	
450.25746	104	
456.36912	44	
457.23136	84	
461.64259	24	
462.25723	230	
462.30314	178	
462.43244	20	
462.83079	20	
472.30770	52	
473.25640	82	
474.25145	118	
478.23410	60	
478.29075	84	
489.28908	76	
490.27000	24	
507.31713	60	
513.29669	56	
517.27359	72	
519.28274	60	
525.31158	20	
527.29634	100	
529.26553	144	
531.24614	48	
547.28634	132	
563.31727	452	1+
565.32110	68	
573.31484	56	
573.44946	54	
574.30225	102	
577.34808	62	
590.36131	42	
591.21097	72	
591.33665	294	
591.48801	22	
592.31505	46	
592.40399	72	
595.00170	36	
601.35452	62	
608.40168	60	
616.33622	76	
618.33156	196	1+
620.18124	18	
622.05327	28	
623.31161	34	
634.36768	180	1+
634.42969	74	
634.48982	96	
645.36031	46	
661.10648	24	
661.22464	18	
662.35118	284	1+
662.48330	98	
691.21820	18	
719.37984	54	
720.44149	54	
728.60594	18	
736.43224	52	
773.27474	18	
END IONS

###FS:    #m/z: 419.71918 #charge 2+
###MS: 4164
###MSMS: 4165
BEGIN IONS
TITLE=Cmpd 118, +MS2(419.7192), 23.8eV, 36.2min #4165
RTINSECONDS=2170.34
SCANS=4164-4165
PEPMASS=419.71918	477992
CHARGE=2+
204.98273	122	
205.09331	34	
219.11946	66	
220.07782	52	
220.11401	50	
221.09632	76	
221.16305	74	
222.08858	194	
225.16685	198	
229.96117	20	
230.11605	548	
234.16755	28	
236.17090	18	
239.12172	98	
242.18739	134	
243.14990	88	
244.12137	82	
246.09604	62	
249.96657	20	
251.19317	100	
253.16222	252	
257.18389	18	
258.11921	82	
261.13031	94	
265.12305	82	
267.81772	20	
268.16070	96	
270.11970	88	
274.12695	92	
286.10770	38	
286.18124	70	
287.22504	20	
294.18735	34	
303.14130	384	1+
303.31020	20	
306.22263	82	
310.18252	100	
317.14998	68	
325.12801	36	
327.26137	52	
327.95015	18	
330.81446	18	
331.15099	110	
331.62618	36	
334.18147	68	
335.16361	30	
336.78764	18	
343.15081	78	
349.19800	82	
353.22862	222	1+
360.17314	232	
361.15627	62	
370.20350	38	
372.24788	122	
377.19438	194	
378.18172	178	
378.24522	106	
379.91150	100	
381.21207	76	
382.88173	52	
386.20693	106	
388.30651	116	
392.60266	18	
394.21564	168	
396.23163	82	
396.88498	66	
407.27769	34	
414.29036	54	
417.18700	70	
430.23474	80	
433.20952	104	
433.26846	42	
443.19738	96	
444.26973	90	
445.26056	52	
448.24692	116	
450.28349	78	
460.31517	68	
461.19964	116	
462.26348	32	
463.28478	132	
464.30148	76	
486.13299	18	
488.20828	50	
489.27595	98	
490.26577	170	
491.28355	118	
504.24034	82	
504.28944	56	
506.29089	62	
515.32912	76	
519.30209	80	
533.29998	62	
534.27941	72	
546.29044	58	
547.10009	66	
547.29590	178	
549.27114	72	
550.26311	58	
552.33328	42	
558.32548	96	
562.12104	42	
563.33091	98	
564.32280	110	
573.30792	100	
574.29146	122	
583.33333	76	
590.31529	336	1+
591.35796	58	
591.40817	20	
599.32198	64	
604.08816	18	
608.34273	82	
617.30625	78	
618.34468	158	
628.49558	68	
634.35944	372	1+
635.45575	34	
635.75086	76	
644.77740	32	
646.32080	50	
647.34316	54	
662.35743	464	1+
663.42946	54	
667.15124	86	
681.57389	38	
686.36626	18	
727.18896	18	
END IONS

###FS:    #m/z: 419.71918 #charge 2+
###MS: 4166
###MSMS: 4167
BEGIN IONS
TITLE=Cmpd 119, +MS2(419.7192), 23.8eV, 36.2min #4167
RTINSECONDS=2170.9
SCANS=4166-4167
PEPMASS=419.71918	501238
CHARGE=2+
157.38910	18	
171.28813	96	
211.16804	114	
214.08155	110	
215.13615	48	
219.10582	72	
219.60163	20	
220.11766	102	
221.08927	176	
222.09777	100	
226.18644	96	
230.13849	188	
230.17591	66	
231.11791	134	
233.12162	58	
242.00587	56	
242.12736	100	
242.20102	134	
243.22110	72	
243.62025	26	
247.09720	120	
249.11172	58	
249.15386	84	
252.19253	80	
256.01651	28	
257.12838	46	
267.12838	120	
274.15617	74	
285.15251	80	
286.17356	54	
287.21014	64	
288.13512	98	
303.13848	186	
304.14623	94	
307.72992	24	
311.38718	18	
317.14985	160	
320.16094	112	
321.26871	90	
326.93682	40	
327.21381	62	
331.15830	72	
334.17671	240	
334.32703	24	
335.20830	34	
336.18840	70	
339.19632	54	
342.37196	18	
343.14909	90	
343.24443	158	
344.23097	76	
349.19662	128	
360.16750	254	
363.53432	18	
371.23502	48	
371.27620	98	
372.87040	72	
376.20520	122	
377.18703	854	1+
377.32680	28	
379.93771	22	
389.56984	18	
403.24188	60	
405.26701	90	
406.21537	90	
416.19537	68	
426.25658	76	
434.21944	80	
442.34342	22	
443.19687	72	
446.31039	42	
448.23787	74	
449.21849	34	
451.28160	42	
453.98119	18	
462.27260	102	
462.32333	56	
463.27248	66	
473.23246	106	
478.24364	80	
479.22167	62	
485.57731	18	
489.29074	30	
507.31144	38	
517.23276	66	
527.30747	66	
532.26505	46	
534.27710	72	
534.37465	96	
547.29387	88	
555.28904	36	
558.34425	42	
563.32053	270	1+
563.45027	30	
566.20703	46	
573.28543	114	
590.37545	50	
591.31092	76	
591.40201	34	
592.34217	72	
592.77881	24	
600.35658	70	
617.30334	30	
618.32624	140	
618.41582	52	
619.37167	30	
634.35676	198	
634.46571	72	
635.39933	56	
661.61297	30	
661.88369	30	
662.89021	20	
663.35021	98	
663.48532	26	
665.18744	22	
673.39010	68	
674.09301	18	
674.38725	96	
720.06838	18	
735.41328	36	
761.80900	18	
797.30820	18	
END IONS

###FS:    #m/z: 419.71905 #charge 2+
###MS: 4168
###MSMS: 4169
BEGIN IONS
TITLE=Cmpd 120, +MS2(419.7190), 23.8eV, 36.2min #4169
RTINSECONDS=2171.47
SCANS=4168-4169
PEPMASS=419.71905	504840
CHARGE=2+
202.09352	38	
203.11409	84	
204.11940	58	
210.18874	78	
212.11023	74	
215.13659	66	
219.11726	112	
220.13240	98	
221.09247	106	
221.83300	36	
224.93154	42	
225.16754	268	
230.11517	700	1+
236.20331	108	
242.12463	90	
242.20874	60	
243.19601	116	
243.22852	108	
246.83930	34	
246.89226	36	
248.11882	170	
249.11582	194	
250.13713	78	
253.18765	60	
257.03715	44	
270.09403	54	
270.27462	70	
271.19599	84	
275.94157	104	
278.15897	110	
282.16233	100	
282.60499	94	
288.12239	46	
288.22574	80	
297.87222	32	
300.14628	48	
303.13418	176	
314.15648	62	
318.13870	66	
320.16790	178	
320.21984	92	
321.15185	28	
326.21563	68	
329.96960	18	
331.15973	108	
334.20032	102	
335.15664	86	
338.23892	48	
339.12956	76	
341.13919	126	
343.17374	38	
348.15662	26	
349.20064	144	
350.20054	74	
353.22499	122	
354.20862	102	
354.26673	76	
359.01332	126	
360.16666	36	
360.90955	128	
361.16955	94	
372.23645	74	
377.18764	1328	1+
377.29070	64	
377.90564	20	
378.88383	108	
380.79383	38	
381.21948	94	
381.25848	62	
382.89124	88	
383.91053	66	
386.17846	76	
387.25171	38	
389.27862	68	
400.86641	52	
401.00816	60	
405.25755	146	
406.25063	112	
410.20638	48	
417.35362	82	
418.68555	42	
430.24565	46	
431.21664	70	
433.22371	88	
438.25961	30	
442.27963	102	
445.26629	30	
450.26690	92	
453.15494	38	
459.29249	106	
462.27898	236	1+
464.34563	42	
474.25067	84	
478.23859	146	
488.23201	56	
489.27791	106	
489.38137	32	
492.28329	84	
497.30214	34	
499.37600	76	
502.26848	68	
507.29482	64	
517.35083	64	
520.36583	68	
525.39296	70	
531.28331	36	
532.24203	46	
534.28453	26	
535.29333	70	
535.57114	26	
538.27212	46	
541.32396	68	
543.33468	64	
547.29818	216	
554.70567	76	
562.30228	38	
564.33205	86	
573.31017	140	
573.35504	48	
574.31793	172	
577.33539	80	
590.34119	66	
591.31287	132	
591.42598	40	
592.37167	108	
592.46354	60	
600.35718	54	
601.36127	78	
602.33371	90	
609.45747	78	
617.37852	108	
618.34861	74	
619.33227	100	
619.39400	66	
619.58691	88	
622.31599	44	
622.37262	36	
628.35013	60	
630.34518	44	
632.31964	44	
634.35255	148	
634.36398	620	1+
635.20025	166	
635.36296	448	1+
635.86911	60	
644.32203	72	
662.35296	180	
662.41778	94	
662.98486	36	
663.33588	114	
664.53079	30	
666.46797	24	
667.43796	30	
720.38551	44	
795.26976	172	
END IONS

###FS:    #m/z: 419.71908 #charge 2+
###MS: 4170
###MSMS: 4171
BEGIN IONS
TITLE=Cmpd 121, +MS2(419.7191), 23.8eV, 36.2min #4171
RTINSECONDS=2172.04
SCANS=4170-4171
PEPMASS=419.71908	499856
CHARGE=2+
211.13747	68	
211.19106	96	
215.13922	108	
219.11359	290	
219.79437	22	
221.09055	236	
221.13491	84	
222.09489	174	
222.12388	128	
223.15559	122	
223.27456	32	
225.17687	64	
225.22655	122	
228.38297	24	
229.12544	110	
229.80798	22	
230.11216	536	1+
230.18315	66	
230.60066	22	
231.15432	88	
232.16391	30	
233.31044	80	
242.19117	110	
243.91712	24	
244.09037	70	
246.16959	78	
248.13954	64	
249.12214	292	
256.11613	86	
256.14976	76	
268.16417	72	
271.18276	26	
278.15816	100	
286.18184	60	
287.13737	98	
291.14242	78	
294.18568	66	
298.18543	92	
303.14090	376	
304.16227	76	
313.12104	86	
313.50285	46	
315.25218	26	
320.16485	52	
321.16180	106	
327.24671	84	
331.15390	68	
333.15774	72	
334.18157	60	
335.15661	76	
343.26078	86	
346.67978	154	
348.15371	94	
349.20535	98	
349.31630	34	
350.21035	76	
351.69045	108	
353.01627	36	
353.22783	124	
354.07086	38	
354.22063	54	
359.17728	74	
359.56423	46	
359.82266	46	
360.15763	416	1+
360.26468	30	
364.88829	78	
370.18279	62	
370.24512	50	
371.23456	86	
372.85517	34	
373.19477	142	
375.20490	26	
375.63482	44	
376.45747	24	
377.03109	40	
377.12512	20	
377.18768	1708	1+
377.25849	152	
377.38270	88	
378.23791	148	
378.77666	36	
384.88282	102	
386.14560	72	
392.95733	104	
395.21190	98	
405.25048	78	
416.18607	144	
418.18072	76	
430.22396	66	
432.24080	72	
433.22373	72	
434.22574	110	
440.75065	34	
442.29599	76	
448.23193	56	
450.26512	36	
460.22928	86	
461.21889	26	
462.28071	370	1+
463.86034	50	
467.26978	92	
473.90418	28	
478.23501	150	
478.30131	80	
488.39451	94	
489.28112	74	
489.60588	44	
489.90694	22	
490.26943	210	1+
499.40015	60	
503.27482	56	
505.29122	94	
507.29503	74	
512.29919	74	
516.45363	34	
521.28447	36	
532.25377	106	
536.32495	94	
546.27215	20	
547.28623	82	
547.32714	72	
548.30451	94	
562.32223	256	1+
563.38068	90	
564.43395	60	
572.68788	36	
573.31043	34	
574.32258	202	
574.38019	112	
582.31135	40	
584.31064	50	
584.38635	78	
590.33081	78	
590.42819	98	
591.32603	246	
592.31749	238	
599.31653	50	
600.35588	86	
617.36836	86	
618.32812	230	1+
618.46810	46	
619.07560	48	
619.40978	68	
634.36001	218	
635.36364	168	
635.45899	60	
637.43757	30	
644.34812	116	
656.36795	60	
662.35515	364	
662.51803	106	
663.41831	102	
676.30232	60	
732.38555	40	
735.42097	104	
763.40484	72	
805.40200	108	1+
END IONS

###FS:    #m/z: 419.71944 #charge 2+
###MS: 4172
###MSMS: 4173
BEGIN IONS
TITLE=Cmpd 122, +MS2(419.7194), 23.8eV, 36.2min #4173
RTINSECONDS=2172.61
SCANS=4172-4173
PEPMASS=419.71944	520258
CHARGE=2+
198.02023	42	
203.13007	142	
213.08453	144	
215.13597	100	
217.66206	18	
219.07284	28	
219.11155	176	
219.14421	102	
221.11837	110	
225.17069	330	1+
225.23894	80	
226.96447	18	
228.13352	132	
230.11105	252	
230.18750	78	
231.10812	102	
231.14999	48	
232.14357	118	
232.80934	34	
238.12082	86	
242.20625	94	
242.53672	40	
247.10797	126	
248.12216	50	
249.14519	104	
250.12735	162	
250.93520	132	
251.08920	78	
256.12395	154	
258.13754	96	
271.10138	54	
274.14518	110	
275.00988	138	
281.80128	18	
285.16930	106	
287.20622	84	
288.21551	48	
291.14834	74	
296.15707	130	
303.14376	136	
304.16292	66	
310.24758	100	
312.84374	62	
315.16072	74	
320.16364	106	
323.19825	92	
328.12137	18	
331.16185	70	
331.69369	32	
332.16752	78	
333.16478	34	
341.15900	28	
343.24843	104	
343.61698	18	
344.28907	18	
349.05622	24	
349.18993	346	1+
349.23693	104	
360.16338	72	
361.16176	152	
361.88391	18	
372.69665	34	
374.93337	90	
376.59208	38	
377.19118	730	1+
377.24429	112	
379.19544	78	
386.18772	108	
388.27048	64	
392.01994	38	
401.24000	84	
403.19541	80	
405.25507	160	
414.24716	18	
418.86297	56	
419.33453	38	
425.26455	34	
431.66590	20	
437.27360	34	
441.75513	18	
445.28452	96	
445.42759	18	
448.21929	78	
448.63691	102	
451.28253	66	
462.28693	370	1+
462.48804	56	
463.32116	48	
472.70168	18	
473.31554	28	
474.35919	82	
478.22747	96	
479.23372	56	
488.25875	76	
489.28039	68	
490.27709	212	
490.37356	40	
490.49799	56	
497.20852	62	
499.34668	56	
509.23115	22	
516.29543	60	
516.46826	18	
523.49477	26	
525.30632	164	
546.30163	54	
547.30860	58	
547.57410	18	
547.66594	40	
559.31697	108	
563.31473	214	1+
572.34053	72	
573.31664	254	1+
588.52512	18	
590.33358	74	
590.94250	32	
591.31292	328	
591.47830	70	
593.30604	82	
593.43935	58	
616.52403	60	
619.50487	22	
619.86736	20	
624.36713	24	
634.36146	216	1+
634.44108	46	
636.33497	84	
661.01193	18	
662.36387	146	
664.41123	68	
721.41566	66	
730.88642	20	
745.94672	18	
750.72514	48	
END IONS

###FS:    #m/z: 419.71922 #charge 2+
###MS: 4174
###MSMS: 4175
BEGIN IONS
TITLE=Cmpd 123, +MS2(419.7192), 23.8eV, 36.2min #4175
RTINSECONDS=2173.19
SCANS=4174-4175
PEPMASS=419.71922	522496
CHARGE=2+
201.10197	104	
208.10689	128	
210.13444	78	
212.11112	108	
214.10515	122	
215.14252	94	
216.18870	106	
219.13578	86	
219.25699	114	
219.30796	118	
220.11699	190	
221.09203	354	1+
225.17173	104	
226.16611	122	
228.95176	72	
230.11041	416	1+
230.30856	80	
231.14833	194	
231.51626	58	
234.18174	86	
236.94661	56	
238.12214	102	
240.09676	86	
242.12492	80	
242.19470	250	
244.65157	152	
245.14121	158	
247.10064	90	
249.12249	214	
253.16193	72	
256.13743	72	
258.10355	86	
259.65430	70	
260.14789	84	
268.17463	186	
276.13896	64	
276.91230	104	
278.14143	54	
282.18086	96	
286.20855	56	
287.12028	62	
287.20511	92	
288.11284	110	
292.12150	118	
298.12528	126	
300.91551	72	
303.13867	572	1+
305.16383	104	
309.20325	92	
310.20309	66	
313.14598	126	
315.16993	200	
316.16865	96	
319.17399	82	
325.22054	98	
328.17468	110	
331.21480	86	
332.15688	90	
333.17311	96	
333.20600	86	
335.15981	66	
336.92366	96	
339.17681	48	
341.39608	116	
342.14670	56	
344.23961	52	
349.19435	112	
353.22682	122	
353.26879	162	
354.21744	126	
355.19103	48	
358.92775	86	
359.20230	88	
359.69524	106	
360.16659	198	
360.88342	66	
361.16277	126	
369.20835	76	
371.22520	150	
371.77276	74	
377.18932	1536	1+
377.29351	54	
379.23124	68	
379.28219	72	
385.89077	48	
392.47182	74	
393.21151	84	
394.21130	70	
404.21780	124	
405.25802	92	
405.29968	66	
406.26791	96	
411.19047	92	
411.70193	120	
416.20413	62	
417.18080	86	
418.86779	104	
420.25526	84	
428.23309	66	
430.24544	74	
430.28454	50	
431.20411	50	
432.25954	80	
433.21065	256	1+
442.27050	70	
442.31166	94	
443.28009	62	
446.52075	120	
448.21923	258	1+
450.33068	68	
451.27667	70	
451.41670	66	
459.29054	50	
460.27990	62	
461.21406	62	
462.27420	800	1+
463.19847	78	
472.27942	92	
478.23581	158	
488.20141	66	
490.27715	166	
499.28939	150	
500.31020	90	
507.29893	208	
516.25967	82	
517.29510	92	
528.42977	66	
532.25784	84	
534.32013	76	
538.26880	62	
547.28288	164	
547.33859	120	
548.38061	108	1+
551.28481	62	
555.30577	54	
556.31088	126	
560.39166	76	
563.32197	334	
564.32524	270	
573.30927	186	
573.37963	60	
590.32447	364	1+
592.35217	100	
593.33970	60	
599.30988	78	
603.32591	48	
608.60910	54	
618.35115	52	
619.33798	78	
619.40298	56	
620.31346	90	
633.28976	94	
634.35855	760	1+
634.58336	120	
657.35765	68	
662.35684	412	1+
663.33414	80	
665.37558	74	
691.39099	74	
735.43251	50	
736.40179	80	
END IONS

###FS:    #m/z: 419.71891 #charge 2+
###MS: 4176
###MSMS: 4177
BEGIN IONS
TITLE=Cmpd 124, +MS2(419.7189), 23.8eV, 36.2min #4177
RTINSECONDS=2173.78
SCANS=4176-4177
PEPMASS=419.71891	542694
CHARGE=2+
202.60254	148	
207.09329	98	
214.08969	74	
215.13520	316	
219.10744	210	
221.08964	240	
225.16818	170	
226.18611	150	
228.12962	36	
228.18111	96	
230.11262	374	1+
230.18751	54	
234.24998	36	
242.13579	72	
242.19351	268	
247.10985	118	
247.13463	106	
247.18373	44	
248.06832	68	
248.13061	52	
249.13040	144	
250.79144	28	
251.18935	66	
253.16100	42	
253.88805	46	
256.12007	84	
268.16329	106	
270.10483	160	
274.13911	134	
276.01696	30	
284.12975	88	
284.95247	36	
287.25752	88	
296.10649	32	
300.12915	122	
302.88774	72	
303.14672	148	
304.15032	66	
309.11986	66	
315.79068	38	
316.15909	86	
316.23405	42	
318.15591	68	
319.91430	38	
320.25163	30	
322.16073	64	
326.20760	74	
327.24730	70	
330.15512	106	
331.15791	170	
334.19112	70	
335.16514	128	
337.18261	90	
338.23076	80	
342.17310	80	
343.23244	120	
344.24030	136	
349.20628	172	
353.23334	56	
354.20276	70	
355.22108	72	
356.87079	64	
359.47748	28	
360.16297	182	
360.22310	28	
360.90040	116	
371.24011	116	
374.90228	52	
376.20557	86	
377.18751	916	1+
378.01641	54	
378.92059	88	
379.75899	40	
382.21328	80	
382.88648	48	
383.95508	44	
386.16804	80	
388.18220	86	
394.21538	88	
397.24370	140	
398.17853	32	
402.85547	90	
404.20245	80	
405.28619	42	
415.19975	60	
420.24407	84	
432.22460	72	
433.20854	66	
446.26405	96	
450.28475	114	
459.33447	56	
462.16421	42	
462.26694	324	1+
462.33295	70	
471.27614	70	
478.22794	72	
479.22835	56	
482.28456	108	
490.03826	46	
490.18260	40	
490.25795	114	
491.27191	64	
498.30375	44	
507.29419	68	
508.31894	76	
510.31700	56	
514.23901	56	
516.30602	120	
517.33967	106	
525.37410	80	
526.30022	162	
539.18279	48	
540.59408	34	
542.40266	34	
546.28548	62	
547.28618	140	
548.35949	78	
555.62141	42	
563.32692	320	1+
563.40013	80	
564.39599	58	
573.35487	94	
574.29249	74	
574.33774	96	
574.38572	30	
578.32629	86	
590.35828	68	
591.31229	418	1+
591.84265	46	
592.59621	78	
593.34603	84	
593.44686	34	
600.15062	38	
600.34893	54	
604.35837	46	
605.34763	86	
608.36814	74	
614.33643	46	
618.32357	122	
618.48247	72	
630.29159	86	
631.44863	50	
634.27134	34	
634.37018	308	
635.36570	402	
644.50699	66	
645.36136	54	
648.33189	84	
660.39821	56	
662.35529	320	1+
664.43551	106	
674.37255	36	
680.36312	40	
691.41688	42	
692.37154	86	
719.37938	68	
END IONS

###FS:    #m/z: 419.71891 #charge 2+
###MS: 4178
###MSMS: 4179
BEGIN IONS
TITLE=Cmpd 125, +MS2(419.7189), 23.8eV, 36.2min #4179
RTINSECONDS=2174.35
SCANS=4178-4179
PEPMASS=419.71891	538888
CHARGE=2+
168.11593	22	
207.02561	92	
207.06677	28	
208.14537	108	
212.10042	84	
213.08077	72	
216.13921	140	
218.18066	88	
219.11845	102	
219.15267	78	
220.93280	36	
221.09272	362	
221.16083	46	
221.41759	36	
222.11697	78	
225.17365	134	
229.89818	42	
230.11310	738	1+
234.11397	110	
239.63493	88	
241.98340	26	
242.11908	108	
242.19013	90	
242.23429	70	
242.27519	88	
242.82416	48	
244.08561	70	
249.12031	64	
250.12500	100	
250.15757	18	
256.12406	82	
261.12333	64	
268.15980	82	
270.18475	50	
271.19604	62	
274.14098	74	
275.13292	58	
282.66668	128	
284.11622	100	
286.11911	72	
289.16103	50	
297.19888	24	
297.66732	40	
302.94665	74	
303.14207	250	
303.56432	120	
304.12325	74	
315.15582	66	
318.17920	130	
320.18986	70	
322.13124	86	
326.26385	68	
327.24356	168	
331.15722	258	
332.18813	116	
333.20276	92	
334.19918	72	
336.19985	66	
342.18198	132	
343.14422	88	
343.23804	112	
349.19807	74	
350.20129	78	
353.04238	68	
353.25184	94	
354.20197	156	
360.15853	508	1+
366.22765	70	
372.89743	82	
377.18770	1338	1+
377.39641	68	
377.82944	32	
377.98027	34	
378.03594	18	
378.23925	88	
384.57902	18	
395.02086	28	
403.19498	82	
403.24408	98	
405.22229	64	
405.29644	58	
407.25715	136	
444.70183	24	
445.10504	42	
445.22699	44	
445.28895	78	
445.34898	80	
448.21386	48	
450.30222	96	
450.52491	64	
451.29350	72	
459.33817	74	
461.19895	36	
462.27196	102	
463.19261	30	
463.28629	244	
473.25743	102	
474.19797	74	
477.83390	26	
478.23487	198	
482.30225	82	
489.28693	64	
489.49113	22	
490.26667	586	1+
496.19881	26	
499.26556	68	
503.29202	26	
506.30276	98	
512.28150	40	
515.28178	46	
516.27266	86	
516.32024	72	
533.31431	70	
547.30000	218	
549.30460	180	
549.46711	48	
561.45022	20	
561.78887	28	
563.33447	210	1+
567.01683	26	
573.29698	142	
574.46207	50	
575.38030	18	
583.38743	82	
590.35215	52	
591.31944	192	
591.40407	94	
591.50924	82	
592.02669	38	
592.44208	100	
595.31706	42	
599.31652	38	
600.28461	80	
600.34233	124	
602.30095	74	
608.03836	36	
633.29064	38	
633.98082	24	
634.36625	152	
634.43534	74	
634.71656	48	
635.35627	96	
644.35531	54	
662.36275	48	
662.60088	50	
663.34219	60	
663.39645	86	
663.77617	18	
680.42212	100	
689.38992	52	
823.66774	18	
END IONS

###FS:    #m/z: 419.71826 #charge 2+
###MS: 4180
###MSMS: 4181
BEGIN IONS
TITLE=Cmpd 126, +MS2(419.7183), 23.8eV, 36.2min #4181
RTINSECONDS=2174.92
SCANS=4180-4181
PEPMASS=419.71826	569112
CHARGE=2+
197.03421	84	
204.09960	90	
207.16125	104	
207.19556	36	
208.15554	96	
210.15324	124	
215.14892	192	
215.19813	104	
219.12104	148	
220.10566	112	
221.08918	152	
221.12711	118	
221.78361	80	
223.13545	94	
224.38112	72	
225.17514	188	
225.22711	66	
225.25407	96	
228.13324	98	
229.12123	68	
230.10943	844	1+
230.14494	48	
231.64498	126	
233.17088	96	
238.12356	58	
242.06490	34	
242.18861	164	
248.12663	72	
249.13200	112	
250.14602	98	
253.16083	84	
254.10622	128	
267.14103	98	
267.21844	102	
268.16119	66	
270.12450	78	
270.89327	78	
271.48558	38	
278.14968	134	
286.09907	110	
287.15592	74	
287.21317	130	
288.14960	64	
288.22416	56	
292.17501	102	
293.15985	82	
302.15647	58	
303.13653	220	
304.14558	150	
306.45380	36	
310.21987	84	
311.82747	76	
312.18480	50	
312.23221	76	
313.15705	128	
315.14330	100	
317.15502	52	
319.15475	64	
320.16475	68	
328.23017	68	
329.20779	76	
331.15146	196	
334.17595	80	
335.08739	46	
335.15130	76	
336.97983	98	
342.15246	86	
349.19626	356	1+
350.15688	118	
354.22532	130	
354.86023	62	
360.16211	266	
361.16051	164	
367.19842	96	
371.24001	154	
376.94748	52	
377.18716	1376	1+
377.27984	104	
377.38331	82	
378.24206	80	
381.20200	96	
383.23072	50	
386.18169	94	
395.18877	56	
396.20704	92	
396.89337	148	
396.93192	86	
399.24381	48	
403.22816	108	
404.19750	44	
405.24841	34	
416.18510	70	
423.27003	42	
427.19455	82	
428.24880	90	
430.24076	80	
433.19257	72	
433.23633	66	
433.29666	76	
434.25183	76	
436.19903	66	
439.53823	74	
445.25143	76	
448.24838	54	
451.27771	38	
453.28176	72	
459.30021	108	
460.21753	170	
461.12699	106	
461.19868	104	
462.28086	214	
463.28344	138	
479.25682	76	
490.27331	252	
490.36285	98	
495.25428	54	
499.30524	90	
507.28774	188	
508.32469	68	
516.27131	74	
525.29301	136	
534.29063	96	
543.31777	110	
546.35823	78	
547.31238	228	1+
548.28046	54	
551.30503	116	1+
551.61761	90	
555.88282	84	
563.31702	296	
564.35336	132	
565.32215	82	
573.31321	100	
573.51692	54	
574.28608	166	1+
583.33725	44	
584.35813	72	
588.26898	90	
590.33603	50	
590.41336	98	
591.32085	414	1+
592.28017	80	
593.31982	52	
594.28661	44	
616.34824	86	
618.35357	176	
627.30429	66	
634.08245	42	
634.35804	192	1+
634.48032	68	
636.38257	182	
658.25317	90	
662.35921	428	1+
662.57878	40	
663.99144	40	
680.37273	54	
681.35503	42	
763.44879	52	
782.42307	66	
END IONS

###FS:    #m/z: 419.71857 #charge 2+
###MS: 4182
###MSMS: 4183
BEGIN IONS
TITLE=Cmpd 127, +MS2(419.7186), 23.8eV, 36.3min #4183
RTINSECONDS=2175.5
SCANS=4182-4183
PEPMASS=419.71857	567030
CHARGE=2+
201.10173	90	
211.07907	76	
219.11596	268	
220.97334	26	
221.09012	348	
221.30528	32	
224.09573	144	
225.17298	178	
225.21025	68	
226.16948	72	
228.13257	86	
230.11375	170	
230.62187	96	
231.11373	78	
232.14481	52	
235.08651	100	
237.16063	140	
239.08863	72	
241.14600	28	
242.20039	300	
247.09839	92	
248.12335	80	
249.11849	142	
249.15740	134	
250.12931	134	
252.16705	68	
253.16961	62	
261.11999	68	
270.18781	52	
274.13570	192	
274.29528	42	
275.14522	82	
275.19353	52	
275.43153	78	
278.13677	32	
286.80904	24	
286.87689	52	
287.10191	60	
287.21321	66	
289.08991	82	
291.18068	54	
293.18930	66	
294.91523	28	
300.13735	66	
303.14128	370	
305.14580	62	
315.13588	126	
317.73612	160	
320.16760	210	
325.11846	70	
325.18316	60	
326.21573	94	
331.14443	110	
331.20087	76	
334.17153	60	
335.15538	114	
343.24517	156	
344.24091	114	
344.31887	96	
349.20128	68	
350.20096	70	
353.03021	58	
353.23826	90	
354.19969	98	
355.07701	40	
360.16342	758	1+
362.18285	66	
371.24150	96	
372.24843	66	
373.28289	60	
373.33401	50	
375.22336	98	
376.69707	24	
377.19124	856	1+
377.27261	156	
377.32949	46	
377.58594	64	
377.88172	40	
379.26675	58	
381.21262	58	
382.19943	88	
382.26531	56	
384.96093	76	
386.17310	82	
388.52908	30	
390.80436	28	
394.20770	66	
396.24251	64	
400.21605	52	
401.83076	62	
403.19455	86	
404.23866	42	
405.25257	78	
406.25401	72	
410.25301	74	
411.87490	26	
415.21784	74	
416.18472	76	
430.26199	50	
434.20344	94	
442.27522	88	
443.20672	66	
445.26768	78	
449.21466	66	
450.28064	146	
462.28696	190	
472.20571	58	
478.21725	82	
478.33080	108	
479.28580	96	
488.26643	74	
490.27901	98	
491.27900	82	
501.76917	78	
507.29934	64	
512.28264	72	
516.29254	134	
517.34550	74	
519.30783	106	
534.31952	74	
545.30210	74	
546.40208	42	
547.30589	138	
547.37225	62	
548.27551	88	
548.33623	90	
556.27039	94	
563.32276	268	1+
573.28802	38	
573.37317	66	
574.02026	30	
574.37298	70	
575.23585	32	
587.10463	32	
590.32015	714	1+
591.01782	68	
591.31616	498	1+
591.37127	52	
600.28322	30	
601.34095	174	1+
608.33950	30	
616.32290	66	
634.35627	732	1+
635.43553	146	
636.41016	62	
647.33721	46	
656.34686	64	
662.35351	266	
662.40894	46	
662.50482	26	
663.35605	244	
664.08416	26	
664.41351	44	
674.35781	34	
704.37612	54	
736.39514	64	
736.47181	72	
END IONS

###FS:    #m/z: 419.71849 #charge 2+
###MS: 4184
###MSMS: 4185
BEGIN IONS
TITLE=Cmpd 128, +MS2(419.7185), 23.8eV, 36.3min #4185
RTINSECONDS=2176.07
SCANS=4184-4185
PEPMASS=419.71849	581714
CHARGE=2+
152.67937	24	
210.16122	58	
215.13483	76	
219.11124	234	
221.08891	96	
221.12828	142	
225.11735	96	
225.16809	230	
226.07526	70	
227.89708	32	
230.11286	578	1+
233.12644	78	
233.76729	46	
236.17863	110	
238.10870	52	
241.14395	102	
242.19693	338	
244.08489	80	
244.64834	106	
248.11749	78	
248.88726	74	
249.12456	130	
250.11651	84	
250.16483	92	
253.16899	160	
264.12476	120	
269.17203	106	
270.10394	212	
277.63972	24	
279.14068	106	
285.17958	96	
286.16947	72	
297.11962	66	
299.16453	94	
300.13661	74	
303.13602	516	1+
311.16977	80	
315.13749	104	
321.18113	64	
322.67012	128	
324.09573	88	
327.20404	98	
327.24106	40	
329.18377	78	
331.15770	90	
332.17269	94	
335.20759	100	
343.23500	46	
343.28060	104	
346.19628	116	
347.17489	42	
349.19181	224	
350.11674	18	
350.21498	140	
350.53920	22	
353.23319	70	
355.20294	86	
357.22355	72	
360.16547	188	
361.16235	160	
361.19671	136	
361.26055	38	
364.74765	78	
369.20150	34	
370.25369	56	
371.25087	74	
374.18528	64	
376.19554	88	
377.18655	1574	1+
377.31208	68	
377.52297	26	
381.20816	102	
382.88248	108	
386.17098	72	
394.74146	18	
399.17689	94	
400.85711	64	
400.91343	82	
405.26659	184	
406.24703	102	
415.25496	22	
416.16501	36	
416.46052	24	
417.22284	38	
419.17246	90	
421.72033	110	
430.25407	26	
433.21388	208	
447.24125	130	
448.23223	86	
449.38816	30	
449.64964	36	
450.28203	102	
454.23237	84	
460.22304	116	
462.26267	168	
462.30790	54	
468.48138	90	
473.22804	88	
478.24004	64	
488.28907	50	
489.29825	86	
489.72671	24	
490.26899	172	1+
490.33508	46	
498.34446	18	
505.28068	70	
506.30841	72	
507.30189	56	
512.29023	36	
513.26155	56	
515.34150	66	
516.27062	88	
516.84427	28	
517.28063	68	
531.25708	92	
534.31560	86	
535.37405	74	
547.27705	194	
547.35199	92	
548.10601	24	
549.27671	76	
550.30567	88	
563.32032	122	
564.33074	106	
573.31162	120	
574.27941	64	
574.35986	66	
576.02989	56	
590.33819	222	
590.39999	78	
591.31468	266	1+
591.42058	50	
591.54148	84	
592.48149	158	
593.34453	76	
600.11237	18	
600.36997	88	
606.32879	84	
618.30042	56	
618.37799	96	
620.34257	68	
633.21437	24	
633.43819	28	
634.35806	666	1+
635.18301	44	
636.57855	60	
644.38212	58	
648.31965	82	
656.35459	32	
658.38882	36	
661.51309	70	
662.36271	376	1+
663.41835	28	
664.35110	62	
664.62841	46	
665.37446	80	
END IONS

###FS:    #m/z: 419.71863 #charge 2+
###MS: 4186
###MSMS: 4187
BEGIN IONS
TITLE=Cmpd 129, +MS2(419.7186), 23.8eV, 36.3min #4187
RTINSECONDS=2176.66
SCANS=4186-4187
PEPMASS=419.71863	600878
CHARGE=2+
202.61662	134	
207.23220	86	
210.17753	52	
214.10111	110	
216.64021	124	
219.13289	86	
220.11258	68	
221.11664	122	
222.10122	92	
223.11546	120	
225.16509	154	
230.11566	342	
234.07778	110	
235.13426	98	
242.12276	92	
242.20600	150	
247.09251	132	
248.12656	90	
249.13332	108	
251.13145	76	
251.17253	70	
252.09616	48	
253.28646	116	
256.08131	100	
256.13616	114	
257.12576	140	
259.15747	88	
261.11883	68	
269.17613	66	
270.10585	86	
270.16219	82	
270.24863	88	
272.98092	52	
274.12058	72	
274.14681	84	
278.13721	56	
279.16185	54	
286.17707	96	
287.23085	62	
295.18975	68	
296.12023	96	
299.13756	110	
300.16953	60	
303.13967	280	
304.11827	108	
310.22487	82	
311.16426	62	
312.18461	68	
322.14188	56	
326.21754	140	
327.23656	116	
331.15835	162	
332.15731	84	
334.19027	72	
343.19263	48	
343.23811	92	
349.19086	338	1+
353.22379	72	
354.20489	92	
355.21163	60	
359.17219	110	
360.16061	328	
360.82977	66	
361.16391	244	
371.22599	102	
373.89036	56	
377.18394	1420	1+
377.34626	76	
386.16906	146	
388.25565	64	
389.21398	68	
389.24851	72	
394.20661	118	
395.19382	80	
396.88120	92	
403.19974	142	
414.26934	56	
416.27006	42	
417.19215	62	
427.22342	90	
428.24831	180	
429.22873	80	
430.21931	66	
431.22135	114	
432.21916	94	
433.22072	92	
434.22093	66	
444.25112	68	
444.29876	48	
446.27553	64	
448.26891	178	
451.27049	178	
452.30368	70	
455.25937	52	
460.21901	66	
460.30362	62	
461.26197	42	
462.27154	204	
462.34564	92	
463.29086	92	
463.35027	74	
464.24900	54	
473.25398	122	
473.34000	90	
474.25623	94	
474.30684	48	
477.24570	64	
478.22679	138	
479.26048	68	
490.27110	90	
498.28484	98	
500.26977	102	
504.27715	92	
505.26119	84	
516.29292	42	
517.57967	48	
518.32047	76	
532.24584	58	
532.65712	86	
545.32050	80	
547.31937	70	
548.30106	66	
549.26409	56	
556.32097	60	
556.83770	82	
557.29989	60	
559.30467	98	
563.31006	154	
564.33398	170	
572.30951	106	
573.29103	144	
573.33962	82	
574.30658	268	
574.36188	56	
583.30773	76	
591.31273	284	1+
591.39394	44	
593.37506	88	
599.30818	68	
600.34992	78	
601.32384	76	
604.48027	42	
607.92190	46	
618.18218	82	
618.32358	78	
620.35037	126	
623.34226	70	
627.30828	130	1+
634.36519	306	1+
634.43686	68	
644.32547	94	
662.36847	304	1+
663.68709	66	
692.34585	70	
719.35851	90	
736.49764	58	
END IONS

###FS:    #m/z: 419.71845 #charge 2+
###MS: 4188
###MSMS: 4189
BEGIN IONS
TITLE=Cmpd 130, +MS2(419.7185), 23.8eV, 36.3min #4189
RTINSECONDS=2177.24
SCANS=4188-4189
PEPMASS=419.71845	603674
CHARGE=2+
205.11473	96	
217.09618	64	
219.11225	240	
219.15302	88	
221.08934	360	
225.17934	50	
225.21314	62	
226.17423	104	
228.13877	80	
230.11235	798	
230.18739	96	
230.35184	82	
231.34504	70	
232.95276	84	
233.15430	124	
235.10757	100	
237.16843	126	
240.11030	58	
241.15747	66	
242.14259	64	
242.20149	148	
242.98353	108	
243.12986	110	
247.09749	126	
247.14231	80	
250.12334	76	
252.17648	102	
253.14886	78	
256.11964	80	
256.17330	82	
257.14508	104	
259.65734	76	
260.15371	102	
266.86686	48	
267.13182	48	
269.12425	74	
269.16675	98	
270.20119	76	
271.10912	104	
273.16124	108	
274.19102	76	
278.14606	150	
282.20700	150	
287.12237	126	
287.21466	142	
288.27505	84	
296.11186	74	
299.36075	86	
302.71421	64	
303.14278	492	1+
304.11389	58	
317.16448	48	
320.16383	172	
326.21598	86	
327.20385	78	
331.15841	94	
331.20092	74	
331.68326	100	
332.14044	108	
334.18639	54	
335.16076	78	
336.21841	66	
342.14373	116	
343.23612	72	
344.24146	82	
346.21179	98	
349.19194	306	
349.48776	70	
350.19468	210	
353.21893	288	
353.84762	98	
358.13164	72	
359.15701	72	
360.16436	508	1+
360.28343	52	
360.59610	68	
361.18796	66	
362.16747	72	
373.21547	88	
373.26707	84	
377.18816	1276	1+
377.25630	122	
378.33822	72	
378.55204	70	
383.21127	58	
384.68160	116	
386.17948	80	
388.24857	86	
395.20814	86	
396.16341	54	
396.88999	74	
400.24350	98	
401.20846	76	
403.20429	82	
405.25650	124	
407.28100	92	
412.21267	78	
412.65612	64	
414.17110	66	
414.26702	72	
414.40193	90	
417.17630	82	
418.90548	64	
420.21109	86	
427.24433	78	
431.24399	82	
433.21385	76	
443.28395	66	
444.21938	78	
445.24500	78	
448.24960	176	1+
462.28438	314	
463.30892	76	
464.24854	96	
473.26801	70	
478.22425	54	
478.38865	82	
490.27439	170	
490.41020	62	
491.26599	86	
500.41552	56	
505.25147	84	
506.30076	50	
507.30499	110	
508.31410	86	
509.27940	62	
516.29383	70	
519.29798	184	
530.27418	178	1+
531.34541	74	
547.28951	474	1+
561.33837	84	
563.31824	226	1+
573.30916	582	1+
573.39186	136	
576.30569	72	
580.09560	50	
590.31089	422	1+
591.31058	392	1+
591.46643	74	
601.31068	58	
603.32721	78	
616.34478	124	
618.34490	422	
618.82062	50	
623.34521	56	
627.29614	96	
634.35581	402	1+
634.60084	56	
635.42122	66	
635.47462	60	
636.35454	66	
662.34999	592	1+
663.26772	56	
664.38639	62	
671.29242	54	
671.38331	98	
675.34804	88	
702.47435	78	
717.38586	100	
735.38583	128	
764.42771	52	
END IONS

###FS:    #m/z: 419.71824 #charge 2+
###MS: 4190
###MSMS: 4191
BEGIN IONS
TITLE=Cmpd 131, +MS2(419.7182), 23.8eV, 36.3min #4191
RTINSECONDS=2177.82
SCANS=4190-4191
PEPMASS=419.71824	603912
CHARGE=2+
189.79604	18	
208.14876	108	
217.13472	94	
219.11327	138	
221.11817	158	
222.08872	40	
224.19155	82	
225.16966	268	
230.10986	324	
230.18073	74	
232.11994	78	
233.14257	84	
237.69265	34	
240.99957	28	
244.10998	48	
246.15288	48	
248.12353	74	
249.11527	150	
253.16576	66	
261.15355	114	
268.15084	34	
271.21264	30	
287.03376	24	
288.24426	78	
296.17086	52	
297.12165	144	
297.59985	18	
303.14413	108	
303.39596	50	
306.91296	42	
309.97298	22	
310.21044	56	
314.13092	98	
316.12160	44	
318.16113	74	
320.16669	198	
324.13383	72	
325.81361	18	
327.21822	118	
332.21481	72	
332.90964	56	
333.19045	204	
334.19539	100	
337.18214	64	
343.24286	76	
343.31009	44	
349.18566	102	
349.22044	46	
353.21530	104	
353.26438	86	
354.22302	82	
360.15238	78	
360.17769	66	
360.26135	62	
361.15803	120	
363.19997	80	
371.25996	88	
372.89124	52	
377.18994	804	1+
377.29862	20	
377.55380	24	
377.79656	80	
378.26582	114	
378.91463	70	
380.23195	30	
380.26937	40	
381.24461	86	
386.18141	80	
393.16544	60	
394.21159	110	
395.21824	92	
404.34545	58	
405.26129	260	
410.72275	88	
414.25317	72	
416.17398	82	
426.15867	56	
430.23947	76	
432.30169	38	
433.20680	158	
442.53642	26	
448.22490	118	
450.27206	54	
455.29730	38	
455.36154	22	
460.21640	62	
462.29540	56	
463.28300	102	
463.48149	28	
471.26331	60	
473.26364	86	
488.43732	40	
489.30065	72	
489.34634	70	
490.26721	152	
498.20091	40	
504.31666	70	
506.29122	62	
507.26493	52	
507.36131	54	
508.28332	94	
517.27324	112	
519.30189	68	
529.68100	18	
533.26602	78	
533.31026	20	
547.28025	86	
547.33299	56	
549.28939	42	
557.32008	58	
563.35938	72	
563.63964	20	
564.34556	130	
565.38926	64	
573.30248	76	
573.60161	34	
574.30892	50	
577.32211	82	
581.57624	18	
582.32425	74	
591.31697	204	
591.43286	76	
592.35817	80	
593.33095	78	
600.44531	76	
608.41978	66	
609.36023	52	
618.33697	118	
633.46223	56	
634.35490	522	1+
634.75706	62	
636.46032	94	
639.54029	24	
647.35823	52	
662.37719	322	
666.35032	30	
680.38061	58	
699.86125	18	
736.42413	62	
827.31187	18	
END IONS

###FS:    #m/z: 419.71853 #charge 2+
###MS: 4192
###MSMS: 4193
BEGIN IONS
TITLE=Cmpd 132, +MS2(419.7185), 23.8eV, 36.3min #4193
RTINSECONDS=2178.39
SCANS=4192-4193
PEPMASS=419.71853	623872
CHARGE=2+
187.07075	94	
210.15696	122	
212.12743	78	
215.13677	66	
215.24371	54	
219.10855	72	
220.12503	82	
221.08813	272	
222.10529	124	
224.19599	90	
225.16680	526	
227.13109	68	
229.24132	80	
230.11003	556	1+
230.17984	108	
231.14110	68	
233.09071	78	
233.12259	102	
237.19233	60	
238.15239	110	
242.19991	278	
243.10139	120	
243.13815	96	
244.08450	82	
244.66391	192	
247.09010	98	
248.13017	120	
249.12227	176	
250.11642	88	
252.21803	110	
253.16465	150	
254.13645	66	
259.10342	70	
260.16232	64	
268.17751	78	
270.19315	116	
271.14679	80	
271.17895	116	
274.13887	86	
277.29987	68	
278.14512	170	
282.16331	114	
286.80981	54	
287.12884	74	
287.21761	100	
292.21014	72	
297.13723	68	
300.13406	104	
302.11105	72	
303.13176	392	1+
303.20225	94	
303.49568	54	
310.22506	102	
311.20522	76	
320.14729	92	
322.12589	60	
327.24053	118	
330.14923	272	1+
332.19052	108	
334.18116	44	
335.18462	140	1+
338.18675	76	
342.15136	130	
343.24477	148	
347.16081	106	
349.19243	92	
349.29106	48	
350.19888	58	
353.22981	72	
359.18176	82	
360.16155	268	
360.23294	62	
361.16989	166	
370.25541	68	
371.22406	98	
372.23708	44	
377.18825	1560	1+
377.29991	112	
377.36804	48	
378.41502	114	
381.23478	84	
382.25560	72	
386.23429	54	
387.17880	108	
388.25496	90	
394.21673	56	
396.93801	44	
397.24577	64	
402.22032	86	
403.23205	98	
404.20574	76	
405.23712	78	
405.27522	108	
409.20478	80	
414.38030	118	
415.20484	116	
416.19415	102	
418.19157	68	
418.98459	74	
424.25813	76	
434.20809	68	
435.21405	74	
442.25800	56	
443.20129	88	
443.27368	62	
444.24256	90	
445.24274	104	
448.27680	56	
449.23884	114	
454.26043	98	
459.31001	98	
460.23487	68	
462.26982	468	1+
473.23740	92	
474.28997	100	
478.22934	234	
489.21125	68	
489.25300	80	
490.26390	182	
498.31533	194	1+
505.27926	82	
507.30403	154	
508.28310	48	
515.35146	72	
516.28448	56	
518.37294	72	
521.27143	78	
525.31591	56	
532.25421	64	
534.42433	94	
538.29177	68	
543.30670	76	
547.31322	64	
548.29477	56	
550.26959	82	
556.28167	76	
561.31813	90	
563.33422	270	1+
573.28588	60	
574.28572	108	
583.31347	52	
590.33093	80	
590.42396	100	
591.31014	616	1+
601.34737	72	
603.93338	76	
618.32662	76	
619.33674	50	
628.50163	50	
634.36986	300	
634.45429	84	
635.35578	206	
635.41116	54	
644.41575	60	
662.35015	460	1+
662.50841	160	
663.45817	94	
680.36526	58	
695.40783	68	
775.83074	70	
END IONS

###FS:    #m/z: 419.71816 #charge 2+
###MS: 4194
###MSMS: 4195
BEGIN IONS
TITLE=Cmpd 133, +MS2(419.7182), 23.8eV, 36.3min #4195
RTINSECONDS=2178.96
SCANS=4194-4195
PEPMASS=419.71816	625816
CHARGE=2+
207.10746	48	
213.13439	168	
213.16391	68	
214.15656	34	
218.71529	28	
219.11441	104	
220.11337	66	
220.16111	72	
221.08876	152	
221.57692	36	
225.17243	162	
226.17708	56	
228.13610	272	
229.80411	38	
230.13682	224	
233.65745	28	
242.19753	322	
244.10251	120	
244.15951	74	
244.65220	126	
245.09904	120	
247.10907	100	
249.12514	208	
249.15394	116	
254.15867	42	
258.19489	42	
259.16787	100	
261.03060	120	
268.15865	72	
272.15196	74	
278.15808	76	
287.14641	98	
287.22263	72	
296.12499	72	
303.13784	504	
306.96744	142	
311.24343	76	
312.18577	72	
315.15296	76	
315.66995	128	
315.70301	50	
317.16830	64	
320.16184	96	
325.11752	70	
326.20782	60	
331.15561	216	
333.19734	78	
334.18293	172	
335.16722	238	
342.14759	108	
342.24452	86	
349.18894	68	
352.22901	80	
352.28615	92	
355.23820	36	
358.13184	68	
359.22683	74	
360.15719	466	1+
360.23149	74	
363.24999	52	
365.06681	74	
370.26054	76	
371.24551	104	
377.10789	44	
377.19083	892	1+
377.29330	32	
377.65605	28	
381.25428	102	
383.89335	66	
386.19205	64	
388.26482	74	
393.77326	34	
394.19157	64	
395.19216	78	
403.22675	40	
405.25797	112	
406.24711	50	
419.20498	102	
419.27437	82	
420.04937	56	
420.22696	54	
424.26722	58	
430.25132	44	
433.21064	94	
433.27213	94	
442.29647	76	
443.25920	96	
445.24296	134	
449.25558	70	
452.27505	74	
455.23689	166	
459.29078	86	
460.22272	138	
461.70242	34	
462.27159	322	1+
473.29434	66	
476.20877	40	
478.22711	80	
488.28791	46	
489.29843	52	
489.37490	58	
489.53102	88	
490.28875	84	
490.36990	106	
491.26986	54	
492.28997	64	
494.24038	36	
497.30108	74	
503.30512	124	
505.84837	62	
507.28962	124	
518.18239	32	
518.42719	44	
518.67418	44	
528.32078	158	
532.27700	100	
534.33237	88	
545.25982	28	
546.28117	334	1+
547.34272	68	
548.87259	48	
549.43734	36	
550.30422	78	
553.69249	84	
556.25946	86	
556.40839	70	
560.31771	64	
561.32737	58	
563.31991	386	1+
563.41906	68	
572.36130	90	
573.29829	78	
574.29609	250	
590.33864	58	
591.33513	358	1+
591.46679	50	
591.52337	70	
592.29605	148	
593.44557	52	
601.33587	58	
603.29959	54	
609.32737	68	
610.31289	42	
617.32809	80	
618.32970	150	
619.36395	62	
620.36461	42	
623.35123	54	
634.37011	236	1+
634.56082	44	
635.49152	48	
644.33939	56	
645.30896	102	
662.35062	284	1+
674.35018	52	
720.36614	66	
735.39885	50	
746.38836	62	
END IONS

###FS:    #m/z: 419.71835 #charge 2+
###MS: 4196
###MSMS: 4197
BEGIN IONS
TITLE=Cmpd 134, +MS2(419.7183), 23.8eV, 36.3min #4197
RTINSECONDS=2179.53
SCANS=4196-4197
PEPMASS=419.71835	638810
CHARGE=2+
200.44344	18	
206.31531	18	
211.14031	62	
211.81377	60	
212.09600	88	
215.15457	102	
218.08852	78	
219.11082	146	
221.10870	108	
222.12791	100	
225.16963	160	
225.20689	112	
226.02759	82	
226.07824	90	
228.00518	42	
228.03310	34	
230.11069	394	
233.08595	58	
242.19156	28	
243.11050	76	
248.12890	144	
249.12772	196	
253.16818	100	
255.14493	120	
256.13163	162	
257.11728	90	
258.15382	76	
259.14971	108	
264.13643	126	
267.13321	88	
268.14635	78	
274.18816	38	
275.14510	72	
278.14944	92	
279.77811	42	
284.02285	52	
286.11960	58	
287.11548	134	
287.21354	74	
288.11801	90	
297.17878	58	
298.12307	32	
302.89202	36	
303.06784	34	
303.13856	178	
304.74655	40	
306.14528	18	
307.40455	88	
307.86132	26	
311.21951	58	
311.33190	110	
313.14176	102	
314.13107	116	
320.16446	174	
331.15444	98	
332.15244	30	
334.07709	38	
334.18027	102	
335.17329	64	
337.20153	66	
341.13508	62	
343.14037	54	
343.23316	68	
344.22936	72	
349.19293	392	1+
353.21299	50	
358.17411	20	
360.16454	224	
360.81690	60	
360.87117	70	
361.15953	130	
371.22986	60	
376.66879	24	
376.91587	38	
377.18928	990	1+
377.28996	54	
378.30703	82	
379.17515	56	
383.88931	66	
387.17975	42	
389.26487	124	
394.21140	52	
394.23663	62	
397.88840	34	
400.88301	60	
405.23516	66	
405.26868	68	
406.27684	20	
408.21761	46	
411.22200	70	
430.24453	106	
432.20227	64	
433.20654	126	
441.26950	18	
442.27007	50	
448.24602	68	
450.28474	66	
455.20096	48	
461.24720	112	
462.27672	138	
462.34033	84	
462.45252	52	
463.27685	130	
470.19348	36	
490.26336	62	
499.32962	44	
501.25635	20	
511.25520	74	
517.29406	108	
519.29359	90	
520.27802	106	
525.36064	60	
529.25121	60	
534.32107	74	
539.25405	86	
543.64831	18	
545.32719	80	
547.32519	46	
548.33755	112	
563.34496	130	
564.30658	20	
566.30024	108	
566.64646	52	
573.30399	112	
573.35258	70	
579.07780	40	
589.31587	118	
590.34204	248	
591.32386	266	1+
592.60644	32	
603.33822	74	
605.33989	64	
618.32539	60	
619.30627	46	
620.33907	102	
632.30279	52	
634.34203	110	
634.44316	88	
635.37609	250	
637.39372	68	
647.58558	56	
648.32618	66	
662.35911	180	
663.35917	164	
663.46019	94	
664.35132	18	
719.39296	30	
END IONS

###FS:    #m/z: 419.71808 #charge 2+
###MS: 4198
###MSMS: 4199
BEGIN IONS
TITLE=Cmpd 135, +MS2(419.7181), 23.8eV, 36.3min #4199
RTINSECONDS=2180.1
SCANS=4198-4199
PEPMASS=419.71808	654992
CHARGE=2+
193.09145	32	
219.11908	138	
221.08943	122	
221.11498	84	
222.09334	150	
225.16717	262	
225.52451	30	
226.11782	60	
226.16869	156	
230.11245	456	1+
237.08810	68	
238.54203	46	
241.91646	48	
242.18962	234	1+
246.14840	124	
247.09343	66	
248.12550	110	
249.13985	88	
249.33079	90	
250.12127	50	
252.20425	96	
253.16083	184	
254.17804	80	
256.09019	48	
257.11858	20	
268.17191	76	
270.10563	78	
270.19127	54	
272.13832	134	
276.12080	98	
278.13774	68	
280.16361	98	
284.20443	18	
287.16013	80	
287.20823	80	
297.10675	82	
298.12959	100	
303.14010	352	
304.15343	168	
311.08633	66	
311.16867	94	
312.99659	72	
314.62290	24	
329.17411	50	
332.14885	74	
335.16436	96	
336.14434	40	
343.24474	30	
349.19317	292	1+
349.24807	54	
351.43235	22	
353.21462	174	
360.15806	402	1+
360.76493	34	
362.16794	70	
370.24031	52	
371.22613	86	
375.21213	108	
376.61007	24	
377.19195	342	
377.25070	98	
378.19412	242	
381.10971	82	
383.88016	44	
394.27921	26	
395.19268	92	
398.31428	86	
403.20473	98	
405.20576	30	
405.28466	32	
409.22848	78	
409.85256	26	
411.67494	18	
416.17732	86	
430.23459	94	
433.18807	76	
433.24365	120	
433.62704	22	
435.38658	102	
437.96582	72	
441.32344	46	
442.29072	76	
445.31471	42	
447.25258	54	
449.96150	34	
450.26375	62	
450.31783	50	
459.29563	34	
460.24591	72	
462.27404	82	
463.27489	280	
471.25334	62	
478.25102	112	
488.39889	68	
490.29603	100	
491.27054	72	
499.25244	76	
500.25244	58	
503.69335	18	
504.24750	30	
504.29991	76	
506.28480	74	
507.30041	104	
512.44018	42	
517.28960	206	1+
521.30689	64	
528.27921	60	
529.28785	90	
531.27058	58	
546.33336	80	
548.36193	82	
550.29947	80	
556.30539	52	
563.31380	40	
564.32725	72	
565.34542	48	
573.30526	134	
573.43549	18	
574.32872	98	
574.52268	64	
583.32167	26	
583.66867	70	
584.31999	102	
590.32269	196	
591.31163	582	1+
591.38966	64	
591.48472	20	
596.96404	30	
600.31085	282	1+
600.37324	32	
609.41098	56	
618.30953	100	
618.37036	102	
619.35856	100	
620.64441	108	
622.31001	76	
634.35699	740	1+
661.31555	168	1+
662.36713	496	1+
674.54980	60	
689.29664	28	
743.45995	18	
746.37749	34	
763.40306	60	
END IONS

###FS:    #m/z: 419.71820 #charge 2+
###MS: 4200
###MSMS: 4201
BEGIN IONS
TITLE=Cmpd 136, +MS2(419.7182), 23.8eV, 36.3min #4201
RTINSECONDS=2180.67
SCANS=4200-4201
PEPMASS=419.71820	652172
CHARGE=2+
191.93682	66	
204.11801	100	
213.08536	156	
214.15907	70	
215.14817	82	
219.11389	412	1+
219.18783	88	
221.10305	292	
225.18540	108	
226.17055	54	
230.11362	440	1+
237.17712	78	
238.11664	112	
239.62602	116	
242.11780	34	
242.20130	92	
243.19937	90	
249.11957	94	
250.14829	76	
253.13692	96	
253.18658	32	
256.11577	86	
257.97122	138	
259.13675	102	
267.19192	84	
270.12108	68	
270.18509	108	
270.97576	56	
271.10252	28	
274.13618	78	
278.14466	84	
283.18816	78	
288.12638	50	
293.24972	80	
295.63455	38	
296.11607	134	
296.15694	106	
296.42871	158	
300.16496	110	
302.59096	68	
303.13778	520	
309.67913	144	
310.32898	38	
314.15402	82	
320.16259	146	
327.24778	42	
330.83628	36	
331.16176	74	
332.14912	94	
332.87638	28	
333.17800	64	
334.18144	44	
335.18703	136	
342.99631	32	
349.19363	136	
350.19437	100	
350.23350	44	
353.22116	114	
354.21556	72	
357.21771	94	
359.60476	40	
359.85898	36	
360.15926	694	1+
363.23397	88	
370.22316	86	
372.20297	82	
373.95703	32	
375.23388	80	
377.18608	1472	1+
377.32112	56	
387.22587	102	
388.23885	42	
395.19923	62	
397.26837	76	
398.24712	54	
402.91949	84	
403.19987	126	
404.19026	70	
405.26184	62	
408.21759	68	
413.13681	82	
416.17712	90	
420.84184	34	
424.25430	58	
425.25015	38	
426.23816	78	
430.28556	54	
431.25367	92	
433.20925	44	
433.26362	42	
444.21567	80	
444.27615	82	
445.27896	84	
446.24274	92	
448.22586	162	
451.27231	114	
460.21295	122	
460.26485	76	
461.22167	94	
462.28372	182	
463.26824	116	
471.22973	100	
473.23188	72	
479.36579	38	
480.32636	68	
482.25225	90	
488.31871	70	
489.27739	50	
490.27221	96	
499.25878	80	
506.31350	34	
507.28161	78	
515.33415	60	
517.42471	66	
526.30780	68	
529.27068	80	
532.26575	40	
533.29982	196	1+
544.00407	80	
546.30972	318	1+
547.48184	94	
549.27636	66	
555.28927	86	
563.32289	400	1+
563.43029	74	
565.29591	86	
573.30680	60	
574.28193	106	1+
574.32937	70	
576.33111	56	
584.36532	98	
589.57093	34	
590.40391	234	1+
590.49865	26	
591.32576	150	
591.40823	178	1+
591.61135	38	
592.33878	148	
595.35477	52	
601.32364	76	
616.33559	82	
618.33986	86	
618.40325	84	
618.48732	40	
619.26549	36	
629.47544	46	
634.35432	700	1+
634.62669	80	
636.39374	56	
636.44485	86	
642.81432	36	
644.34675	62	
644.72071	30	
646.36408	92	
658.37413	46	
662.36031	450	1+
662.51093	40	
680.37877	34	
692.37741	52	
719.36517	52	
746.37587	62	
763.40277	66	
END IONS

###FS:    #m/z: 419.71813 #charge 2+
###MS: 4202
###MSMS: 4203
BEGIN IONS
TITLE=Cmpd 137, +MS2(419.7181), 23.8eV, 36.4min #4203
RTINSECONDS=2181.24
SCANS=4202-4203
PEPMASS=419.71813	642008
CHARGE=2+
194.61209	86	
210.15031	108	
211.13794	142	
215.15032	136	
217.15563	56	
219.11851	202	
220.96842	70	
221.10119	60	
221.22970	124	
222.09629	82	
224.14513	100	
225.16957	556	
226.15040	116	
226.22858	62	
230.11115	408	1+
238.11163	82	
240.92027	78	
242.13938	48	
242.19307	258	
244.86064	92	
248.11328	214	
249.11968	128	
250.11949	98	
250.24995	98	
251.60893	142	
252.17221	144	
253.18259	106	
256.14811	90	
257.14241	88	
261.13676	102	
269.15409	132	
270.10291	82	
270.19151	144	
273.64743	94	
274.13134	162	
277.10342	50	
288.11318	82	
289.06029	50	
293.18488	72	
295.16649	102	
295.67271	94	
300.13662	86	
303.14405	400	1+
303.21125	60	
308.21050	106	
309.19935	78	
310.34074	52	
313.14603	58	
318.06196	48	
320.15919	54	
321.17202	86	
321.20458	74	
324.21918	66	
331.14205	106	
332.16293	262	1+
332.21930	52	
335.17000	134	
335.20428	108	
336.19926	82	
337.20243	42	
343.13438	82	
343.19404	78	
343.26779	136	
347.17445	60	
349.18852	256	
353.21528	84	
354.88042	54	
359.86423	106	
360.16043	624	
370.27399	78	
371.23630	90	
372.27778	104	
375.21229	60	
377.18614	1510	1+
377.97536	76	
378.29733	72	
380.21448	78	
381.21275	114	
386.19316	92	
387.17991	58	
388.25955	102	
396.88135	44	
403.20400	58	
404.19747	60	
405.25426	318	1+
415.19865	54	
417.18110	60	
418.19503	44	
425.21799	76	
425.25986	92	
425.61118	50	
433.30780	48	
434.20329	94	
435.32671	138	
443.22415	88	
444.30770	62	
448.24248	122	
448.62436	74	
449.23196	58	
450.23350	84	
450.29138	84	
460.22545	80	
460.30421	76	
462.21030	206	
462.27009	526	1+
470.26218	72	
471.37225	74	
473.24581	60	
474.27155	62	
477.25452	38	
478.24282	78	
478.28482	96	
489.28550	162	
490.26694	86	
490.34429	94	
490.92264	42	
491.27565	56	
492.25942	86	
498.32683	60	
500.28120	142	
505.30961	50	
507.30564	116	
508.28172	212	1+
512.27520	106	
514.23246	76	
515.26362	52	
516.28217	98	
520.29185	40	
525.91160	42	
533.56106	44	
535.25475	48	
546.28314	298	1+
549.29672	138	
556.27835	78	
557.28782	78	
573.31593	210	1+
590.34860	196	
591.31341	334	
591.46221	80	
592.32536	284	
600.32387	56	
601.34062	66	
610.45456	116	
616.35456	100	
618.32957	204	1+
618.39632	54	
618.45721	64	
628.15828	72	
628.81042	136	
634.12438	68	
634.36757	300	1+
634.47376	44	
635.46607	82	
645.38827	86	
647.33697	44	
656.34243	76	
662.35228	638	1+
662.99914	42	
663.71467	98	
675.34169	160	
719.39726	42	
764.41291	38	
END IONS

###FS:    #m/z: 419.71797 #charge 2+
###MS: 4204
###MSMS: 4205
BEGIN IONS
TITLE=Cmpd 138, +MS2(419.7180), 23.8eV, 36.4min #4205
RTINSECONDS=2181.81
SCANS=4204-4205
PEPMASS=419.71797	658206
CHARGE=2+
180.22365	44	
183.73162	124	
202.62380	106	
203.13747	126	
214.12074	86	
220.11760	68	
221.08955	386	
222.09209	170	
223.30783	54	
225.09395	64	
225.15839	198	
225.19248	110	
226.17217	182	
228.16447	106	
230.11117	680	1+
238.10712	82	
238.19730	90	
242.13631	68	
242.19314	308	
244.65085	76	
247.11657	88	
248.11865	98	
249.11540	242	
249.18343	108	
252.11181	156	
253.17813	96	
258.11577	94	
260.12819	116	
268.12419	64	
268.16432	114	
270.14139	62	
271.10544	60	
271.15249	208	
273.15394	112	
274.13591	86	
278.15184	224	
278.38729	36	
279.14475	102	
281.13648	96	
285.06436	94	
285.13965	68	
287.20562	54	
294.17477	44	
296.16176	118	
297.14178	120	
300.18654	72	
300.67019	156	
301.08553	84	
301.21773	78	
302.13901	92	
303.14105	456	1+
307.15689	100	
317.17320	94	
320.16407	364	1+
322.13061	88	
327.24119	80	
331.15875	360	1+
331.18600	92	
336.20067	124	
342.14457	94	
342.19810	54	
343.23180	130	
344.23479	104	
349.19053	390	
350.16633	68	
350.22388	106	
353.22312	94	
354.26101	86	
355.20626	70	
359.17241	62	
359.89836	36	
360.16118	698	1+
365.01538	36	
371.22593	56	
377.18718	786	
377.26545	80	
377.31502	48	
378.18877	376	
378.30414	38	
378.44177	38	
386.18092	144	
387.18251	72	
389.25386	58	
394.21241	92	
396.10957	36	
397.26192	128	
403.21018	92	
405.25918	360	
410.21764	54	
414.22190	82	
414.27293	114	
416.18416	58	
419.16911	80	
420.15392	40	
433.20764	72	
434.21211	152	
443.19711	58	
445.23963	84	
448.24823	76	
450.27706	210	
455.48689	52	
460.22494	44	
460.90145	38	
461.21082	122	
462.27042	416	1+
463.33405	50	
471.26281	92	
478.26230	86	
481.27534	48	
489.31590	42	
490.26222	170	
491.26435	138	
495.24335	98	
499.29146	128	
506.26146	86	
507.30038	64	
515.33334	44	
516.29081	284	1+
519.30522	82	
525.31013	76	
528.24853	56	
533.26422	58	
539.26703	80	
545.32030	54	
547.28637	370	1+
547.86200	116	
556.34614	88	
557.30650	64	
563.31147	106	
563.51146	38	
564.33204	184	
572.35093	74	
573.34279	46	
574.31735	72	
575.33473	74	
576.28644	100	
583.31321	156	
590.33363	198	
591.31259	192	
591.49866	58	
592.36781	36	
592.48266	70	
600.31813	102	
601.42565	50	
605.36524	68	
608.34337	54	
617.81522	38	
618.31816	104	
619.37469	122	
622.40792	52	
630.41237	80	
634.35720	652	1+
635.44718	60	
644.32025	70	
662.35212	570	1+
662.42451	76	
681.40105	92	
691.40611	52	
720.42812	40	
773.38948	42	
END IONS

###FS:    #m/z: 419.71851 #charge 2+
###MS: 4206
###MSMS: 4207
BEGIN IONS
TITLE=Cmpd 139, +MS2(419.7185), 23.8eV, 36.4min #4207
RTINSECONDS=2182.38
SCANS=4206-4207
PEPMASS=419.71851	651864
CHARGE=2+
193.68639	102	
203.13699	136	
210.15733	108	
211.14428	76	
212.09584	110	
213.09211	132	
214.91711	100	
215.13217	74	
217.12855	84	
219.11127	422	1+
221.09561	282	1+
225.17192	384	1+
228.21986	86	
230.12738	376	
231.11438	146	
231.64887	270	
232.10473	86	
233.11865	84	
238.12441	128	
239.11457	84	
240.26080	98	
242.13680	130	
242.19264	164	
242.23105	104	
244.09402	96	
244.64340	100	
244.67023	60	
247.10258	76	
248.11907	90	
249.13300	130	
252.10118	74	
253.17701	188	
254.20332	126	
259.10559	150	
261.15509	96	
263.11022	84	
264.64043	106	
270.10070	84	
270.19253	106	
270.29259	74	
273.14885	118	
285.12675	62	
286.18596	96	
287.22125	120	
288.13349	298	1+
292.18049	62	
295.14048	86	
296.11645	270	
296.16377	148	
298.18824	70	
303.13970	608	1+
303.20295	92	
309.21751	94	
310.81796	56	
311.20222	62	
312.18342	136	
315.17983	166	
317.16056	72	
318.16702	88	
320.16881	286	
321.15908	224	
322.13601	116	
326.21611	94	
327.20345	72	
327.24174	98	
328.25743	154	
330.16601	64	
331.16563	202	
332.15881	84	
332.21183	94	
333.07320	68	
334.18219	254	1+
335.15716	106	
342.13989	100	
343.16887	76	
343.24544	102	
347.16406	100	
348.15844	58	
349.19598	330	
353.23219	190	
354.20167	94	
356.87028	60	
356.95079	102	
356.99027	60	
357.24299	104	
360.16680	750	
360.24322	144	
360.89572	106	
361.14586	62	
361.19875	192	
371.22917	196	
372.22768	142	
372.90250	74	
377.19019	1914	1+
378.24967	88	
382.19796	132	
387.18451	70	
388.25853	66	
388.96898	84	
389.29535	68	
394.28579	68	
396.89170	74	
397.25186	80	
397.78617	94	
399.22871	60	
403.20317	146	
404.21481	120	
405.22223	70	
405.26305	70	
410.70699	84	
416.19237	60	
420.16893	86	
420.23314	66	
425.23783	104	
430.24643	84	
431.20561	100	
433.21525	294	
442.27374	84	
443.28941	112	
444.24281	378	1+
445.24531	226	1+
446.30275	86	
460.28142	94	
460.33259	72	
462.27518	440	1+
462.33601	142	
470.28347	58	
478.23261	94	
478.28595	82	
479.22257	72	
482.22079	130	
487.18217	98	
489.30646	74	
490.26214	292	1+
490.42099	62	
492.27841	62	
497.33597	80	
500.24436	60	
503.31574	82	
507.30119	102	
507.70912	82	
516.33557	80	
517.28569	238	1+
518.24147	88	
525.32401	70	
531.26082	90	
532.21521	68	
534.29113	62	
545.33962	82	
546.40612	70	
547.29446	416	
548.33078	230	1+
550.28849	58	
563.32463	694	1+
564.37733	64	
573.36662	68	
574.30649	230	1+
590.33165	644	1+
591.32885	394	1+
600.33546	124	
601.31463	84	
602.35219	64	
606.29180	70	
607.21852	124	1+
616.40437	204	1+
618.32862	552	1+
623.38143	94	
634.35588	1442	1+
635.51153	74	
645.33940	86	
662.35112	878	1+
691.40570	84	
735.40151	212	1+
END IONS

###FS:    #m/z: 419.71820 #charge 2+
###MS: 4208
###MSMS: 4209
BEGIN IONS
TITLE=Cmpd 140, +MS2(419.7182), 23.8eV, 36.4min #4209
RTINSECONDS=2182.96
SCANS=4208-4209
PEPMASS=419.71820	681020
CHARGE=2+
202.93148	44	
206.21164	36	
210.11496	82	
214.16593	76	
215.15293	26	
219.10989	378	
219.17508	192	
221.08794	428	1+
223.09684	90	
225.19336	148	
226.18651	82	
228.09340	58	
228.13066	154	
229.11821	76	
230.10734	688	1+
230.14696	104	
230.23100	64	
242.13145	64	
242.21000	162	
244.67125	80	
246.14812	120	
247.11325	68	
248.11778	170	
249.11553	92	
256.13117	88	
257.12799	92	
270.18941	96	
271.16863	98	
273.10498	98	
273.15399	146	
274.99909	40	
275.17037	76	
276.19095	76	
278.11790	74	
278.15936	86	
286.12415	64	
286.17777	70	
287.13394	108	
287.21429	202	
291.17981	88	
293.19547	106	
294.18017	92	
296.11017	76	
296.65716	96	
297.11938	116	
298.24359	76	
303.14119	366	
304.15306	190	
308.68699	114	
310.24381	100	
313.14959	84	
315.34035	30	
320.16353	260	
320.22618	82	
325.12559	66	
326.20789	104	
327.23678	88	
331.14443	46	
341.16188	52	
343.17457	66	
343.23247	48	
347.16528	126	
349.19173	108	
353.23829	76	
353.36001	26	
354.24643	76	
360.16613	578	1+
360.26296	76	
362.16460	74	
366.22932	66	
370.25050	118	
371.23674	88	
372.24743	62	
373.17008	108	
375.37005	56	
377.18695	1822	1+
377.30649	58	
378.26388	72	
379.21494	82	
388.21883	102	
388.25953	76	
393.21574	72	
394.22249	140	
402.23605	80	
403.21657	58	
405.24355	78	
406.25906	110	
410.20056	82	
411.24945	44	
414.26889	38	
416.24357	86	
417.17692	52	
433.23157	58	
434.20873	216	
443.18610	80	
448.22203	108	
448.26488	82	
450.27306	90	
450.31540	42	
451.28413	64	
460.22491	118	
461.21421	64	
462.27146	456	
462.35574	84	
463.28925	208	
464.31654	42	
467.02107	42	
471.34216	76	
473.23889	92	
478.29604	58	
479.22827	92	
482.92987	28	
488.30745	92	
490.26777	180	
490.40819	70	
491.27202	130	
491.36445	46	
499.31189	78	
506.30821	72	
507.29200	104	
516.31882	46	
516.40335	60	
517.32253	64	
519.30062	186	
525.32560	100	
528.28566	62	
530.27413	64	
531.26589	74	
540.29796	54	
543.32040	62	
546.32167	208	1+
547.07719	38	
547.32775	182	1+
548.29370	98	
549.27057	152	
555.38133	40	
556.26488	46	
563.31020	212	
563.50984	32	
573.30776	318	1+
573.35706	108	
575.28028	40	
590.35320	72	
591.31145	356	1+
592.30875	276	1+
596.23304	28	
600.32424	60	
608.76070	34	
618.30592	104	
618.39280	64	
619.37781	96	
634.35575	622	1+
634.42840	172	
635.31167	84	
662.34552	384	1+
662.49732	82	
664.38412	64	
664.43908	156	
693.36615	62	
718.40016	50	
719.36739	26	
END IONS

###FS:    #m/z: 419.71866 #charge 2+
###MS: 4210
###MSMS: 4211
BEGIN IONS
TITLE=Cmpd 141, +MS2(419.7187), 23.8eV, 36.4min #4211
RTINSECONDS=2183.53
SCANS=4210-4211
PEPMASS=419.71866	673910
CHARGE=2+
197.15560	118	
198.12986	128	
207.10006	116	
212.10422	66	
214.09593	66	
215.13317	128	
219.11734	128	
219.17163	94	
221.09076	328	
222.10344	228	
224.20247	68	
225.17453	150	
230.11357	558	1+
232.10856	84	
237.16911	82	
238.11834	134	
242.14884	92	
242.19412	84	
245.24696	84	
246.13280	64	
246.48799	52	
248.13197	82	
249.11567	280	
249.15244	72	
250.13324	72	
250.19442	74	
250.80530	64	
253.16069	88	
256.12400	86	
256.21699	94	
259.15715	120	
265.70561	170	
267.05084	72	
267.14920	76	
268.15910	258	1+
268.21011	78	
270.12871	114	
274.14386	152	
282.15892	98	
286.16806	120	
287.21340	138	
288.09523	106	
288.79195	60	
301.13486	66	
302.14582	176	
303.14369	414	
303.19558	88	
303.86684	48	
304.14210	360	
304.33681	52	
307.95851	96	
309.19368	76	
317.53504	88	
320.16160	158	
327.23977	178	
333.19640	140	
334.18895	88	
335.17290	142	
336.19697	132	
337.18203	96	
343.17401	82	
343.24025	70	
349.19374	284	
350.20330	188	
352.89236	86	
353.21508	70	
355.21110	88	
356.22756	58	
360.16159	744	
360.21683	56	
361.19914	110	
361.71273	66	
365.16885	52	
371.26968	58	
372.22835	52	
375.92438	68	
376.94335	54	
377.18720	1250	1+
377.28130	70	
378.80724	52	
382.89863	152	
386.17188	54	
400.22571	74	
401.17065	88	
403.19478	96	
404.19684	86	
405.25459	392	
410.28987	80	
414.26793	90	
421.22859	78	
430.25225	98	
431.24393	56	
432.24732	106	
433.20845	100	
433.26800	60	
434.20981	122	
443.19193	78	
445.24091	140	
448.24622	158	
448.34107	68	
450.26401	104	
460.22222	288	
461.20885	132	
462.26854	210	
463.27025	172	
472.17018	86	
472.31966	56	
474.25613	160	
481.28773	74	
482.31278	56	
488.25999	106	
490.28565	72	
491.28219	114	
491.36404	96	
497.30288	96	
499.45846	54	
505.26148	60	
507.29956	112	
509.31481	68	
515.31329	126	
517.28827	212	1+
528.30920	76	
531.26405	98	
531.32472	62	
533.34943	64	
534.34357	74	
545.32587	78	
546.30791	62	
547.29158	200	1+
547.45141	60	
548.33532	82	
549.34004	82	
557.25652	52	
559.32352	70	
563.31450	106	
564.31723	78	
564.66662	74	
571.30027	88	
573.31750	478	1+
573.41935	104	
575.32879	132	
578.28045	76	
590.33228	118	
591.31834	652	1+
592.25323	54	
600.33179	46	
605.34756	74	
608.32234	46	
618.33463	260	1+
619.42204	76	
634.35294	1046	1+
634.41187	190	
634.47698	92	
636.44660	78	
662.34942	800	1+
663.91127	80	
676.36288	74	
692.53899	76	
733.88809	90	
763.45421	72	
END IONS

###FS:    #m/z: 419.71819 #charge 2+
###MS: 4212
###MSMS: 4213
BEGIN IONS
TITLE=Cmpd 142, +MS2(419.7182), 23.8eV, 36.4min #4213
RTINSECONDS=2184.11
SCANS=4212-4213
PEPMASS=419.71819	702006
CHARGE=2+
149.88991	122	
202.09766	92	
208.14922	108	
212.14243	74	
213.08761	132	
214.14649	96	
215.13221	120	
219.11407	234	
219.20980	80	
220.10767	184	
221.09158	598	
222.15131	68	
224.97971	48	
230.11198	604	
230.19208	72	
231.63742	124	
232.16020	166	
233.09808	64	
233.16567	84	
233.40261	66	
239.63764	118	
240.10905	82	
242.14422	202	
242.19052	52	
244.08828	86	
245.14161	150	
246.14195	146	
248.11642	192	
249.11963	220	
249.16598	72	
250.11961	144	
253.16337	80	
257.15928	60	
261.12718	98	
267.24868	100	
268.13264	94	
269.18450	88	
270.09284	92	
270.18831	122	
274.13197	70	
274.64883	126	
277.11756	184	
278.15856	74	
286.81423	50	
287.20891	76	
295.16786	118	
296.11867	52	
303.14304	694	1+
308.13350	50	
310.18781	54	
316.17273	94	
317.15526	86	
317.19149	78	
320.15421	100	
321.19327	46	
322.19807	48	
327.25286	90	
328.24879	68	
328.88406	74	
331.14869	92	
331.67897	120	
332.17397	222	1+
332.69479	90	
334.33994	58	
335.15981	248	
336.88795	46	
337.38672	46	
338.22619	78	
343.23470	180	
344.23625	94	
346.18130	74	
349.19345	476	1+
353.21831	174	
355.21094	92	
360.15799	542	1+
361.19976	82	
371.29519	56	
377.18619	1090	1+
377.25345	180	
377.60710	56	
378.28203	56	
387.17372	92	
392.22187	58	
395.38522	108	
396.31143	80	
403.22631	98	
404.21716	66	
405.21515	92	
405.26560	156	
411.25948	88	
414.28540	68	
417.18645	78	
426.63008	50	
427.22969	136	
430.05487	74	
430.27216	138	
431.21512	90	
433.20608	178	1+
436.21042	64	
443.18534	86	
444.23735	182	1+
448.20755	54	
450.27531	258	
451.26844	126	
454.26523	78	
459.30578	64	
460.22147	150	
462.28442	276	
462.40049	66	
472.26088	74	
473.26021	90	
474.24530	66	
476.20133	62	
478.24755	78	
489.29343	84	
490.27601	258	
492.24397	58	
492.32395	92	
497.29550	74	
504.24305	56	
507.23559	86	
507.30189	52	
508.29388	80	
512.88264	90	
516.28455	112	
519.28797	78	
535.26269	74	
535.32111	60	
543.35876	70	
547.31993	178	
548.28962	98	
549.25692	96	
550.28218	92	
551.33438	82	
556.30452	70	
557.34936	50	
562.30385	72	
563.31511	342	
564.34556	90	
565.30343	100	
572.35521	54	
573.31487	126	
590.34540	104	
591.31787	362	
601.31105	56	
618.31181	136	
619.34526	120	
619.46151	56	
634.35396	584	1+
634.43135	156	1+
634.50770	54	
634.69056	64	
644.33964	50	
650.31932	90	
662.34822	166	
662.48396	50	
663.34210	244	
735.39049	72	
736.41666	50	
END IONS

###FS:    #m/z: 419.71797 #charge 2+
###MS: 4214
###MSMS: 4215
BEGIN IONS
TITLE=Cmpd 143, +MS2(419.7180), 23.8eV, 36.4min #4215
RTINSECONDS=2184.68
SCANS=4214-4215
PEPMASS=419.71797	680890
CHARGE=2+
193.09546	92	
203.12897	134	
210.15820	72	
214.09690	64	
215.13622	68	
216.18454	110	
219.11926	142	
219.23160	148	
221.08968	132	
222.12433	104	
223.14304	60	
225.17035	222	
225.20070	126	
227.19082	74	
229.11756	86	
230.11157	486	1+
230.17132	78	
233.16303	60	
237.18000	94	
242.12611	164	
242.19897	140	
244.65341	196	
246.07594	76	
247.10901	98	
248.12171	104	
249.12286	280	
252.08818	114	
253.17019	86	
259.10793	82	
268.19916	82	
269.18449	96	
270.10592	80	
271.10919	78	
271.17823	66	
273.15260	82	
274.13472	140	
278.15862	82	
279.17182	116	
281.66963	130	
282.66663	138	
286.66648	92	
287.21758	72	
290.98553	58	
293.18593	88	
296.11151	98	
296.16346	210	
303.14192	272	
310.24434	70	
315.14813	98	
317.68469	98	
320.17591	136	
326.21342	88	
327.24723	148	
331.15573	124	
331.84726	132	
334.18497	72	
343.26650	110	
344.24113	94	
349.19159	490	1+
349.23067	66	
350.22834	86	
353.22926	76	
354.21692	58	
359.83265	82	
360.15995	414	
361.19531	120	
371.23099	64	
372.21835	74	
375.53917	72	
376.19548	64	
377.13907	84	
377.18737	2018	1+
377.58565	84	
378.88459	72	
381.22241	66	
385.87185	114	
387.16873	106	
387.20583	62	
388.27928	60	
388.41901	96	
389.19248	86	
394.21090	78	
395.18854	120	
395.27746	78	
397.26043	72	
401.13584	138	
404.25326	102	
404.32415	58	
405.24349	134	
406.27099	126	
411.21216	136	
417.30398	114	
420.21805	94	
427.23254	72	
429.25087	100	
432.23604	58	
433.21422	140	
438.20811	74	
438.92867	108	
441.30267	94	
445.25158	78	
448.23371	226	1+
450.26869	112	
451.32490	156	
452.26431	72	
459.29419	66	
462.27680	260	1+
465.88707	130	
472.24541	168	1+
478.24310	80	
488.28230	68	
490.28045	170	
497.32396	56	
498.30368	74	
499.28081	112	1+
507.31964	166	
515.30964	84	
519.28813	66	
520.28864	56	
527.24809	74	
531.25204	334	1+
531.32689	84	
534.29151	80	
538.34677	60	
539.24389	90	
547.29176	516	1+
547.38292	70	
551.34034	68	
557.25110	94	
559.31674	96	
561.31809	74	
563.32458	484	1+
572.31882	252	1+
573.31483	174	1+
573.39887	116	
575.31889	124	
576.29531	88	
578.33141	82	
582.90542	64	
583.31886	54	
584.31596	62	
590.32682	156	
590.37221	160	
591.32258	558	
592.35502	66	
600.35608	56	
600.40701	78	
610.34441	90	
616.32194	82	
618.33072	128	
619.31335	98	
626.31830	106	
627.34322	124	
634.35734	766	1+
636.40212	100	1+
640.97324	90	
644.32806	106	
645.99564	102	
647.35862	68	
662.35211	580	1+
662.78823	74	
663.48614	74	
663.76935	82	
736.40321	72	
746.39715	62	
END IONS

###FS:    #m/z: 419.71788 #charge 2+
###MS: 4216
###MSMS: 4217
BEGIN IONS
TITLE=Cmpd 144, +MS2(419.7179), 23.8eV, 36.4min #4217
RTINSECONDS=2185.26
SCANS=4216-4217
PEPMASS=419.71788	688084
CHARGE=2+
208.28159	102	
213.09945	128	
213.37495	172	
214.15373	128	
215.14767	74	
216.09091	66	
219.10855	324	1+
221.09641	334	
225.16896	198	
226.16897	88	
228.12305	68	
228.14725	76	
229.14071	108	
230.11312	1148	1+
230.16164	216	
230.21960	124	
233.17428	134	
238.10795	108	
238.13995	62	
239.61759	92	
241.29165	68	
242.12735	64	
242.19329	164	
244.08966	498	1+
244.22036	68	
247.10998	90	
248.12208	188	
249.11748	242	
252.09787	74	
252.17981	92	
252.62340	112	
256.12471	168	
258.13746	94	
261.13547	98	
268.15579	108	
270.11328	144	
270.97875	64	
271.11301	116	
273.03238	64	
274.13939	266	
276.16008	132	
278.19288	68	
286.16909	106	
288.21023	66	
293.16818	90	
295.16265	106	
296.11201	108	
296.16017	62	
300.14759	114	
300.94810	94	
303.14341	576	1+
303.21108	88	
307.04147	90	
308.20737	108	
309.17191	90	
311.18754	110	
311.22415	96	
312.22704	78	
314.16825	70	
320.16091	112	
321.17054	70	
326.20836	316	1+
326.25017	84	
329.09181	62	
331.15696	352	1+
334.17612	68	
335.17581	120	
336.19497	76	
337.67989	110	
339.19017	84	
343.24470	78	
349.19674	490	1+
350.29261	114	
353.24378	88	
354.21498	118	
355.20145	78	
355.25623	80	
356.21559	66	
359.20581	74	
359.69866	104	
360.16743	416	1+
361.01114	82	
362.20770	100	
372.89525	76	
377.18799	2232	1+
379.22716	94	
380.28173	80	
391.08902	92	
391.75035	68	
397.26688	62	
399.22879	102	
402.23902	66	
403.19487	196	
404.22346	92	
405.25348	194	
406.26814	104	
414.28075	102	
416.22252	80	
425.24261	78	
426.22396	94	
433.21422	102	
437.21826	60	
438.20237	106	
441.29084	62	
445.24587	172	
448.22542	94	
448.39837	80	
451.29128	108	
461.22411	144	
462.28144	670	1+
473.25539	86	
474.30792	66	
478.23959	78	
479.22682	146	
480.23074	106	
490.26941	532	1+
499.24857	72	
507.31062	90	
516.27990	310	1+
521.28316	72	
527.30910	92	
529.37324	76	
530.26718	100	
534.30201	68	
535.29353	112	
545.31540	64	
547.31862	176	
547.36914	92	
548.29876	118	1+
548.34784	102	
549.25396	86	
556.26931	122	
556.31535	114	
561.29973	68	
563.31406	426	1+
563.61901	110	
573.29999	122	
574.29834	74	
574.38028	70	
575.29071	70	
575.35434	76	
577.34202	82	
583.30141	112	
584.33571	66	
590.34063	214	
591.31508	798	1+
591.41834	174	1+
591.61141	80	
600.32464	100	
606.32229	84	
608.32389	98	
609.34077	82	
616.36104	76	
617.38994	76	
618.32474	388	1+
618.40964	86	
619.55953	70	
634.13455	68	
634.35324	1132	1+
634.54669	84	
635.42239	120	
644.33885	96	
645.33504	82	
650.32852	64	
662.35363	554	1+
675.36900	150	
708.13790	96	
736.43241	76	
763.39016	100	
END IONS

###FS:    #m/z: 419.71795 #charge 2+
###MS: 4218
###MSMS: 4219
BEGIN IONS
TITLE=Cmpd 145, +MS2(419.7179), 23.8eV, 36.4min #4219
RTINSECONDS=2185.85
SCANS=4218-4219
PEPMASS=419.71795	705118
CHARGE=2+
193.09795	86	
213.16732	86	
215.09727	132	
215.13888	88	
219.11586	430	1+
219.17128	100	
221.09365	216	
222.10908	120	
222.13914	68	
223.14258	74	
225.17495	206	
226.25321	98	
230.11223	398	
231.10979	178	
239.10082	78	
242.19335	300	
243.23254	108	
244.10230	74	
244.14204	112	
244.65444	158	
247.11196	108	
248.11570	152	
249.13375	82	
249.18656	84	
250.11633	104	
250.14936	94	
253.16179	134	
256.13143	94	
258.13554	98	
259.65651	90	
261.12264	104	
265.08593	90	
267.64766	118	
268.17501	82	
270.12843	100	
274.14004	130	
274.17450	98	
276.13348	80	
278.15384	74	
282.18490	92	
285.15180	90	
286.11960	96	
286.26600	108	
287.14199	74	
288.13281	168	
292.21143	80	
297.12506	106	
299.18548	92	
300.12789	102	
303.14075	806	1+
303.19612	90	
308.08209	80	
313.15141	80	
313.87692	90	
314.15451	82	
317.17072	92	
319.67243	68	
320.16151	212	
324.68746	74	
326.22392	104	
331.16308	158	
332.15243	96	
334.19696	116	
334.23764	110	
336.17692	90	
336.21361	98	
338.18585	88	
343.26661	132	
346.90107	96	
347.87351	100	
349.19523	608	1+
352.24205	94	
353.22439	480	
354.20238	104	
360.16334	608	1+
363.00490	68	
364.89783	106	
371.22941	170	
372.18097	78	
372.22723	86	
372.27876	84	
377.18786	2440	1+
381.21197	68	
384.84805	116	
386.17085	98	
387.16959	74	
388.26012	70	
390.19216	104	
393.04011	122	
394.21285	106	
396.25789	108	
396.88175	104	
399.17044	128	
405.25646	232	
417.31059	80	
422.10779	94	
426.24056	110	
427.24458	94	
430.24296	160	
433.20963	148	
434.28088	112	
442.26987	88	
442.29882	78	
445.24891	80	
448.22804	88	
448.72619	112	
450.27470	114	
455.23460	150	
460.29764	156	
461.22146	122	
462.27507	700	1+
472.24483	98	
473.26861	84	
478.22470	106	
480.23493	80	
482.30634	132	
489.28200	100	
490.26714	386	
491.25842	274	
494.22132	76	
499.25852	74	
504.24256	84	
505.28111	70	
507.23098	108	
507.29402	154	
508.26005	96	
512.24037	90	
515.31793	80	
517.29232	72	
518.29166	180	
528.28670	142	
530.29257	70	
532.30319	350	1+
547.29301	388	1+
547.34371	202	
555.28288	76	
557.33329	106	
558.29712	108	
560.35033	82	
563.31477	370	1+
563.38949	114	
563.46696	92	
573.30746	80	
573.57420	76	
574.32964	78	
575.29364	70	
582.32255	84	
587.36722	94	
590.32349	824	1+
590.44568	90	
591.32172	634	1+
600.33364	200	1+
602.30703	74	
608.35456	100	
608.93709	70	
609.41860	78	
627.33178	76	
634.35340	982	1+
634.44150	130	1+
635.35568	618	1+
635.58611	72	
662.35253	670	1+
662.44180	164	
662.51711	100	
663.39566	226	1+
691.39067	94	
735.41258	132	
END IONS

###FS:    #m/z: 419.71788 #charge 2+
###MS: 4220
###MSMS: 4221
BEGIN IONS
TITLE=Cmpd 146, +MS2(419.7179), 23.8eV, 36.4min #4221
RTINSECONDS=2186.44
SCANS=4220-4221
PEPMASS=419.71788	695160
CHARGE=2+
202.13382	94	
208.15122	116	
210.11155	132	
212.15050	124	
217.11302	102	
219.10951	336	
219.18435	100	
221.08806	532	
221.12435	102	
223.12312	84	
225.16921	682	1+
226.22488	106	
230.11144	982	1+
231.64478	122	
233.08543	88	
239.16318	100	
239.63351	96	
242.12283	270	
242.19583	438	1+
245.64705	146	
247.10205	168	
249.12124	352	
251.20864	82	
253.16531	176	
254.16466	128	
257.12397	80	
258.09350	106	
258.64326	136	
261.12416	80	
264.15293	100	
268.12091	86	
268.19743	198	
269.12009	90	
269.21745	82	
270.18532	124	
273.15443	188	
273.65733	150	
274.12989	136	
274.16108	114	
277.11874	98	
278.13753	164	
282.16302	108	
283.12491	80	
287.14166	148	
288.21692	74	
292.17433	96	
296.11707	76	
300.23803	88	
303.13920	762	1+
303.22128	84	
305.12277	178	
310.21442	178	
313.15155	120	
315.16803	118	
316.17739	88	
317.69249	112	
320.16977	380	1+
323.13537	106	
325.23616	78	
326.22069	146	
327.25273	152	
328.67763	126	
329.23444	98	
331.15845	436	1+
333.20667	88	
335.16812	198	
336.19917	78	
337.14946	84	
337.18869	200	1+
342.14596	150	
343.16371	84	
343.24240	408	1+
346.20598	104	
348.15419	96	
349.19328	868	1+
351.70530	108	
353.22710	186	
354.22600	178	
360.15781	1398	1+
363.87912	90	
370.25414	84	
371.24313	100	
372.23895	82	
374.18622	146	
377.18841	3656	1+
378.90795	82	
381.19768	88	
383.23697	82	
386.18746	88	
388.25554	144	
389.23569	78	
390.86711	150	
394.22345	100	
395.19732	76	
395.30800	82	
395.78869	106	
396.90129	120	
403.22397	340	
404.20208	142	
405.25026	194	
407.25919	120	
414.27948	78	
415.28435	88	
418.22651	80	
418.87284	108	
424.26860	80	
424.83111	124	
425.23973	86	
425.32498	134	
427.27190	98	
430.23559	116	
432.20500	94	
432.48247	84	
433.21033	306	
435.19907	94	
440.25979	124	
442.28293	110	
443.20307	90	
443.26912	84	
445.25939	166	
448.20526	234	
448.24648	174	
450.27348	352	1+
450.31770	110	
451.58501	76	
452.29298	110	
460.22860	92	
460.28877	158	
462.21961	98	
462.27501	914	1+
470.25574	88	
470.50163	90	
473.23313	100	
478.24069	110	
489.28654	96	
490.27311	800	1+
504.30638	120	
507.61547	104	
509.28459	166	1+
516.27199	210	1+
516.39713	82	
517.31704	186	
519.31240	208	1+
522.40408	76	
528.27482	96	
531.24650	116	
532.29492	76	
533.31949	88	
546.31577	82	
547.30243	490	1+
547.63420	100	
549.26985	194	
549.34558	76	
556.28819	128	
558.32577	132	1+
563.31912	786	1+
563.40621	130	
566.54577	80	
573.30528	572	1+
573.39105	96	
584.32667	84	
590.31845	1530	1+
591.32445	1290	1+
591.51738	76	
592.32838	208	1+
601.33338	244	1+
608.35309	110	
618.33798	1014	1+
618.66620	108	
629.34377	78	
634.36467	1918	1+
634.44927	198	
635.08751	92	
644.33629	300	1+
655.94358	78	
662.35393	1196	1+
692.37325	154	
720.38568	78	
735.38403	274	1+
738.65478	140	
END IONS

###FS:    #m/z: 419.71778 #charge 2+
###MS: 4222
###MSMS: 4223
BEGIN IONS
TITLE=Cmpd 147, +MS2(419.7178), 23.8eV, 36.5min #4223
RTINSECONDS=2187.02
SCANS=4222-4223
PEPMASS=419.71778	707906
CHARGE=2+
210.15409	102	
215.42881	130	
216.14225	86	
219.11290	246	
221.09416	316	
221.17926	66	
223.17920	92	
225.17476	416	1+
230.16121	114	
231.11682	192	
233.12118	68	
233.16646	66	
236.08701	82	
237.16505	102	
242.19831	348	
244.08693	146	
245.10854	88	
246.13668	98	
247.10489	656	1+
252.18483	70	
254.13563	70	
254.16385	72	
256.13896	70	
259.66183	148	
261.12453	104	
262.10566	72	
270.19655	110	
270.89239	94	
271.10947	94	
273.64380	106	
275.18931	70	
276.12664	64	
278.14626	98	
282.16191	58	
282.68408	100	
285.13402	74	
286.17850	116	
287.13594	194	
287.21394	74	
288.21243	80	
288.26446	98	
292.21931	94	
303.14129	610	1+
310.13347	130	
310.17374	110	
310.22910	106	
313.14902	144	
315.13252	108	
315.17048	88	
316.15037	98	
317.16421	68	
320.17401	144	
327.24070	102	
328.23029	82	
329.86856	76	
331.15870	104	
331.23935	76	
332.16523	338	
332.28175	90	
333.18780	122	
334.18549	104	
336.19553	280	
337.23001	66	
339.31380	80	
342.16671	68	
343.23654	88	
349.19092	348	
353.22675	146	
354.26420	142	
355.20612	72	
357.85759	86	
359.17862	106	
360.15988	548	1+
360.20543	76	
370.25866	88	
371.23218	98	
372.17721	100	
372.26407	70	
372.90233	86	
373.37863	66	
377.18874	2180	1+
377.67540	88	
379.23012	102	
380.47917	134	
384.99498	80	
387.17988	76	
388.26200	148	
389.25864	84	
394.21268	78	
396.31177	62	
397.27399	74	
403.56168	82	
405.24562	82	
408.88326	82	
417.18184	136	
420.25929	70	
421.24154	74	
426.24124	118	
432.24645	98	
433.21703	150	
442.27053	98	
448.22532	186	
450.27856	60	
451.25578	64	
457.29508	108	
459.23097	600	1+
460.21223	94	
461.22690	76	
461.30588	70	
462.26697	252	
463.27616	136	
472.32592	92	
473.25709	84	
475.25683	104	
478.23857	144	
479.23192	90	
489.30526	78	
490.26918	586	1+
496.84416	70	
499.40666	82	
502.05134	72	
502.27167	130	
506.29083	90	
507.29592	82	
508.35454	80	
514.26159	132	
518.24890	100	
519.28722	164	1+
521.27583	80	
521.97345	112	
525.26618	78	
531.30632	74	
534.40429	66	
546.28676	356	1+
547.28738	286	1+
548.33762	60	
549.27782	170	
556.34115	70	
556.43209	76	
557.28200	78	
561.30252	70	
563.32316	614	1+
564.37206	104	
573.32007	308	1+
575.33081	68	
582.29195	60	
590.33600	152	
591.31713	822	1+
592.37591	102	
601.31317	88	
608.34067	60	
609.33440	76	
616.34211	120	
618.33960	274	1+
623.43516	106	
627.33085	82	
628.32372	74	
634.35239	602	1+
634.44717	152	
634.89752	60	
635.42012	84	
636.36992	106	
645.43426	78	
647.33998	158	1+
662.35798	1030	1+
663.51978	86	
705.38091	100	
END IONS

###FS:    #m/z: 419.71786 #charge 2+
###MS: 4224
###MSMS: 4225
BEGIN IONS
TITLE=Cmpd 148, +MS2(419.7179), 23.8eV, 36.5min #4225
RTINSECONDS=2187.6
SCANS=4224-4225
PEPMASS=419.71786	711684
CHARGE=2+
166.48107	88	
203.09110	90	
209.14966	94	
210.16982	100	
212.09666	110	
215.14258	172	
215.17826	88	
219.10520	280	
219.17584	74	
220.12702	180	
221.08753	444	
222.10621	158	
224.15335	90	
225.18278	202	
225.22756	84	
226.16825	122	
228.13005	120	
230.11769	626	
231.11395	402	
231.65742	104	
238.17609	110	
239.62540	168	
240.12941	80	
242.15476	80	
242.19699	166	
243.13804	94	
244.09842	88	
248.11775	98	
249.12983	82	
250.11393	222	
256.14053	70	
256.19576	78	
259.10828	84	
260.15684	154	
261.11889	106	
265.98855	102	
267.12788	114	
267.15905	86	
269.17610	68	
270.10690	82	
274.13109	140	
274.44479	154	
275.13657	226	
286.92949	100	
287.12246	126	
287.15568	120	
287.20796	158	
288.10519	108	
288.23392	78	
295.18168	110	
296.66170	98	
300.15672	108	
303.14557	624	1+
309.17259	80	
311.18386	86	
313.28093	70	
315.14164	76	
315.54437	92	
316.65944	136	
317.15548	102	
318.15533	86	
320.16790	184	
321.17017	166	
322.14938	80	
327.25560	74	
331.17285	116	
332.15351	78	
333.17413	76	
334.19195	338	1+
335.16798	98	
337.11496	78	
337.21270	78	
342.14872	78	
343.18020	76	
343.23875	280	
344.14996	72	
349.18958	326	
353.22273	314	
353.86034	108	
357.36185	82	
360.16266	988	1+
365.22336	96	
365.82484	72	
372.21110	100	
377.18830	1924	1+
379.17463	110	
386.18319	114	
389.18803	144	
395.86612	76	
403.20848	310	1+
405.24301	152	
407.23682	98	
416.22108	108	
417.21236	116	
419.19041	74	
421.90852	134	
430.23798	78	
432.22540	78	
434.19313	82	
434.41251	82	
445.24022	118	
448.23607	76	
448.27535	68	
449.21184	80	
450.28191	100	
451.24269	70	
454.24318	106	
457.24818	156	
460.22449	128	
462.27826	490	1+
465.24105	70	
471.25470	210	1+
474.27164	72	
478.22383	156	
490.27351	340	
491.31205	74	
498.30971	106	
499.32295	88	
505.25718	100	
506.33705	76	
512.29928	76	
515.30593	74	
516.26929	156	
519.32467	72	
521.27124	78	
530.23815	96	
531.25913	80	
533.31570	190	
534.29590	192	
547.29340	382	
549.29742	100	
549.35098	124	
557.30597	104	
558.31963	88	
561.31772	106	
562.32782	98	
563.32252	648	1+
572.31757	84	
573.29846	224	
574.33451	140	
587.74186	140	
590.34102	128	
591.14635	78	
591.31797	1000	1+
591.64474	74	
592.39239	118	
600.33686	94	
600.44181	80	
601.30845	94	
605.32632	80	
616.34279	82	
618.34185	432	1+
623.46811	80	
634.35508	1010	1+
648.34398	128	
654.79560	108	
662.35284	774	1+
662.42564	228	1+
674.33967	90	
682.36792	76	
691.37619	72	
736.40868	102	
745.39221	142	
END IONS

###FS:    #m/z: 438.69178 #charge 2+
###MS: 4227
###MSMS: 4228
BEGIN IONS
TITLE=Cmpd 149, +MS2(438.6918), 24.5eV, 36.5min #4228
RTINSECONDS=2188.77
SCANS=4227-4228
PEPMASS=438.69178	61602
CHARGE=2+
197.59018	122	
225.16875	74	
225.60117	156	
241.87441	70	
253.12294	98	
253.16506	34	
261.62031	104	
263.98997	36	
267.02881	70	
284.20041	62	
286.11589	108	
288.06040	110	
290.09228	60	
298.92425	106	
299.06559	238	
300.10133	76	
302.14395	48	
304.63067	134	
305.87396	72	
306.13150	138	
317.07465	68	
317.80555	110	
323.14091	44	
323.87350	42	
332.96327	78	
335.07005	84	
345.14218	108	
346.16237	62	
349.12999	70	
349.70471	40	
349.89669	64	
350.00236	60	
351.86433	84	
355.13556	78	
357.15602	102	
357.64588	132	
357.82288	46	
361.15582	102	
361.20433	62	
365.85685	84	
366.16793	110	
368.88378	168	
369.87611	82	
377.19630	298	1+
377.65298	52	
378.87360	206	
379.85801	38	
380.14854	74	
385.82511	54	
386.17605	104	
388.90047	80	
391.16885	176	1+
391.30176	82	
392.99192	76	
395.06836	124	
396.87084	238	1+
397.78091	100	
398.96650	52	
399.11819	82	
403.82563	68	
412.15952	118	
415.84556	84	
416.67672	132	
416.89160	82	
428.90672	86	
437.14684	38	
438.18325	116	
439.34500	90	
439.63737	36	
439.83607	196	
440.24438	74	
441.99569	34	
462.28912	86	
473.35147	48	
511.18812	72	
526.22992	76	
551.07130	62	
551.22356	72	
606.34936	94	
684.30161	140	1+
695.37947	38	
696.43329	70	
788.33609	178	1+
END IONS

###FS:    #m/z: 419.71804 #charge 2+
###MS: 4227
###MSMS: 4229
BEGIN IONS
TITLE=Cmpd 150, +MS2(419.7180), 23.8eV, 36.5min #4229
RTINSECONDS=2188.79
SCANS=4227,4229
PEPMASS=419.71804	741670
CHARGE=2+
193.14556	84	
206.10787	98	
209.80395	46	
210.17204	58	
219.11176	106	
221.09674	196	
222.11349	48	
223.56114	22	
225.16425	128	
226.17703	72	
230.10892	434	
231.10927	260	
235.12691	126	
240.13478	68	
242.05884	50	
242.21537	176	
248.12657	58	
249.12099	84	
253.16096	74	
256.12337	152	
270.09740	114	
278.14587	90	
282.17983	92	
286.11500	56	
287.12070	70	
287.21817	68	
288.13999	84	
297.14137	72	
303.14801	240	
304.15582	108	
304.82315	54	
314.06191	18	
320.08368	82	
327.21364	70	
332.17055	90	
332.20091	70	
334.18969	284	1+
338.85779	80	
340.17808	92	
342.15228	78	
343.22735	116	
343.95169	64	
349.19641	260	
349.23770	120	
350.76100	28	
353.22299	90	
359.50526	40	
360.16975	244	
361.15546	106	
377.07654	18	
377.18677	550	
377.25382	48	
377.63389	90	
378.21020	62	
387.18136	20	
387.25208	82	
388.83638	34	
389.26444	70	
394.21699	126	
400.24126	136	
415.19336	86	
430.23521	56	
433.24704	30	
433.31177	44	
434.24657	84	
438.26711	78	
448.38079	20	
449.24173	74	
450.26791	68	
450.34665	72	
460.22615	154	
462.27310	150	
463.29939	100	
478.31883	88	
488.25448	86	
490.27127	134	
491.29770	94	
500.25137	52	
519.30646	84	
533.30909	54	
546.31165	34	
547.27449	88	
548.30518	60	
550.39858	56	
556.49468	38	
557.30021	98	
558.36180	20	
563.32242	268	1+
563.41751	96	
573.31568	72	
574.31724	72	
589.32912	72	
591.33080	102	
601.33027	84	
601.39826	78	
616.34794	76	
618.32319	168	
621.25524	66	
634.36514	132	
634.52609	24	
635.38500	20	
636.48273	26	
642.88158	18	
647.35180	68	
659.77000	18	
662.37205	160	
663.34063	130	
735.37302	50	
END IONS

###FS:    #m/z: 419.71833 #charge 2+
###MS: 4231
###MSMS: 4232
BEGIN IONS
TITLE=Cmpd 151, +MS2(419.7183), 23.8eV, 36.5min #4232
RTINSECONDS=2189.96
SCANS=4231-4232
PEPMASS=419.71833	704440
CHARGE=2+
205.88869	88	
208.12062	120	
213.16846	122	
215.14268	100	
217.12657	88	
219.11140	454	1+
221.09098	532	
221.12059	166	
225.09060	126	
225.17503	504	
228.12857	282	
228.18493	84	
230.10811	774	1+
230.16890	104	
230.61436	106	
231.64689	240	
233.13851	104	
236.13110	112	
238.13153	82	
242.19797	160	
242.31940	94	
243.21152	82	
244.64464	132	
247.12550	176	
248.12212	96	
249.14037	74	
253.17830	72	
253.59531	90	
253.95113	106	
254.16032	88	
254.20710	92	
255.26763	118	
256.12779	100	
257.03296	78	
258.65216	142	
259.10822	72	
260.12787	74	
260.96582	88	
263.13482	102	
266.15159	90	
267.15783	132	
268.15850	82	
270.10250	160	
271.10100	84	
273.67890	108	
274.13895	496	1+
278.14421	126	
282.16707	88	
287.22055	106	
288.11170	184	
292.16971	100	
297.11047	86	
303.24092	110	
305.15791	74	
308.20709	74	
309.16665	102	
310.17967	82	
313.13243	86	
316.17330	214	
320.17094	182	
320.29274	130	
320.73346	82	
321.17478	134	
326.21219	86	
327.23822	204	
328.71706	84	
331.14915	496	
332.16568	240	
332.69508	150	
334.18114	106	
335.21509	154	
336.19104	110	
341.21110	104	
343.23515	96	
344.16625	78	
344.24941	82	
347.19433	104	
349.19021	344	
350.20320	180	
353.22140	176	
354.20319	274	
354.99400	88	
355.20522	172	
357.89861	76	
358.13118	80	
359.17737	228	
360.15965	1786	1+
367.60619	84	
371.24590	160	
377.18920	3490	1+
377.57741	84	
377.71135	84	
378.84283	96	
380.21125	78	
380.89474	74	
381.25855	116	
382.69241	98	
384.84632	116	
386.18426	72	
387.17957	82	
393.27970	74	
395.20587	96	
397.18366	110	
397.25281	108	
399.23912	92	
403.20537	82	
405.25362	446	1+
406.20048	74	
410.70546	134	
415.19240	84	
416.17352	102	
419.17247	140	
426.25712	78	
427.24543	168	1+
430.25192	240	1+
431.20025	214	
433.21329	260	1+
434.83888	94	
442.26697	84	
444.24264	268	1+
448.21834	124	
450.27343	202	
451.30997	96	
460.22389	250	
462.27839	652	1+
477.29694	92	
478.23402	92	
479.22798	120	
489.27544	102	
490.27100	600	1+
490.39837	80	
490.51974	116	
492.27716	82	
494.23270	82	
499.32266	90	
503.29654	138	
505.28924	176	
507.29492	76	
516.28585	486	1+
517.52479	110	
525.48890	110	
532.33089	76	
534.29122	100	
545.30790	136	
546.29680	1236	1+
547.29818	1096	1+
549.25463	84	
558.26137	94	
561.30407	128	
563.31820	994	1+
563.38383	80	
573.30050	880	1+
580.62731	84	
583.14111	206	
583.31863	86	
590.31395	1164	1+
590.39019	130	
591.31250	930	1+
600.35170	86	
605.29074	844	1+
617.32124	76	
618.33154	588	1+
634.36091	1498	1+
635.15409	92	
635.74386	114	
646.36207	88	
647.36239	76	
662.35887	1114	1+
663.36136	836	1+
675.37526	80	
702.32877	102	
735.42261	114	
736.39710	78	
746.49847	72	
END IONS

###FS:    #m/z: 419.71841 #charge 2+
###MS: 4233
###MSMS: 4234
BEGIN IONS
TITLE=Cmpd 152, +MS2(419.7184), 23.8eV, 36.5min #4234
RTINSECONDS=2190.57
SCANS=4233-4234
PEPMASS=419.71841	694916
CHARGE=2+
203.12232	108	
204.12302	106	
212.09513	110	
213.13337	128	
215.13427	126	
216.14507	104	
216.62142	108	
219.11237	294	
220.14067	86	
221.08752	604	1+
221.15558	90	
222.12794	114	
224.15679	114	
225.16900	964	1+
226.20949	88	
231.64501	144	
231.95343	100	
232.16372	128	
236.15142	148	
236.61538	136	
238.13947	108	
238.16749	100	
239.62567	218	
240.09742	134	
242.20047	186	
244.64376	98	
245.14553	122	
246.07920	120	
247.10591	196	
248.11792	644	1+
248.94621	126	
249.11976	548	1+
250.15052	142	
252.18515	150	
253.15697	424	1+
256.13019	196	
258.17772	98	
259.14903	240	
259.65842	92	
266.11031	176	
267.11617	104	
267.15440	98	
268.15312	150	
270.10198	108	
273.14388	96	
273.66582	126	
274.13425	414	1+
277.12195	218	
278.10797	148	
278.14721	378	1+
282.66233	234	
286.17252	88	
287.16499	138	
287.21228	200	
287.27518	96	
296.18411	118	
296.66631	122	
297.11976	94	
300.15943	138	
301.13535	96	
301.17203	96	
303.03294	106	
303.14173	916	1+
310.20921	410	1+
311.16674	194	
313.15264	126	
316.17570	104	
316.32365	86	
317.16795	88	
320.16783	168	
324.18016	108	
326.21023	228	
327.24395	278	
328.24531	126	
334.18989	134	
335.16583	206	1+
338.18133	92	
343.17244	234	1+
343.24067	260	1+
346.98769	130	
347.19410	100	
347.67915	132	
348.16272	212	
349.19019	646	1+
351.69059	92	
353.21542	540	1+
354.83014	106	
355.23852	94	
359.18134	130	
359.69793	86	
360.16118	2458	1+
360.35713	118	
370.25033	190	
371.81296	86	
372.16069	110	
373.20251	96	
377.18818	6048	1+
377.68421	96	
378.89294	102	
380.31242	104	
381.21502	118	
382.19608	216	
383.89866	88	
384.23405	90	
386.17627	154	
388.27605	102	
391.17798	104	
391.67188	86	
394.19983	126	
394.26968	94	
394.90599	102	
395.89508	130	
396.88089	98	
397.33614	106	
403.21429	120	
404.19841	134	
405.25113	382	
406.26136	168	
414.27960	390	1+
428.25000	200	
430.23725	336	
433.21236	670	1+
435.21196	94	
442.26677	118	
445.24478	206	
446.26653	140	
448.22740	272	
450.22521	110	
450.27696	568	1+
459.22097	1216	1+
459.30174	164	
460.22101	130	
461.20139	256	1+
461.21691	224	
461.27294	130	
462.27804	1578	1+
465.23609	96	
470.20718	158	
473.24393	296	
474.24116	196	
478.23350	102	
480.31433	176	1+
486.27033	90	
488.28901	196	
489.27950	236	
489.36185	88	
490.27284	874	1+
495.95618	86	
497.30269	108	
500.32566	128	
506.29625	264	1+
514.24463	100	
516.27479	562	1+
517.31934	112	
519.29600	316	1+
521.27329	124	
524.97033	90	
525.30643	120	
531.29072	340	1+
541.30041	104	
545.31447	108	
546.30778	734	1+
547.31389	562	1+
549.28957	190	
550.27981	118	
556.27825	228	1+
561.34484	114	
563.32412	1156	1+
573.30850	1098	1+
574.45451	104	
587.30945	86	
590.33229	438	
591.31797	2260	1+
600.37021	102	
600.66476	98	
601.37300	90	
616.34622	212	
617.32980	1188	1+
618.33298	1012	1+
620.33386	288	
629.33933	188	1+
634.35804	3038	1+
636.34781	206	1+
645.33240	450	1+
649.33524	90	
650.33647	136	
657.37190	88	
661.31347	528	1+
662.34859	2124	1+
662.45970	358	1+
671.30782	86	
720.37912	136	
764.40865	210	
789.43867	130	1+
819.41095	302	1+
820.41311	250	1+
END IONS

###FS:    #m/z: 419.71852 #charge 2+
###MS: 4236
###MSMS: 4237
BEGIN IONS
TITLE=Cmpd 153, +MS2(419.7185), 23.8eV, 36.5min #4237
RTINSECONDS=2191.69
SCANS=4236-4237
PEPMASS=419.71852	741702
CHARGE=2+
146.27008	18	
170.79596	24	
185.41880	18	
193.09546	104	
208.13683	152	
210.31599	26	
212.09892	102	
215.13447	238	
219.11163	348	1+
221.08863	126	
222.09380	114	
222.19827	86	
225.16767	296	
225.53904	96	
227.13933	74	
228.13224	54	
229.87157	24	
230.11148	532	
232.11585	84	
233.12118	80	
237.25411	78	
238.12329	72	
238.45234	22	
239.57254	32	
240.15465	118	
242.12357	116	
242.19428	84	
242.30036	208	
247.10268	108	
248.12208	64	
248.49258	22	
249.11581	184	
250.11215	76	
251.88901	34	
254.16154	90	
270.19338	104	
271.18700	62	
274.14173	152	
276.16525	130	
279.15330	56	
284.15040	116	
287.21243	244	
288.11725	106	
300.16451	72	
303.14602	242	
304.14255	136	
308.19890	72	
308.67815	102	
309.83200	18	
310.22726	32	
313.14143	82	
315.14486	114	
318.13395	50	
320.18780	66	
321.14027	36	
324.46778	44	
326.20710	100	
327.19984	100	
327.31254	56	
331.15254	80	
332.16746	70	
333.18657	54	
335.20062	96	
342.15708	86	
343.23811	120	
344.86979	94	
345.30828	72	
349.19149	258	1+
349.52666	64	
353.23058	210	
354.21397	114	
354.42925	20	
357.87827	102	
359.21083	104	
360.16283	310	1+
362.22353	18	
367.03688	42	
370.23866	64	
371.24174	110	
372.91214	84	
376.80872	22	
376.96536	36	
377.18519	1972	1+
377.25895	60	
378.65896	18	
378.87268	98	
379.30565	20	
386.16898	128	
390.26538	74	
398.24743	64	
403.20849	94	
405.41051	100	
414.67467	18	
418.20507	64	
419.86722	18	
420.22283	46	
426.24674	92	
428.23855	78	
431.23728	66	
439.20771	86	
444.23568	74	
445.25561	54	
448.22942	52	
450.27276	40	
461.21844	90	
461.27920	62	
462.21411	36	
462.27419	302	1+
465.22438	40	
478.22813	176	
482.26814	76	
490.27460	254	
490.34405	74	
497.32614	70	
498.30214	38	
499.25895	76	
499.40847	26	
506.29485	90	
507.31296	68	
507.39495	84	
507.58002	72	
516.29427	96	
518.40097	34	
519.31303	36	
519.47906	96	
522.93388	68	
528.26479	118	
530.25552	52	
533.30133	42	
545.31952	48	
546.30211	70	
547.31025	124	
547.38370	66	
547.43140	136	
548.27616	78	
562.27306	114	
563.32784	160	
572.34031	76	
573.31848	268	1+
575.30372	60	
577.30408	60	
590.32681	312	1+
591.32659	198	1+
591.45991	64	
600.23963	46	
601.30983	72	
604.37837	18	
618.34111	170	
618.39330	32	
619.06227	42	
620.35242	60	
620.41641	44	
628.30301	70	
634.36467	512	1+
634.47354	58	
647.33831	36	
647.46263	78	
662.35697	246	1+
691.34533	26	
720.38054	66	
END IONS

###FS:    #m/z: 419.71852 #charge 2+
###MS: 4238
###MSMS: 4239
BEGIN IONS
TITLE=Cmpd 154, +MS2(419.7185), 23.8eV, 36.5min #4239
RTINSECONDS=2192.28
SCANS=4238-4239
PEPMASS=419.71852	720702
CHARGE=2+
203.07418	76	
210.15086	128	
214.13156	92	
215.13641	326	
217.11171	116	
219.11390	128	
220.11716	102	
221.10112	124	
221.14753	94	
222.12450	112	
222.23478	82	
223.13861	96	
225.18017	340	
226.17770	146	
228.12915	90	
229.05050	76	
230.10925	1226	1+
230.14260	110	
230.23872	96	
231.17786	104	
231.65725	102	
233.12077	122	
238.11553	112	
239.19899	94	
242.20553	92	
244.64745	124	
245.09835	166	
247.10076	186	
248.12124	84	
249.12025	406	1+
251.19309	86	
252.09705	100	
253.16477	158	
254.14814	80	
256.12765	94	
257.13751	72	
261.11691	138	
267.16164	112	
267.64323	102	
268.15861	86	
269.16877	182	
270.10592	94	
270.18796	268	1+
274.14245	138	
275.14132	106	
275.18467	108	
278.54337	102	
281.18409	80	
282.87687	102	
286.12084	132	
286.16933	166	
287.20962	142	
294.15309	78	
296.68003	82	
297.11599	132	
300.16123	140	
303.14050	360	
307.16425	176	
309.18069	102	
310.22852	80	
311.24738	82	
313.14476	90	
313.21041	90	
315.14662	108	
317.16146	256	
318.18972	100	
319.17407	76	
320.16439	272	1+
323.67522	74	
325.13995	84	
326.22146	116	
327.29372	78	
328.21848	108	
331.15142	190	
331.68813	112	
332.15550	130	
335.16131	374	
336.87978	90	
343.23965	158	
345.23725	106	
348.15791	80	
349.19389	514	1+
353.22073	80	
354.20103	280	
355.21828	138	
356.86104	100	
358.19109	78	
360.15959	1338	1+
370.24444	116	
374.90287	72	
377.18758	3452	1+
385.20811	102	
386.24134	118	
399.22394	108	
399.26869	90	
403.19824	76	
403.24090	74	
404.20053	106	
405.25632	126	
410.25272	90	
414.27588	194	
416.22418	140	
416.42945	106	
426.16919	76	
427.53786	148	
432.22002	104	
433.21143	326	1+
433.35001	84	
443.19767	114	
450.28384	260	1+
459.31078	74	
460.22308	138	
462.27409	624	1+
464.32238	88	
467.22386	84	
474.23794	82	
483.30091	98	
490.26197	388	
491.27943	202	
499.28313	260	
503.29242	94	
504.23194	140	1+
507.29812	104	
508.30111	224	
513.24190	88	
515.34193	76	
516.28757	452	1+
517.34708	78	
519.43890	84	
526.31348	98	
528.27498	74	
529.26332	94	
531.30799	84	
532.27354	88	
542.28349	88	
543.33178	112	
547.30304	262	
547.46985	76	
549.27134	208	
551.40448	76	
561.34888	82	
563.32850	856	1+
573.30703	914	1+
573.44948	86	
574.27133	98	
575.31104	114	
577.34631	84	
590.32663	1268	1+
591.32454	894	1+
592.16683	76	
600.33405	104	
600.40056	80	
601.36675	90	
602.37945	74	
608.42806	74	
616.34669	206	
618.32502	532	1+
618.44856	76	
620.40487	76	
623.35001	88	
629.33600	78	
634.35757	1364	1+
634.53623	78	
635.46693	102	
644.34224	252	1+
662.35713	970	1+
663.54635	96	
680.36312	84	
735.40107	110	
736.38925	78	
791.50712	104	1+
END IONS

###FS:    #m/z: 419.71815 #charge 2+
###MS: 4241
###MSMS: 4242
BEGIN IONS
TITLE=Cmpd 155, +MS2(419.7182), 23.8eV, 36.6min #4242
RTINSECONDS=2193.4
SCANS=4241-4242
PEPMASS=419.71815	733428
CHARGE=2+
203.62786	144	
209.15360	122	
211.16039	84	
213.11947	160	
215.14272	230	
219.11048	462	1+
221.09277	796	1+
221.16673	98	
223.11516	130	
225.16369	206	
225.18780	158	
226.16639	94	
228.16596	90	
229.14581	84	
230.11443	1146	1+
230.16449	100	
238.12775	88	
239.61433	118	
240.09395	140	
242.12752	108	
242.20876	128	
244.09556	118	
244.66805	96	
246.14149	90	
247.14268	86	
248.12233	362	
249.11957	314	
249.16628	110	
250.15278	134	
250.63544	116	
251.18123	100	
253.09036	94	
256.14085	170	
258.58734	120	
259.15294	102	
261.11626	128	
262.12701	110	
263.13547	154	
264.20832	90	
269.14156	84	
270.12896	108	
270.18781	108	
271.14512	160	
271.18635	100	
272.16463	100	
275.13892	246	1+
282.16120	436	
286.18120	80	
287.13795	98	
287.20609	422	
291.17250	98	
292.31325	80	
294.67562	172	
297.12517	80	
297.16448	124	
301.17474	86	
302.14330	84	
303.14215	1012	1+
303.59600	88	
308.90754	84	
309.14261	110	
310.20925	134	
310.89174	120	
315.15189	148	
316.20215	110	
317.20693	126	
320.16862	390	1+
322.13513	82	
325.12186	100	
326.22377	408	1+
330.16382	90	
331.15555	426	1+
334.18157	82	
342.16924	98	
342.20261	88	
343.12517	102	
343.24237	228	1+
345.24880	96	
347.86002	88	
349.19472	680	1+
352.19308	122	
353.22075	356	1+
354.88890	90	
356.88103	124	
358.17716	136	
360.15956	1588	
360.21465	202	
361.18449	110	
362.19939	124	
363.16325	96	
365.16640	140	
371.24352	146	
372.22714	120	
372.96271	98	
377.18541	4766	1+
378.88489	94	
381.21410	112	
386.17904	92	
388.26172	266	1+
389.18249	100	
394.20898	330	1+
397.02606	112	
397.25228	112	
398.21532	116	
403.20177	166	
405.25507	206	
406.25736	104	
415.23085	108	
416.20132	118	
419.21614	146	
430.23472	134	
430.39896	132	
431.24694	120	
433.21306	320	1+
442.29276	106	
443.18136	86	
445.24692	102	
448.25731	86	
450.29004	136	
451.26609	94	
456.23909	82	
460.21387	174	
461.20375	130	
462.27883	1038	1+
462.45728	80	
464.27483	166	
474.24766	106	
478.22577	328	1+
487.22112	78	
488.21868	88	
488.27503	134	
489.27483	96	
490.27660	788	1+
498.29245	84	
500.28872	102	
502.30988	88	
505.24158	164	
505.32577	230	1+
506.30633	112	
507.29706	198	
507.36981	212	
508.29876	166	
516.27583	174	
519.30580	150	
520.30631	130	
522.65788	92	
534.00588	110	
543.31196	80	
546.19711	82	
546.29024	178	
547.31274	824	1+
549.27792	170	
550.27551	104	
550.42144	84	
561.32405	84	
562.31658	154	
563.31903	868	1+
573.30562	578	1+
573.47119	86	
583.35043	108	
584.32435	114	
584.42888	84	
590.31828	1542	1+
591.31587	1168	1+
600.32444	290	1+
601.32375	242	1+
608.32947	80	
609.36566	114	
616.35646	182	
618.32903	1084	1+
618.43431	146	1+
619.32964	720	1+
630.32985	126	
634.35595	2354	1+
644.33880	204	1+
644.40730	138	
651.34515	94	
662.35365	2016	1+
669.33572	184	1+
691.37663	80	
719.37682	170	
720.34417	80	
752.54284	210	1+
753.55157	168	1+
774.71512	134	
END IONS

###FS:    #m/z: 419.71786 #charge 2+
###MS: 4243
###MSMS: 4244
BEGIN IONS
TITLE=Cmpd 156, +MS2(419.7179), 23.8eV, 36.6min #4244
RTINSECONDS=2194.01
SCANS=4243-4244
PEPMASS=419.71786	721006
CHARGE=2+
201.07899	98	
210.15015	134	
213.11299	116	
214.09240	84	
215.10593	148	
217.12253	140	
218.13146	110	
219.10771	644	
221.09790	572	
221.15417	94	
225.17501	434	1+
225.26597	146	
226.21837	86	
230.18450	100	
231.64316	214	
236.11774	102	
238.11259	98	
239.15840	92	
242.19564	372	1+
244.09084	238	
244.64763	112	
247.10836	316	
248.13413	114	
249.12006	450	
253.15461	124	
256.12524	266	1+
258.64193	142	
259.08706	96	
259.16182	98	
263.11815	116	
269.12018	82	
269.19137	106	
269.21997	118	
269.30009	86	
270.11689	120	
270.21352	102	
271.16327	362	1+
274.13181	138	
275.13630	104	
276.16462	88	
277.11273	90	
278.11128	96	
278.14841	272	1+
282.17109	84	
283.14813	100	
285.13448	94	
286.10583	160	
287.20873	166	
287.25039	82	
288.11737	100	
291.19804	142	
291.65456	108	
292.11673	108	
295.67787	102	
296.15769	198	
300.11862	120	
300.16127	204	
301.16172	114	
302.15208	110	
303.14014	1516	1+
310.23641	88	
313.13570	100	
314.15460	114	
317.15973	86	
317.66568	166	
319.16853	112	
320.17086	200	
323.67990	106	
326.21204	258	
327.20680	130	
327.24531	226	
329.18332	82	
331.15665	464	1+
331.18463	108	
334.19156	132	
335.16550	258	
336.20890	88	
337.21674	86	
348.18265	98	
349.19106	890	1+
353.22314	444	1+
359.16903	112	
360.16021	1240	1+
360.65977	82	
361.19194	98	
370.25795	162	
371.23072	146	
377.18712	4800	1+
381.21096	122	
382.88039	110	
386.18226	162	1+
388.20716	138	
388.25811	188	
390.18746	180	1+
393.21590	94	
394.20877	384	1+
398.25690	198	
399.22775	102	
399.50018	90	
403.15777	100	
403.22115	116	
405.25738	260	1+
407.21348	136	
412.23306	104	
415.28377	82	
420.21639	186	
421.19255	86	
423.18372	104	
425.24906	110	
428.21594	86	
430.24930	142	
431.23232	164	
433.20796	492	1+
434.27287	124	
443.24893	200	1+
444.33540	98	
448.22364	230	
449.37208	104	
450.27201	282	
454.26739	126	
459.21368	1872	1+
460.22287	190	1+
462.27596	1012	1+
471.26342	98	
472.23963	254	1+
478.23894	258	
480.25647	80	
487.26647	404	1+
490.26797	930	1+
496.24190	90	
497.31259	242	1+
498.26229	100	
500.33477	82	
506.30394	334	1+
507.24745	98	
507.38747	130	
509.23114	98	
510.39322	124	
515.26239	90	
515.32403	84	
516.27934	496	1+
519.29798	224	
531.25671	140	
533.29587	84	
534.30521	180	
535.30496	230	
545.23033	90	
545.33236	82	
546.30212	856	1+
547.30577	696	1+
549.26502	324	1+
551.31055	88	
551.40190	92	
556.37678	82	
557.30018	106	
557.33164	88	
559.33092	92	
563.32475	508	
563.43759	98	
563.53770	94	
564.31862	740	
573.30250	736	1+
573.35713	136	
574.75155	82	
587.27027	112	
590.32192	1862	1+
591.32149	1524	1+
591.40369	178	1+
593.38306	102	
600.33703	258	1+
605.32547	172	
616.34243	164	
618.33647	544	1+
618.57258	86	
621.42481	84	
622.34702	94	
630.40288	142	
634.36057	2472	1+
634.43640	144	
634.51762	146	
640.33803	224	1+
644.33509	224	1+
648.34256	124	
662.35206	1326	1+
663.45036	86	
676.38359	90	
701.34914	114	
735.41665	82	
765.85896	90	
819.41962	264	1+
END IONS

###FS:    #m/z: 419.71800 #charge 2+
###MS: 4246
###MSMS: 4247
BEGIN IONS
TITLE=Cmpd 157, +MS2(419.7180), 23.8eV, 36.6min #4247
RTINSECONDS=2195.16
SCANS=4246-4247
PEPMASS=419.71800	761224
CHARGE=2+
210.15575	180	
215.15480	126	
219.11165	216	
221.09413	246	
222.09092	160	
225.12055	122	
225.17199	312	
226.21285	138	
228.19728	100	
230.10986	1134	1+
231.63715	118	
233.16133	82	
234.08058	88	
237.16903	96	
239.11869	110	
242.12456	130	
242.18835	254	
242.22542	88	
244.09690	160	
246.16475	124	
247.10535	96	
248.11688	212	
249.12585	192	
254.16346	226	1+
256.12000	92	
256.14945	96	
256.21275	82	
259.71565	118	
263.14673	86	
268.17485	110	
270.18929	108	
271.14303	86	
274.14090	182	
275.13630	122	
277.11667	92	
278.14456	232	
288.10875	92	
288.21023	90	
293.19371	82	
294.15319	86	
298.18789	76	
303.14112	938	1+
303.19738	128	
308.19306	108	
309.18567	110	
313.14618	122	
314.15469	94	
316.13171	74	
317.14660	94	
318.12303	118	
318.18347	88	
318.88716	90	
320.16923	150	
324.66814	92	
326.23104	102	
327.20434	124	
327.25441	106	
331.16943	92	
332.17218	80	
334.17539	152	
337.19162	84	
339.21607	104	
344.23587	90	
349.19485	488	1+
349.23630	90	
353.22086	200	
354.22595	142	
355.20380	156	
360.16349	764	
361.16391	442	
365.17993	94	
369.21436	90	
370.24605	234	
371.19526	110	
371.24154	164	
376.20908	104	
377.10617	110	
377.18778	2314	1+
377.33284	120	
377.39163	90	
381.28445	80	
387.15785	108	
387.22653	94	
387.28616	94	
388.25726	212	
391.86883	82	
393.18645	80	
403.21881	112	
405.26339	190	
405.30482	90	
406.25018	88	
410.70560	94	
414.19269	200	1+
417.17642	218	
417.22610	114	
420.29722	96	
425.22969	142	
426.16409	76	
430.25623	122	
431.25352	82	
433.22621	250	
434.20301	226	
442.25792	104	
444.23957	106	
445.21014	80	
446.27035	98	
450.28019	100	
451.28232	100	
451.34307	104	
460.22902	188	
461.23401	76	
462.27593	492	
463.27814	344	
473.25185	76	
478.23224	146	
481.27084	78	
485.03230	152	
489.28722	210	
489.33860	88	
490.27200	166	
491.26209	120	
498.22669	76	
499.27334	76	
507.29188	294	1+
516.28691	184	
519.29403	104	
532.27623	74	
534.30354	106	
538.27377	144	
547.27828	186	
548.28056	358	1+
559.39158	82	
563.31423	508	1+
564.37490	106	
573.30576	578	1+
574.42773	76	
581.29070	90	
583.31360	88	
584.30833	116	
590.35240	110	
591.31891	850	1+
591.54857	96	
592.37422	84	
599.31402	82	
600.33387	106	
601.36177	118	
608.33815	166	
610.34575	80	
618.33969	450	1+
618.46710	74	
627.34876	84	
628.35761	94	
629.25331	108	
633.90142	84	
634.35831	858	1+
634.45535	98	
635.44161	78	
644.33969	184	1+
662.34980	662	1+
664.63493	78	
674.37917	148	1+
689.39684	72	
735.40322	88	
735.47001	82	
745.75365	90	
803.90445	110	
END IONS

###FS:    #m/z: 419.71798 #charge 2+
###MS: 4249
###MSMS: 4250
BEGIN IONS
TITLE=Cmpd 158, +MS2(419.7180), 23.8eV, 36.6min #4250
RTINSECONDS=2196.3
SCANS=4249-4250
PEPMASS=419.71798	726718
CHARGE=2+
202.12766	106	
203.13838	108	
208.10361	126	
209.14624	124	
210.15356	164	
212.14536	128	
213.08717	206	
215.13158	298	
217.11412	220	
219.11310	1126	1+
221.09207	746	1+
221.25707	106	
223.14454	236	
225.17056	990	1+
225.84683	96	
230.11166	1936	1+
231.16213	96	
235.61351	116	
236.15440	104	
237.11284	116	
238.15017	124	
242.12314	180	
242.20792	364	1+
243.18860	92	
245.08709	102	
249.12067	808	
250.14435	180	
251.13425	134	
251.16593	176	
252.16254	120	
253.15897	202	
254.15591	164	
256.12883	382	1+
258.66430	138	
263.09942	116	
264.13032	116	
266.13334	250	
266.62620	178	
267.15747	362	1+
268.16019	254	1+
270.10364	298	
270.18531	130	
271.15350	144	
271.54067	110	
272.18959	132	
274.13953	552	1+
276.19498	94	
279.16311	290	1+
286.11362	228	
286.17217	124	
287.21033	232	
287.64222	114	
288.12206	334	1+
289.21995	96	
292.12013	106	
292.23262	98	
296.16309	140	
300.16560	142	
303.14047	1568	1+
308.67260	156	
309.16577	124	
309.68370	112	
310.18542	218	
310.21749	150	
313.14030	138	
316.21101	122	
316.66321	170	
317.15454	230	
318.13912	112	
319.16360	92	
320.16779	548	
320.23483	92	
321.16398	300	
326.21257	112	
327.22903	360	1+
328.17872	100	
331.16146	576	
331.21611	120	
332.16451	312	
333.20653	254	
334.17914	256	
335.17649	204	
336.20130	162	
337.23565	116	
343.13007	116	
343.23944	246	
343.85506	98	
344.23941	142	
345.17559	112	
349.19433	1202	
349.25717	226	
353.21958	660	1+
359.39029	136	
360.16173	2586	1+
361.62421	166	
370.25242	98	
371.23076	350	1+
377.18783	8802	1+
377.35194	122	
381.20439	114	
381.23877	116	
382.69669	152	
386.17035	474	1+
386.39860	102	
388.26353	172	
391.19961	106	
392.91058	124	
394.21440	182	
395.24042	106	
399.22535	190	
403.20396	536	1+
405.20938	150	
405.25300	398	
406.25684	224	
414.27722	164	
414.32287	106	
415.26846	94	
416.19698	158	
417.17864	188	
417.21530	98	
420.22809	162	
430.23760	366	1+
433.22659	236	
434.22228	148	
442.27477	134	
443.20567	242	1+
445.24607	664	1+
449.23931	108	
450.27552	338	
451.26205	306	1+
451.71275	142	
455.24585	124	
459.29538	122	
460.21945	956	1+
462.27825	3092	1+
462.34408	244	
462.40259	110	
471.27238	116	
473.24358	266	1+
474.28054	154	
478.23872	640	1+
481.29025	118	
488.28686	100	
488.29055	518	1+
488.36347	94	
489.24253	106	
489.27492	1690	1+
490.27611	1466	1+
491.34410	126	
497.31516	232	
497.38588	184	1+
498.29785	120	
499.28337	302	
503.30391	412	1+
507.28630	528	1+
515.32576	216	
516.28334	1234	1+
518.30701	262	1+
527.28935	392	1+
528.28935	254	1+
531.25926	160	
534.29977	156	
537.30050	106	
544.27273	226	1+
545.31956	424	1+
547.32128	974	
547.40788	182	
548.29109	420	
549.27046	344	
556.28653	516	1+
557.29555	406	1+
557.36825	98	
559.32141	218	1+
561.30945	140	
562.41997	94	
563.32070	2854	1+
566.32066	118	
567.38886	114	
573.31090	1606	1+
576.39692	132	
578.34344	156	
583.29484	374	1+
584.29832	304	1+
587.31244	158	
590.31767	3212	1+
591.31857	2718	1+
599.32540	798	1+
600.33092	564	1+
602.37350	110	
605.33888	112	
608.34502	328	1+
608.43356	156	
616.34716	96	
617.37135	108	
618.33247	1348	1+
618.40201	234	
622.35372	176	
627.30910	320	1+
628.30974	242	1+
629.32113	584	1+
634.36149	5032	1+
635.55233	120	
644.34167	412	1+
648.32890	386	1+
649.32981	288	1+
656.00407	126	
662.35263	3300	1+
673.37092	304	1+
680.36467	144	
698.37739	364	1+
717.36661	298	1+
719.38240	276	1+
736.35168	98	
745.40162	138	
751.43510	164	1+
759.48643	132	1+
763.40187	330	1+
819.41417	192	1+
END IONS

###FS:    #m/z: 419.71763 #charge 2+
###MS: 4262
###MSMS: 4263
BEGIN IONS
TITLE=Cmpd 159, +MS2(419.7176), 23.8eV, 36.7min #4263
RTINSECONDS=2202.76
SCANS=4262-4263
PEPMASS=419.71763	704558
CHARGE=2+
196.19817	114	
202.11015	100	
209.11584	140	
209.20596	104	
210.18399	100	
212.11104	234	
213.07652	106	
213.29426	102	
215.14209	102	
216.15035	166	
217.75116	112	
219.11092	470	1+
219.14463	112	
221.09492	198	
221.19463	106	
225.17167	586	1+
225.20492	166	
228.13186	92	
229.13666	122	
229.60299	104	
230.11324	1196	1+
230.27608	100	
231.64036	140	
234.12074	112	
235.15159	88	
238.11531	226	
239.12205	88	
242.19727	220	
243.20071	106	
244.09019	104	
244.65395	188	
245.14914	152	
247.10852	180	
248.11971	630	1+
248.90103	102	
250.21176	86	
253.16019	504	1+
256.13412	226	
257.12444	102	
258.11485	92	
259.14252	158	
260.14438	186	
261.11529	92	
267.65987	86	
268.15470	132	
269.12793	94	
270.10729	174	
270.18812	258	
273.14839	316	
274.13481	206	
276.90369	138	
277.11169	108	
278.14538	104	
282.66120	94	
286.17084	136	
287.13429	162	
287.21235	562	1+
292.16546	100	
295.13997	106	
296.16257	200	
297.12894	104	
298.17346	132	
299.67806	110	
303.13898	1058	1+
303.20336	110	
304.19151	96	
304.96504	124	
308.67277	132	
308.70493	92	
310.21365	244	
314.14671	104	
315.15612	432	1+
320.16780	684	1+
325.17583	108	
326.21448	264	
327.24589	248	
328.25324	106	
329.19312	88	
331.15985	276	
332.16586	320	
334.17532	232	
335.17234	346	
336.19888	222	
336.30998	94	
336.62441	100	
337.19775	98	
342.24948	382	1+
343.14576	242	
349.19101	712	1+
352.68571	126	
353.21553	638	1+
354.28186	86	
359.18217	182	
359.23504	118	
360.15998	2344	1+
369.14233	102	
370.25334	100	
371.23144	230	
372.24137	126	
373.26589	86	
375.19702	134	
377.18768	5166	1+
378.27982	86	
381.23688	92	
382.20395	100	
387.16662	144	
394.22280	88	
395.20360	154	
396.89409	134	
400.33688	106	
401.23409	100	
403.22120	154	
405.26074	680	1+
409.23167	108	
416.23788	84	
427.23151	248	1+
430.23384	360	
433.21677	554	1+
438.29991	86	
440.21506	98	
442.27020	168	1+
444.24932	458	1+
447.08105	92	
448.22028	262	1+
450.27819	238	
460.21827	194	
460.27343	148	
461.21722	134	
462.27598	1584	1+
473.24810	222	
474.24353	144	
478.23082	120	
479.67095	90	
488.22966	96	
489.29938	134	
490.27277	1054	1+
497.42862	86	
499.25203	94	
500.33359	96	
504.30023	86	
505.25307	98	
505.40830	98	
506.29000	116	
507.30004	386	1+
507.38932	86	
515.32836	86	
516.28329	576	1+
517.34421	90	
518.29837	380	1+
519.31195	314	1+
520.42543	94	
525.29214	224	1+
528.28140	190	
530.28145	336	1+
541.36362	104	1+
542.31602	368	1+
546.29550	156	
547.29358	586	
547.43098	94	
548.32945	124	
549.26584	524	1+
549.32870	110	
556.27239	144	
560.24844	84	
563.31941	1040	1+
572.32476	222	
573.30479	1240	1+
573.41274	142	1+
574.49771	90	
578.42760	102	
590.31758	2682	1+
591.31690	2298	1+
600.32743	170	
601.32174	162	
606.33819	198	1+
608.33198	106	
616.35295	180	
617.34677	154	
618.33881	806	1+
628.32303	98	
629.34960	100	
634.35634	3172	1+
634.47648	142	
634.56776	102	
645.34752	84	
646.34113	262	1+
662.35188	1574	1+
663.52883	108	
692.40935	86	
706.37869	92	
735.40468	192	1+
763.40405	106	
END IONS

###FS:    #m/z: 419.71759 #charge 2+
###MS: 4265
###MSMS: 4266
BEGIN IONS
TITLE=Cmpd 160, +MS2(419.7176), 23.8eV, 36.7min #4266
RTINSECONDS=2203.92
SCANS=4265-4266
PEPMASS=419.71759	697576
CHARGE=2+
155.51027	166	
208.15930	100	
210.15561	138	
213.15997	104	
215.13698	322	
219.11232	396	1+
219.16349	172	
221.09113	454	
222.11987	120	
224.09780	126	
224.22039	154	1+
224.63148	100	
225.17056	362	
225.34569	150	
225.48402	108	
228.13686	160	
231.11305	562	1+
231.64392	140	
233.15845	106	
242.19143	300	1+
242.25895	114	
243.13301	110	
244.64868	412	
249.11758	278	
250.12284	184	
252.08500	100	
253.16102	146	
256.12581	128	
258.12329	108	
258.70121	116	
259.65496	204	
260.15602	326	
261.14086	136	
269.17710	146	
270.10244	98	
270.18875	196	
271.14176	120	
273.65591	100	
274.13292	146	
278.14141	184	
279.14217	98	
282.66748	236	
284.12805	102	
284.18660	124	
287.21541	136	
288.15791	96	
288.21232	142	
289.34027	106	
294.16700	96	
295.70433	104	
296.15879	160	
297.12212	122	
303.13635	1930	1+
304.30631	106	
308.68537	100	
308.88857	106	
309.18918	164	
310.16863	94	
310.26105	98	
312.18406	120	
316.17811	100	
320.16954	486	1+
320.24849	106	
326.20778	178	
327.21523	138	
328.25960	120	
330.16445	112	
331.15466	504	1+
332.67930	152	
335.16850	330	
336.19870	258	
337.18742	126	
343.23930	364	
346.88695	106	
349.19222	644	1+
353.22639	264	
354.22968	284	
359.21457	100	
360.15776	1822	1+
364.18953	128	
367.81146	132	
370.24886	194	
371.24140	174	
372.15532	154	
372.23210	132	
376.87907	104	
377.18715	5672	1+
377.88179	106	
378.28668	104	
381.22179	198	
383.20946	110	
386.17635	298	1+
388.18721	300	1+
388.25849	146	
389.29058	106	
391.19614	114	
394.20875	128	
397.13116	108	
397.24943	194	
403.20579	208	
404.21099	96	
405.24974	680	1+
406.21819	172	
412.25488	102	
414.27199	172	
414.89838	122	
416.18279	120	
417.20124	96	
420.23069	146	
424.25450	104	
426.21496	96	
426.25729	108	
428.22824	146	
430.21649	156	
433.20772	294	
434.20516	278	
443.19549	248	
445.24567	198	
448.23946	210	
450.27768	318	1+
452.25834	94	
453.28839	138	
459.24060	1212	1+
460.22730	248	
461.22507	106	
462.27339	1316	1+
465.26712	102	
473.24572	300	1+
475.25684	102	
478.24191	424	
479.23271	214	
488.31221	116	
490.27636	828	1+
490.37874	166	
497.31291	128	
499.28541	144	
501.29649	158	
502.26656	118	
508.30243	124	
509.30194	100	
515.31000	122	
516.27769	284	1+
516.32532	120	
519.29223	166	
521.42148	94	
523.27845	128	
525.30964	124	
531.25525	96	
531.28047	424	1+
532.29672	560	1+
543.34136	106	
546.29242	574	1+
546.41306	132	
547.29488	440	1+
547.32676	834	1+
548.33169	520	1+
548.87773	98	
549.26611	136	
550.26616	164	
556.30389	112	
561.29587	140	
563.32162	1214	1+
573.30494	1562	1+
573.35339	134	
574.39240	144	
585.38904	102	
590.31568	2694	1+
591.31563	2128	1+
600.34248	396	1+
601.34625	250	1+
603.30747	106	
605.32650	272	1+
608.37290	142	
609.36522	108	
617.34835	108	
618.33519	800	1+
619.33943	490	1+
621.74617	100	
627.32374	94	
634.35860	2838	1+
635.34209	162	1+
644.33822	364	1+
647.33453	110	
654.87010	136	
660.98274	156	
662.35188	2882	1+
683.28396	198	1+
735.40888	242	
760.21523	194	
END IONS

###FS:    #m/z: 419.71746 #charge 2+
###MS: 4276
###MSMS: 4277
BEGIN IONS
TITLE=Cmpd 161, +MS2(419.7175), 23.8eV, 36.8min #4277
RTINSECONDS=2209.34
SCANS=4276-4277
PEPMASS=419.71746	631370
CHARGE=2+
202.11151	124	
203.14456	98	
208.14756	104	
210.17897	242	
211.14060	100	
217.28257	116	
217.61399	148	
219.11684	220	
220.10244	102	
221.09240	872	1+
223.12730	104	
224.10436	130	
225.16793	552	1+
225.23155	108	
231.11888	222	
233.17354	98	
235.16721	122	
236.13055	110	
237.14395	126	
238.11649	202	1+
239.61334	120	
240.12343	110	
241.16868	110	
241.99378	132	
242.19716	320	
243.19222	162	
244.66679	134	
245.28783	96	
248.12036	618	1+
253.17145	110	
253.22845	110	
253.68686	106	
254.21438	130	
256.12791	166	
257.12482	96	
264.13223	100	
268.15612	264	
270.11066	146	
270.18818	174	
273.15748	186	
274.13500	224	
275.13359	236	
282.66015	162	
283.16878	198	
286.16884	130	
287.12948	276	1+
287.21760	434	1+
288.09091	110	
289.10409	120	
289.67068	122	
292.21631	168	
294.21081	100	
296.11867	124	
296.16058	154	
302.15106	124	
303.13897	1742	1+
305.14908	148	
308.67985	148	
310.23654	94	
312.19806	100	
313.14127	186	
314.15463	106	
315.16874	430	1+
319.86381	104	
320.17126	440	
321.16967	238	
324.18414	166	
324.21841	100	
325.18748	104	
326.21644	222	
327.20875	122	
327.26306	182	
328.26786	126	
329.21141	94	
331.16127	738	1+
335.16249	570	
336.19931	336	1+
338.17271	120	
342.15330	154	
343.14653	158	
343.23674	516	1+
346.15777	102	
349.19428	1170	1+
352.24736	98	
353.22194	248	
354.21483	296	
360.16253	2340	1+
361.20131	96	
363.19726	100	
366.99243	136	
370.20328	118	
370.24324	418	1+
371.24115	284	1+
374.91851	92	
377.18683	9676	1+
377.32461	168	
384.22308	96	
386.17562	530	1+
388.25660	362	1+
394.21783	150	
397.86421	94	
399.27464	174	
400.19420	144	
400.33126	98	
402.24679	102	
403.20368	286	
403.25497	100	
404.20679	126	
405.25523	846	1+
410.21864	372	1+
410.70435	106	
414.27253	126	
415.25596	208	1+
417.18931	110	
420.14139	100	
426.17484	146	
427.22568	108	
429.24383	98	
430.24027	286	1+
432.22159	240	
433.21612	122	
435.24523	98	
442.27049	136	
443.19636	144	
445.25132	104	
448.22531	224	
449.22355	138	
449.29004	108	
450.27135	260	
456.23693	118	
457.24172	94	
457.72516	120	
459.23173	1782	1+
460.22829	772	1+
462.27641	2278	1+
473.23832	780	1+
478.23975	180	
488.29381	98	
489.28227	142	
490.27379	634	
491.27374	542	
499.25963	282	1+
500.75682	124	
503.35100	100	
506.29206	500	1+
507.29684	366	1+
514.23948	160	1+
515.32429	122	
516.28490	526	1+
516.35086	130	
518.28370	344	1+
519.28204	250	1+
522.47572	96	
531.27662	136	
532.29147	412	1+
533.29928	302	1+
538.30195	116	
543.32056	176	
547.28932	1774	1+
547.41959	192	1+
547.47540	116	
547.82509	96	
550.33694	126	
551.31731	152	
555.33579	258	1+
556.28046	340	1+
559.27342	146	
559.32942	94	
563.32723	1320	1+
573.30048	1700	1+
574.41972	222	
576.37504	94	
585.29877	126	
590.33329	1058	
590.46168	156	
591.31981	2486	1+
591.53982	196	1+
600.34975	144	
601.34591	322	
602.31226	122	
605.33771	200	1+
612.31263	122	
616.34686	284	1+
618.34367	1306	1+
626.73112	134	
630.42085	110	
634.35966	4040	1+
634.49459	170	
644.34418	184	
644.46608	112	
648.34992	110	
662.35494	3062	1+
662.44166	208	
662.51186	124	
681.35063	98	
691.35353	236	1+
692.35474	182	1+
696.25941	132	
736.42265	112	
777.47868	140	
END IONS

###FS:    #m/z: 482.17228 #charge 2+
###MS: 4868
###MSMS: 4869
BEGIN IONS
TITLE=Cmpd 162, +MS2(482.1723), 26.3eV, 42.1min #4869
RTINSECONDS=2522.94
SCANS=4868-4869
PEPMASS=482.17228	22148
CHARGE=2+
207.08201	60	
213.08388	86	
224.09708	82	
252.15041	66	
258.04577	42	
259.05399	82	
268.04828	70	
283.04934	82	
303.80832	58	
309.55687	28	
309.81436	78	
311.13140	78	
324.03244	90	
352.87343	66	
363.58155	40	
368.90162	46	
378.16724	112	
379.86215	50	
382.13073	126	
382.17339	82	
384.14207	74	
386.88437	90	
403.77798	60	
404.11559	276	
405.10215	172	
412.83624	94	
424.02518	84	
425.15952	168	
425.82355	60	
428.84864	130	
434.99140	84	
442.80360	38	
444.85653	54	
445.78867	92	
445.83224	188	
446.84833	80	
446.91963	72	
459.92438	50	
464.83376	62	
464.87432	158	
475.14919	50	
476.17852	98	
482.81403	108	
518.74500	28	
519.14731	132	
577.15612	64	
593.18516	70	
874.24634	122	1+
END IONS

###FS:    #m/z: 482.17164 #charge 1+
###MS: 4870
###MSMS: 4871
BEGIN IONS
TITLE=Cmpd 163, +MS2(482.1716), 26.3eV, 42.1min #4871
RTINSECONDS=2523.57
SCANS=4870-4871
PEPMASS=482.17164	32636
CHARGE=1+
214.06531	74	
223.05696	58	
226.08228	62	
252.12196	96	
253.11482	98	
298.03891	108	
298.91714	26	
299.13587	76	
300.14166	88	
302.83596	68	
303.99378	36	
304.90638	110	
308.05026	90	
314.87136	36	
340.86713	82	
341.92503	72	
344.98538	44	
369.85080	82	
378.14829	90	
388.82939	42	
404.12827	54	
405.12182	88	
407.11682	62	
408.83568	106	
409.10431	62	
409.81294	56	
409.94393	90	
428.84126	54	
430.40648	40	
430.68201	114	
439.13046	52	
442.86445	90	
443.83288	100	
444.91289	64	
445.81970	60	
446.86881	226	
457.14657	60	
459.82262	56	
462.82812	200	1+
475.16513	58	
481.81510	208	1+
482.87851	28	
END IONS

###FS:    #m/z: 482.17198 #charge 2+
###MS: 4872
###MSMS: 4873
BEGIN IONS
TITLE=Cmpd 164, +MS2(482.1720), 26.3eV, 42.1min #4873
RTINSECONDS=2524.19
SCANS=4872-4873
PEPMASS=482.17198	35704
CHARGE=2+
218.95090	82	
219.09844	104	
219.24979	34	
227.06000	56	
248.08477	102	
265.11055	100	
291.56857	148	
293.05116	108	
294.04469	90	
302.06405	110	
308.80221	56	
316.12630	58	
316.93129	86	
327.12359	140	
335.11258	114	
346.94375	62	
356.96064	124	
363.96608	84	
368.87678	92	
369.62888	98	
379.14960	96	
384.75993	82	
387.07460	122	
398.91791	74	
404.13418	84	
405.11537	70	
406.11011	66	
409.83297	100	
410.89238	94	
413.10850	70	
428.84391	108	
430.16276	86	
431.13915	74	
439.30779	78	
445.81385	72	
447.89267	50	
463.84174	84	
464.83937	54	
480.83728	80	
481.81396	160	
482.26638	50	
484.18310	68	
485.88441	98	
508.13510	68	
509.14189	98	
END IONS

###FS:    #m/z: 482.17243 #charge 2+
###MS: 4874
###MSMS: 4875
BEGIN IONS
TITLE=Cmpd 165, +MS2(482.1724), 26.3eV, 42.1min #4875
RTINSECONDS=2524.81
SCANS=4874-4875
PEPMASS=482.17243	48192
CHARGE=2+
215.57407	116	
221.08541	98	
243.59323	112	
265.12244	90	
265.87861	28	
268.06465	106	
279.12286	92	
299.14174	74	
304.98585	26	
325.10816	92	
351.15032	90	
355.77640	92	
360.12806	30	
360.76824	30	
361.10062	56	
368.89904	36	
370.73187	20	
374.95739	58	
375.19289	62	
378.14054	90	
384.91010	48	
386.88908	60	
388.08973	88	
404.11276	88	
404.16910	64	
404.78251	30	
408.79723	78	
409.83997	66	
417.22867	94	
423.10270	68	
425.81354	50	
426.81531	104	
428.80477	68	
428.84816	56	
432.13273	88	
438.66938	112	
441.85541	60	
444.84529	76	
446.85288	90	
482.16919	118	
508.14170	80	
516.14040	82	
536.11159	106	
536.17374	60	
576.19343	66	
595.48589	24	
687.35177	48	
757.33448	44	
END IONS

###FS:    #m/z: 482.17218 #charge 2+
###MS: 4876
###MSMS: 4877
BEGIN IONS
TITLE=Cmpd 166, +MS2(482.1722), 26.3eV, 42.1min #4877
RTINSECONDS=2525.4
SCANS=4876-4877
PEPMASS=482.17218	60226
CHARGE=2+
227.03888	76	
252.07274	82	
281.13153	72	
281.21086	74	
299.12947	238	
334.12778	26	
341.40914	74	
351.14499	68	
368.88248	50	
370.55302	34	
378.14240	82	
385.09993	84	
387.12140	58	
403.14699	62	
404.11676	46	
404.86252	52	
405.11976	122	
408.11223	80	
408.79148	40	
411.16873	50	
413.99052	18	
416.11010	56	
424.79466	72	
424.87089	68	
425.07047	20	
428.86233	96	
430.13099	116	
435.45478	32	
460.15629	108	
463.80796	32	
464.86744	74	
464.91366	54	
633.17039	112	
774.79411	18	
843.65367	20	
863.01516	18	
END IONS

###FS:    #m/z: 475.17946 #charge 1+
###MS: 4878
###MSMS: 4879
BEGIN IONS
TITLE=Cmpd 167, +MS2(475.1795), 26.0eV, 42.1min #4879
RTINSECONDS=2526.02
SCANS=4878-4879
PEPMASS=475.17946	18786
CHARGE=1+
200.07136	102	
207.03222	140	
208.08410	74	
225.04140	200	
225.09214	100	
227.03106	86	
238.10684	138	
239.17025	48	
254.10723	158	
264.14506	186	
268.08741	46	
281.04738	56	
282.14440	88	
284.85097	90	
295.16785	88	
299.06622	188	
299.13503	836	1+
299.79208	74	
301.21570	46	
309.12998	76	
310.15558	58	
311.09244	84	
313.80559	88	
313.91250	86	
323.13664	50	
327.12664	130	
327.17525	76	
331.05282	52	
335.12256	64	
340.15523	94	
353.12010	96	
359.12218	98	
363.17907	82	
364.16549	80	
367.17870	84	
369.80849	84	
374.12536	88	
379.88761	44	
380.14712	98	
383.18531	62	
388.14485	96	
389.16022	90	
393.75269	48	
396.87400	62	
399.09357	32	
401.14040	90	
406.15213	54	
407.14325	80	
408.13384	170	
408.22351	96	
408.38217	166	
408.49556	72	
409.10974	100	
414.17679	92	
421.68502	34	
421.98578	70	
423.07901	70	
427.26074	84	
429.16719	66	
429.67385	90	
431.87485	56	
432.14954	108	
433.86556	72	
434.05312	36	
440.80546	84	
443.60896	32	
452.82270	74	
456.22108	38	
462.26113	72	
463.12335	82	
464.16481	108	
476.32259	80	
476.87955	44	
END IONS

###FS:    #m/z: 482.17209 #charge 2+
###MS: 4880
###MSMS: 4881
BEGIN IONS
TITLE=Cmpd 168, +MS2(482.1721), 26.3eV, 42.1min #4881
RTINSECONDS=2526.63
SCANS=4880-4881
PEPMASS=482.17209	96532
CHARGE=2+
220.08620	18	
260.59778	18	
265.88402	78	
270.10142	62	
272.06103	66	
299.13033	76	
361.11490	60	
369.87927	98	
379.13478	72	
382.08964	48	
389.79764	108	
392.88270	74	
400.12140	64	
405.09697	102	
422.28565	100	
423.09586	58	
425.21927	26	
427.83074	70	
428.84593	50	
430.18589	96	
433.18223	42	
434.17003	62	
435.50426	24	
446.96954	18	
447.86279	32	
447.90943	56	
449.19991	54	
452.85151	18	
459.12779	82	
465.37089	86	
476.16765	50	
514.79845	18	
556.11161	18	
593.18606	96	
611.05924	18	
785.70891	18	
END IONS

###FS:    #m/z: 475.18025 #charge 1+
###MS: 4880
###MSMS: 4882
BEGIN IONS
TITLE=Cmpd 169, +MS2(475.1802), 26.0eV, 42.1min #4882
RTINSECONDS=2526.68
SCANS=4880,4882
PEPMASS=475.18025	23006
CHARGE=1+
208.02666	92	
218.10720	108	
225.03835	70	
225.08489	86	
236.10223	86	
238.13618	104	
254.15126	122	
259.86896	76	
260.76314	32	
261.06860	82	
264.08069	100	
265.08113	72	
270.14503	100	
280.97367	86	
294.09864	70	
299.13200	336	1+
303.02867	94	
318.09636	42	
319.06488	72	
321.14182	100	
327.12343	160	
328.12637	74	
339.61339	86	
343.06766	108	
345.13700	54	
347.10990	80	
363.81045	138	
364.15800	166	
372.11561	158	
373.19531	44	
375.16165	50	
377.15305	78	
379.82631	64	
380.84793	74	
384.15692	74	
386.12016	66	
388.13018	436	1+
389.71380	68	
397.80673	70	
408.12795	72	
408.16670	100	
409.14373	176	
414.14640	64	
415.15529	54	
415.86756	58	
416.17393	76	
419.16176	56	
426.15857	84	
431.17102	100	
432.17067	94	
439.80392	78	
441.16889	64	
442.18009	40	
446.19705	124	
447.87919	40	
462.18756	74	
464.17567	36	
468.21890	26	
469.12381	50	
470.88723	72	
477.15688	28	
END IONS

###FS:    #m/z: 482.17212 #charge 2+
###MS: 4883
###MSMS: 4884
BEGIN IONS
TITLE=Cmpd 170, +MS2(482.1721), 26.3eV, 42.1min #4884
RTINSECONDS=2527.31
SCANS=4883-4884
PEPMASS=482.17212	119830
CHARGE=2+
224.10130	78	
226.83783	18	
238.04264	86	
254.37452	28	
261.85409	18	
265.36727	18	
266.12583	46	
268.58862	108	
285.48080	18	
294.09888	150	
300.13769	72	
301.05604	78	
311.11132	20	
312.57450	18	
324.10082	72	
327.12419	166	
334.36824	28	
337.10971	66	
359.10254	48	
366.07177	90	
371.10888	88	
379.10945	72	
388.09342	54	
404.19576	82	
405.09884	106	
410.17460	78	
410.23188	50	
425.80973	24	
428.83553	56	
429.86926	88	
430.13577	72	
441.79389	80	
447.15726	90	
452.13146	56	
483.13745	98	
501.25511	106	
508.14631	46	
520.16418	68	
543.20748	18	
596.28430	18	
726.77809	18	
773.62508	18	
773.72734	22	
778.99553	18	
785.94451	18	
809.38045	18	
816.86860	18	
849.29197	96	
END IONS

###FS:    #m/z: 475.18054 #charge 1+
###MS: 4883
###MSMS: 4885
BEGIN IONS
TITLE=Cmpd 171, +MS2(475.1805), 26.0eV, 42.1min #4885
RTINSECONDS=2527.37
SCANS=4883,4885
PEPMASS=475.18054	26480
CHARGE=1+
204.98147	98	
207.03267	78	
223.01869	102	
238.09857	98	
244.60140	108	
254.36488	192	
268.08643	116	
277.06984	82	
281.15826	34	
286.16014	68	
289.10898	80	
293.13551	82	
293.16682	100	
299.13272	636	1+
301.13903	74	
303.27547	48	
308.61631	66	
312.93284	86	
316.05631	84	
327.13567	140	
329.04457	32	
333.40833	36	
342.10475	72	
357.08362	72	
361.15611	254	1+
371.17959	66	
372.14661	76	
379.82081	76	
384.19859	116	
388.04241	28	
388.13639	106	
390.11109	72	
392.14444	110	
393.22156	40	
400.15784	66	
405.17285	60	
407.12408	28	
408.14150	162	
408.20385	72	
409.13139	98	
418.14875	94	
419.14736	74	
424.14483	118	
425.76412	38	
432.87372	42	
435.97067	28	
450.87506	112	
457.80954	68	
461.18162	66	
463.15867	48	
470.83570	70	
472.18434	52	
475.13193	48	
475.82497	66	
478.15837	92	
END IONS

###FS:    #m/z: 482.17204 #charge 2+
###MS: 4886
###MSMS: 4887
BEGIN IONS
TITLE=Cmpd 172, +MS2(482.1720), 26.3eV, 42.1min #4887
RTINSECONDS=2528
SCANS=4886-4887
PEPMASS=482.17204	134626
CHARGE=2+
171.41935	18	
187.45540	18	
215.57130	290	
237.13198	108	
240.35390	18	
242.08322	96	
251.04813	110	
252.12126	58	
253.18258	72	
255.07909	70	
269.15395	38	
299.13720	148	
299.58525	24	
327.12327	74	
334.10342	54	
355.17600	78	
368.88831	132	
376.61727	144	
378.14095	122	
378.18807	52	
381.14103	98	
383.41596	18	
392.82594	74	
395.90311	18	
404.12010	136	
405.09425	46	
407.81939	172	
413.43505	18	
417.87431	48	
422.12455	98	
423.21589	30	
428.84622	84	
429.83952	118	
430.14052	50	
433.08164	84	
437.67998	82	
438.17494	108	
445.23048	34	
446.85504	170	
447.20866	76	
463.85931	50	
464.85793	32	
473.13854	136	
474.16957	138	
478.15730	92	
506.16029	114	
508.15217	60	
519.16301	102	
795.21833	18	
803.30311	56	
815.66818	18	
END IONS

###FS:    #m/z: 475.17916 #charge 2+
###MS: 4886
###MSMS: 4888
BEGIN IONS
TITLE=Cmpd 173, +MS2(475.1792), 26.0eV, 42.1min #4888
RTINSECONDS=2528.04
SCANS=4886,4888
PEPMASS=475.17916	35686
CHARGE=2+
212.09610	72	
224.12941	78	
225.05680	116	
225.96673	30	
239.09693	72	
244.08070	116	
252.14740	56	
269.80400	58	
276.27767	80	
278.07475	48	
292.11707	40	
299.14316	242	
299.20203	94	
300.14920	188	
301.13687	24	
302.12542	70	
314.95672	96	
327.13132	134	
340.99251	108	
361.13612	54	
363.15880	66	
363.72440	54	
363.82514	62	
365.13400	78	
380.19668	128	
388.13482	78	
389.13534	58	
393.89273	94	
396.13331	68	
405.16850	48	
406.18915	66	
408.15777	114	
409.16339	78	
414.14866	88	
414.84003	66	
418.13500	46	
419.36721	66	
434.81124	76	
439.08101	76	
444.14166	88	
445.17209	40	
447.15297	36	
448.15974	44	
462.18167	68	
475.28558	80	
487.14393	104	
490.18704	62	
503.16781	112	
506.15696	146	
517.15385	106	
520.20389	92	
521.21198	68	
585.20548	68	
607.19827	66	
621.30313	26	
723.24297	84	
END IONS

###FS:    #m/z: 490.15852 #charge 2+
###MS: 4889
###MSMS: 4890
BEGIN IONS
TITLE=Cmpd 174, +MS2(490.1585), 26.6eV, 42.1min #4890
RTINSECONDS=2528.73
SCANS=4889-4890
PEPMASS=490.15852	20768
CHARGE=2+
213.08467	98	
218.11537	86	
227.05054	94	
230.11202	284	1+
230.75120	66	
237.02381	56	
240.04113	124	
247.09805	72	
248.00234	92	
248.18016	38	
250.02294	110	
252.14852	78	
254.01617	196	
254.11574	84	
258.05738	52	
258.16502	110	
260.13228	248	
265.11067	38	
266.98649	42	
267.02085	80	
267.05073	70	
269.15806	68	
270.12904	100	
271.20008	74	
272.93322	54	
282.07400	76	
284.02313	50	
287.12786	136	
288.12801	164	
291.10689	74	
293.03377	50	
294.06836	58	
295.16727	136	
297.05624	124	
299.13731	210	
299.24127	92	
300.12462	76	
301.05171	96	
301.11641	88	
309.04154	58	
309.11704	106	
309.71708	78	
312.04987	88	
315.05993	54	
320.05713	72	
324.06685	114	
325.07501	278	1+
325.11324	134	
327.14055	92	
328.13089	72	
337.09502	54	
338.09101	92	
338.18676	60	
341.04680	228	
342.07473	58	
344.02572	56	
351.09058	88	
357.07556	62	
360.07826	50	
361.05646	252	
362.18788	60	
363.05141	60	
367.10187	152	
369.09882	124	
369.87707	162	
371.04374	80	
373.07383	66	
374.20105	78	
376.90793	126	
382.90752	78	
384.18357	112	
384.22430	94	
385.17605	90	
387.05911	58	
387.20887	64	
389.04895	114	
389.20213	98	
389.43618	36	
390.04139	68	
391.07458	118	
392.12387	42	
393.10684	64	
394.11469	184	
395.12230	82	
396.10645	174	
398.11693	56	
399.08554	76	
403.06319	78	
406.05130	68	
409.86486	38	
412.84724	102	
413.11899	70	
413.84621	66	
414.09680	54	
417.06396	76	
419.09928	74	
420.08607	174	
420.91851	92	
421.08591	96	
421.15478	102	
422.07163	98	
428.87899	66	
429.84521	88	
430.86020	114	
433.07614	72	
437.80557	98	
438.05849	80	
438.13442	136	
440.09869	154	
440.18274	102	
441.10158	124	
441.15219	92	
442.85873	52	
443.11827	80	
446.12645	86	
447.94643	70	
448.85408	110	
451.11155	60	
452.94164	60	
454.17625	62	
455.07713	114	
456.11032	170	
466.82208	106	
466.89082	94	
472.86119	96	
488.81215	52	
489.28944	74	
489.45560	54	
490.86936	68	
491.22357	92	
491.84587	58	
494.12667	74	
503.15816	56	
523.11842	42	
524.11725	48	
524.19941	68	
526.12267	92	
528.12959	40	
534.11504	82	
535.10338	66	
549.90630	52	
550.13445	72	
552.11289	154	
552.34201	64	
554.10084	94	
555.11375	62	
558.11450	66	
571.11235	84	
576.17425	76	
600.15573	54	
685.33474	38	
752.23493	50	
END IONS

###FS:    #m/z: 482.17271 #charge 2+
###MS: 4891
###MSMS: 4892
BEGIN IONS
TITLE=Cmpd 175, +MS2(482.1727), 26.3eV, 42.2min #4892
RTINSECONDS=2529.35
SCANS=4891-4892
PEPMASS=482.17271	196350
CHARGE=2+
207.05978	76	
215.58104	104	
216.11845	108	
225.25860	18	
252.12900	88	
252.17533	70	
257.04463	94	
268.06033	78	
272.94909	80	
286.00358	34	
292.08428	84	
299.13447	288	
300.06425	46	
300.13840	218	
303.88030	112	
308.05555	28	
313.76419	18	
326.11702	90	
327.12330	70	
330.07519	76	
337.46260	18	
360.88543	20	
371.10960	90	
376.11256	48	
386.11095	54	
387.08137	68	
400.14022	96	
403.77465	76	
404.11911	200	
404.16333	90	
408.20836	106	
410.83420	60	
422.12494	20	
425.14676	220	
428.62962	18	
428.85976	84	
429.84764	90	
430.13731	94	
431.15082	40	
437.67493	94	
438.19603	84	
438.23796	34	
438.67064	92	
446.87582	90	
457.88373	18	
462.88114	78	
475.14775	128	
482.16279	104	
500.37208	30	
501.14594	64	
508.13448	76	
514.16712	24	
533.83599	44	
546.27873	36	
659.24981	66	
756.22488	50	
END IONS

###FS:    #m/z: 475.18000 #charge 2+
###MS: 4891
###MSMS: 4893
BEGIN IONS
TITLE=Cmpd 176, +MS2(475.1800), 26.0eV, 42.2min #4893
RTINSECONDS=2529.38
SCANS=4891,4893
PEPMASS=475.18000	48456
CHARGE=2+
208.47781	46	
244.10622	92	
265.10854	24	
269.17030	82	
270.15060	54	
272.09110	82	
276.10299	80	
292.07249	82	
299.13549	174	
300.13794	132	
319.80733	126	
319.84269	42	
319.95541	18	
331.08059	38	
344.16727	84	
353.13440	76	
355.16565	68	
362.13786	104	
383.15227	148	
388.13956	78	
389.12397	72	
389.44005	42	
401.23446	72	
406.14398	92	
408.13374	42	
409.14760	54	
426.15583	222	1+
453.21393	68	
474.31390	44	
475.82928	82	
485.16753	68	
487.12386	70	
495.95496	64	
504.17082	58	
505.14535	98	
534.22853	68	
535.21934	48	
576.19160	74	
580.21621	46	
605.23709	62	
621.26888	112	1+
648.25979	52	
742.23573	138	
END IONS

###FS:    #m/z: 482.17266 #charge 2+
###MS: 4894
###MSMS: 4895
BEGIN IONS
TITLE=Cmpd 177, +MS2(482.1727), 26.3eV, 42.2min #4895
RTINSECONDS=2529.99
SCANS=4894-4895
PEPMASS=482.17266	230592
CHARGE=2+
202.32157	18	
211.78814	20	
212.62314	52	
216.08495	122	
230.10459	56	
237.05571	100	
252.15017	52	
252.61335	130	
253.05562	56	
254.14001	80	
266.07472	140	
268.06407	70	
278.04493	104	
281.59331	104	
292.92618	80	
293.81132	36	
295.16712	64	
299.13308	356	
299.28288	50	
301.07086	88	
305.60717	116	
307.12973	124	
308.04155	30	
325.14073	96	
326.09413	68	
327.12471	126	
333.12918	66	
333.85415	44	
356.13325	128	
368.88336	100	
374.87128	102	
376.11964	68	
378.13262	84	
378.17259	72	
396.83462	58	
400.80312	78	
404.13040	232	
405.11349	192	
406.10032	96	
414.16174	112	
415.64830	128	
426.81464	54	
427.07741	44	
428.40130	18	
428.84572	138	
430.16132	54	
437.65898	110	
438.67040	104	
446.89479	96	
464.88825	78	
482.08283	110	
500.79081	36	
508.13751	58	
515.16238	36	
519.14446	68	
534.23891	24	
578.81285	162	
594.77533	20	
605.98063	18	
773.80043	18	
876.45955	18	
883.43919	18	
END IONS

###FS:    #m/z: 475.18049 #charge 2+
###MS: 4894
###MSMS: 4896
BEGIN IONS
TITLE=Cmpd 178, +MS2(475.1805), 26.0eV, 42.2min #4896
RTINSECONDS=2530.02
SCANS=4894,4896
PEPMASS=475.18049	53036
CHARGE=2+
203.08073	82	
207.02846	76	
217.08972	34	
225.05741	74	
226.11138	56	
230.05746	32	
230.34287	38	
248.08142	82	
252.13022	44	
269.10067	76	
294.60833	108	
295.09137	74	
299.13123	302	
309.11148	84	
310.10983	90	
321.13709	40	
334.09315	104	
339.09126	52	
363.18869	104	
364.10126	88	
364.14631	70	
371.60031	38	
374.18067	44	
386.12131	68	
388.13720	162	
389.13687	106	
391.11979	70	
398.65510	106	
408.13334	96	
423.17092	76	
427.29593	18	
428.84155	52	
434.14117	50	
456.80619	34	
468.19704	30	
475.82893	72	
503.16865	48	
514.15384	54	
562.27682	60	
565.17057	92	
588.18132	56	
610.19688	56	
726.22567	82	
786.41580	40	
END IONS

###FS:    #m/z: 490.15930 #charge 2+
###MS: 4894
###MSMS: 4897
BEGIN IONS
TITLE=Cmpd 179, +MS2(490.1593), 26.6eV, 42.2min #4897
RTINSECONDS=2530.08
SCANS=4894,4897
PEPMASS=490.15930	23956
CHARGE=2+
213.10346	70	
214.04631	72	
215.10947	56	
224.10445	114	
224.21218	114	
230.09871	166	
230.14100	132	
239.04891	90	
243.12698	94	
247.10587	32	
252.13669	352	1+
255.02293	84	
256.07676	54	
258.04748	142	
259.32285	62	
260.13739	112	
270.13234	92	
279.05730	94	
282.33833	40	
287.12634	134	
288.13200	226	
288.20724	54	
289.08250	44	
293.01923	112	
295.17030	182	
298.05279	96	
299.08374	134	
299.13459	270	
299.79012	34	
301.13850	82	
310.05836	104	
314.84894	56	
315.07220	84	
318.14307	64	
321.06193	58	
321.14659	44	
323.09346	72	
324.09058	70	
325.08602	134	
326.07491	82	
327.15652	78	
330.12675	122	
332.90900	78	
333.53238	160	
340.93149	98	
341.08919	78	
343.07686	104	
347.07598	66	
349.09012	74	
349.78371	38	
350.87487	102	
351.09088	86	
351.17319	44	
353.12434	68	
355.06288	76	
357.06360	52	
357.11293	84	
361.04906	90	
363.05326	78	
367.10444	114	
369.04246	76	
372.88608	74	
376.09802	122	
376.85609	92	
377.10104	112	
384.18231	82	
385.17102	84	
387.14761	50	
389.05602	44	
392.11918	50	
393.11129	64	
394.11842	516	1+
394.21880	40	
398.12677	82	
401.05146	76	
407.06806	60	
411.27418	50	
412.82660	56	
417.08949	80	
420.07805	68	
423.07018	68	
428.17679	62	
430.84226	104	
431.87483	48	
437.06934	44	
437.13678	106	
438.09388	210	
439.90288	34	
440.09089	194	
441.12154	64	
442.11205	178	
446.84949	56	
447.85501	148	
449.92770	70	
453.17053	68	
455.10701	54	
464.10874	70	
466.96652	38	
468.86710	92	
469.25795	66	
472.86202	80	
477.84176	40	
489.33468	82	
491.19023	36	
494.15056	52	
496.36531	108	
498.12264	74	
500.13387	116	
509.10545	70	
524.11116	74	
526.11643	84	
536.14972	98	
537.64104	46	
552.10261	128	
555.07856	102	
570.14660	78	
593.13473	42	
598.11180	80	
598.12626	114	1+
598.16484	42	
772.21784	52	
773.25317	32	
END IONS

###FS:    #m/z: 482.17252 #charge 1+
###MS: 4898
###MSMS: 4899
BEGIN IONS
TITLE=Cmpd 180, +MS2(482.1725), 26.3eV, 42.2min #4899
RTINSECONDS=2530.74
SCANS=4898-4899
PEPMASS=482.17252	265724
CHARGE=1+
170.26613	18	
222.05439	92	
223.04984	104	
228.07685	76	
229.43787	22	
233.08252	94	
237.11120	84	
248.11874	50	
252.12493	84	
253.12380	74	
254.10531	74	
264.15465	72	
265.11151	72	
283.88595	28	
284.09433	76	
287.28937	34	
288.18983	94	
298.95804	20	
299.13795	184	
299.17402	70	
299.21845	76	
302.86429	84	
305.08940	50	
321.10492	64	
327.13663	74	
329.08689	94	
335.09116	26	
337.10959	68	
352.13272	62	
353.07664	108	
356.16132	82	
361.07553	88	
368.88693	50	
370.13830	102	
372.05980	84	
378.14266	82	
403.30769	32	
404.11362	296	1+
404.20037	56	
405.02056	18	
410.83868	76	
416.61736	42	
421.15330	108	
425.82083	90	
425.84782	92	
428.21368	20	
428.86430	56	
428.96373	28	
430.13294	80	
431.10759	88	
437.67468	46	
438.16365	208	
446.23202	46	
446.86777	70	
446.99891	54	
457.13063	100	
463.95590	124	
464.84978	110	
475.07113	26	
478.15793	58	
END IONS

###FS:    #m/z: 475.17926 #charge 2+
###MS: 4898
###MSMS: 4900
BEGIN IONS
TITLE=Cmpd 181, +MS2(475.1793), 26.0eV, 42.2min #4900
RTINSECONDS=2530.76
SCANS=4898,4900
PEPMASS=475.17926	59106
CHARGE=2+
221.05439	62	
221.09720	98	
222.08829	88	
238.11149	100	
240.09830	102	
244.97652	56	
247.11014	74	
255.11624	82	
262.99887	106	
264.09899	122	
270.13270	96	
289.11626	80	
295.17699	54	
296.08417	38	
298.99582	44	
299.12975	84	
299.18373	50	
299.21606	54	
299.26236	26	
300.27477	26	
327.08075	76	
328.14402	72	
329.13565	94	
335.15453	76	
344.15637	40	
348.15343	82	
348.99342	46	
349.09922	60	
354.87835	60	
359.09977	28	
362.16572	100	
363.24363	60	
364.15579	56	
373.12402	72	
387.14357	52	
389.13898	120	
392.13931	90	
396.15944	112	
398.81797	96	
406.15310	76	
408.14455	62	
408.52735	26	
409.13335	50	
409.17549	62	
418.14739	74	
426.15391	42	
437.83928	80	
440.86701	108	
447.89257	112	
457.15485	66	
459.54963	94	
460.14584	82	
464.17909	36	
464.86127	76	
475.84128	72	
476.81074	76	
489.21835	90	
490.21115	70	
505.15581	198	
534.16350	82	
545.22665	32	
560.20106	72	
561.17712	42	
597.22869	84	
621.25083	58	
622.26158	84	
697.25205	64	
740.26620	28	
741.26295	60	
END IONS

###FS:    #m/z: 490.15803 #charge 2+
###MS: 4898
###MSMS: 4901
BEGIN IONS
TITLE=Cmpd 182, +MS2(490.1580), 26.6eV, 42.2min #4901
RTINSECONDS=2530.82
SCANS=4898,4901
PEPMASS=490.15803	29180
CHARGE=2+
214.07463	92	
222.02984	62	
224.00284	32	
226.04065	70	
230.07317	98	
230.11197	210	
230.14765	100	
232.14648	38	
233.08954	48	
237.08449	100	
237.13737	80	
252.13792	96	
255.01966	90	
257.08261	82	
258.04761	192	
260.13583	176	
262.54509	32	
263.12596	92	
266.11609	82	
267.04914	28	
268.07355	40	
269.11945	114	
271.06487	102	
271.14689	98	
272.03489	152	
273.06313	116	
278.07577	78	
280.03255	102	
282.11872	82	
284.98879	62	
288.12679	82	
288.23042	58	
292.05351	78	
295.16813	106	
295.62797	36	
299.13033	424	1+
299.16865	94	
315.10152	72	
316.13555	64	
318.10895	58	
324.86642	40	
325.03555	80	
325.08856	44	
327.12526	170	
332.04693	70	
336.06972	86	
337.07170	56	
341.18760	98	
342.17823	74	
347.12145	120	
349.08631	98	
351.85348	108	
353.13471	100	
354.10780	60	
363.05171	230	
364.09990	78	
367.28162	28	
368.87554	50	
369.05230	86	
369.89566	82	
372.06958	52	
372.96698	52	
383.15411	132	
384.04879	96	
384.19254	78	
388.83818	38	
391.05994	56	
392.86781	34	
393.07613	60	
393.12309	42	
393.72761	40	
394.10913	384	1+
394.19615	72	
398.10925	106	
410.09012	44	
410.87217	76	
412.82778	42	
416.08639	80	
419.18366	92	
420.08334	56	
421.07850	246	
422.10992	76	
428.16136	52	
430.84951	88	
431.90748	76	
435.06862	110	
438.14499	60	
439.05384	70	
441.75088	62	
446.82077	78	
447.80737	102	
447.84739	80	
448.10464	48	
448.95786	66	
461.18280	48	
479.17264	26	
481.09210	74	
489.10818	66	
491.13303	30	
491.88140	94	
499.11343	68	
508.13522	52	
536.13007	74	
538.14440	52	
551.10264	314	1+
554.19312	58	
570.13786	56	
598.11319	56	
610.15637	34	
640.18219	90	
683.21140	42	
873.19754	170	1+
END IONS

###FS:    #m/z: 482.17218 #charge 2+
###MS: 4902
###MSMS: 4903
BEGIN IONS
TITLE=Cmpd 183, +MS2(482.1722), 26.3eV, 42.2min #4903
RTINSECONDS=2531.48
SCANS=4902-4903
PEPMASS=482.17218	286870
CHARGE=2+
171.30937	18	
184.82576	18	
203.78842	18	
211.07412	232	
215.56770	180	
216.20446	70	
221.13099	88	
223.04978	98	
230.11333	78	
231.10139	80	
232.56010	156	
235.06129	52	
238.08440	120	
239.59409	94	
246.05383	74	
250.04989	102	
252.13776	70	
256.10303	26	
260.07606	106	
264.12622	46	
265.12688	110	
268.05825	156	
274.13092	18	
280.59138	136	
282.06542	76	
283.08582	96	
283.13949	72	
285.59509	76	
295.17244	132	
299.13026	414	1+
299.24722	70	
299.33492	22	
299.69450	24	
301.13473	94	
304.08486	82	
305.08447	100	
307.09758	46	
321.60145	20	
323.10284	134	
332.89021	106	
334.10944	92	
345.62615	84	
345.76447	28	
360.09237	52	
362.11903	80	
367.14906	56	
377.64525	32	
378.14106	116	
379.27491	32	
392.09179	60	
396.14459	66	
403.24758	42	
403.33564	36	
404.11905	308	
405.10395	190	1+
405.77538	96	
407.99527	32	
408.80808	24	
410.14827	136	
410.80678	46	
410.84332	78	
411.00460	46	
411.05455	28	
412.32134	48	
414.36470	18	
415.64411	124	
421.16461	40	
422.14689	92	
423.11308	62	
424.68234	132	
425.14774	122	
425.65034	138	
427.18733	112	
428.84203	294	
430.12072	58	
430.86706	24	
435.12955	88	
436.64246	34	
438.30924	28	
439.14019	102	
442.04287	34	
444.81404	76	
446.85402	212	
447.16993	28	
458.90385	26	
462.85050	22	
464.86678	60	
474.59239	80	
475.58928	20	
476.14552	44	
478.17523	58	
482.66572	98	
483.36336	52	
492.14860	106	
499.11286	38	
502.12601	74	
503.65776	30	
519.13528	392	1+
536.55179	34	
549.23384	70	
558.82742	120	
561.92317	18	
581.15834	18	
654.61345	18	
661.11988	18	
686.23623	96	
757.27768	80	
874.33192	320	1+
946.29560	448	1+
END IONS

###FS:    #m/z: 475.17972 #charge 2+
###MS: 4902
###MSMS: 4904
BEGIN IONS
TITLE=Cmpd 184, +MS2(475.1797), 26.0eV, 42.2min #4904
RTINSECONDS=2531.51
SCANS=4902,4904
PEPMASS=475.17972	66356
CHARGE=2+
149.39206	52	
207.58400	104	
221.07788	82	
225.09699	70	
236.90654	88	
244.63944	18	
252.12494	112	
261.54826	22	
274.33965	18	
283.06341	18	
284.12063	64	
297.81345	104	
299.13445	508	1+
301.17594	78	
317.16008	52	
321.13815	78	
324.10896	90	
327.11337	74	
335.09904	114	
336.12773	126	
336.16874	20	
362.15832	48	
364.16631	78	
366.16900	56	
367.15791	66	
368.20456	100	
385.20289	52	
388.14150	34	
388.22259	82	
389.16591	96	
397.80665	48	
399.72269	46	
400.73008	20	
401.17531	140	
401.81475	74	
407.15389	34	
408.13769	184	
411.25546	36	
413.87757	50	
414.21090	98	
415.15070	36	
434.00458	22	
434.10793	28	
436.15925	68	
452.18254	52	
457.80790	28	
459.14209	76	
465.05930	18	
465.18508	90	
475.81243	30	
487.15740	34	
490.19749	26	
503.17949	72	
505.15381	136	1+
507.15350	70	
520.25374	58	
577.20058	50	
579.21761	48	
589.19557	38	
612.61829	18	
625.26539	76	
625.35170	20	
628.22383	76	
646.24244	42	
701.05665	18	
706.21134	70	
720.24485	40	
724.47366	64	
740.27817	84	
742.26451	50	
799.19261	18	
874.64136	18	
END IONS

###FS:    #m/z: 490.15813 #charge 2+
###MS: 4902
###MSMS: 4905
BEGIN IONS
TITLE=Cmpd 185, +MS2(490.1581), 26.6eV, 42.2min #4905
RTINSECONDS=2531.55
SCANS=4902,4905
PEPMASS=490.15813	37774
CHARGE=2+
207.04709	64	
221.08484	54	
227.02766	52	
230.12626	104	
230.19175	74	
231.10866	66	
233.12188	72	
247.09881	78	
248.06415	90	
252.13168	192	
253.13154	92	
257.06490	76	
258.05392	32	
259.87387	86	
260.13500	86	
261.31495	48	
269.05496	60	
270.10262	86	
271.07835	104	
282.07249	32	
287.12401	78	
295.17746	120	
297.05292	72	
298.62884	44	
298.98953	32	
299.13074	292	
300.17975	56	
309.12604	56	
321.11806	48	
325.06771	86	
327.13802	52	
329.07733	90	
329.92941	28	
332.06719	54	
333.86949	74	
335.06918	104	
337.08211	56	
339.74858	32	
340.19023	68	
341.09153	78	
350.09086	82	
351.04323	26	
352.09504	110	
353.11460	76	
354.06839	72	
355.04265	106	
362.07829	66	
363.05781	94	
363.23329	126	
367.16274	82	
376.09844	48	
384.16193	152	
394.10611	50	
395.10798	62	
395.25986	64	
396.07801	90	
403.91636	54	
404.66423	28	
418.49622	54	
420.07827	64	
423.07058	58	
426.09928	54	
426.18614	40	
428.17768	58	
436.09904	36	
438.07894	26	
440.09572	76	
446.10347	54	
448.85376	82	
463.08396	70	
465.86513	60	
470.84350	40	
508.16338	50	
526.10311	102	
527.12046	68	
536.18484	68	
542.22837	80	
551.11248	78	
551.14222	82	
553.11294	104	
554.15727	64	
633.27496	56	
658.19234	76	
END IONS

###FS:    #m/z: 482.17267 #charge 2+
###MS: 4906
###MSMS: 4907
BEGIN IONS
TITLE=Cmpd 186, +MS2(482.1727), 26.3eV, 42.2min #4907
RTINSECONDS=2532.2
SCANS=4906-4907
PEPMASS=482.17267	318754
CHARGE=2+
159.71683	18	
189.06958	18	
203.07650	90	
215.15104	90	
215.57410	110	
216.57558	108	
217.56195	74	
220.03603	70	
224.57725	168	
237.13227	124	
238.11921	54	
240.93474	30	
247.09806	118	
249.07443	106	
249.65955	96	
250.04229	50	
252.13092	146	
258.01467	106	
261.07328	76	
263.76130	20	
270.14200	80	
281.09805	74	
281.12774	88	
281.59898	182	
282.07087	84	
284.03738	74	
286.06586	62	
294.07780	72	
295.19513	104	
296.05144	58	
299.13403	458	1+
300.02455	48	
303.15780	88	
305.02861	60	
308.04566	84	
308.10261	100	
308.14955	24	
308.81844	22	
309.08885	82	
309.20473	70	
327.12597	190	
328.18265	110	
333.10607	42	
334.12100	252	
335.08934	80	
336.11741	66	
340.19747	66	
345.09753	74	
348.79577	110	
351.14442	44	
359.02836	82	
360.11354	52	
361.10910	184	
363.10258	90	
368.87161	54	
377.29525	82	
378.13492	202	
378.21791	54	
379.13269	178	
382.63506	126	
388.10288	68	
388.18291	84	
389.84437	70	
390.09910	150	
392.90532	66	
395.18516	24	
397.12678	20	
400.10954	62	
403.13602	202	
404.11997	698	1+
404.26489	62	
404.78176	74	
413.14769	50	
415.66025	188	
422.12454	82	
425.14703	114	
425.66061	88	
425.82421	60	
426.81120	68	
428.65218	94	
428.85459	96	
430.13419	150	
430.18869	32	
431.13546	54	
434.22878	20	
435.13397	68	
436.74385	22	
446.85457	230	
447.85438	96	
448.98128	54	
449.11398	66	
452.14899	100	
454.83734	70	
457.13617	82	
461.13633	76	
463.80846	42	
464.01280	52	
473.65450	80	
474.18828	110	
474.65612	134	
474.70728	80	
476.17313	118	
478.21143	50	
478.26189	80	
478.72654	170	
482.18733	88	
482.68736	76	
483.21480	70	
488.18343	60	
493.11271	38	
502.16296	80	
504.17608	112	
508.14052	82	
534.16383	76	
535.16373	80	
536.11971	60	
536.16798	62	
549.19810	58	
634.06990	18	
690.22482	70	
735.08474	18	
785.24484	58	
874.32014	904	1+
875.32145	548	1+
940.40163	18	
953.85743	106	
END IONS

###FS:    #m/z: 475.18017 #charge 1+
###MS: 4906
###MSMS: 4908
BEGIN IONS
TITLE=Cmpd 187, +MS2(475.1802), 26.0eV, 42.2min #4908
RTINSECONDS=2532.23
SCANS=4906,4908
PEPMASS=475.18017	75626
CHARGE=1+
214.07490	86	
220.11822	84	
222.07315	72	
225.05840	94	
230.10782	90	
237.11654	120	
237.97416	18	
239.13231	34	
248.09391	54	
255.12828	98	
266.08715	74	
268.08685	74	
284.16902	18	
285.15252	60	
294.10266	82	
299.13227	492	1+
305.15498	82	
318.32054	18	
319.12610	60	
327.12373	72	
327.16028	94	
328.97811	118	
334.75216	18	
335.14113	88	
336.17181	90	
356.98436	50	
361.53977	32	
361.71903	18	
363.16333	62	
388.13916	356	
390.13029	64	
406.15734	66	
407.16420	58	
408.14958	130	
408.18390	88	
414.15599	182	
418.16410	90	
426.14880	86	
457.80569	126	
460.17937	66	
478.15705	48	
END IONS

###FS:    #m/z: 490.15897 #charge 2+
###MS: 4906
###MSMS: 4909
BEGIN IONS
TITLE=Cmpd 188, +MS2(490.1590), 26.6eV, 42.2min #4909
RTINSECONDS=2532.27
SCANS=4906,4909
PEPMASS=490.15897	38404
CHARGE=2+
214.04728	40	
215.16345	96	
224.13242	104	
225.14508	62	
230.10194	56	
230.27617	122	
233.07375	100	
240.18213	98	
252.12751	184	
254.01346	66	
254.10629	108	
256.06560	92	
258.02673	68	
260.13110	202	
265.11711	26	
267.03020	122	
269.05949	94	
270.11666	74	
270.14464	78	
270.90398	28	
278.01043	96	
284.12442	48	
287.12487	48	
288.12692	108	
290.58579	26	
295.19825	114	
296.17115	136	
297.08001	30	
299.14133	138	
300.14310	100	
304.03134	124	
307.04115	96	
313.73120	36	
315.74217	38	
321.63586	60	
325.07484	100	
328.13460	84	
341.07113	88	
342.06213	54	
350.87438	114	
351.08642	54	
361.05966	38	
361.14380	80	
366.13241	78	
366.17574	28	
367.09302	94	
367.15391	56	
369.88803	28	
378.89340	58	
380.06684	52	
384.17807	56	
385.21311	38	
387.28597	52	
387.51269	26	
390.09358	98	
391.04424	116	
394.11418	224	
394.74985	30	
395.11148	192	
396.11113	116	
397.10645	62	
398.08091	98	
399.36888	80	
403.08912	80	
404.09074	28	
410.16399	52	
414.87779	92	
415.08189	66	
416.09044	172	
417.11756	80	
418.06007	60	
419.06322	38	
421.07765	130	
421.16050	88	
429.18931	70	
433.07164	30	
438.09250	68	
440.09128	82	
446.14923	98	
447.11431	38	
448.86056	60	
455.81269	76	
459.96048	62	
463.13663	62	
473.12356	58	
481.10796	62	
481.15477	44	
498.11440	42	
508.12888	66	
524.12474	44	
526.10398	94	
552.12368	72	
552.19938	38	
553.15705	50	
586.15121	26	
597.82106	32	
598.15094	78	
706.17692	68	
772.22500	44	
END IONS

###FS:    #m/z: 321.78392 #charge 3+
###MS: 4910
###MSMS: 4911
BEGIN IONS
TITLE=Cmpd 189, +MS2(321.7839), 23.0eV, 42.2min #4911
RTINSECONDS=2532.97
SCANS=4910-4911
PEPMASS=321.78392	18470
CHARGE=3+
202.11690	62	
216.09269	120	
219.63443	32	
221.13465	78	
223.04181	112	
224.56951	172	
233.16928	92	
234.16228	122	
239.58461	146	
252.05841	86	
252.54282	34	
257.04371	68	
260.06870	104	
261.12840	92	
264.09811	64	
264.17497	132	
268.05572	74	
281.17493	80	
281.91524	134	
283.02749	74	
290.90060	48	
294.91895	128	
298.95160	62	
310.93668	38	
312.06837	96	
319.09866	56	
320.95515	110	
321.20989	76	
324.12789	104	
325.10411	64	
326.09784	116	
326.13701	48	
328.87454	64	
330.06103	124	
330.13050	102	
334.14267	142	
335.12630	126	
336.05559	140	
338.90695	94	
341.38998	74	
347.07095	72	
351.11490	84	
351.14831	108	
356.10220	84	
361.10109	80	
370.07745	88	
373.06746	164	
387.07100	114	
404.13469	68	
405.12722	40	
406.11033	36	
416.10940	106	
443.74316	68	
460.21238	68	
471.11697	64	
514.15057	60	
553.20449	46	
END IONS

###FS:    #m/z: 482.17281 #charge 2+
###MS: 4912
###MSMS: 4913
BEGIN IONS
TITLE=Cmpd 190, +MS2(482.1728), 26.3eV, 42.2min #4913
RTINSECONDS=2533.61
SCANS=4912-4913
PEPMASS=482.17281	361424
CHARGE=2+
194.04526	142	
203.07658	78	
216.07175	40	
216.10012	96	
220.87573	38	
222.98054	30	
224.10262	96	
224.58161	36	
224.91784	22	
225.05574	70	
231.16900	58	
233.59579	48	
239.04030	98	
248.07485	20	
248.95371	60	
252.13232	260	
252.59482	176	
254.09269	56	
257.08280	18	
261.07274	144	
265.12840	150	
268.05666	78	
269.58492	92	
270.16182	56	
282.14722	84	
287.09463	120	
290.04634	216	
292.16081	54	
295.17624	48	
296.88000	18	
299.13340	578	1+
301.27676	58	
301.89664	84	
316.10859	60	
318.03876	68	
325.11726	102	
326.08513	64	
326.92162	30	
327.12442	170	
330.88608	18	
332.80845	62	
335.12555	118	
340.85760	18	
344.11935	88	
350.87460	82	
351.19936	76	
360.61686	116	
363.09289	90	
367.23884	92	
368.89536	40	
369.97138	20	
378.13682	340	1+
378.72014	208	
382.09425	66	
383.11305	68	
384.13685	66	
386.10960	74	
386.30612	18	
388.91736	82	
391.78590	54	
392.07206	60	
392.86344	84	
394.12444	80	
398.10090	126	
398.63995	102	
403.76646	38	
404.12637	304	
404.88847	18	
405.14016	296	
405.18179	18	
406.09968	100	
409.03653	74	
410.83886	20	
411.17564	64	
417.11717	102	
421.83891	102	
422.09382	100	
422.17959	88	
423.07077	76	
423.14495	50	
423.80575	34	
425.14641	152	
426.83256	72	
427.19648	42	
428.18340	86	
428.86065	200	
429.41217	50	
430.12979	204	
430.18305	28	
431.11652	96	
434.18801	80	
437.81162	84	
439.12518	54	
446.89707	28	
447.15943	98	
447.27015	90	
451.64586	40	
459.15588	80	
461.21075	18	
463.79772	92	
464.89086	72	
465.27318	74	
465.81557	38	
473.65537	28	
476.93606	18	
478.15572	64	
479.53465	22	
493.13026	66	
496.22976	86	
503.13775	74	
508.13994	226	
515.14938	60	
519.13968	72	
520.15805	58	
526.57630	42	
536.12561	214	
537.24522	46	
544.13746	60	
593.19289	58	
667.23012	68	
669.28172	32	
842.91337	94	1+
874.32969	726	1+
920.42494	18	
947.30882	256	1+
948.30872	164	1+
963.31997	244	1+
END IONS

###FS:    #m/z: 475.18039 #charge 1+
###MS: 4912
###MSMS: 4914
BEGIN IONS
TITLE=Cmpd 191, +MS2(475.1804), 26.0eV, 42.2min #4914
RTINSECONDS=2533.63
SCANS=4912,4914
PEPMASS=475.18039	87972
CHARGE=1+
217.09237	96	
221.15787	70	
237.12110	56	
238.12372	50	
252.12942	94	
253.12451	120	
255.11937	72	
270.11166	66	
284.07178	74	
299.05598	92	
299.13421	248	
300.16897	52	
310.07195	106	
312.13272	70	
316.58939	18	
325.63352	18	
327.14128	78	
347.11095	26	
356.04418	86	
362.15792	56	
364.11405	68	
364.16550	84	
386.16279	44	
388.13888	284	1+
390.14511	124	
395.13423	40	
401.16787	56	
403.18901	56	
406.15083	94	
408.13480	78	
409.11620	72	
437.16942	122	
440.06778	22	
448.81936	38	
452.81258	80	
457.80920	86	
459.28345	62	
462.18953	28	
END IONS

###FS:    #m/z: 490.15954 #charge 2+
###MS: 4912
###MSMS: 4915
BEGIN IONS
TITLE=Cmpd 192, +MS2(490.1595), 26.6eV, 42.2min #4915
RTINSECONDS=2533.69
SCANS=4912,4915
PEPMASS=490.15954	39366
CHARGE=2+
205.13569	74	
224.00602	94	
224.98733	66	
226.02683	76	
230.10884	316	
237.12116	60	
238.05617	98	
240.15792	70	
242.01285	108	
244.04464	246	
245.06299	90	
247.10277	90	
249.35331	72	
250.11558	80	
250.59718	36	
252.12149	48	
253.12728	72	
254.03067	96	
256.02990	90	
256.06029	44	
259.98023	74	
260.14036	96	
260.33068	28	
263.00723	98	
266.94905	80	
270.10096	228	
270.17033	90	
270.97852	100	
271.06932	80	
272.09657	46	
275.99418	72	
278.13756	80	
282.05904	76	
283.09466	94	
284.14862	46	
287.12966	240	
288.12712	138	
290.91883	82	
295.17229	122	
295.20755	108	
296.19163	90	
299.05550	102	
299.13374	630	1+
301.23397	72	
304.12636	118	
305.01057	74	
307.10617	118	
311.04530	74	
315.07162	68	
323.08957	86	
325.07956	46	
326.06349	70	
327.06543	70	
327.13747	128	
327.19039	84	
328.11563	70	
332.05628	76	
342.07640	84	
342.60928	86	
343.09510	58	
348.03550	92	
349.15931	72	
351.09152	74	
352.08277	106	
353.03653	96	
355.04240	126	
357.06925	82	
360.07908	50	
363.05235	92	
365.06395	68	
366.16334	104	
367.15126	170	
367.27872	72	
368.10612	152	
368.87935	174	
378.11350	66	
378.89979	92	
379.10561	78	
379.86080	64	
380.90637	66	
384.18793	146	
389.04092	44	
391.05244	68	
392.11458	88	
393.09248	76	
393.36856	32	
394.11078	558	1+
396.17090	74	
397.20993	68	
398.06920	106	
398.10447	94	
399.85794	46	
402.07581	46	
407.07019	46	
408.07542	124	
409.08878	86	
416.09406	54	
416.56464	44	
417.06004	136	
418.07626	66	
419.09224	56	
419.90204	30	
420.08020	54	
420.23946	78	
420.61100	32	
421.06886	82	
421.16604	56	
421.81789	32	
423.12281	64	
430.85012	50	
431.10598	66	
436.09477	62	
438.10001	272	
439.10511	170	
440.10255	124	
440.79019	40	
446.86684	32	
447.09674	64	
447.88008	70	
448.85920	128	
450.84854	92	
457.12461	66	
466.10304	74	
473.11557	30	
478.10183	56	
488.91550	66	
489.11901	38	
490.79871	88	
491.12606	78	
491.21845	120	
498.11585	148	
505.16176	106	
518.15794	46	
520.14180	34	
521.13880	86	
523.11906	76	
524.13673	50	
535.19665	84	
550.14882	124	
552.13769	72	
554.08437	66	
574.57765	30	
578.11860	78	
580.12617	66	
589.08478	38	
598.13299	80	
603.17151	62	
603.30646	48	
734.20789	66	
750.20425	122	
END IONS

###FS:    #m/z: 321.78368 #charge 3+
###MS: 4912
###MSMS: 4916
BEGIN IONS
TITLE=Cmpd 193, +MS2(321.7837), 23.0eV, 42.2min #4916
RTINSECONDS=2533.74
SCANS=4912,4916
PEPMASS=321.78368	23998
CHARGE=3+
192.83668	102	
202.12417	88	
213.11425	104	
215.57146	214	
215.61005	122	
216.06846	126	
234.88842	94	
245.08718	82	
246.14847	122	
260.10691	202	
268.06133	94	
286.93336	90	
310.09130	56	
311.90671	90	
312.93750	80	
316.97161	80	
322.13660	72	
324.21339	78	
329.16867	62	
335.17126	88	
404.11710	90	
408.14545	94	
423.10222	116	
430.12674	104	
433.09083	34	
END IONS

###FS:    #m/z: 482.17252 #charge 2+
###MS: 4917
###MSMS: 4918
BEGIN IONS
TITLE=Cmpd 194, +MS2(482.1725), 26.3eV, 42.2min #4918
RTINSECONDS=2534.45
SCANS=4917-4918
PEPMASS=482.17252	400604
CHARGE=2+
190.44483	50	
202.58147	42	
207.04073	104	
215.57418	118	
221.17475	70	
221.31901	18	
224.19005	22	
231.11318	70	
234.11687	92	
235.07015	74	
237.13636	104	
237.60190	218	
238.03899	18	
240.63697	18	
252.15498	30	
252.59290	154	
254.19107	52	
256.39695	20	
260.06039	86	
260.09332	134	
262.01330	22	
262.11968	20	
268.05646	116	
270.13179	56	
273.06263	90	
276.06383	168	
278.07193	88	
278.10503	78	
282.14551	98	
285.04988	90	
292.12343	20	
295.06021	84	
295.17574	62	
297.18221	40	
299.13373	616	1+
302.06403	52	
309.07532	78	
325.11289	62	
326.06902	68	
331.13397	58	
332.81187	24	
335.08899	114	
335.14052	78	
336.12785	108	
337.08783	88	
337.23328	32	
341.09295	30	
344.10986	82	
353.09450	76	
361.11248	24	
361.16847	50	
364.94683	68	
366.16208	42	
366.82566	76	
367.12042	24	
374.90189	92	
375.07592	128	
378.04103	18	
378.12407	168	
379.14225	94	
380.11122	44	
386.10608	98	
386.89043	98	
387.33180	26	
388.07837	48	
391.12051	62	
392.10326	18	
394.62420	94	
400.82441	38	
404.12512	362	
405.11138	192	
406.09352	40	
410.81800	72	
414.11300	76	
415.64922	100	
417.64273	126	
421.14314	36	
425.68374	78	
426.82718	66	
428.86329	136	
431.12409	86	
432.13535	80	
434.12855	34	
437.66858	150	
438.12622	74	
439.12061	80	
439.85368	62	
444.81738	76	
446.85069	94	
447.15142	194	1+
447.85398	66	
448.10834	86	
457.14851	56	
457.39944	46	
462.82563	68	
464.90558	120	
473.66127	166	
475.16656	108	
478.16129	156	
479.19280	80	
481.82915	82	
482.17199	120	
482.81517	44	
482.88368	82	
483.22421	52	
492.15660	40	
493.56411	40	
499.17153	84	
519.13294	110	
520.13825	70	
523.16911	60	
531.19438	60	
537.12006	30	
537.18815	98	
589.60723	42	
605.82555	18	
668.23594	72	
686.22172	22	
756.28859	76	
800.29370	54	
802.70049	18	
811.35411	18	
859.24904	186	1+
END IONS

###FS:    #m/z: 475.17995 #charge 1+
###MS: 4917
###MSMS: 4919
BEGIN IONS
TITLE=Cmpd 195, +MS2(475.1799), 26.0eV, 42.2min #4919
RTINSECONDS=2534.48
SCANS=4917,4919
PEPMASS=475.17995	95036
CHARGE=1+
195.56886	58	
217.38319	18	
222.07336	98	
225.04388	22	
230.07302	86	
241.46257	18	
252.12897	72	
293.09926	92	
294.11275	46	
295.17133	86	
296.09213	44	
298.82198	20	
299.13574	330	1+
309.13095	42	
312.09190	18	
322.06978	48	
324.62041	116	
327.13692	80	
328.14421	80	
328.56923	44	
330.80965	18	
339.08510	64	
350.10717	82	
355.08131	70	
357.09408	110	
361.53927	24	
364.05466	46	
371.94391	18	
383.17524	100	
384.17731	54	
388.14000	116	
388.21404	46	
390.15685	104	
394.87387	46	
400.12486	80	
406.14599	88	
407.47649	18	
408.14136	228	
414.16616	96	
415.60345	28	
416.83476	28	
431.22691	104	
440.48615	32	
END IONS

###FS:    #m/z: 490.15831 #charge 2+
###MS: 4917
###MSMS: 4920
BEGIN IONS
TITLE=Cmpd 196, +MS2(490.1583), 26.6eV, 42.2min #4920
RTINSECONDS=2534.52
SCANS=4917,4920
PEPMASS=490.15831	49784
CHARGE=2+
213.09162	76	
215.13112	146	
217.07763	156	
223.11152	102	
224.13647	100	
225.14774	100	
230.00137	56	
230.10830	330	1+
239.02809	80	
240.06551	108	
242.03625	112	
243.99918	86	
244.12432	32	
245.98914	116	
250.11263	78	
252.09302	102	
254.13175	122	
256.08136	90	
257.07833	108	
260.13102	60	
261.04704	136	
269.15869	62	
270.01986	76	
270.10701	82	
270.13597	80	
273.57055	96	
274.12119	74	
277.17432	96	
286.39106	60	
287.12926	72	
288.12922	76	
292.15810	70	
293.06828	104	
295.20337	84	
295.79259	22	
296.06211	158	
297.05123	62	
297.21710	28	
298.97168	20	
299.13679	156	
300.12736	74	
304.88815	78	
308.01861	88	
309.58463	22	
311.10358	104	
315.06261	80	
315.96884	124	
322.58791	76	
323.08385	80	
324.05298	42	
325.06144	74	
327.12852	104	
328.15569	88	
335.05509	72	
337.09101	76	
343.08250	88	
350.89087	28	
353.07112	76	
355.06142	98	
357.06941	62	
359.06305	64	
361.05072	60	
363.05154	140	
368.17087	106	
368.92157	100	
384.20856	90	
392.11346	114	
393.14838	76	
394.11225	300	
395.11523	150	
397.15354	78	
410.16889	72	
412.07917	60	
419.07086	58	
419.66304	48	
420.09976	154	
420.30580	26	
422.07449	116	
426.08911	82	
428.17823	62	
428.23317	84	
429.86035	76	
430.87138	90	
438.10495	98	
440.11299	268	
448.80332	104	
448.88821	54	
450.11257	78	
484.13091	92	
488.89386	36	
489.26401	46	
490.85369	26	
491.13655	50	
524.11217	52	
541.13286	130	1+
552.11423	378	1+
553.72960	28	
558.14519	70	
597.75772	32	
598.13560	122	
598.25571	54	
683.20624	84	
END IONS

###FS:    #m/z: 321.78356 #charge 3+
###MS: 4917
###MSMS: 4921
BEGIN IONS
TITLE=Cmpd 197, +MS2(321.7836), 23.0eV, 42.2min #4921
RTINSECONDS=2534.58
SCANS=4917,4921
PEPMASS=321.78356	23972
CHARGE=3+
195.09285	162	
203.04797	106	
207.05715	34	
217.09753	132	
231.00593	80	
237.07571	88	
243.03268	56	
247.11307	76	
252.14035	52	
259.02396	98	
260.10299	74	
261.02090	100	
262.92195	136	
264.10209	124	
282.07868	50	
284.91223	96	
295.17724	112	
298.94158	76	
303.04698	100	
304.93272	72	
325.11785	64	
338.89805	82	
339.90301	70	
345.07829	86	
346.06952	106	
351.12480	132	
354.93343	114	
380.26966	54	
387.10527	70	
392.09228	62	
403.62422	40	
404.12378	86	
405.09928	82	
408.12971	44	
416.11503	72	
494.21566	90	
END IONS

###FS:    #m/z: 482.17286 #charge 1+
###MS: 4922
###MSMS: 4923
BEGIN IONS
TITLE=Cmpd 198, +MS2(482.1729), 26.3eV, 42.3min #4923
RTINSECONDS=2535.28
SCANS=4922-4923
PEPMASS=482.17286	412768
CHARGE=1+
168.95292	18	
195.07756	134	
203.07300	72	
215.56792	74	
216.06196	48	
216.09152	132	
216.58262	126	
222.05468	94	
224.07296	78	
228.05854	74	
230.08025	56	
233.22801	28	
237.09667	146	
240.10950	56	
242.10348	84	
244.98563	60	
245.05402	92	
245.10010	88	
250.01583	156	
252.14335	192	
253.13206	44	
260.58144	142	
264.11897	72	
265.03820	28	
269.05510	146	
270.10195	92	
271.17052	82	
281.12662	40	
282.14482	94	
289.92617	132	
291.09089	92	
297.17765	98	
298.86991	80	
299.13428	430	1+
299.17628	20	
303.98953	116	
305.59417	18	
310.10548	102	
315.07802	104	
319.09433	106	
320.12632	144	
323.14557	104	
324.08162	76	
327.12287	54	
328.13987	52	
333.15776	82	
334.12802	106	
335.08895	86	
337.08152	94	
342.11845	58	
344.91789	20	
348.08012	104	
354.11823	156	
354.69192	46	
357.02687	30	
358.87677	74	
359.18870	20	
359.78967	70	
360.12835	80	
361.07567	92	
362.04443	42	
364.07539	76	
366.17300	74	
368.88168	104	
378.13261	264	
379.13511	166	
382.09974	90	
386.09568	46	
387.11171	18	
387.18107	30	
389.15451	104	
391.10158	66	
394.13405	126	
398.65051	84	
399.59796	30	
400.16749	54	
403.74015	20	
403.91917	22	
404.11591	880	1+
405.11612	498	1+
405.45678	36	
405.88777	24	
407.60835	70	
408.26140	20	
408.56800	46	
409.09189	28	
409.83880	18	
410.15778	102	
410.77263	30	
410.86084	88	
411.98283	54	
415.65727	152	
416.18298	42	
418.15361	76	
421.14551	150	
423.13933	78	
424.65286	82	
425.18123	36	
425.65448	90	
425.69388	104	
426.44936	26	
427.19013	32	
428.86712	110	
429.65320	88	
430.13913	146	
430.27222	74	
432.12615	74	
434.13918	52	
437.67124	542	1+
438.13597	74	
444.81161	72	
446.65601	22	
446.84955	56	
446.89868	52	
458.15883	42	
460.15732	54	
462.12466	82	
462.82564	68	
462.88724	18	
473.64900	132	
474.15559	386	1+
476.22601	78	
477.09691	52	
479.12472	68	
482.19777	100	
483.15825	122	
487.76708	28	
END IONS

###FS:    #m/z: 475.18052 #charge 2+
###MS: 4922
###MSMS: 4924
BEGIN IONS
TITLE=Cmpd 199, +MS2(475.1805), 26.0eV, 42.3min #4924
RTINSECONDS=2535.3
SCANS=4922,4924
PEPMASS=475.18052	101976
CHARGE=2+
177.63574	18	
178.44864	18	
209.01426	86	
209.04162	24	
230.11164	88	
235.06300	102	
237.83241	54	
238.11171	106	
251.13369	72	
252.14322	130	
268.86945	18	
271.15127	94	
284.12497	118	
293.11311	102	
294.12514	74	
295.16698	134	
299.13215	566	
299.18738	112	
300.15264	110	
300.78138	26	
305.06126	100	
311.08576	100	
321.06797	38	
321.12847	18	
327.13907	186	
347.13645	68	
352.10551	80	
363.12469	86	
363.16487	96	
369.74392	28	
388.14515	118	
391.16840	52	
392.13410	80	
407.16492	68	
408.16407	168	
411.19037	46	
412.48133	72	
412.98204	82	
416.34492	18	
417.04739	80	
418.15300	80	
435.26624	18	
437.15237	96	
437.34482	38	
441.17575	82	
458.16895	74	
485.16021	90	
485.60040	18	
488.13169	104	
489.14964	38	
490.18608	110	
493.13586	56	
503.16827	102	
505.19999	30	
520.15614	74	
542.24231	64	
578.57833	18	
579.18626	70	
615.79427	18	
616.21140	18	
621.24704	38	
621.38444	58	
679.31881	18	
696.37060	36	
700.91762	18	
710.29841	48	
731.15989	18	
740.30418	62	
784.31752	62	
END IONS

###FS:    #m/z: 490.15891 #charge 1+
###MS: 4922
###MSMS: 4925
BEGIN IONS
TITLE=Cmpd 200, +MS2(490.1589), 26.6eV, 42.3min #4925
RTINSECONDS=2535.36
SCANS=4922,4925
PEPMASS=490.15891	47416
CHARGE=1+
197.07361	82	
201.98881	104	
212.10295	98	
224.14385	38	
230.11290	394	
231.11273	212	
234.13758	48	
234.49485	44	
239.11788	154	
240.04376	68	
242.05798	108	
248.08631	100	
252.12891	286	
254.08032	74	
254.11418	64	
256.05187	82	
258.04282	74	
258.84050	94	
260.13128	296	
266.14609	84	
267.02217	104	
269.15839	130	
269.20484	68	
270.15055	130	
282.05380	140	
287.13140	228	
288.13736	148	
294.09386	98	
295.15934	78	
295.22114	76	
297.05720	54	
298.07932	62	
299.07924	92	
299.13960	482	1+
304.03155	100	
305.15293	72	
306.04825	38	
307.19636	28	
315.06375	88	
317.06517	94	
319.11695	88	
325.08898	58	
325.15616	122	
326.07040	110	
327.12753	208	
328.13548	82	
336.14148	68	
339.02595	60	
347.04053	26	
349.04039	80	
349.08955	74	
351.02163	52	
355.06757	72	
355.15707	46	
358.06268	68	
359.08643	30	
361.08761	34	
362.04287	228	1+
367.16727	102	
367.91431	56	
376.10919	56	
382.16863	76	
387.05494	94	
389.05273	70	
391.06467	64	
392.05580	62	
392.10857	56	
392.18232	92	
393.88939	46	
394.11078	418	
395.11120	196	
396.12451	128	
396.17573	54	
396.89026	36	
397.11742	92	
398.09669	86	
398.86201	60	
400.13610	60	
403.05201	82	
408.06192	50	
408.80824	82	
410.15833	106	
411.83607	82	
414.95893	36	
415.08623	78	
416.10933	90	
420.09449	48	
421.10342	86	
422.10361	60	
423.07459	114	
425.10359	56	
427.84751	66	
428.17810	68	
428.83610	36	
430.84084	98	
432.83801	98	
438.07310	48	
438.10659	72	
438.20362	52	
439.09365	48	
440.08916	46	
441.09917	84	
443.03904	26	
447.85376	78	
448.13851	58	
448.85647	72	
450.13959	32	
452.87920	106	
455.13949	42	
456.12115	54	
459.93427	32	
463.11627	110	
483.12044	54	
489.27072	50	
491.07996	54	
493.08707	48	
495.16130	30	
END IONS

###FS:    #m/z: 321.78396 #charge 3+
###MS: 4922
###MSMS: 4926
BEGIN IONS
TITLE=Cmpd 201, +MS2(321.7840), 23.0eV, 42.3min #4926
RTINSECONDS=2535.42
SCANS=4922,4926
PEPMASS=321.78396	27018
CHARGE=3+
202.12346	96	
220.08191	96	
236.87743	114	
237.04698	100	
238.04717	58	
245.08256	98	
251.07164	100	
253.04846	90	
260.11160	328	1+
264.07626	58	
266.07766	140	
266.96407	48	
267.88006	98	
279.11349	52	
284.95316	82	
285.06860	106	
294.91861	90	
295.09001	88	
296.03397	66	
298.09718	94	
302.10603	80	
303.28923	40	
307.05206	80	
321.21383	62	
322.87308	70	
325.11266	86	
352.12556	100	
364.07127	120	
404.10982	134	
405.10983	86	
408.11225	90	
424.16766	82	
430.15366	74	
433.15263	106	
819.88868	138	1+
END IONS

###FS:    #m/z: 463.19900 #charge 2+
###MS: 4927
###MSMS: 4928
BEGIN IONS
TITLE=Cmpd 202, +MS2(463.1990), 25.5eV, 42.3min #4928
RTINSECONDS=2536.17
SCANS=4927-4928
PEPMASS=463.19900	33874
CHARGE=2+
209.01281	120	
212.09711	88	
213.08568	250	
216.09393	114	
219.88747	96	
221.11257	86	
223.05617	90	
224.08595	132	
227.06650	76	
230.02663	100	
230.07223	58	
230.11062	1524	1+
230.19677	42	
231.82900	42	
231.98368	64	
234.09300	82	
235.07080	64	
237.16045	78	
247.12888	208	
250.11280	92	
251.12258	88	
252.10026	46	
252.14875	60	
256.16975	70	
258.15315	110	
265.11499	96	
266.11614	118	
269.12267	98	
270.11084	34	
275.10491	72	
281.12330	98	
287.01279	142	
287.13562	192	
288.13542	92	
290.13678	70	
293.11827	96	
295.17283	100	
295.23141	82	
298.09489	74	
299.13834	552	1+
316.12661	94	
317.16515	116	
317.54411	42	
318.13208	70	
319.97893	32	
324.97606	116	
325.13983	66	
325.98440	94	
327.12646	214	
327.15674	228	
327.26646	76	
328.12365	140	
328.17008	98	
332.90561	78	
333.15523	60	
334.14803	94	
334.92101	128	
336.14275	102	
339.12319	74	
341.12897	30	
342.18717	118	
344.10400	124	
351.15783	70	
353.13644	90	
355.13241	40	
359.02042	670	1+
361.02153	108	
361.14894	94	
362.21880	82	
367.14740	252	
368.86962	108	
371.03874	68	
379.16615	90	
382.17703	36	
383.18566	80	
384.17681	932	1+
384.24900	76	
384.30727	76	
384.84830	54	
386.89575	94	
388.84600	66	
388.89182	86	
391.05462	74	
393.00858	40	
395.04226	48	
402.10967	54	
408.79806	168	
410.15637	218	
410.83773	78	
412.18096	54	
426.82398	76	
427.86759	80	
428.18031	158	
428.84103	144	
428.93535	80	
429.07524	66	
430.14434	108	
431.07172	28	
431.18258	74	
435.03122	92	
440.78938	36	
444.82450	168	
445.81772	140	
446.85374	288	
446.99242	94	
450.45788	66	
454.17251	64	
457.22000	64	
462.82740	148	
463.35782	68	
464.87960	112	
467.20715	102	
470.20367	46	
480.86107	66	
481.19432	46	
498.20226	98	
502.18462	44	
508.21832	64	
524.20239	60	
533.24989	32	
542.21874	220	1+
565.29596	32	
576.89793	66	
661.24795	60	
697.29020	34	
END IONS

###FS:    #m/z: 482.17236 #charge 2+
###MS: 4929
###MSMS: 4930
BEGIN IONS
TITLE=Cmpd 203, +MS2(482.1724), 26.3eV, 42.3min #4930
RTINSECONDS=2536.78
SCANS=4929-4930
PEPMASS=482.17236	451704
CHARGE=2+
196.07664	100	
202.08548	74	
202.56067	194	
205.21894	92	
210.11110	72	
211.08040	116	
212.57492	132	
221.10389	72	
223.02974	112	
228.04919	94	
232.58135	92	
235.05292	62	
237.12836	70	
237.15728	38	
244.58220	110	
250.05828	84	
252.12786	138	
254.08550	86	
260.58538	152	
264.14567	76	
266.06890	74	
268.06008	80	
271.14138	28	
272.02640	88	
274.02870	32	
280.05854	144	
280.59537	90	
282.06953	68	
283.06715	94	
283.14087	154	
286.06749	72	
288.05491	86	
292.35084	36	
294.09406	86	
295.17304	168	
297.16494	110	
299.13249	144	
300.13914	144	
303.07948	62	
307.11650	88	
308.05053	92	
309.07908	100	
309.81761	86	
310.59072	62	
316.16039	120	
319.10234	92	
327.12496	224	
329.16015	142	
332.88091	62	
337.11504	62	
339.61848	110	
339.94626	70	
341.10113	70	
343.62199	102	
345.10389	98	
351.10480	80	
354.05793	90	
357.13482	78	
359.09642	64	
362.11772	60	
364.12608	118	
367.09815	66	
368.89538	96	
369.13096	28	
370.11403	58	
370.94627	90	
371.79697	62	
376.14525	56	
378.13576	574	1+
383.10865	76	
383.20544	58	
383.62632	96	
384.19333	88	
384.23920	108	
385.17220	44	
389.79497	26	
390.79323	80	
390.87115	78	
392.63355	116	
393.63373	124	
396.15014	44	
400.78693	72	
401.28879	56	
403.79123	34	
404.11571	232	
404.22627	96	
405.10830	144	
406.11965	82	
406.90714	30	
407.34361	32	
408.10622	50	
410.35997	26	
410.82671	154	
413.10425	58	
415.13453	42	
415.65775	124	
416.65134	134	
422.12690	230	
423.12325	184	
424.78659	28	
425.16025	180	
425.64485	138	
425.72140	104	
427.22248	56	
427.88244	22	
428.17860	98	
428.45288	26	
428.69195	24	
428.86244	74	
429.67134	28	
430.13850	304	1+
430.15925	96	
430.33024	30	
437.71867	24	
439.14096	64	
441.68321	88	
442.15301	60	
444.83051	38	
445.49961	20	
446.85650	114	
458.14230	22	
461.83110	30	
462.82563	110	
463.81061	100	
464.85541	168	
464.90041	54	
473.16968	132	
473.65455	148	
473.70773	114	
475.14897	194	
478.16642	172	
479.13670	72	
479.87779	98	
481.02500	30	
482.82569	58	
501.16140	62	
502.10892	58	
509.16051	82	
519.13281	90	
519.27025	64	
530.19564	90	
533.19195	112	
536.16005	56	
546.10007	74	
573.18947	90	
576.17491	76	
582.21057	48	
602.94001	70	
605.33547	108	
620.22609	88	
637.24216	90	
667.24372	90	
874.32637	874	1+
963.34468	226	1+
END IONS

###FS:    #m/z: 475.18019 #charge 1+
###MS: 4929
###MSMS: 4931
BEGIN IONS
TITLE=Cmpd 204, +MS2(475.1802), 26.0eV, 42.3min #4931
RTINSECONDS=2536.81
SCANS=4929,4931
PEPMASS=475.18019	102764
CHARGE=1+
208.57649	80	
209.07457	52	
213.05115	38	
218.11938	70	
230.07336	48	
230.11168	64	
234.73155	34	
238.11939	44	
238.16234	28	
239.11733	100	
248.11366	76	
251.08077	46	
253.08934	120	
254.08041	84	
266.11954	44	
270.15859	82	
277.16427	72	
281.11412	120	
282.10049	92	
293.10082	68	
298.73574	22	
299.06016	104	
299.13674	958	1+
303.14187	68	
309.12918	120	
311.08587	100	
311.17348	66	
314.10474	154	
322.10829	88	
325.50052	34	
327.12363	72	
328.12663	78	
332.92907	38	
335.11820	92	
345.08750	50	
346.06141	58	
349.09151	70	
362.08960	76	
362.16396	324	1+
363.05128	18	
365.15545	108	
367.12518	30	
371.14392	52	
375.90472	72	
376.88236	44	
384.24421	86	
387.75027	28	
388.13854	420	1+
390.12784	160	
391.13668	22	
392.50290	32	
394.74657	24	
400.17273	34	
405.94082	50	
407.12765	70	
407.66296	122	
408.13982	180	
408.36501	22	
409.17388	94	
414.15628	62	
415.20395	24	
415.25475	46	
415.88966	102	
416.15541	132	
417.16564	76	
418.15235	108	
421.17189	142	
430.18337	26	
431.24307	90	
434.17059	110	
434.97503	66	
437.16405	60	
437.83583	68	
441.17061	84	
460.18030	90	
461.68731	24	
464.18247	60	
474.16960	100	
475.81841	28	
END IONS

###FS:    #m/z: 490.15893 #charge 1+
###MS: 4929
###MSMS: 4932
BEGIN IONS
TITLE=Cmpd 205, +MS2(490.1589), 26.6eV, 42.3min #4932
RTINSECONDS=2536.87
SCANS=4929,4932
PEPMASS=490.15893	50238
CHARGE=1+
212.10710	130	
212.25224	94	
213.08919	76	
214.08960	80	
216.10263	66	
223.98810	96	
224.15221	116	
230.11500	242	
237.05075	102	
237.75750	34	
238.02365	108	
241.06662	104	
247.10696	94	
248.05700	66	
249.08315	98	
252.13034	472	
254.08909	94	
254.14461	106	
255.02546	150	
255.08277	100	
255.11543	56	
257.04965	70	
257.53740	40	
257.77220	30	
259.05395	72	
260.06302	36	
260.13677	98	
260.18282	96	
260.57690	116	
264.02550	112	
265.74873	32	
269.11458	114	
269.14786	70	
270.01264	72	
270.13628	80	
270.89821	48	
271.06563	66	
272.05740	84	
273.59170	54	
276.81609	42	
278.03697	78	
280.02707	96	
282.02143	70	
282.06979	130	
283.07131	72	
287.12532	206	
288.12754	108	
289.13929	76	
292.75675	38	
293.33917	40	
294.55022	30	
295.01529	46	
295.19006	36	
299.13556	884	1+
306.04824	112	
307.24322	52	
311.05444	48	
312.14789	98	
315.06335	42	
317.13707	78	
323.07688	100	
325.07248	268	
327.12820	138	
331.11057	86	
335.08324	38	
339.06209	36	
339.14336	46	
340.13108	66	
341.04268	54	
341.08651	60	
342.12303	48	
343.08664	86	
346.04404	58	
348.16770	66	
349.34081	74	
351.09685	196	
353.09528	94	
359.07656	90	
361.17333	132	
362.05427	64	
363.06276	34	
366.15361	146	
367.03200	82	
367.10757	62	
367.17420	74	
368.07453	104	
368.88641	58	
370.96180	108	
376.07653	68	
376.89949	104	
380.17409	54	
384.18027	76	
385.84711	90	
388.12034	114	
389.05391	194	1+
389.20662	66	
390.23307	86	
392.08789	138	
393.10585	98	
394.10753	918	1+
394.25486	30	
396.10742	118	
396.24331	28	
397.33111	34	
399.08731	62	
402.11403	32	
402.25449	58	
403.05108	72	
408.08085	74	
416.08762	122	
416.13586	100	
418.08819	46	
419.09140	90	
420.09057	238	1+
420.81175	50	
423.64353	96	
428.09683	64	
429.85309	40	
430.83837	120	
431.40953	32	
437.10890	92	
438.10298	220	
439.10311	118	
440.23459	96	
440.32635	94	
441.11634	58	
445.09263	246	1+
447.14783	110	
448.07450	82	
448.87762	52	
449.86784	74	
453.85257	68	
456.08268	78	
458.09706	72	
462.14852	54	
465.18337	76	
467.08275	76	
477.10326	34	
480.17173	90	
481.27685	80	
491.83505	94	
492.13710	62	
END IONS

###FS:    #m/z: 482.17254 #charge 2+
###MS: 4933
###MSMS: 4934
BEGIN IONS
TITLE=Cmpd 206, +MS2(482.1725), 26.3eV, 42.3min #4934
RTINSECONDS=2537.53
SCANS=4933-4934
PEPMASS=482.17254	472546
CHARGE=2+
202.55964	54	
203.08027	30	
215.56897	168	
220.03640	94	
221.08611	144	
222.05440	54	
225.08598	100	
227.06752	94	
230.10937	60	
232.03576	76	
232.98378	26	
233.02927	54	
234.01726	72	
234.08536	98	
238.05607	82	
238.11479	146	
245.70920	38	
247.22563	20	
248.14799	90	
250.04591	66	
252.12673	74	
253.04360	36	
256.60300	112	
264.08633	114	
268.97712	44	
269.15908	76	
269.94183	42	
270.51299	38	
270.55138	26	
295.25140	26	
297.11144	98	
299.05127	18	
299.13170	592	
299.83493	24	
305.08141	90	
310.92304	74	
311.68786	86	
322.11196	80	
325.14068	80	
327.13439	154	
332.37812	18	
333.11552	76	
336.08518	64	
339.53447	40	
343.62765	120	
351.08779	36	
351.14849	78	
352.16827	48	
352.43726	28	
352.53821	46	
353.14727	24	
355.47329	18	
359.60951	18	
361.10336	112	
364.09411	102	
365.13279	70	
369.15246	136	
372.10767	146	
373.10931	126	
378.13833	254	
378.17736	70	
379.09949	76	
379.14515	116	
384.19366	68	
384.64585	108	
387.10397	36	
392.62493	84	
399.05979	30	
401.14614	62	
404.11684	346	
405.12644	182	
406.13297	142	
407.10148	62	
407.13618	74	
407.81510	50	
415.64966	84	
416.16865	88	
418.14245	84	
422.12804	502	1+
426.81000	84	
428.16748	96	
428.83680	106	
428.93500	78	
429.17807	92	
430.15821	98	
430.31957	22	
433.17162	86	
436.80661	60	
437.66357	388	
439.13098	80	
443.11415	82	
446.85417	230	
459.66610	62	
461.15472	56	
462.85933	56	
465.15111	94	
465.23490	18	
472.72735	22	
473.65940	114	
474.13580	18	
475.15080	176	
475.26831	58	
482.81436	38	
482.87167	78	
484.07390	20	
501.11594	50	
502.20990	116	
504.17111	82	
519.13825	48	
536.17126	94	
568.21550	18	
637.21610	68	
642.21023	78	
642.29030	28	
723.22101	86	
756.37166	34	
765.33555	18	
791.37240	18	
849.28832	292	1+
END IONS

###FS:    #m/z: 475.18028 #charge 2+
###MS: 4933
###MSMS: 4935
BEGIN IONS
TITLE=Cmpd 207, +MS2(475.1803), 26.0eV, 42.3min #4935
RTINSECONDS=2537.55
SCANS=4933,4935
PEPMASS=475.18028	113576
CHARGE=2+
159.84961	18	
176.79678	18	
189.12736	18	
208.13177	22	
208.15940	36	
222.07023	80	
224.95597	72	
227.06670	72	
234.08800	40	
238.13858	88	
238.27809	20	
240.93269	122	
252.59305	36	
254.13596	92	
258.11074	112	
265.11508	54	
266.08998	138	
266.13393	72	
273.08732	56	
278.05880	76	
279.05703	78	
287.09840	114	
287.60539	150	
298.56103	20	
298.98346	52	
299.13891	560	
299.22833	76	
299.52811	62	
300.16101	58	
309.14930	82	
310.01185	68	
313.09772	172	
321.15641	106	
322.87199	18	
327.11628	24	
328.00526	32	
335.16014	66	
337.10576	18	
339.07029	48	
340.12052	76	
346.14406	94	
358.97741	92	
361.31682	28	
362.17222	42	
362.76138	34	
363.15801	150	
367.23913	50	
371.17873	82	
380.21916	62	
388.13087	42	
390.14831	170	
391.00685	20	
394.75411	70	
397.79765	84	
404.72469	18	
407.17970	18	
407.89636	46	
408.14015	82	
410.15659	60	
412.20262	18	
414.85235	70	
416.14554	84	
422.94115	74	
434.23687	18	
440.92155	74	
444.16581	48	
453.91401	22	
455.42852	38	
455.79177	62	
459.16008	42	
462.18693	20	
464.17678	90	
471.18488	62	
471.80089	34	
475.84719	50	
485.14992	76	
489.20007	66	
494.15010	102	
505.27438	48	
506.00633	18	
511.98989	30	
522.14808	66	
523.18160	68	
548.34890	94	
552.16007	62	
560.16991	54	
561.22025	94	
561.35102	56	
561.45954	32	
578.20079	48	
578.93213	40	
587.20794	40	
605.22994	46	
606.91193	18	
621.26878	62	
621.35234	20	
622.27876	38	
651.33312	78	
663.25568	64	
669.19439	86	
690.21191	70	
697.27197	36	
738.87738	18	
794.86307	18	
898.48886	18	
END IONS

###FS:    #m/z: 490.15834 #charge 1+
###MS: 4933
###MSMS: 4936
BEGIN IONS
TITLE=Cmpd 208, +MS2(490.1583), 26.6eV, 42.3min #4936
RTINSECONDS=2537.6
SCANS=4933,4936
PEPMASS=490.15834	56774
CHARGE=1+
205.79137	34	
224.00136	34	
224.13214	68	
229.71612	22	
230.10458	344	1+
241.03075	60	
242.04330	108	
242.99452	30	
252.12982	256	1+
252.16913	110	
253.01962	78	
253.54946	118	
256.03454	72	
260.14128	52	
265.11989	76	
270.14516	80	
271.10710	26	
271.15172	76	
273.40885	70	
279.04818	74	
279.94780	36	
282.03234	96	
287.13091	312	
287.20399	108	
288.13129	264	
295.03571	54	
295.17950	108	
295.26726	56	
296.05835	94	
297.04723	72	
298.65065	40	
299.13095	520	1+
299.20540	64	
307.08907	66	
312.00423	86	
321.14529	24	
322.06682	96	
323.06565	30	
325.05976	152	
326.02125	56	
326.06072	100	
326.11363	66	
327.09012	78	
327.13046	198	
335.10210	78	
338.07647	74	
339.12344	70	
340.07279	76	
351.08535	130	
351.15462	112	
352.07590	54	
352.87016	84	
357.07392	76	
359.05782	78	
360.06845	80	
363.05057	142	
365.04896	80	
367.15362	206	
370.90538	68	
372.01240	24	
376.22522	36	
377.10332	80	
378.86296	100	
384.17675	86	
384.24420	40	
388.88209	40	
389.03231	108	
389.13368	72	
391.05359	70	
391.14109	108	
392.11150	48	
392.95156	76	
394.10559	348	
394.25908	74	
395.11627	232	
396.09666	92	
405.08864	68	
410.63031	88	
416.07685	60	
418.07331	72	
419.08674	98	
420.09365	134	
421.08104	120	
423.08118	112	
428.82998	84	
429.19951	66	
430.86709	84	
431.23337	98	
438.09646	178	
438.13765	136	
438.88999	42	
439.49022	34	
440.09250	94	
441.07630	70	
442.08726	100	
445.04610	104	
445.19939	60	
448.80397	72	
450.16189	66	
456.11773	26	
463.38434	30	
468.07219	46	
468.83324	94	
472.05878	78	
474.11795	90	
486.09358	54	
489.09020	110	
489.26375	40	
490.85617	62	
491.10604	48	
493.12392	86	
494.09464	30	
495.12082	74	
END IONS

###FS:    #m/z: 482.17246 #charge 2+
###MS: 4937
###MSMS: 4938
BEGIN IONS
TITLE=Cmpd 209, +MS2(482.1725), 26.3eV, 42.3min #4938
RTINSECONDS=2538.24
SCANS=4937-4938
PEPMASS=482.17246	491246
CHARGE=2+
201.57511	108	
205.02701	56	
205.98715	54	
215.57254	240	
215.59854	216	
215.94851	36	
215.99559	44	
222.07070	78	
225.07410	138	
231.57219	154	
233.02196	90	
233.09457	72	
237.11709	54	
238.08857	142	
238.12016	116	
238.59858	100	
247.10660	66	
250.05003	100	
252.14103	160	
253.13112	82	
253.99337	90	
254.11379	86	
255.09069	100	
258.08256	114	
259.05821	98	
264.06943	68	
264.13178	106	
265.11918	100	
265.61883	146	
270.17929	94	
276.05713	68	
281.08494	166	
281.20655	62	
282.10490	60	
295.16945	166	
296.09325	106	
299.13080	606	1+
299.18078	82	
301.14270	194	
304.86087	88	
305.09074	94	
305.60711	90	
307.06539	48	
307.10701	116	
308.09314	92	
308.91243	54	
310.10019	72	
311.08619	66	
314.05660	92	
321.60884	88	
325.11935	76	
325.16422	60	
326.12020	228	1+
332.85607	56	
333.11460	88	
333.15921	60	
333.92081	70	
335.11554	146	
338.14896	48	
344.11668	172	
347.14445	108	
350.14074	80	
353.63368	138	
354.12171	100	
360.93607	40	
361.11860	204	1+
367.63125	130	
368.62413	48	
368.93065	54	
370.10903	98	
377.09818	84	
378.13425	360	1+
378.18280	70	
378.25061	66	
378.65121	36	
380.10788	100	
384.64861	88	
385.18694	80	
386.10937	124	
386.16701	54	
387.08472	62	
389.10100	120	
390.11963	238	1+
392.82568	70	
392.89349	80	
393.51374	50	
394.81316	50	
396.87122	86	
396.91822	54	
398.82497	42	
400.65675	158	
404.11481	1102	1+
405.16338	88	
407.80646	70	
408.10821	100	
408.54764	36	
408.80691	98	
410.16734	76	
414.85066	38	
415.64822	98	
416.12100	52	
416.16814	168	
418.01757	98	
420.65834	82	
422.13495	66	
425.14851	754	1+
425.20546	106	
425.82142	178	
428.18878	62	
428.81914	100	
428.94001	36	
430.12962	180	
431.13927	126	
432.11586	62	
432.15426	82	
434.14439	58	
437.11437	112	
437.42519	40	
437.46698	44	
437.71738	128	
443.01574	82	
448.18124	80	
452.19214	38	
457.13600	74	
458.81769	38	
461.13621	126	
464.67309	100	
473.65107	110	
474.16874	86	
475.15317	268	
476.09248	118	
478.16677	362	
481.82583	100	
482.16326	100	
482.68179	88	
482.80526	66	
483.12724	82	
489.18362	76	
489.25831	84	
501.12737	86	
502.12521	122	
502.19085	76	
504.18221	66	
504.22214	70	
508.15230	78	
515.15660	72	
519.14307	86	
537.15933	52	
538.13867	76	
575.16534	92	
581.15515	40	
593.19723	74	
631.88860	40	
638.20973	76	
669.24669	86	
693.97209	42	
801.28815	74	
847.31523	128	1+
857.35344	196	1+
874.32616	1300	1+
END IONS

###FS:    #m/z: 475.17995 #charge 1+
###MS: 4937
###MSMS: 4939
BEGIN IONS
TITLE=Cmpd 210, +MS2(475.1800), 26.0eV, 42.3min #4939
RTINSECONDS=2538.27
SCANS=4937,4939
PEPMASS=475.17995	118394
CHARGE=1+
163.02860	84	
178.08402	18	
193.60266	18	
203.08827	126	
216.89182	84	
220.10913	60	
222.06600	102	
225.03354	112	
226.10209	90	
238.11513	72	
247.11450	70	
254.11541	246	1+
263.99121	80	
264.13184	54	
283.12535	108	
296.77143	20	
297.57515	38	
299.04203	32	
299.13964	508	1+
299.27445	78	
299.39197	22	
300.36616	36	
306.13851	26	
324.61960	92	
326.13961	74	
326.77638	28	
327.12891	76	
328.17469	62	
329.70521	26	
331.10125	100	
346.13864	54	
349.10979	68	
353.08651	118	
355.12569	64	
363.14637	22	
364.16955	44	
370.13387	92	
383.68862	18	
384.15620	86	
384.85186	74	
386.46616	18	
388.13976	176	
390.38923	128	
392.17676	70	
399.12412	88	
405.15678	60	
406.15907	148	
407.52468	50	
408.14658	54	
412.86935	80	
417.14353	68	
418.57815	60	
424.07047	108	
429.71316	42	
431.22651	86	
438.16376	100	
442.14634	54	
447.42503	18	
459.23946	102	
465.17925	76	
474.17488	64	
END IONS

###FS:    #m/z: 490.15805 #charge 1+
###MS: 4937
###MSMS: 4940
BEGIN IONS
TITLE=Cmpd 211, +MS2(490.1581), 26.6eV, 42.3min #4940
RTINSECONDS=2538.31
SCANS=4937,4940
PEPMASS=490.15805	59464
CHARGE=1+
216.05761	68	
216.34753	52	
220.09470	90	
220.20907	26	
222.00432	48	
224.16830	72	
225.10480	92	
225.14070	76	
230.11941	246	
237.11905	64	
241.03848	120	
252.07239	66	
252.12991	328	
253.02844	42	
256.04730	70	
258.05361	134	
260.13129	126	
260.16042	110	
263.00226	38	
265.11495	94	
269.15318	74	
270.09588	124	
270.14615	118	
275.02254	108	
276.00798	56	
279.06117	34	
287.12671	54	
287.91303	28	
288.14575	100	
293.18568	72	
295.03765	100	
295.17531	52	
299.13370	600	1+
299.47622	26	
301.13831	60	
301.88037	26	
309.10792	60	
325.05885	112	
327.12578	220	
336.02616	108	
338.08089	90	
342.08605	94	
344.10977	36	
349.08950	100	
351.16342	96	
354.09345	140	
357.06854	56	
359.04649	80	
363.04667	108	
364.04570	56	
367.15236	74	
369.86998	44	
370.44676	28	
374.08971	98	
380.14240	96	
384.18416	154	
388.14169	90	
389.02991	90	
391.05032	68	
392.09394	84	
394.10643	634	1+
394.19374	26	
396.12683	60	
396.92025	24	
397.05278	104	
398.09591	96	
398.14531	30	
403.17887	86	
404.90872	80	
408.08164	66	
410.15853	60	
411.16298	72	
412.92386	54	
415.10249	46	
416.08762	74	
417.06663	36	
420.10501	78	
421.09587	162	
422.09951	62	
424.11573	118	
428.17810	64	
429.84566	26	
429.95135	100	
430.87335	44	
431.74061	104	
435.07542	76	
438.10269	210	
439.10421	80	
440.12220	76	
442.11982	58	
446.10520	70	
447.87025	98	
448.11375	86	
449.13759	80	
456.10921	88	
456.86690	50	
457.13079	108	
463.12347	94	
464.08488	76	
465.85391	106	
481.64961	94	
483.11530	44	
491.12827	122	
495.08554	64	
END IONS

###FS:    #m/z: 482.17263 #charge 2+
###MS: 4941
###MSMS: 4942
BEGIN IONS
TITLE=Cmpd 212, +MS2(482.1726), 26.3eV, 42.3min #4942
RTINSECONDS=2538.96
SCANS=4941-4942
PEPMASS=482.17263	473876
CHARGE=2+
150.59781	68	
211.56570	118	
214.59689	62	
215.56428	106	
216.08389	128	
221.24278	26	
224.08175	300	
224.12922	116	
224.56651	100	
237.11656	54	
238.03426	80	
238.11599	116	
250.04568	124	
251.58398	312	
252.12225	132	
255.06554	106	
255.10865	116	
255.14091	26	
264.07615	68	
265.06888	136	
266.10274	40	
268.05866	30	
269.08078	84	
270.12785	80	
271.08726	18	
272.08779	84	
276.05988	114	
278.11396	86	
281.10588	82	
281.92572	72	
285.03320	88	
288.05592	36	
290.03453	100	
290.11384	60	
291.09020	120	
292.05713	76	
295.16163	116	
296.10132	76	
297.05616	46	
299.13270	226	
300.13684	228	
300.60259	118	
305.08717	72	
307.05229	100	
307.09946	42	
311.09004	44	
312.01788	56	
314.78784	60	
315.01610	84	
325.07033	92	
325.11623	106	
327.12819	46	
328.13164	142	
328.17415	160	
334.11357	68	
335.09107	116	
335.18491	34	
336.09966	66	
345.13787	80	
345.66469	120	
347.11594	142	
350.87732	48	
351.11981	126	
353.62989	242	
358.17561	62	
360.12331	94	
362.37795	126	
372.15267	144	
372.78975	40	
373.11614	56	
377.12663	74	
378.14570	150	
378.19689	54	
378.85251	40	
379.15435	96	
386.11459	82	
387.09159	118	
389.38052	20	
391.17933	68	
392.13458	142	
392.88384	30	
394.63599	50	
395.77010	22	
400.10989	110	
403.43951	30	
404.12094	566	1+
404.17451	98	
406.13758	64	
407.80768	116	
407.85018	22	
410.16404	86	
410.24402	88	
411.17985	50	
415.64209	118	
416.04723	24	
416.25069	26	
418.12625	104	
421.07821	96	
422.15695	56	
425.17797	86	
428.66292	116	
430.12692	50	
430.17558	90	
430.21203	58	
431.16150	18	
433.01471	22	
437.66629	200	
437.72967	26	
438.16380	380	
438.63151	38	
438.68681	76	
439.12529	54	
444.15377	26	
445.83700	60	
446.59107	36	
446.89194	44	
447.15966	42	
448.25409	54	
457.14330	70	
463.03920	58	
464.82500	114	
464.90528	52	
465.13220	46	
466.17564	18	
473.65894	428	
473.75178	36	
475.14664	208	1+
481.19957	40	
482.16932	198	
483.16594	128	
504.15321	86	
507.25077	30	
508.14265	100	1+
516.14582	68	
519.15255	48	
535.15961	54	
535.85864	70	
552.21804	78	
555.05289	82	
619.19784	24	
638.20872	54	
641.23824	26	
647.20281	36	
654.74148	170	
654.93915	28	
666.17662	24	
668.24402	38	
687.33852	52	
691.21915	42	
753.28074	32	
757.27503	38	
783.24374	80	
811.27395	60	
END IONS

###FS:    #m/z: 475.17985 #charge 2+
###MS: 4941
###MSMS: 4943
BEGIN IONS
TITLE=Cmpd 213, +MS2(475.1799), 26.0eV, 42.3min #4943
RTINSECONDS=2538.99
SCANS=4941,4943
PEPMASS=475.17985	115578
CHARGE=2+
216.06121	78	
219.08712	114	
220.10630	44	
221.07703	90	
225.03116	62	
231.13786	76	
234.12624	60	
235.08266	84	
239.08186	92	
240.07340	70	
242.11626	120	
248.13526	78	
251.07170	82	
251.83743	54	
252.12806	84	
253.22359	120	
261.07792	60	
263.98314	34	
264.08962	74	
274.09672	90	
275.87183	42	
276.94184	30	
277.08570	50	
282.10166	114	
282.14131	48	
284.11985	78	
293.10940	110	
299.07022	56	
299.13411	924	1+
299.20996	54	
299.29940	30	
299.73945	34	
300.23571	36	
302.07919	76	
310.15996	36	
311.08547	80	
312.11566	116	
315.10998	38	
315.59293	26	
317.29504	34	
318.58086	38	
319.59153	42	
320.74331	54	
325.15434	74	
325.33138	96	
327.13283	132	
327.20035	76	
339.13274	56	
342.16280	92	
347.11585	82	
350.97768	86	
362.15939	294	
363.17245	132	
364.16590	64	
364.61746	106	
366.31234	86	
370.88121	98	
371.11932	66	
386.03314	58	
388.13934	226	
389.13556	182	
390.08015	24	
390.14559	114	
390.17834	110	
391.16661	48	
392.17028	92	
395.83461	42	
405.84612	106	
406.15616	126	
407.13696	82	
408.13551	306	1+
408.44782	24	
412.84288	56	
414.15269	150	
416.14719	58	
418.07225	40	
418.13225	76	
426.12783	72	
428.83150	82	
429.08152	50	
430.05389	58	
436.16110	146	
437.83920	118	
447.09170	60	
453.16430	172	
456.12904	30	
456.86662	38	
459.14129	34	
459.19974	66	
461.23898	86	
462.17663	52	
464.16966	48	
472.05709	36	
472.16660	154	
475.81379	66	
476.14443	88	
485.23526	46	
488.12289	34	
488.16291	56	
492.78485	30	
493.17736	68	
495.82746	78	
501.19869	78	
503.18155	150	1+
505.17993	82	
506.16379	116	
507.21171	64	
508.20539	40	
508.27852	92	
508.57855	30	
510.17927	80	
510.46084	26	
512.25208	44	
520.21182	70	
523.26866	52	
531.16383	76	
537.22513	112	
542.20551	50	
545.14951	24	
548.18444	76	
551.20111	82	
556.65629	40	
565.15075	76	
577.21500	118	
578.50325	32	
579.21377	58	
580.21438	88	
580.36368	30	
587.24415	46	
626.26131	24	
648.07076	46	
653.25133	48	
659.21654	66	
697.36985	46	
740.28406	70	
742.28748	52	
784.30383	44	
END IONS

###FS:    #m/z: 490.15881 #charge 1+
###MS: 4941
###MSMS: 4944
BEGIN IONS
TITLE=Cmpd 214, +MS2(490.1588), 26.6eV, 42.3min #4944
RTINSECONDS=2539.05
SCANS=4941,4944
PEPMASS=490.15881	56406
CHARGE=1+
202.56446	72	
211.97724	72	
213.08960	154	
213.12651	94	
214.05018	44	
215.05535	88	
215.11663	70	
223.99988	38	
230.10704	418	
233.14893	38	
237.02628	84	
237.05886	80	
238.04283	62	
240.03590	98	
241.13582	72	
242.03470	80	
243.11807	106	
244.03148	112	
245.04104	78	
252.05589	88	
252.12861	392	1+
258.06458	112	
260.04714	60	
260.15405	76	
269.14145	54	
270.13792	108	
270.76652	42	
270.97889	50	
271.03154	126	
271.86122	46	
272.00364	40	
274.00400	48	
274.99661	62	
281.02517	64	
282.09827	66	
282.13597	160	
282.99220	74	
283.06733	64	
283.14293	112	
287.09384	56	
287.13004	76	
290.11306	80	
295.16859	148	
296.18289	60	
299.06552	120	
299.13376	836	1+
299.17810	150	
307.11010	70	
308.91816	92	
309.06609	64	
309.09809	84	
310.05014	82	
310.11792	78	
311.05396	70	
311.08420	70	
312.06904	50	
316.06195	50	
319.03800	118	
324.01940	90	
325.05510	130	
326.51109	54	
327.13558	100	
328.10768	88	
330.06413	68	
338.02836	44	
339.06378	36	
340.05842	76	
341.08381	224	1+
344.77729	74	
349.10587	90	
351.09212	84	
352.11056	62	
353.03687	66	
353.09136	46	
353.12951	68	
355.07820	82	
356.09904	68	
357.12463	74	
358.09267	74	
359.01109	78	
359.21050	92	
360.05200	96	
361.05624	60	
361.16079	68	
363.00355	52	
363.05353	96	
364.06420	80	
367.09363	96	
367.15632	438	1+
368.10921	98	
369.10396	72	
370.87624	82	
376.07845	78	
376.11803	84	
379.05268	46	
382.57775	38	
384.18358	338	1+
385.06264	72	
388.88562	88	
389.04529	76	
390.10367	84	
391.04164	82	
392.09652	196	
392.81654	52	
393.11291	88	
394.11165	860	1+
394.65605	64	
398.13177	134	
399.05005	66	
399.09065	72	
402.09186	96	
403.04565	42	
403.11389	86	
405.13728	92	
406.11080	40	
410.15894	76	
412.17072	80	
412.84143	56	
414.11859	104	
416.08052	296	
418.14239	48	
418.93824	50	
420.09575	144	
420.15323	100	
420.28779	40	
421.07552	74	
421.12184	130	
423.06935	94	
425.06605	52	
428.19544	62	
429.86017	88	
432.13338	74	
435.08968	66	
435.12979	62	
436.08636	84	
438.10950	286	1+
438.21879	36	
440.10627	256	
440.76201	38	
445.11243	126	
446.10409	68	
447.87019	54	
448.83270	124	
460.11151	64	
463.12844	42	
467.81658	92	
467.87379	60	
473.11402	60	
477.15288	76	
478.07296	86	
479.19927	58	
480.10608	68	
481.10968	70	
489.11887	66	
490.13030	48	
491.10668	60	
495.08265	56	
END IONS

###FS:    #m/z: 482.17233 #charge 2+
###MS: 4945
###MSMS: 4946
BEGIN IONS
TITLE=Cmpd 215, +MS2(482.1723), 26.3eV, 42.3min #4946
RTINSECONDS=2539.72
SCANS=4945-4946
PEPMASS=482.17233	494676
CHARGE=2+
202.04178	126	
202.56376	144	
208.02822	94	
215.57236	374	
224.08953	114	
225.08425	58	
231.07345	100	
233.15816	100	
237.11927	126	
242.04195	78	
248.10268	68	
250.04213	104	
250.09602	52	
252.13708	110	
263.10486	136	
267.08550	150	
269.02516	98	
270.04646	54	
270.14634	96	
275.09735	120	
283.13791	94	
284.08991	74	
290.06958	110	
294.07700	40	
295.16662	288	
298.65426	26	
299.13633	644	1+
299.21506	80	
299.94611	32	
305.08473	96	
305.69494	62	
306.08197	78	
311.59171	114	
315.12385	84	
324.11064	64	
325.11281	72	
326.11034	140	
326.15379	96	
327.12810	250	
327.18876	98	
328.28731	26	
336.15181	80	
344.08546	64	
344.97237	108	
345.10878	128	
345.15214	74	
350.88262	92	
351.14048	74	
353.62283	108	
356.13329	112	
363.10412	88	
365.06800	104	
367.48260	26	
368.86158	30	
369.62264	98	
371.62062	86	
377.11830	126	
378.13609	466	
378.93091	46	
382.10469	54	
382.18357	80	
384.14236	94	
385.07906	52	
386.14608	70	
388.09894	100	
388.14556	76	
389.85517	62	
394.13390	76	
399.00155	176	
403.12095	54	
403.77495	118	
404.11510	788	1+
404.18553	82	
404.22815	96	
405.38008	20	
406.19450	56	
408.83361	106	
409.10300	22	
412.20169	102	
414.84321	24	
415.66827	238	
415.83679	32	
416.32296	110	
420.65423	98	
421.16536	84	
422.08065	76	
422.12848	186	
423.13304	86	
425.30345	26	
425.59877	24	
425.83393	42	
427.18606	58	
428.65972	24	
428.83632	30	
428.87343	46	
429.17913	88	
430.15170	134	
431.12896	80	
434.75443	24	
437.14061	80	
438.85791	54	
439.05359	50	
439.11498	110	
441.14684	46	
442.92168	82	
444.81444	68	
446.86483	90	
446.91479	66	
447.95224	46	
450.18582	80	
450.79666	56	
451.65098	34	
452.65011	108	
457.14696	66	
458.13579	86	
459.83117	70	
462.11853	70	
463.85939	70	
464.85578	48	
473.96702	20	
474.65865	164	
474.70709	82	
474.79447	134	
475.15139	138	
478.19064	92	
481.26381	94	
481.80015	110	
482.66768	24	
482.70839	32	
483.12662	80	
484.12708	78	
487.16887	98	
488.17931	82	
493.16841	78	
501.12663	44	
502.11038	318	1+
502.12797	82	
504.01478	30	
507.62313	24	
508.23026	74	
510.15511	62	
518.39106	62	
519.13919	74	
520.14027	48	
524.16506	66	
536.19242	54	
564.17208	82	
580.15849	118	
588.21964	116	
594.20259	104	
641.26681	48	
668.20112	54	
747.27305	38	
849.30125	362	1+
874.33637	824	1+
946.30955	322	1+
END IONS

###FS:    #m/z: 475.17973 #charge 1+
###MS: 4945
###MSMS: 4947
BEGIN IONS
TITLE=Cmpd 216, +MS2(475.1797), 26.0eV, 42.3min #4947
RTINSECONDS=2539.76
SCANS=4945,4947
PEPMASS=475.17973	117442
CHARGE=1+
202.07922	106	
216.09581	118	
221.08528	102	
225.03799	86	
230.12791	64	
238.11565	304	
247.10554	70	
248.09120	96	
248.14380	86	
252.14098	98	
252.27711	46	
254.07223	82	
254.13515	34	
255.11616	84	
262.09936	92	
262.13227	84	
263.05228	48	
265.10297	64	
265.20891	138	
265.30531	20	
266.12546	138	
266.99456	94	
268.11249	92	
272.08695	32	
277.07339	74	
278.10251	100	
280.38559	22	
280.53754	40	
280.99313	26	
281.11789	56	
282.98605	26	
283.09151	74	
283.13696	106	
284.07642	66	
285.00723	58	
286.87924	48	
293.09665	78	
295.09930	148	
295.14017	94	
298.06260	74	
298.11266	54	
299.07766	96	
299.13397	570	
299.31729	28	
299.68046	20	
300.09379	70	
300.13657	260	
301.11507	86	
310.13188	86	
313.98212	36	
316.04854	62	
319.97109	120	
322.07411	84	
322.14812	24	
327.12327	96	
328.13949	50	
331.09994	66	
340.20381	58	
345.13140	48	
354.97428	98	
356.06393	78	
357.04038	80	
360.25920	30	
362.16553	96	
363.11508	38	
363.16060	120	
364.15735	116	
365.19777	118	
368.55766	34	
380.16227	90	
381.15412	24	
382.15250	94	
383.14418	68	
384.14788	120	
388.14118	548	1+
390.17066	92	
391.15140	74	
395.94975	60	
400.16817	76	
402.14037	74	
404.56713	32	
405.16994	60	
406.14832	130	
407.16241	124	
408.13701	210	
408.76258	36	
409.12058	120	
409.53992	44	
410.25081	20	
414.16934	102	
414.92045	82	
416.16976	90	
418.18394	42	
419.83012	50	
427.14766	90	
427.56957	40	
428.17234	66	
428.23967	52	
435.14701	66	
445.14483	84	
445.20611	72	
448.13052	100	
450.79815	40	
459.16054	72	
460.46406	30	
463.24584	34	
464.17850	128	
473.17710	60	
END IONS

###FS:    #m/z: 482.17210 #charge 2+
###MS: 4948
###MSMS: 4949
BEGIN IONS
TITLE=Cmpd 217, +MS2(482.1721), 26.3eV, 42.3min #4949
RTINSECONDS=2540.36
SCANS=4948-4949
PEPMASS=482.17210	510316
CHARGE=2+
154.05659	18	
172.24552	18	
193.56687	112	
202.56642	204	
205.10967	154	
215.57843	356	
216.06925	258	
224.09907	228	
235.05406	112	
242.07450	94	
242.92480	50	
245.09531	62	
251.56531	28	
252.14443	66	
252.60189	150	
253.06549	148	
256.04876	106	
256.17417	18	
261.07723	78	
263.02411	72	
263.40527	28	
264.07359	48	
264.12897	66	
265.61146	62	
266.03599	70	
266.13790	92	
268.05279	158	
269.04526	78	
270.14522	90	
273.06248	98	
290.04755	88	
299.13265	506	1+
304.77763	36	
308.05313	24	
309.14918	122	
313.12709	146	
319.11744	158	
321.61709	136	
325.11236	78	
326.09478	194	
326.14588	94	
327.12451	62	
328.14469	96	
328.82660	88	
333.15392	58	
335.06980	62	
336.09973	102	
336.13288	66	
339.62260	116	
341.10934	86	
350.08308	76	
350.87910	108	
354.64202	18	
358.08795	54	
359.09624	58	
360.28711	18	
362.12834	70	
363.12494	64	
364.11451	96	
366.24253	120	
368.89156	64	
369.09409	56	
369.62719	54	
371.63554	100	
378.13615	482	1+
379.25196	74	
387.10248	84	
388.10881	36	
388.23099	34	
390.15976	70	
391.15806	98	
392.15517	90	
398.15416	112	
402.14009	102	
403.62209	30	
403.80073	18	
403.85257	82	
404.11647	628	1+
410.21679	62	
422.13135	206	
424.13521	80	
425.14681	106	
428.85175	108	
429.19512	96	
430.11641	66	
430.19268	88	
433.12832	66	
436.85861	30	
437.20515	18	
437.75456	40	
438.84297	32	
440.12193	78	
443.18069	46	
446.87090	72	
448.15846	56	
449.33313	60	
453.17017	88	
460.38841	90	
464.89515	18	
465.14340	114	
473.65091	176	
474.25111	38	
475.18815	80	
476.15627	66	
509.16630	74	
519.15491	50	
520.13874	68	
534.15846	56	
536.17225	74	
582.18117	34	
590.31026	18	
592.87791	18	
637.20738	64	
641.21295	88	
641.27009	58	
667.23978	58	
687.21618	22	
712.26698	46	
830.31320	298	1+
874.33484	422	1+
875.33366	312	1+
893.58388	18	
921.35119	78	
921.42467	28	
END IONS

###FS:    #m/z: 475.17978 #charge 1+
###MS: 4948
###MSMS: 4950
BEGIN IONS
[truncated: 1,440,749 more chars]
