# Supplementary material for: Substrate Specificity and Peptide Motif Preferences of β-Lytic and L5 Proteases from Lysobacter spp. Revealed by LC–MS/MS Analysis
Source: Int J Mol Sci. 2025 Sep 4;26(17):8603. doi: 10.3390/ijms26178603 (PMC12429127; doi:10.3390/ijms26178603)
Supplement: Supplementary file 1 [file ijms-26-08603-s001.zip › B3+L5_Slot1-2_1_1864_5.1.201.mgf]

###	D:\Data\results\2024\09\20\B3+L5_Slot1-2_1_1864.d\ProteinAnalysisResults.mgf
###	D:\Data\results\2024\09\20\B3+L5_Slot1-2_1_1864.d\analysis.baf
###	B3+L5_Slot1-2_1_1864.d
###	Instrument: micrOTOF-QII
###	Manufacturer: Bruker
###    B3+L5
###    PeakWidth 5.00, MiniumIntensity 10, S/N 1Apply threshold 0, Threshold 10
###    Retain Residuals no, Create neutrally no,
###    FullScan Parameters: AdductIon (+)+H (-)-H, LowMass 0, HighMass 8000, MaxCharge charge decon 4, MinPeaks 3
###    Perf. isotope decon yes, Max Charge Istopic decon 6, MW agreement 5.00, Abund. cutoff 2.00, Envelope cutoff 75.00
###    MaxRes   Parameters: AdductIon (+)+H (-)-H, LowMass 0, HighMass 8000 
###    Perf. isotope decon yes, Max Charge Istopic decon 6, Abund. cutoff 2.00
###    MSn      Parameters: AdductIon (+)+H (-)-H, LowMass 0, HighMass 8000 
###    Perf. isotope decon yes, Max Charge Istopic decon 4, Abund. cutoff 0.05
###    Global Charge Limit: no 3, Prefer FullScan Result: yes, Export what: 2 (0=non deconv/1=deconv only/2=mixed), NoMSMSSignals: 150, Intensity threshold: 10, NoMSSignals (deconv): 2, NoMSSignals (non-deconv): 2, NormalizeData: no, SingleCharged: yes
###
COM=B3+L5_Slot1-2_1_1864.d
USERNAME=Demo User

###FS:    #m/z: 478.24569 #charge 2+
###MS: 1886
###MSMS: 1887
BEGIN IONS
TITLE=Cmpd 1, +MS2(478.2457), 26.1eV, 16.8min #1887
RTINSECONDS=1006.18
SCANS=1886-1887
PEPMASS=478.24569	56304
CHARGE=2+
216.11005	90	
217.11832	172	
222.44689	38	
223.11247	94	
226.04316	70	
226.11883	72	
227.05148	110	
229.11922	114	
235.00278	98	
235.27714	44	
236.01860	78	
237.13207	124	
240.13359	164	
240.18753	56	
241.16161	90	
244.13262	182	
254.11175	108	
255.15220	240	
255.19273	178	
256.09521	88	
256.15114	140	
259.00671	98	
261.09945	98	
269.02185	96	
269.23693	84	
272.12177	76	
280.16904	92	
280.81890	134	
281.04811	92	
281.12811	96	
283.92687	88	
292.12416	42	
295.10430	42	
299.05869	62	
299.13051	84	
299.15951	84	
300.07641	156	
301.07242	78	
303.18578	44	
310.19340	76	
311.16008	66	
319.30041	74	
325.98521	92	
328.18668	102	
331.88629	94	
332.89158	92	
337.20745	46	
339.21618	44	
340.26682	66	
343.19101	66	
344.19771	88	
345.14007	190	
345.60591	96	
352.88897	94	
356.09762	110	
357.21374	84	
358.22106	78	
361.12659	74	
366.83768	50	
368.22115	180	
368.89316	44	
373.16859	210	
375.92538	38	
378.20457	78	
378.96737	98	
386.85012	72	
386.95848	52	
388.91383	78	
395.15601	104	
395.82456	48	
404.86315	78	
410.28089	56	
416.24369	62	
418.10991	84	
419.26975	46	
421.08477	70	
424.84722	192	
427.29846	40	
428.27874	66	
432.24144	78	
433.84895	60	
435.13152	78	
435.86611	78	
438.19893	78	
439.24179	114	
441.89398	94	
442.18792	98	
442.29541	54	
442.85410	126	
443.82843	52	
450.26963	86	
450.85607	84	
452.83503	90	
454.25182	60	
456.27297	52	
456.30999	82	
456.37491	78	
457.25021	68	
457.63251	38	
458.29534	90	
458.86831	178	
460.20256	422	
460.83508	74	
460.97499	62	
461.87814	122	
468.25297	60	
468.92992	90	
473.22741	74	
478.31385	74	
478.81375	76	
478.88219	78	
480.18876	74	
483.25585	166	
484.26513	98	
486.27217	92	
491.33573	52	
494.24422	48	
495.83387	50	
496.83778	148	
497.83079	76	
513.25298	68	
516.85607	36	
528.25008	62	
531.25009	158	1+
534.25633	98	
538.26344	62	
539.30594	56	
541.25197	86	
545.29002	104	
555.24751	60	
556.27328	54	
559.27433	50	
570.26648	54	
573.45469	96	
574.32368	82	
588.25908	138	
588.34075	48	
611.35264	76	
611.44452	74	
612.36404	64	
616.31036	120	
617.36221	58	
644.32699	52	
644.37626	44	
672.36225	58	
701.32391	68	
739.40845	58	
740.38052	80	
772.44431	78	
800.44802	78	
828.43194	72	
END IONS

###FS:    #m/z: 478.24511 #charge 2+
###MS: 1892
###MSMS: 1893
BEGIN IONS
TITLE=Cmpd 2, +MS2(478.2451), 26.1eV, 16.8min #1893
RTINSECONDS=1008.98
SCANS=1892-1893
PEPMASS=478.24511	65590
CHARGE=2+
206.09292	82	
216.09751	60	
216.14219	122	
217.09187	84	
217.20142	76	
220.10179	72	
226.12381	70	
227.11038	88	
229.11738	208	
233.14740	116	
234.11341	80	
235.01000	100	
237.12942	258	
237.16603	56	
238.13317	152	
239.12272	94	
240.13667	374	1+
240.19922	116	
244.15260	98	
245.15859	80	
255.14400	758	1+
256.17077	108	
257.18092	104	
258.13246	104	
264.82450	44	
265.14946	124	
266.91960	94	
270.11128	86	
271.19977	42	
274.16589	122	
281.19455	72	
284.16518	110	
286.13503	116	
292.09696	82	
296.26661	104	
298.17849	34	
298.27219	92	
299.06070	44	
299.14139	118	
299.18640	42	
302.94203	100	
303.12042	132	
308.90022	78	
315.89417	76	
317.14379	212	
322.96636	34	
325.18139	76	
325.21325	78	
326.13581	70	
327.02420	34	
327.12447	78	
327.16414	280	
327.20924	100	
328.14183	46	
329.22704	70	
330.49447	40	
331.06244	66	
333.18316	80	
337.15022	114	
339.20200	200	
340.18501	88	
345.13929	100	
345.17181	162	
352.86513	96	
355.06851	114	
355.14640	80	
357.21304	54	
368.22722	226	
368.27133	48	
368.86689	44	
371.10876	52	
372.18202	76	
373.08214	48	
373.16876	118	
376.18666	84	
381.18883	56	
384.25630	86	
385.21962	66	
388.15449	126	
390.81615	44	
393.25842	66	
394.63288	40	
397.20178	94	
400.90196	88	
403.82911	84	
405.23338	70	
406.83142	66	
406.90034	36	
409.21350	62	
413.25950	102	
416.21110	34	
417.87450	64	
419.08310	102	
427.17006	82	
428.30363	78	
432.79540	36	
432.90355	96	
438.27058	78	
439.85659	72	
440.89078	70	
441.86521	74	
442.21559	104	
442.25771	64	
442.83772	42	
443.80835	128	
443.86229	98	
450.82723	96	
456.27915	154	
458.28389	82	
460.19912	396	
460.94691	64	
461.16255	44	
461.39164	88	
477.39475	52	
477.84571	132	
490.28246	58	
496.83076	56	
496.95238	38	
504.37875	84	
510.31222	94	
513.24051	94	
515.28808	38	
516.32603	82	
517.26905	36	
519.24142	62	
525.33256	34	
527.30258	72	
542.29611	38	
543.25220	78	
545.29783	82	
546.28065	136	
552.35312	110	
555.26342	76	
568.31578	74	
572.31941	52	
573.28521	64	
574.27337	100	
588.25197	368	1+
589.25424	242	1+
593.40493	66	
594.37450	100	
611.35504	180	1+
611.90468	98	
612.41213	42	
620.22076	52	
642.31131	66	
645.35477	52	
673.37163	64	
675.39159	50	
694.42002	78	
701.34770	216	
722.45295	70	
725.37818	58	
800.43114	36	
829.44328	80	
END IONS

###FS:    #m/z: 478.24547 #charge 1+
###MS: 1902
###MSMS: 1903
BEGIN IONS
TITLE=Cmpd 3, +MS2(478.2455), 26.1eV, 16.9min #1903
RTINSECONDS=1013.89
SCANS=1902-1903
PEPMASS=478.24547	77762
CHARGE=1+
201.12441	82	
207.04420	194	
209.09063	94	
210.12868	92	
215.17471	90	
216.09913	318	
216.23160	86	
221.08481	92	
222.11405	76	
225.05059	92	
226.11568	90	
227.12680	106	
229.11719	246	
231.00589	76	
236.09902	80	
239.09465	108	
240.14046	248	
241.16090	76	
244.13000	484	
245.19167	72	
249.03778	90	
253.13681	138	
255.14642	1148	1+
257.13130	62	
258.15051	56	
259.15810	54	
264.13671	84	
265.13600	78	
268.96900	84	
271.13095	96	
272.12155	90	
280.12907	102	
281.06523	90	
281.11488	116	
281.21218	42	
283.17070	44	
287.99925	120	
291.16164	96	
295.09515	62	
299.05436	140	
299.13579	190	
299.93334	82	
301.05761	74	
308.14214	54	
308.90037	36	
309.11813	116	
309.14999	96	
310.11387	76	
312.15651	58	
317.15132	158	
321.15758	84	
324.15344	86	
326.39087	32	
327.13047	306	1+
328.17038	72	
328.84121	72	
328.99348	68	
329.21660	188	
330.92550	82	
336.90286	82	
337.17307	132	
338.13367	84	
338.91173	38	
339.19655	32	
339.31885	36	
340.19909	88	
343.95010	110	
344.18689	110	
345.16815	254	
346.14787	78	
346.24778	78	
348.84551	68	
350.91411	56	
355.15273	62	
356.06412	52	
357.11524	52	
357.20012	80	
357.21866	108	
360.17924	76	
361.94081	76	
362.16425	86	
362.20334	72	
368.24574	92	
368.29700	98	
369.16825	66	
373.17293	162	
375.23340	72	
383.16453	84	
389.90495	66	
394.15677	74	
395.05758	90	
395.89364	88	
399.07795	42	
399.79694	76	
401.26758	68	
404.74209	46	
405.00836	44	
406.23549	32	
406.90501	52	
407.17437	80	
410.82909	84	
413.21649	32	
418.19620	106	
421.85115	78	
426.23756	48	
428.27603	74	
429.28986	54	
430.94498	50	
439.20991	86	
439.84335	110	
442.19400	70	
442.84769	74	
444.82315	54	
449.24456	106	
451.21730	58	
455.24674	88	
455.54015	86	
456.27887	262	
456.33674	82	
457.30053	154	
458.27493	104	
458.83976	64	
459.23387	54	
459.82657	50	
459.86947	70	
460.19554	282	
460.86684	152	
461.21605	138	
463.24556	70	
473.25175	80	
477.14818	82	
477.25741	72	
478.24693	82	
478.86565	82	
478.90674	54	
479.85965	70	
483.25334	168	
483.37076	54	
END IONS

###FS:    #m/z: 478.24525 #charge 1+
###MS: 1908
###MSMS: 1909
BEGIN IONS
TITLE=Cmpd 4, +MS2(478.2452), 26.1eV, 16.9min #1909
RTINSECONDS=1016.68
SCANS=1908-1909
PEPMASS=478.24525	84918
CHARGE=1+
213.12604	84	
216.09331	62	
216.12018	118	
217.08377	226	
217.14370	64	
217.20575	36	
222.13235	70	
225.04719	162	
225.11690	84	
226.17498	58	
228.76645	32	
229.14053	182	
230.11744	80	
231.46150	50	
236.12689	104	
237.14251	204	
237.21705	90	
238.05067	92	
238.12942	74	
239.25653	32	
240.14368	96	
240.33477	42	
240.96079	40	
241.20305	70	
244.12895	154	
244.22435	84	
247.98034	40	
255.14874	732	1+
256.11612	84	
257.75117	32	
262.21208	80	
266.17659	86	
268.13667	274	1+
270.17358	72	
272.12510	122	
274.09793	72	
276.06132	98	
280.15635	94	
281.09807	74	
283.02419	90	
285.01935	120	
293.01442	74	
298.17549	104	
299.06468	106	
299.13600	224	
300.18397	76	
301.05292	78	
302.22027	72	
309.15800	166	
311.20753	84	
312.20191	172	
313.14143	92	
315.80662	86	
317.14288	90	
317.20846	58	
320.10961	44	
321.80833	76	
322.19852	68	
323.18008	78	
326.74677	32	
327.13380	236	
328.18338	212	
329.23092	98	
330.22796	86	
334.34516	66	
337.15090	88	
338.13072	72	
340.18912	64	
343.20023	100	
344.19797	74	
345.14982	76	
345.21150	72	
345.88407	38	
346.18840	80	
353.18654	54	
355.16606	172	
357.21654	238	
362.16348	114	
362.88025	50	
363.20402	84	
368.23234	172	
370.11394	122	
371.24112	86	
372.81044	70	
378.85850	80	
382.15705	58	
382.90933	56	
387.85800	94	
388.16580	68	
388.49888	32	
388.99092	34	
395.18828	62	
399.07693	48	
399.78653	50	
401.78865	76	
410.31179	50	
410.92048	114	
411.24934	104	
414.87806	54	
417.23030	44	
422.86597	76	
424.13633	68	
424.92111	66	
425.17185	36	
432.84294	138	
432.95175	66	
435.05328	56	
439.86373	64	
441.24188	100	
441.79920	138	
441.89960	120	
442.18339	76	
442.80473	78	
444.39262	94	
449.27272	38	
453.84853	48	
455.89731	96	
456.27656	140	
456.34168	68	
456.40680	72	
457.30651	108	
457.46196	46	
458.24565	116	
458.86949	92	
460.20787	334	1+
460.87196	84	
461.27345	82	
468.24191	80	
470.83772	88	
472.24689	82	
472.85131	100	
473.23948	182	
477.24604	50	
477.87737	40	
478.27309	114	
478.83752	84	
483.25363	382	
END IONS

###FS:    #m/z: 478.24529 #charge 2+
###MS: 1914
###MSMS: 1915
BEGIN IONS
TITLE=Cmpd 5, +MS2(478.2453), 26.1eV, 17.0min #1915
RTINSECONDS=1019.43
SCANS=1914-1915
PEPMASS=478.24529	92596
CHARGE=2+
199.14393	54	
201.12774	84	
206.03385	102	
212.09967	84	
216.10398	140	
217.07778	138	
217.12497	100	
220.11351	82	
222.11986	52	
226.08045	122	
226.11523	98	
226.18228	142	
227.03965	78	
227.29026	90	
229.01127	84	
229.11651	192	
237.15465	102	
239.09342	86	
240.14023	88	
241.10415	60	
243.09870	94	
244.13581	86	
244.16593	112	
244.43056	90	
245.12864	84	
247.27903	78	
255.14748	818	
256.11939	106	
256.16969	52	
258.12128	172	
258.16008	84	
259.10802	118	
260.18346	106	
261.18459	74	
264.13249	56	
270.11214	70	
272.11867	104	
292.14339	68	
293.14511	70	
299.06049	220	
299.13229	206	1+
300.18949	90	
302.99250	90	
307.23056	106	
308.89560	50	
309.15200	108	
314.83024	76	
315.11085	54	
317.13848	140	
321.15752	102	
327.15152	82	
328.19610	212	
328.71665	58	
328.97457	122	
329.26905	88	
342.16013	60	
343.19488	208	
345.13489	164	
345.17255	140	
347.15200	80	
349.06174	86	
355.16682	190	
356.15210	134	
357.20896	106	
358.20761	68	
362.16630	126	
364.89953	98	
365.19866	60	
368.23028	210	
369.25988	62	
373.16386	296	1+
381.72255	112	
383.14985	72	
387.77879	98	
389.15194	76	
389.23425	54	
397.13290	66	
402.10364	96	
404.87268	94	
407.22349	70	
408.31979	70	
416.21639	66	
417.54193	56	
418.09327	60	
421.81866	58	
424.18546	56	
424.22740	84	
427.19014	64	
428.29596	184	
442.19147	52	
442.27467	84	
442.83397	82	
442.94897	72	
443.81846	72	
444.23892	94	
452.91904	74	
455.25215	66	
456.29046	134	
458.26188	82	
458.34634	84	
459.13202	114	
460.20742	182	
460.27795	238	
460.86658	156	
461.19860	200	
470.15402	80	
477.25333	76	
478.26993	52	
479.83868	104	
479.88232	64	
483.25922	218	
484.26635	202	
486.25571	126	
487.25360	56	
491.25836	54	
495.81744	78	
495.88695	54	
515.31152	90	
517.20440	54	
520.21263	74	
527.40627	52	
542.24054	74	
545.28045	142	1+
553.22354	78	
555.27712	214	
566.42071	58	
570.25229	144	
573.24121	54	
573.31002	74	
573.35612	56	
574.29779	108	
583.28245	70	
585.31768	154	
588.10112	68	
588.26079	244	
588.34386	96	
590.27463	50	
594.37606	82	
607.36487	64	
611.35936	306	1+
619.39088	222	
642.35698	100	
642.48955	56	
644.35146	58	
671.32386	72	
672.37274	138	
673.35328	82	
676.39582	74	
701.36275	154	
703.34863	82	
722.37021	102	
723.37883	70	
740.42879	132	
827.39530	60	
831.71407	198	1+
END IONS

###FS:    #m/z: 478.24531 #charge 2+
###MS: 1917
###MSMS: 1918
BEGIN IONS
TITLE=Cmpd 6, +MS2(478.2453), 26.1eV, 17.0min #1918
RTINSECONDS=1020.62
SCANS=1917-1918
PEPMASS=478.24531	89636
CHARGE=2+
203.10038	58	
209.13927	200	
211.02253	106	
216.10928	144	
217.09129	144	
217.12421	104	
220.11068	58	
221.10073	76	
222.08630	128	
222.13027	200	
223.10140	84	
224.06228	62	
226.05962	124	
226.11475	110	
227.11979	112	
228.05390	106	
229.12051	438	
234.10094	96	
237.13385	132	
240.12959	332	
240.20015	86	
242.01852	128	
242.10833	70	
243.13553	96	
243.17655	88	
244.12825	362	1+
246.11626	96	
253.12900	92	
254.12846	102	
255.06288	66	
255.14502	964	
256.09182	70	
256.16479	96	
258.14616	82	
258.21322	94	
264.10395	104	
265.12868	118	
268.13876	112	
276.26122	64	
281.17681	104	
282.15381	98	
283.12624	88	
283.17766	74	
284.18640	98	
286.12145	102	
288.11825	58	
292.13973	88	
292.98011	74	
295.07013	82	
297.15205	70	
298.13553	68	
299.06345	136	
299.13021	116	
301.05284	82	
301.25878	76	
309.14822	70	
310.18456	72	
311.20178	68	
311.29416	84	
312.21445	80	
317.14239	76	
321.88604	78	
323.17407	60	
327.12693	260	
328.18987	166	
328.24932	82	
329.22103	102	
333.00012	56	
337.88818	102	
338.14981	84	
340.20989	74	
343.28678	80	
344.18864	102	
344.97119	120	
345.13422	78	
346.08946	66	
346.22640	102	
350.96251	82	
353.21237	126	
354.15426	64	
355.06301	96	
355.15696	162	
356.05395	60	
356.14165	66	
356.22750	70	
357.15046	58	
357.21146	170	
357.25479	98	
358.20689	64	
362.82829	74	
368.17183	116	
368.23124	78	
370.12786	56	
373.17124	168	
378.85364	58	
379.83124	82	
382.88183	76	
383.14475	98	
385.20785	88	
393.24915	84	
407.16920	56	
412.96621	82	
414.22230	90	
414.86885	154	
426.11577	62	
428.28864	84	
431.81680	88	
434.23871	84	
437.24626	66	
437.43428	60	
440.23989	86	
440.87315	146	
441.81663	84	
442.20404	128	
442.84336	98	
444.20440	100	
455.22544	74	
456.27975	306	
456.37365	76	
456.44112	106	
457.27788	128	
458.24873	84	
459.26926	72	
459.79741	130	
460.21273	414	1+
461.83377	82	
468.23630	64	
472.29088	68	
472.35387	104	
477.85431	58	
483.25968	312	1+
495.82728	278	
499.29072	66	
502.54540	56	
514.26124	76	
516.29543	58	
518.21379	58	
531.27297	80	
540.31788	64	
570.22888	70	
570.27869	108	
571.23822	64	
585.29557	110	
588.26083	318	1+
611.34369	166	
611.41812	90	
611.47524	60	
624.17173	64	
644.35570	86	
667.28812	84	
677.37077	58	
701.33355	196	
759.36042	132	1+
827.42827	86	
830.69257	56	
END IONS

###FS:    #m/z: 478.24638 #charge 2+
###MS: 1923
###MSMS: 1924
BEGIN IONS
TITLE=Cmpd 7, +MS2(478.2464), 26.1eV, 17.1min #1924
RTINSECONDS=1023.44
SCANS=1923-1924
PEPMASS=478.24638	96268
CHARGE=2+
201.12805	98	
213.10808	102	
216.09900	174	
217.10096	164	
217.15490	88	
219.14483	92	
221.18213	72	
222.12440	110	
226.11896	198	
227.04898	96	
227.08333	108	
227.11670	116	
229.14922	64	
230.12543	138	
234.10097	104	
237.13603	474	
239.09313	78	
240.13602	628	1+
242.15003	84	
243.09384	70	
244.13960	298	
250.19053	86	
251.20567	80	
254.12681	126	
255.14542	960	
256.16367	74	
257.17542	80	
258.14323	136	
262.02440	96	
267.17210	92	
269.14008	76	
273.03607	80	
275.09858	108	
280.14728	156	
281.06107	84	
281.12766	102	
281.19937	92	
282.13793	68	
282.30097	64	
284.10207	94	
286.17510	68	
287.80328	88	
295.11017	72	
299.06065	196	
299.13047	84	
300.14747	84	
304.90760	74	
306.10506	108	
308.23475	64	
310.13439	86	
314.10943	98	
317.14594	88	
319.85145	94	
320.12808	78	
321.22459	76	
323.19938	130	
327.13686	332	1+
329.13200	90	
329.23609	96	
329.30383	76	
331.12096	88	
338.89745	90	
339.19862	168	
340.14576	86	
340.20414	78	
343.18017	114	
344.19209	82	
345.17024	88	
346.17292	88	
347.95917	96	
350.17030	88	
354.17622	248	1+
355.06401	60	
358.15784	84	
368.22873	190	
369.25637	68	
369.30563	98	
373.16126	216	
373.23803	74	
374.18175	96	
381.17239	88	
394.26499	168	
399.19191	84	
399.79089	84	
401.16263	84	
404.05395	82	
408.09891	66	
411.26627	104	
413.19161	120	
415.86865	86	
422.23489	64	
428.29673	156	
429.30686	126	
430.08438	78	
430.21886	82	
438.18609	118	
439.83739	66	
442.20305	60	
443.20309	88	
443.86908	166	
444.20572	64	
456.27984	234	
458.16505	106	
458.86321	106	
460.20713	462	1+
460.88370	74	
460.94617	68	
465.25299	70	
468.24102	128	
468.87247	82	
473.23368	118	
474.76726	74	
477.86598	78	
478.21647	72	
478.92212	96	
479.25603	72	
483.25319	454	1+
485.31257	78	
488.19040	104	
495.83316	116	
497.84048	116	
516.28368	70	
520.23205	68	
523.24815	72	
525.23210	62	
526.23721	146	
533.32675	66	
539.30536	60	
541.36704	80	
545.28810	118	
550.35006	92	
555.32783	64	
559.33128	156	
570.28508	86	
573.28798	128	
575.30034	96	
585.33126	78	
586.49690	86	
587.34122	96	
588.27122	158	
589.26263	130	
589.34101	90	
589.89683	74	
592.31039	74	
611.35287	324	1+
642.29735	104	
653.30658	128	
654.34675	64	
672.34534	66	
673.37479	140	
683.43847	70	
701.33978	368	1+
723.34432	72	
740.40282	234	1+
746.40876	76	
800.46492	86	
801.40068	126	
827.42013	120	
END IONS

###FS:    #m/z: 478.24526 #charge 2+
###MS: 1930
###MSMS: 1931
BEGIN IONS
TITLE=Cmpd 8, +MS2(478.2453), 26.1eV, 17.1min #1931
RTINSECONDS=1026.78
SCANS=1930-1931
PEPMASS=478.24526	102930
CHARGE=2+
150.41199	192	
209.11164	72	
209.16201	70	
210.09045	146	
213.13074	120	
216.10685	110	
217.08612	156	
217.16367	98	
219.12153	116	
220.10964	130	
222.10045	82	
225.10577	70	
226.04094	102	
226.12996	118	
227.09133	66	
229.11712	274	
237.12997	474	
239.10318	84	
240.13560	496	1+
241.09176	96	
242.10080	72	
244.13388	364	
249.13819	132	
253.16424	144	
254.12414	74	
255.15035	1230	1+
257.09969	90	
258.14733	72	
258.17472	104	
259.14929	100	
265.12738	74	
265.68979	194	
270.11236	210	
270.18503	176	
272.12781	144	
273.13564	66	
278.19436	82	
282.10988	92	
290.07075	90	
295.16934	72	
295.89011	126	
298.09082	70	
298.13967	100	
299.06054	462	1+
299.13752	230	
300.98042	98	
301.13161	126	
309.16604	84	
311.12465	66	
315.14031	236	1+
315.19892	128	
320.21727	92	
322.18028	80	
325.18700	118	
327.12370	252	1+
328.18536	170	
329.15579	66	
329.22667	90	
331.05830	76	
335.96365	108	
339.23530	88	
340.20205	100	
343.19346	84	
343.26296	80	
344.20237	114	
345.14199	180	
346.18390	86	
355.16778	78	
355.20067	90	
357.22048	124	
358.21372	148	
362.16828	74	
363.19376	104	
364.17037	74	
367.25537	106	
368.22308	316	1+
368.29712	82	
368.80612	98	
369.12494	98	
369.37713	80	
373.16619	84	
376.23564	68	
377.21429	82	
378.24159	76	
378.67530	84	
381.03426	86	
386.22873	104	
395.20320	88	
396.89873	72	
397.84569	80	
399.80127	76	
403.95957	98	
407.15512	94	
407.23947	68	
412.85449	104	
414.80356	108	
416.85537	82	
422.80632	84	
428.29403	86	
432.20060	100	
434.24090	90	
442.20156	330	1+
443.16560	120	
450.03918	70	
450.38151	76	
451.25066	78	
454.78337	88	
456.28237	226	1+
457.21755	106	
459.33211	92	
459.92672	76	
460.20822	390	
460.86114	72	
461.20514	196	
468.24367	66	
470.25592	98	
472.25229	90	
473.24799	82	
478.30288	66	
478.86017	110	
479.25066	94	
483.20837	72	
483.25990	430	
483.34144	120	
484.24075	66	
495.22110	74	
496.82310	86	
497.07298	68	
515.31150	86	
545.29781	98	
556.28649	88	
559.30650	104	
560.26240	104	
570.25845	142	
571.24536	88	
573.31720	122	
588.25809	540	1+
588.33460	86	
588.40483	102	
603.36083	70	
605.27828	82	
611.35762	234	
611.56095	116	
612.35236	198	
612.65267	66	
615.30181	80	
615.36424	72	
640.68147	106	
654.31832	130	
672.37442	88	
688.33718	80	
701.34254	228	
701.44749	68	
716.46824	76	
723.39909	70	
770.40279	82	
772.41107	128	
800.41189	68	
827.48186	66	
END IONS

###FS:    #m/z: 478.24482 #charge 2+
###MS: 1937
###MSMS: 1938
BEGIN IONS
TITLE=Cmpd 9, +MS2(478.2448), 26.1eV, 17.2min #1938
RTINSECONDS=1030.11
SCANS=1937-1938
PEPMASS=478.24482	108936
CHARGE=2+
167.32977	98	
209.11189	112	
213.09978	114	
216.11211	130	
217.07942	182	
220.14536	108	
221.07963	228	
221.13127	120	
222.14516	104	
225.06072	110	
225.98947	64	
226.13242	146	
227.12016	72	
227.16729	104	
229.13975	148	
231.01718	72	
234.10990	86	
237.16291	94	
240.13951	324	
241.13526	190	
243.48792	106	
244.12766	470	
249.18715	78	
251.22216	72	
253.01960	98	
254.11896	114	
255.14686	1422	1+
264.10798	90	
265.12506	76	
267.11637	70	
268.98562	96	
276.00918	122	
279.13763	96	
281.13646	126	
282.14591	96	
282.18025	74	
288.12831	162	
289.21208	70	
295.97657	82	
297.08916	60	
297.92155	72	
299.01213	88	
299.13462	238	
300.06495	140	
300.11160	84	
301.05787	106	
304.88878	110	
306.88656	62	
307.15692	84	
308.95600	66	
312.19859	66	
313.15021	62	
316.97408	74	
317.15447	74	
327.13130	200	
328.18671	102	
329.21804	86	
334.99268	64	
335.15754	94	
336.16285	96	
338.14972	68	
339.20669	74	
340.14645	84	
345.17025	72	
348.16964	70	
353.90065	92	
354.92946	104	
355.19281	80	
356.15687	88	
357.22126	212	
357.61640	106	
357.93863	104	
371.09549	104	
371.92361	110	
373.17108	306	1+
376.15902	72	
396.10334	62	
401.19359	120	
401.79307	94	
406.29685	78	
406.93766	104	
410.29700	90	
413.81707	102	
416.87109	80	
421.30628	72	
421.85578	64	
423.26594	98	
427.23005	74	
429.31495	68	
429.36610	102	
432.86183	74	
433.11696	126	
438.27886	64	
439.11032	128	
439.83195	88	
440.42057	114	
441.79506	160	
442.18086	290	
442.82695	64	
453.18131	90	
456.27541	314	1+
458.28483	88	
460.19974	336	
460.86702	74	
461.19761	166	
462.82698	76	
469.23866	76	
470.20523	76	
473.23779	146	
474.28088	78	
479.22430	206	1+
483.25688	682	1+
483.34121	90	
488.25975	84	
495.83035	120	
495.89757	96	
496.82505	116	
507.29568	134	
512.34660	62	
516.25627	90	
535.78579	70	
539.30658	66	
545.29317	180	
552.23158	80	
554.23295	62	
559.28180	84	
561.26980	68	
561.34602	104	
570.25831	64	
573.30812	116	
574.27847	84	
576.36558	78	
585.32735	86	
587.41233	90	
587.82606	78	
588.26428	450	1+
588.31464	86	
588.36150	90	
592.26686	82	
609.29087	74	
611.35131	196	
616.39008	72	
626.30584	72	
628.33953	88	
637.30949	90	
644.37662	68	
645.89045	68	
672.34321	292	1+
680.48273	66	
701.46285	80	
702.36663	62	
702.47869	92	
722.43091	74	
740.42964	68	
740.77710	74	
827.45707	90	
828.44677	86	
END IONS

###FS:    #m/z: 487.22647 #charge 2+
###MS: 2009
###MSMS: 2010
BEGIN IONS
TITLE=Cmpd 10, +MS2(487.2265), 26.5eV, 17.8min #2010
RTINSECONDS=1068.07
SCANS=2009-2010
PEPMASS=487.22647	61590
CHARGE=2+
157.28145	74	
190.05717	80	
197.10484	94	
207.09638	172	
208.07497	326	
208.12985	88	
208.94201	36	
209.09322	108	
210.07781	98	
212.09930	386	1+
215.97929	56	
216.10059	98	
223.06124	38	
224.81347	32	
225.10056	3956	1+
225.31418	34	
225.47271	34	
225.79124	34	
227.31332	42	
228.13261	72	
229.03791	50	
229.13284	84	
230.11278	110	
234.14482	70	
240.14307	80	
244.15954	74	
245.16078	104	
249.12580	58	
250.91916	34	
257.13746	350	
257.22302	68	
258.70352	44	
261.15608	38	
273.11813	324	1+
278.69386	100	
285.12912	192	
286.12721	138	
305.11809	48	
308.15719	78	
313.14715	78	
314.14991	72	
314.84949	46	
315.00416	88	
321.13322	124	
326.15736	126	
328.16956	58	
331.16416	78	
332.11071	124	
336.91311	84	
337.12691	92	
338.13929	72	
341.10535	94	
342.16312	80	
346.23611	104	
349.16389	92	
350.88039	68	
351.90893	74	
354.06355	32	
354.18301	74	
355.16750	84	
359.16272	142	
368.89207	244	
370.86609	104	
372.16744	1370	1+
372.94305	42	
374.18076	96	
384.19795	72	
386.89598	56	
391.18828	98	
400.16832	38	
410.19200	156	
410.86520	86	
412.83698	48	
421.75962	38	
423.22616	62	
426.88257	54	
428.17307	154	
428.85330	296	1+
428.94630	102	
429.30933	120	
432.80909	52	
441.19190	42	
444.83478	84	
446.26668	36	
446.86587	366	
448.13784	88	
448.84496	52	
450.86003	72	
452.88446	74	
454.14906	148	
456.90623	86	
458.14199	80	
458.81258	92	
463.84224	54	
464.89083	80	
467.96539	88	
470.34627	44	
470.84935	74	
478.23971	96	
484.86550	86	
486.49781	110	
487.22973	106	
487.36422	78	
487.57134	52	
488.21564	70	
488.31426	42	
491.88216	48	
504.87503	44	
505.23931	90	
505.43298	48	
506.24308	68	
516.20633	36	
565.92354	92	
567.24645	108	
585.26892	72	
586.27356	40	
602.29306	1136	1+
612.29356	42	
686.57502	42	
687.42841	52	
709.35701	112	
749.36910	282	
749.46791	60	
751.37976	84	
760.34624	46	
END IONS

###FS:    #m/z: 387.17986 #charge 2+
###MS: 2251
###MSMS: 2252
BEGIN IONS
TITLE=Cmpd 11, +MS2(387.1799), 23.0eV, 20.0min #2252
RTINSECONDS=1196.94
SCANS=2251-2252
PEPMASS=387.17986	59582
CHARGE=2+
207.08575	104	
207.83827	34	
208.07576	246	1+
209.16444	70	
211.27095	34	
211.90365	110	
213.09446	94	
216.11029	100	
218.13495	86	
222.10004	90	
224.10101	72	
224.13636	100	
225.09950	826	1+
230.11684	378	
232.11581	68	
235.08104	50	
239.14567	54	
242.11948	84	
245.12677	52	
249.16588	40	
257.13373	222	
257.17512	98	
260.10950	128	
260.14899	72	
262.63650	74	
265.13095	116	
266.31291	78	
267.08431	168	
267.11589	86	
269.14561	100	
271.09625	108	
272.13396	64	
274.10082	38	
274.86052	106	
278.12242	308	
278.16298	86	
281.14036	84	
285.13731	224	
286.13638	116	
286.92466	88	
287.03031	78	
288.16149	82	
289.01833	68	
294.13915	96	
296.13164	938	1+
296.18991	106	
301.11129	90	
303.14223	74	
304.14433	50	
306.10822	88	
307.04627	106	
308.02195	64	
308.15060	72	
308.23504	120	
309.13839	70	
310.90966	80	
314.13205	92	
319.10763	86	
321.90023	74	
323.86712	122	
324.14246	72	
327.15103	196	
328.97397	102	
329.95046	102	
333.18850	72	
336.17632	38	
341.23911	84	
345.16719	78	
350.15609	104	
351.17721	374	1+
352.03077	84	
354.15278	102	
355.14568	42	
359.14062	70	
360.16295	84	
369.21252	48	
371.66500	48	
372.15977	580	
372.58944	38	
373.16608	276	
375.24199	38	
376.96815	68	
377.18155	184	
377.22743	116	
378.18536	112	
379.17223	216	
381.68740	32	
381.80292	100	
385.17182	78	
386.85137	94	
387.24024	70	
387.31878	92	
388.42030	44	
395.26618	66	
397.18346	36	
398.17959	84	
400.16084	80	
401.16084	80	
410.17541	150	
415.21331	364	1+
443.20285	70	
444.19022	194	
444.28507	82	
459.19454	52	
465.19000	62	
480.43529	82	
481.25671	118	
482.31154	38	
483.20663	70	
490.20619	86	
500.24497	100	
508.21059	92	
508.48422	48	
511.31365	72	
513.28067	58	
516.24507	156	
517.25030	106	
526.22169	74	
527.22904	48	
529.35339	64	
532.26168	34	
544.32795	74	
560.32832	98	
596.30822	36	
601.30145	74	
604.31199	44	
638.26726	74	
673.32890	62	
END IONS

###FS:    #m/z: 387.17942 #charge 1+
###MS: 2275
###MSMS: 2276
BEGIN IONS
TITLE=Cmpd 12, +MS2(387.1794), 23.0eV, 20.2min #2276
RTINSECONDS=1209.35
SCANS=2275-2276
PEPMASS=387.17942	89572
CHARGE=1+
164.87092	100	
207.06573	70	
208.08632	164	
213.09179	130	
215.08834	94	
217.13805	182	
224.83314	50	
225.10061	820	1+
225.15256	158	
225.20605	80	
230.11402	752	1+
231.18023	94	
234.12874	166	
235.08437	72	
240.11722	112	
241.10783	48	
242.11644	114	
245.16409	106	
246.98878	52	
247.07167	78	
249.11390	196	
252.14710	72	
253.11016	50	
254.10679	66	
257.13748	100	
258.14953	96	
258.18690	96	
258.93732	44	
260.11915	52	
261.10887	96	
266.12450	70	
268.13437	84	
269.13669	68	
278.13101	442	1+
282.83264	92	
285.13131	342	
286.16911	122	
290.12292	106	
292.13519	168	
294.12192	54	
296.13197	1832	1+
296.19808	142	
298.06195	90	
298.16687	48	
298.23857	44	
299.15091	108	
301.09401	88	
301.39035	50	
303.13952	120	
303.18039	58	
306.13207	88	
308.14532	52	
309.81267	52	
315.00616	74	
321.16646	90	
322.09920	62	
322.15033	72	
324.11256	86	
324.15053	86	
325.04480	74	
325.13593	48	
327.10889	110	
328.16301	102	
336.15637	94	
342.16764	80	
344.88584	34	
345.14188	82	
346.93342	78	
351.20415	140	
352.13448	104	
352.17660	170	
353.16832	92	
354.15111	68	
360.15160	134	
360.98901	98	
361.16449	52	
364.89728	74	
365.18750	86	
368.14590	60	
368.86598	146	
369.18388	290	
370.87138	110	
371.19329	72	
372.16840	236	
372.34363	74	
372.91892	32	
373.17081	176	
373.21663	126	
377.18278	74	
378.19822	114	
379.20574	108	
383.16422	88	
386.89023	62	
END IONS

###FS:    #m/z: 387.17938 #charge 2+
###MS: 2289
###MSMS: 2290
BEGIN IONS
TITLE=Cmpd 13, +MS2(387.1794), 23.0eV, 20.3min #2290
RTINSECONDS=1216.42
SCANS=2289-2290
PEPMASS=387.17938	110744
CHARGE=2+
147.93872	190	
148.03792	42	
182.75171	34	
197.10759	116	
205.06771	150	
209.12017	90	
211.16653	94	
212.13769	72	
212.91084	32	
213.09587	162	
213.14548	46	
213.19373	94	
217.12674	78	
219.11269	42	
221.10045	76	
225.09884	1494	1+
225.86582	38	
226.17556	26	
226.39661	26	
230.11563	878	1+
234.13474	170	
234.95279	120	
242.14359	106	
246.12856	58	
247.12967	82	
249.12912	70	
253.13576	80	
257.14620	84	
260.10882	226	
260.17723	68	
262.04535	54	
263.13502	60	
265.06248	80	
267.11120	82	
269.13993	78	
274.90908	102	
278.13691	150	
279.10955	78	
279.17968	40	
283.84758	28	
285.13392	280	1+
285.18429	80	
285.21804	100	
289.17052	80	
291.67432	32	
293.01000	30	
293.50896	54	
296.13041	944	1+
296.78982	34	
296.83858	32	
297.08790	56	
299.09561	92	
307.11038	128	
308.12630	92	
310.90095	124	
313.16756	92	
317.16840	82	
323.14884	118	
324.13660	152	
324.18377	76	
326.05746	28	
326.23583	36	
327.15663	60	
329.02400	74	
329.85555	64	
335.95472	82	
338.13349	78	
340.14092	80	
346.89548	106	
350.80869	134	
351.17778	312	
352.16125	72	
354.14642	126	
356.04767	34	
357.43057	52	
358.13096	56	
359.26478	66	
360.16680	84	
362.33188	52	
368.89024	98	
368.93184	110	
369.19246	202	
371.70435	54	
372.16190	830	1+
373.86023	38	
374.17996	90	
377.17590	590	1+
378.88331	144	
379.16325	216	
380.22409	94	
383.09714	92	
386.31028	60	
397.19052	150	
398.18612	86	
400.16149	84	
401.16655	68	
410.18977	76	
415.21952	66	
416.22351	148	
443.20309	346	1+
443.30010	124	
469.27680	84	
471.23025	76	
473.20941	90	
474.87237	26	
481.27087	56	
484.18833	112	
495.19542	66	
498.23803	78	
502.86067	66	
509.07693	98	
516.25002	172	
517.28415	60	
526.25120	74	
545.24215	126	
551.36181	26	
601.27692	62	
602.30095	78	
642.29359	42	
650.25360	46	
672.29991	54	
END IONS

###FS:    #m/z: 387.17930 #charge 2+
###MS: 2291
###MSMS: 2292
BEGIN IONS
TITLE=Cmpd 14, +MS2(387.1793), 23.0eV, 20.3min #2292
RTINSECONDS=1217.06
SCANS=2291-2292
PEPMASS=387.17930	106740
CHARGE=2+
194.74932	34	
200.13166	76	
203.09072	128	
207.08121	108	
208.06411	120	
208.08922	222	
211.16836	92	
212.19406	90	
213.11492	104	
214.08523	374	1+
214.18562	86	
215.14315	86	
217.09250	68	
217.13987	80	
225.09977	1306	1+
225.19941	110	
226.16955	64	
230.05566	50	
230.11716	932	1+
230.18019	88	
234.13207	118	
235.08154	74	
237.12980	38	
240.10571	116	
242.12722	56	
245.12959	218	
248.10894	86	
248.14180	76	
248.28382	36	
251.04323	88	
253.08953	70	
253.13572	82	
254.12667	114	
257.14199	254	1+
258.94555	70	
259.18016	56	
260.11001	312	1+
266.12295	94	
266.50997	84	
268.14008	122	
269.20099	48	
272.12973	104	
278.12119	626	
285.04919	164	
285.13442	302	
285.17834	130	
287.15465	104	
288.13026	48	
295.11745	72	
295.87687	40	
296.13073	1172	1+
296.96473	50	
297.19705	70	
297.62648	38	
299.06700	58	
308.14058	72	
309.08230	72	
309.77592	36	
311.85515	40	
312.84380	74	
313.13208	84	
322.61268	46	
322.86089	50	
324.12856	84	
325.17894	76	
325.50862	70	
325.84639	48	
327.34082	44	
335.14911	44	
336.13408	128	
336.90779	84	
342.14773	70	
342.21096	84	
343.17266	110	
344.16703	48	
351.18283	212	
352.16484	138	
354.22652	88	
357.16909	64	
359.23642	54	
360.15032	84	
363.94550	94	
369.09111	62	
369.19276	58	
369.23001	80	
370.19211	80	
372.06850	72	
372.16437	864	1+
373.39197	38	
377.17827	528	1+
377.88180	46	
378.99079	34	
379.17738	144	
380.17499	120	
380.23815	74	
382.91197	86	
386.18632	62	
386.85553	34	
387.23434	100	
387.29642	98	
397.17614	488	1+
404.19580	90	
405.17847	74	
414.19829	386	1+
414.46606	42	
414.83471	82	
415.36382	36	
418.23694	118	
439.20189	38	
443.20610	180	
444.20378	120	
444.46766	38	
452.18090	90	
470.20494	50	
476.21830	74	
483.34046	56	
493.22161	76	
496.38841	102	
497.21753	66	
515.22739	82	
515.50236	38	
526.24117	72	
531.25090	52	
540.26076	60	
544.25672	64	
546.95885	90	
566.87480	48	
578.22404	112	
580.73320	66	
601.27173	52	
602.28724	130	
614.35468	48	
673.30926	74	
END IONS

###FS:    #m/z: 387.17979 #charge 2+
###MS: 2309
###MSMS: 2310
BEGIN IONS
TITLE=Cmpd 15, +MS2(387.1798), 23.0eV, 20.4min #2310
RTINSECONDS=1226.27
SCANS=2309-2310
PEPMASS=387.17979	133624
CHARGE=2+
207.03566	86	
207.08559	208	
208.10267	108	
213.08361	110	
213.12611	106	
217.14321	76	
219.11725	82	
220.19049	116	
221.13544	126	
222.13631	76	
222.51881	28	
222.70058	52	
223.00324	52	
224.82644	32	
225.09858	1442	1+
225.50241	54	
225.54249	48	
226.73034	30	
228.13593	70	
229.85317	42	
230.06035	82	
230.11576	328	1+
230.17548	254	1+
230.43169	72	
231.01135	24	
233.10029	68	
234.13090	126	
240.11014	310	1+
241.07844	82	
241.14365	72	
244.11388	106	
244.86901	66	
245.14187	32	
246.12327	100	
248.14345	86	
252.10500	58	
252.14491	110	
253.09203	160	
255.08542	78	
256.91320	34	
257.59707	36	
259.80993	36	
260.11954	136	
267.09373	44	
267.51035	62	
267.67112	30	
267.83714	60	
268.14112	198	
269.19261	142	
269.56026	26	
278.12865	512	1+
278.29500	40	
283.15087	88	
285.13213	384	1+
286.81213	74	
289.15755	78	
290.93706	90	
292.12482	54	
293.21213	48	
295.45503	28	
295.65521	40	
296.13362	1182	1+
296.21998	70	
300.10065	74	
303.19825	92	
305.19483	96	
306.11353	86	
307.06351	72	
308.15035	50	
309.17462	60	
313.13106	92	
317.63405	32	
318.89897	28	
321.93213	48	
322.11371	98	
324.12698	268	
327.16001	136	
336.12198	76	
336.93225	70	
344.20154	102	
346.23004	106	
347.97450	34	
351.16735	494	1+
352.24630	68	
352.86392	82	
354.22529	84	
355.15360	174	
355.84781	64	
360.13828	90	
368.13466	150	
369.18808	112	
369.75624	32	
369.94973	44	
372.16406	956	1+
372.32412	88	
372.46697	116	
377.18657	392	1+
377.32535	82	
379.03571	46	
379.17078	626	1+
382.15119	74	
386.88958	76	
388.16055	78	
390.19576	114	
397.17838	284	
397.26374	82	
398.18655	154	
398.63542	64	
400.14985	76	
404.81969	76	
410.17380	64	
412.17547	98	
415.19829	268	
416.22677	82	
425.20051	62	
430.21155	80	
443.19700	248	
445.22968	26	
454.38247	126	
471.21169	68	
495.29421	82	
497.21928	114	
498.23706	152	
499.27621	54	
501.63312	48	
512.26281	756	1+
516.25027	170	
526.23408	72	
530.20262	30	
558.26219	80	
574.27099	84	
584.24572	80	
601.24933	50	
602.26182	56	
END IONS

###FS:    #m/z: 387.17939 #charge 2+
###MS: 2312
###MSMS: 2313
BEGIN IONS
TITLE=Cmpd 16, +MS2(387.1794), 23.0eV, 20.5min #2313
RTINSECONDS=1227.47
SCANS=2312-2313
PEPMASS=387.17939	138328
CHARGE=2+
148.54998	78	
198.92582	98	
206.10277	76	
206.19078	110	
207.06720	46	
208.08407	112	
209.08895	108	
210.34113	52	
212.10804	88	
213.08424	360	
217.08089	100	
217.15414	104	
218.21154	110	
222.13595	86	
225.06106	112	
225.09850	2108	1+
225.18382	68	
225.38099	66	
230.11355	1314	1+
230.18212	170	
232.12594	152	
234.14529	108	
234.19363	68	
235.07795	80	
235.11091	110	
240.11083	90	
244.13909	68	
245.12236	156	
248.11718	94	
251.12090	82	
251.26612	58	
252.12078	110	
255.15302	98	
257.14604	154	
258.14440	116	
260.11330	302	1+
262.11743	46	
263.10797	80	
263.31223	40	
265.12769	88	
266.11962	80	
267.11047	100	
268.12392	84	
269.17456	70	
271.13368	74	
273.11425	44	
276.10871	66	
278.11932	622	1+
283.16797	90	
285.13414	386	
285.66208	40	
287.12773	104	
288.11692	74	
290.17700	46	
295.11705	88	
296.07948	84	
296.13544	1162	1+
297.20305	68	
299.06056	78	
300.16324	134	
306.11738	144	
308.13148	210	
308.90461	206	
313.12194	110	
316.13939	84	
321.16615	232	1+
322.11842	140	
323.11083	164	
324.12274	120	
326.14450	52	
327.31312	74	
333.15294	54	
335.13724	108	
336.12851	64	
336.17525	114	
336.92134	92	
337.22646	50	
338.89120	106	
340.98916	58	
342.17119	68	
343.15222	104	
344.12705	54	
346.90088	74	
350.89393	96	
351.17936	88	
351.25101	82	
351.88632	42	
352.18827	52	
354.15800	150	
356.16060	126	
359.87824	106	
360.15763	90	
361.14705	100	
363.13282	64	
364.14383	124	
368.88231	126	
369.06078	66	
369.18244	120	
369.93677	72	
370.19603	138	
372.16223	1436	1+
372.94151	52	
377.17848	294	
377.25917	82	
379.17094	198	
380.18931	80	
382.14168	112	
382.58333	52	
386.97254	84	
387.84046	72	
388.90720	70	
395.19106	64	
397.18551	258	
397.24562	128	
397.42358	46	
398.18841	118	
400.15807	136	
409.20429	78	
409.88558	60	
410.16782	90	
410.30131	88	
411.22146	100	
415.20315	402	
416.23137	112	
426.20168	60	
426.31134	62	
427.22724	74	
442.21339	78	
443.20067	474	1+
443.42160	62	
445.80443	56	
454.24887	96	
455.21288	52	
455.27857	82	
456.22804	78	
462.17021	62	
466.23240	84	
472.24390	56	
473.24388	74	
474.20908	108	
479.19866	52	
488.19521	104	
500.26798	66	
504.23334	80	
514.29767	48	
516.25441	214	1+
526.24118	80	
527.25441	66	
538.30769	78	
540.24705	68	
544.26643	74	
545.26433	56	
565.28726	54	
572.25780	104	
585.22775	46	
592.24853	60	
601.29510	106	
620.31578	60	
672.29817	70	
END IONS

###FS:    #m/z: 387.17931 #charge 2+
###MS: 2323
###MSMS: 2324
BEGIN IONS
TITLE=Cmpd 17, +MS2(387.1793), 23.0eV, 20.5min #2324
RTINSECONDS=1232.92
SCANS=2323-2324
PEPMASS=387.17931	152398
CHARGE=2+
197.10847	90	
207.13124	164	
208.06845	268	
213.08664	520	1+
213.17224	104	
214.11018	88	
217.07911	116	
217.13039	304	
221.10186	112	
224.11722	92	
225.09599	1084	1+
226.12907	78	
227.08330	92	
228.59199	40	
230.11459	916	1+
230.16043	196	
230.87973	32	
231.25197	86	
232.12314	94	
232.21760	32	
232.96811	50	
233.18522	70	
234.14903	54	
237.26977	50	
240.15391	74	
242.11550	130	
245.12749	104	
247.15077	44	
248.11410	208	
257.14726	226	
257.22429	78	
258.13704	408	
259.36311	26	
260.11302	668	1+
261.22178	60	
264.14436	82	
266.14485	80	
267.12630	378	1+
270.96063	72	
272.12641	60	
272.16868	104	
274.12476	98	
277.95205	52	
278.12243	754	1+
283.25822	48	
284.04530	48	
285.12786	384	
285.16667	90	
286.12834	220	
287.87296	100	
292.86150	64	
293.13577	120	
294.10572	54	
296.13637	1518	1+
298.06532	74	
301.05730	82	
304.12171	72	
306.11788	128	
306.76554	54	
307.17023	82	
308.14703	118	
309.15452	74	
310.91962	94	
311.80680	38	
312.88598	80	
312.96437	26	
313.13057	68	
313.19990	84	
315.14289	34	
315.84878	34	
317.12699	82	
317.85987	136	
324.13710	104	
324.21493	42	
325.14428	130	
325.21491	40	
325.81331	52	
326.18017	114	
332.20643	58	
335.13880	278	1+
337.91643	108	
342.20538	38	
343.08954	52	
344.15086	88	
344.18267	134	
346.17569	82	
350.16442	56	
351.16146	502	1+
360.16641	72	
361.06928	56	
361.20439	56	
362.15802	88	
363.98388	32	
364.15210	32	
364.82642	34	
367.22307	92	
368.16737	120	
368.86422	100	
369.11963	26	
369.18403	734	1+
371.74510	34	
371.86677	64	
372.04440	36	
372.16561	1296	1+
372.27751	76	
376.92920	94	
377.17563	412	1+
377.29558	48	
378.67125	26	
379.16901	296	1+
379.24614	62	
379.80849	30	
381.77109	26	
386.17116	94	
386.22668	50	
387.23025	74	
389.05703	78	
397.18542	254	1+
398.36698	72	
400.15769	46	
401.16099	60	
404.86018	98	
408.18100	72	
410.18968	82	
411.18340	26	
414.41451	32	
414.90149	32	
415.19953	186	
416.63251	42	
417.81967	38	
426.83117	52	
428.22033	40	
429.83955	30	
441.20260	78	
443.20639	416	1+
443.27044	74	
447.02418	90	
451.20449	72	
453.19188	82	
453.39183	90	
457.38939	50	
466.23274	60	
467.19558	46	
473.23876	98	
485.81368	34	
498.21407	118	
516.26400	72	
518.19397	44	
526.23330	92	
529.40247	70	
540.26528	76	
544.23717	98	
545.26272	130	
555.27550	76	
584.30163	44	
601.28264	40	
617.31994	68	
623.28378	54	
655.29177	76	
672.28746	60	
END IONS

###FS:    #m/z: 387.17921 #charge 2+
###MS: 2340
###MSMS: 2341
BEGIN IONS
TITLE=Cmpd 18, +MS2(387.1792), 23.0eV, 20.7min #2341
RTINSECONDS=1241.5
SCANS=2340-2341
PEPMASS=387.17921	163150
CHARGE=2+
207.10158	214	
208.06815	96	
208.15941	164	
213.08484	212	
213.13646	96	
213.24372	80	
218.13047	100	
219.12091	106	
220.11593	86	
221.10014	82	
223.07564	46	
223.13029	60	
224.10909	72	
224.74189	48	
225.09867	2216	1+
225.20504	52	
225.30562	58	
225.39176	102	
226.14265	62	
229.31971	44	
229.63432	34	
229.66808	32	
229.80473	36	
230.11449	1400	1+
230.17209	86	
230.92031	48	
232.14056	82	
234.13706	278	
235.07383	144	
238.08768	126	
238.15625	70	
239.10965	74	
240.13370	42	
241.14287	112	
242.28603	78	
244.13888	88	
245.13004	136	
247.13524	72	
247.94024	46	
250.12751	84	
251.15436	120	
252.10498	88	
253.10995	116	
257.14100	434	1+
257.19220	90	
257.23770	120	
260.12187	356	
261.14544	92	
263.13114	248	1+
268.12915	98	
268.16691	72	
276.09897	106	
278.12337	1370	1+
280.81765	76	
283.69905	36	
285.13242	420	1+
290.91430	50	
291.14303	68	
292.14812	118	
295.11126	224	
296.13121	2162	1+
296.21995	102	
297.18170	108	
298.74175	62	
306.11282	122	
307.12814	94	
307.97972	74	
308.13114	174	
308.21965	106	
310.90508	60	
311.15917	74	
312.19318	104	
313.14155	94	
313.23794	82	
314.12445	166	
317.18669	70	
322.10709	94	
325.15964	78	
326.17446	94	
334.16577	92	
337.11991	90	
338.06142	98	
340.53700	98	
342.02130	96	
344.16406	102	
345.13680	76	
345.17599	62	
351.17268	160	
352.17780	100	
353.22800	78	
354.15664	258	1+
359.24896	90	
360.15653	132	
361.15477	92	
364.13427	74	
364.16989	88	
366.16136	82	
368.19082	68	
368.91985	72	
369.18594	578	1+
369.87487	104	
369.97975	58	
371.15918	82	
371.45463	34	
372.16255	1444	1+
377.18244	664	1+
379.17137	426	1+
379.22452	72	
385.29548	72	
386.88822	92	
386.96294	104	
388.06600	80	
397.18268	182	
397.26261	42	
398.18493	136	
404.90296	60	
406.12492	86	
410.17598	162	
415.20749	432	1+
415.40141	40	
436.49369	34	
442.18531	60	
443.19646	326	
443.88234	36	
444.21042	232	
444.31752	44	
444.37378	38	
444.45537	88	
455.27922	96	
457.21874	94	
459.33904	102	
471.18824	48	
472.21516	102	
482.21335	82	
486.24869	78	
497.24891	74	
498.24271	144	
498.69624	36	
500.25721	114	
502.67169	50	
503.20274	66	
510.32785	54	
515.24203	318	1+
524.00912	52	
542.33611	78	
544.23975	128	
544.28154	108	
565.28163	40	
580.24753	62	
584.27233	54	
585.26603	84	
642.36619	76	
658.09625	82	
702.27375	46	
716.68003	48	
END IONS

###FS:    #m/z: 387.17933 #charge 2+
###MS: 2350
###MSMS: 2351
BEGIN IONS
TITLE=Cmpd 19, +MS2(387.1793), 23.0eV, 20.8min #2351
RTINSECONDS=1246.43
SCANS=2350-2351
PEPMASS=387.17933	171054
CHARGE=2+
172.53127	86	
206.15940	108	
207.09083	310	
208.07198	192	
208.13005	102	
209.07432	84	
212.10793	150	
212.14198	74	
212.19130	106	
213.08881	518	1+
215.11932	76	
216.71734	96	
217.14920	340	
218.41461	64	
220.11368	96	
222.11291	92	
224.11645	94	
225.09967	2932	1+
225.23865	56	
226.79055	56	
227.13046	74	
228.43056	68	
230.11275	1986	1+
230.25884	190	
231.19676	56	
232.60344	90	
234.12818	274	
234.90828	72	
235.14990	120	
236.14552	96	
237.10280	58	
239.07209	124	
240.13244	102	
242.11978	86	
242.19777	118	
245.13134	238	
247.14262	192	
247.20931	84	
248.11649	496	1+
249.06534	120	
254.11938	66	
257.14628	366	
257.20738	60	
260.11710	730	1+
265.14918	80	
266.12424	106	
266.15370	104	
268.14159	130	
268.24870	66	
269.17551	108	
269.34305	70	
272.88901	94	
274.11371	76	
276.13117	108	
277.11592	102	
278.12187	1110	
278.19100	88	
279.15323	94	
279.20204	80	
283.14583	154	
285.13391	450	1+
288.15302	58	
288.94753	108	
291.14890	112	
292.11999	68	
293.19417	80	
294.11701	64	
296.13244	3030	1+
296.22745	150	
296.94234	106	
297.21374	74	
308.13160	98	
308.80528	62	
309.13699	134	
310.13714	80	
311.16303	66	
313.12635	164	
314.08513	124	
319.11601	68	
320.15838	104	
322.11264	84	
322.82839	56	
324.14585	86	
326.15595	122	
326.22989	112	
331.17157	68	
331.22397	66	
333.05764	102	
333.17901	118	
336.14615	92	
336.91150	202	
337.12270	56	
337.16653	90	
342.20585	82	
343.14805	60	
349.16348	66	
351.17650	260	
351.24661	86	
354.15089	156	
354.85343	88	
360.14603	70	
360.18084	90	
361.15478	98	
363.94517	58	
364.90885	176	
366.15197	106	
369.18427	490	1+
369.29469	80	
371.65375	84	
372.07513	88	
372.16047	2128	1+
372.24697	68	
373.20584	142	
377.17754	790	1+
377.23510	62	
379.21485	80	
380.16745	80	
380.20400	122	
382.14421	298	
386.88256	102	
388.87874	70	
390.18624	72	
397.18265	418	1+
400.17770	74	
401.22812	68	
406.22539	122	
410.17237	292	
415.21355	118	
416.21000	178	
425.19491	194	
427.19957	96	
434.19701	74	
438.20092	84	
438.40418	96	
443.19763	670	
444.20983	418	
452.20828	76	
453.18021	78	
453.25235	70	
462.24125	90	
472.23193	116	
473.25360	70	
480.22010	90	
482.22521	56	
497.20044	102	
497.24816	84	
499.25297	58	
500.22616	68	
514.25060	76	
516.25221	422	1+
524.23124	84	
526.23542	76	
544.30172	70	
545.26894	110	
556.35333	60	
581.23825	74	
586.24271	90	
601.26803	130	
655.28488	96	
656.26678	72	
673.30768	74	
695.30151	68	
END IONS

###FS:    #m/z: 347.67597 #charge 2+
###MS: 2523
###MSMS: 2524
BEGIN IONS
TITLE=Cmpd 20, +MS2(347.6760), 23.0eV, 22.3min #2524
RTINSECONDS=1338.35
SCANS=2523-2524
PEPMASS=347.67597	104382
CHARGE=2+
206.08643	202	
207.03883	80	
207.12642	30	
210.15339	26	
215.16916	118	
215.92733	30	
216.14461	72	
220.10040	114	
225.10827	112	
228.14055	50	
233.12538	70	
234.12895	78	
234.94183	126	
243.12950	310	1+
246.12766	76	
246.17741	52	
247.10449	866	1+
247.56957	26	
248.41720	32	
249.11062	114	
255.10690	70	
255.14826	90	
257.14117	110	
258.11985	228	
262.72961	26	
263.18440	92	
264.16980	106	
264.84272	30	
264.94944	34	
265.11615	1178	1+
265.20034	98	
265.76911	26	
266.20999	134	
270.96603	96	
275.10083	190	
275.58353	46	
276.09341	70	
278.14567	126	
279.12416	68	
279.23132	74	
280.13025	42	
281.05075	112	
284.11860	110	
284.99247	100	
289.12871	88	
293.12212	100	
294.94188	78	
295.14011	82	
296.15366	254	
296.21536	66	
297.18639	70	
300.09029	102	
300.14650	100	
303.13309	344	1+
304.25445	54	
304.82692	34	
305.08863	66	
305.20377	70	
308.12860	78	
311.13669	52	
319.10343	76	
320.17325	108	
320.35091	86	
320.92581	74	
321.14932	1498	1+
321.19430	88	
321.30695	94	
321.93230	42	
323.28163	30	
324.14645	56	
326.18717	54	
338.08989	52	
338.17842	2078	1+
338.32415	32	
344.17687	58	
346.89966	82	
347.22222	162	
349.15219	120	
349.27484	96	
361.17289	98	
361.25451	100	
363.15556	110	
384.19613	96	
391.14034	92	
408.21782	46	
412.15388	68	
415.21503	98	
422.20906	78	
425.19434	80	
432.20154	38	
449.11927	56	
449.20035	654	1+
451.32608	38	
466.57435	26	
467.21861	998	
467.47458	80	
468.21914	666	
468.27864	80	
468.32430	110	
478.30599	30	
496.25728	28	
498.22249	38	
528.32733	28	
539.29084	78	
544.28304	50	
567.31769	78	
581.30518	80	
585.24052	84	
585.36093	110	
591.27769	90	
596.30205	28	
END IONS

###FS:    #m/z: 347.67628 #charge 2+
###MS: 2541
###MSMS: 2542
BEGIN IONS
TITLE=Cmpd 21, +MS2(347.6763), 23.0eV, 22.5min #2542
RTINSECONDS=1347.46
SCANS=2541-2542
PEPMASS=347.67628	120440
CHARGE=2+
202.11072	96	
206.09889	146	
206.13703	102	
206.22384	38	
207.09053	134	
215.13191	158	
221.03015	112	
221.10822	72	
223.11133	114	
224.43922	34	
225.10381	82	
225.16640	76	
228.14810	82	
229.18545	80	
233.08824	98	
242.02543	76	
242.19638	90	
243.12858	84	
247.10861	862	1+
249.10796	78	
250.08559	96	
252.16698	80	
253.15123	58	
256.89206	90	
257.13624	94	
260.13580	56	
261.03453	64	
265.04218	50	
265.11596	1414	1+
265.36282	100	
269.37062	30	
270.18740	78	
271.18963	102	
275.09898	198	
275.14192	182	
276.13747	74	
277.16406	48	
278.16726	120	
278.73272	40	
279.12648	90	
280.26900	46	
280.84523	34	
284.90425	102	
286.13234	52	
290.47094	78	
291.08999	110	
293.10424	234	
293.14017	44	
296.13351	134	
299.18181	88	
300.13639	110	
303.13781	86	
303.22387	78	
304.11719	74	
306.90489	98	
313.14156	54	
317.12698	74	
320.17192	50	
321.09225	36	
321.14995	524	1+
321.20362	78	
326.26373	84	
328.51093	74	
328.99560	190	
337.11843	102	
337.98945	36	
338.18241	1950	1+
338.39054	30	
339.63279	74	
342.18050	48	
343.43576	98	
347.08548	138	
347.21585	118	
347.26825	32	
347.41245	38	
348.17298	104	
348.85809	82	
348.97557	132	
361.17437	74	
362.69702	32	
364.00223	32	
366.16601	76	
371.03094	38	
372.16601	108	
372.25994	30	
383.27893	32	
383.46074	38	
387.10162	74	
388.18221	50	
389.23289	88	
390.16967	60	
391.21431	96	
402.23319	96	
404.19476	76	
407.18922	108	
408.19760	46	
413.23001	70	
432.19206	152	
433.19351	62	
433.23940	92	
433.41262	30	
435.29708	132	
443.21741	80	
449.20359	506	1+
455.22796	54	
459.99859	146	
466.46071	38	
466.75265	56	
467.21771	3454	1+
467.52005	62	
467.58206	42	
468.32668	104	
511.38296	90	
512.32039	92	
545.24459	92	
550.22999	66	
579.19584	44	
580.30996	110	
581.87119	32	
582.29629	62	
603.27983	30	
621.35524	50	
637.33752	94	
642.56679	154	
647.27610	88	
END IONS

###FS:    #m/z: 589.57056 #charge 3+
###MS: 2552
###MSMS: 2553
BEGIN IONS
TITLE=Cmpd 22, +MS2(589.5706), 26.8eV, 22.5min #2553
RTINSECONDS=1352.89
SCANS=2552-2553
PEPMASS=589.57056	25020
CHARGE=3+
216.91894	34	
217.00029	42	
217.11816	2242	1+
217.22346	104	
220.30383	50	
222.21471	110	
225.06173	80	
226.08438	80	
226.11056	122	
227.05944	86	
228.09311	82	
228.14087	94	
234.10788	98	
242.06669	112	
242.20908	82	
243.14957	104	
244.11649	82	
245.07448	84	
253.08891	104	
257.12831	130	
267.13171	90	
275.09590	80	
282.11863	42	
285.16878	86	
299.11022	54	
300.15284	74	
310.11869	58	
317.16247	102	
325.15983	104	
329.17694	52	
336.06862	74	
341.14185	64	
342.10472	76	
342.17749	132	
342.22142	92	
342.66250	134	
343.14821	96	
351.11009	140	
351.32996	36	
354.17240	50	
357.21613	86	
358.13010	76	
381.11359	80	
389.19946	76	
390.19631	82	
404.11209	64	
411.02409	74	
414.55046	32	
415.15995	82	
415.31819	40	
416.15030	64	
417.20558	84	
427.15680	68	
431.07944	64	
436.05938	98	
438.11916	62	
445.14252	60	
445.23632	68	
446.89180	80	
452.16948	60	
456.22874	98	
456.28731	94	
456.37827	70	
469.24564	108	
474.00917	62	
474.26034	68	
474.87963	60	
479.13393	142	
482.21436	70	
484.31962	54	
494.21038	110	
498.74187	56	
512.95037	74	
524.83764	100	
531.33090	78	
542.19050	50	
543.31007	40	
546.20890	84	
547.18002	90	
548.18052	78	
553.81014	114	
564.16543	88	
568.19018	60	
589.27448	60	
589.37099	100	
589.99507	32	
590.32785	34	
591.26680	80	
592.23580	62	
599.35822	56	
608.15977	78	
613.22915	64	
617.38238	46	
643.19423	86	
652.25655	56	
664.09538	40	
665.16931	50	
665.27115	78	
671.27021	54	
683.30582	96	
691.24306	74	
749.27553	52	
767.31621	52	
1114.35527	46	
1145.40065	52	
END IONS

###FS:    #m/z: 589.57149 #charge 1+
###MS: 2554
###MSMS: 2555
BEGIN IONS
TITLE=Cmpd 23, +MS2(589.5715), 26.8eV, 22.6min #2555
RTINSECONDS=1353.54
SCANS=2554-2555
PEPMASS=589.57149	26470
CHARGE=1+
215.93623	46	
216.58948	40	
217.11819	2460	1+
217.84310	46	
218.73253	42	
220.04719	64	
220.68250	40	
221.03811	64	
227.11794	74	
228.14347	98	
229.08837	84	
230.07336	228	
240.12984	60	
241.13121	110	
243.10560	80	
255.06972	82	
256.10228	124	
264.40570	42	
266.09038	36	
283.11111	96	
300.08882	58	
300.11997	90	
309.86270	56	
310.13524	108	
316.18855	90	
318.12262	56	
337.14432	72	
340.14939	72	
342.18422	222	
343.17466	98	
344.18946	82	
348.16810	48	
353.21386	34	
354.14268	82	
355.91273	54	
359.11146	68	
365.21264	76	
381.08943	82	
382.18547	58	
395.24445	62	
396.18357	146	
399.13822	58	
402.14872	90	
411.20561	86	
415.15446	72	
416.16294	78	
423.16008	50	
439.19013	62	
449.83328	80	
455.13934	92	
456.21855	110	
456.27224	84	
457.23539	104	
458.23684	82	
465.01151	78	
478.14429	52	
484.71445	50	
494.77187	84	
495.15780	62	
500.16764	62	
508.84461	94	
512.15062	68	
514.23409	124	
524.80880	88	
525.25070	134	
526.85523	80	
530.21621	46	
547.19167	72	
547.80032	64	
549.10876	64	
555.27472	74	
555.33557	72	
571.27253	42	
572.25773	34	
588.34175	36	
589.28852	74	
589.37460	214	1+
590.41705	104	
591.35395	38	
592.16963	36	
592.37140	82	
END IONS

###FS:    #m/z: 589.57157 #charge 1+
###MS: 2556
###MSMS: 2557
BEGIN IONS
TITLE=Cmpd 24, +MS2(589.5716), 26.8eV, 22.6min #2557
RTINSECONDS=1354.2
SCANS=2556-2557
PEPMASS=589.57157	25538
CHARGE=1+
213.07570	94	
216.76816	32	
216.83742	42	
217.11789	1558	1+
217.17675	198	
217.60538	32	
217.81701	36	
226.07904	90	
228.09981	68	
228.14371	94	
230.07527	186	
231.10832	110	
238.08207	100	
240.13308	102	
243.16952	64	
249.19771	84	
256.10295	90	
257.15567	140	
262.21385	62	
269.15641	110	
272.15903	108	
283.10190	100	
285.14774	238	
285.89627	50	
287.20926	62	
295.09437	104	
297.16647	138	
300.11912	110	
303.11985	106	
310.06670	136	
319.09694	74	
319.12977	56	
321.10836	80	
323.12109	96	
342.18581	52	
344.11178	204	
354.17110	74	
354.21310	62	
355.06650	118	
369.13719	120	
370.16284	42	
371.14350	60	
373.27542	46	
380.82403	80	
386.16001	98	
386.23364	76	
387.15785	96	
390.19519	92	
398.13060	98	
398.16898	60	
407.13712	90	
412.07412	74	
415.16507	60	
416.17102	104	
428.21511	76	
431.10588	132	
439.17014	68	
442.15085	52	
442.25565	50	
456.22212	80	
456.32802	64	
457.25219	220	1+
461.03592	72	
474.26834	34	
481.26771	92	
483.19015	78	
496.84359	46	
500.16257	36	
501.85498	42	
504.22129	62	
505.26697	34	
511.19837	86	
529.17886	68	
530.81617	78	
547.18588	58	
556.21578	62	
570.27317	90	
577.25034	74	
585.19603	54	
588.09544	86	
588.34416	32	
588.38892	158	
588.70325	56	
589.36649	252	1+
590.33669	148	
591.30483	64	
592.22972	42	
END IONS

###FS:    #m/z: 347.67603 #charge 2+
###MS: 2558
###MSMS: 2559
BEGIN IONS
TITLE=Cmpd 25, +MS2(347.6760), 23.0eV, 22.6min #2559
RTINSECONDS=1354.85
SCANS=2558-2559
PEPMASS=347.67603	131806
CHARGE=2+
195.77173	110	
206.08826	200	
210.11838	70	
211.14047	78	
212.12653	72	
215.13695	318	
219.05910	60	
219.11285	60	
219.15092	98	
220.09017	40	
231.05356	76	
231.94969	34	
235.13772	44	
238.10223	70	
243.13377	154	
243.60283	32	
246.97445	90	
247.10442	1860	1+
248.28228	38	
249.18047	72	
251.16402	88	
260.13610	44	
261.12775	120	
264.72072	34	
264.84155	46	
265.11600	1414	1+
265.19873	118	
268.14650	102	
269.12162	98	
271.03883	118	
272.10789	66	
275.09799	264	
275.16494	66	
276.13445	228	
277.13138	130	
279.14776	256	
284.91557	60	
285.17473	76	
286.11244	116	
287.05184	100	
287.13385	84	
287.17371	90	
288.00180	82	
289.12283	118	
290.14980	64	
292.12109	128	
293.10730	150	
293.20064	36	
293.92282	56	
294.10886	86	
294.13917	84	
295.19392	92	
296.16072	118	
296.19888	160	
300.15188	138	
300.51913	44	
303.14372	180	
303.17609	136	
303.27075	68	
304.12099	86	
306.08073	110	
306.89480	86	
308.13824	86	
309.18509	90	
313.11140	68	
316.18160	160	
319.94574	104	
321.09963	34	
321.15178	948	1+
321.20252	118	
321.50494	44	
321.82924	40	
322.10806	38	
323.06387	38	
323.12652	84	
324.22313	72	
327.76312	40	
329.16231	124	
330.01512	88	
330.84725	84	
330.92296	106	
332.13305	72	
336.87862	96	
337.18173	98	
338.08841	122	
338.17922	3588	1+
338.24121	204	
338.98202	62	
347.23015	230	
347.83038	142	
348.21252	88	
348.64295	46	
349.20716	74	
350.12600	126	
354.13229	90	
361.20638	120	
363.13823	86	
363.21368	78	
368.17430	114	
371.29502	90	
385.18052	80	
388.16275	58	
388.19625	114	
390.15964	114	
393.18851	64	
405.22516	88	
408.19560	138	
408.28273	64	
432.18089	462	1+
449.22693	266	
449.36467	94	
450.20889	210	
450.30745	118	
450.54989	68	
467.14962	64	
467.22064	3084	1+
470.27570	84	
470.74364	34	
471.58853	48	
472.18595	88	
473.30433	74	
477.21557	100	
527.01113	80	
536.28279	78	
537.27966	72	
576.33079	98	
579.98691	74	
580.30018	366	1+
580.60472	58	
637.37897	104	
674.89574	150	
END IONS

###FS:    #m/z: 589.57239 #charge 3+
###MS: 2560
###MSMS: 2561
BEGIN IONS
TITLE=Cmpd 26, +MS2(589.5724), 26.8eV, 22.6min #2561
RTINSECONDS=1355.51
SCANS=2560-2561
PEPMASS=589.57239	30352
CHARGE=3+
213.04578	80	
217.11666	2610	1+
217.18443	136	
217.23890	48	
218.17249	98	
218.29558	34	
220.29523	74	
220.64283	40	
224.09353	106	
229.09007	66	
230.10842	102	
231.10773	66	
240.13452	70	
243.12578	86	
244.11704	88	
245.18218	128	
254.08790	142	
258.10258	82	
273.10053	124	
283.10281	116	
284.13794	104	
285.15224	50	
296.13759	74	
299.09252	80	
302.97315	98	
308.15160	76	
314.14554	40	
316.18520	126	
317.07526	78	
336.10857	84	
339.09699	48	
343.12856	70	
343.19154	82	
344.13819	60	
345.11922	194	
353.10405	78	
353.20891	52	
355.15350	74	
359.25456	98	
360.11269	76	
361.15344	36	
365.24201	92	
372.22592	78	
381.11230	70	
382.10413	42	
383.16181	62	
384.10357	40	
385.22191	68	
385.25875	64	
394.20081	58	
396.89511	118	
397.16265	86	
398.11983	90	
399.89390	36	
400.02539	98	
408.11781	90	
409.00993	40	
409.23148	88	
415.14118	86	
416.15633	64	
419.00443	112	
419.23074	76	
427.15636	34	
432.14839	108	
435.35312	70	
450.12253	68	
451.12087	52	
455.69312	54	
456.22192	142	
460.11677	70	
466.83857	74	
468.20192	74	
469.24197	68	
469.89426	40	
472.09559	44	
473.23814	50	
484.20445	72	
485.21140	92	
492.97705	44	
495.14058	68	
499.11095	78	
499.88588	52	
511.18582	90	
512.17199	60	
520.20857	42	
525.23573	76	
535.94671	44	
536.01462	48	
538.18523	82	
543.02138	78	
544.74920	66	
546.15873	70	
547.18240	160	
547.27182	74	
552.82712	84	
554.98890	82	
565.22866	44	
566.22610	84	
570.06228	80	
589.34476	246	1+
591.34764	180	
598.13079	98	
606.83836	32	
611.24604	64	
716.25787	100	
735.54616	90	
747.38621	86	
757.98665	52	
766.30847	60	
767.25221	124	
819.29102	32	
832.25448	44	
1059.37959	42	
END IONS

###FS:    #m/z: 589.57314 #charge 3+
###MS: 2563
###MSMS: 2564
BEGIN IONS
TITLE=Cmpd 27, +MS2(589.5731), 26.8eV, 22.6min #2564
RTINSECONDS=1356.72
SCANS=2563-2564
PEPMASS=589.57314	38884
CHARGE=3+
216.92807	68	
217.02022	28	
217.11809	2634	1+
217.18803	32	
217.44366	106	
217.64111	46	
220.47159	38	
228.14682	244	
229.11659	72	
231.08875	110	
234.23245	66	
234.58087	26	
238.08621	100	
240.12920	66	
243.10763	146	
244.16988	50	
264.05888	108	
265.18727	124	
268.14469	48	
272.13281	74	
276.09898	58	
281.07245	60	
283.10349	174	
286.11019	58	
291.13374	114	
291.94647	112	
298.16974	138	
300.13848	166	
301.12815	70	
303.12327	100	
310.07988	80	
312.12254	78	
316.07023	104	
316.21365	48	
316.78477	36	
317.14994	114	
324.71406	48	
324.77005	50	
325.60515	116	
326.58163	48	
327.10399	44	
328.19117	78	
330.18300	32	
333.08525	92	
335.09166	132	
335.16825	70	
337.13885	92	
337.19592	32	
339.07041	64	
341.11896	78	
342.19956	78	
342.30306	44	
344.12706	142	
344.18560	38	
345.14040	70	
347.18432	70	
348.16760	74	
352.25223	122	
354.13918	102	
356.21062	90	
357.17862	68	
358.12685	44	
368.10985	98	
371.24816	40	
381.09834	48	
382.87924	74	
384.18721	52	
387.18969	60	
395.88253	42	
397.19184	60	
398.10588	104	
398.21889	54	
399.14958	124	
413.10869	110	
415.15632	68	
423.15375	52	
428.22723	60	
447.15709	90	
452.77450	24	
456.22281	188	1+
456.30765	48	
457.31980	32	
459.19755	32	
467.28559	82	
470.20951	62	
471.12472	40	
475.09792	26	
476.26946	82	
481.74737	30	
485.33948	62	
497.11164	76	
507.25661	40	
508.39359	56	
510.20064	90	
511.78033	52	
513.17064	80	
525.24669	70	
526.27653	72	
528.87065	116	
529.18307	110	
529.25561	72	
547.18254	180	
552.19855	34	
555.94797	94	
560.23556	40	
565.23790	100	
566.30540	62	
572.36675	72	
583.46381	32	
589.33870	140	
590.30744	84	
590.40487	92	
598.26494	56	
611.25331	30	
674.60490	66	
683.29845	110	
692.25030	102	
706.18022	68	
767.30659	68	
769.29673	52	
783.27124	66	
806.33193	56	
1055.35022	80	
1091.07514	36	
END IONS

###FS:    #m/z: 589.57229 #charge 3+
###MS: 2565
###MSMS: 2566
BEGIN IONS
TITLE=Cmpd 28, +MS2(589.5723), 26.8eV, 22.6min #2566
RTINSECONDS=1357.4
SCANS=2565-2566
PEPMASS=589.57229	37114
CHARGE=3+
208.06958	90	
209.09729	90	
209.13155	102	
210.12582	80	
212.14446	114	
216.11625	114	
217.11840	2968	1+
217.19621	150	
217.23525	74	
217.28521	120	
217.55230	58	
217.87263	34	
218.01728	34	
218.07189	32	
223.13937	84	
225.08931	102	
226.58091	44	
228.14341	70	
229.12025	96	
230.74097	54	
231.07150	122	
231.12563	76	
233.04153	138	
234.12890	32	
240.14190	92	
241.07362	102	
242.18666	82	
243.11387	54	
243.21532	142	
255.04065	88	
255.11983	68	
257.96361	34	
259.08180	112	
265.09255	106	
271.18075	110	
281.08316	106	
283.11005	52	
285.14524	32	
286.11851	104	
300.12086	168	
311.16832	102	
317.19260	54	
321.02333	62	
326.19686	54	
327.08965	82	
331.17709	68	
336.13108	74	
338.07509	80	
340.11986	90	
342.19334	148	
343.19149	108	
343.23212	66	
344.11667	150	
346.95774	98	
347.19375	98	
354.16612	70	
356.20116	62	
359.07543	68	
387.17825	104	
397.13070	56	
398.12228	56	
399.24881	74	
403.12379	108	
405.86615	76	
411.09279	62	
413.07026	50	
414.13315	110	
415.17652	124	
428.23035	76	
431.10539	68	
436.93265	58	
441.19027	56	
456.21788	162	
456.26676	128	
456.33539	116	
457.23120	98	
460.89353	110	
464.85516	76	
466.22600	84	
468.80394	32	
470.08473	96	
473.25891	96	
476.27487	98	
481.24570	78	
484.95728	54	
494.15316	44	
498.19031	78	
501.19030	124	
510.20468	32	
510.93090	90	
513.21387	94	
513.72579	32	
514.22006	54	
525.24115	86	
528.96682	34	
529.18915	78	
529.44430	44	
547.16939	174	
554.80546	76	
570.35054	100	
570.80731	88	
588.28904	62	
588.52870	90	
589.33851	366	1+
589.39719	38	
591.19030	148	
595.20556	38	
598.14919	72	
608.31410	64	
609.28493	74	
639.22391	64	
649.58991	96	
650.21660	64	
701.31839	92	
717.21421	78	
732.24467	44	
737.79134	52	
745.21654	32	
750.29810	72	
766.29396	374	1+
767.22399	84	
798.26384	70	
804.27797	78	
808.30326	68	
872.20808	50	
1023.44944	102	
END IONS

###FS:    #m/z: 589.57187 #charge 3+
###MS: 2567
###MSMS: 2568
BEGIN IONS
TITLE=Cmpd 29, +MS2(589.5719), 26.8eV, 22.6min #2568
RTINSECONDS=1358.07
SCANS=2567-2568
PEPMASS=589.57187	43860
CHARGE=3+
207.11466	90	
217.04551	48	
217.11813	2952	1+
217.20842	206	
218.15373	76	
218.33498	72	
218.62481	28	
223.14733	102	
224.91524	44	
226.08690	94	
227.10736	44	
228.09275	110	
228.14929	76	
230.08233	248	
231.10120	140	
238.07897	60	
240.15228	118	
241.14402	54	
243.11731	154	
243.18347	114	
244.11684	64	
245.11443	98	
248.06787	54	
254.10256	74	
255.10494	38	
258.10405	28	
273.14901	78	
277.05989	50	
277.76482	66	
282.07864	76	
283.10485	82	
283.14546	98	
285.15258	70	
291.07107	74	
293.01075	84	
300.14845	80	
311.12649	44	
316.18347	28	
317.15942	82	
319.04194	78	
325.12996	100	
325.22304	48	
327.08922	56	
327.27474	76	
330.12049	38	
330.17832	106	
331.15246	68	
338.14319	94	
338.21482	66	
341.11419	108	
342.17719	198	
344.11449	136	
344.17675	102	
355.06972	110	
359.21086	112	
361.07988	68	
372.17347	80	
374.75979	106	
381.11089	56	
387.54559	34	
398.11736	108	
399.12123	102	
399.21541	84	
401.18094	118	
403.08181	102	
408.11141	78	
410.86999	54	
413.13802	26	
415.17065	176	
420.85787	72	
421.13262	52	
422.18913	52	
427.38481	26	
429.38055	88	
436.13648	68	
438.20784	54	
445.11473	80	
445.20563	136	
446.13638	82	
449.11953	58	
450.12222	64	
454.15856	82	
455.81812	36	
456.22604	146	
457.23592	116	
461.24010	42	
466.18669	100	
476.81578	58	
481.15851	90	
483.19424	78	
486.25954	80	
489.15328	42	
494.14953	80	
499.14785	80	
500.92460	90	
506.00334	74	
516.10919	32	
535.25414	92	
543.06605	88	
547.18251	102	
550.34065	48	
552.83332	80	
563.23455	64	
576.27961	80	
584.04152	34	
588.35446	78	
588.77917	56	
589.37253	78	
590.35856	66	
590.46869	78	
608.25122	56	
616.14527	64	
623.23904	48	
627.35962	88	
628.21586	42	
633.18959	48	
647.16769	100	
664.24897	86	
667.14792	106	
715.30201	56	
730.31311	50	
735.31872	52	
767.28470	100	
770.28216	64	
END IONS

###FS:    #m/z: 589.57205 #charge 1+
###MS: 2569
###MSMS: 2570
BEGIN IONS
TITLE=Cmpd 30, +MS2(589.5721), 26.8eV, 22.6min #2570
RTINSECONDS=1358.71
SCANS=2569-2570
PEPMASS=589.57205	45586
CHARGE=1+
209.08866	120	
212.05311	104	
215.16932	42	
216.04444	72	
216.68609	32	
216.94745	30	
217.02320	30	
217.12164	1798	1+
217.17796	158	
217.32426	100	
219.89542	38	
220.35488	36	
226.08048	234	
228.14238	90	
230.07303	72	
230.10463	128	
238.03818	30	
240.12609	128	
242.10910	28	
242.18469	56	
243.14135	104	
243.22441	90	
244.11327	90	
244.14658	100	
246.18474	98	
247.05142	74	
255.09821	132	
260.18646	98	
265.11418	74	
266.07244	86	
277.10766	94	
282.07793	76	
283.10445	290	
298.17408	92	
300.12384	66	
301.13809	98	
306.80802	32	
307.90144	74	
309.07356	58	
311.08515	78	
314.18250	112	
314.47785	28	
316.18204	178	
317.06416	50	
321.08609	82	
326.14508	106	
327.00086	26	
329.16668	44	
330.21723	54	
331.23357	40	
334.14192	64	
338.15070	44	
342.19216	146	
342.22602	212	
343.15378	80	
344.11345	144	
344.18136	94	
349.10417	52	
357.08353	88	
357.19986	150	
359.12167	78	
361.19513	112	
365.94483	74	
368.96478	44	
370.22840	258	1+
371.30918	82	
381.10904	74	
387.14558	76	
388.20158	124	
394.13356	68	
398.14792	90	
410.10013	104	
410.15129	98	
410.88125	74	
415.18201	60	
416.16247	78	
432.11611	56	
438.30157	68	
439.20135	64	
447.86254	88	
449.13232	48	
450.15893	56	
451.18137	54	
452.15209	64	
456.15835	72	
456.21986	364	
456.29992	68	
458.21993	88	
459.22121	88	
464.89401	66	
466.41589	30	
466.81603	62	
472.16450	62	
473.17441	84	
483.13875	94	
483.18244	82	
484.31266	90	
492.15973	82	
508.21572	44	
512.21904	56	
519.27095	68	
522.13417	36	
525.25740	54	
526.78812	92	
527.77673	78	
530.23440	68	
534.73906	84	
544.82938	68	
547.14403	70	
555.21137	106	
557.26287	28	
558.14471	66	
563.18570	46	
566.22042	74	
571.83256	60	
572.25817	50	
589.18865	52	
589.24242	98	
589.34970	110	
589.53130	64	
590.24392	66	
END IONS

###FS:    #m/z: 589.57285 #charge 1+
###MS: 2571
###MSMS: 2572
BEGIN IONS
TITLE=Cmpd 31, +MS2(589.5728), 26.8eV, 22.7min #2572
RTINSECONDS=1359.35
SCANS=2571-2572
PEPMASS=589.57285	45928
CHARGE=1+
203.73913	26	
212.14017	52	
213.12611	66	
216.81197	26	
216.91089	32	
216.94361	28	
217.03476	36	
217.11925	3666	1+
217.30146	56	
221.38013	48	
224.80944	36	
226.07923	52	
228.14474	28	
230.08377	98	
237.13928	120	
238.08610	98	
239.10047	70	
240.13532	244	
245.12255	68	
245.19754	98	
250.05215	74	
253.03920	114	
253.09340	100	
261.16076	104	
266.15328	102	
275.10961	94	
276.75883	28	
281.07789	96	
283.10659	186	
284.11879	96	
294.08154	90	
294.11639	88	
299.15911	78	
311.10731	80	
314.10739	112	
314.20919	108	
316.11444	26	
324.07598	100	
325.15827	62	
328.07355	82	
336.17040	74	
337.05157	100	
337.16377	132	
341.10936	134	
341.58199	38	
342.18985	236	
342.27298	44	
342.45899	28	
343.77098	44	
344.11423	202	
352.10968	80	
354.18690	82	
354.66199	38	
355.07904	34	
356.15610	76	
358.15155	70	
359.20615	120	
362.14276	92	
363.09729	62	
371.18248	124	
380.12214	94	
381.12054	84	
383.05945	88	
386.98117	36	
387.13142	54	
387.33356	32	
394.12879	86	
397.17414	74	
398.12915	152	
410.15671	88	
411.16756	48	
412.17415	68	
413.13063	84	
422.13836	62	
428.23105	106	
429.40116	60	
429.80972	90	
438.89454	66	
439.21202	48	
441.20300	96	
448.89697	104	
449.80478	120	
454.32027	82	
455.14981	104	
455.85752	56	
456.22906	154	
456.86633	60	
457.61325	46	
458.02203	56	
458.24158	70	
459.68572	34	
468.82090	54	
472.12279	72	
473.36977	48	
474.23585	72	
477.13484	64	
484.30362	90	
493.79803	50	
494.17802	66	
495.13624	56	
496.13467	86	
501.16200	50	
512.16698	62	
514.08713	76	
514.38007	84	
517.03493	134	
524.17700	30	
526.84346	82	
529.21977	100	
537.16261	82	
546.25956	86	
547.13620	50	
547.19194	66	
548.32286	54	
550.18854	66	
558.22326	78	
566.29875	42	
570.34317	96	
572.87901	46	
583.23638	92	
586.26704	34	
589.36083	310	1+
589.47009	30	
590.76166	88	
591.16449	32	
591.28653	80	
END IONS

###FS:    #m/z: 589.57321 #charge 3+
###MS: 2573
###MSMS: 2574
BEGIN IONS
TITLE=Cmpd 32, +MS2(589.5732), 26.8eV, 22.7min #2574
RTINSECONDS=1359.98
SCANS=2573-2574
PEPMASS=589.57321	52380
CHARGE=3+
204.95079	108	
212.06465	98	
216.16510	90	
216.72451	34	
216.87247	32	
217.06523	28	
217.12062	1954	1+
217.17259	260	
219.61428	56	
221.34948	24	
224.06886	62	
226.09199	100	
227.87118	44	
227.97952	24	
228.13671	96	
230.26535	22	
234.13203	122	
240.09352	92	
240.14146	108	
243.10838	62	
247.03175	98	
255.10655	48	
266.07368	46	
266.89942	32	
267.06402	78	
267.16862	24	
268.04739	98	
272.13344	86	
283.12885	72	
283.56653	30	
298.12467	54	
300.12630	238	
316.15512	78	
324.12387	60	
328.15921	82	
328.29682	114	
337.14315	180	
337.17688	94	
341.10302	136	
342.18676	78	
342.22420	58	
343.19773	100	
344.11672	74	
344.31827	74	
345.13203	60	
345.19934	90	
354.13729	64	
358.17363	24	
358.91223	50	
363.08634	58	
370.17803	92	
372.18515	80	
397.57671	50	
398.12591	108	
398.25443	30	
399.22725	100	
400.10280	32	
401.14526	92	
413.14545	74	
414.88679	80	
417.19591	64	
427.17174	82	
432.15214	72	
450.10971	92	
454.18391	26	
456.05333	70	
456.23497	120	
457.23259	172	
458.32534	76	
458.79283	46	
459.71037	34	
468.83220	40	
476.17746	68	
495.14630	56	
496.76235	36	
505.13062	76	
512.16481	104	
516.92517	68	
546.14682	70	
547.16706	58	
559.22859	62	
566.23814	50	
571.09166	118	
582.25954	64	
588.56291	60	
589.35011	228	
591.26042	78	
607.66740	36	
626.31521	102	
639.28145	80	
668.23348	86	
683.30978	26	
685.32493	70	
705.19245	74	
706.18291	166	
718.28462	72	
734.18546	106	
735.34731	52	
736.28714	70	
759.30868	110	
767.29202	80	
767.52279	60	
889.40252	66	
973.45976	74	
END IONS

###FS:    #m/z: 589.57252 #charge 3+
###MS: 2575
###MSMS: 2576
BEGIN IONS
TITLE=Cmpd 33, +MS2(589.5725), 26.8eV, 22.7min #2576
RTINSECONDS=1360.62
SCANS=2575-2576
PEPMASS=589.57252	51298
CHARGE=3+
200.20062	124	
205.10884	72	
209.08807	104	
211.11696	84	
213.04153	100	
214.09566	78	
215.08527	92	
216.04910	118	
216.82556	36	
217.12021	4670	1+
217.32263	124	
226.10690	122	
226.97495	78	
228.14753	120	
229.02225	78	
229.14154	84	
234.92539	44	
238.12703	60	
240.13767	46	
243.12894	120	
243.50177	66	
245.09440	82	
245.13276	94	
245.16465	98	
247.12570	138	
249.06225	66	
251.10143	106	
255.10313	72	
265.73482	46	
266.14668	62	
282.19661	102	
283.10490	210	
284.14938	38	
285.01524	64	
285.15133	94	
286.15439	128	
292.04843	68	
292.08910	110	
294.07214	72	
298.17037	126	
300.12306	74	
301.13814	62	
303.32885	50	
309.08224	84	
310.06743	146	
313.14373	80	
316.05057	82	
316.18958	172	
317.11719	52	
319.07007	66	
323.09427	42	
325.15038	92	
326.15817	168	
330.11650	86	
331.06617	82	
336.06901	72	
336.20874	108	
337.14351	96	
338.10350	96	
341.11954	84	
341.30705	90	
342.17697	262	1+
344.11173	110	
344.41527	92	
347.19255	92	
349.10430	62	
353.21333	88	
354.18319	118	
368.13996	86	
371.18797	86	
371.24346	66	
379.15337	94	
381.10232	112	
382.15607	76	
393.07080	96	
398.13242	214	
403.19350	46	
410.66712	40	
412.21707	74	
414.17065	50	
414.72762	66	
417.15558	172	
418.14174	78	
424.20331	66	
428.23049	116	
432.11423	66	
433.16849	62	
434.02860	94	
438.22978	38	
440.17745	98	
441.23973	120	
444.14691	68	
447.12409	92	
450.12137	168	
451.21572	84	
453.17329	96	
455.55842	34	
456.22797	344	1+
468.18298	74	
470.13786	68	
470.19292	134	
471.21842	72	
472.15741	124	
474.25386	76	
483.14680	58	
485.10813	36	
495.15606	88	
499.19062	38	
505.10200	102	
507.34526	40	
510.76473	72	
512.19241	102	
512.25591	88	
525.25207	112	
526.13840	36	
529.20263	50	
530.18874	82	
544.84893	94	
546.80437	42	
548.12690	74	
557.24454	58	
563.20412	90	
569.13539	74	
586.22509	62	
588.97051	52	
589.34434	220	1+
590.13670	78	
590.28351	48	
591.23505	48	
604.24837	54	
611.23807	60	
611.29121	36	
612.13088	62	
615.16665	86	
616.20370	102	
617.23307	72	
639.23624	38	
639.37703	82	
645.20516	66	
651.18415	94	
665.22490	42	
674.22817	86	
683.35975	76	
684.30308	98	
694.25846	46	
719.24343	48	
730.34944	66	
735.28890	50	
746.26869	42	
767.27464	80	
767.32729	118	
768.28042	90	
809.27234	74	
1232.41876	70	
END IONS

###FS:    #m/z: 589.57334 #charge 1+
###MS: 2577
###MSMS: 2578
BEGIN IONS
TITLE=Cmpd 34, +MS2(589.5733), 26.8eV, 22.7min #2578
RTINSECONDS=1361.26
SCANS=2577-2578
PEPMASS=589.57334	58124
CHARGE=1+
209.11191	110	
212.13762	68	
213.12330	154	
215.09176	64	
215.83625	80	
216.04946	78	
216.23808	56	
216.89438	52	
217.06150	34	
217.11929	3420	1+
217.18357	214	
217.47153	38	
218.23691	28	
218.38548	82	
218.48167	96	
220.65503	38	
221.78339	30	
222.21999	22	
222.61919	28	
223.99547	34	
225.09954	92	
226.07502	70	
226.98942	32	
228.08896	72	
228.14330	296	
228.18836	96	
234.11993	88	
238.09490	56	
240.13776	96	
242.20302	28	
243.10557	124	
243.73640	48	
245.79921	44	
250.14451	110	
253.11466	88	
255.10256	78	
257.14863	74	
259.10231	146	
259.78590	34	
260.14332	78	
261.02642	90	
265.19499	82	
268.08158	72	
269.12652	104	
271.19929	78	
274.11199	90	
278.07957	68	
279.10996	100	
282.07054	84	
283.09813	224	
285.14444	138	
300.07734	140	
300.12602	204	
302.13028	32	
310.22778	102	
315.20626	80	
316.00503	34	
316.18470	24	
316.23944	62	
316.62123	24	
319.13184	92	
324.12621	50	
330.18614	28	
334.07022	98	
337.14386	96	
342.06121	90	
342.18516	270	
342.23417	86	
344.12725	72	
344.18286	80	
353.09432	98	
353.12977	72	
354.18846	144	
355.08561	76	
358.12153	118	
359.13536	72	
363.11740	126	
366.12699	70	
370.26198	70	
372.16547	94	
384.12355	76	
384.92800	80	
397.18225	58	
398.11852	178	
398.78557	38	
402.11544	42	
413.10778	42	
415.14763	88	
417.03086	68	
429.22663	112	
430.26192	88	
432.10204	150	
436.10954	100	
438.14130	88	
445.10586	98	
450.12849	60	
456.23733	126	
456.28133	76	
457.22653	72	
457.28257	84	
463.96846	32	
469.20639	70	
472.15331	62	
474.26259	166	
480.09935	78	
484.20568	62	
484.33358	72	
485.29332	44	
487.22771	50	
496.15333	92	
502.01973	110	
512.17179	82	
512.24974	74	
512.88105	70	
514.22477	70	
521.21098	44	
525.13325	112	
525.23344	88	
525.27906	82	
527.27662	44	
540.11401	48	
549.17850	84	
556.24746	46	
558.23620	56	
559.32154	86	
562.85455	60	
565.23312	82	
567.13224	104	
571.19049	40	
575.88904	64	
581.27663	82	
588.30614	74	
589.24889	72	
589.35945	132	
590.12856	102	
590.34596	134	
590.92203	44	
END IONS

###FS:    #m/z: 589.57249 #charge 3+
###MS: 2579
###MSMS: 2580
BEGIN IONS
TITLE=Cmpd 35, +MS2(589.5725), 26.8eV, 22.7min #2580
RTINSECONDS=1361.9
SCANS=2579-2580
PEPMASS=589.57249	58668
CHARGE=3+
208.04638	74	
213.12992	114	
214.07738	108	
215.05381	52	
216.83326	48	
217.12071	3130	1+
217.22466	150	
217.38415	30	
218.19400	90	
218.58821	30	
219.04592	48	
221.09928	144	
226.08824	26	
228.14663	162	
230.08698	172	
239.97435	56	
240.13166	212	
243.12642	92	
243.20260	52	
246.18472	108	
252.12632	60	
254.12135	106	
255.10768	86	
261.15788	74	
266.15419	98	
271.11198	42	
273.10864	86	
282.05944	82	
283.09724	226	
290.15872	124	
298.45671	34	
298.75514	48	
299.09071	74	
300.12865	66	
301.24395	52	
302.19226	80	
305.77193	138	
310.05318	58	
310.10474	78	
316.65933	36	
327.10775	88	
328.16422	76	
334.05607	102	
335.12125	78	
336.52088	72	
337.13932	106	
342.18554	164	
343.06033	62	
343.18560	164	
344.12482	124	
347.20277	78	
352.13416	122	
354.17361	128	
355.15463	76	
356.29098	94	
359.19561	78	
360.07750	66	
360.20693	58	
363.08350	142	
369.09591	84	
372.17037	66	
381.10371	56	
385.20233	60	
387.08882	44	
388.23847	60	
395.19238	82	
396.11650	44	
397.15679	92	
398.15129	86	
402.13219	52	
411.13149	72	
414.18705	40	
415.16642	60	
421.18047	88	
423.18377	74	
429.26425	62	
429.85896	86	
430.29139	26	
440.18183	78	
443.30588	118	
445.05019	68	
452.20062	58	
455.15484	58	
456.22779	86	
456.34490	66	
456.83205	64	
457.23045	116	
462.11266	68	
463.15050	82	
465.13533	46	
467.19483	56	
468.28011	100	
469.23420	64	
473.17742	208	
473.35791	32	
474.22668	36	
484.92320	50	
490.11647	62	
493.87398	88	
496.65561	34	
497.90961	28	
499.19235	74	
500.20255	116	
500.25440	58	
502.06543	76	
512.10208	76	
529.18569	62	
547.21675	96	
557.22647	52	
557.29281	72	
559.26703	46	
569.26003	62	
571.78227	82	
576.10478	72	
583.46024	26	
585.26124	58	
588.15957	58	
588.32432	68	
588.39323	56	
589.12299	56	
589.34191	56	
589.46049	46	
591.21832	54	
592.21732	96	
618.20082	80	
664.19441	72	
665.29849	60	
672.13446	88	
674.17358	58	
674.25294	80	
675.21622	92	
679.28389	64	
683.30528	62	
684.13059	62	
685.23131	68	
718.87978	26	
726.61736	40	
734.27193	68	
767.34547	70	
769.28302	54	
798.23456	54	
805.23864	38	
805.56222	26	
829.31445	72	
951.36005	40	
END IONS

###FS:    #m/z: 589.57279 #charge 3+
###MS: 2581
###MSMS: 2582
BEGIN IONS
TITLE=Cmpd 36, +MS2(589.5728), 26.8eV, 22.7min #2582
RTINSECONDS=1362.54
SCANS=2581-2582
PEPMASS=589.57279	59514
CHARGE=3+
200.14900	66	
214.07790	76	
217.02934	66	
217.12087	3108	1+
217.22429	104	
217.88314	56	
219.12636	242	1+
222.08511	76	
224.11660	104	
226.10020	152	
228.13658	122	
230.07437	194	
230.14025	108	
233.06568	136	
235.08135	112	
237.09537	110	
238.09558	58	
240.13506	126	
243.11252	162	
250.80593	52	
251.54508	64	
252.12736	40	
254.26684	24	
260.09637	130	
264.08278	24	
266.16369	184	
269.07342	36	
280.03010	42	
280.11686	36	
282.11459	92	
283.10728	36	
284.11005	74	
285.08502	68	
285.12960	74	
286.14189	74	
301.12468	38	
304.63582	144	
310.06180	58	
311.07236	94	
313.11273	90	
314.19303	152	
316.12146	110	
316.20030	80	
325.10573	160	
326.10595	60	
326.95667	24	
336.16609	76	
337.13923	82	
338.14076	100	
340.11608	68	
341.11277	44	
342.18185	528	1+
342.53607	76	
344.11211	68	
348.02592	100	
349.18214	86	
355.09180	62	
355.18047	110	
362.93853	118	
365.10136	118	
366.13205	70	
366.50396	42	
367.14232	36	
371.26013	78	
372.16524	72	
372.22174	74	
376.03587	106	
380.11138	64	
383.32758	66	
384.15479	92	
385.22214	64	
393.08105	88	
397.13190	68	
404.92484	62	
406.16831	40	
413.13790	78	
417.14887	68	
418.16261	48	
420.13948	46	
422.20508	80	
428.23233	38	
432.14310	104	
440.17637	64	
449.15738	118	
452.16118	158	
455.88693	38	
456.22272	184	
457.23545	68	
465.00789	56	
465.28699	48	
465.37561	36	
465.71348	46	
467.13905	60	
470.19278	96	
470.29719	34	
480.41162	46	
482.29770	24	
484.30456	96	
485.16176	58	
485.32188	64	
500.15690	64	
512.20163	54	
513.97848	26	
525.23861	150	
528.18254	86	
529.20579	46	
564.21357	92	
573.20081	28	
581.23358	92	
588.55145	28	
589.00652	56	
589.33943	154	
590.35636	142	
590.85543	44	
591.26756	86	
591.40651	42	
605.30371	28	
616.45644	44	
618.24652	40	
626.31738	54	
633.23633	64	
634.21232	108	
636.21998	80	
653.59420	34	
656.88138	26	
661.97618	26	
667.16746	68	
683.32658	92	
685.24940	36	
687.32674	60	
689.17549	60	
705.20583	76	
733.29042	82	
749.30489	82	
751.25853	100	
787.33329	54	
798.23335	72	
END IONS

###FS:    #m/z: 347.67696 #charge 2+
###MS: 2581
###MSMS: 2583
BEGIN IONS
TITLE=Cmpd 37, +MS2(347.6770), 23.0eV, 22.7min #2583
RTINSECONDS=1362.6
SCANS=2581,2583
PEPMASS=347.67696	135056
CHARGE=2+
202.10176	80	
205.88068	68	
206.09119	106	
208.10280	124	
210.11825	76	
215.14041	140	
215.35073	72	
216.08011	80	
219.11998	84	
220.09401	120	
224.10762	80	
226.10298	118	
228.13610	74	
229.10438	122	
230.14312	110	
230.94737	32	
231.13631	118	
232.21624	58	
233.14130	74	
241.14374	96	
243.13141	224	
244.77806	36	
247.10558	1178	1+
247.23379	60	
247.90626	38	
249.09075	82	
252.08804	106	
253.61249	100	
257.12443	110	
260.12248	110	
261.11436	94	
265.11960	1240	1+
265.25529	52	
267.15694	60	
270.14561	66	
273.13960	112	
274.11736	116	
275.10649	184	
276.14443	292	1+
279.14221	66	
282.91317	100	
293.11198	72	
293.17074	90	
295.11253	92	
299.09105	130	
300.10424	68	
300.14596	66	
301.07013	102	
301.15173	84	
303.14300	72	
303.24278	38	
304.15164	86	
308.09668	88	
309.84948	78	
319.13126	80	
319.93877	38	
320.11591	80	
320.16961	120	
320.24769	86	
320.70663	40	
320.94395	70	
321.15590	1038	
322.18320	54	
322.64573	56	
329.14328	78	
336.91557	70	
337.46604	46	
337.62093	34	
337.70656	54	
337.96264	38	
338.06512	86	
338.18060	1756	1+
339.30633	94	
347.22764	68	
347.87916	108	
348.15865	54	
348.88464	38	
349.19247	34	
354.14305	42	
361.15464	90	
361.18891	110	
362.20697	36	
365.88533	34	
389.16408	86	
391.16091	84	
393.20621	76	
407.17865	100	
414.17775	72	
426.22897	90	
432.18698	164	
443.21377	48	
449.21140	488	1+
457.02861	32	
466.34382	52	
467.22108	1712	1+
467.28989	130	
467.33744	146	
468.30786	64	
468.34844	66	
473.78846	36	
545.24621	72	
550.17345	112	
580.30659	208	1+
647.28766	48	
END IONS

###FS:    #m/z: 589.57274 #charge 3+
###MS: 2584
###MSMS: 2585
BEGIN IONS
TITLE=Cmpd 38, +MS2(589.5727), 26.8eV, 22.7min #2585
RTINSECONDS=1363.29
SCANS=2584-2585
PEPMASS=589.57274	65084
CHARGE=3+
199.01631	58	
199.09618	64	
216.00273	38	
216.73264	46	
216.82724	32	
216.99640	42	
217.02462	36	
217.11752	3576	1+
218.15446	144	
222.82485	28	
226.08626	108	
226.13214	30	
227.07845	110	
227.11050	68	
228.14247	186	
228.38315	46	
230.07675	36	
231.07264	90	
240.13371	114	
240.16666	58	
243.13876	90	
253.08656	80	
258.14429	90	
277.05195	112	
280.07182	64	
283.09890	114	
285.19175	54	
286.16918	94	
287.10073	86	
288.10889	54	
292.96406	48	
299.10745	22	
300.11773	140	
300.20502	42	
302.16073	110	
304.11579	102	
310.07574	132	
310.11287	64	
316.17226	106	
317.22863	90	
320.13500	48	
321.07617	66	
322.08288	62	
325.20649	28	
335.22233	120	
341.11248	82	
342.17693	182	
343.18741	72	
344.11401	150	
345.22228	26	
358.17534	76	
372.16571	88	
375.08536	74	
379.13980	118	
393.09491	78	
398.13032	142	
401.14951	76	
401.24522	104	
410.13517	82	
415.14851	230	
416.15325	146	
421.05601	26	
423.12731	80	
427.17403	60	
428.23997	104	
433.12478	38	
449.32081	102	
451.14251	86	
451.18134	66	
455.95088	48	
456.22816	572	1+
456.30641	74	
456.40994	80	
466.80930	44	
469.19076	72	
473.31703	40	
482.15536	78	
483.15518	68	
483.20565	84	
485.28615	68	
491.50665	44	
493.18131	84	
495.19571	56	
511.19345	30	
513.05609	28	
523.12567	40	
525.25089	194	1+
526.15127	58	
526.76999	68	
543.77501	90	
554.21001	132	
560.20434	60	
561.22478	86	
576.19056	94	
589.32551	38	
589.37158	96	
594.16107	48	
598.21261	128	
611.22385	26	
615.21865	68	
621.14041	88	
630.19785	122	
651.23018	64	
668.25540	54	
687.22438	44	
691.27163	56	
701.28962	46	
703.23256	40	
733.23096	56	
735.19123	46	
735.32612	36	
739.28796	62	
750.24805	82	
756.36743	46	
767.27216	148	
906.35287	48	
963.32768	66	
1023.44171	64	
END IONS

###FS:    #m/z: 589.57261 #charge 3+
###MS: 2586
###MSMS: 2587
BEGIN IONS
TITLE=Cmpd 39, +MS2(589.5726), 26.8eV, 22.7min #2587
RTINSECONDS=1363.91
SCANS=2586-2587
PEPMASS=589.57261	64052
CHARGE=3+
166.32124	68	
210.08024	102	
212.15293	102	
213.05217	156	
213.11698	60	
214.08450	106	
216.74016	40	
216.99896	34	
217.11809	4008	1+
217.17462	338	
217.33203	76	
217.41791	60	
217.86275	40	
218.05261	130	
218.31694	70	
218.50290	66	
219.15930	84	
220.97579	46	
224.50245	110	
225.09677	84	
225.40339	64	
226.10994	52	
226.13720	68	
227.12916	56	
228.09297	116	
228.14273	140	
230.07674	112	
240.13178	416	
242.10618	120	
244.14139	110	
247.09782	74	
264.04706	78	
265.11416	46	
271.17785	54	
280.47518	34	
283.12010	118	
285.16032	86	
290.07652	80	
295.19851	102	
298.17866	92	
300.12384	192	
301.13001	110	
308.89863	44	
309.09764	96	
310.05823	84	
312.09120	70	
313.15353	100	
314.20002	52	
316.20373	42	
317.61281	86	
324.06557	104	
325.10746	82	
327.20054	40	
338.14177	66	
341.13703	46	
342.18478	182	
342.23592	74	
343.18520	190	
344.13645	76	
344.22935	94	
347.19828	100	
348.16373	72	
349.23281	78	
353.11521	86	
354.20571	72	
358.12665	64	
359.13614	102	
362.11852	42	
363.07739	66	
365.18705	52	
372.18007	102	
379.07720	48	
382.10420	48	
383.11615	62	
388.22879	68	
392.11384	60	
393.09595	86	
396.90034	120	
399.17988	52	
412.25474	80	
415.09125	72	
415.14587	74	
416.11334	80	
416.30165	122	
423.13910	36	
427.14591	124	
428.24939	84	
432.14337	92	
434.15431	108	
439.13749	98	
440.18129	96	
445.20040	90	
450.14380	70	
451.18170	104	
454.24320	70	
456.23023	222	1+
458.24191	78	
462.12407	40	
466.13994	80	
471.18243	84	
472.16845	68	
477.12480	108	
481.76529	46	
482.82996	52	
483.26874	80	
484.33321	86	
486.23628	84	
494.27651	76	
495.14169	108	
498.99888	62	
499.27532	86	
505.14215	70	
512.22502	86	
524.18240	58	
524.41040	56	
525.23434	90	
528.06775	42	
535.86162	94	
541.15085	72	
544.78631	36	
546.30615	58	
547.19819	74	
549.35490	88	
552.16014	72	
554.21133	42	
557.25061	42	
559.23027	96	
562.06605	72	
564.23498	74	
566.16270	90	
582.19410	64	
582.26487	72	
589.26104	124	
589.35846	364	1+
609.25338	52	
626.28890	78	
631.26760	106	
656.27902	62	
667.26414	66	
680.28288	64	
687.36890	62	
687.42302	36	
692.24588	60	
716.16035	52	
721.34942	74	
723.24773	48	
737.33393	40	
767.29621	38	
767.43070	42	
777.15544	74	
894.37376	52	
993.43899	66	
1022.42458	66	
END IONS

###FS:    #m/z: 589.57252 #charge 3+
###MS: 2588
###MSMS: 2589
BEGIN IONS
TITLE=Cmpd 40, +MS2(589.5725), 26.8eV, 22.7min #2589
RTINSECONDS=1364.54
SCANS=2588-2589
PEPMASS=589.57252	71048
CHARGE=3+
216.85428	52	
217.04816	28	
217.11968	3866	
217.20233	72	
217.27821	34	
218.12700	120	
218.69509	32	
218.90230	38	
220.87772	38	
223.12671	130	
225.10380	92	
227.17357	30	
228.14434	110	
228.17934	98	
230.07973	222	
240.13571	86	
243.10159	80	
243.14090	76	
245.16973	56	
247.91875	24	
249.04914	138	
254.10992	114	
255.10270	82	
257.87833	30	
258.07181	76	
260.10518	82	
261.17025	52	
265.10020	56	
268.05627	92	
281.08608	80	
283.12452	40	
283.26078	92	
284.10262	120	
285.14727	106	
291.12477	56	
297.16002	92	
297.82030	164	
300.13253	110	
303.00648	96	
304.66651	42	
309.11554	138	
314.19310	68	
316.18003	156	
323.08772	32	
326.16294	72	
328.16611	164	
330.12090	74	
330.16456	38	
333.12066	48	
338.21919	96	
342.18469	474	
344.11389	68	
345.13720	36	
355.07049	72	
358.15151	48	
359.15088	94	
359.19938	166	
367.06173	108	
367.14749	102	
371.23389	66	
373.07397	60	
381.12518	70	
382.02576	36	
384.12586	102	
385.09861	68	
385.20588	80	
394.19082	66	
398.12541	162	
398.16256	102	
410.12560	58	
413.15166	100	
415.14875	92	
416.15659	78	
417.16472	48	
418.09151	76	
426.22397	52	
431.08327	68	
433.25559	68	
439.25280	40	
440.20939	82	
450.02739	26	
450.41131	56	
452.29785	104	
456.15230	88	
456.24030	30	
457.22078	82	
460.09788	70	
465.84037	54	
468.15406	70	
469.24681	58	
473.25309	100	
474.24430	62	
477.14846	58	
481.26279	44	
482.27164	60	
488.20644	64	
494.87862	66	
495.15955	50	
499.25879	86	
503.32203	80	
512.18208	116	
514.23649	44	
529.21729	90	
537.23826	88	
545.30867	50	
545.57216	46	
547.18143	78	
548.79355	28	
552.77590	54	
557.21347	90	
564.20165	130	
566.20657	72	
576.18444	40	
576.34012	28	
577.23248	110	
589.36058	270	1+
590.36448	208	1+
592.89544	56	
593.22759	86	
603.29385	80	
606.80109	82	
607.78269	94	
614.60432	28	
620.21835	74	
626.29029	80	
646.22176	68	
647.22287	114	
665.32516	68	
683.30695	78	
685.32449	46	
705.19923	66	
718.29012	64	
735.32659	68	
749.52281	64	
767.27860	126	
767.53318	24	
768.27003	94	
770.31862	96	
800.28172	58	
847.33203	28	
898.64816	24	
END IONS

###FS:    #m/z: 589.57348 #charge 3+
###MS: 2590
###MSMS: 2591
BEGIN IONS
TITLE=Cmpd 41, +MS2(589.5735), 26.8eV, 22.8min #2591
RTINSECONDS=1365.18
SCANS=2590-2591
PEPMASS=589.57348	69314
CHARGE=3+
209.09563	82	
210.15254	90	
212.19899	78	
213.13759	134	
215.12392	70	
217.11766	6230	1+
217.23597	66	
217.46065	98	
217.76503	102	
218.16590	98	
226.09499	72	
227.07496	96	
228.15371	240	
230.08894	140	
238.07486	114	
240.08930	96	
240.12149	96	
243.10149	80	
245.11055	120	
253.10531	110	
255.11189	100	
256.10562	100	
257.06150	106	
257.16312	82	
265.06253	86	
271.18932	90	
272.13424	142	
273.12676	72	
282.11444	92	
283.10153	130	
284.10176	96	
285.14788	132	
287.13201	100	
287.18240	74	
294.06757	66	
296.10140	68	
297.07303	78	
299.08749	84	
300.12488	198	
310.06265	74	
311.16346	100	
313.38782	102	
316.18272	104	
317.17775	62	
321.03273	138	
325.22022	74	
342.18900	178	
343.17878	118	
344.11287	322	
344.23098	92	
344.97121	80	
352.10630	62	
352.13666	88	
354.29401	110	
359.14044	74	
359.25019	56	
361.06817	84	
365.07237	72	
367.00124	74	
370.24291	64	
371.19570	88	
374.17942	96	
377.94188	68	
378.86250	58	
380.15613	116	
387.15664	72	
391.04229	84	
398.13026	128	
401.19822	94	
404.11636	82	
408.11253	74	
410.13490	68	
411.14614	76	
415.15376	164	
416.15532	74	
418.85143	58	
423.17737	70	
424.19138	66	
427.13376	80	
428.23665	96	
429.23857	102	
431.11101	102	
434.17133	62	
438.13022	92	
439.22843	60	
440.19842	104	
447.10863	70	
450.48446	82	
454.14541	172	
456.22576	312	
456.31001	84	
458.22418	72	
473.25358	62	
484.16607	82	
484.32086	92	
493.22079	80	
495.14828	84	
501.14420	86	
508.83186	60	
509.22878	62	
510.86733	70	
512.16027	90	
515.24469	84	
517.12404	134	
519.13082	68	
526.15563	92	
526.24691	86	
530.15579	72	
535.21318	76	
541.18802	60	
547.13527	64	
547.20144	150	
552.78860	90	
552.89978	96	
555.22411	72	
571.19167	74	
573.77379	108	
575.72555	90	
588.27468	90	
588.34503	386	1+
588.40961	70	
589.34457	302	1+
602.30699	86	
604.23413	100	
605.25386	76	
608.26277	186	1+
609.25212	172	1+
615.17993	104	
616.22259	74	
626.28275	100	
626.45983	74	
627.36195	108	
627.42821	78	
630.21316	78	
632.29099	80	
633.28779	58	
647.14259	100	
657.16599	60	
668.22073	68	
682.13429	68	
684.33142	74	
689.13448	64	
697.25594	80	
701.40331	74	
702.37633	94	
707.22953	74	
733.33762	62	
734.01488	74	
734.30694	62	
735.32455	174	
767.29797	234	1+
769.23923	62	
769.30436	62	
803.23258	86	
804.43909	78	
909.30646	192	1+
923.37403	84	
END IONS

###FS:    #m/z: 589.90753 #charge 1+
###MS: 2592
###MSMS: 2593
BEGIN IONS
TITLE=Cmpd 42, +MS2(589.9075), 26.8eV, 22.8min #2593
RTINSECONDS=1365.83
SCANS=2592-2593
PEPMASS=589.90753	64502
CHARGE=1+
200.29986	36	
213.08244	52	
217.11763	5026	1+
217.18670	92	
217.21522	78	
217.28123	46	
218.24990	66	
220.03812	40	
225.16435	128	
226.08606	98	
226.11279	106	
228.10346	106	
228.14018	170	
229.13286	100	
229.96264	36	
230.07867	114	
230.12688	48	
233.14070	50	
238.08509	116	
239.07697	44	
240.14226	188	
243.12732	88	
244.13059	66	
252.09079	92	
255.13323	92	
256.12779	68	
265.01289	42	
265.11842	76	
266.07769	44	
268.13220	66	
271.10983	164	
272.18583	80	
282.12167	86	
283.10911	106	
287.07585	74	
287.13331	80	
289.14759	110	
300.12950	266	
303.09779	106	
307.27681	40	
307.37315	38	
308.13195	62	
308.21179	106	
312.06101	108	
314.25198	106	
314.34537	34	
316.18585	58	
317.17339	80	
319.05989	70	
320.07428	112	
325.12687	92	
327.63977	72	
337.13860	166	
340.12616	56	
340.68655	34	
341.13216	64	
341.66783	46	
342.18093	148	
343.16277	68	
344.13878	56	
344.19288	92	
344.97651	74	
345.09847	70	
353.12353	54	
354.17980	98	
356.22009	92	
357.10207	60	
358.13618	108	
366.10708	124	
369.17303	84	
371.22470	66	
374.30791	94	
380.15497	140	
381.09601	104	
382.12663	80	
382.30513	54	
386.10388	100	
387.19253	54	
392.14945	80	
394.21414	104	
398.12808	146	
398.24543	72	
399.13351	64	
399.19035	64	
403.20354	56	
403.27311	104	
408.09622	106	
412.10973	80	
412.22372	110	
413.08818	56	
415.15108	90	
420.11363	70	
421.13260	72	
422.12904	112	
428.22851	148	
432.16914	42	
434.15458	76	
437.14764	60	
438.12623	138	
439.22933	38	
439.26825	102	
443.87550	94	
451.17433	36	
453.16981	94	
455.13933	70	
456.22928	164	
456.31392	164	
457.22010	64	
457.36066	100	
458.25273	150	
462.07212	64	
468.14453	102	
471.14388	48	
474.17997	64	
474.27177	36	
478.14466	74	
481.19978	70	
482.20272	68	
484.32182	92	
485.32094	90	
487.31350	36	
491.08259	82	
495.17589	76	
499.18042	124	
506.26011	70	
506.78402	76	
507.21691	80	
512.16854	146	
513.27246	60	
514.25427	98	
519.23404	52	
525.89577	50	
526.83134	50	
531.09517	84	
531.24626	112	1+
536.13500	100	
538.16747	54	
540.26604	48	
541.21416	50	
547.19781	70	
547.28174	90	
547.38211	72	
548.17796	86	
561.24489	42	
568.09434	76	
570.21361	70	
571.32457	74	
576.30612	86	
581.17748	62	
588.28922	48	
589.39940	80	
590.11226	48	
END IONS

###FS:    #m/z: 589.57310 #charge 1+
###MS: 2594
###MSMS: 2595
BEGIN IONS
TITLE=Cmpd 43, +MS2(589.5731), 26.8eV, 22.8min #2595
RTINSECONDS=1366.47
SCANS=2594-2595
PEPMASS=589.57310	75696
CHARGE=1+
211.12201	84	
216.65479	38	
217.03430	30	
217.06221	64	
217.11841	4652	1+
217.87864	52	
217.91640	60	
218.20811	96	
218.44418	36	
219.13008	186	
220.07079	94	
221.09936	88	
223.11030	70	
224.10540	56	
225.10281	316	1+
226.08656	166	
228.14270	324	1+
228.61291	134	
230.00866	40	
230.07079	200	
238.03025	28	
240.13326	282	
243.11369	138	
243.14488	84	
244.09235	82	
245.13242	98	
255.11033	40	
265.10925	70	
266.13649	118	
272.12899	92	
281.94132	92	
283.10152	446	1+
288.11687	104	
293.03217	82	
293.10040	78	
295.60813	90	
296.06555	98	
299.07388	88	
299.15457	128	
300.13346	194	
301.12961	92	
309.17131	68	
310.06193	88	
316.12671	90	
316.18542	88	
316.24263	126	
317.18215	72	
323.09852	102	
325.15656	154	
326.21962	112	
327.08884	160	
328.09649	56	
328.21918	52	
329.18774	88	
334.05926	74	
341.13200	58	
342.18799	810	1+
344.13718	66	
345.11765	130	
346.19623	74	
352.23669	62	
354.17585	32	
355.18998	28	
356.17380	90	
358.12153	124	
360.21136	64	
361.86364	92	
368.04912	38	
371.24311	80	
372.17260	98	
373.16320	44	
374.16027	80	
375.10472	82	
378.75993	94	
380.10721	128	
380.22854	104	
380.91429	46	
381.10489	82	
381.81246	172	
387.13824	124	
392.95090	48	
394.72261	78	
395.61567	42	
398.12416	312	1+
403.20419	100	
409.22163	50	
410.12549	82	
411.20420	90	
415.14471	190	
420.14114	74	
421.25990	94	
423.18663	54	
425.19046	104	
425.48685	74	
427.18909	70	
428.23619	80	
430.09212	90	
432.11053	58	
438.12462	38	
441.13622	72	
443.77346	34	
445.10602	54	
448.10730	80	
450.13967	62	
454.21966	32	
455.93553	40	
456.12664	44	
456.22308	564	1+
456.31662	52	
456.42920	46	
456.74282	52	
458.22510	108	
460.73311	32	
463.55271	60	
465.08517	64	
468.20904	232	1+
469.06490	74	
470.18515	120	
470.36202	62	
473.25491	94	
474.23300	66	
474.92838	104	
477.13484	108	
478.18657	92	
484.14336	54	
489.12358	72	
492.13014	68	
500.18451	66	
507.16317	76	
508.25194	86	
511.14541	106	
512.15011	108	
512.27282	62	
513.23037	80	
516.76982	76	
521.16835	70	
522.16911	70	
536.15474	82	
536.20718	74	
539.27738	62	
543.25660	72	
547.17965	58	
549.17895	106	
552.80088	74	
559.10592	94	
563.24249	88	
566.21976	44	
570.68179	40	
572.15715	56	
578.25348	64	
579.22281	78	
582.25726	72	
583.22553	90	
583.28718	60	
588.33145	390	1+
588.37155	68	
588.42731	64	
589.27637	72	
590.23845	90	
END IONS

###FS:    #m/z: 589.57262 #charge 3+
###MS: 2596
###MSMS: 2597
BEGIN IONS
TITLE=Cmpd 44, +MS2(589.5726), 26.8eV, 22.8min #2597
RTINSECONDS=1367.11
SCANS=2596-2597
PEPMASS=589.57262	83256
CHARGE=3+
206.06116	54	
212.07245	96	
212.09545	98	
212.14175	52	
214.10879	84	
217.02670	36	
217.11908	5430	1+
217.60944	24	
219.04362	96	
219.34646	38	
220.69785	34	
221.08972	28	
226.13006	122	
228.14422	140	
230.07801	240	1+
237.09982	100	
238.08650	74	
240.13043	216	
240.26578	28	
241.15879	68	
243.02235	82	
255.19015	78	
266.08592	92	
274.02091	40	
278.07384	86	
281.06261	24	
282.55183	42	
283.10509	210	
283.19170	30	
285.01008	52	
285.15799	134	
300.14202	66	
301.13826	86	
305.11148	82	
309.08100	28	
309.16056	92	
310.07836	160	
311.20009	74	
312.01768	100	
312.06260	48	
314.18682	316	1+
315.08922	74	
315.18991	256	1+
325.15973	102	
326.10104	88	
326.14048	78	
327.08898	66	
340.19191	90	
341.10782	68	
341.20206	32	
342.05243	36	
342.18130	284	1+
344.11308	102	
344.14552	102	
344.76041	32	
347.26311	46	
353.24814	94	
354.17140	38	
357.20764	56	
359.20898	112	
361.00868	70	
363.12265	26	
368.11269	60	
369.15370	78	
370.18264	84	
370.24900	102	
371.24011	104	
373.23450	102	
377.08682	90	
380.10550	60	
381.12516	200	
387.15706	92	
393.10586	78	
398.12946	50	
399.13172	114	
400.16241	54	
402.76525	30	
405.45800	40	
410.14702	100	
414.56677	38	
415.15565	254	
416.13064	150	
423.11228	74	
423.19937	84	
428.23075	66	
438.18570	70	
440.19234	48	
444.24585	104	
448.10828	60	
450.17986	238	1+
451.00317	76	
453.28673	42	
455.13989	80	
455.99084	40	
456.24317	160	
456.42805	46	
457.20837	50	
466.80111	24	
467.18914	68	
469.20592	100	
472.23921	90	
473.17474	90	
480.86505	24	
484.93483	64	
485.31822	34	
495.11848	68	
496.21096	92	
496.86040	94	
512.20365	90	
513.19622	52	
514.21216	46	
519.12495	74	
519.18099	74	
525.23966	64	
528.26155	64	
530.23465	94	
534.16748	90	
541.18344	68	
547.11661	66	
547.18039	62	
551.89402	110	
565.12497	72	
565.29287	68	
566.20632	112	
571.23523	118	
582.26637	40	
589.36398	112	
590.11802	46	
590.29064	82	
590.34613	64	
590.43039	26	
591.22078	106	
591.28352	50	
598.15031	56	
611.70209	118	
616.19035	56	
627.30961	140	
628.25649	62	
645.21840	118	
649.56331	134	1+
650.22597	86	
651.20415	60	
669.27771	56	
675.16865	42	
683.29355	52	
684.03540	40	
685.12507	80	
703.55318	66	
735.30051	76	
750.25105	104	
753.22084	94	
767.29800	236	
784.30296	54	
797.22288	56	
810.31313	104	
815.23158	70	
865.33519	32	
1764.32112	206	1+
END IONS

###FS:    #m/z: 589.57273 #charge 1+
###MS: 2598
###MSMS: 2599
BEGIN IONS
TITLE=Cmpd 45, +MS2(589.5727), 26.8eV, 22.8min #2599
RTINSECONDS=1367.76
SCANS=2598-2599
PEPMASS=589.57273	78560
CHARGE=1+
212.13562	178	
217.04315	88	
217.11905	6618	1+
217.17260	322	1+
217.43735	104	
217.71062	68	
217.86760	56	
218.05604	134	
222.07000	56	
223.10256	88	
226.08554	224	
226.14990	126	
227.15841	68	
228.08947	64	
228.14438	226	
228.62010	54	
230.07306	174	
230.10109	162	
230.14350	156	
231.13060	94	
236.05633	84	
238.10508	220	
239.08073	62	
240.12175	80	
242.05886	64	
243.11777	104	
244.12606	62	
250.07704	78	
255.10784	74	
256.11443	120	
259.11087	78	
260.14870	72	
271.18074	104	
272.07823	90	
273.18376	114	
274.09466	104	
276.12583	112	
280.14325	164	
282.07508	86	
283.10253	386	1+
283.16460	66	
285.14771	86	
286.11875	76	
287.17385	86	
297.11417	62	
298.16357	70	
300.12436	170	
301.12103	74	
310.06160	90	
310.11292	80	
314.19631	62	
316.13558	116	
316.18441	232	
324.07913	64	
325.14845	98	
327.10382	62	
328.08797	94	
330.09784	62	
330.23149	86	
337.14571	152	
341.10819	140	
342.28366	54	
342.43358	90	
343.21804	94	
344.10975	232	
344.17653	58	
349.17890	90	
350.07611	54	
352.12836	96	
353.11602	60	
353.21256	72	
353.68173	68	
354.09633	104	
354.17626	168	
356.12078	76	
357.17171	124	
358.13459	206	
368.11001	70	
370.16139	64	
372.16550	94	
381.09022	78	
385.20060	110	
385.24134	72	
387.18185	80	
389.13243	70	
396.12265	80	
397.16116	70	
398.12398	194	
399.12105	120	
399.16533	88	
400.20288	52	
405.11914	84	
410.11503	60	
410.23144	102	
413.13410	70	
414.14356	68	
414.91405	72	
415.15342	280	
422.17743	102	
424.19256	100	
426.11576	76	
428.22588	86	
432.10311	118	
432.16739	76	
438.12492	62	
441.30201	62	
442.21272	108	
456.22142	248	
456.28499	52	
457.22964	104	
457.39403	122	
458.25233	54	
461.30455	114	
466.13396	68	
466.19034	78	
473.16354	122	
473.24443	88	
477.13324	60	
478.18083	100	
479.13368	58	
480.16208	66	
480.77428	94	
484.21108	96	
484.31578	94	
489.15840	68	
494.83812	118	
495.27513	86	
502.10738	74	
511.16941	220	1+
513.22100	82	
514.21893	66	
524.25925	90	
525.25210	90	
526.38339	52	
529.18307	246	1+
534.75668	104	
534.84853	84	
535.76364	78	
536.14345	78	
547.56534	56	
549.51623	74	
558.16328	84	
561.11729	74	
564.27145	58	
566.14441	68	
568.24620	56	
568.29676	96	
569.24646	116	
570.34388	52	
571.80760	82	
572.80400	72	
577.17424	112	
582.23437	74	
590.35889	176	
591.30600	54	
END IONS

###FS:    #m/z: 589.57288 #charge 3+
###MS: 2600
###MSMS: 2601
BEGIN IONS
TITLE=Cmpd 46, +MS2(589.5729), 26.8eV, 22.8min #2601
RTINSECONDS=1368.41
SCANS=2600-2601
PEPMASS=589.57288	86568
CHARGE=3+
202.69680	22	
210.15364	126	
213.12100	94	
213.16348	100	
215.15009	94	
216.11451	102	
217.02957	38	
217.07468	36	
217.11857	4184	1+
217.17847	64	
217.22475	38	
217.44031	86	
217.99965	54	
218.22809	86	
219.11837	310	
220.85734	36	
221.77805	26	
225.08498	88	
225.14631	80	
227.16214	98	
228.15793	134	
229.14422	72	
230.10234	98	
232.10037	72	
238.07841	56	
240.14885	140	
246.07891	70	
257.17952	76	
258.05887	60	
262.08820	98	
265.09729	48	
267.10677	178	
269.10036	138	
269.14043	56	
272.08663	110	
282.19281	58	
283.12036	62	
283.38893	44	
285.15000	84	
292.10204	94	
300.13207	118	
301.12119	112	
301.15750	88	
302.12527	82	
309.09211	114	
313.65151	122	
316.18868	290	1+
321.10371	96	
323.13973	146	
325.22951	140	
329.08753	72	
340.18908	106	
341.10863	102	
342.13548	30	
342.18087	154	
342.22941	108	
342.87442	26	
343.43089	28	
354.06068	86	
354.09671	94	
355.16753	30	
356.11094	118	
358.15079	70	
361.21869	128	
364.06950	72	
366.14179	78	
369.19771	62	
370.13573	84	
371.12761	118	
372.20265	52	
378.08154	116	
381.09444	144	
385.20571	60	
398.12144	76	
399.12319	82	
400.10775	58	
403.21993	30	
411.20628	46	
415.15454	70	
416.15697	60	
420.12326	42	
428.23717	46	
429.81000	102	
432.22361	74	
438.10634	52	
439.19167	46	
440.27089	60	
442.20199	64	
449.11538	104	
454.22549	92	
454.47885	30	
456.23321	172	
458.23177	40	
459.34325	92	
463.16422	96	
468.19529	70	
468.81164	28	
469.14400	88	
472.19719	66	
473.25459	54	
478.83461	58	
479.10035	104	
482.16093	68	
484.30750	126	
485.14668	64	
486.25311	48	
491.24501	70	
495.14613	78	
496.13101	88	
498.17373	78	
499.28397	28	
500.16662	76	
500.72730	90	
501.26102	64	
511.86875	60	
514.20765	90	
526.26549	68	
530.81193	50	
532.14226	50	
540.07022	50	
553.19565	48	
555.18071	54	
557.16858	88	
563.21768	48	
578.50125	86	
588.17310	94	
588.34097	352	1+
589.24361	66	
589.34931	258	1+
589.47413	68	
594.17024	72	
598.22121	30	
598.29098	54	
626.30221	70	
632.19880	70	
637.22633	40	
668.23294	66	
679.28834	74	
683.32617	74	
700.73838	32	
702.34269	84	
716.28821	42	
719.46085	72	
735.30773	72	
736.23534	62	
750.25965	64	
766.28622	44	
767.35330	38	
810.31313	42	
896.33197	36	
928.37539	82	
1061.46516	90	
1261.35936	52	
1555.25480	36	
END IONS

###FS:    #m/z: 589.57258 #charge 3+
###MS: 2602
###MSMS: 2603
BEGIN IONS
TITLE=Cmpd 47, +MS2(589.5726), 26.8eV, 22.8min #2603
RTINSECONDS=1369.03
SCANS=2602-2603
PEPMASS=589.57258	85254
CHARGE=3+
209.09340	98	
212.14174	120	
213.04398	94	
213.16054	56	
216.83350	54	
216.93726	94	
217.11788	6162	1+
217.18451	516	1+
217.25405	104	
217.71864	52	
218.03774	68	
218.88300	76	
225.11617	80	
226.10041	158	
229.13783	84	
230.02097	104	
230.07269	92	
239.12080	70	
240.12910	366	1+
240.20630	76	
242.20130	64	
244.12248	104	
252.05457	120	
265.10086	62	
266.08093	90	
266.14581	130	
268.90686	50	
271.10293	80	
273.15675	88	
274.96578	96	
277.09069	66	
278.07869	82	
281.16491	72	
283.10218	74	
285.00116	104	
285.16185	128	
290.13185	102	
292.04421	54	
300.13507	170	
302.10461	104	
310.07249	92	
316.18352	474	1+
318.10382	110	
319.05935	64	
324.07452	104	
325.15013	78	
326.20600	54	
327.10902	74	
341.10771	54	
341.42510	130	
342.19851	170	
343.18153	96	
344.10673	114	
344.14424	72	
351.12298	106	
354.14649	56	
355.17894	66	
355.34868	56	
358.13088	150	
358.24065	72	
360.22044	60	
361.14994	64	
361.35326	82	
363.08418	96	
370.24702	116	
371.24386	72	
380.13113	80	
381.09389	134	
383.13773	86	
387.13281	76	
394.16968	64	
398.11996	98	
399.13382	68	
400.16184	106	
402.18594	130	
404.15433	76	
406.16175	58	
407.20942	68	
409.24173	56	
410.03913	64	
410.11874	60	
411.20646	74	
411.24228	82	
413.13986	62	
416.14644	106	
417.17454	56	
421.11081	116	
428.13955	68	
428.31247	74	
440.17783	62	
441.25202	62	
442.83729	54	
447.12996	66	
449.13009	82	
450.10637	106	
455.63112	68	
456.22517	364	1+
458.23693	116	
461.12974	70	
466.14611	98	
468.12759	76	
468.16754	78	
469.21732	92	
476.31066	58	
484.30278	102	
487.00054	74	
493.83298	102	
495.13630	108	
496.23982	60	
507.27449	68	
511.18011	86	
512.19961	80	
513.16179	238	
515.22566	58	
518.87633	60	
522.18831	80	
524.15686	70	
525.25195	304	
529.18342	158	
536.17248	108	
537.16964	102	
545.47242	84	
547.16192	104	
550.19849	82	
551.12353	58	
552.79665	80	
567.22690	70	
573.22034	62	
581.17676	88	
588.14243	50	
588.27231	200	1+
588.35276	88	
589.36407	262	
589.48389	64	
598.22906	50	
599.32486	60	
626.29111	64	
637.15383	90	
647.15656	86	
652.27028	52	
661.15748	78	
665.20832	62	
667.22302	66	
683.30142	190	1+
685.21006	74	
685.31299	54	
701.27054	54	
733.39506	62	
734.28403	72	
735.32589	88	
767.28437	168	
769.34772	66	
773.27403	70	
808.30405	88	
808.38367	58	
950.74967	56	
965.40581	62	
END IONS

###FS:    #m/z: 589.57247 #charge 3+
###MS: 2604
###MSMS: 2605
BEGIN IONS
TITLE=Cmpd 48, +MS2(589.5725), 26.8eV, 22.8min #2605
RTINSECONDS=1369.68
SCANS=2604-2605
PEPMASS=589.57247	85528
CHARGE=3+
209.18333	112	
212.14055	98	
217.06406	86	
217.11898	4996	1+
217.24484	108	
218.27285	102	
219.14309	84	
225.11954	80	
226.08073	158	
226.13086	192	
227.07820	108	
227.10996	106	
228.14254	140	
230.08284	58	
231.07712	122	
238.08471	206	
239.13839	92	
240.06015	134	
243.12530	104	
244.15062	82	
248.96739	80	
252.17513	92	
253.04313	60	
255.12158	110	
257.16294	78	
258.16957	92	
264.10618	86	
266.07213	80	
268.05182	104	
276.93279	98	
283.09628	124	
284.10965	58	
285.71524	74	
286.19978	80	
287.10704	94	
295.10318	114	
297.11851	138	
298.18200	80	
300.15079	210	
302.11012	84	
304.12718	82	
307.09739	90	
308.11879	90	
310.08914	60	
314.19204	96	
316.17690	100	
317.19185	64	
319.09325	88	
323.09724	96	
328.09533	60	
335.06445	80	
337.16942	74	
338.03714	84	
340.11338	124	
342.18726	678	
344.11394	248	
347.17950	102	
348.17328	96	
350.10660	68	
354.16641	136	
357.21112	60	
358.13142	132	
358.18586	100	
359.20973	66	
363.08209	126	
363.14722	64	
365.18357	102	
370.16828	66	
372.18101	88	
372.35858	74	
373.14868	86	
376.07685	66	
377.17349	66	
378.10759	72	
381.10142	212	
381.50074	66	
384.11911	104	
386.11968	62	
395.14923	76	
398.12916	566	1+
403.14539	68	
407.05696	58	
410.12696	138	
415.15233	236	1+
417.19739	92	
428.24090	76	
428.34056	110	
430.23795	96	
432.16395	66	
438.21639	68	
441.12450	92	
442.36020	102	
445.07081	60	
448.11858	88	
450.14522	78	
455.14902	68	
456.23158	452	1+
456.31152	104	
457.30061	138	
458.24170	68	
460.09365	94	
460.51518	94	
464.87141	76	
467.15484	96	
473.73974	74	
474.24233	92	
479.13319	60	
481.27587	110	
482.15634	58	
483.15939	62	
495.16525	62	
495.25145	102	
498.21495	98	
505.08929	64	
508.21503	102	
512.16626	118	
520.14865	222	1+
521.26915	74	
525.17350	98	
525.25346	68	
529.20098	198	
530.25281	76	
536.29809	76	
547.19086	72	
549.20186	72	
565.17434	60	
566.22527	62	
571.87593	92	
577.16284	124	
578.21731	72	
581.19573	132	
582.98019	60	
588.34946	392	1+
589.24629	68	
590.23994	74	
590.39638	86	
591.19630	64	
591.31090	56	
593.17776	74	
594.23962	80	
609.27322	72	
617.25922	96	
626.28951	62	
630.13060	198	1+
650.22330	68	
652.25592	68	
664.18136	84	
687.23957	102	
705.28242	76	
734.18537	74	
747.20688	62	
763.20581	60	
766.36269	114	1+
767.28999	202	1+
791.28747	84	
816.22259	72	
923.35623	102	
1119.40237	86	
1136.43237	68	
END IONS

###FS:    #m/z: 589.57335 #charge 3+
###MS: 2606
###MSMS: 2607
BEGIN IONS
TITLE=Cmpd 49, +MS2(589.5734), 26.8eV, 22.8min #2607
RTINSECONDS=1370.34
SCANS=2606-2607
PEPMASS=589.57335	85404
CHARGE=3+
205.12134	120	
208.09973	96	
209.09728	134	
212.11541	92	
213.05090	154	
213.12538	248	
214.08066	122	
215.15470	88	
215.25436	68	
217.11969	5028	1+
217.23218	150	
218.17029	144	
225.08471	88	
228.14087	548	1+
230.07105	174	
234.10486	88	
240.12744	494	
243.16623	94	
245.16971	72	
251.08060	82	
255.06582	78	
263.76478	136	
265.08034	76	
265.47275	76	
278.07841	82	
283.10003	158	
285.12446	68	
285.15883	220	
287.09882	100	
287.20084	98	
288.12261	76	
291.14748	108	
296.09191	118	
297.15554	100	
299.09516	86	
299.13192	100	
300.12665	220	
301.11162	88	
302.13266	116	
302.98759	84	
309.16982	70	
314.12671	82	
316.19457	256	
325.15258	190	
326.15624	146	
327.08639	160	
337.14003	200	
338.09861	104	
340.12011	78	
340.19782	102	
341.09899	134	
341.22629	78	
342.18729	538	
344.11286	178	
345.13233	80	
348.18154	100	
350.08662	98	
352.12816	114	
354.17253	104	
356.10729	84	
356.16696	68	
358.12563	100	
359.21417	106	
362.15647	80	
370.12967	76	
370.15768	334	1+
370.23578	368	1+
373.14814	72	
380.11525	76	
381.10440	108	
381.14122	82	
382.08465	94	
385.22760	76	
386.12315	90	
387.62828	138	
398.14665	98	
399.12652	90	
399.19553	88	
399.95711	78	
402.17134	84	
412.22264	114	
414.85136	96	
415.16148	112	
416.16261	126	
420.18964	104	
423.15496	106	
424.17241	84	
428.16233	116	
428.21214	174	
430.23867	92	
437.13102	82	
441.02109	82	
442.29515	86	
448.09712	70	
450.13490	108	
454.14142	90	
456.22501	292	1+
456.31831	78	
457.27549	90	
457.33151	84	
460.10034	86	
462.16939	98	
463.19705	84	
466.11939	100	
467.17850	144	
468.23557	92	
469.19454	68	
471.92405	102	
473.26040	104	
478.11821	108	
479.14113	94	
484.15804	76	
484.31164	120	
492.98790	82	
494.39494	92	
495.44677	98	
499.25148	102	
500.21517	92	
508.15899	70	
509.11567	98	
512.19184	110	
514.21616	100	1+
525.24402	118	
525.31408	70	
548.19984	84	
559.18595	158	
564.10849	86	
570.24636	74	
577.28991	72	
582.31727	76	
583.24862	70	
587.16772	106	
589.19110	238	1+
589.36486	406	1+
590.26966	72	
590.46119	70	
590.62700	74	
598.20920	78	
598.28047	80	
611.25117	102	
618.14728	78	
629.31513	72	
683.31013	102	
683.37589	96	
684.28706	88	
693.27543	92	
716.26192	78	
734.31381	84	
737.33399	76	
739.29664	78	
746.31043	82	
767.27461	452	1+
767.33976	104	
808.48329	98	
815.23875	94	
828.62366	80	
858.28854	72	
1038.39711	76	
1109.68307	74	
END IONS

###FS:    #m/z: 589.57325 #charge 1+
###MS: 2608
###MSMS: 2609
BEGIN IONS
TITLE=Cmpd 50, +MS2(589.5733), 26.8eV, 22.9min #2609
RTINSECONDS=1370.98
SCANS=2608-2609
PEPMASS=589.57325	92816
CHARGE=1+
200.12308	104	
212.06067	82	
212.13354	26	
213.14919	108	
216.12395	34	
216.86600	34	
216.99221	36	
217.11838	6812	1+
217.23935	88	
217.62290	54	
218.38177	42	
218.60198	38	
218.63196	38	
219.17915	112	
225.09673	104	
226.07856	198	
228.16329	92	
229.13223	132	
230.09150	50	
230.16153	26	
238.10634	110	
239.09387	74	
240.02289	58	
240.06774	80	
240.14269	232	
243.09784	44	
243.14623	126	
244.14971	70	
247.12190	108	
247.88860	32	
248.06055	86	
255.11386	168	
257.09499	66	
261.14967	118	
266.06791	56	
268.05511	54	
271.10397	36	
282.07437	38	
283.09902	226	1+
287.11136	90	
292.02602	32	
295.02230	94	
295.73030	40	
296.13655	112	
300.12713	442	1+
300.32545	26	
316.19008	132	
326.15896	66	
327.14051	106	
328.11998	112	
334.07496	88	
338.15568	64	
340.07734	80	
341.10466	146	
342.19302	362	1+
342.36198	32	
342.91118	36	
351.09337	80	
353.21924	62	
354.16667	88	
355.09200	52	
356.19076	42	
357.18163	104	
358.12942	146	
359.16631	52	
359.20930	96	
360.18560	86	
360.23988	108	
380.11039	104	
385.14396	70	
385.24349	94	
395.21826	42	
396.92763	76	
397.16175	80	
397.63394	28	
398.14818	172	
399.13299	160	
399.21155	42	
403.20357	108	
404.15912	92	
404.20616	64	
412.24832	74	
415.18640	96	
416.09714	72	
419.12404	52	
421.12219	48	
427.13943	72	
428.24380	38	
429.22072	86	
431.08834	84	
432.14774	48	
437.37460	32	
438.13492	52	
441.19219	78	
450.81851	76	
451.17139	84	
452.17289	118	
454.81282	74	
455.16164	60	
456.07218	30	
456.23012	320	1+
456.37769	36	
458.36507	40	
458.83159	46	
462.06786	42	
464.82629	102	
465.13180	92	
467.14342	120	
470.29324	98	
472.91069	90	
476.14906	98	
479.11636	32	
479.89779	54	
483.15369	86	
484.40780	120	
488.22844	94	
494.14961	84	
495.14460	28	
496.12970	152	
500.19827	66	
501.21344	40	
504.17406	54	
507.18677	76	
512.18428	66	
513.17232	48	
514.33319	32	
520.80194	66	
523.19180	34	
525.24122	180	
527.21036	78	
537.24788	64	
546.23522	62	
547.11718	130	
547.17558	114	
549.21325	76	
552.16723	76	
557.18701	62	
563.20523	64	
566.22828	34	
570.18209	32	
570.29942	52	
571.27219	54	
571.36713	58	
577.14463	90	
582.26574	82	
588.36313	66	
589.24979	98	
589.35677	164	
591.23022	94	
END IONS

###FS:    #m/z: 589.57316 #charge 3+
###MS: 2610
###MSMS: 2611
BEGIN IONS
TITLE=Cmpd 51, +MS2(589.5732), 26.8eV, 22.9min #2611
RTINSECONDS=1371.62
SCANS=2610-2611
PEPMASS=589.57316	93674
CHARGE=3+
203.09841	106	
209.12778	58	
211.10636	90	
212.11535	120	
216.85789	60	
216.95165	50	
216.97836	68	
217.03986	88	
217.11838	4392	1+
220.63951	74	
226.10554	72	
228.09389	56	
230.07385	368	1+
238.08631	88	
238.13126	76	
240.13300	92	
242.13206	130	
242.19749	100	
243.10637	90	
244.11266	76	
244.14723	70	
254.08939	148	
256.13216	68	
258.07163	98	
261.15725	86	
265.06206	102	
265.10978	82	
266.06880	190	
268.59856	124	
270.07647	60	
271.10710	74	
272.08105	90	
274.13386	108	
282.06717	212	
283.10583	238	
295.09525	78	
297.17335	96	
300.12901	240	
301.06991	80	
314.19061	62	
316.18562	354	
319.11355	88	
319.14447	90	
321.06689	84	
323.09728	66	
323.17764	74	
326.10116	216	
327.08999	92	
328.09787	82	
337.15828	116	
340.14487	68	
341.11407	114	
342.17663	248	
344.14217	90	
344.19119	106	
345.12717	88	
348.17235	100	
352.11811	92	
353.14046	106	
354.18163	82	
355.06103	78	
356.28878	68	
358.13161	52	
359.22813	110	
361.21492	102	
363.02388	76	
363.17212	68	
369.20737	92	
370.23772	96	
371.21177	72	
372.18057	88	
375.09547	62	
381.11541	150	
382.09971	60	
382.17332	56	
386.11933	72	
387.15106	60	
393.11116	68	
398.13346	118	
408.10257	54	
411.10507	76	
412.11615	72	
415.16686	88	
417.16399	94	
423.20921	74	
427.19016	92	
432.13782	90	
439.21241	74	
440.17620	50	
449.14223	52	
450.21570	86	
451.10363	98	
452.30310	84	
454.04259	94	
456.31091	126	
456.47269	54	
457.23454	98	
464.95091	66	
467.19810	62	
469.21153	60	
471.92843	108	
475.28391	84	
482.15330	176	1+
482.23773	66	
484.32034	106	
486.20744	88	
494.17268	86	
495.13009	66	
499.26262	56	
512.15986	240	
514.22515	88	
524.18056	58	
525.24459	180	1+
530.10208	80	
531.20443	68	
533.11707	84	
533.23447	60	
534.76957	64	
543.21177	94	
547.20371	76	
549.21341	62	
555.21818	60	
559.20401	84	
565.19502	48	
572.93750	50	
575.14690	94	
589.34542	434	1+
590.49277	88	
592.22289	82	
622.20912	72	
626.31673	62	
627.27587	74	
637.24770	52	
637.32475	82	
642.85431	52	
650.19910	50	
667.31063	58	
673.27202	78	
684.37681	66	
685.31054	62	
699.13695	86	
716.17646	74	
716.25853	68	
718.27903	68	
748.33380	66	
749.28164	52	
766.37139	174	1+
767.30335	80	
768.30773	74	
769.27342	126	
785.32488	72	
791.28318	76	
809.31749	84	
864.30982	50	
905.27050	48	
911.43760	154	1+
979.28155	64	
END IONS

###FS:    #m/z: 589.57344 #charge 3+
###MS: 2613
###MSMS: 2614
BEGIN IONS
TITLE=Cmpd 52, +MS2(589.5734), 26.8eV, 22.9min #2614
RTINSECONDS=1372.79
SCANS=2613-2614
PEPMASS=589.57344	96730
CHARGE=3+
165.54586	156	
196.11638	90	
209.11475	134	
210.09145	68	
212.13801	178	
214.07298	100	
216.12416	70	
217.11974	6164	1+
217.19933	92	
217.28326	88	
217.99449	88	
221.05656	100	
225.10211	164	
225.15984	80	
226.17269	76	
227.15411	98	
228.10118	88	
228.14855	264	
229.16403	110	
230.07385	174	
235.08997	74	
236.62170	74	
237.03109	106	
237.10059	92	
239.10945	128	
240.14083	166	
240.18946	84	
242.14702	76	
242.18280	124	
243.08249	102	
245.17208	74	
256.12864	154	
261.10696	92	
261.14763	104	
265.08886	66	
266.07681	82	
266.18062	124	
268.12928	66	
272.11611	136	
273.10921	68	
274.02093	78	
278.07549	108	
281.03508	90	
282.11840	76	
283.10145	258	
292.13283	78	
297.16284	72	
298.10253	104	
300.12842	534	1+
304.08947	98	
308.18718	98	
309.07885	102	
316.05709	90	
316.13043	106	
316.18316	84	
319.13976	90	
324.14286	98	
325.16385	82	
326.10749	84	
326.14480	114	
327.08500	108	
327.15067	72	
329.09556	82	
331.12868	108	
331.22330	74	
339.09362	76	
341.14333	84	
342.19080	386	
344.12775	98	
349.12932	134	
351.10971	96	
359.21924	68	
367.12693	90	
371.21402	122	
372.16051	94	
380.19810	68	
381.09005	112	
382.16223	170	
384.83515	176	
390.20528	88	
395.12848	74	
397.15162	96	
397.22004	84	
398.13791	116	
399.13747	68	
400.08355	76	
413.09595	90	
415.15974	270	
416.14709	124	
420.11016	122	
426.13194	82	
428.24176	154	
429.24244	72	
430.12512	76	
432.17472	80	
439.20135	78	
448.13808	94	
449.14296	94	
453.10779	74	
456.22073	594	1+
456.31505	88	
466.16542	150	
467.17621	100	
469.19506	248	
475.16515	80	
479.16933	72	
481.09019	84	
483.10335	94	
484.17065	92	
484.31985	92	
492.92468	78	
493.15118	310	1+
495.21487	106	
500.19055	72	
502.19136	90	
507.23520	86	
512.17003	160	
514.23076	112	
523.19771	76	
525.27700	74	
529.18919	88	
542.91800	100	
547.16571	74	
549.25871	68	
580.07331	102	
588.29429	246	1+
588.49088	76	
589.35079	148	
591.35605	76	
593.19060	90	
599.33900	78	
601.23457	136	
602.21500	84	
611.24061	110	
615.20693	200	
617.16789	68	
619.18647	82	
623.19147	102	
626.29149	160	
633.18234	92	
648.26498	88	
651.35241	286	1+
657.17364	78	
664.26164	78	
671.22305	66	
683.31163	132	
699.29139	72	
716.51781	88	
719.24150	78	
733.31019	88	
735.33127	112	
750.27482	78	
759.22738	290	1+
767.29482	390	1+
789.65748	116	
851.46573	82	
955.42281	66	
1232.37486	70	
END IONS

###FS:    #m/z: 589.57313 #charge 3+
###MS: 2616
###MSMS: 2617
BEGIN IONS
TITLE=Cmpd 53, +MS2(589.5731), 26.8eV, 22.9min #2617
RTINSECONDS=1373.97
SCANS=2616-2617
PEPMASS=589.57313	98450
CHARGE=3+
209.10824	66	
213.12492	92	
217.11855	7150	1+
217.44097	148	
222.87937	88	
223.10950	124	
225.10047	122	
226.08014	150	
228.14027	178	
230.07702	214	
238.07260	90	
240.15382	170	
241.12389	94	
242.05759	90	
242.18511	76	
243.10894	74	
244.08854	88	
244.14927	68	
245.10739	130	
247.10460	80	
248.06893	84	
250.05406	114	
255.11493	96	
260.18674	68	
261.15552	150	
265.08948	92	
266.09748	168	
267.05498	84	
270.18391	100	
272.11171	82	
273.12408	82	
283.09362	72	
284.10007	198	
285.16006	120	
286.15145	90	
290.13547	98	
301.05637	78	
301.20713	80	
303.17050	82	
304.96058	84	
309.08249	102	
309.16522	90	
316.13943	138	
316.19171	134	
319.13475	126	
321.12660	72	
325.11736	82	
325.21291	182	
327.10236	88	
330.10813	76	
336.14504	78	
337.14715	200	
341.19202	74	
342.18559	616	1+
344.15179	102	
346.65453	82	
351.09958	68	
352.16459	80	
353.09921	100	
354.16710	212	
354.21074	158	
355.06316	72	
355.16720	184	
357.22224	116	
359.13499	80	
359.18723	136	
366.10508	78	
371.22646	134	
378.10065	92	
380.12901	214	1+
381.23724	96	
382.09907	88	
386.22863	96	
392.11846	122	
397.15098	68	
398.12818	174	
398.24565	80	
403.21873	88	
416.16113	88	
418.16133	78	
421.10599	120	
421.15346	76	
427.25920	76	
428.22928	114	
428.26966	70	
428.31789	72	
430.15735	134	
435.17683	102	
437.10175	82	
440.14799	88	
443.23579	82	
448.87591	72	
450.11695	124	
455.14682	144	
456.22888	586	1+
461.22152	90	
465.12655	66	
467.20619	82	
469.11033	68	
472.16953	102	
473.26128	118	
476.17221	76	
480.17432	82	
482.21379	92	
485.06040	136	
499.25897	70	
499.96265	166	
500.09090	68	
504.26391	76	
512.16563	164	
525.25773	118	
525.31250	86	
528.12795	68	
528.78634	122	
529.20663	158	
538.80742	68	
545.24601	90	
547.18386	114	
554.18499	128	
557.21286	100	
560.22237	64	
563.11286	94	
563.33517	76	
564.15929	82	
564.23377	74	
571.77006	102	
578.13524	72	
585.17672	106	
589.35646	332	1+
589.43394	102	
591.26775	78	
594.16946	98	
599.24077	272	1+
608.30206	90	
626.30516	90	
632.29008	66	
633.19469	70	
639.30281	72	
647.24263	82	
668.28110	86	
684.18695	82	
686.24746	80	
692.29271	74	
699.20023	102	
706.15892	64	
709.23615	98	
715.19099	82	
729.35636	116	
735.32173	162	1+
766.29467	82	
767.27259	112	
767.34048	88	
808.44540	100	
835.21452	96	
916.37299	84	
1004.38427	64	
1515.84597	68	
END IONS

###FS:    #m/z: 589.57232 #charge 3+
###MS: 2619
###MSMS: 2620
BEGIN IONS
TITLE=Cmpd 54, +MS2(589.5723), 26.8eV, 22.9min #2620
RTINSECONDS=1375.14
SCANS=2619-2620
PEPMASS=589.57232	103282
CHARGE=3+
209.11133	80	
209.13880	122	
212.10223	126	
212.40894	76	
213.04843	118	
215.13728	178	
217.11839	5498	1+
217.25923	114	
217.56787	96	
218.42607	68	
219.14440	90	
219.50090	104	
223.13835	130	
224.07272	74	
224.10027	108	
225.08880	90	
226.07698	322	
226.18189	76	
228.11079	174	
228.14139	246	
229.07767	120	
230.07990	174	
231.70798	74	
237.08895	90	
240.07289	72	
240.13431	74	
241.12830	120	
241.19248	92	
243.10565	104	
261.15898	192	
264.06791	80	
272.09953	154	
277.13073	92	
280.14953	104	
284.08414	172	
285.06800	108	
285.15234	94	
287.09761	86	
287.16407	88	
295.04616	84	
298.18612	82	
299.11018	76	
300.07390	72	
300.12546	370	1+
300.19582	136	
309.11002	70	
311.09344	138	
314.15836	74	
316.19111	90	
324.07416	84	
324.13750	144	
326.10623	74	
327.11122	106	
329.10731	84	
338.10264	82	
338.16199	84	
341.10001	144	
342.09779	114	
342.18690	236	
343.18343	96	
344.11381	156	
347.14881	72	
350.09710	122	
356.09633	114	
356.16495	84	
356.29479	84	
357.23663	76	
358.12679	74	
359.10642	118	
359.15516	126	
367.10654	112	
368.17990	70	
371.15257	78	
378.11188	68	
386.14093	80	
387.16219	120	
387.93802	64	
388.86833	70	
397.17218	160	
398.12817	338	1+
403.18757	94	
409.13073	116	
410.08888	70	
411.20753	122	
413.12932	92	
415.15997	480	1+
418.16943	150	
420.14051	80	
422.14482	72	
428.23173	154	
429.25804	74	
433.17569	120	
438.12092	80	
439.15825	76	
440.14883	68	
450.09342	108	
453.92481	98	
456.22617	438	1+
456.31495	106	
457.15351	88	
457.27628	108	
465.18200	74	
466.13387	220	1+
466.17894	76	
467.26850	76	
469.21770	84	
470.20418	98	
470.30197	158	
473.24425	118	
474.28232	88	
475.30721	110	
484.15377	86	
484.33324	116	
500.17344	112	
502.10240	98	
504.18646	74	
507.26352	92	
512.16725	282	
513.12557	78	
518.78486	84	
525.22761	102	
525.27201	68	
526.31365	110	
529.31615	84	
530.79091	98	
536.17769	74	
556.50692	100	
560.23682	80	
563.21850	74	
571.34727	72	
583.24109	70	
589.26320	120	
589.34634	130	
589.51760	76	
590.35242	208	
591.44651	104	
604.23598	100	
609.22245	68	
611.13099	64	
618.21844	130	
625.20532	88	
626.31498	98	
658.17776	130	
660.26625	148	
676.28301	106	
688.22198	96	
692.25997	76	
735.32080	162	
735.45398	66	
740.30958	72	
767.30272	88	
768.31375	138	
788.22707	72	
811.23198	70	
1065.40370	76	
1090.48446	62	
END IONS

###FS:    #m/z: 589.57352 #charge 3+
###MS: 2622
###MSMS: 2623
BEGIN IONS
TITLE=Cmpd 55, +MS2(589.5735), 26.8eV, 22.9min #2623
RTINSECONDS=1376.34
SCANS=2622-2623
PEPMASS=589.57352	97456
CHARGE=3+
152.83703	170	
212.14845	100	
215.13541	86	
217.11811	7468	1+
219.16033	138	
219.66932	130	
221.08053	102	
223.11818	104	
226.07296	82	
228.10421	84	
228.14842	330	1+
229.08848	100	
229.11732	164	
230.07802	242	
230.22314	96	
235.02944	150	
240.08892	98	
240.13414	472	1+
242.06288	98	
242.13542	140	
242.99940	122	
243.16351	72	
244.12517	74	
252.07945	98	
255.10952	144	
257.15802	70	
259.16236	84	
261.15168	92	
264.06378	100	
266.08862	138	
271.58080	70	
274.19047	94	
280.13597	100	
282.06310	86	
283.10284	518	1+
285.16007	70	
287.09649	104	
290.63728	160	
299.16744	92	
300.13014	238	
306.18213	82	
309.14986	232	
310.05341	144	
310.09454	90	
311.09437	82	
312.17518	128	
316.19275	86	
317.18013	106	
320.10743	88	
326.20592	84	
327.08499	88	
327.17040	74	
332.14294	74	
337.05296	88	
337.22417	92	
338.15345	80	
341.11465	94	
342.18205	256	
343.18144	208	
343.32875	90	
344.30195	94	
345.11798	82	
354.17595	136	
359.14137	126	
359.21637	142	
360.19623	74	
367.18752	74	
368.11313	90	
370.15319	120	
371.18861	128	
371.23038	78	
378.09145	86	
393.14186	100	
401.13939	106	
406.16620	74	
410.12564	84	
410.18451	82	
415.16250	78	
416.15077	116	
418.18297	86	
419.87846	86	
420.09870	78	
420.16717	94	
422.12329	116	
427.14578	122	
428.22694	74	
429.23855	172	
431.25518	290	1+
440.19765	94	
444.17397	100	
449.13634	104	
450.80663	88	
456.23415	334	1+
457.37054	74	
458.22868	122	
467.17747	74	
468.19088	148	
469.21793	100	
473.24968	170	
477.16295	88	
479.10772	154	
481.08426	70	
484.16511	96	
484.30368	108	
484.85929	80	
485.15832	90	
495.15794	100	
499.19201	76	
500.84930	98	
502.19742	90	
508.13262	74	
512.16847	104	
513.19297	128	
521.12056	92	
525.24614	146	1+
529.20273	84	
535.82524	82	
542.24599	72	
544.19226	88	
547.16080	124	1+
547.22305	80	
550.12111	72	
554.22423	74	
559.31779	114	
560.27500	84	
562.13875	86	
564.68917	120	
566.21350	94	
568.17037	98	
572.10843	74	
574.22535	146	
581.25035	72	
589.26441	88	
589.36335	138	
590.38180	86	
591.29766	74	
593.21965	104	
608.28871	104	
616.29948	90	
626.21864	80	
633.32793	70	
635.29883	86	
650.23132	78	
651.24496	76	
652.24161	70	
684.29426	70	
685.29989	128	
692.27354	88	
705.32270	98	
711.27061	96	
718.32566	72	
734.27567	74	
735.32495	204	
766.28351	296	1+
772.25952	72	
808.32306	92	
850.26992	96	
877.35146	78	
951.34183	74	
995.51813	252	1+
END IONS

###FS:    #m/z: 589.57209 #charge 3+
###MS: 2626
###MSMS: 2627
BEGIN IONS
TITLE=Cmpd 56, +MS2(589.5721), 26.8eV, 23.0min #2627
RTINSECONDS=1378.06
SCANS=2626-2627
PEPMASS=589.57209	105446
CHARGE=3+
149.62952	104	
200.19088	72	
208.06830	94	
209.12353	86	
209.16110	108	
212.16748	172	
216.76720	100	
217.07794	92	
217.11845	7994	1+
217.22788	128	
217.26016	126	
217.54013	86	
223.34780	74	
224.17863	104	
225.12051	104	
226.08430	302	1+
226.10964	120	
228.14770	494	1+
230.07724	520	
231.10023	78	
238.10012	136	
240.13435	226	
242.18409	84	
243.12734	96	
244.10963	94	
244.14560	112	
245.17606	144	
247.16791	96	
254.06724	110	
255.10379	120	
256.14352	72	
257.16469	102	
259.08277	90	
261.08932	92	
264.03438	102	
265.02344	86	
266.14978	120	
269.08361	80	
272.12549	76	
283.10945	184	
284.09684	104	
284.14283	122	
285.14947	202	
286.01679	92	
290.89734	88	
297.13543	160	
297.88889	74	
298.19744	110	
299.20439	98	
300.12741	256	
310.13193	84	
311.15103	80	
314.16846	74	
316.17744	158	
318.19234	108	
325.17672	74	
327.09339	84	
328.24400	148	
329.21537	82	
334.61095	104	
339.20033	90	
341.04111	112	
342.18874	382	1+
344.11523	242	
345.12049	106	
347.19409	84	
348.18760	88	
354.72464	84	
355.18599	100	
358.14005	86	
363.16332	110	
365.37249	82	
369.14446	98	
371.12228	126	
371.25527	82	
372.22765	80	
375.09476	76	
375.20749	102	
378.25900	82	
380.12218	94	
381.09664	82	
382.16750	106	
383.15914	94	
384.19153	76	
385.22272	88	
396.12215	76	
397.18762	92	
398.57179	104	
410.12212	104	
415.14941	316	1+
420.15733	80	
426.22517	80	
428.14464	112	
428.27577	76	
430.86743	76	
437.14584	174	
439.20438	280	1+
447.14179	102	
448.05190	114	
450.11201	96	
451.17619	88	
452.18482	110	
452.37017	88	
455.15489	142	
455.22709	618	1+
456.22818	530	1+
456.31736	72	
457.32407	106	
460.10002	82	
467.14561	74	
468.22395	104	
472.12884	72	
473.30520	74	
478.20230	74	
495.15533	100	
496.14316	152	
496.19483	96	
496.25296	94	
497.21640	100	
503.16754	72	
506.16915	94	
513.16097	72	
524.74178	80	
525.24657	112	
526.19921	104	
529.19971	110	
530.18131	102	
535.18045	76	
536.18939	244	1+
536.24005	116	
547.19106	80	
581.13132	82	
588.24827	72	
588.28398	262	1+
591.20117	202	1+
592.26859	96	
601.25478	76	
617.10196	92	
626.30099	180	
632.28365	88	
635.23411	80	
653.24253	78	
657.24689	94	
660.27478	126	
664.26878	74	
683.32721	72	
684.26597	74	
689.16149	84	
692.22668	76	
702.33354	76	
714.34881	100	
718.32120	74	
720.25579	100	
726.26533	72	
733.29317	144	1+
735.29868	154	
756.30218	86	
766.27545	156	1+
767.32945	78	
768.34162	114	
808.28764	90	
809.30471	76	
833.22578	76	
1176.68858	360	1+
END IONS

###FS:    #m/z: 589.57268 #charge 3+
###MS: 2631
###MSMS: 2632
BEGIN IONS
TITLE=Cmpd 57, +MS2(589.5727), 26.8eV, 23.0min #2632
RTINSECONDS=1380.31
SCANS=2631-2632
PEPMASS=589.57268	104936
CHARGE=3+
203.11822	106	
209.09186	164	
210.09329	76	
212.12995	102	
212.16005	66	
213.13753	126	
217.11924	5788	1+
217.22412	152	
218.19239	154	
223.12091	138	
226.09241	174	
226.13191	134	
227.08572	80	
227.14639	92	
228.14308	232	
230.08419	100	
231.08536	92	
234.10818	98	
240.12922	618	1+
242.01325	104	
251.12070	92	
252.11780	100	
253.10285	108	
255.11238	152	
260.95710	86	
261.14919	90	
265.09735	78	
271.10874	68	
273.11291	94	
282.10120	78	
282.14087	92	
283.09518	480	1+
283.15040	94	
286.16310	70	
293.90042	62	
296.14185	72	
297.10981	120	
298.16470	90	
300.12757	390	1+
304.22599	74	
309.07931	86	
309.14673	76	
310.06668	104	
315.01108	74	
316.12154	90	
316.17959	102	
317.60230	100	
324.07585	74	
325.07750	118	
326.10286	110	
329.16214	82	
337.14835	144	
340.11920	92	
341.11623	144	
341.19521	104	
342.18491	604	1+
343.04606	82	
344.12260	102	
349.18687	82	
352.17686	246	1+
355.14820	158	
357.11353	90	
359.23952	88	
360.19691	74	
362.08811	78	
363.14344	70	
364.07363	92	
365.05147	120	
369.16322	80	
373.08839	102	
377.10639	70	
378.92428	96	
380.12553	100	
380.23345	84	
381.10030	104	
382.09860	84	
384.10500	70	
385.16374	76	
385.19093	90	
386.14909	184	1+
393.14864	84	
398.13020	94	
399.14277	80	
406.16636	108	
410.12940	96	
412.11032	128	
415.14898	234	
416.14371	114	
416.22050	120	
423.15579	146	
424.16536	78	
426.22309	84	
426.95474	84	
434.23082	74	
437.14034	118	
440.19901	68	
450.13961	92	
451.20369	108	
452.14035	70	
452.18361	70	
456.22833	358	
456.31767	64	
457.23599	166	
462.09017	88	
466.26603	108	
467.13977	66	
467.18337	92	
469.19498	104	
471.16059	94	
472.10428	72	
478.14017	68	
479.12743	86	
480.18126	78	
483.18506	68	
484.27744	76	
494.16611	98	
498.93461	76	
502.27333	114	
502.80870	86	
519.17413	100	
522.18391	92	
525.24814	112	
527.47785	64	
528.16968	78	
534.13777	112	
537.20212	88	
540.15628	100	
542.22129	116	
546.21643	76	
550.21840	120	
552.80872	80	
568.21609	122	
572.24651	70	
582.18872	88	
589.36757	344	1+
591.28581	72	
592.23795	86	
598.23479	118	
600.20747	80	
601.25774	64	
614.27559	90	
616.19661	72	
626.28934	166	1+
627.16450	66	
632.36401	66	
650.20868	124	1+
657.26323	104	
666.34746	94	
668.23896	80	
683.32389	104	
684.34489	70	
693.25470	86	
699.25599	74	
703.17693	84	
705.20408	94	
735.33994	126	
736.28823	94	
750.26928	70	
767.29597	272	1+
768.40308	90	
832.44594	94	
855.44798	178	1+
END IONS

###FS:    #m/z: 589.57361 #charge 3+
###MS: 2634
###MSMS: 2635
BEGIN IONS
TITLE=Cmpd 58, +MS2(589.5736), 26.8eV, 23.0min #2635
RTINSECONDS=1381.5
SCANS=2634-2635
PEPMASS=589.57361	108770
CHARGE=3+
202.07883	118	
209.09725	228	
212.06495	84	
212.14449	134	
213.11452	90	
215.11316	74	
216.14089	102	
216.88200	112	
217.11957	7464	1+
217.21847	112	
218.23446	72	
218.34312	102	
227.12934	74	
228.14333	284	
229.08929	138	
230.07133	104	
235.27053	74	
238.07574	80	
239.10570	72	
240.13572	192	
242.18576	76	
243.14656	306	1+
246.14912	100	
250.03248	84	
250.90948	114	
252.08054	120	
255.10276	82	
257.16061	114	
259.11055	118	
261.16208	266	
264.06385	216	1+
267.07205	84	
268.15901	134	
269.12209	76	
272.12692	98	
273.09280	90	
283.10818	592	1+
293.06019	74	
295.15714	90	
298.17193	100	
299.02797	80	
300.12752	626	1+
301.09680	104	
309.13346	114	
314.18548	120	
314.24693	102	
316.13871	128	
316.18221	134	
317.16415	92	
323.09344	108	
326.22070	96	
327.10408	106	
327.14577	74	
327.19373	106	
333.10528	86	
337.13862	98	
338.14930	104	
340.12245	122	
341.09476	100	
341.13714	92	
341.20149	118	
342.18348	646	
344.11385	328	1+
345.14604	84	
347.18840	90	
348.20187	88	
352.11431	80	
356.07292	98	
358.17521	98	
359.22053	98	
364.18021	100	
365.04151	94	
367.03729	98	
368.13839	126	
369.23877	102	
371.19979	294	1+
372.24216	76	
375.15371	90	
379.09323	84	
380.14765	82	
381.10293	112	
381.16006	82	
382.09904	72	
394.35775	90	
398.13263	518	1+
399.14002	302	1+
410.12938	114	
411.21987	78	
415.15501	172	
415.28439	76	
416.15395	182	
420.11357	74	
420.16898	78	
424.22409	72	
427.15702	84	
428.24281	110	
432.11593	72	
435.19902	102	
438.16358	82	
441.19006	78	
450.11704	138	
452.88957	114	
455.19058	84	
456.22738	674	1+
461.27672	134	
465.12105	80	
467.14319	86	
469.21737	78	
470.17905	74	
477.19793	76	
478.15091	80	
483.10159	134	
483.16446	200	1+
484.30284	72	
485.31248	88	
490.93252	82	
495.16618	210	
501.20762	80	
511.10890	88	
512.17143	170	1+
514.22107	86	
519.20903	174	
524.33680	96	
527.25813	92	
529.20145	390	1+
534.84669	80	
535.73391	84	
536.82879	90	
538.19930	150	1+
547.18053	118	
549.21449	86	
549.39827	76	
552.20453	86	
566.21308	166	
582.20838	86	
583.26584	72	
589.27170	92	
589.34636	568	
590.27868	82	
591.32263	80	
594.14951	92	
601.14042	74	
607.21454	74	
615.22457	122	
626.30594	98	
627.20596	78	
633.12225	96	
642.19376	80	
647.15524	86	
650.21719	100	
663.22805	96	
681.24303	80	
683.31715	234	1+
691.25144	72	
701.31866	96	
719.26965	82	
722.27639	88	
735.31289	104	
736.34949	86	
761.82192	114	
767.29428	106	
768.28794	156	
800.29403	160	
809.30527	74	
836.29980	114	
END IONS

###FS:    #m/z: 589.57379 #charge 1+
###MS: 2637
###MSMS: 2638
BEGIN IONS
TITLE=Cmpd 59, +MS2(589.5738), 26.8eV, 23.0min #2638
RTINSECONDS=1382.7
SCANS=2637-2638
PEPMASS=589.57379	101734
CHARGE=1+
170.82134	64	
204.11063	70	
208.12122	74	
210.08571	68	
212.13711	116	
213.04776	66	
215.13566	112	
217.11969	6798	1+
217.26575	86	
218.05371	118	
222.10049	78	
226.08315	110	
227.08261	70	
228.10015	178	
228.14580	218	
228.20783	84	
230.08419	268	
237.13110	130	
238.07459	102	
238.11558	76	
239.08364	76	
240.13291	84	
240.16899	88	
242.19263	120	
243.15554	112	
244.09058	64	
244.13329	84	
245.12742	102	
255.09987	102	
255.12758	100	
257.15372	104	
258.14869	122	
260.07192	88	
261.14810	66	
263.07546	90	
282.12604	88	
283.09624	134	
283.13770	94	
287.10248	98	
295.13934	86	
297.08778	94	
297.15939	122	
298.16990	82	
300.12834	328	
305.08462	84	
309.15852	156	
310.12307	72	
316.05835	186	
316.18449	140	
317.06611	70	
317.12737	76	
318.08963	80	
320.64833	140	
321.08391	72	
324.08546	94	
325.21493	110	
326.10149	106	
327.07971	82	
328.07774	82	
333.65287	124	
335.08262	90	
337.16864	74	
338.14243	68	
341.10867	208	
342.17915	350	
342.23421	70	
342.35544	114	
343.18693	200	
344.13127	122	
344.21097	98	
345.10656	74	
345.14664	88	
345.19583	92	
353.21385	94	
354.16843	242	
355.25380	88	
356.21483	84	
359.34066	64	
360.14792	68	
361.07918	86	
369.17197	102	
370.24270	80	
371.12774	116	
372.16561	102	
372.20512	74	
375.10607	94	
380.10123	74	
380.15670	92	
381.08929	220	
384.16542	100	
385.10797	108	
385.21439	154	
394.16846	132	
398.12880	440	
398.16938	142	
399.19909	90	
400.16646	72	
403.29816	74	
404.13854	74	
406.19995	92	
410.13117	76	
411.19956	74	
413.07098	86	
413.13555	64	
415.15640	464	1+
428.22582	104	
432.18545	88	
432.22552	90	
433.13542	70	
435.13375	210	1+
437.27327	74	
439.19719	88	
446.88547	66	
448.10081	104	
449.14427	152	
450.15076	134	
451.11493	90	
454.88147	88	
455.15185	306	1+
456.22720	528	
456.31912	70	
457.22357	258	
468.94678	104	
469.16651	96	
470.21653	162	
476.12025	238	1+
486.17882	70	
487.22279	126	
492.13808	68	
494.18267	76	
497.20847	94	
511.88748	68	
512.16778	168	
514.22442	96	
521.17464	76	
525.25357	112	
526.25663	86	
529.20824	74	
530.16245	68	
530.79171	68	
534.83514	94	
537.21365	98	
547.17852	134	
549.18912	80	
552.14113	64	
560.22500	68	
565.19470	72	
566.18312	74	
568.15072	84	
576.25527	76	
582.30067	98	
584.25259	96	
589.34874	178	
589.43035	102	
590.19509	160	1+
590.33886	138	
591.20288	118	1+
594.22342	156	1+
END IONS

###FS:    #m/z: 347.67651 #charge 2+
###MS: 2641
###MSMS: 2642
BEGIN IONS
TITLE=Cmpd 60, +MS2(347.6765), 23.0eV, 23.1min #2642
RTINSECONDS=1384.42
SCANS=2641-2642
PEPMASS=347.67651	171454
CHARGE=2+
202.09636	112	
203.22203	68	
206.09300	156	
207.09405	152	
210.11792	50	
215.13893	86	
216.15742	102	
217.13035	94	
218.14259	54	
219.05000	84	
220.09007	102	
220.12498	76	
221.10435	94	
224.10916	98	
225.60962	132	
226.07591	126	
228.13613	102	
231.12411	118	
232.13525	110	
233.14559	98	
237.13543	48	
240.14126	102	
243.13732	128	
244.13031	78	
245.06621	36	
245.37959	36	
247.00013	32	
247.10667	1650	1+
247.16714	100	
249.09106	76	
251.27472	42	
253.13437	78	
257.15264	96	
258.13935	94	
259.03979	102	
263.92210	80	
265.11758	1722	1+
265.27311	46	
265.46860	82	
265.53273	62	
266.93348	74	
268.07223	66	
271.18075	96	
272.09915	82	
275.09549	354	1+
276.13245	118	
277.15927	112	
278.15444	118	
279.14186	218	
280.13714	110	
282.89977	94	
286.11455	82	
286.97811	96	
288.13002	118	
289.02736	46	
290.95521	110	
292.11648	54	
292.89222	44	
293.10731	254	
294.18423	66	
294.88277	84	
296.13115	104	
296.22925	100	
302.17041	72	
302.20244	62	
304.12204	114	
304.15627	96	
304.46077	38	
306.92609	72	
312.91386	110	
312.96374	116	
313.18240	56	
315.17060	114	
317.66902	40	
318.89564	58	
320.15511	80	
320.20488	90	
320.64281	70	
320.90171	98	
321.15351	1376	1+
321.20106	84	
322.19521	80	
323.15228	102	
324.17117	74	
328.87157	88	
329.17736	88	
333.15767	104	
336.90263	66	
337.21451	76	
337.84214	42	
337.90456	44	
338.18019	4218	1+
338.37354	126	
342.31364	48	
342.69173	38	
344.95649	82	
347.21288	118	
348.15593	306	1+
353.80060	32	
354.15158	70	
356.12470	54	
361.19368	74	
362.18165	48	
366.97023	94	
370.20795	78	
373.14990	52	
381.21334	88	
387.16361	38	
389.18938	136	
390.15407	80	
394.18542	114	
405.21526	90	
407.18729	78	
408.19248	58	
414.17090	86	
415.15078	50	
415.26205	58	
416.22665	90	
431.19274	56	
432.18829	174	
433.18003	158	
445.49699	54	
446.32560	68	
448.56374	34	
448.94666	36	
449.20401	1424	1+
450.30539	84	
466.76401	36	
467.22203	3962	1+
467.32958	182	
467.38917	66	
467.45704	94	
467.59241	40	
468.08757	36	
468.33119	70	
468.51846	70	
473.54616	52	
477.20484	60	
479.76400	38	
494.33464	118	
511.38940	58	
536.24678	60	
546.27120	70	
547.28348	68	
563.25494	52	
580.30423	140	
580.41782	82	
581.31006	210	
605.41034	124	1+
END IONS

###FS:    #m/z: 589.57363 #charge 3+
###MS: 2682
###MSMS: 2683
BEGIN IONS
TITLE=Cmpd 61, +MS2(589.5736), 26.8eV, 23.4min #2683
RTINSECONDS=1405.8
SCANS=2682-2683
PEPMASS=589.57363	99040
CHARGE=3+
195.47840	66	
207.14836	66	
209.03515	92	
212.14114	78	
213.14457	96	
215.18611	68	
216.99295	70	
217.11949	7522	1+
217.28809	84	
225.08200	116	
226.08920	174	
227.09502	118	
228.14388	270	
229.11430	110	
230.07080	116	
230.12425	102	
230.15291	78	
230.23945	72	
234.17004	88	
237.03050	88	
240.13229	412	1+
240.27318	74	
243.12980	148	
245.17689	84	
247.10214	74	
250.12010	108	
254.09367	66	
254.15126	100	
255.12916	78	
256.11921	122	
261.16458	162	
270.04940	82	
280.19741	102	
282.14492	104	
282.25039	86	
294.09080	74	
300.12402	426	1+
304.64053	92	
307.11987	96	
310.08643	100	
310.14606	90	
313.65097	126	
314.11360	72	
315.16164	92	
324.12252	70	
326.08683	94	
327.09282	270	
335.12612	100	
337.14936	82	
339.20063	180	
341.86718	86	
342.12412	84	
342.18605	282	
344.06360	74	
344.11824	196	
348.04955	100	
348.19751	74	
352.12984	112	
354.20228	106	
356.09659	104	
358.13949	304	1+
361.18485	84	
372.16540	108	
372.24947	140	
373.24561	80	
374.23502	68	
381.09768	224	
387.15208	88	
397.14257	64	
398.12469	314	
398.78652	64	
399.19557	84	
401.14181	110	
406.19314	110	
411.21080	70	
418.95166	76	
424.17603	80	
426.19004	134	
428.23619	116	
429.21183	64	
430.28870	82	
432.10025	82	
432.84690	72	
441.14837	88	
450.24614	76	
451.19235	76	
456.23077	338	
456.29961	138	
457.22092	154	
467.31003	84	
469.18492	86	
478.17490	126	
484.34581	92	
485.16588	98	
486.13652	88	
495.14207	98	
495.20720	72	
496.14107	70	
499.25985	74	
500.26737	68	
504.78831	94	
505.17934	88	
507.14493	98	
507.21741	64	
521.28358	84	
523.15954	70	
525.23948	332	1+
527.09017	70	
527.14956	136	
528.21317	102	
529.19994	144	
529.25590	94	
538.23108	70	
540.07774	74	
542.25863	96	
547.21672	76	
549.19992	116	
555.74630	120	
557.20117	82	
560.23778	74	
563.11118	92	
577.19593	64	
579.21629	90	
580.20850	74	
581.20745	72	
588.26720	88	
589.14291	72	
589.36553	618	1+
591.15179	92	
591.31143	84	
591.47737	96	
593.27417	92	
597.14910	68	
606.18678	70	
611.24876	86	
618.19334	94	
623.30921	90	
630.10928	66	
633.15782	72	
633.24987	66	
637.22779	108	
641.21054	86	
646.28607	70	
648.30630	72	
660.29522	72	
664.18130	68	
664.39575	114	
683.44644	68	
684.31708	78	
735.39619	74	
749.27837	76	
751.29086	86	
766.28152	310	1+
766.37388	96	
767.28553	236	1+
798.32189	74	
852.39426	68	
906.34449	68	
END IONS

###FS:    #m/z: 411.70698 #charge 2+
###MS: 2754
###MSMS: 2755
BEGIN IONS
TITLE=Cmpd 62, +MS2(411.7070), 23.5eV, 24.1min #2755
RTINSECONDS=1443.78
SCANS=2754-2755
PEPMASS=411.70698	62376
CHARGE=2+
206.08797	252	
211.09910	110	
213.10239	104	
219.15533	94	
224.10817	92	
225.10361	232	
225.62311	32	
226.08271	82	
226.12719	70	
226.16132	98	
226.26931	106	
227.88308	42	
228.13835	124	
229.11350	52	
235.11761	76	
240.13740	42	
242.95728	76	
243.12452	362	1+
245.09174	44	
247.10634	186	
247.19552	80	
248.22529	78	
253.04804	48	
257.18704	138	
262.10071	74	
265.11628	212	
266.95584	84	
268.99036	46	
270.10239	94	
270.87428	80	
275.48398	56	
276.13037	80	
277.48314	44	
278.15915	92	
280.84105	40	
282.15908	116	
285.15133	100	
287.28945	76	
289.04523	82	
291.16923	78	
293.10921	78	
293.52670	54	
294.16080	308	1+
297.11927	54	
297.16998	72	
300.15065	104	
301.15801	60	
303.13653	120	
305.14915	38	
310.18808	240	
310.63676	34	
310.82526	42	
311.17146	404	1+
311.27994	94	
311.59552	44	
315.81045	78	
317.89474	64	
321.15906	182	
322.15253	164	
323.15023	100	
329.14914	76	
330.49788	56	
332.85112	82	
338.17941	1596	1+
338.32192	66	
338.91105	70	
339.12756	108	
340.23338	40	
340.26713	46	
343.18812	82	
343.80047	86	
355.70612	88	
356.18082	142	
356.99985	66	
362.13260	88	
363.16787	76	
365.18759	76	
367.00109	92	
367.15533	154	
369.83887	88	
370.87057	78	
370.90986	74	
384.33215	114	
388.89033	60	
388.98360	36	
391.08452	102	
393.19472	104	
393.98818	76	
394.88966	54	
397.23210	98	
402.98219	102	
411.09832	46	
411.85758	46	
412.39819	42	
412.44749	92	
412.87011	56	
418.10424	52	
425.28132	84	
440.25466	52	
449.21708	224	
449.78296	48	
450.20337	138	
451.19187	74	
454.89431	48	
466.90393	36	
467.22587	1474	1+
468.38375	48	
475.22554	98	
477.21262	66	
502.77540	62	
520.23470	120	
527.52355	36	
528.44139	110	
530.22514	72	
531.29016	80	
539.42605	62	
563.33561	78	
565.25139	122	
569.84254	48	
580.31240	194	
581.06631	32	
588.50038	76	
589.28228	80	
590.27260	42	
603.28628	74	
617.28604	68	
625.27355	100	
637.31984	116	
637.37861	84	
638.33320	94	
647.75029	76	
648.35324	52	
694.34891	92	
694.43084	98	
695.36693	76	
695.60813	70	
711.29284	44	
753.36743	64	
777.86614	38	
END IONS

###FS:    #m/z: 406.19139 #charge 2+
###MS: 2969
###MSMS: 2970
BEGIN IONS
TITLE=Cmpd 63, +MS2(406.1914), 23.1eV, 26.0min #2970
RTINSECONDS=1558.07
SCANS=2969-2970
PEPMASS=406.19139	25080
CHARGE=2+
202.08286	66	
205.10128	58	
213.08452	96	
221.10807	108	
225.10684	234	
227.08286	104	
229.13312	176	
230.31588	50	
232.09285	98	
241.15140	114	
241.59743	32	
241.72319	76	
242.20489	80	
248.11432	76	
253.10614	106	
257.13264	300	
260.13174	106	
261.15351	66	
261.22903	64	
267.11034	88	
268.90869	86	
273.94729	78	
275.09298	74	
278.12425	34	
279.11696	146	
285.13861	74	
286.15156	68	
286.20470	96	
289.14375	98	
290.18108	124	
294.86990	74	
296.13629	250	
297.12303	58	
300.05505	94	
302.98843	74	
306.14534	80	
316.16818	42	
316.99646	66	
317.14419	76	
320.15121	98	
328.97811	108	
342.15203	152	
345.80319	38	
346.81661	52	
348.17429	46	
349.14018	98	
353.12897	98	
358.17504	70	
361.01022	124	
361.17455	100	
362.93889	96	
366.17115	84	
367.01607	124	
371.14742	62	
372.16473	214	1+
379.16875	74	
382.14659	110	
382.86357	42	
388.89634	62	
390.13533	98	
390.90140	50	
393.10220	58	
394.17533	68	
397.17947	48	
397.21931	88	
398.22490	68	
401.00903	64	
402.18655	82	
405.24153	120	
406.13791	72	
409.19472	76	
415.17153	86	
418.25957	110	
423.65317	46	
429.16753	60	
432.19854	60	
462.21918	128	
463.22494	90	
463.34309	64	
466.18616	124	
473.26122	60	
482.49239	58	
505.19181	74	
512.22655	78	
532.23324	66	
536.28123	114	
558.25167	200	1+
576.26049	54	
578.27904	76	
587.22620	40	
589.25157	100	
593.27929	98	
624.38517	108	
626.38315	72	
639.28536	62	
673.31480	108	
673.44308	68	
673.51869	90	
688.83874	84	
778.35573	56	
END IONS

###FS:    #m/z: 406.19138 #charge 3+
###MS: 2971
###MSMS: 2972
BEGIN IONS
TITLE=Cmpd 64, +MS2(406.1914), 23.1eV, 26.0min #2972
RTINSECONDS=1558.73
SCANS=2971-2972
PEPMASS=406.19138	25920
CHARGE=3+
206.08045	84	
207.08186	82	
209.10403	80	
212.11167	112	
216.10032	106	
223.14314	38	
224.35480	36	
225.09874	566	1+
226.65992	70	
227.11940	66	
229.12181	80	
230.12715	86	
231.11398	80	
235.07872	82	
242.11145	90	
244.95043	60	
246.15128	196	
246.23474	78	
247.14783	90	
249.07908	86	
254.18139	86	
255.08989	74	
257.13337	92	
260.11826	44	
262.12597	98	
263.19627	32	
267.10915	172	
269.07600	106	
270.22778	90	
272.12949	72	
278.11968	254	
280.14607	68	
285.12745	256	
285.19717	94	
290.16149	50	
291.17931	104	
296.13483	366	1+
297.06595	82	
298.11091	120	
301.02029	68	
304.15289	52	
304.94144	72	
305.14022	134	
308.14315	90	
309.89192	106	
313.75057	44	
313.78252	62	
318.21241	62	
320.17771	78	
324.87125	110	
326.91848	76	
333.26500	74	
335.18991	80	
337.02269	134	
341.15261	82	
342.21082	68	
343.04663	104	
343.09976	54	
348.15961	62	
351.18267	80	
359.00657	72	
361.10568	98	
361.15986	76	
362.17259	122	
368.15490	104	
369.22773	74	
370.89481	60	
371.16201	502	1+
371.88741	48	
372.16438	374	1+
372.95132	78	
376.13753	52	
378.94442	36	
379.17204	126	
379.39876	92	
380.17232	48	
382.88369	110	
398.46636	44	
405.26433	66	
406.25752	106	
406.87086	76	
412.20750	68	
416.24907	106	
418.19946	70	
426.19630	50	
445.18564	32	
445.24964	66	
464.27121	66	
473.22009	80	
492.24140	38	
505.24439	44	
517.29783	76	
520.85012	36	
544.29060	80	
553.45131	70	
558.27416	104	
559.31650	76	
560.24286	78	
576.21710	74	
577.27102	80	
602.27500	70	
625.29123	96	
656.29242	74	
673.31440	304	1+
696.31408	58	
732.31667	108	
749.45038	86	
820.54161	62	
END IONS

###FS:    #m/z: 406.19203 #charge 3+
###MS: 2973
###MSMS: 2974
BEGIN IONS
TITLE=Cmpd 65, +MS2(406.1920), 23.1eV, 26.0min #2974
RTINSECONDS=1559.4
SCANS=2973-2974
PEPMASS=406.19203	28774
CHARGE=3+
207.11843	80	
208.10727	68	
212.09988	90	
219.07461	82	
221.09944	72	
222.11941	90	
224.10141	74	
225.10293	192	
226.10204	100	
227.10120	150	
229.09774	110	
230.94931	178	
232.12819	128	
232.16411	104	
233.16147	96	
235.08574	50	
237.10031	80	
237.93376	60	
238.94695	124	
239.73046	36	
240.10896	66	
240.14178	92	
244.10885	96	
244.94802	48	
245.07952	70	
245.13726	108	
246.15388	192	
247.16394	196	
248.13212	112	
255.08010	40	
255.11090	60	
256.10623	118	
257.14088	258	
260.10548	56	
261.11514	128	
263.11717	92	
264.90599	68	
266.11980	70	
266.16731	102	
267.12497	182	
270.14005	112	
272.17757	60	
274.14745	52	
278.06746	54	
278.11735	352	
283.11084	104	
285.13315	238	
288.99116	94	
291.11237	70	
294.22420	100	
296.13590	218	
297.13579	94	
301.08486	42	
301.24422	64	
302.16476	76	
303.16452	42	
304.90623	80	
313.08020	76	
314.18215	152	
316.13071	86	
320.17890	66	
324.11513	112	
324.14615	118	
328.85946	82	
328.97258	72	
330.17406	100	
331.12903	76	
331.17239	72	
332.09554	78	
332.91821	84	
339.13423	68	
341.14301	62	
344.15373	198	
345.02325	80	
351.17750	52	
351.88312	128	
353.17577	268	1+
355.15057	90	
360.85879	54	
360.97395	98	
361.17418	272	1+
362.09295	98	
363.87518	72	
365.17733	94	
365.91106	66	
369.19896	100	
371.14758	110	
371.22370	66	
372.17025	116	
378.17881	72	
382.87657	60	
386.22309	46	
391.19773	82	
392.20042	84	
397.17275	106	
400.84016	68	
401.20274	64	
402.22808	70	
404.00100	32	
405.22597	100	
406.22165	74	
406.93991	102	
407.22697	120	
415.77115	52	
416.20466	56	
425.19852	68	
439.53325	96	
443.19755	98	
444.23158	48	
452.20220	118	
462.23986	84	
463.21031	82	
470.16813	106	
473.65626	58	
474.21394	48	
477.20363	92	
483.27107	38	
487.21836	94	
488.20046	106	
495.34110	106	
503.21454	78	
505.32137	78	
512.62403	64	
526.30727	54	
532.22722	86	
559.62250	44	
569.83036	36	
576.27468	62	
584.33390	106	
587.25027	64	
597.27107	42	
673.32057	190	
673.50087	48	
674.39086	68	
734.35954	48	
820.43510	56	
END IONS

###FS:    #m/z: 406.19197 #charge 3+
###MS: 2975
###MSMS: 2976
BEGIN IONS
TITLE=Cmpd 66, +MS2(406.1920), 23.1eV, 26.0min #2976
RTINSECONDS=1560.06
SCANS=2975-2976
PEPMASS=406.19197	27660
CHARGE=3+
202.79186	88	
207.10452	94	
208.06871	118	
212.11441	126	
212.17294	72	
213.08068	112	
222.14463	132	
225.09573	614	1+
226.14239	118	
227.11520	78	
228.20443	84	
229.12657	64	
231.12034	80	
232.12827	252	
234.13914	142	
234.94952	94	
241.09096	66	
242.14436	144	
244.18293	88	
244.81146	92	
245.08229	120	
246.15689	118	
248.95377	82	
250.11315	114	
251.13761	66	
252.12975	74	
255.13570	52	
255.17780	68	
256.12447	68	
257.15834	112	
258.16921	44	
260.04686	114	
260.13128	76	
266.12442	74	
266.17091	72	
267.11361	156	
268.15879	56	
270.64597	130	
273.04504	48	
273.12167	76	
276.16893	72	
278.12486	162	
279.13128	100	
283.15505	108	
284.11920	86	
285.12943	106	
286.09664	84	
292.93409	110	
295.93813	40	
296.07842	80	
296.13967	506	1+
296.18772	170	
296.25057	40	
299.07852	74	
300.05506	110	
301.14281	58	
303.87861	90	
308.98559	124	
313.14272	208	
315.10405	122	
321.17880	100	
322.21143	84	
324.15150	106	
330.20199	40	
331.16819	102	
332.92730	70	
334.94590	80	
336.09838	82	
348.12443	72	
351.17851	72	
352.17212	96	
352.96765	64	
356.15256	60	
359.22955	100	
359.88439	78	
360.24070	36	
361.17975	68	
365.88023	74	
369.20790	128	
369.25377	74	
369.31364	50	
372.18190	60	
381.20209	36	
383.14826	76	
387.21862	76	
389.18516	58	
391.19061	32	
397.18357	96	
398.17410	72	
404.53445	32	
405.16336	86	
405.24808	70	
406.96288	72	
407.17455	44	
407.23756	32	
408.22421	64	
415.19934	148	
416.23661	70	
417.22291	88	
427.18959	62	
428.24765	120	
429.20523	134	
444.19063	78	
444.25785	32	
445.20953	102	
456.24462	32	
462.22609	164	1+
471.19644	52	
477.22965	74	
481.24753	80	
495.20803	66	
499.24736	40	
509.18773	80	
511.28928	74	
516.26733	154	
518.25814	86	
546.24604	82	
555.18125	74	
576.26026	84	
585.29376	74	
602.30547	48	
655.31408	234	1+
658.29793	84	
673.32086	170	
674.35797	66	
681.50239	32	
821.43551	66	
END IONS

###FS:    #m/z: 406.19202 #charge 3+
###MS: 2977
###MSMS: 2978
BEGIN IONS
TITLE=Cmpd 67, +MS2(406.1920), 23.1eV, 26.0min #2978
RTINSECONDS=1560.71
SCANS=2977-2978
PEPMASS=406.19202	35628
CHARGE=3+
197.13352	118	
208.06898	64	
210.45480	32	
212.09631	98	
213.12633	72	
215.15137	134	
216.09624	118	
217.06480	68	
218.87562	34	
221.09601	100	
222.12478	106	
224.96076	36	
225.09465	754	1+
226.04657	62	
227.09811	58	
227.18087	32	
229.12497	274	1+
239.10110	92	
240.11262	128	
240.99667	90	
245.11627	92	
246.15607	398	1+
246.20536	88	
246.28116	42	
247.22440	72	
248.13944	60	
249.10472	154	
253.04365	68	
254.04749	106	
254.13596	60	
255.09913	108	
256.14893	70	
256.35280	32	
258.14185	112	
259.07443	102	
260.12116	204	
260.43729	64	
262.15475	80	
267.10752	182	
268.14602	178	
269.14072	98	
277.12529	74	
278.11913	178	
279.26796	34	
285.13678	310	
287.17901	110	
290.11888	72	
290.94954	86	
296.13842	288	
296.17252	106	
297.16227	108	
299.91778	50	
305.15679	88	
310.10908	102	
310.21505	74	
312.05964	98	
314.10790	74	
318.91455	64	
320.15027	46	
320.19538	68	
322.17454	72	
326.22541	98	
331.19231	110	
336.12674	108	
339.97139	62	
340.15031	100	
344.15293	96	
348.97823	44	
351.16389	86	
352.90733	38	
354.15606	46	
354.19279	64	
355.06185	98	
355.16592	66	
361.14727	122	
361.18340	62	
361.46308	28	
362.18257	58	
366.17222	122	
369.13767	64	
369.19262	46	
369.23973	48	
370.18365	106	
370.97176	32	
371.16840	82	
372.15010	80	
372.20167	58	
372.42372	70	
373.17552	168	
379.16004	208	
381.22914	68	
382.86413	80	
389.19304	64	
391.18591	136	
393.13306	42	
397.29259	72	
405.23050	46	
406.19975	78	
406.29991	28	
415.22097	112	
443.19959	116	
443.25652	58	
449.20949	68	
456.17662	76	
462.22443	256	
463.21586	158	
471.20860	168	
477.19926	66	
486.25301	72	
500.56134	68	
505.26677	102	
516.25785	62	
517.28502	66	
534.75644	88	
544.25934	78	
545.24662	64	
570.26875	44	
576.26274	138	
577.24608	136	
584.26371	58	
587.28367	90	
592.26455	88	
603.28320	56	
610.31266	40	
639.27105	76	
655.71454	30	
656.30134	222	1+
673.33330	90	
673.48673	80	
674.43853	96	
712.30220	74	
820.38274	70	
822.40152	68	
END IONS

###FS:    #m/z: 406.19107 #charge 1+
###MS: 2979
###MSMS: 2980
BEGIN IONS
TITLE=Cmpd 68, +MS2(406.1911), 23.1eV, 26.0min #2980
RTINSECONDS=1561.36
SCANS=2979-2980
PEPMASS=406.19107	37762
CHARGE=1+
208.06167	124	
212.10287	174	
216.15045	124	
221.08870	110	
221.12442	126	
223.11936	82	
225.06605	96	
225.10299	602	1+
225.18326	96	
229.13226	90	
232.14006	104	
240.08079	104	
241.12067	148	
242.10472	144	
246.15585	628	1+
246.22284	50	
247.23230	74	
248.11250	136	
249.11167	102	
249.14850	138	
253.09213	174	
255.16211	132	
257.14266	202	
258.14118	114	
260.10352	352	1+
261.05766	30	
266.95659	92	
268.09547	48	
274.94320	66	
278.12368	686	
281.97253	104	
284.16785	80	
284.96637	60	
285.12753	144	
287.63277	66	
296.13414	348	
299.17425	78	
302.22452	36	
305.13976	130	
306.12114	110	
308.14627	72	
310.17118	28	
312.97213	74	
313.12281	82	
321.44793	130	
322.11653	62	
327.15162	80	
328.64440	98	
329.13937	56	
332.16745	120	
338.13732	68	
345.15644	160	
347.23233	72	
348.16833	80	
351.17395	90	
352.89212	44	
354.20745	114	
356.16170	116	
359.18212	54	
360.99860	74	
361.13993	70	
361.20014	88	
361.34142	30	
364.98687	74	
366.17750	64	
369.18757	66	
371.16402	86	
372.95652	44	
374.18088	64	
376.20375	108	
382.91250	48	
386.88914	72	
388.09255	66	
393.11626	52	
394.17617	104	
397.17236	66	
398.20488	102	
401.18613	48	
405.22588	60	
406.68574	36	
408.16047	78	
END IONS

###FS:    #m/z: 406.19168 #charge 3+
###MS: 2981
###MSMS: 2982
BEGIN IONS
TITLE=Cmpd 69, +MS2(406.1917), 23.1eV, 26.0min #2982
RTINSECONDS=1562.02
SCANS=2981-2982
PEPMASS=406.19168	41990
CHARGE=3+
208.07328	102	
209.16472	110	
216.13481	82	
217.08120	36	
222.07615	80	
224.83675	38	
224.92681	58	
224.99034	86	
225.09931	512	
226.15867	62	
226.20832	154	
229.12088	110	
230.11966	82	
237.10933	78	
241.06183	72	
246.07820	58	
246.15606	412	
246.36959	26	
248.10702	184	
248.13943	70	
249.10087	170	
251.09203	54	
252.09601	76	
252.13002	128	
255.15022	82	
256.11506	122	
257.16614	100	
260.10748	316	
260.14954	86	
261.06757	116	
261.13234	74	
266.20697	106	
267.11332	176	
268.14261	84	
273.12448	74	
274.06514	36	
277.11328	84	
278.11399	198	1+
285.13687	218	
286.16482	100	
293.32930	46	
295.84831	40	
296.13293	520	1+
297.34575	28	
302.12366	94	
307.01760	60	
307.12028	110	
308.13294	74	
308.16521	116	
310.97862	92	
312.15271	84	
313.11259	126	
319.13864	66	
325.14000	112	
326.14490	72	
328.98249	82	
332.08642	76	
341.88448	62	
343.19291	44	
344.08875	46	
344.17137	98	
345.16569	90	
348.16818	86	
352.19209	78	
353.14849	90	
355.87474	86	
356.14627	98	
360.98460	84	
361.17713	120	
362.19883	82	
363.18232	84	
364.89576	82	
365.86605	72	
369.21197	110	
370.78182	24	
370.87621	68	
372.15998	260	
372.92181	26	
381.84924	78	
382.13731	76	
387.17431	100	
388.19593	46	
388.86533	56	
391.21444	72	
392.18714	78	
396.20076	56	
397.18366	86	
399.24427	106	
406.21457	46	
406.25578	42	
406.88131	76	
415.20646	138	
416.20409	74	
418.87662	42	
422.16258	168	
423.96112	104	
425.21187	84	
425.90299	72	
428.17170	104	
443.20164	100	
444.20163	60	
445.20853	132	
462.22068	182	
473.91861	94	
474.33488	42	
511.34165	80	
516.23098	80	
516.27139	108	
537.21298	76	
543.21924	74	
576.26928	254	1+
584.25754	68	
587.23812	104	
602.28204	160	
602.36477	48	
624.25312	64	
630.29035	76	
631.37434	66	
645.33367	42	
657.34018	34	
673.33378	58	
674.34483	80	
800.42407	78	
820.39815	66	
END IONS

###FS:    #m/z: 406.19133 #charge 1+
###MS: 2983
###MSMS: 2984
BEGIN IONS
TITLE=Cmpd 70, +MS2(406.1913), 23.1eV, 26.0min #2984
RTINSECONDS=1562.68
SCANS=2983-2984
PEPMASS=406.19133	39758
CHARGE=1+
206.15686	120	
207.08207	76	
208.07188	68	
211.12614	38	
212.13001	112	
215.11920	90	
217.06910	72	
217.11547	58	
220.09072	100	
223.06902	90	
225.09942	584	
225.28228	48	
226.13068	106	
229.12978	88	
229.69363	44	
230.14180	34	
230.32278	34	
234.12782	120	
235.11296	120	
245.14738	104	
246.15736	212	
246.92879	108	
247.17323	138	
248.11876	72	
248.15167	102	
249.11984	94	
254.84753	122	
255.10255	50	
257.13952	314	
258.14012	206	
260.09967	106	
260.22128	100	
264.10722	90	
266.17589	96	
267.12294	106	
268.13998	82	
274.93938	98	
278.11843	194	
279.13524	78	
281.09988	108	
285.12915	212	
288.10336	72	
290.06980	104	
290.14699	220	
296.07567	144	1+
296.13328	244	
296.17834	98	
296.53169	32	
297.12616	200	
298.16548	82	
298.94123	88	
302.16044	170	
305.13051	84	
306.13545	74	
310.10001	104	
310.17827	106	
313.12581	66	
324.10962	60	
325.22475	106	
326.11154	116	
326.15387	64	
327.14719	66	
331.15375	174	
333.15360	76	
333.19184	94	
336.90413	82	
336.93712	80	
344.16870	210	
345.13795	76	
347.10615	34	
348.13992	82	
348.18215	50	
351.18371	154	
353.15943	96	
354.28438	62	
355.17618	68	
356.16183	84	
359.89299	102	
360.16707	112	
361.01512	104	
361.18322	256	
362.19992	130	
365.03812	58	
369.18746	74	
369.23888	122	
372.15844	322	
373.15902	226	
375.11467	104	
376.16435	72	
378.62041	32	
379.17522	98	
381.19812	90	
386.63694	40	
392.12249	58	
392.18447	196	
393.88910	88	
394.07609	80	
397.17765	80	
400.16050	70	
401.30213	68	
405.24034	134	
406.23538	54	
408.23890	40	
END IONS

###FS:    #m/z: 406.19155 #charge 3+
###MS: 2986
###MSMS: 2987
BEGIN IONS
TITLE=Cmpd 71, +MS2(406.1916), 23.1eV, 26.1min #2987
RTINSECONDS=1563.88
SCANS=2986-2987
PEPMASS=406.19155	50646
CHARGE=3+
199.07827	68	
206.13418	62	
208.06093	156	
211.81644	34	
212.11240	238	
214.10818	26	
214.15425	122	
216.09866	88	
223.63305	146	
224.90973	30	
225.10148	646	
225.16619	130	
225.90310	36	
226.13786	98	
227.05903	92	
229.12741	140	
229.17638	96	
229.28223	26	
232.92986	98	
234.15341	220	
235.08224	48	
235.13862	82	
238.99564	74	
239.11401	82	
240.14057	94	
245.12086	114	
246.15342	124	
250.14085	118	
253.04004	102	
255.11137	112	
257.13564	134	
258.09914	150	
258.13247	70	
259.09151	90	
260.11305	136	
260.17244	76	
261.10535	84	
263.04859	76	
267.10612	90	
268.08646	84	
268.13141	28	
269.11938	130	
271.05301	90	
273.13211	124	
275.11781	104	
278.05472	98	
278.12681	82	
285.14141	138	
287.13330	100	
293.48672	38	
293.72537	30	
295.13611	80	
295.90524	38	
296.12900	410	
297.13078	240	
297.37958	22	
297.72404	54	
299.88604	38	
300.06786	74	
301.05197	102	
304.14861	110	
307.11958	90	
308.13044	182	
309.12039	70	
310.96126	84	
313.14568	106	
316.16965	64	
320.17911	102	
320.94718	28	
324.12164	164	
325.17787	48	
329.00132	78	
329.37707	44	
331.10965	64	
331.18732	76	
336.90776	72	
339.17663	82	
346.88457	98	
347.60062	34	
348.15942	78	
349.11552	98	
351.18210	76	
352.87651	56	
356.16502	76	
356.25303	22	
357.66392	30	
359.16512	54	
361.17670	134	
362.91317	74	
365.80144	38	
372.16714	76	
373.16394	62	
375.18771	104	
378.97312	26	
380.84396	92	
382.90617	88	
383.87966	82	
385.40718	68	
386.96007	58	
387.18420	42	
391.19770	134	
394.16913	74	
397.19246	150	
397.24182	94	
405.23684	82	
406.29891	78	
408.13838	38	
415.19862	132	
420.20092	114	
426.19121	108	
426.23500	38	
428.17205	154	
439.20907	122	
444.20719	92	
449.09247	50	
450.66893	28	
451.61197	40	
462.21876	100	
462.35602	102	
471.30337	90	
477.20039	60	
498.25696	80	
516.25253	86	
517.24489	80	
526.22196	256	1+
533.23515	44	
540.21324	40	
542.77261	148	
543.20141	134	
549.01640	42	
570.22097	112	
576.26275	84	
587.28154	74	
589.23832	114	
602.28442	74	
614.34647	90	
626.86149	72	
656.28727	88	
673.31976	166	
674.31857	106	
712.32154	48	
739.09769	96	
802.37910	54	
876.71551	110	1+
END IONS

###FS:    #m/z: 406.19248 #charge 1+
###MS: 2988
###MSMS: 2989
BEGIN IONS
TITLE=Cmpd 72, +MS2(406.1925), 23.1eV, 26.1min #2989
RTINSECONDS=1564.52
SCANS=2988-2989
PEPMASS=406.19248	45190
CHARGE=1+
207.08586	76	
208.08871	78	
209.09733	106	
215.40102	82	
216.10028	98	
219.11227	58	
220.12915	62	
221.12676	68	
225.10871	194	
226.14515	104	
227.10237	120	
228.09721	112	
229.13590	164	
235.08546	104	
235.13448	90	
235.53407	54	
236.60040	32	
239.10972	96	
242.69698	52	
246.15967	130	
247.14661	84	
248.11275	102	
253.09006	88	
254.13032	106	
255.11528	72	
257.14006	256	
257.21200	62	
260.11482	258	
261.09399	90	
263.78113	52	
267.12939	88	
268.70122	42	
269.13108	74	
274.14802	66	
278.12525	236	
279.14155	94	
279.19266	102	
282.18558	50	
285.13785	276	1+
285.18260	82	
296.13418	312	
297.13331	148	
302.16892	74	
303.14077	32	
306.11746	38	
306.88581	62	
307.10074	92	
308.13209	98	
309.12069	78	
316.09784	56	
321.16189	84	
324.11899	90	
324.16160	74	
325.14483	80	
326.20134	60	
333.23102	86	
334.94313	80	
339.17128	40	
340.16856	116	
344.15496	128	
347.16070	82	
351.17439	130	
354.16205	88	
355.28395	72	
356.14146	92	
361.15759	150	
363.03253	84	
363.13722	104	
369.25304	122	
370.13866	74	
370.87556	56	
372.16984	286	
373.16983	244	
377.17370	64	
378.14228	72	
379.17222	154	
380.12571	88	
380.18803	80	
389.20163	104	
391.18796	86	
391.22541	58	
395.20168	90	
397.17905	70	
398.16922	84	
405.20837	68	
405.90341	106	
406.23931	132	
407.21770	72	
410.16443	38	
411.13553	72	
END IONS

###FS:    #m/z: 406.19197 #charge 3+
###MS: 2991
###MSMS: 2992
BEGIN IONS
TITLE=Cmpd 73, +MS2(406.1920), 23.1eV, 26.1min #2992
RTINSECONDS=1565.7
SCANS=2991-2992
PEPMASS=406.19197	53422
CHARGE=3+
206.11337	28	
209.14513	92	
209.45572	28	
212.10258	104	
212.58617	138	
215.19297	124	
216.09215	74	
219.07091	118	
221.11489	108	
225.09933	898	1+
227.07521	98	
228.11187	112	
229.12338	144	
229.18102	88	
232.30822	30	
233.82860	54	
234.13691	92	
239.05711	102	
239.14655	74	
240.11261	80	
242.09826	96	
245.07380	74	
246.15859	282	
247.14600	64	
250.12722	100	
251.14596	106	
257.14035	230	
257.20497	84	
258.11094	96	
259.08299	102	
260.11503	184	
261.23443	46	
265.11057	46	
267.17006	118	
270.11007	84	
275.11756	94	
278.12137	720	1+
278.18466	80	
281.13014	92	
284.16412	102	
285.13055	134	
286.13997	164	
287.13740	102	
291.07125	74	
295.12121	84	
296.13776	308	
297.13417	270	
299.10563	94	
300.20430	104	
301.05463	130	
304.12806	64	
304.17742	66	
305.15400	66	
308.14580	86	
313.07459	40	
313.12123	104	
314.16348	100	
324.12358	80	
325.16894	112	
326.14094	76	
329.16914	100	
331.17306	76	
336.12247	74	
342.08040	106	
344.18156	56	
351.16456	90	
355.19104	84	
356.15480	94	
361.17664	80	
361.20752	102	
364.81625	74	
366.16818	94	
366.20850	68	
369.10894	56	
369.18267	100	
369.87002	46	
370.17323	98	
370.87628	62	
371.01272	30	
371.33045	60	
371.96091	28	
372.02371	48	
372.19130	96	
373.21503	32	
379.16541	186	
379.68703	50	
382.17639	90	
383.18406	130	
389.13461	82	
391.19784	126	
397.23484	62	
409.85453	98	
410.16118	72	
411.14679	80	
420.22254	78	
427.18706	146	
429.15355	32	
443.70916	40	
444.21490	136	
446.20235	46	
454.18317	64	
461.80911	46	
472.18040	42	
472.24288	66	
474.97093	42	
476.16735	72	
488.19546	108	
489.28985	34	
496.24121	86	
498.24464	52	
502.19547	44	
512.30879	36	
512.37653	60	
515.27887	98	
526.25881	148	
541.24894	62	
544.23648	70	
556.29592	64	
559.25374	80	
568.34571	52	
576.27726	96	
578.26265	82	
584.26461	48	
587.23511	28	
588.23227	86	
594.32148	40	
602.27531	86	
604.32046	54	
630.48468	46	
656.12427	54	
656.29447	30	
657.28934	84	
657.34935	40	
673.31994	290	1+
674.36357	106	
755.34875	64	
820.94175	38	
821.07521	32	
END IONS

###FS:    #m/z: 406.19188 #charge 3+
###MS: 2993
###MSMS: 2994
BEGIN IONS
TITLE=Cmpd 74, +MS2(406.1919), 23.1eV, 26.1min #2994
RTINSECONDS=1566.37
SCANS=2993-2994
PEPMASS=406.19188	53760
CHARGE=3+
206.08923	110	
207.08980	74	
208.07200	142	
211.11708	102	
212.10179	136	
213.10177	76	
216.12608	82	
217.10352	130	
219.11768	56	
223.07983	132	
223.10817	102	
225.10116	270	
225.14316	192	
225.27306	112	
226.09840	178	
227.11137	94	
228.11682	74	
229.13348	82	
231.12344	82	
233.13815	146	
234.14444	106	
237.15954	88	
239.15374	84	
240.11584	102	
241.02167	82	
241.09595	114	
245.14923	500	1+
246.15343	412	1+
248.15498	88	
248.25019	82	
252.08065	60	
253.06103	94	
253.10623	72	
253.19398	88	
254.08933	74	
256.03025	56	
258.11461	64	
258.13758	74	
260.12552	124	
266.96194	70	
267.12562	86	
268.08195	80	
273.11761	80	
274.15176	64	
278.11983	190	
279.12757	106	
283.01473	68	
284.12052	114	
285.13204	136	
290.15351	94	
291.17074	74	
294.12085	96	
295.14066	90	
296.13403	734	1+
302.13801	84	
303.08738	68	
304.05252	108	
304.10367	74	
304.14393	110	
306.11470	170	
308.17051	90	
310.06224	80	
310.91815	74	
311.16459	126	
313.14135	78	
318.10419	76	
321.16522	100	
322.11901	124	
322.15445	90	
326.14092	88	
328.16360	94	
331.19018	114	
333.11123	64	
333.17205	80	
333.91647	92	
338.12411	80	
342.91698	90	
344.14337	68	
345.02963	78	
345.14701	96	
347.86490	98	
351.17478	84	
352.19179	68	
352.88195	82	
353.14026	82	
354.16055	58	
354.64185	94	
356.96462	108	
359.17959	104	
359.86906	86	
361.19554	182	
362.17741	106	
364.89592	78	
365.15152	94	
365.93068	104	
369.18290	98	
369.22670	94	
370.19258	148	
370.87737	86	
372.15739	160	
373.15950	92	
376.65729	66	
379.16968	98	
380.18532	64	
382.96213	74	
389.18184	108	
391.18899	92	
397.17451	200	
400.91987	54	
406.20809	136	
407.01968	62	
407.26413	100	
411.14565	102	
415.21030	126	
416.20614	140	
438.15632	78	
441.16895	78	
443.26738	82	
444.19687	78	
444.24269	78	
451.22191	94	
455.20036	100	
462.01571	90	
462.37742	92	
463.23396	128	
465.20526	90	
469.18956	78	
471.19987	64	
473.20459	56	
480.24957	56	
481.16668	70	
513.24829	90	
522.22332	88	
541.23878	90	
542.25846	102	
559.24084	84	
560.29333	64	
561.31763	60	
567.23866	88	
568.33303	98	
577.30327	98	
583.30421	70	
584.27081	92	
585.31619	86	
602.26872	58	
629.30226	70	
631.98645	58	
656.32771	74	
657.28674	76	
673.31962	506	1+
673.39688	90	
673.47406	66	
689.33914	56	
820.39728	68	
END IONS

###FS:    #m/z: 406.19190 #charge 3+
###MS: 2995
###MSMS: 2996
BEGIN IONS
TITLE=Cmpd 75, +MS2(406.1919), 23.1eV, 26.1min #2996
RTINSECONDS=1567.03
SCANS=2995-2996
PEPMASS=406.19190	54858
CHARGE=3+
207.08531	98	
208.07659	62	
209.06577	94	
210.02450	122	
212.15246	90	
215.09322	50	
216.08773	66	
217.10400	94	
217.17318	134	
219.06206	90	
221.10464	110	
222.22293	38	
222.66784	42	
225.06849	42	
225.10334	492	
225.17505	90	
229.12588	74	
232.09249	88	
234.13240	162	
235.13440	76	
236.86217	88	
237.11958	90	
239.08894	108	
240.11663	96	
242.11610	156	
244.16249	142	
246.15142	714	1+
248.12308	132	
248.19250	74	
249.09843	90	
250.12891	82	
250.25266	34	
253.16396	88	
255.10230	74	
257.14259	212	
258.64723	78	
260.11627	88	
263.12620	80	
267.11427	48	
267.90130	36	
268.11397	118	
268.17713	78	
269.13026	112	
271.76671	40	
278.00383	100	
278.12197	432	1+
278.93831	64	
285.12840	172	
285.16617	110	
286.13352	68	
290.13993	34	
293.00586	90	
296.08310	90	
296.13008	222	
301.06049	118	
310.15744	148	
310.20239	102	
310.90938	84	
310.97461	76	
313.12183	124	
316.17801	128	
325.15822	42	
326.15880	116	
329.20106	68	
332.14234	88	
333.00931	88	
334.10429	142	
334.95812	58	
337.16804	114	
340.16486	82	
344.16272	110	
351.18976	104	
352.20235	110	
356.15197	106	
356.19207	62	
361.17340	62	
362.03750	80	
362.18236	134	
363.17485	114	
369.18727	52	
370.87428	102	
372.16159	688	1+
379.16712	48	
380.17795	104	
382.19732	78	
382.99290	72	
387.16867	70	
389.25202	116	
391.20297	76	
397.17879	266	
405.22485	62	
405.35801	36	
411.14501	132	
416.20990	118	
418.21575	90	
422.22032	50	
426.70163	40	
427.57220	36	
429.17380	116	
443.20684	158	
444.31224	50	
454.18181	54	
462.22494	230	
462.28796	52	
464.24339	70	
466.28274	66	
467.21448	64	
471.11001	64	
477.18170	76	
479.26728	90	
483.29875	66	
488.20413	152	
496.15268	60	
497.19467	32	
499.23754	66	
505.14402	48	
505.23001	112	
507.17103	78	
516.24354	40	
517.27436	86	
523.20390	86	
527.25201	90	
559.23174	168	
566.13306	82	
567.23353	98	
567.58244	42	
568.26562	66	
576.28874	78	
587.22417	70	
602.26980	104	
602.52531	74	
603.27548	120	
614.34020	50	
619.31577	52	
620.94037	68	
639.26246	64	
655.30421	134	
657.31652	32	
657.79935	52	
673.32401	264	1+
673.40650	104	
674.24202	34	
674.42613	64	
730.81860	72	
732.33218	68	
733.31736	68	
749.33372	86	
775.36905	54	
803.35537	94	
END IONS

###FS:    #m/z: 406.19138 #charge 3+
###MS: 2998
###MSMS: 2999
BEGIN IONS
TITLE=Cmpd 76, +MS2(406.1914), 23.1eV, 26.1min #2999
RTINSECONDS=1568.22
SCANS=2998-2999
PEPMASS=406.19138	58246
CHARGE=3+
207.08538	124	
208.06893	68	
212.10696	118	
212.16364	90	
216.11427	124	
217.10972	214	
221.08915	84	
222.09725	76	
224.19605	106	
224.99740	108	
225.09475	1186	1+
229.13256	170	
231.11388	102	
235.12302	80	
236.10983	48	
237.09635	140	
237.18387	92	
241.09884	68	
241.15248	100	
244.17069	134	
245.12452	124	
246.15782	766	1+
246.20615	116	
247.03989	130	
247.06865	112	
248.12261	104	
250.09981	96	
250.13064	170	
252.02862	92	
253.11408	74	
254.19037	68	
255.12269	74	
256.13848	326	1+
260.11505	104	
260.14283	106	
261.11810	140	
262.15111	96	
264.10228	272	1+
266.16793	70	
267.11039	390	
268.07388	66	
269.98075	48	
270.30907	52	
270.91431	94	
272.08698	68	
272.13390	78	
272.32896	46	
273.13051	48	
274.17811	90	
276.10842	96	
278.12235	532	1+
282.14547	54	
285.14333	134	
288.12144	76	
288.15639	48	
290.14328	174	
291.17544	100	
295.16237	112	
295.84093	42	
296.13629	674	1+
296.32868	54	
297.17013	136	
299.01870	108	
303.12825	62	
308.13315	76	
310.39614	100	
313.15091	50	
314.08980	118	
315.10863	96	
315.17889	84	
322.04132	66	
336.13228	92	
336.90751	108	
337.12948	48	
342.20990	80	
344.14890	234	
345.15897	132	
348.17792	94	
351.17767	140	
355.20595	62	
359.09191	82	
361.17409	90	
361.26851	92	
362.12398	96	
363.18363	100	
364.93191	44	
365.14203	92	
366.17131	134	
367.12877	48	
369.17929	246	
369.44922	66	
371.16580	430	1+
371.53347	122	
372.16739	358	1+
379.16035	272	
379.97834	74	
380.18189	82	
381.83242	172	
382.88154	74	
386.97167	88	
387.15216	62	
388.90507	70	
394.17383	108	
396.81718	112	
397.18109	126	
398.16858	112	
406.21640	50	
407.18007	166	
407.22918	94	
408.15987	78	
411.15746	118	
413.15145	80	
418.25281	46	
423.14353	76	
425.19346	114	
426.17352	48	
428.17250	162	
443.22911	62	
444.20416	54	
445.26114	66	
452.17483	108	
453.16499	56	
453.27010	88	
462.22185	228	
467.23678	94	
477.19969	100	
495.15865	58	
495.22749	106	
498.18531	56	
498.24367	106	
505.21295	72	
515.20775	52	
516.25797	54	
517.20250	80	
524.18790	56	
525.24741	126	
540.22506	90	
542.22139	72	
544.23420	70	
558.30483	100	
559.23352	124	
567.35033	42	
576.27099	302	1+
576.36321	108	
584.25873	76	
587.24022	122	
587.30190	58	
588.23664	74	
591.26091	78	
602.30233	76	
603.04197	102	
656.29717	96	
657.39090	92	
659.01602	44	
673.32524	236	1+
673.38931	102	
673.49549	96	
749.35024	60	
749.48542	74	
802.46008	96	
END IONS

###FS:    #m/z: 406.19117 #charge 3+
###MS: 3000
###MSMS: 3001
BEGIN IONS
TITLE=Cmpd 77, +MS2(406.1912), 23.1eV, 26.1min #3001
RTINSECONDS=1568.9
SCANS=3000-3001
PEPMASS=406.19117	61640
CHARGE=3+
197.11456	68	
207.03969	140	
208.08035	82	
208.18528	64	
210.56072	66	
212.12420	100	
213.11488	108	
213.98919	104	
214.14362	120	
215.10489	88	
215.13598	74	
217.06524	120	
219.00814	70	
221.11957	58	
225.10300	776	1+
225.14457	78	
226.14168	62	
229.12444	80	
232.10096	98	
234.13157	246	
240.12134	78	
243.11796	64	
244.93117	120	
246.15500	800	1+
246.19439	142	
247.23224	76	
249.10237	72	
250.13134	72	
253.04372	96	
256.10264	82	
257.13592	306	
258.13697	156	
259.11512	126	
260.11714	192	
261.12542	142	
266.12928	116	
267.10324	160	
268.10866	148	
268.25680	64	
270.07096	82	
272.13872	84	
278.12359	172	
279.11810	108	
280.13677	76	
284.96590	76	
285.09349	60	
285.13682	112	
288.10943	104	
294.12223	106	
294.18862	70	
296.13109	732	
297.07430	88	
300.04641	78	
301.12408	82	
302.12786	90	
307.17475	66	
309.12947	100	
316.91573	126	
317.13500	108	
324.14089	88	
325.16412	80	
328.16377	84	
334.14262	72	
335.15105	94	
336.12825	120	
337.11876	70	
338.15189	60	
339.17698	90	
343.10551	120	
346.85715	84	
347.16057	134	
348.16408	78	
351.16350	72	
351.27631	72	
352.17825	74	
355.15052	174	
355.28840	88	
356.15573	128	
358.17604	78	
359.14618	78	
361.16893	118	
361.98942	76	
366.12732	76	
366.33158	96	
369.17387	142	
371.16816	78	
371.22320	60	
372.15525	146	
372.19112	148	
373.16890	140	
374.19524	110	
379.17231	174	
381.14669	70	
382.88029	120	
382.97426	68	
386.90551	98	
387.18660	124	
388.15987	64	
388.88048	112	
389.10299	110	
392.19058	136	
395.74494	84	
397.23625	120	
404.20745	78	
405.24874	108	
406.20070	68	
407.26899	84	
408.22913	104	
410.16363	86	
410.44385	74	
411.14159	68	
416.20525	176	
428.17720	94	
430.94304	60	
443.20048	76	
445.19934	108	
455.30216	80	
459.23166	62	
462.21700	146	
463.22206	122	
471.21742	142	
472.16437	76	
472.22664	64	
483.19592	70	
498.23253	180	
514.22532	70	
516.26101	102	
524.20566	68	
541.21864	90	
542.24455	62	
544.26696	68	
552.20487	64	
558.27278	92	
559.23943	76	
559.29512	92	
567.22642	110	
576.28911	124	
577.25914	100	
578.42742	58	
584.25257	146	1+
584.29521	116	
585.38226	68	
587.23176	92	
592.27658	84	
602.27982	192	
613.29946	68	
655.31763	86	
657.27627	72	
669.55267	108	
673.32038	668	1+
674.45288	84	
756.32447	112	
804.56675	70	
821.39055	140	
END IONS

###FS:    #m/z: 406.19209 #charge 3+
###MS: 3004
###MSMS: 3005
BEGIN IONS
TITLE=Cmpd 78, +MS2(406.1921), 23.1eV, 26.2min #3005
RTINSECONDS=1570.63
SCANS=3004-3005
PEPMASS=406.19209	60548
CHARGE=3+
197.10331	116	
206.13071	142	
209.10359	102	
213.09122	88	
216.08333	104	
221.10790	140	
225.09836	1148	1+
225.18820	104	
229.12315	236	
230.14395	120	
233.19802	72	
234.16521	120	
235.08932	148	
236.97877	118	
237.09157	80	
237.32572	86	
238.13623	86	
240.19131	76	
243.08088	94	
243.14582	110	
245.06650	94	
245.12412	134	
246.15658	482	
246.19837	84	
247.07239	108	
248.08023	98	
248.14191	78	
248.24926	104	
249.09462	138	
252.10564	72	
252.14579	78	
253.08511	110	
254.07730	124	
255.15627	108	
257.14396	528	
259.12809	64	
260.11000	80	
260.14198	162	
261.07208	76	
263.13147	62	
266.13316	96	
267.11028	120	
267.20879	76	
268.11547	74	
268.14612	90	
278.12217	420	
285.14529	192	
286.14516	90	
290.13713	82	
292.82627	110	
295.11807	66	
296.13046	1138	1+
296.20944	82	
299.99054	128	
303.46334	68	
306.11779	112	
308.16130	82	
309.95567	86	
310.88715	68	
310.95524	64	
313.15023	164	
314.14046	66	
316.95709	76	
317.12244	134	
320.18821	70	
322.12521	74	
323.17729	64	
324.12612	140	
328.17411	94	
336.14636	98	
336.91266	80	
337.66075	144	
339.62645	136	
342.15245	68	
343.96607	72	
344.17974	88	
344.22967	74	
349.16781	146	
350.27915	74	
351.17137	286	
354.15649	82	
356.14706	122	
356.18577	64	
361.17047	84	
369.17635	128	
370.17398	74	
372.16574	406	1+
372.25706	96	
372.31797	82	
374.18946	104	
375.17219	64	
377.20208	74	
379.16427	228	
380.16813	144	
382.87680	100	
383.09597	102	
385.13490	60	
387.22071	62	
388.16678	112	
388.95354	68	
390.21207	70	
391.18867	146	
393.18369	66	
397.17256	128	
398.16743	102	
406.24546	102	
407.37085	76	
408.17631	66	
409.20142	108	
413.15767	62	
415.25632	62	
419.22184	86	
425.18590	76	
439.13765	78	
441.21876	60	
443.19181	78	
443.22893	82	
446.21212	84	
454.19962	100	
462.23392	252	1+
472.24396	70	
488.20104	106	
495.21256	112	
497.28927	92	
498.26695	64	
505.25637	86	
514.19707	78	
516.23659	62	
516.28763	94	
516.33666	80	
517.24900	90	
518.31301	86	
524.34043	96	
527.26643	80	
542.26466	68	
556.27903	96	
560.23094	112	
560.29174	74	
567.33931	68	
576.41338	66	
577.27699	88	
584.28314	68	
592.27112	76	
602.27133	94	
624.30629	72	
640.28768	70	
656.30847	152	
663.35627	62	
673.34196	104	
673.47014	78	
674.32372	288	1+
675.38659	74	
732.32987	92	
786.35677	126	
803.36087	72	
END IONS

###FS:    #m/z: 406.19077 #charge 3+
###MS: 3006
###MSMS: 3007
BEGIN IONS
TITLE=Cmpd 79, +MS2(406.1908), 23.1eV, 26.2min #3007
RTINSECONDS=1571.29
SCANS=3006-3007
PEPMASS=406.19077	65804
CHARGE=3+
206.13385	106	
207.09018	120	
208.07502	210	
208.14108	84	
213.13020	126	
217.22876	128	
222.13017	166	
224.11733	64	
225.09869	1166	1+
225.13842	106	
225.22206	134	
225.53906	60	
226.84094	48	
230.11995	100	
231.09133	130	
234.15684	106	
235.08111	60	
235.95973	90	
237.16069	88	
238.83737	84	
241.12431	46	
244.13466	68	
245.01690	40	
246.15562	754	1+
246.20322	60	
246.31361	104	
248.64365	42	
249.11171	88	
250.13625	50	
255.14522	80	
256.13161	120	
257.13816	224	
258.06067	98	
258.14230	94	
260.11335	542	1+
261.15638	78	
263.09235	42	
264.13596	114	
265.07566	80	
266.12794	50	
267.12733	108	
268.12088	98	
268.53674	48	
269.12382	68	
270.10635	114	
270.98520	50	
273.07052	80	
277.52282	66	
278.12770	348	1+
278.89800	86	
284.97865	80	
285.13127	418	
290.14201	198	
291.11634	110	
292.13867	84	
293.11309	52	
293.89070	100	
294.11233	68	
296.13373	722	1+
296.47321	118	
297.06532	94	
297.13570	422	1+
300.06067	114	
308.12691	136	
309.13365	96	
313.14295	358	
315.80363	114	
317.13616	132	
317.17240	56	
322.94144	38	
324.13237	94	
326.14007	58	
326.24363	58	
329.01910	48	
331.21581	50	
333.89674	114	
334.92375	82	
335.16984	114	
339.18231	70	
341.15957	138	
343.15724	104	
346.85996	38	
351.17438	318	
354.14973	282	1+
361.18169	168	
362.18533	196	
363.12398	68	
364.89753	44	
365.17674	38	
366.27242	98	
372.15953	640	1+
372.24122	108	
374.18500	110	
375.12409	88	
376.52148	42	
379.16801	100	
389.18018	138	
391.18556	68	
393.20150	50	
394.16433	58	
397.19159	256	1+
399.16065	50	
400.14591	112	
401.17311	52	
403.18077	86	
405.16875	82	
405.21017	118	
406.16345	58	
407.21216	60	
411.20083	68	
415.20460	68	
416.23715	84	
424.89039	78	
425.21091	76	
426.20106	52	
430.59394	42	
432.13043	84	
433.69950	78	
442.20642	68	
443.19347	216	
460.25288	64	
462.23717	124	
463.23251	148	
469.20064	80	
471.19877	70	
488.22436	118	
499.18105	48	
499.24660	48	
500.22604	94	
516.21210	116	
528.27307	72	
540.30199	40	
542.21513	74	
550.20590	60	
550.29203	100	
555.28182	88	
559.23277	42	
560.24320	92	
563.27287	120	
571.26074	66	
576.27232	108	
576.32700	60	
577.24588	74	
587.24110	176	
603.29330	84	
613.27856	52	
623.27779	46	
639.32913	94	
658.50134	54	
673.32646	248	
673.54677	102	
674.33006	188	
675.42234	52	
680.64632	82	
688.44265	66	
737.34518	158	1+
803.37768	68	
803.48137	44	
805.35118	92	
820.38086	132	
END IONS

###FS:    #m/z: 406.19172 #charge 3+
###MS: 3009
###MSMS: 3010
BEGIN IONS
TITLE=Cmpd 80, +MS2(406.1917), 23.1eV, 26.2min #3010
RTINSECONDS=1572.5
SCANS=3009-3010
PEPMASS=406.19172	71058
CHARGE=3+
207.08526	88	
207.15410	74	
210.08973	66	
212.10265	232	
212.14874	68	
213.12252	106	
216.09199	78	
216.19900	42	
217.13184	94	
219.08927	90	
219.14039	120	
219.65444	92	
223.06448	82	
223.10327	108	
224.75803	56	
225.09808	924	1+
225.30097	84	
227.11366	70	
229.13028	104	
230.10123	350	1+
230.14183	96	
234.13806	174	
234.17304	116	
234.22445	54	
237.09182	94	
241.13608	62	
242.11478	82	
242.17278	80	
244.04708	106	
244.15263	68	
246.15457	854	
246.21926	86	
248.10831	168	
248.56529	58	
251.13640	46	
252.08761	68	
253.09334	74	
254.14715	74	
255.11451	222	
256.09849	90	
256.15890	156	
257.13161	242	
260.11311	402	1+
261.68311	60	
264.16567	104	
265.13250	96	
266.14205	76	
268.13932	174	
269.10146	84	
271.08732	68	
272.09544	68	
278.12366	702	1+
278.16315	82	
281.04648	90	
285.12882	76	
286.13116	96	
288.94211	52	
290.13569	108	
290.16717	92	
294.11326	90	
295.21178	50	
296.07435	42	
296.13003	880	
297.15082	116	
297.19544	100	
298.08385	94	
300.14142	94	
305.13051	84	
308.13709	124	
310.17336	98	
313.14139	66	
314.84365	68	
319.14622	80	
322.16815	84	
324.13660	56	
327.12637	66	
328.11061	92	
329.13904	64	
330.13990	84	
332.16589	64	
333.15877	118	
335.19947	44	
339.13265	108	
340.12012	90	
344.22978	72	
345.16253	74	
347.19868	58	
351.20314	78	
352.13364	90	
352.19845	88	
354.14728	222	
354.22171	60	
355.04127	74	
356.04223	42	
356.17430	82	
361.19085	128	
362.19242	114	
363.18255	82	
366.17736	278	1+
370.87649	78	
371.18357	62	
371.90799	110	
372.16519	520	1+
372.22234	88	
374.17240	102	
376.12230	62	
376.19850	44	
379.17820	140	
381.94034	56	
386.89437	52	
388.87843	88	
391.19827	58	
393.15363	86	
397.17986	360	1+
399.07100	42	
400.17673	64	
405.21932	72	
406.11381	52	
406.23055	72	
407.23718	118	
408.21820	72	
415.20258	90	
416.25361	82	
418.19981	50	
424.18684	50	
428.17250	94	
443.19410	146	
444.20242	62	
445.20452	86	
462.22130	130	
463.15672	66	
463.23722	130	
470.19242	138	
477.19202	102	
478.23099	110	
483.17226	44	
488.20036	68	
496.21703	46	
498.23270	46	
515.22678	78	
516.27991	102	
517.25069	82	
526.23488	68	
526.45177	68	
541.24337	42	
559.25507	126	
560.23135	60	
561.16997	54	
570.26229	64	
576.26729	310	1+
587.23077	322	1+
596.22686	82	
602.28680	80	
603.29472	66	
614.32791	62	
622.31895	50	
636.29273	68	
655.29137	404	1+
656.29028	328	1+
667.29756	48	
673.32243	370	1+
776.92827	110	
820.39033	266	1+
916.42164	118	1+
END IONS

###FS:    #m/z: 406.19131 #charge 3+
###MS: 3013
###MSMS: 3014
BEGIN IONS
TITLE=Cmpd 81, +MS2(406.1913), 23.1eV, 26.2min #3014
RTINSECONDS=1574.23
SCANS=3013-3014
PEPMASS=406.19131	75188
CHARGE=3+
207.09119	54	
208.06719	136	
211.11479	118	
212.15218	54	
213.10167	126	
216.15299	128	
218.14636	120	
219.09735	54	
219.14359	102	
222.10024	72	
222.13537	114	
224.99221	56	
225.09437	1146	1+
225.96835	78	
229.12373	82	
229.14900	162	
230.14043	90	
231.10595	106	
234.13351	90	
237.09186	112	
239.08136	116	
240.11762	46	
241.14331	92	
243.13376	52	
245.01251	50	
245.10412	64	
246.11613	74	
246.15126	978	1+
246.20224	78	
247.10615	138	
248.10949	96	
249.08727	88	
250.12011	92	
256.13049	50	
258.16487	72	
259.09855	94	
260.03015	52	
260.10557	150	
261.13185	298	
265.12677	70	
267.11387	68	
268.10295	62	
268.14516	108	
269.13526	112	
273.11818	46	
278.12118	492	
279.12853	222	
284.13209	84	
285.13068	336	1+
285.16624	78	
290.15623	114	
291.04360	82	
293.13146	46	
296.13160	862	1+
296.17035	134	
296.95571	78	
300.13365	50	
307.07815	90	
307.15631	82	
308.14007	90	
310.14663	100	
313.14422	76	
322.12617	52	
324.12480	134	
324.18380	76	
325.05100	68	
326.87627	96	
327.12745	106	
329.12605	98	
330.88529	72	
331.92201	90	
334.94444	74	
335.13760	258	1+
340.95354	110	
344.15088	68	
346.89119	66	
348.19806	54	
351.17880	78	
352.15765	100	
352.20141	78	
352.92278	54	
354.18245	96	
356.16496	70	
357.14355	84	
359.16606	52	
361.19773	50	
365.12855	88	
366.13624	58	
369.19396	116	
370.78534	98	
372.16789	186	
372.22766	88	
379.16907	106	
381.17083	72	
382.91272	58	
384.13653	102	
391.18120	198	
391.25101	88	
397.18548	328	1+
400.30260	96	
402.19275	50	
405.22432	116	
406.20379	106	
406.25152	86	
406.90865	90	
407.17892	52	
412.14217	66	
421.19559	66	
421.94510	50	
426.20729	94	
428.17945	140	
432.18093	56	
443.19186	52	
450.22316	92	
453.28781	76	
455.18922	88	
462.22012	204	
463.26545	78	
472.20117	46	
482.19163	90	
495.24009	74	
512.39806	76	
513.27058	420	1+
515.27532	62	
516.22238	68	
516.27041	66	
521.01423	70	
525.21652	76	
526.24638	128	
534.23998	96	
543.22517	210	1+
550.21721	82	
552.25255	70	
554.21759	106	
556.26419	124	
559.24287	84	
567.24958	94	
567.35033	64	
568.23823	68	
576.28370	68	
577.27015	46	
586.25003	50	
587.22591	146	1+
600.60681	52	
602.28042	90	
603.27522	50	
624.25455	74	
638.28816	54	
641.31126	76	
655.30998	80	
656.28677	306	1+
664.34225	80	
673.33365	360	
673.44429	70	
673.72364	74	
674.32988	274	
674.54881	52	
738.30617	54	
820.38525	158	
982.33948	62	
END IONS

###FS:    #m/z: 406.19137 #charge 3+
###MS: 3034
###MSMS: 3035
BEGIN IONS
TITLE=Cmpd 82, +MS2(406.1914), 23.1eV, 26.4min #3035
RTINSECONDS=1585.07
SCANS=3034-3035
PEPMASS=406.19137	92054
CHARGE=3+
180.04882	98	
207.10333	78	
208.06883	200	
208.10352	216	
211.16342	90	
212.10668	124	
215.13060	116	
216.13394	98	
217.08362	84	
219.12157	68	
225.09910	1456	1+
227.10236	118	
228.27907	90	
229.13376	122	
229.16434	88	
230.13547	106	
231.08182	92	
232.12452	68	
233.06174	122	
234.14786	104	
235.07699	86	
235.13788	80	
237.05545	90	
238.16389	80	
240.10873	146	
242.10417	126	
245.12618	150	
246.15688	720	1+
246.25631	82	
247.21670	118	
248.11851	188	
250.12817	122	
251.11778	108	
253.09791	112	
255.11126	142	
257.13936	798	
257.17340	118	
258.12505	210	
260.11394	372	1+
260.23749	100	
266.11997	122	
267.10817	160	
267.15888	78	
268.10257	78	
268.13699	218	
270.11449	74	
272.89676	68	
274.11805	102	
274.98261	78	
275.11465	70	
275.17426	98	
277.00356	88	
278.11961	904	1+
284.11534	104	
285.13420	578	1+
285.19184	100	
285.69842	74	
289.12136	74	
290.15367	82	
290.18554	76	
294.12180	102	
295.11834	92	
296.13343	1126	1+
296.17873	108	
297.07423	84	
298.12905	78	
298.19858	66	
300.16341	106	
301.14688	104	
303.14159	74	
305.11613	106	
307.11572	98	
308.13137	138	
309.18450	82	
313.14364	222	
314.14149	184	
316.12544	110	
320.10331	70	
322.10679	78	
324.16132	126	
333.14816	138	
334.15692	98	
336.13174	232	1+
344.14409	196	
344.90121	66	
345.16412	98	
351.17627	180	
352.14376	86	
352.99628	98	
354.15133	178	
355.13206	66	
356.15162	100	
361.18800	76	
362.24812	80	
366.16626	90	
369.18843	206	
370.22886	86	
371.18807	78	
372.15750	224	
373.18625	248	
379.16426	264	
380.19107	98	
381.16847	102	
386.15508	104	
386.28577	72	
389.00886	106	
393.14282	160	
395.17170	70	
397.19473	134	
400.78094	66	
406.25262	130	
408.19798	86	
410.18466	84	
415.20237	180	
418.19465	158	
421.21230	92	
425.16697	94	
426.19572	92	
428.17630	120	
441.21220	100	
443.20014	336	1+
451.20759	84	
462.22390	536	1+
463.16993	72	
463.34322	66	
464.24370	74	
470.18599	144	
472.20456	124	
483.36166	72	
498.23299	74	
516.19737	114	
517.23829	70	
517.45164	66	
524.21224	66	
526.14526	110	
538.23529	90	
542.24515	118	
544.24147	136	
550.29789	102	
558.30059	84	
559.23197	190	1+
561.26978	70	
567.25176	86	
576.26960	358	1+
584.28836	266	1+
602.30165	102	
611.29145	74	
614.75924	72	
637.25236	72	
638.29498	124	
640.35979	84	
656.30755	88	
656.41932	72	
657.41103	84	
673.32264	328	1+
673.51553	80	
705.33003	74	
727.64894	124	
749.60890	86	
787.31269	86	
804.35381	150	
820.43453	76	
821.65521	88	
END IONS

###FS:    #m/z: 427.68150 #charge 1+
###MS: 3256
###MSMS: 3257
BEGIN IONS
TITLE=Cmpd 83, +MS2(427.6815), 24.1eV, 28.4min #3257
RTINSECONDS=1702.9
SCANS=3256-3257
PEPMASS=427.68150	75206
CHARGE=1+
196.57314	112	
205.58311	130	
211.12406	68	
212.94800	108	
217.12269	76	
218.11952	98	
220.57242	122	
224.08036	114	
227.01558	66	
230.16932	34	
233.09769	142	
235.09837	72	
240.11916	106	
250.97535	130	
252.02897	102	
257.04745	84	
257.11095	66	
257.17077	126	
259.05652	102	
260.10138	102	
260.60039	104	
265.05946	128	
269.09769	100	
269.12601	114	
269.59631	88	
271.11594	84	
272.13846	56	
274.06887	68	
275.06945	68	
279.08650	68	
279.13235	96	
282.14797	80	
282.87158	60	
282.93387	118	
283.09800	118	
284.99154	88	
289.04443	118	
290.14003	90	
295.06309	90	
296.04728	86	
297.61654	164	
298.11619	142	
303.09550	80	
306.98436	106	
310.10444	80	
310.14553	44	
312.59719	76	
313.07848	136	
313.21464	98	
316.13947	70	
319.14810	142	
320.05049	38	
320.20095	86	
320.62162	224	
321.10218	48	
322.10711	108	
322.14784	44	
327.15558	90	
330.09267	88	
331.95677	70	
334.18868	118	
335.13514	108	
338.16253	74	
339.10828	94	
340.12985	92	
341.00685	172	
342.11416	122	
345.10699	100	
346.93337	68	
348.09460	48	
348.96154	72	
349.13867	70	
350.11953	68	
351.06023	46	
351.86693	38	
353.91999	92	
358.18068	94	
359.01550	118	
361.15739	88	
362.06711	104	
363.89713	98	
364.23983	40	
365.15741	66	
367.05503	54	
367.19300	52	
368.84371	74	
368.93028	78	
369.12383	152	
371.22221	92	
371.32469	42	
376.07638	34	
376.12635	90	
377.16541	74	
377.22279	104	
377.68302	94	
378.65785	112	
381.18086	42	
383.15071	46	
383.22846	94	
390.83938	120	
391.16724	86	
392.87314	62	
394.18480	100	
396.12172	120	
397.19177	66	
399.06349	32	
399.13145	76	
400.07639	64	
409.09209	84	
409.86857	100	
422.16623	70	
422.83528	84	
424.09960	102	
426.16596	180	
427.20584	54	
427.27465	86	
427.67943	32	
428.15435	68	
428.89557	70	
431.08816	118	
431.16560	76	
END IONS

###FS:    #m/z: 419.69726 #charge 2+
###MS: 3256
###MSMS: 3258
BEGIN IONS
TITLE=Cmpd 84, +MS2(419.6973), 23.8eV, 28.4min #3258
RTINSECONDS=1702.96
SCANS=3256,3258
PEPMASS=419.69726	51822
CHARGE=2+
202.08589	66	
213.13227	72	
225.17057	124	
229.14543	82	
234.15080	108	
237.01890	52	
240.10716	148	
243.12481	126	
247.62145	112	
249.02862	80	
249.09043	84	
250.14777	96	
257.13375	106	
258.60005	128	
264.16578	108	
265.10442	116	
267.89991	58	
269.01407	74	
270.13402	96	
274.97904	118	
276.17175	98	
277.13283	94	
279.08699	56	
282.11310	82	
283.17758	88	
293.11370	102	
295.11783	58	
296.10616	114	
297.07882	118	
303.07379	64	
303.13730	106	
307.17794	76	
312.15520	88	
313.08940	86	
319.11051	94	
320.18577	82	
328.05868	34	
332.09368	102	
332.89009	90	
336.16010	104	
341.16091	92	
342.18591	64	
344.10810	100	
347.17827	90	
348.07511	60	
361.17906	76	
363.20247	78	
364.19316	70	
365.23640	60	
366.18704	86	
367.14101	66	
368.14362	110	
371.21091	36	
374.19532	92	
374.94763	90	
377.16800	72	
378.20710	86	
379.15906	98	
386.17569	90	
388.15977	94	
393.21530	104	
396.18430	96	
396.24170	96	
398.18420	84	
399.19472	46	
413.15126	84	
419.20461	78	
420.19972	72	
423.38762	94	
424.17145	78	
424.53716	34	
424.58103	56	
426.18977	50	
427.14021	84	
432.15823	62	
436.16889	74	
452.40925	76	
457.09102	88	
467.22939	62	
470.19742	90	
479.20814	66	
494.24142	104	
499.32838	126	
503.25026	88	
511.24498	108	
517.34269	34	
521.32455	70	
530.17347	68	
549.26441	48	
549.39335	50	
550.26108	52	
552.22059	58	
562.22452	48	
578.23478	58	
579.24581	58	
595.27148	164	
606.30228	68	
619.23033	86	
622.27215	66	
631.26094	96	
633.33265	78	
634.34899	98	
634.43795	66	
636.31678	68	
636.51662	32	
640.31752	104	
641.44490	34	
650.34417	50	
651.35532	40	
653.26704	72	
654.27895	78	
679.30218	86	
684.19770	80	
691.34946	132	
692.41074	68	
696.32910	526	1+
696.56760	36	
720.33135	70	
768.29124	54	
END IONS

###FS:    #m/z: 409.71026 #charge 2+
###MS: 3286
###MSMS: 3287
BEGIN IONS
TITLE=Cmpd 85, +MS2(409.7103), 23.4eV, 28.6min #3287
RTINSECONDS=1718.18
SCANS=3286-3287
PEPMASS=409.71026	40632
CHARGE=2+
212.11807	138	
213.97714	28	
214.74615	40	
217.08805	88	
225.10809	74	
226.11865	148	
229.11570	152	
231.17232	70	
234.11550	56	
238.11810	118	
240.13716	452	
241.09933	36	
241.15649	82	
243.10801	76	
245.25458	110	
246.13400	28	
246.76723	34	
247.09615	98	
248.32383	38	
253.01300	34	
257.12499	166	
258.08388	78	
258.12726	102	
258.15976	42	
261.15262	80	
268.15380	82	
272.12387	120	
274.13919	90	
274.92225	80	
280.99431	98	
283.13934	100	
284.15461	108	
293.12640	94	
294.12630	88	
294.95492	56	
299.02834	44	
299.13079	66	
300.14919	104	
309.15700	90	
311.14149	82	
313.79968	56	
314.06605	82	
314.20439	30	
315.18324	80	
319.60421	44	
327.12880	150	
327.16345	124	
329.16148	100	
329.21107	178	
336.87817	70	
337.14085	356	
338.93877	70	
339.13339	94	
339.17182	64	
339.20946	88	
342.80874	108	
345.12698	106	
345.17537	74	
346.22908	80	
353.21679	68	
354.86281	88	
355.17555	78	
356.23361	98	
357.21780	86	
362.17825	50	
362.92091	68	
366.19244	66	
366.94544	82	
368.25822	62	
373.15615	32	
374.19392	96	
378.95996	38	
385.20106	142	
386.18504	88	
386.23153	78	
390.06499	100	
393.90158	46	
394.83667	42	
396.21447	82	
398.19393	102	
401.16488	72	
401.21838	58	
409.16124	66	
409.38141	74	
410.09122	96	
410.17220	32	
410.23810	112	
411.19080	28	
411.25722	76	
414.20320	92	
414.69419	86	
415.16074	52	
418.22590	80	
424.19223	116	
429.08996	76	
432.16452	94	
439.18998	28	
442.19097	146	
442.24693	88	
443.19490	72	
456.25975	66	
458.36472	74	
460.19777	180	
461.19694	82	
462.24808	56	
468.23856	58	
473.21382	78	
474.23556	60	
474.31518	50	
475.28432	152	
482.22603	40	
495.12920	96	
499.23835	90	
501.04788	36	
504.25745	82	
516.11909	40	
521.82771	58	
530.22198	50	
545.26533	58	
546.28349	38	
560.25441	86	
570.23562	66	
573.27915	200	1+
579.25957	52	
583.25957	88	
588.26688	148	
588.33817	74	
588.38934	92	
671.41213	58	
702.33430	54	
END IONS

###FS:    #m/z: 409.71060 #charge 2+
###MS: 3289
###MSMS: 3290
BEGIN IONS
TITLE=Cmpd 86, +MS2(409.7106), 23.4eV, 28.7min #3290
RTINSECONDS=1719.37
SCANS=3289-3290
PEPMASS=409.71060	43926
CHARGE=2+
201.14273	76	
209.08534	94	
210.10624	70	
212.14149	90	
219.07818	64	
223.09038	82	
223.13788	140	
224.12725	90	
225.09534	106	
226.11750	278	
229.11282	118	
230.10327	104	
231.16803	134	
231.21146	82	
234.10423	114	
235.13037	50	
240.13288	184	
241.13148	102	
244.12107	394	
244.29667	86	
245.09835	72	
247.22466	90	
251.20009	98	
255.10757	52	
257.11660	390	
257.15816	74	
258.13947	270	
258.21558	128	
262.15151	122	
265.17718	66	
267.09674	74	
268.12427	110	
269.13138	88	
270.05336	78	
270.13250	68	
272.11828	160	
272.19930	102	
274.14320	68	
275.91895	58	
279.15762	80	
283.14099	104	
284.15145	52	
285.12554	126	
286.28841	94	
287.14212	100	
288.12060	70	
290.88746	104	
292.13086	140	
300.15936	124	
302.12728	106	
308.08238	100	
308.89857	70	
309.03261	82	
312.13224	96	
314.14874	82	
315.88254	98	
317.56977	128	
318.89382	124	
325.19092	90	
326.91309	74	
327.06929	48	
327.13097	78	
327.16079	394	1+
328.88660	64	
330.09710	72	
330.22559	92	
336.90786	56	
338.94341	78	
340.16297	82	
341.22964	100	
345.12964	108	
345.17657	82	
347.16922	48	
349.82453	90	
351.87649	76	
355.14982	100	
357.19686	104	
362.84234	66	
365.18617	102	
366.00048	56	
368.14297	84	
371.19491	110	
372.18815	88	
373.15585	98	
373.33010	136	
382.20162	58	
383.17841	92	
385.19501	64	
387.87955	64	
388.17610	64	
390.19480	50	
392.93506	84	
396.22145	64	
399.19798	118	
401.08572	74	
401.15953	106	
403.15491	82	
409.11292	72	
409.17245	80	
409.24814	60	
410.21947	134	
411.09248	104	
411.15522	120	
411.25256	84	
413.31523	88	
414.22810	92	
426.18994	160	1+
426.28791	82	
432.18117	116	
442.17250	102	
442.21200	68	
452.21307	98	
455.28379	92	
456.19160	84	
457.22422	76	
458.24737	140	
460.19955	398	
461.19803	220	
469.29648	72	
474.25310	80	
474.30422	76	
477.29434	76	
486.28806	102	
496.25653	78	
498.24744	76	
510.24740	144	
516.32829	92	
519.23959	104	
521.22447	76	
522.23412	68	
523.25662	74	
527.21463	102	
543.26465	54	
545.28270	76	
545.35696	66	
546.28871	70	
552.23342	48	
555.28021	104	
570.24907	176	
571.32157	56	
573.26994	136	
583.37233	86	
588.24500	432	
588.30739	80	
589.29226	100	
613.29962	82	
615.26298	68	
616.32710	86	
653.34834	66	
653.53719	120	
691.36747	68	
701.33734	62	
END IONS

###FS:    #m/z: 409.71003 #charge 2+
###MS: 3291
###MSMS: 3292
BEGIN IONS
TITLE=Cmpd 87, +MS2(409.7100), 23.4eV, 28.7min #3292
RTINSECONDS=1720.02
SCANS=3291-3292
PEPMASS=409.71003	49528
CHARGE=2+
215.13476	54	
217.07794	248	
217.17338	62	
217.21518	100	
218.14203	78	
222.12374	70	
223.09999	96	
223.16550	104	
225.10027	188	
225.13573	90	
225.22165	98	
226.11488	254	
229.12955	84	
233.10902	112	
238.94712	42	
240.12398	350	1+
240.16251	72	
244.13122	186	
245.04458	98	
246.13646	66	
248.01350	106	
254.11761	98	
257.11971	256	
258.15116	64	
258.19468	98	
259.11976	148	
262.11671	100	
281.06349	102	
281.11376	76	
281.15170	94	
283.13735	112	
284.44172	52	
285.12017	70	
287.12452	104	
290.90598	70	
292.13837	86	
303.41980	40	
308.91721	68	
310.18200	72	
311.13095	182	
313.18730	88	
321.25451	100	
324.08292	82	
325.30484	88	
325.34450	36	
327.19233	78	
329.14329	74	
329.21576	78	
336.90904	102	
338.13102	60	
338.18461	62	
338.94954	108	
343.75427	38	
345.17582	70	
346.13718	104	
347.16465	96	
353.17815	64	
354.17946	78	
354.97791	104	
355.16417	66	
355.91134	66	
356.15734	268	
357.21409	66	
363.19709	74	
365.13149	72	
368.15363	56	
370.19639	52	
373.17160	118	
374.17005	74	
374.88646	78	
381.19678	82	
383.19810	92	
385.22658	106	
387.22468	80	
392.87781	54	
396.16263	94	
399.19240	156	
406.16597	60	
409.19891	98	
410.29397	34	
411.19202	120	
414.22929	74	
424.17265	92	
426.15822	82	
428.27176	38	
439.18065	102	
439.38406	62	
456.23053	96	
460.20240	186	
461.18692	84	
462.18448	72	
470.32143	58	
471.19969	66	
474.28228	156	
479.23720	48	
486.24111	94	
488.23641	64	
504.29250	60	
509.27653	64	
514.27666	92	
517.27102	58	
531.21991	72	
543.26794	52	
545.26849	72	
552.77382	24	
557.36682	70	
573.28010	108	
574.25709	58	
587.31196	56	
588.25351	252	1+
590.24310	136	
593.32885	74	
607.07673	92	
613.13441	74	
614.31248	28	
618.42791	42	
674.57299	30	
717.68201	24	
END IONS

###FS:    #m/z: 409.70982 #charge 2+
###MS: 3294
###MSMS: 3295
BEGIN IONS
TITLE=Cmpd 88, +MS2(409.7098), 23.4eV, 28.7min #3295
RTINSECONDS=1721.18
SCANS=3294-3295
PEPMASS=409.70982	52742
CHARGE=2+
200.18646	54	
201.17549	134	
214.07607	72	
216.08786	64	
217.13325	156	
226.08291	76	
226.11313	64	
226.53630	44	
229.10908	82	
229.18096	138	
230.11628	154	
233.17751	62	
236.69814	42	
240.13272	450	1+
240.19415	92	
244.12718	132	
245.02135	66	
246.06946	54	
246.14761	124	
248.08431	88	
248.19543	136	
250.07392	90	
251.11705	94	
256.08817	132	
257.08975	108	
257.12269	190	
257.27166	104	
259.06008	110	
268.15914	80	
269.11428	104	
271.12510	76	
272.15421	58	
279.13876	86	
281.08676	118	
283.13787	108	
283.18685	112	
288.17523	84	
291.14775	102	
293.11555	162	
294.99908	96	
299.27306	56	
300.15193	106	
301.16521	86	
304.99523	68	
309.10990	52	
311.13022	56	
313.13166	56	
317.18192	92	
318.97553	52	
319.14034	70	
319.93328	74	
321.09833	62	
325.07875	62	
325.17338	58	
326.11942	56	
326.15390	98	
326.18645	76	
326.23811	82	
327.13828	192	
328.20464	76	
329.14186	104	
336.89957	98	
339.92130	110	
343.19688	74	
344.14168	36	
345.13743	68	
347.11993	96	
348.05969	84	
349.13872	100	
352.86292	96	
353.27641	52	
355.15575	108	
357.21618	82	
358.19607	70	
363.93883	98	
367.10142	108	
368.24470	46	
369.16621	68	
373.18001	96	
373.27901	72	
375.16998	100	
375.21045	108	
377.20276	68	
380.89164	36	
385.17432	88	
385.21049	40	
391.17835	108	
392.87198	104	
393.13742	88	
398.21528	100	
399.23260	88	
400.17546	66	
400.52433	60	
401.15894	40	
408.84804	88	
409.30325	78	
410.18685	50	
411.23273	98	
411.41098	106	
412.11086	94	
413.20817	38	
416.21008	64	
421.17528	82	
423.22316	76	
424.18084	58	
438.25667	132	
440.24281	102	
440.87996	40	
443.19976	110	
447.17921	104	
452.24731	58	
455.23405	76	
457.22383	68	
458.26355	104	
459.24229	58	
460.19580	276	
461.19871	182	
461.27821	64	
461.72807	38	
473.49444	128	
474.29542	192	
475.25606	52	
486.20501	66	
505.20219	74	
509.27573	48	
511.23408	84	
514.24890	74	
522.30140	36	
525.21102	54	
533.29160	46	
544.38212	70	
545.28939	34	
545.68438	34	
549.23178	48	
556.81549	62	
562.28705	104	
572.23807	76	
573.28344	170	
576.25454	62	
579.31594	80	
581.28842	80	
584.43447	54	
588.25312	292	1+
603.33795	76	
624.85094	126	1+
628.45954	90	
668.31297	66	
672.39893	78	
674.34412	52	
683.35272	68	
686.46670	52	
691.39964	74	
707.67512	40	
END IONS

###FS:    #m/z: 409.71071 #charge 2+
###MS: 3297
###MSMS: 3298
BEGIN IONS
TITLE=Cmpd 89, +MS2(409.7107), 23.4eV, 28.7min #3298
RTINSECONDS=1722.34
SCANS=3297-3298
PEPMASS=409.71071	57980
CHARGE=2+
164.11243	36	
216.09153	56	
217.07836	152	
222.11929	62	
224.13116	98	
225.10027	88	
225.92831	54	
226.08056	70	
226.11509	192	
226.30401	62	
227.10066	150	
230.07483	62	
231.16111	120	
233.74761	46	
239.10403	108	
239.18643	64	
240.13098	558	1+
244.14107	88	
245.13137	106	
253.02247	82	
254.13337	64	
257.11877	266	
257.17759	80	
258.14834	150	
261.14856	100	
263.15076	130	
263.94864	34	
265.11369	72	
268.11653	90	
272.12183	84	
273.16461	74	
274.09956	126	
274.14781	112	
280.12801	112	
283.14999	94	
286.09176	100	
287.10679	80	
287.14510	82	
294.17472	188	
299.16505	104	
300.15961	134	
303.88350	96	
308.91074	102	
311.12906	202	
314.08458	68	
315.62827	28	
316.21205	38	
318.92844	62	
319.90022	114	
320.11142	46	
320.92550	80	
323.12620	58	
323.82380	74	
324.12577	74	
325.28702	70	
326.18534	150	
327.16423	412	1+
329.20733	110	
331.22774	66	
338.16519	154	
339.30599	78	
340.86058	94	
341.15084	80	
343.18193	100	
343.36481	26	
345.14076	110	
349.07367	84	
351.11924	84	
354.17375	100	
355.15667	182	
355.32838	54	
356.13436	104	
357.13131	72	
357.20672	164	
358.21469	90	
362.18806	62	
365.12656	80	
368.88883	72	
369.94998	68	
371.19703	72	
373.16201	108	
374.17011	50	
375.16404	82	
376.14326	94	
379.19395	78	
381.16521	86	
383.18712	148	
385.19680	44	
398.20103	34	
400.86581	78	
401.14974	80	
402.33405	62	
405.55541	30	
407.17346	52	
409.39047	62	
409.84314	120	
410.23639	82	
410.43384	78	
412.17312	64	
412.94757	48	
416.21033	64	
422.18836	102	
424.15888	124	
427.26465	90	
430.25764	26	
441.26628	64	
442.19147	128	
443.16274	108	
452.35139	66	
455.25029	102	
456.20269	102	
456.32119	58	
460.13765	128	
460.19384	646	1+
460.39073	86	
464.15790	48	
470.26541	64	
473.23706	70	
473.38039	88	
474.28054	116	
475.31346	110	
478.22508	50	
514.24701	110	
514.37456	42	
519.24949	62	
527.30613	128	
531.25445	34	
539.27110	44	
545.27916	202	
545.36679	86	
547.35593	104	
551.21668	102	
557.28521	50	
559.25478	74	
561.30300	54	
566.27728	50	
571.25212	80	
572.83512	30	
573.27550	66	
574.29297	92	
588.06326	128	
588.24334	48	
588.33092	72	
588.37623	126	
591.24712	82	
603.32982	60	
609.29907	58	
615.31044	66	
616.46464	78	
626.28102	50	
638.31190	74	
690.32577	90	
690.37941	56	
END IONS

###FS:    #m/z: 409.70983 #charge 2+
###MS: 3302
###MSMS: 3303
BEGIN IONS
TITLE=Cmpd 90, +MS2(409.7098), 23.4eV, 28.7min #3303
RTINSECONDS=1724.6
SCANS=3302-3303
PEPMASS=409.70983	59236
CHARGE=2+
200.14948	88	
201.12067	146	
212.10587	136	
216.11712	84	
217.07351	138	
217.13018	136	
219.06623	88	
222.08506	68	
222.12300	148	
223.06358	106	
223.11532	126	
225.11948	96	
226.03065	70	
226.11236	316	
227.09488	84	
232.10308	68	
233.15608	104	
236.10418	68	
238.89380	80	
239.11575	132	
240.13144	678	1+
242.10344	82	
244.13989	206	
245.10508	132	
247.02675	128	
248.11743	100	
254.15119	80	
255.13595	126	
256.16051	114	
257.12571	134	
258.14104	86	
258.94156	122	
260.24446	82	
265.12734	74	
267.14891	86	
269.16080	104	
270.10971	96	
271.15537	128	
273.12542	106	
274.12456	116	
280.23810	90	
283.10662	80	
287.03053	74	
289.12161	108	
291.02981	80	
299.14521	70	
300.15455	86	
302.13258	112	
308.91664	120	
309.17102	128	
310.09525	100	
311.13139	90	
314.86675	100	
315.16402	90	
316.14991	70	
316.24723	72	
317.14780	86	
317.20461	78	
318.92751	82	
321.12693	76	
322.92802	124	
326.21097	96	
327.16729	200	
328.10043	78	
329.08599	82	
329.14878	74	
329.20317	158	
331.16704	82	
331.28040	92	
332.12513	120	
334.10119	100	
336.10664	80	
336.16918	94	
336.90651	136	
337.91514	88	
338.14142	120	
338.18427	84	
342.22398	82	
344.94481	80	
346.17673	100	
348.18235	98	
350.13923	74	
351.13539	110	
355.14620	226	
356.83833	134	
357.19956	94	
361.15325	68	
364.91162	68	
365.14224	100	
367.24216	106	
367.95140	74	
368.15329	68	
369.07666	88	
372.21978	92	
373.16223	216	
374.20985	82	
381.17800	110	
382.03713	84	
382.21192	112	
385.19781	230	1+
387.15112	96	
391.88875	96	
392.19636	68	
393.02840	72	
395.24363	70	
396.21718	80	
397.16759	76	
399.19718	176	
399.27482	80	
406.15138	110	
410.95005	88	
411.19939	102	
416.22524	110	
417.23368	112	
425.21870	72	
427.15666	84	
428.28941	80	
433.25324	94	
440.24118	120	
442.17957	328	1+
446.23990	84	
451.22045	70	
454.22667	72	
456.22578	120	
458.25916	82	
460.20207	680	1+
461.26961	86	
468.23946	82	
473.23095	78	
474.28143	376	1+
509.25144	94	
513.22598	74	
516.28627	84	
527.31038	70	
528.25896	66	
531.22806	106	
532.23780	182	
537.26327	212	1+
545.27959	92	
546.26883	90	
552.22172	66	
555.33533	80	
570.21896	68	
571.24531	84	
573.27625	72	
573.43912	76	
579.30262	82	
588.24773	264	
588.39449	90	
590.50573	74	
600.27799	104	
604.35589	88	
627.36001	106	
674.34328	96	
680.35537	74	
690.35480	344	1+
701.35157	84	
817.75777	134	1+
END IONS

###FS:    #m/z: 409.71113 #charge 2+
###MS: 3305
###MSMS: 3306
BEGIN IONS
TITLE=Cmpd 91, +MS2(409.7111), 23.4eV, 28.8min #3306
RTINSECONDS=1725.79
SCANS=3305-3306
PEPMASS=409.71113	66584
CHARGE=2+
210.08871	84	
212.09347	186	
216.17867	84	
216.29096	70	
217.08102	164	
217.13181	180	
218.10354	74	
223.10274	100	
226.11873	222	
226.40188	56	
229.11422	158	
230.96444	90	
231.03580	108	
231.18507	90	
239.09318	98	
240.08764	86	
240.13026	92	
240.16335	128	
241.64084	54	
242.15251	74	
244.12435	274	
244.22376	126	
245.15159	92	
250.03198	54	
252.03789	84	
252.11541	170	
252.15771	54	
256.08536	64	
257.11650	292	
258.14064	294	
262.14247	116	
263.11726	72	
263.86771	92	
268.09870	82	
269.05319	52	
269.12690	98	
269.23451	102	
270.10471	104	
272.13925	120	
277.07741	104	
283.14293	106	
285.15177	64	
287.06996	94	
288.11681	118	
290.88685	94	
291.14429	88	
294.17542	112	
297.10988	108	
298.13733	162	
299.13095	94	
299.19557	94	
300.12180	70	
303.21061	134	
308.18784	98	
311.12997	106	
311.16265	76	
319.79800	74	
325.16296	110	
327.12483	234	
328.14708	172	
329.16235	90	
329.21427	220	
330.24381	96	
335.08618	68	
335.15945	102	
336.13686	70	
336.91104	90	
339.20004	60	
340.28471	96	
342.07440	74	
342.20253	162	
343.18638	68	
345.13612	80	
345.20673	66	
345.23762	92	
351.15164	62	
353.22730	80	
355.14518	214	1+
355.52700	84	
358.16952	90	
358.21484	56	
359.17037	84	
363.09632	58	
365.91063	128	
367.19790	76	
368.21429	90	
368.88460	72	
368.95057	58	
378.96449	102	
381.16493	136	
381.25832	126	
384.19260	62	
388.21626	76	
393.18976	114	
397.20132	198	1+
400.22341	120	
401.15508	82	
405.14509	90	
408.13745	90	
408.92162	72	
411.20010	100	
411.36454	76	
411.40148	100	
411.84979	56	
413.25274	76	
415.29188	96	
423.15017	82	
424.16725	90	
425.19965	78	
426.16891	118	
437.19966	74	
439.25152	64	
440.24203	98	
441.17285	108	
442.19282	408	1+
451.21255	74	
452.18617	74	
452.35124	82	
454.23675	76	
455.10903	90	
458.24037	98	
460.19586	772	1+
466.42421	68	
471.17148	68	
472.19598	52	
474.27253	344	1+
486.47879	76	
490.05767	74	
498.26013	78	
502.21778	74	
514.25563	132	
518.27046	126	
529.26885	68	
530.21118	72	
542.24016	86	
545.28713	158	1+
545.41002	100	
546.20723	70	
548.38268	50	
552.23628	60	
556.26548	80	
556.59415	58	
561.28030	92	
573.27514	136	
580.29502	90	
583.26626	68	
585.26550	74	
588.25006	274	
590.75472	114	
600.32096	86	
603.32845	62	
631.28538	128	
638.31145	92	
644.33824	52	
665.34381	50	
701.32856	128	
745.33954	236	1+
END IONS

###FS:    #m/z: 409.71017 #charge 2+
###MS: 3308
###MSMS: 3309
BEGIN IONS
TITLE=Cmpd 92, +MS2(409.7102), 23.4eV, 28.8min #3309
RTINSECONDS=1726.97
SCANS=3308-3309
PEPMASS=409.71017	64986
CHARGE=2+
207.00530	76	
209.08575	122	
213.12508	80	
215.12113	154	
216.09672	150	
217.10325	116	
222.11550	130	
228.16456	120	
229.09353	130	
229.12791	82	
237.12639	96	
240.12904	100	
240.18659	84	
241.10987	84	
243.14466	116	
244.14176	198	
252.10102	82	
257.11905	232	
258.14859	114	
259.05542	86	
260.16402	56	
262.90865	118	
268.11828	136	
269.12325	100	
272.13686	104	
272.16910	84	
274.14199	80	
276.07754	88	
281.15582	116	
283.13636	180	
284.13368	118	
284.17145	110	
285.10729	98	
287.14275	54	
290.11786	136	
293.05913	68	
295.13538	100	
299.13720	54	
300.16366	140	
303.05443	94	
305.13509	74	
308.21569	72	
308.91021	100	
310.90383	94	
311.13931	156	
312.15340	74	
312.19317	90	
321.14948	70	
325.14965	70	
325.19082	62	
327.12277	58	
328.17048	70	
329.21057	80	
331.16135	54	
334.23618	112	
338.16237	58	
339.22013	92	
340.17755	70	
342.82716	60	
344.20941	64	
344.85312	88	
345.13470	98	
345.17331	134	
346.02004	56	
352.86831	84	
355.03533	104	
355.15821	110	
355.20811	74	
357.21945	112	
362.15745	82	
362.87507	74	
366.10673	78	
368.17407	84	
368.94438	56	
369.89855	106	
370.19846	86	
373.17035	142	
382.16752	108	
383.92260	58	
384.18929	152	
385.16982	186	
392.18907	62	
394.15279	114	
396.19516	82	
398.90722	104	
400.20666	70	
401.21451	98	
402.10253	80	
408.15345	92	
409.10859	72	
409.23577	132	
411.15136	86	
411.18968	76	
411.35394	92	
424.16987	124	
426.21720	74	
428.28223	80	
431.23069	96	
439.19157	88	
440.23771	98	
441.17929	106	
442.20988	74	
443.18304	144	
456.20829	88	
456.25922	110	
458.25653	114	
460.19656	680	1+
468.23302	128	
470.17255	54	
471.06914	78	
472.18736	58	
474.28575	144	
475.27867	62	
476.25784	70	
486.24916	184	
495.19807	72	
496.20047	78	
500.21934	110	
504.25021	56	
504.31572	88	
513.20866	124	
514.28164	120	
516.27999	82	
524.22987	78	
524.50014	54	
531.23671	90	
532.23106	56	
535.21735	74	
537.30860	88	
545.28715	76	
546.28903	68	
555.28927	62	
556.25723	96	
570.24224	54	
571.24361	72	
571.43559	90	
573.27500	74	
574.27611	108	
576.29063	86	
581.28899	74	
584.29958	88	
584.39559	88	
586.33116	86	
588.26163	362	1+
589.51786	70	
605.34639	60	
608.27508	56	
617.35069	78	
626.30969	90	
669.34563	64	
673.36789	98	
676.29338	84	
END IONS

###FS:    #m/z: 409.71002 #charge 2+
###MS: 3312
###MSMS: 3313
BEGIN IONS
TITLE=Cmpd 93, +MS2(409.7100), 23.4eV, 28.8min #3313
RTINSECONDS=1728.68
SCANS=3312-3313
PEPMASS=409.71002	78326
CHARGE=2+
207.02781	42	
212.12946	94	
213.11774	118	
215.14685	68	
216.09909	62	
217.08148	96	
221.13132	72	
222.13246	80	
223.06392	92	
223.09992	40	
223.16494	108	
226.11536	204	1+
234.14871	88	
237.11612	76	
240.13795	216	
241.14743	84	
242.86527	36	
244.12486	310	
248.09701	102	
255.08104	96	
257.12349	132	
258.14064	128	
259.02565	72	
268.04258	84	
269.12306	68	
272.14738	106	
275.63666	76	
280.12352	46	
280.16610	88	
281.12198	84	
282.10963	34	
284.16264	82	
285.10767	74	
286.13620	40	
288.98201	40	
297.14693	72	
298.79660	38	
305.09746	54	
309.11892	120	
309.17056	92	
310.53614	30	
311.14614	44	
312.51191	30	
315.23354	66	
317.14901	110	
325.18138	28	
327.11883	166	
328.17711	100	
329.16651	110	
329.22687	62	
330.22585	70	
330.84740	50	
331.72357	34	
334.84329	62	
336.94905	80	
338.93326	74	
339.19323	214	
339.90184	38	
341.79744	92	
343.16723	68	
349.07846	84	
349.18641	80	
352.90313	66	
355.15422	84	
356.16476	120	
357.16078	74	
357.20143	150	
358.21405	78	
359.56551	26	
360.16469	80	
364.16910	92	
368.14434	40	
368.91870	44	
370.26372	38	
370.38006	36	
371.19806	86	
373.17071	136	
373.26583	114	
374.08724	108	
374.17118	128	
381.17657	80	
382.16148	94	
386.21095	26	
388.23237	98	
390.89540	80	
391.14609	62	
392.19394	82	
392.85532	58	
399.22561	72	
400.21811	122	
406.15706	62	
406.19802	34	
408.14388	112	
409.06523	54	
413.24149	84	
416.21509	76	
424.19788	66	
426.17822	68	
427.23823	70	
430.22253	66	
430.91457	78	
433.20024	126	
437.20623	46	
439.25633	58	
442.02426	42	
442.18612	246	
445.21627	68	
457.25093	72	
458.24659	86	
460.20060	606	1+
460.35684	82	
462.87147	26	
464.21454	56	
465.19758	74	
468.23950	64	
471.26066	106	
473.26625	52	
474.27670	58	
475.29668	84	
482.19149	54	
488.19113	32	
514.25382	60	
515.24941	80	
517.27780	58	
530.28189	102	
531.23334	80	
542.22688	96	
545.29565	124	
547.50350	84	
552.23307	64	
553.49948	50	
555.27323	72	
570.24312	90	
571.24810	68	
573.26311	150	
573.30500	104	1+
574.39751	48	
586.41055	74	
587.27480	58	
588.26896	78	
588.35689	32	
588.47275	52	
589.26212	74	
589.33109	52	
591.31568	68	
628.39446	54	
632.34436	72	
633.28153	90	
673.36068	76	
674.36398	96	
683.35175	80	
683.42348	64	
684.32719	46	
END IONS

###FS:    #m/z: 409.71019 #charge 2+
###MS: 3315
###MSMS: 3316
BEGIN IONS
TITLE=Cmpd 94, +MS2(409.7102), 23.4eV, 28.8min #3316
RTINSECONDS=1729.85
SCANS=3315-3316
PEPMASS=409.71019	81118
CHARGE=2+
213.10245	88	
216.10272	106	
217.08020	160	
217.11150	52	
217.16247	98	
222.04897	62	
225.09275	148	
226.11027	170	
229.12040	76	
229.21171	76	
234.08406	68	
239.15665	86	
240.13463	314	
240.20304	94	
241.15639	94	
242.09945	56	
244.07974	100	
244.12694	332	
247.07565	68	
247.12625	96	
253.00048	70	
254.11289	66	
256.10980	104	
256.99382	108	
258.14059	118	
258.16760	100	
258.49080	112	
259.14438	70	
269.12340	100	
269.16958	74	
272.10628	84	
272.16875	74	
273.12549	86	
280.98872	76	
282.11327	90	
283.15966	96	
284.14175	86	
285.10806	102	
285.15330	188	
292.12471	82	
295.27102	68	
297.15920	110	
298.14696	116	
298.21015	88	
299.12525	122	
300.14104	76	
308.17754	124	
308.90763	116	
309.16481	74	
310.14159	66	
311.13912	244	1+
312.22020	64	
314.09383	78	
315.09099	86	
317.12628	62	
320.92581	108	
325.29451	76	
327.13250	178	
327.14892	122	
327.33960	62	
328.20454	62	
329.21191	252	
330.12467	120	
330.18801	142	
331.15771	70	
331.70593	80	
336.90001	106	
338.17117	106	
338.90125	84	
340.14920	294	1+
345.12617	208	
346.14606	78	
347.90150	72	
350.93222	68	
352.91608	100	
354.19103	94	
355.14782	108	
355.26403	52	
357.21703	102	
358.19921	108	
368.16804	72	
372.15385	182	
372.19605	108	
376.27976	178	
379.16861	64	
382.17100	78	
383.18371	76	
385.19178	154	
385.27286	64	
392.98116	70	
393.16321	76	
399.18915	168	
400.21278	148	
403.12402	94	
406.16210	84	
406.22977	64	
409.11326	72	
409.19810	64	
409.28861	110	
409.40874	56	
410.19515	122	
410.37458	88	
411.19125	114	
411.25346	76	
411.89808	74	
413.18702	80	
413.27841	80	
416.85820	84	
417.21003	56	
425.25263	98	
428.20383	58	
439.20237	60	
440.09400	92	
440.18124	80	
442.19732	216	
458.26494	80	
458.35482	98	
460.19306	346	
461.20526	200	
461.27776	60	
469.25656	74	
470.17851	194	
473.22499	58	
474.27221	104	
485.23290	114	
490.11042	94	
498.30832	54	
513.24145	64	
514.35071	94	
516.25984	112	
531.22237	80	
532.23179	78	
535.22934	58	
545.27071	302	1+
550.27905	78	
552.22193	118	
553.22243	112	
556.27028	166	
570.24985	106	
573.28923	144	
573.37737	64	
588.25947	160	
588.96841	60	
594.35426	70	
603.32105	68	
604.32573	96	
617.37703	82	
617.87211	64	
637.32478	68	
644.33881	68	
655.31172	214	1+
656.31657	128	1+
677.37849	202	1+
683.31282	64	
690.35337	86	
702.33327	112	
END IONS

###FS:    #m/z: 409.70981 #charge 2+
###MS: 3318
###MSMS: 3319
BEGIN IONS
TITLE=Cmpd 95, +MS2(409.7098), 23.4eV, 28.9min #3319
RTINSECONDS=1731.05
SCANS=3318-3319
PEPMASS=409.70981	82252
CHARGE=2+
162.66923	80	
212.08402	114	
214.07721	124	
216.09382	106	
216.13061	60	
217.11876	106	
222.13423	90	
224.08524	56	
226.11922	370	1+
229.06984	72	
229.12823	128	
229.78854	94	
231.17277	64	
235.10234	48	
236.13665	90	
240.08882	92	
240.13244	790	1+
244.13498	128	
245.11834	134	
251.11227	84	
253.10103	86	
256.12971	68	
257.12078	366	1+
257.98710	94	
258.18934	78	
259.12076	108	
264.09982	100	
269.12148	78	
272.12332	80	
272.18936	110	
273.25671	100	
275.07398	118	
282.10630	72	
285.11065	86	
286.01237	66	
286.14179	68	
287.14203	112	
288.10863	98	
295.11614	58	
297.11447	94	
297.27169	94	
297.36321	122	
299.12558	100	
299.16421	154	
300.14547	132	
301.94949	80	
309.14265	70	
310.14154	88	
311.13010	80	
312.13379	56	
314.04156	98	
314.87980	110	
315.14513	86	
317.24296	76	
319.16386	118	
321.15129	62	
323.89601	76	
324.10819	104	
327.15333	232	
328.15581	140	
329.20794	212	
335.15510	92	
338.18425	82	
338.89654	96	
339.14771	90	
339.20121	76	
340.17169	92	
343.06662	92	
343.13866	72	
345.16747	122	
345.22277	100	
345.39826	56	
346.19947	72	
350.93014	70	
354.17212	188	
355.15568	410	1+
357.20450	174	
358.21312	140	
359.12103	78	
364.85036	82	
367.12219	78	
368.25037	76	
369.17729	56	
371.20314	102	
373.16543	126	
374.17853	110	
374.88571	52	
378.16752	84	
381.19734	82	
382.16509	110	
384.17692	64	
386.11846	92	
386.84221	46	
392.17569	96	
392.88685	80	
396.23501	52	
398.19941	68	
399.18914	70	
401.23836	88	
406.26023	64	
409.14173	104	
409.24643	80	
409.38167	96	
417.22852	110	
422.17243	66	
424.20623	172	
429.22002	76	
433.18075	70	
437.22197	106	
440.25380	136	
440.33104	46	
442.18417	334	1+
444.23523	78	
452.16802	56	
459.24920	52	
460.19126	902	1+
460.36197	60	
462.18609	54	
463.18366	84	
468.23857	120	
472.87102	190	
473.06913	52	
474.28295	306	1+
475.09517	42	
481.18863	82	
481.30208	94	
492.25752	72	
495.18903	52	
500.22703	56	
509.19800	44	
509.27456	82	
515.24913	60	
518.15028	56	
520.24754	166	
528.36243	110	
531.22613	182	1+
545.28483	218	
546.32850	84	
553.22230	46	
566.26930	68	
567.28102	68	
570.24167	114	
573.29393	116	
574.28601	174	
583.45484	52	
586.34556	118	
588.25197	506	1+
588.82061	42	
594.34608	86	
604.31110	52	
612.28900	74	
616.33842	64	
637.31303	62	
645.33065	56	
672.33106	64	
673.35267	98	
683.33246	68	
684.33406	46	
692.36985	60	
801.31374	370	1+
END IONS

###FS:    #m/z: 409.70973 #charge 2+
###MS: 3320
###MSMS: 3321
BEGIN IONS
TITLE=Cmpd 96, +MS2(409.7097), 23.4eV, 28.9min #3321
RTINSECONDS=1731.71
SCANS=3320-3321
PEPMASS=409.70973	84664
CHARGE=2+
201.11677	58	
204.97817	72	
209.10722	74	
213.07528	134	
213.12006	174	
217.09035	150	
221.08755	64	
222.11868	122	
226.06167	66	
226.11187	576	1+
229.17257	64	
234.10092	56	
234.14037	82	
239.16073	118	
240.13776	194	
240.25165	56	
241.10225	80	
244.12742	238	
245.11659	112	
258.14733	112	
260.15125	78	
268.16218	158	
270.10932	86	
270.13821	180	1+
271.17240	100	
272.11874	116	
272.17683	84	
274.14774	116	
275.05608	74	
281.12649	84	
284.15927	136	
284.19795	66	
286.13137	88	
289.18322	94	
290.14446	108	
294.17443	74	
299.12443	222	
303.20958	92	
309.15180	74	
310.14616	84	
311.14339	62	
311.20832	148	
313.18142	100	
314.88097	106	
317.13876	108	
325.18572	70	
326.15839	74	
327.15164	474	1+
327.19235	112	
328.15410	282	1+
329.21979	74	
330.21676	80	
331.18988	96	
336.16066	58	
337.18560	70	
338.17988	118	
340.14767	124	
341.13832	98	
343.27026	80	
345.17476	450	
345.29690	66	
345.44398	68	
347.18839	94	
354.16652	66	
355.15882	192	
357.20202	232	
358.20642	242	
360.92004	92	
362.85185	96	
365.25098	94	
366.25562	76	
367.16623	120	
367.24640	74	
368.15932	60	
368.21845	102	
370.20288	62	
372.17814	218	
373.17306	212	
374.16693	112	
380.17161	64	
382.16699	72	
385.19521	100	
388.04131	138	
388.21003	68	
393.11099	82	
393.15286	84	
393.86657	92	
395.16403	198	
399.19420	56	
401.25887	76	
403.19244	94	
407.18440	74	
407.97736	60	
410.17279	110	
411.13521	78	
412.14175	58	
414.20212	80	
414.24929	58	
416.23595	70	
419.03213	82	
424.25159	58	
427.85559	130	
432.20140	98	
434.14842	120	
442.16640	98	
442.20928	154	
443.18963	96	
443.30010	82	
455.30123	98	
459.26924	66	
460.19734	476	
460.33991	64	
461.20045	306	
469.25137	130	
470.18541	140	
473.22516	82	
474.29372	322	1+
475.42198	84	
476.22280	80	
479.17842	58	
486.25701	84	
486.29915	66	
498.27227	62	
505.28352	104	
512.32078	76	
513.23509	84	
513.34490	80	
522.27580	70	
528.21681	80	
532.23787	80	
542.25205	74	
544.29464	66	
545.29028	112	
546.29169	186	
547.29235	156	
552.25244	86	
553.24647	62	
555.28100	64	
556.25831	78	
557.30523	80	
558.32068	82	
566.25375	76	
567.24901	70	
573.29380	80	
583.26815	114	
588.24752	570	1+
588.36231	72	
590.30217	112	
603.39476	74	
637.34469	68	
641.53627	82	
690.34369	82	
691.37846	72	
701.33661	136	
707.40377	68	
764.32156	58	
END IONS

###FS:    #m/z: 409.71034 #charge 2+
###MS: 3322
###MSMS: 3323
BEGIN IONS
TITLE=Cmpd 97, +MS2(409.7103), 23.4eV, 28.9min #3323
RTINSECONDS=1732.39
SCANS=3322-3323
PEPMASS=409.71034	87570
CHARGE=2+
199.74331	60	
209.85656	94	
212.13784	82	
213.14716	86	
215.13084	138	
217.07505	304	
222.12506	68	
225.11891	80	
226.11395	342	1+
229.12011	132	
231.16300	172	
232.32022	106	
236.09673	90	
240.10033	64	
240.13332	498	1+
241.22185	122	
241.93860	84	
243.09205	208	
243.22851	80	
244.12658	398	
244.20227	86	
248.94548	134	
250.11146	134	
254.11703	352	1+
257.13882	372	1+
258.17251	84	
262.12591	70	
262.64469	110	
264.13209	90	
264.18670	84	
265.13093	92	
268.11624	68	
269.10140	70	
271.14115	160	
272.12561	72	
274.95711	98	
277.14186	74	
280.12778	118	
281.12057	80	
282.16358	402	1+
292.13360	66	
294.17661	138	
294.95838	106	
296.20606	108	
296.31340	58	
297.15003	70	
299.12710	150	
300.17182	122	
308.17337	72	
309.15123	60	
309.18903	84	
310.13073	150	
312.16455	120	
313.10638	82	
314.14795	70	
317.14038	78	
318.17739	74	
319.85706	80	
322.16344	84	
323.13405	100	
324.06163	98	
325.18623	166	
326.17722	90	
327.12278	310	
327.15633	390	1+
329.21488	104	
330.18044	64	
330.24423	92	
331.16175	160	
332.16571	78	
336.94533	114	
339.19551	274	1+
341.14745	82	
344.19978	92	
345.16786	200	
346.19203	68	
350.93699	68	
351.12253	72	
354.17159	116	
354.92581	98	
355.15541	370	1+
357.22671	70	
358.21222	146	
365.13054	82	
368.14853	98	
368.22554	64	
372.16660	82	
374.17286	122	
378.19748	88	
379.14734	104	
383.22301	102	
385.21741	68	
385.88569	94	
386.27319	106	
386.98106	92	
399.19964	92	
399.23481	94	
401.15305	82	
406.15720	84	
406.20879	102	
406.24696	106	
408.96160	84	
409.14510	68	
409.38112	94	
410.13461	72	
410.21330	68	
410.89128	112	
411.08689	74	
413.15490	76	
416.21202	196	
416.26221	92	
417.21202	96	
424.18612	72	
424.31229	60	
427.17243	70	
441.25743	66	
442.18747	476	1+
446.89566	84	
449.42554	108	
452.16690	98	
455.17478	78	
455.21216	154	
457.44262	118	
460.20237	898	1+
460.45263	72	
464.23359	148	
465.19930	80	
468.24510	90	
473.24128	84	
474.28350	104	
475.28444	90	
487.25495	88	
493.19629	98	
493.26628	82	
514.21359	94	
518.23496	72	
521.26413	70	
527.32420	98	
531.23973	88	
538.25725	94	
543.25481	84	
545.32548	142	
546.29250	60	
570.23930	138	
571.24700	82	
573.29514	124	
573.48212	64	
574.30968	124	
586.36538	68	
588.25789	416	1+
588.32007	174	
589.25644	242	1+
589.40106	100	
603.29962	68	
616.31421	70	
645.31858	76	
654.38197	68	
656.31878	78	
673.34720	70	
690.36416	86	
691.37255	72	
701.33409	64	
745.31388	188	1+
END IONS

###FS:    #m/z: 409.70969 #charge 2+
###MS: 3325
###MSMS: 3326
BEGIN IONS
TITLE=Cmpd 98, +MS2(409.7097), 23.4eV, 28.9min #3326
RTINSECONDS=1733.59
SCANS=3325-3326
PEPMASS=409.70969	91458
CHARGE=2+
209.08523	100	
211.07987	94	
211.14415	100	
215.09964	72	
216.09882	274	
216.14915	74	
217.08453	188	
222.12456	138	
223.10051	74	
224.13262	80	
226.11493	146	
226.14460	66	
227.11859	84	
229.11491	120	
231.17547	84	
234.10823	130	
240.12195	214	
240.16177	102	
241.12783	142	
243.09573	102	
244.12877	456	1+
249.13560	76	
254.10479	106	
257.12228	122	
257.15242	126	
258.13821	100	
259.13790	182	
261.17050	142	
264.14593	114	
268.08465	74	
268.14986	134	
269.15225	98	
271.11160	56	
272.01730	62	
272.12220	132	
272.16431	126	
273.12146	114	
274.11145	108	
274.79035	86	
275.20487	114	
276.03192	66	
282.13188	126	
284.16840	110	
284.96135	80	
286.02593	88	
286.14923	92	
290.14458	94	
290.89716	100	
293.11740	72	
296.98374	84	
304.20683	94	
307.14658	130	
308.18676	78	
310.15830	112	
311.12539	114	
311.20159	56	
313.21791	70	
317.14350	114	
318.09865	102	
319.04942	88	
325.19743	82	
326.15848	806	1+
326.92284	96	
327.12248	132	
327.16066	710	1+
329.21188	120	
329.25812	72	
330.21090	78	
335.16375	74	
336.16575	84	
337.14800	112	
338.05874	90	
338.14251	168	1+
338.92993	70	
342.23872	108	
343.22230	58	
344.74538	68	
345.14019	132	
345.17825	118	
355.16803	130	
357.21035	180	
362.21149	64	
363.15663	82	
365.13231	90	
365.91003	88	
367.87144	80	
368.14470	136	
368.86441	132	
371.19913	100	
372.18252	158	
373.16490	246	
376.21990	74	
379.19536	56	
381.10994	106	
381.19238	94	
385.20290	80	
386.83537	90	
388.20133	80	
392.85128	76	
393.13596	76	
394.18498	140	
397.21969	72	
399.18879	114	
401.17417	58	
406.16638	102	
408.13186	110	
408.82320	80	
409.12596	118	
411.08650	84	
415.17657	138	
415.87602	80	
417.23250	66	
426.17761	82	
427.24278	102	
428.20828	82	
429.22086	68	
438.13328	82	
440.23783	170	
441.24494	60	
442.19316	262	
446.19811	60	
446.23647	72	
452.16280	72	
455.34616	84	
456.30318	62	
457.20857	60	
460.19506	892	1+
460.27212	76	
462.25232	96	
463.22863	78	
467.22747	82	
468.24977	104	
470.21450	66	
472.26685	86	
473.23060	74	
474.29309	202	1+
481.27251	56	
484.19385	82	
510.23677	70	
513.21885	78	
519.25017	104	
531.22758	96	
531.28775	94	
538.22845	102	
542.28771	72	
545.28804	348	1+
555.26673	74	
570.23907	148	
571.27727	68	
572.25744	64	
573.28845	200	
573.53443	124	
588.25201	358	1+
589.33719	120	
592.30547	102	
617.35555	92	
673.36594	74	
690.36887	166	1+
706.39728	80	
END IONS

###FS:    #m/z: 409.71049 #charge 2+
###MS: 3327
###MSMS: 3328
BEGIN IONS
TITLE=Cmpd 99, +MS2(409.7105), 23.4eV, 28.9min #3328
RTINSECONDS=1734.22
SCANS=3327-3328
PEPMASS=409.71049	101272
CHARGE=2+
199.07004	126	
201.11602	122	
209.84433	42	
212.12875	56	
214.15029	28	
215.10067	48	
216.09420	128	
217.08451	74	
222.12011	170	
225.06796	128	
226.12682	106	
229.12919	168	
234.12174	180	
239.10806	94	
240.13210	248	
240.53527	60	
240.65991	28	
241.10754	74	
242.11081	74	
242.15606	112	
244.12360	254	
244.16686	54	
246.12411	98	
254.11034	94	
256.08782	108	
257.12888	34	
258.13639	152	
259.16080	48	
261.15873	44	
265.11691	66	
267.09804	72	
270.17967	40	
272.11500	62	
276.93698	88	
279.13925	98	
280.12376	88	
281.13551	80	
283.80732	24	
284.15494	60	
294.05803	76	
298.99588	122	
300.16424	82	
308.19635	92	
308.90642	100	
309.16956	44	
310.14419	70	
311.11809	72	
312.14194	94	
317.13949	106	
324.18910	58	
327.16034	58	
327.72260	34	
328.16261	156	
328.89960	40	
331.12293	66	
336.91441	52	
337.92535	38	
338.14707	86	
339.19806	222	
340.20612	86	
343.61153	66	
344.50733	56	
345.16642	244	
350.80792	66	
352.11259	30	
353.18258	136	
354.84822	90	
355.16858	56	
355.26641	20	
356.14970	76	
357.21136	174	
358.21881	86	
361.11365	44	
367.21689	78	
370.87578	94	
371.23299	80	
373.16566	122	
380.18941	44	
380.88344	64	
381.23035	140	
382.20767	60	
385.20472	78	
386.19197	118	
389.16308	106	
391.11388	58	
396.16777	84	
396.30345	56	
400.19161	40	
401.17580	92	
406.17388	140	
408.19995	90	
409.12002	90	
410.18319	74	
410.66090	34	
411.20609	74	
417.21239	76	
424.20236	100	
425.17628	116	
432.24501	70	
442.19112	240	
459.43101	20	
460.19735	606	1+
460.34569	52	
467.19754	24	
472.23778	74	
474.22769	154	
474.31308	76	
475.30049	72	
477.23376	128	
491.37745	46	
497.19265	32	
500.25622	74	
514.21383	58	
516.27729	88	
534.11857	74	
539.25195	22	
541.29630	66	
544.45446	28	
553.25098	90	
553.56630	38	
554.20228	90	
557.26506	28	
570.28963	30	
573.26810	162	
573.32067	48	
585.83665	110	
588.26156	208	
613.31663	96	
615.26275	72	
642.27669	36	
673.35427	94	
690.36061	74	
691.33113	64	
697.51226	40	
701.33921	64	
END IONS

###FS:    #m/z: 409.70979 #charge 2+
###MS: 3332
###MSMS: 3333
BEGIN IONS
TITLE=Cmpd 100, +MS2(409.7098), 23.4eV, 28.9min #3333
RTINSECONDS=1736.43
SCANS=3332-3333
PEPMASS=409.70979	103424
CHARGE=2+
200.06757	130	
208.11403	104	
213.09006	90	
213.13667	80	
213.22124	104	
215.19550	104	
216.09754	206	
217.07581	362	1+
218.13055	96	
220.10907	100	
226.11530	482	1+
226.16519	78	
227.14897	100	
229.11329	184	
231.17036	104	
231.20833	136	
234.10006	92	
236.88156	88	
239.01051	84	
239.10526	68	
240.12299	242	
240.15604	192	
240.31971	82	
241.14535	118	
244.13502	256	1+
244.20711	100	
251.97101	86	
252.19643	92	
256.12156	120	
257.11673	218	
259.15054	168	
267.14493	140	
268.13769	70	
270.10096	76	
270.13029	68	
272.15187	72	
274.91784	76	
280.13144	136	
283.13533	166	
285.18206	90	
286.14072	98	
286.90930	68	
287.13671	122	
291.15013	88	
291.84712	106	
292.12130	110	
293.01373	96	
293.12442	136	
297.15067	84	
299.14607	104	
300.18108	80	
305.95118	108	
306.12161	70	
307.06385	90	
308.15495	90	
308.91505	98	
311.16019	150	
312.13243	130	
312.18684	124	
314.12959	76	
316.19027	84	
317.89820	90	
318.92774	94	
320.95451	88	
327.15856	116	
328.15865	144	
329.14334	116	
330.23102	82	
333.42106	68	
336.91123	132	
338.14075	94	
339.38815	72	
340.15409	78	
342.25449	78	
343.18838	72	
344.19710	98	
345.16895	178	
347.19842	78	
354.17836	108	
354.22379	74	
355.15108	164	
356.16990	148	
357.20491	246	
358.18027	78	
360.15474	80	
362.93182	82	
366.09529	68	
366.90049	68	
370.16287	68	
373.16323	378	
379.65419	88	
386.20626	140	
388.19038	82	
392.87093	88	
394.16220	76	
394.20016	70	
400.22024	102	
401.15597	74	
405.88074	98	
407.55850	84	
409.12436	90	
410.17806	98	
410.24054	80	
411.08632	96	
411.24272	128	
416.22462	92	
417.23722	70	
417.41117	72	
424.17661	84	
425.18308	68	
429.24376	80	
435.21596	72	
438.26650	94	
440.29292	72	
442.18850	286	
443.15482	72	
443.19372	164	
455.21043	96	
456.33882	78	
460.19876	1170	1+
460.31208	100	
462.20685	140	
470.18011	170	
473.19193	94	
473.28145	562	1+
496.22364	80	
513.21534	172	
516.31217	84	
518.30456	96	
522.22933	90	
526.25869	90	
531.23509	142	1+
538.27696	74	
541.27385	88	
543.16125	100	
544.25076	86	
545.29741	112	
546.29969	118	
546.36274	108	
550.28962	68	
552.25707	86	
555.26725	164	
556.25124	316	1+
557.06293	104	
560.25294	80	
565.26868	108	
570.25251	136	
571.23732	126	
573.27906	322	1+
576.44152	68	
580.19292	94	
582.30131	70	
588.25956	384	1+
588.30417	170	
603.30857	276	1+
644.37028	188	1+
656.33745	110	
658.19606	86	
690.36440	68	
701.34415	82	
745.33299	88	
END IONS

###FS:    #m/z: 409.70982 #charge 2+
###MS: 3334
###MSMS: 3335
BEGIN IONS
TITLE=Cmpd 101, +MS2(409.7098), 23.4eV, 29.0min #3335
RTINSECONDS=1737.08
SCANS=3334-3335
PEPMASS=409.70982	105256
CHARGE=2+
167.79293	80	
197.11003	94	
213.09417	104	
216.10460	222	
216.15979	100	
217.07902	142	
217.13365	86	
223.11077	92	
224.18207	104	
225.11929	102	
225.16226	78	
226.13400	82	
227.10082	76	
229.11194	96	
231.17288	130	
232.16817	86	
234.10334	98	
236.13342	100	
240.13022	616	1+
243.09194	196	
244.13001	440	1+
245.08991	100	
246.11417	112	
247.11791	72	
254.10590	80	
255.13552	92	
255.47116	68	
256.08407	72	
256.12193	72	
257.12819	224	
258.14536	280	1+
258.30106	90	
259.24957	86	
264.06343	92	
264.16127	114	
266.14876	108	
268.11862	94	
269.10483	112	
269.13555	212	
272.11892	238	
273.12105	116	
277.00161	92	
280.13650	266	1+
283.18493	100	
284.15382	224	
286.15658	100	
288.13952	92	
292.11931	76	
298.14329	84	
299.14608	82	
300.17076	154	
302.93584	82	
303.13816	90	
303.78274	130	
305.15332	78	
308.92527	100	
309.77964	84	
309.98397	94	
310.13496	88	
311.16695	146	
312.21976	136	
314.14045	66	
315.06669	70	
315.12322	96	
316.09663	88	
318.89220	68	
321.05729	102	
322.04173	66	
323.12476	96	
324.19409	74	
326.13015	82	
326.18145	72	
327.16724	200	
328.15786	192	
329.16372	102	
329.23040	68	
336.90994	196	
338.11656	134	
339.19976	84	
339.70334	70	
343.21013	160	
345.17508	600	1+
348.18318	76	
351.19817	74	
352.13227	82	
353.18351	84	
354.24526	76	
354.91255	282	1+
355.16997	108	
357.00701	66	
357.20158	164	
357.25651	64	
358.21072	80	
363.15656	130	
364.14832	94	
370.25367	80	
372.18151	88	
373.16415	352	1+
378.17203	70	
386.25238	98	
388.23646	90	
388.43287	66	
388.99265	74	
389.24191	74	
390.21541	116	
400.19796	72	
407.14550	114	
407.21268	70	
409.13661	88	
409.24259	98	
409.35457	62	
411.28012	68	
414.15846	74	
417.29718	88	
424.17901	340	1+
427.21087	62	
428.11156	96	
429.26449	92	
432.23370	88	
440.23334	128	
442.18835	556	1+
451.23612	88	
452.16929	72	
458.17936	102	
458.25516	158	
460.19596	1220	1+
460.29515	68	
461.39996	86	
467.19442	100	
468.23670	234	
470.17288	82	
471.24614	206	1+
474.28148	330	1+
476.30939	92	
477.23145	102	
479.19173	76	
486.24506	348	1+
487.31730	86	
495.24124	92	
499.32199	72	
502.27278	72	
510.31403	104	
514.45014	62	
522.22885	62	
527.29026	78	
530.25321	208	1+
539.29437	104	
540.35153	78	
541.22290	78	
545.30054	186	
546.25270	64	
552.25175	100	
554.21439	96	
561.27513	82	
566.25855	110	
570.25019	148	
575.28299	140	
588.25269	324	1+
597.94903	120	
599.30448	100	
602.73113	64	
613.34369	84	
690.35530	102	
701.37215	62	
702.37634	126	
END IONS

###FS:    #m/z: 409.71000 #charge 2+
###MS: 3336
###MSMS: 3337
BEGIN IONS
TITLE=Cmpd 102, +MS2(409.7100), 23.4eV, 29.0min #3337
RTINSECONDS=1737.75
SCANS=3336-3337
PEPMASS=409.71000	117880
CHARGE=2+
217.08224	186	
218.08329	108	
218.15259	112	
223.11100	66	
225.09915	76	
226.11064	456	1+
228.07709	62	
228.58821	68	
229.12021	184	
232.03463	84	
233.07251	80	
234.12436	98	
235.10684	140	
240.13375	404	1+
240.17921	60	
243.10878	140	
244.12960	236	
244.47772	64	
245.04436	76	
245.07287	88	
246.99858	84	
252.09546	76	
256.08485	102	
256.11925	112	
257.13202	80	
257.21689	76	
258.16875	312	1+
260.13019	68	
261.08471	66	
264.13393	168	
270.11449	72	
271.12470	124	
272.11790	58	
275.13587	80	
276.04240	118	
276.95795	70	
280.78652	68	
281.12752	92	
282.13632	126	
283.13648	82	
285.11574	80	
288.11140	84	
292.12028	76	
294.92669	88	
295.09360	90	
295.18972	128	
296.11793	72	
299.14979	84	
299.16401	68	
300.16321	190	
303.05439	108	
310.14429	104	
310.18564	72	
311.20019	146	
312.13280	84	
312.18250	90	
315.13648	102	
318.96512	106	
320.10676	90	
325.15472	94	
326.26761	112	
327.12470	128	
328.15587	136	
329.21318	180	
329.28747	68	
331.11764	68	
333.04164	60	
336.14572	112	
339.27190	64	
340.06735	64	
340.19648	92	
344.92241	100	
345.17236	112	
354.17694	74	
355.16667	158	
356.15457	104	
357.20163	168	
359.14991	102	
365.14800	58	
367.18524	58	
373.17366	174	
374.96121	88	
382.16539	88	
383.13736	70	
384.22608	62	
385.19302	218	1+
385.26841	60	
386.83621	90	
388.91417	62	
390.20077	60	
392.17366	94	
392.87568	86	
399.19752	204	
400.12462	138	
401.23213	88	
402.20565	76	
406.17560	74	
409.15017	88	
409.27313	58	
411.09358	58	
411.38820	78	
412.13111	80	
413.17682	86	
414.19165	96	
419.12356	82	
425.17522	148	1+
426.25040	76	
440.24837	58	
442.19985	54	
443.19821	72	
449.21367	74	
455.21742	86	
456.22665	84	
458.27363	104	
460.19622	910	1+
460.29476	84	
461.25421	66	
467.24549	272	1+
468.22640	104	
468.97219	74	
470.15775	108	
470.21857	86	
474.27659	328	1+
477.23187	58	
484.26899	80	
510.26452	72	
511.26999	74	
514.25575	110	
520.27517	72	
531.28059	160	
536.26219	98	
545.28216	102	
546.28348	138	
546.34858	82	
554.27845	58	
555.06976	164	
557.52064	74	
565.82874	64	
567.25663	56	
570.24315	478	1+
573.34596	74	
574.23971	82	
575.40328	100	
585.29950	128	
585.63917	86	
588.25342	100	
588.30563	56	
589.25215	108	
590.36488	64	
604.32532	86	
645.32481	66	
646.35133	78	
673.33264	80	
674.34860	112	
690.45647	146	
691.34041	66	
701.31477	64	
702.44597	128	
785.55648	116	
END IONS

###FS:    #m/z: 409.71003 #charge 2+
###MS: 3338
###MSMS: 3339
BEGIN IONS
TITLE=Cmpd 103, +MS2(409.7100), 23.4eV, 29.0min #3339
RTINSECONDS=1738.39
SCANS=3338-3339
PEPMASS=409.71003	110486
CHARGE=2+
201.11674	250	
210.10373	168	
213.11526	66	
217.09019	84	
218.12910	130	
222.15162	150	
226.13092	648	1+
227.10581	64	
228.10358	90	
229.12374	460	1+
231.16791	80	
233.13643	76	
240.13148	514	1+
241.13161	318	1+
242.04975	92	
243.10933	112	
244.12782	554	1+
244.25280	62	
247.98113	84	
248.19114	98	
251.12461	96	
254.11124	174	
256.13057	92	
256.17318	76	
257.13029	96	
258.13232	90	
258.14513	216	
259.02176	124	
259.17118	144	
261.40611	66	
262.15028	98	
270.10002	86	
271.14639	80	
272.11799	172	
272.15354	228	
273.16911	90	
273.64357	124	
280.96208	84	
281.12277	164	
282.10064	104	
282.14332	72	
283.16835	106	
294.91769	82	
297.14223	130	
298.13258	120	
298.17053	68	
299.16665	160	
300.13591	92	
300.92037	74	
303.05058	68	
307.02598	128	
309.11074	76	
309.89634	102	
310.14978	174	
312.16488	74	
314.14331	70	
318.89523	356	
319.13058	78	
320.22067	72	
323.12157	68	
325.22977	100	
327.12168	348	1+
327.16068	246	
329.20731	156	
329.27003	106	
330.23051	74	
330.26760	80	
331.11294	86	
336.11720	76	
336.91113	94	
337.13862	102	
338.14275	114	
338.24260	68	
339.20569	98	
341.18171	82	
345.16736	520	1+
345.22811	62	
355.16112	84	
356.19401	72	
357.19937	124	
357.25695	90	
358.23498	62	
360.16190	110	
364.81994	70	
368.14413	96	
372.21187	64	
372.93435	124	
373.16203	232	
378.20200	76	
380.19207	100	
385.17482	80	
391.20385	106	
391.98656	66	
395.13415	92	
397.21915	80	
398.19301	78	
399.21987	144	
400.21472	118	
401.89738	72	
405.15181	70	
406.17321	224	
408.19634	84	
410.26321	174	
411.21096	94	
417.22725	72	
418.23170	62	
419.19343	110	
420.08654	106	
422.15635	98	
423.23418	72	
424.16678	92	
425.18238	80	
425.25694	92	
428.27653	78	
430.92381	86	
437.20147	76	
440.24074	72	
442.18975	226	
447.19452	70	
449.29674	126	
454.21912	70	
457.27801	104	
458.25509	124	
459.21372	82	
460.19352	1592	1+
460.27762	106	
467.22315	128	
474.27633	276	
482.21340	64	
486.25219	66	
487.28253	114	
501.21779	136	1+
513.23404	246	1+
520.23204	74	
525.28838	70	
531.23828	284	1+
532.30585	70	
540.24044	74	
541.35322	82	
545.28474	384	1+
554.23487	80	
555.27367	202	
566.23814	90	
570.24234	160	
573.28078	232	
574.28007	280	
588.25099	468	1+
588.32906	118	
589.35614	70	
589.76550	116	
599.42185	76	
603.33322	126	
617.25219	78	
644.33901	74	
655.33073	68	
656.33967	88	
674.39736	68	
675.44678	80	
683.32682	86	
685.34439	78	
688.37851	68	
701.33831	86	
702.32597	64	
END IONS

###FS:    #m/z: 409.71021 #charge 2+
###MS: 3340
###MSMS: 3341
BEGIN IONS
TITLE=Cmpd 104, +MS2(409.7102), 23.4eV, 29.0min #3341
RTINSECONDS=1739.04
SCANS=3340-3341
PEPMASS=409.71021	120546
CHARGE=2+
201.13785	74	
212.10430	136	
216.08874	108	
217.08266	200	
218.08640	142	
223.18438	78	
226.11447	290	
226.14444	114	
229.11380	80	
230.13165	88	
235.12944	62	
237.11111	68	
238.10789	60	
240.12986	744	1+
243.09696	78	
243.12674	930	1+
244.12865	776	1+
244.17495	84	
245.06070	68	
246.14469	70	
248.12974	60	
254.10159	90	
254.94336	78	
256.09253	104	
257.13154	334	
257.35199	76	
258.14635	220	
264.13977	148	
266.15465	114	
268.12378	72	
270.17821	92	
272.13779	98	
274.19157	80	
279.14471	82	
279.34616	130	
280.12159	192	
290.88758	66	
291.14179	112	
294.15766	94	
298.13384	88	
299.13368	296	1+
299.17668	122	
300.22637	60	
304.15765	78	
308.89893	62	
309.14283	144	
309.18062	80	
310.00542	88	
310.14057	70	
311.13131	98	
311.16271	88	
313.10865	62	
313.18531	80	
314.13654	104	
315.13540	76	
317.13910	188	
318.89526	88	
324.12086	72	
326.13443	86	
327.12593	194	
327.16096	146	
327.21631	132	
328.15341	114	
329.21584	142	
330.87424	76	
331.11503	80	
337.14853	84	
337.36869	78	
338.15023	74	
338.25729	122	
339.19813	136	
339.79514	76	
345.13012	204	
345.19098	216	
346.13228	84	
346.16877	74	
346.89846	72	
349.16265	74	
354.13225	90	
354.18264	74	
354.92122	74	
355.16094	184	
355.26792	66	
355.30853	84	
356.21938	72	
357.17127	80	
357.21260	282	
364.27012	114	
364.83590	70	
366.11985	92	
368.13717	78	
370.19811	84	
373.16978	320	
374.21552	86	
375.01173	72	
375.21191	96	
375.26786	82	
381.18594	80	
381.22754	72	
382.15132	80	
383.16256	74	
389.13693	64	
390.20016	96	
391.16001	74	
393.22987	86	
396.33985	64	
399.21933	160	
401.15506	94	
406.18099	100	
409.09926	80	
409.20772	90	
409.39798	160	
410.24636	102	
411.22495	76	
425.17224	164	
425.23747	86	
433.19557	72	
440.24192	96	
441.23843	78	
442.18082	214	
442.26767	104	
443.20581	74	
449.21982	76	
451.17572	76	
456.28287	64	
460.19663	980	1+
460.26050	98	
460.30305	118	
461.29873	66	
463.18957	84	
472.18575	86	
474.23072	112	
474.29408	174	1+
483.65504	86	
486.25325	156	
487.25478	128	
497.21697	94	
503.21822	94	
513.23376	258	1+
522.30163	82	
531.23836	108	
531.41366	88	
537.21755	100	
545.27791	258	1+
545.33753	62	
550.28122	106	
555.26638	76	
556.26343	60	
561.29693	68	
567.12452	60	
570.24891	314	1+
570.43111	100	
571.25510	182	1+
573.26847	120	1+
575.27602	90	
584.26690	78	
588.24717	482	1+
590.29575	86	
603.33571	106	
666.33871	64	
672.33908	70	
674.35199	140	
END IONS

###FS:    #m/z: 409.70960 #charge 2+
###MS: 3342
###MSMS: 3343
BEGIN IONS
TITLE=Cmpd 105, +MS2(409.7096), 23.4eV, 29.0min #3343
RTINSECONDS=1739.68
SCANS=3342-3343
PEPMASS=409.70960	116472
CHARGE=2+
198.59253	132	
201.09332	96	
215.12926	188	
216.09780	164	
217.08522	162	
217.14696	108	
220.15923	136	
222.12994	88	
223.07494	86	
224.09600	86	
224.13108	102	
226.11216	386	
227.09916	158	
228.15515	76	
229.14900	128	
231.16226	104	
232.16733	94	
234.10836	142	
235.08206	128	
236.12036	78	
236.14976	122	
240.13094	764	1+
240.18487	108	
244.12606	666	1+
244.37507	82	
245.17737	104	
246.17711	84	
254.10567	190	
257.12322	286	
258.15111	224	
258.28815	82	
261.14051	108	
262.87886	78	
266.15390	116	
266.94716	98	
269.14390	78	
270.06618	118	
271.12963	78	
272.11950	288	
272.15344	198	
274.15163	104	
281.12584	100	
281.16130	150	
282.87571	94	
283.13760	74	
284.13163	94	
285.11261	106	
289.10776	104	
291.11172	74	
292.14312	106	
297.03199	108	
297.15467	80	
298.13389	84	
298.20161	72	
299.12751	294	
299.19436	78	
300.23083	86	
301.10987	92	
305.22064	98	
308.15982	94	
309.10438	108	
309.14604	142	
309.20602	84	
310.13802	214	
311.17678	100	
313.14310	80	
317.14955	80	
324.13178	76	
325.16555	96	
327.12590	164	
327.16591	324	
328.15535	142	
328.29083	88	
329.08036	84	
329.15776	114	
329.23201	124	
330.21545	84	
335.15821	102	
336.09747	106	
336.14823	280	1+
336.91940	232	
337.22465	74	
339.19030	302	1+
345.12999	154	
345.16968	676	1+
346.14278	100	
354.17037	98	
355.14769	290	
357.20541	214	
358.21377	240	
366.17029	78	
367.18689	76	
367.38715	90	
370.23254	102	
371.13761	96	
371.19898	94	
372.17796	194	
373.16973	540	1+
381.18879	148	
382.16218	104	
383.16440	102	
384.19155	100	
388.22619	74	
389.11814	124	
396.22454	84	
401.16140	134	
402.15902	108	
404.90689	82	
406.16614	94	
409.21035	80	
411.20212	102	
412.17151	100	
416.20469	74	
424.17248	170	
425.15923	132	
426.16827	110	
440.24191	136	
442.20465	74	
443.18880	226	
446.18486	96	
456.21939	134	
460.19146	1608	1+
460.30749	76	
461.31132	102	
469.23833	150	
473.23342	158	
474.28932	142	
475.28520	122	
477.19771	102	
487.24997	90	
488.18906	118	
492.26848	74	
499.21140	76	
513.19377	228	1+
514.25294	86	
516.27978	120	
520.25493	90	
522.21032	74	
528.31678	126	
529.25639	82	
531.22253	76	
539.24060	100	
545.29032	132	
545.35477	76	
546.18402	74	
546.29053	124	
555.26704	80	
567.32570	78	
570.24957	104	
570.32529	102	
572.26852	258	1+
573.26990	196	1+
579.34107	88	
581.22661	78	
588.25609	668	1+
604.30683	124	
625.30962	80	
683.30672	98	
683.52479	118	
690.36534	92	
691.36558	102	
END IONS

###FS:    #m/z: 409.70955 #charge 2+
###MS: 3344
###MSMS: 3345
BEGIN IONS
TITLE=Cmpd 106, +MS2(409.7095), 23.4eV, 29.0min #3345
RTINSECONDS=1740.34
SCANS=3344-3345
PEPMASS=409.70955	119170
CHARGE=2+
216.09708	162	
217.07716	98	
217.12650	72	
218.12679	86	
222.12771	82	
222.15382	94	
223.10231	94	
225.16631	94	
226.11334	378	
227.10001	160	
229.12539	98	
229.15007	114	
230.12660	72	
231.16096	168	
232.16773	106	
234.12077	76	
240.13757	736	1+
240.21474	102	
243.92728	76	
244.12796	712	1+
244.29733	82	
246.97439	100	
247.07683	86	
247.19239	88	
250.08176	106	
257.12511	324	
257.17782	66	
258.08962	72	
258.13853	174	
262.14711	262	1+
268.11982	70	
270.13129	88	
272.13308	126	
272.14076	136	
272.23262	80	
273.16134	96	
281.16214	80	
282.13476	96	
286.08338	72	
286.13553	74	
288.01886	78	
295.17918	104	
296.18775	76	
299.13503	204	
300.14948	98	
302.13788	78	
308.91256	94	
312.13210	106	
312.20279	72	
313.12163	74	
314.10712	78	
317.14831	84	
317.20560	100	
318.17379	108	
322.16786	74	
325.07871	138	
325.17648	74	
326.10513	76	
327.12817	266	
327.16437	148	
328.15422	144	
329.20855	134	
331.86036	108	
336.09673	120	
337.15045	334	
337.24903	80	
337.91506	94	
338.17444	84	
340.15828	70	
345.16840	258	
346.23765	168	
348.89869	86	
351.19315	108	
354.87796	104	
355.14936	240	1+
357.16336	88	
357.20976	426	1+
362.13321	90	
362.19297	90	
363.81431	100	
368.87579	88	
371.21296	130	
372.82835	70	
373.16589	426	
374.17528	192	
380.17107	84	
380.89405	118	
382.17531	90	
382.28413	100	
383.19238	122	
384.86960	86	
385.18192	66	
390.17968	110	
392.91889	90	
396.21574	78	
398.17742	88	
399.22326	108	
401.15894	104	
401.20251	96	
409.16810	90	
409.37443	160	
410.23474	70	
410.87976	76	
411.03832	116	
411.18645	102	
413.19741	98	
414.23881	82	
424.19681	80	
425.16630	140	
425.28607	90	
436.21866	106	
441.19572	116	
442.19644	104	
443.18432	68	
444.22814	72	
456.19725	74	
456.38278	80	
457.28347	170	
459.22449	68	
460.19863	922	1+
460.28630	92	
460.34695	86	
467.19975	110	
467.24090	72	
470.17942	72	
474.28238	260	
474.43146	98	
475.28327	378	
475.35800	108	
486.26393	116	
510.22353	80	
514.23515	78	
516.27474	102	
531.23371	254	1+
534.27496	92	
535.24264	74	
545.28740	218	1+
545.46707	80	
552.25751	72	
555.27271	78	
556.25137	68	
567.24334	170	
570.23082	372	1+
571.23234	244	1+
573.28801	202	
573.44048	72	
574.27049	194	
576.22981	78	
588.25318	266	
589.25802	180	
598.28399	72	
603.31731	134	
612.29767	90	
628.31988	72	
644.33254	70	
645.33787	90	
673.36168	92	
683.33742	68	
684.31515	86	
690.35849	150	1+
691.40947	84	
END IONS

###FS:    #m/z: 409.70981 #charge 2+
###MS: 3346
###MSMS: 3347
BEGIN IONS
TITLE=Cmpd 107, +MS2(409.7098), 23.4eV, 29.0min #3347
RTINSECONDS=1740.96
SCANS=3346-3347
PEPMASS=409.70981	137738
CHARGE=2+
212.96023	20	
216.08741	106	
217.07269	132	
217.11886	28	
223.10600	62	
227.11878	42	
229.14430	66	
230.14307	102	
237.08206	94	
240.12934	456	1+
242.14258	62	
244.12263	152	
245.12651	60	
245.20372	24	
256.10979	84	
257.12663	94	
257.86578	36	
258.14190	128	
272.12119	112	
285.21887	102	
286.12960	120	
289.10806	104	
295.95392	28	
299.17183	74	
300.14901	98	
300.18712	92	
308.92087	64	
309.14765	82	
309.91392	110	
310.13223	54	
311.12167	24	
315.11419	34	
316.14518	96	
320.15914	78	
326.18261	50	
327.12298	82	
328.12514	40	
329.21171	108	
336.90534	82	
337.14846	80	
339.20286	166	
340.17177	84	
343.21229	98	
345.16580	138	
345.20532	76	
346.19922	90	
347.19708	74	
351.12913	70	
354.82411	84	
354.91338	70	
355.16102	88	
356.14184	96	
357.21051	100	
359.18559	92	
365.09409	22	
365.82329	36	
368.86378	92	
371.05217	54	
371.67322	42	
371.80992	50	
373.16128	136	
382.16145	94	
386.17088	56	
388.02468	38	
388.23073	68	
390.20439	62	
390.86355	48	
391.19302	68	
394.14844	96	
396.18797	86	
401.17745	122	
402.20279	60	
409.19296	34	
410.21558	56	
411.19334	98	
417.19966	60	
425.16012	82	
442.21245	94	
442.43515	20	
451.18697	56	
456.26400	90	
459.23151	132	
460.19463	372	1+
462.18243	24	
468.24384	74	
469.26784	66	
473.09355	28	
486.25927	100	
487.26136	42	
496.22720	74	
497.42863	76	
514.24166	50	
519.24546	40	
527.31817	64	
545.29997	76	
546.30653	120	
552.25280	36	
553.22579	94	
557.63987	22	
570.23529	62	
573.27987	234	1+
573.36048	104	1+
583.25941	88	
587.53205	20	
588.25332	396	1+
589.45928	22	
602.38807	58	
603.31113	36	
637.67989	34	
646.37222	90	
701.31931	38	
END IONS

###FS:    #m/z: 409.70971 #charge 2+
###MS: 3348
###MSMS: 3349
BEGIN IONS
TITLE=Cmpd 108, +MS2(409.7097), 23.4eV, 29.0min #3349
RTINSECONDS=1741.55
SCANS=3348-3349
PEPMASS=409.70971	140684
CHARGE=2+
193.56919	142	
208.10201	92	
216.10017	78	
216.14189	84	
217.07958	74	
217.15068	66	
218.07852	74	
222.18158	92	
224.13994	114	
226.11748	170	
228.08374	118	
229.12433	212	
230.03131	34	
231.18104	108	
231.57178	78	
236.92083	70	
240.13086	192	
241.13104	220	
241.24119	22	
243.10486	44	
244.12328	204	
244.16591	68	
244.44096	56	
245.08170	32	
247.10031	74	
250.17098	108	
253.12958	82	
256.11836	80	
257.06543	34	
257.14481	72	
258.13701	318	
266.14947	90	
269.12029	24	
272.11697	138	
272.22401	104	
274.10361	74	
276.12009	96	
280.95006	48	
281.13143	74	
285.16464	50	
286.16340	68	
288.12030	86	
293.12116	110	
298.10959	88	
300.16145	154	
300.28124	32	
304.15759	104	
308.90250	62	
311.53030	94	
326.15383	106	
327.12846	124	
327.16786	50	
329.16131	108	
329.21710	138	
329.27665	42	
332.81317	60	
333.17032	68	
335.20245	22	
337.13720	48	
340.20073	68	
343.18506	26	
345.13173	84	
345.19960	68	
346.90903	76	
350.88735	50	
354.19043	64	
355.07564	78	
355.15919	58	
356.16581	78	
357.00073	24	
357.20595	96	
358.20560	60	
364.91618	74	
366.92425	32	
368.15591	28	
370.15146	100	
371.18367	74	
373.16480	86	
374.17387	198	
375.61883	46	
381.17096	42	
385.20573	246	
387.24494	26	
387.33695	28	
388.21078	104	
389.14850	38	
392.92162	102	
395.18153	78	
398.23029	56	
410.21436	84	
410.83074	94	
411.24697	92	
412.22151	64	
413.23296	140	
415.07697	32	
422.24288	70	
425.18266	102	
427.20501	82	
438.18824	126	
440.23641	172	
442.18661	178	
443.18891	74	
447.06202	46	
451.19766	60	
456.41726	48	
457.28681	118	
458.26747	86	
460.19474	658	1+
460.26022	36	
460.35265	32	
461.89133	50	
463.40603	32	
468.24568	70	
471.17570	58	
473.22995	54	
474.29018	352	1+
474.35149	84	
474.42010	68	
484.18066	82	
486.25911	88	
516.29970	52	
545.29420	72	
550.43835	38	
552.24659	82	
555.29033	64	
567.24824	50	
569.27457	28	
570.22717	148	1+
570.51931	44	
573.27765	144	
587.71695	28	
588.25726	406	1+
603.32092	28	
604.34228	106	
612.28306	76	
646.43134	72	
654.33599	154	1+
690.34538	52	
703.39726	54	
END IONS

###FS:    #m/z: 409.70995 #charge 2+
###MS: 3351
###MSMS: 3352
BEGIN IONS
TITLE=Cmpd 109, +MS2(409.7099), 23.4eV, 29.0min #3352
RTINSECONDS=1742.68
SCANS=3351-3352
PEPMASS=409.70995	151160
CHARGE=2+
208.11719	120	
210.08856	92	
216.12910	110	
217.07728	106	
217.13014	102	
217.16988	98	
217.97886	64	
218.08403	62	
222.11618	90	
223.11466	198	
225.08852	68	
226.11364	192	
226.95354	28	
227.00092	22	
229.11525	162	
231.16042	74	
231.89131	90	
232.26408	34	
234.10832	96	
235.08106	108	
240.12357	120	
240.15458	200	
240.18394	88	
244.12136	302	
245.12569	132	
255.10715	126	
256.08401	80	
257.14322	94	
258.16109	122	
262.19387	76	
268.12280	108	
270.12271	116	
272.12059	154	
277.15894	76	
281.17825	84	
283.12831	88	
288.11680	68	
289.13868	32	
289.18933	72	
296.15412	76	
300.13071	66	
300.16766	60	
303.94243	20	
304.21764	74	
315.13568	82	
316.07386	48	
318.09975	110	
325.54109	76	
326.14502	70	
326.54471	28	
326.69252	34	
327.12082	46	
327.16397	90	
327.21561	74	
328.17732	98	
329.09004	32	
329.20972	72	
329.26986	22	
334.13995	76	
337.14433	200	
340.37173	68	
341.19497	86	
345.17665	146	
349.15316	92	
350.08615	76	
354.15991	72	
355.17408	36	
356.14490	106	
356.24736	28	
356.55634	22	
357.20106	168	
357.43059	28	
357.99895	36	
358.21098	78	
373.16763	108	
373.29360	26	
374.16187	156	
385.19967	54	
385.64132	24	
388.22199	106	
389.43848	24	
399.22569	80	
399.86710	74	
401.15270	152	
406.93944	24	
408.10079	76	
409.15111	34	
410.40641	72	
424.18556	114	
425.15990	84	
426.18027	50	
431.18019	66	
440.23095	48	
442.19187	140	
443.20129	50	
449.78391	22	
456.26047	118	
459.79101	24	
460.19983	586	1+
460.26356	98	
469.27915	70	
473.07961	28	
474.29851	58	
475.27789	94	
475.31719	74	
480.66985	82	
487.26033	62	
493.20131	80	
514.25381	58	
518.21527	96	
522.27550	100	
525.31100	62	
528.28832	50	
531.24349	82	
536.20874	50	
545.28903	78	
555.01040	20	
566.26136	100	
570.23615	180	1+
570.29361	96	
573.29860	220	1+
588.25428	326	1+
588.38070	80	
655.33008	68	
672.34601	80	
690.36636	54	
700.91794	18	
701.36007	68	
END IONS

###FS:    #m/z: 409.70949 #charge 2+
###MS: 3353
###MSMS: 3354
BEGIN IONS
TITLE=Cmpd 110, +MS2(409.7095), 23.4eV, 29.1min #3354
RTINSECONDS=1743.29
SCANS=3353-3354
PEPMASS=409.70949	146018
CHARGE=2+
201.11884	104	
207.10703	70	
209.08859	72	
209.11386	84	
213.22114	70	
214.16602	82	
214.99653	74	
216.10078	82	
217.08523	236	1+
221.08794	72	
222.12414	98	
223.10628	86	
226.12241	96	
227.10094	122	
227.15986	64	
228.94975	116	
229.11285	90	
231.16436	238	1+
236.94888	72	
240.13421	700	1+
243.10360	62	
244.13426	406	1+
251.10028	118	
252.08660	66	
252.89732	68	
256.11746	72	
257.11950	334	
258.14749	122	
258.16031	140	
259.15364	110	
265.07564	98	
268.08869	106	
268.12701	78	
270.13653	72	
271.10798	84	
272.11582	162	
273.16522	102	
274.16858	82	
275.16801	66	
280.12336	94	
281.11951	86	
281.16170	78	
282.14905	74	
283.03233	84	
286.12251	118	
288.01496	100	
288.12255	128	
288.16961	86	
293.05924	90	
294.17916	72	
297.14192	102	
299.13216	88	
300.15803	98	
304.14852	104	
309.12507	106	
309.15677	70	
310.13981	190	
317.16030	134	
319.12630	106	
322.27691	78	
326.13445	68	
327.13030	432	1+
328.16093	90	
329.17515	142	
331.11793	76	
332.07610	64	
336.92075	106	
337.14250	76	
337.31612	120	
338.17243	112	
338.99613	90	
339.19805	106	
345.16359	140	
345.21625	76	
346.93372	110	
347.17786	84	
352.23097	80	
353.24265	70	
354.16192	478	1+
354.88163	82	
355.16263	314	1+
356.12606	72	
357.19900	254	
358.22384	94	
359.05963	74	
362.17141	76	
363.15196	92	
363.18570	76	
372.17082	76	
373.15447	168	
374.17614	114	
377.23836	74	
384.15013	94	
384.26922	98	
386.24766	80	
391.05262	100	
392.82049	64	
393.09656	104	
395.19178	84	
396.18380	84	
398.20988	124	
401.14489	92	
407.16315	72	
409.12961	70	
410.18682	82	
414.15381	78	
416.21240	82	
425.19811	72	
426.20869	90	
428.28619	78	
430.17824	70	
442.19312	326	1+
442.29975	86	
450.22324	130	
455.19627	144	
460.19599	1130	
461.20538	636	
469.23984	76	
470.17908	114	
473.23743	62	
473.30456	76	
474.27583	108	
475.31303	68	
482.31262	86	
486.24785	76	
491.25282	142	
500.22686	80	
511.26295	114	
513.21319	72	
514.23490	78	
518.18672	68	
531.24583	80	
532.24082	104	
546.28934	144	
552.23317	100	
555.26639	74	
567.26090	68	
571.25263	78	
571.37229	66	
573.27485	76	
575.26964	66	
584.28631	80	
585.32172	94	
586.27514	92	
588.26760	92	
588.35752	72	
589.26209	150	
597.25633	96	
603.34194	182	
645.32393	88	
665.32196	74	
673.32728	64	
673.39462	78	
690.34595	78	
691.36359	184	
691.41432	68	
692.40856	92	
719.24752	72	
803.30876	90	1+
END IONS

###FS:    #m/z: 409.71049 #charge 2+
###MS: 3355
###MSMS: 3356
BEGIN IONS
TITLE=Cmpd 111, +MS2(409.7105), 23.4eV, 29.1min #3356
RTINSECONDS=1743.91
SCANS=3355-3356
PEPMASS=409.71049	151804
CHARGE=2+
200.07791	80	
202.12349	88	
209.09568	112	
215.15367	84	
217.08783	138	
219.12752	106	
223.08406	74	
223.12323	88	
226.11776	158	
227.10172	50	
227.13313	102	
229.13600	78	
231.17227	118	
234.10494	108	
236.15035	116	
238.22753	66	
239.16646	100	
240.12968	776	1+
240.91053	82	
241.17110	80	
242.09855	106	
242.14458	122	
243.14571	174	
244.13036	376	1+
244.17283	52	
251.01269	94	
256.12166	58	
257.13029	80	
258.14322	164	
259.04250	72	
263.72927	40	
268.12207	130	
269.10962	88	
272.12480	74	
272.15882	56	
273.14073	138	
279.14341	106	
280.11956	64	
280.91475	38	
282.14342	58	
285.14295	74	
293.10441	42	
297.15495	202	
298.12910	88	
299.12536	118	
299.17275	84	
300.15506	118	
301.12915	90	
307.99769	120	
309.16734	106	
310.16752	128	
311.03919	94	
311.12524	350	1+
312.19454	82	
314.10198	78	
316.96626	60	
322.16703	94	
325.15946	72	
327.13544	100	
327.16908	190	
328.14575	122	
329.20974	102	
330.21180	52	
331.81547	68	
332.94743	112	
337.18580	84	
337.64926	48	
338.95824	128	
339.18924	106	
340.20341	100	
345.13111	190	
345.17200	664	1+
345.25453	176	
353.13938	92	
353.20664	82	
355.15007	222	
355.25880	64	
356.15044	138	
357.21167	396	
357.28478	54	
371.19848	64	
373.16649	106	
375.20608	92	
379.11815	60	
380.96670	50	
383.26126	82	
385.22670	68	
388.23979	86	
391.83578	48	
392.30396	100	
399.19539	38	
400.20847	88	
401.15184	142	
401.19581	100	
406.16393	146	
408.14414	42	
410.20499	64	
410.44886	74	
411.60783	108	
412.28201	74	
415.22361	144	
419.27514	52	
424.17010	92	
424.20914	82	
425.18471	220	
426.15664	110	
432.24412	62	
435.24368	42	
436.47466	78	
441.22890	94	
442.17677	366	1+
442.91388	38	
448.12174	60	
451.28151	116	
455.27259	66	
456.27477	64	
457.96101	46	
458.25941	70	
460.19636	612	1+
468.22878	80	
469.22084	118	
473.22230	106	
474.28359	54	
485.25105	134	
492.27441	74	
498.31422	50	
504.26649	76	
516.26194	90	
518.28754	110	
525.28750	66	
531.22244	108	
545.28251	168	
545.34641	206	
546.27938	106	
555.27017	78	
558.28509	98	
559.24888	56	
568.23965	44	
569.16477	58	
570.23658	52	
571.23996	88	
573.28136	270	1+
578.17735	86	
588.29015	308	1+
588.51001	100	
589.24184	130	
607.45851	98	
616.48852	92	
617.27722	54	
617.32351	70	
641.90775	58	
646.42546	78	
655.44467	46	
683.31916	114	
690.36050	62	
692.36086	64	
701.34307	132	
702.34851	82	
END IONS

###FS:    #m/z: 409.71034 #charge 2+
###MS: 3357
###MSMS: 3358
BEGIN IONS
TITLE=Cmpd 112, +MS2(409.7103), 23.4eV, 29.1min #3358
RTINSECONDS=1744.53
SCANS=3357-3358
PEPMASS=409.71034	152094
CHARGE=2+
200.90062	60	
208.10681	78	
209.06199	114	
212.10179	90	
213.09921	66	
213.14051	114	
216.10889	126	
217.07977	140	
217.12377	66	
217.23912	112	
218.13761	60	
222.14799	102	
226.10919	466	1+
227.06661	106	
229.13602	74	
231.17201	92	
231.20368	162	
236.10014	84	
238.13096	104	
239.10832	90	
240.09495	144	
240.13366	1020	1+
240.17782	100	
241.07745	60	
241.16822	88	
242.10326	108	
243.10764	62	
244.08334	128	
244.12767	554	1+
246.15689	146	
250.08661	102	
251.16999	154	
254.10851	150	
254.14561	88	
257.13038	86	
258.03822	90	
258.14050	268	
264.14334	148	
267.13131	86	
268.12877	74	
272.12738	118	
273.14498	202	
275.06559	90	
276.98551	64	
280.11932	78	
281.13371	122	
281.18219	96	
282.14352	86	
284.15403	118	
285.17410	90	
285.22236	100	
286.13204	170	
290.89684	82	
292.11575	102	
293.10360	106	
295.16591	54	
297.15824	58	
298.10222	64	
299.12730	106	
299.33199	54	
299.41322	72	
300.12753	86	
300.17261	80	
303.18253	82	
304.16737	96	
307.00914	76	
307.19656	124	
312.19751	64	
317.17294	106	
318.91806	106	
323.20949	86	
324.18751	106	
325.18764	92	
326.13850	76	
326.17205	54	
327.13068	276	
329.16615	54	
329.21332	282	
330.21900	124	
331.22406	62	
336.92047	56	
337.13865	278	
340.14353	88	
345.18144	184	
345.26355	56	
350.12058	88	
354.16312	352	1+
354.87137	92	
355.92356	74	
357.20758	390	
362.19761	74	
365.10022	90	
365.22794	134	
367.19159	110	
368.18353	70	
373.17099	82	
373.28495	102	
374.21425	60	
375.21724	60	
376.28421	100	
383.07554	78	
383.14655	234	1+
385.19574	186	
388.21028	92	
398.19609	98	
400.24984	88	
401.23772	76	
405.22486	54	
406.17145	92	
408.87960	62	
409.22980	82	
410.19795	72	
414.21267	190	1+
415.25592	82	
420.18402	84	
422.18354	102	
426.14760	56	
434.23949	64	
436.21538	128	
440.24328	180	
442.19175	94	
443.19963	114	
456.11253	102	
456.29402	72	
457.21276	68	
458.26114	58	
459.20963	102	
459.26480	66	
460.19777	952	1+
463.20700	60	
471.19821	62	
472.25907	60	
474.28404	374	1+
478.20910	58	
485.21664	112	
486.24566	174	
487.27849	92	
502.24911	78	
514.22566	72	
524.23530	104	
530.22441	246	1+
545.28491	116	
546.29414	98	
570.23610	130	
573.31145	124	
573.84679	86	
574.28518	66	
581.28343	76	
588.27713	406	1+
590.44034	74	
592.29900	58	
603.34703	70	
654.30051	76	
667.27013	66	
672.33833	54	
673.33686	92	
682.31713	104	
683.36512	58	
690.35101	70	
701.33996	64	
END IONS

###FS:    #m/z: 409.70982 #charge 2+
###MS: 3359
###MSMS: 3360
BEGIN IONS
TITLE=Cmpd 113, +MS2(409.7098), 23.4eV, 29.1min #3360
RTINSECONDS=1745.14
SCANS=3359-3360
PEPMASS=409.70982	159298
CHARGE=2+
201.02592	46	
205.09420	50	
211.09780	32	
213.12800	70	
215.64354	38	
216.12508	118	
216.39210	64	
217.08327	94	
217.15096	78	
222.11762	26	
223.12608	126	
225.08794	80	
226.11371	340	
226.29507	36	
227.09391	130	
228.11143	38	
229.14000	124	
229.57873	46	
231.25633	62	
233.21936	26	
234.10073	74	
235.12114	94	
236.12868	128	
240.13054	404	1+
241.33047	52	
242.15088	64	
243.11628	710	1+
244.04269	40	
244.12143	594	1+
244.17950	108	
244.40447	46	
246.14371	104	
248.43933	52	
256.10127	92	
257.11563	220	
258.13434	348	1+
262.14516	48	
264.12066	36	
266.14579	110	
268.12013	52	
270.10931	130	
272.15583	92	
273.15769	76	
274.96079	94	
281.14146	132	
282.15192	72	
284.17550	84	
285.19660	104	
289.02690	58	
293.15389	84	
297.04218	86	
298.96831	68	
299.12782	70	
309.12175	62	
311.20588	80	
312.13576	80	
314.13903	32	
320.92573	76	
327.13630	264	
329.15831	136	
329.20912	104	
335.04138	32	
335.98181	80	
336.13621	142	
336.91567	88	
337.15136	88	
337.29196	38	
340.16694	74	
341.16539	72	
341.85943	114	
342.20417	112	
345.14156	186	
350.84654	70	
354.16649	82	
355.16513	250	1+
356.13824	62	
357.20384	162	
358.21491	114	
359.82243	82	
364.87447	62	
368.15784	28	
369.14178	102	
371.09699	80	
371.19267	100	
372.20814	40	
373.16710	60	
373.22422	42	
373.81796	62	
378.15792	58	
384.17495	116	
386.20574	84	
393.16881	98	
399.17472	74	
400.91805	68	
407.15623	74	
408.23295	136	
410.23062	118	
412.24280	90	
413.18348	82	
418.18917	80	
424.25192	108	
424.34941	32	
431.19317	50	
432.21189	74	
440.24703	54	
441.75285	32	
442.18547	104	
442.24390	82	
445.24264	144	
452.18905	52	
457.25695	46	
458.24579	96	
460.02896	60	
460.19418	602	
461.22230	78	
461.28275	74	
468.23114	148	
470.18387	50	
472.20860	48	
474.23020	76	
474.27752	86	
474.32941	80	
475.40145	38	
480.81831	56	
483.26756	48	
486.24318	150	
495.22372	54	
513.21797	38	
516.24073	80	
516.35782	72	
518.21633	80	
518.27464	86	
523.30209	40	
527.37925	44	
545.18934	74	
545.29735	140	
546.31489	102	
555.27955	66	
557.24301	42	
566.75653	48	
570.23986	38	
570.39636	28	
573.28698	162	1+
574.34042	60	
584.35069	66	
588.26262	424	1+
588.33257	64	
604.12470	32	
604.49158	84	
629.26841	86	
667.30993	62	
671.14831	36	
672.35198	76	
673.36677	108	
679.36196	62	
683.33242	78	
701.36685	32	
END IONS

###FS:    #m/z: 409.70986 #charge 2+
###MS: 3361
###MSMS: 3362
BEGIN IONS
TITLE=Cmpd 114, +MS2(409.7099), 23.4eV, 29.1min #3362
RTINSECONDS=1745.75
SCANS=3361-3362
PEPMASS=409.70986	158678
CHARGE=2+
197.09459	62	
201.13539	76	
209.08893	68	
214.11093	118	
216.10878	72	
217.07879	286	
219.13650	106	
222.12732	118	
223.12160	76	
224.11196	180	
226.11619	422	
226.22877	86	
227.09732	96	
228.09870	228	
229.11456	192	
230.13453	102	
231.16109	120	
233.13980	80	
239.10926	74	
240.13001	440	
240.21429	64	
241.15287	130	
242.14374	68	
244.12588	588	1+
246.12294	64	
249.08280	114	
250.10973	64	
254.14793	78	
258.14596	122	
259.10653	70	
260.07130	90	
261.14852	90	
267.09711	74	
268.13043	142	
268.21435	148	
269.12600	128	
270.10331	146	
270.13458	78	
271.03804	74	
274.14192	104	
277.11999	88	
279.13535	64	
280.20691	74	
281.12691	72	
282.15658	102	
283.15317	100	
284.20857	112	
285.02172	122	
286.04351	96	
287.13599	102	
290.99921	72	
292.13386	62	
294.17511	68	
295.05459	72	
295.15298	84	
295.92052	72	
299.12783	102	
300.06782	104	
300.98325	104	
301.81752	110	
305.05966	70	
305.15664	60	
309.16909	90	
311.16819	92	
314.09715	88	
315.12156	76	
315.17013	74	
319.15886	76	
325.14973	92	
327.11712	164	
327.15760	194	
328.14938	102	
329.22142	128	
330.22977	76	
334.28439	74	
337.16295	72	
339.14219	78	
339.19108	104	
340.19310	100	
343.16843	60	
344.19105	76	
345.17249	222	
346.17361	172	
346.29739	68	
347.13376	130	
353.18832	68	
357.20415	382	1+
364.81567	100	
368.14920	108	
369.19319	86	
373.17171	430	
374.17737	192	
375.22446	66	
377.18245	76	
384.18614	88	
384.30891	84	
385.20308	138	
387.35291	58	
391.21761	70	
396.17619	130	
397.21393	92	
399.19455	98	
399.23272	102	
401.17944	78	
402.16783	86	
409.03895	86	
409.20281	132	
409.38093	106	
410.09811	86	
410.19062	132	
411.24392	110	
412.31152	86	
413.19629	238	
413.31472	66	
420.22557	94	
424.17694	96	
425.16593	88	
442.18672	406	1+
443.92946	72	
449.19157	84	
450.47843	90	
452.21269	80	
460.19485	822	1+
460.38673	86	
462.21568	106	
466.13870	128	
467.22226	74	
469.25236	70	
474.29637	108	
488.19870	60	
508.25607	102	
513.31844	94	
518.29361	64	
527.63316	78	
537.27232	70	
540.30822	82	
541.21336	118	
545.27550	252	
570.24563	248	1+
573.28350	68	
574.30554	104	
585.26026	74	
588.25606	240	
588.33800	90	
589.25385	164	
591.30193	98	
603.32169	68	
603.38800	80	
613.30637	80	
628.28848	96	
645.37090	86	
656.31167	88	
690.35165	160	
690.46172	94	
701.31903	72	
END IONS

###FS:    #m/z: 409.70976 #charge 2+
###MS: 3363
###MSMS: 3364
BEGIN IONS
TITLE=Cmpd 115, +MS2(409.7098), 23.4eV, 29.1min #3364
RTINSECONDS=1746.37
SCANS=3363-3364
PEPMASS=409.70976	164618
CHARGE=2+
178.59220	70	
209.08413	108	
213.12926	94	
216.09524	92	
216.19209	86	
217.07707	124	
223.11469	80	
224.06184	68	
226.11475	216	
227.06559	104	
227.09894	200	
229.21264	88	
231.16613	166	
236.10437	54	
238.10181	60	
240.09576	96	
240.13078	440	
241.11073	134	
242.11566	110	
243.09631	126	
244.12496	898	1+
245.12607	510	1+
247.13270	100	
250.04922	98	
254.11173	148	
255.09476	80	
257.11082	100	
257.13273	608	1+
258.16818	50	
259.09721	78	
260.09986	86	
266.13248	80	
266.17068	104	
267.09778	124	
268.12724	92	
270.05910	86	
272.12517	74	
273.88569	76	
274.12643	62	
277.12434	82	
277.16474	96	
283.04834	68	
284.08346	66	
284.17559	74	
285.14343	108	
288.10322	108	
295.09466	88	
296.11944	64	
296.15556	116	
298.14730	104	
299.12942	160	
300.13495	70	
301.16148	114	
303.22293	112	
308.14583	72	
309.12059	84	
309.15760	104	
310.19132	82	
311.14473	84	
314.10156	70	
317.16734	154	
319.65165	166	
326.17614	82	
327.15755	602	1+
329.23073	64	
330.17769	94	
331.09095	70	
334.01187	90	
334.14490	74	
335.21085	144	
336.97429	82	
337.14875	96	
339.01236	54	
340.18010	70	
341.17498	76	
344.17165	56	
345.17705	52	
346.18564	106	
346.31646	86	
355.15169	434	
357.10334	86	
357.21921	154	
358.42267	56	
362.19200	60	
367.17632	76	
369.19831	66	
372.17133	60	
373.06603	72	
373.16496	194	
375.22211	74	
383.14322	108	
385.21229	74	
389.24281	70	
390.18972	112	
390.25339	118	
392.84938	108	
399.21688	54	
401.21306	86	
402.17856	64	
406.24000	54	
408.15719	54	
422.24355	190	
425.27538	66	
428.28001	84	
429.20430	90	
430.31969	88	
433.25245	128	
438.18406	100	
440.25784	94	
442.18482	110	
443.18496	84	
444.21366	74	
444.28398	88	
450.18102	86	
452.18076	94	
454.17438	82	
458.25626	206	
460.19721	966	1+
462.20829	98	
468.23423	76	
470.18517	158	
471.23444	86	
474.28676	148	
475.28428	84	
477.23769	78	
486.23572	110	
487.31910	66	
488.06773	62	
492.21091	94	
499.20500	130	
514.22948	108	
527.28167	82	
528.29126	160	
536.20034	92	
542.25661	70	
545.28993	132	
545.36034	110	
553.21497	68	
555.25430	80	
555.31136	84	
562.26916	84	
570.24242	328	1+
573.27153	114	
574.29889	146	
574.37530	108	
579.37853	108	
584.27329	74	
587.32615	74	
588.26294	556	1+
588.34410	66	
603.31674	150	
613.28028	72	
626.30242	80	
666.33491	92	
674.33085	92	
683.32553	64	
691.35906	62	
END IONS

###FS:    #m/z: 409.70971 #charge 2+
###MS: 3366
###MSMS: 3367
BEGIN IONS
TITLE=Cmpd 116, +MS2(409.7097), 23.4eV, 29.1min #3367
RTINSECONDS=1747.49
SCANS=3366-3367
PEPMASS=409.70971	184324
CHARGE=2+
155.41797	18	
156.32608	18	
169.71756	18	
179.00950	18	
182.68204	18	
199.06555	78	
205.63976	18	
206.16390	98	
208.09936	118	
212.13377	34	
216.09170	70	
216.12514	82	
216.96811	18	
223.06426	98	
223.10673	106	
225.37189	28	
226.12144	292	
227.10193	106	
227.16458	112	
229.11698	70	
232.12728	76	
232.19432	66	
234.09959	84	
236.10990	102	
239.95626	22	
240.13863	106	
240.27875	58	
241.13017	94	
244.12662	322	
245.02085	110	
250.11819	92	
252.09175	88	
256.09721	144	
257.13101	72	
258.13663	282	
261.15642	62	
262.14621	92	
266.18329	54	
268.11978	168	
270.11344	88	
272.16776	170	
275.44467	92	
278.17954	98	
280.17126	98	
281.08398	26	
281.12043	90	
283.99067	18	
284.96951	110	
286.13021	74	
286.64733	86	
287.93396	18	
290.90116	62	
292.15622	102	
299.13224	56	
300.15550	64	
300.19903	60	
302.20055	80	
304.04792	90	
305.15736	26	
312.28787	22	
318.24412	18	
326.77029	18	
327.15680	118	
328.18992	134	
329.16306	96	
329.24999	72	
331.15570	102	
332.91299	18	
336.90189	92	
337.12829	22	
337.37424	18	
338.16973	48	
340.11948	18	
340.17772	94	
341.78751	18	
342.17041	94	
346.18668	90	
347.31016	18	
351.29979	88	
354.21109	72	
354.92635	36	
355.16011	168	
355.43697	18	
356.84224	26	
357.14282	90	
357.21324	134	
358.60296	34	
363.14717	18	
368.18981	40	
371.18417	80	
373.16084	162	
380.21716	36	
389.19956	68	
395.16444	68	
401.14872	106	
405.52621	18	
406.15007	64	
409.21530	38	
410.25076	36	
412.17389	78	
416.22220	196	
418.20360	82	
420.71064	18	
426.18900	42	
426.22809	76	
439.24644	80	
442.16847	76	
442.22850	76	
443.20562	88	
453.17845	28	
460.20093	482	1+
460.41122	50	
462.19714	62	
468.39868	18	
473.25202	50	
473.90204	20	
474.29113	86	
482.75523	18	
483.49405	18	
492.20037	50	
499.56223	18	
505.18483	96	
509.22328	24	
516.27020	68	
524.22370	76	
527.11911	18	
527.27925	64	
545.26218	80	
546.29474	44	
553.20711	64	
555.26076	20	
566.26150	18	
570.26262	66	
575.33229	86	
578.96102	18	
583.27178	66	
584.26683	66	
587.34302	106	
587.93003	18	
588.25877	286	1+
589.79715	18	
590.34562	62	
603.38086	98	
604.32387	28	
606.28733	48	
622.42998	18	
639.28142	60	
643.83792	18	
653.28713	64	
669.84210	18	
684.34835	46	
701.33962	38	
END IONS

###FS:    #m/z: 409.71023 #charge 2+
###MS: 3368
###MSMS: 3369
BEGIN IONS
TITLE=Cmpd 117, +MS2(409.7102), 23.4eV, 29.1min #3369
RTINSECONDS=1748.1
SCANS=3368-3369
PEPMASS=409.71023	176562
CHARGE=2+
201.27321	72	
209.11540	96	
211.08879	84	
215.08721	332	1+
216.30649	98	
217.13605	124	
222.12784	84	
225.09221	102	
225.15438	94	
226.11433	222	
227.10327	254	1+
230.15438	120	
230.32236	94	
236.08942	92	
240.09101	182	
240.13813	490	
241.08825	86	
244.12073	470	
244.18166	84	
245.09465	84	
254.11451	70	
254.56633	62	
256.13104	94	
257.12228	346	
258.14077	478	1+
258.19375	136	
261.19858	104	
263.23648	118	
268.12649	170	
269.13074	92	
270.10069	98	
272.11272	148	
272.15139	72	
273.11243	150	
280.12974	180	1+
286.18120	74	
288.11255	122	
290.88710	84	
293.94386	74	
295.18534	68	
299.12440	238	1+
304.15245	112	
304.91379	82	
309.17470	102	
310.12722	92	
310.16253	74	
311.13526	180	
311.26096	102	
315.16949	92	
316.12637	92	
317.14337	166	
321.17976	130	
322.13528	88	
322.17775	110	
324.17861	68	
327.11865	102	
327.25397	106	
328.15543	88	
329.14479	136	
329.21377	130	
330.20898	68	
338.13682	100	
338.89923	86	
339.19690	136	
339.27654	78	
345.16893	322	
346.21204	60	
353.11334	98	
353.17311	78	
355.15018	86	
357.20013	388	
358.20427	224	
362.16735	64	
363.19828	128	
364.87615	104	
365.13086	104	
371.20779	68	
373.16488	306	
373.24034	66	
374.19375	60	
378.90315	104	
379.21944	86	
383.18908	76	
385.20542	88	
388.14894	94	
390.20048	60	
396.20994	92	
397.22365	72	
398.19772	86	
399.27771	74	
400.18811	72	
409.23089	68	
409.82668	60	
410.18395	68	
410.21976	66	
410.27078	182	
417.23718	74	
417.34570	108	
425.17779	62	
426.19780	72	
429.30683	56	
430.21535	56	
435.22513	72	
440.24240	184	
442.19687	254	
443.17746	92	
443.25632	80	
445.23793	92	
451.28212	66	
456.28605	70	
456.32708	80	
458.25832	60	
459.19697	86	
460.12791	66	
460.19814	1194	
460.30220	80	
464.19060	74	
469.28571	64	
473.22102	118	
474.28591	82	
475.29217	222	
477.21842	116	
483.20660	106	
486.09496	64	
487.25365	60	
492.24608	108	
495.22209	82	
501.20710	76	
513.21708	54	
516.26564	74	
528.28885	60	
532.21892	76	
533.28226	82	
537.26301	112	
538.23385	68	
541.25389	80	
542.29235	96	
545.28767	140	
546.42436	86	
549.28092	124	
552.23461	60	
553.24708	66	
555.27437	72	
561.26094	76	
568.29906	72	
570.23579	120	
571.24785	74	
573.28160	140	
588.26440	376	1+
588.44590	76	
603.32304	68	
608.30621	64	
627.36531	104	
644.28473	78	
665.31824	56	
684.32019	70	
END IONS

###FS:    #m/z: 409.71033 #charge 2+
###MS: 3370
###MSMS: 3371
BEGIN IONS
TITLE=Cmpd 118, +MS2(409.7103), 23.4eV, 29.1min #3371
RTINSECONDS=1748.72
SCANS=3370-3371
PEPMASS=409.71033	181616
CHARGE=2+
199.15491	106	
201.11567	84	
213.12465	104	
216.09839	104	
217.07990	178	
218.09180	84	
222.12424	100	
226.11806	364	
227.11561	194	
228.09335	82	
228.12493	122	
229.12817	68	
230.94495	76	
231.18579	92	
232.05616	96	
234.11192	94	
235.06477	84	
235.11699	72	
239.09959	80	
240.13338	504	1+
243.09603	86	
244.13037	338	
245.20493	88	
247.13000	68	
250.11440	100	
250.19701	90	
252.12902	74	
252.16691	140	
255.04807	70	
256.13868	92	
257.12312	340	
257.19583	104	
258.16579	68	
259.11102	94	
260.13983	70	
266.11988	136	
267.12768	88	
268.15794	90	
269.11298	88	
270.11607	86	
272.11637	302	
272.15886	86	
273.62488	112	
277.13309	96	
279.52463	86	
283.13346	104	
284.13483	84	
284.18008	74	
291.13849	80	
293.15662	72	
295.17166	90	
296.19301	160	
299.12993	150	
299.18069	88	
300.12074	72	
304.13099	126	
309.10860	166	
309.18966	86	
311.13765	168	
320.93928	94	
322.04998	82	
327.11985	242	
327.17034	72	
329.21364	102	
330.21261	70	
332.87466	76	
333.17617	68	
336.90140	104	
340.19164	70	
341.20146	80	
342.21927	68	
343.15261	94	
345.16593	214	
346.16145	210	
350.14467	70	
353.16265	76	
354.86239	114	
354.92164	94	
355.16167	158	
356.17403	88	
357.16659	86	
357.21291	276	
358.21551	182	
362.14147	80	
369.13717	108	
373.16541	206	
378.20731	82	
382.20740	88	
385.18439	72	
388.21953	82	
389.15305	82	
392.84651	74	
393.12089	86	
395.14834	74	
395.17380	78	
396.18900	76	
399.18052	82	
399.21598	102	
401.16245	102	
402.16295	72	
407.15845	152	
408.14696	72	
411.06635	106	
411.20940	172	
413.23480	96	
424.13220	88	
425.16913	144	
437.20286	210	
438.27782	132	
442.17983	188	
443.18914	140	
443.30422	84	
444.17501	94	
452.17263	68	
457.24209	112	
458.25835	138	
458.39974	70	
460.20042	1058	1+
462.19936	126	
468.23672	150	
469.20526	82	
469.24469	154	
470.17372	138	
473.23595	94	
474.27981	320	1+
474.32300	158	
474.36854	96	
477.23183	88	
477.35728	72	
484.27960	100	
486.28517	134	
487.24871	98	
514.24251	110	
517.27304	110	
519.24371	72	
529.23812	100	
531.22672	82	
555.30300	102	
556.27047	70	
567.23718	98	
567.30575	150	
570.24157	474	1+
573.29371	204	
574.29059	138	
584.25928	138	
585.28284	82	
588.26293	498	1+
590.26557	94	
603.34016	82	
605.30519	136	
636.24568	86	
644.29915	74	
683.36579	78	
691.36004	110	
701.31800	68	
END IONS

###FS:    #m/z: 409.70984 #charge 2+
###MS: 3372
###MSMS: 3373
BEGIN IONS
TITLE=Cmpd 119, +MS2(409.7098), 23.4eV, 29.2min #3373
RTINSECONDS=1749.33
SCANS=3372-3373
PEPMASS=409.70984	189576
CHARGE=2+
151.56244	96	
191.79416	80	
213.12079	76	
216.11365	84	
217.08005	54	
222.11886	122	
223.10180	86	
224.02893	66	
224.20365	54	
225.73016	64	
226.11344	170	
226.16842	80	
227.09401	92	
228.14365	92	
229.11066	130	
229.19934	80	
230.96777	50	
232.05708	32	
232.17494	32	
233.14306	34	
234.11281	104	
234.42984	94	
237.08284	64	
239.09733	66	
239.90845	146	
240.08775	154	
240.12942	726	1+
240.17586	110	
242.09951	52	
244.13082	630	
245.07831	54	
246.14887	110	
247.70841	28	
250.11048	98	
253.13089	84	
254.10861	160	
254.99279	112	
256.10663	106	
257.11897	220	
257.97543	54	
258.15031	292	1+
268.16305	74	
269.19525	116	
272.99503	120	
273.12222	102	
274.14674	86	
275.13112	94	
280.12262	70	
284.16046	98	
286.13678	94	
288.19556	128	
290.13949	56	
291.14602	94	
292.50107	52	
299.12979	116	
299.16595	104	
300.17204	106	
309.17523	70	
311.19679	88	
312.14172	88	
314.09324	40	
314.13442	142	
317.13022	82	
320.16724	132	
327.09965	82	
327.12030	66	
327.12923	74	
327.17034	162	
328.15798	168	1+
329.22045	82	
331.12314	58	
331.17559	90	
332.82612	86	
334.99493	48	
336.91241	166	
337.13872	58	
338.16145	68	
340.18017	164	
340.97185	74	
345.59409	50	
346.02851	42	
346.11832	78	
347.00551	54	
354.14733	90	
355.14964	190	
355.19937	34	
356.17028	140	
356.62154	48	
357.16304	52	
357.21890	134	
362.16793	106	
364.12348	68	
366.14516	62	
373.16721	302	1+
374.28836	32	
381.19092	84	
383.54318	64	
388.20655	52	
391.21355	84	
395.19333	102	
401.16554	82	
401.22187	106	
406.17699	72	
408.17897	84	
409.25335	80	
410.88406	94	
411.12524	64	
424.17476	54	
427.23296	72	
429.19402	90	
430.21793	74	
439.19161	78	
440.23740	64	
442.21645	158	
443.17817	100	
452.18333	60	
456.23189	90	
457.28050	74	
458.25196	126	
460.20316	244	
461.21780	102	
464.25258	42	
465.21131	56	
468.23690	294	1+
471.20583	80	
473.32071	72	
474.29185	400	
475.28100	190	
482.23012	32	
486.26912	48	
487.22014	72	
487.27094	114	
499.26773	90	
514.23326	32	
530.25767	80	
531.25316	174	
537.23111	44	
542.21297	54	
545.27941	304	
570.23770	88	
570.31249	36	
571.30611	38	
573.28284	240	1+
574.39608	96	
586.33276	56	
588.25774	402	1+
592.72849	50	
601.26037	52	
605.32203	30	
611.28968	52	
656.43205	36	
657.15282	32	
673.34153	60	
689.34890	154	1+
695.18437	44	
701.34438	54	
703.34436	60	
763.03706	90	
END IONS

###FS:    #m/z: 409.70967 #charge 2+
###MS: 3374
###MSMS: 3375
BEGIN IONS
TITLE=Cmpd 120, +MS2(409.7097), 23.4eV, 29.2min #3375
RTINSECONDS=1749.96
SCANS=3374-3375
PEPMASS=409.70967	185804
CHARGE=2+
208.11273	146	
209.08332	168	
214.07776	82	
216.10184	160	
217.07552	234	
217.14215	188	
218.09821	96	
222.12148	186	
222.15927	162	
224.10889	104	
226.11854	326	
226.15657	78	
227.13797	98	
229.14116	82	
230.12295	84	
237.01286	68	
240.13289	730	1+
242.11187	120	
243.09236	112	
244.12570	866	1+
246.17764	80	
250.09738	106	
254.10507	58	
254.13397	54	
256.08365	82	
257.11742	106	
258.13714	106	
259.14009	62	
261.15054	94	
262.16667	80	
264.14902	120	
266.11576	84	
268.12710	88	
270.01100	78	
270.10036	84	
272.11671	70	
275.12585	122	
279.14020	88	
280.13156	134	
281.11498	98	
281.17321	88	
282.09914	108	
282.14269	68	
286.11412	130	
288.12160	104	
295.18025	84	
298.14671	70	
299.13665	152	
300.18604	104	
302.60151	64	
309.15156	62	
310.13993	148	
310.23235	62	
311.15076	98	
312.16452	68	
314.08840	102	
316.16833	64	
317.13579	60	
318.13638	104	
320.15805	142	
325.14368	88	
325.28515	66	
326.14433	106	
327.11871	248	1+
327.15563	202	
328.15695	264	
328.19593	90	
329.21764	164	
331.15188	130	
336.91280	144	
337.14344	106	
338.20401	106	
339.19841	122	
344.12210	106	
345.16508	290	1+
346.13186	102	
351.18227	114	
355.16084	400	1+
356.85008	62	
357.20499	492	1+
363.18318	74	
364.89957	106	
364.98164	96	
367.21275	84	
369.93804	78	
371.19309	78	
372.20145	112	
373.16462	250	
374.21357	70	
375.22642	96	
383.15102	56	
383.18803	64	
385.20419	264	1+
385.35455	106	
388.24097	70	
395.19651	76	
396.21077	68	
401.15600	74	
404.24747	60	
406.16587	90	
407.14103	76	
410.12436	74	
411.20844	56	
411.25842	58	
412.20189	90	
412.27560	68	
415.68971	70	
416.20647	104	
424.16082	92	
425.14894	94	
426.98054	68	
430.19591	64	
441.21531	76	
442.18032	334	1+
442.23400	102	
455.20673	84	
456.21347	62	
456.27302	96	
460.19812	960	1+
460.31344	62	
462.19692	84	
468.23680	138	
470.19951	106	
471.24381	88	
474.28503	288	1+
486.24133	80	
487.24439	162	
489.19388	116	
491.18161	78	
495.29713	72	
497.19520	130	
497.25797	54	
498.25503	60	
513.20125	78	
513.32407	82	
522.23466	74	
528.26858	110	
531.23651	144	
537.27343	70	
538.23464	78	
540.28907	86	
545.34645	98	
546.27618	88	
547.32709	64	
554.24607	84	
555.25113	102	
560.24167	88	
570.24521	222	
571.24960	150	
572.29402	116	
574.27348	134	
588.24462	634	1+
588.38112	104	
592.28803	66	
603.33340	66	
644.31592	58	
672.42582	78	
676.60075	92	
684.31603	74	
701.24811	56	
702.44653	66	
END IONS

###FS:    #m/z: 409.71043 #charge 2+
###MS: 3376
###MSMS: 3377
BEGIN IONS
TITLE=Cmpd 121, +MS2(409.7104), 23.4eV, 29.2min #3377
RTINSECONDS=1750.57
SCANS=3376-3377
PEPMASS=409.71043	194420
CHARGE=2+
206.13420	74	
209.09782	78	
212.09548	64	
215.92526	50	
216.09688	224	
217.08050	324	
217.13756	70	
217.17420	120	
222.11760	248	
222.68234	48	
223.19220	66	
225.08867	90	
226.10927	316	1+
226.14013	158	
230.11846	80	
231.17975	106	
232.13076	78	
240.13587	468	1+
240.29551	66	
242.15712	118	
243.08742	96	
244.12768	754	
247.08510	86	
251.11297	94	
252.14061	94	
253.16034	84	
255.93344	60	
256.08612	110	
256.12633	68	
257.03496	72	
257.12204	140	
258.13211	130	
259.11927	108	
260.09724	102	
261.14691	66	
262.16055	96	
263.14214	60	
271.10853	104	
272.12471	142	
273.11234	86	
282.09642	112	
283.13622	88	
285.13388	64	
285.62053	118	
286.14528	84	
287.12830	82	
288.22903	74	
292.11890	80	
294.13343	90	
294.18410	106	
297.11291	74	
299.16261	48	
300.14985	76	
301.11286	102	
308.91493	56	
309.12309	122	
309.13626	48	
311.12221	100	
317.53713	64	
319.16752	116	
325.49549	74	
326.14898	90	
326.81024	28	
327.12192	120	
328.16672	74	
328.28067	80	
329.21081	372	
332.17491	36	
332.83700	122	
336.90612	76	
337.15118	60	
338.13688	136	
340.15389	76	
345.13045	164	
345.18059	280	1+
346.13251	64	
352.19682	100	
353.93761	104	
354.19155	68	
354.22973	58	
355.16049	102	
356.78527	44	
357.20743	156	
358.17660	102	
360.21679	82	
369.21786	102	
369.90176	30	
373.16122	342	
379.14325	88	
379.21667	36	
385.18602	58	
387.27539	100	
388.21014	72	
389.16298	32	
393.34479	82	
394.15927	90	
398.18731	68	
399.19754	28	
401.15834	56	
408.14773	188	
409.17145	88	
409.38592	112	
410.26237	100	
410.91634	40	
411.22561	54	
417.20024	106	
419.52111	40	
428.18824	68	
428.27001	66	
440.23586	80	
442.18824	412	1+
444.16365	100	
445.17299	98	
455.21935	44	
456.21889	104	
458.25932	86	
460.13668	64	
460.20145	558	1+
460.60798	28	
462.15731	58	
468.69135	40	
469.25271	62	
473.26992	98	
474.27779	246	1+
474.49939	30	
476.00993	80	
478.23387	94	
486.31541	94	
505.31861	56	
511.25634	46	
513.21930	62	
519.33260	52	
527.27320	198	1+
531.23177	74	
537.24157	112	
544.66513	30	
545.28708	44	
545.33581	60	
546.31330	76	
552.23788	40	
552.29387	62	
559.34776	38	
569.85961	28	
570.24789	100	
571.26559	70	
573.28151	310	1+
574.28299	212	1+
584.28718	44	
588.25791	154	1+
588.35807	114	
589.40887	60	
590.24348	84	
599.33232	64	
603.31818	112	
644.31920	160	
660.34793	62	
665.31602	46	
690.34462	252	1+
690.44289	36	
703.35019	64	
760.37172	50	
END IONS

###FS:    #m/z: 409.71025 #charge 2+
###MS: 3379
###MSMS: 3380
BEGIN IONS
TITLE=Cmpd 122, +MS2(409.7103), 23.4eV, 29.2min #3380
RTINSECONDS=1751.71
SCANS=3379-3380
PEPMASS=409.71025	198116
CHARGE=2+
192.08179	80	
201.18718	88	
212.14410	86	
213.12085	66	
215.13167	98	
216.09468	196	
217.08888	82	
217.13802	70	
219.06896	108	
222.14797	94	
223.10251	66	
225.08745	108	
226.11700	258	
227.06155	130	
227.11972	120	
229.13382	98	
230.12024	100	
231.16209	138	
234.10963	168	
238.16796	106	
238.95768	62	
239.12826	78	
240.09151	126	
240.12931	466	
241.11700	120	
241.15119	102	
243.11931	152	
244.12575	918	
244.60450	140	
256.13860	86	
257.11462	100	
257.16912	74	
258.11803	98	
259.14967	94	
261.15317	92	
262.16363	80	
264.12304	110	
265.13060	94	
266.14555	80	
268.11856	108	
270.10039	114	
272.11406	192	
275.14419	108	
280.12855	92	
283.12448	106	
283.17173	76	
285.12700	90	
290.89703	82	
291.13337	82	
295.12168	86	
296.20483	130	
297.10114	98	
299.16927	110	
300.16723	86	
303.19637	66	
305.16546	76	
308.20062	86	
309.14472	196	
310.13114	132	
312.14235	88	
313.21342	120	
323.12424	92	
327.16138	566	1+
329.22184	162	
329.26629	92	
330.20617	90	
334.13146	104	
335.21243	88	
336.67492	100	
337.14387	178	
337.18534	100	
337.40354	74	
337.44678	62	
338.16531	90	
341.97182	118	
345.16744	156	
346.17115	82	
351.04967	88	
351.48841	164	
352.14338	88	
353.30697	112	
354.17887	200	
355.15303	124	
356.15943	92	
357.16151	90	
357.21051	514	1+
362.15272	120	
364.10945	114	
367.19170	74	
368.15388	74	
368.92578	88	
373.16170	332	1+
373.22755	74	
385.16396	82	
385.19937	66	
386.16545	98	
387.86895	74	
388.28794	68	
390.17864	120	
392.87064	76	
395.19114	68	
399.18081	158	
401.16742	132	
406.15074	68	
409.11922	80	
413.08710	86	
413.19942	86	
415.23046	76	
423.16413	76	
424.18081	76	
424.22268	108	
428.19376	118	
428.29040	74	
432.37700	82	
440.27509	62	
442.19369	308	1+
445.14958	74	
447.23794	72	
458.19708	62	
458.24812	64	
459.21487	98	
460.19668	1604	1+
468.23175	138	
470.17348	156	
474.22019	102	
474.29307	170	
474.36269	74	
475.07733	64	
475.28827	104	
486.24197	100	
487.25559	94	
491.23772	70	
493.17953	72	
497.18923	74	
499.27368	82	
503.22681	78	
516.26255	92	
526.23458	64	
531.23537	168	
531.28179	76	
540.30095	64	
545.28761	136	
545.35038	104	
546.34247	80	
554.22881	84	
555.28087	94	
567.23674	90	
570.24080	324	
571.27775	72	
573.27802	254	1+
588.26364	328	1+
591.30247	90	
600.29761	80	
603.32185	72	
626.28792	74	
673.33154	70	
683.35319	68	
END IONS

###FS:    #m/z: 409.71041 #charge 2+
###MS: 3381
###MSMS: 3382
BEGIN IONS
TITLE=Cmpd 123, +MS2(409.7104), 23.4eV, 29.2min #3382
RTINSECONDS=1752.33
SCANS=3381-3382
PEPMASS=409.71041	196952
CHARGE=2+
198.12957	94	
201.12405	74	
205.06046	100	
214.08050	98	
215.11499	74	
216.09410	72	
216.19083	108	
217.07892	106	
217.12216	100	
217.15375	80	
217.20739	76	
222.13010	182	
225.90787	74	
226.11614	400	
227.10239	92	
227.14151	80	
229.12007	118	
230.11478	78	
231.20031	114	
234.10805	112	
238.11472	92	
240.13507	248	
241.13492	138	
242.07718	94	
242.10712	68	
243.10022	126	
244.12649	454	
246.16041	90	
247.12110	86	
250.17380	100	
253.00948	124	
256.09228	88	
256.14728	82	
257.11625	86	
257.14522	340	1+
259.19138	126	
268.04236	76	
268.13180	76	
270.06624	104	
270.10463	136	
270.14048	84	
272.12907	334	
276.86286	110	
280.14577	68	
281.10864	68	
282.11930	104	
283.16468	80	
287.18614	80	
291.14226	100	
299.12816	204	1+
299.15482	200	
301.12944	90	
305.14702	92	
308.03550	104	
309.13059	168	
310.13560	80	
312.14222	118	
315.97702	72	
316.12063	76	
316.15226	96	
317.17212	92	
322.18600	106	
323.15241	86	
324.14172	92	
327.12363	256	
327.15133	528	1+
327.20062	102	
329.20870	370	
332.89382	90	
335.13023	106	
336.17342	120	
338.13676	104	
339.19115	154	
340.16824	288	1+
345.14986	92	
346.18484	156	
349.15893	74	
352.85740	86	
354.91232	102	
355.15087	472	1+
357.20607	648	1+
362.79732	108	
368.13841	84	
370.14682	80	
371.20432	70	
372.16823	548	1+
373.17132	470	1+
374.25060	96	
374.82539	82	
375.20621	90	
377.14260	74	
380.14156	102	
384.20588	210	1+
388.20655	96	
389.24076	70	
392.19054	88	
395.14828	100	
398.24592	94	
401.15406	132	
409.97485	84	
410.20379	70	
411.10439	90	
416.21214	114	
416.25250	112	
421.17485	80	
424.16505	68	
424.85659	74	
425.30796	88	
426.19599	74	
428.19687	72	
437.22141	120	
438.19279	92	
440.24443	98	
441.23935	110	
442.18719	224	
442.26289	86	
443.19307	176	
447.23444	88	
452.36904	82	
458.21310	88	
459.25819	126	
459.59706	152	
460.19780	1794	1+
460.26416	272	
462.43885	70	
468.22951	74	
470.17741	154	
470.23278	88	
472.19158	96	
474.28488	302	
475.27751	126	
477.22176	74	
486.20131	70	
486.25457	266	1+
495.21762	100	
509.46507	72	
513.23643	96	
516.26425	94	
521.25577	146	
527.27003	110	
545.29909	122	
546.28969	72	
552.23135	176	
554.27249	228	1+
568.25549	80	
570.24514	72	
573.27641	88	
574.28833	152	
583.28964	106	
584.26119	90	
586.32131	102	
588.24902	810	1+
603.34184	100	
604.31246	74	
620.30286	94	
631.74150	110	
645.36323	78	
655.32319	80	
672.33983	208	1+
683.33688	114	
691.36357	90	
692.34182	78	
701.36609	100	
701.61073	78	
END IONS

###FS:    #m/z: 409.70997 #charge 2+
###MS: 3383
###MSMS: 3384
BEGIN IONS
TITLE=Cmpd 124, +MS2(409.7100), 23.4eV, 29.2min #3384
RTINSECONDS=1752.95
SCANS=3383-3384
PEPMASS=409.70997	199892
CHARGE=2+
181.36376	90	
189.94382	88	
201.13115	102	
206.08747	120	
208.06882	140	
209.09250	138	
210.13487	82	
216.09408	352	
217.08236	216	
219.11278	96	
222.12100	340	
225.10092	88	
226.11252	466	
227.09897	70	
228.13993	178	
230.12020	106	
231.16471	180	
231.22139	86	
234.12346	68	
239.15422	108	
240.13151	700	
244.12602	634	1+
244.21080	126	
252.08795	106	
254.10102	74	
255.11544	130	
257.11655	286	
257.21385	80	
258.13722	142	
258.92063	78	
260.10141	108	
261.19430	126	
262.14686	116	
263.14721	78	
263.22725	74	
264.09212	70	
264.19592	112	
265.14458	82	
268.13221	160	
270.13890	154	
271.15876	124	
272.11842	106	
282.12280	90	
283.15145	120	
284.11888	72	
286.14192	322	1+
288.13343	84	
292.14179	92	
292.89128	76	
293.12575	136	
294.17627	126	
296.21826	84	
299.12729	98	
299.18101	114	
300.16743	80	
309.14933	148	
311.17215	72	
312.18363	104	
314.08848	160	
314.93083	84	
317.18047	80	
327.11806	506	
327.19156	104	
328.16380	178	
328.89511	92	
329.15903	144	
329.21264	148	
329.26158	126	
331.02821	104	
332.87351	110	
335.88036	80	
337.14092	168	
338.17982	82	
338.90402	110	
339.19962	138	
341.21458	94	
345.12646	108	
345.16877	306	
345.92541	92	
346.19035	88	
354.15685	96	
355.15187	200	
355.20878	100	
356.15911	176	
357.20892	98	
359.20045	92	
367.25208	72	
373.16519	660	1+
382.12969	88	
383.15235	132	
383.20180	76	
385.20284	196	
386.20626	86	
388.20623	140	
393.22426	118	
396.21262	158	
406.17614	74	
409.38500	86	
410.17785	86	
410.21850	86	
413.19525	130	
413.24528	94	
414.15401	94	
416.21537	106	
420.17122	102	
432.28381	108	
436.20173	78	
440.29627	120	
442.19411	300	
444.16340	76	
444.25064	118	
454.22556	80	
456.26530	156	
456.32592	106	
458.23516	98	
458.28358	154	
459.26239	128	
460.19805	1342	1+
460.26390	260	
462.19862	80	
468.26293	70	
469.25918	166	
470.16753	94	
471.24320	78	
473.22009	156	
474.29663	130	
477.24385	70	
485.25149	92	
486.37263	126	
494.22435	108	
498.37787	70	
499.25172	98	
502.24273	92	
510.32018	134	
514.28367	74	
515.24024	118	
517.31985	96	
528.26379	72	
531.23142	184	
546.30061	98	
553.22715	136	
558.34126	76	
570.23699	470	1+
570.28982	154	
573.27437	248	
574.27527	208	
588.25743	514	1+
590.31258	78	
592.29862	76	
604.42039	76	
619.28219	102	
638.33276	74	
656.27672	78	
673.30473	84	
691.37429	80	
717.29147	72	
END IONS

###FS:    #m/z: 409.71040 #charge 2+
###MS: 3385
###MSMS: 3386
BEGIN IONS
TITLE=Cmpd 125, +MS2(409.7104), 23.4eV, 29.2min #3386
RTINSECONDS=1753.56
SCANS=3385-3386
PEPMASS=409.71040	208694
CHARGE=2+
162.91385	74	
207.18597	66	
209.09771	116	
210.09117	96	
214.12701	68	
217.08338	302	1+
222.08341	82	
222.11839	126	
225.09125	82	
226.11570	362	1+
226.21331	104	
227.06207	80	
229.10222	324	1+
231.16989	96	
232.16736	88	
238.17984	98	
240.08989	106	
240.12984	452	
241.10276	152	
242.13593	88	
244.12213	368	1+
247.12458	82	
248.42440	106	
250.11561	76	
250.98775	58	
253.12569	88	
257.11398	284	
258.13732	150	
258.18089	96	
263.14211	74	
267.12644	100	
268.11271	340	1+
269.01912	44	
271.16052	102	
272.10160	66	
274.15151	84	
279.01272	100	
279.13882	66	
283.93305	58	
285.11522	108	
288.13388	78	
291.14460	60	
293.17991	56	
293.49078	44	
293.89773	42	
295.21042	84	
299.14103	66	
300.12709	54	
300.16731	50	
300.42206	60	
303.93896	64	
304.19551	86	
305.13037	72	
308.91555	70	
309.15055	330	1+
310.10913	58	
317.13519	194	
325.18687	100	
327.04069	46	
327.13617	90	
327.22099	80	
327.92128	78	
328.12536	88	
328.19677	46	
329.21303	194	
330.23044	98	
336.90064	140	
336.94092	74	
337.17139	94	
338.20362	110	
340.18734	90	
345.16391	222	1+
345.66175	58	
346.27727	48	
349.84375	70	
352.19777	106	
354.07066	84	
354.17316	56	
354.91790	92	
355.16137	114	
356.15430	92	
356.21102	72	
357.20886	156	
362.19597	90	
367.22341	108	
368.84787	50	
372.15069	48	
372.19272	88	
372.22863	86	
373.18355	216	
374.16039	160	
374.20436	96	
384.08891	78	
384.20615	48	
385.20158	88	
385.24294	94	
392.87670	64	
398.22403	48	
401.16986	92	
401.25467	90	
402.15805	114	
402.34424	84	
406.17142	96	
410.22856	160	
410.28988	56	
410.83650	78	
411.28853	110	
412.24310	94	
423.16448	62	
424.22967	94	
425.17635	80	
432.25159	72	
439.22780	80	
440.14192	70	
440.24335	92	
442.18462	314	1+
443.26144	144	
444.19668	82	
452.17435	84	
457.23736	66	
460.07991	50	
460.19601	1092	1+
460.29808	98	
460.34438	56	
461.15206	84	
466.20085	100	
468.24271	168	
470.18790	164	
473.10599	134	
473.21456	100	
474.27889	206	
483.19321	100	
484.21020	62	
484.25526	68	
486.25227	94	
489.75579	42	
507.24491	68	
510.28869	72	
514.22979	96	
514.26522	82	
517.30164	64	
530.23325	80	
532.24407	66	
534.20813	44	
541.29749	56	
545.29860	202	1+
555.27511	64	
561.02332	56	
570.22480	78	
571.23837	72	
572.39504	70	
573.27426	356	1+
573.39629	84	
574.55801	66	
588.25610	242	
590.25085	88	
603.37511	86	
621.74901	68	
627.51848	74	
657.33410	92	
692.37250	60	
END IONS

###FS:    #m/z: 409.71016 #charge 2+
###MS: 3387
###MSMS: 3388
BEGIN IONS
TITLE=Cmpd 126, +MS2(409.7102), 23.4eV, 29.2min #3388
RTINSECONDS=1754.17
SCANS=3387-3388
PEPMASS=409.71016	223546
CHARGE=2+
154.21566	136	
205.09606	146	
207.96187	90	
209.07603	94	
210.11828	64	
213.11910	152	
216.13305	132	
217.08961	148	
220.10796	44	
220.15128	102	
223.12719	60	
223.16279	54	
224.36341	44	
225.07527	96	
225.38289	52	
226.11684	156	
227.10269	68	
228.09704	118	
229.11407	198	
231.18222	48	
234.10881	98	
236.06822	94	
240.13429	382	1+
241.17073	46	
241.30974	132	
244.14498	78	
251.04140	106	
255.14777	78	
257.12393	104	
258.13901	196	
259.08220	86	
259.16180	92	
262.15425	102	
268.14133	190	
272.11782	180	
272.89724	74	
273.12223	80	
273.15150	106	
277.11271	72	
279.13551	128	
280.12101	74	
280.17202	118	
281.10844	62	
282.13449	66	
284.08019	74	
286.15433	58	
291.13243	82	
292.11993	48	
293.15286	90	
299.13548	42	
300.13129	188	
301.18824	72	
308.92567	84	
309.55719	78	
309.90839	74	
310.12436	64	
310.98662	74	
312.19090	104	
313.18972	52	
317.13918	50	
325.17636	122	
326.12057	128	
326.99251	56	
327.15272	284	
329.16412	84	
329.20377	182	
330.18376	48	
335.02064	74	
336.92659	96	
337.14692	80	
339.20484	86	
340.15363	104	
343.21736	86	
345.16837	176	
346.17036	164	
350.87121	62	
354.18057	106	
355.14504	104	
356.15463	78	
357.19957	132	
357.23727	158	
359.05467	44	
364.92946	72	
368.15402	64	
368.87055	88	
369.18653	76	
370.19636	86	
372.17518	62	
373.16532	134	
374.15971	98	
375.21653	48	
382.19747	118	
383.15684	116	
384.17122	60	
385.21102	76	
388.23171	68	
395.47330	60	
396.25600	78	
400.20371	50	
407.21476	94	
408.18565	80	
411.19378	92	
416.21663	88	
424.14919	44	
425.16562	74	
432.38073	80	
438.21144	58	
440.24493	120	
442.20442	150	
443.15067	78	
444.18089	66	
444.21845	70	
447.40157	68	
450.23713	84	
458.27413	66	
458.41570	80	
460.19470	910	1+
460.27339	92	
468.24802	104	
473.23510	74	
474.22462	68	
474.28424	162	
475.28978	124	
475.35530	60	
476.28001	96	
481.26853	74	
485.28794	62	
486.24719	108	
487.25016	46	
496.21652	68	
501.35310	56	
513.24270	240	1+
514.30910	74	
527.27615	52	
531.23144	74	
537.39495	82	
543.27236	64	
545.28923	108	
552.28235	58	
553.24608	60	
570.23816	210	
571.23952	170	
573.27667	272	1+
585.26666	46	
588.26483	130	
589.24146	80	
613.36246	64	
632.37600	62	
638.31130	94	
654.18074	122	
666.31911	58	
683.32455	64	
689.41474	64	
691.37991	56	
END IONS

###FS:    #m/z: 409.71003 #charge 2+
###MS: 3390
###MSMS: 3391
BEGIN IONS
TITLE=Cmpd 127, +MS2(409.7100), 23.4eV, 29.3min #3391
RTINSECONDS=1755.31
SCANS=3390-3391
PEPMASS=409.71003	218374
CHARGE=2+
199.08470	116	
201.11620	208	
204.12928	82	
209.07898	78	
211.11808	110	
212.10595	216	
214.09673	54	
216.09513	108	
217.08223	304	1+
222.12382	302	
223.10699	90	
224.13547	148	
225.03610	130	
226.11313	490	1+
229.14036	120	
231.17911	276	
234.23737	94	
238.11135	106	
240.13363	932	1+
243.20611	86	
244.13449	264	
245.08961	74	
245.13139	132	
246.11905	86	
254.10949	122	
256.21414	58	
257.14110	192	
258.13933	274	
260.08416	84	
261.15974	78	
262.11697	86	
265.12628	94	
266.13757	100	
268.12414	114	
270.11345	44	
271.10318	56	
277.13872	76	
282.09583	140	
282.14037	92	
283.12921	68	
283.18197	84	
284.23893	52	
286.16399	86	
293.05775	76	
293.11304	104	
297.05954	60	
299.12345	92	
303.22367	102	
304.18489	90	
309.07668	80	
310.17289	60	
311.15316	112	
311.28818	78	
312.18402	84	
315.70009	150	
317.14793	62	
318.99833	114	
322.17149	76	
327.14302	190	
328.12348	60	
328.16112	150	
329.21067	386	1+
330.17341	92	
332.91859	48	
335.16853	80	
336.07723	112	
337.15093	116	
338.15414	180	
344.14605	58	
345.15537	78	
345.19440	156	
346.17986	80	
347.13285	62	
348.04835	68	
353.20175	54	
355.15500	222	1+
355.22353	66	
357.20082	272	
358.21158	194	
362.94308	62	
363.18103	112	
367.19701	58	
372.22989	58	
373.17794	228	1+
374.16013	68	
377.23749	82	
383.15318	110	
383.26113	90	
392.15948	102	
394.86872	76	
395.18697	196	
396.22417	108	
401.16041	148	
406.16031	116	
409.21028	70	
411.18377	82	
411.22618	102	
414.23371	50	
415.17154	100	
420.27570	86	
422.15626	72	
426.17350	66	
432.25625	78	
433.10788	60	
440.24701	114	
441.24955	98	
442.19205	480	1+
442.24912	64	
449.39945	54	
455.18913	72	
459.24317	66	
460.19653	1034	1+
460.41460	128	
466.22706	114	
468.22462	70	
468.26207	70	
473.22043	78	
473.27716	54	
474.28392	434	1+
480.21397	56	
484.26290	78	
486.24510	126	
499.25003	92	
510.17754	64	
514.25693	188	
519.24364	90	
527.19179	60	
527.26855	118	
531.23148	76	
531.27344	44	
531.32976	102	
536.28163	80	
537.24827	64	
541.32724	60	
545.29862	192	
546.29089	126	
556.25672	76	
560.26085	56	
570.25430	86	
571.24112	116	
571.29190	80	
571.34050	66	
572.98612	84	
573.30533	120	
573.55772	78	
574.28536	118	
584.26247	60	
587.44510	44	
588.25372	706	1+
589.34469	78	
600.16166	92	
614.32568	60	
638.33360	60	
644.31831	104	
665.31051	56	
672.35089	86	
674.36724	58	
690.35906	88	
691.37362	110	
701.33890	98	
END IONS

###FS:    #m/z: 409.71026 #charge 2+
###MS: 3392
###MSMS: 3393
BEGIN IONS
TITLE=Cmpd 128, +MS2(409.7103), 23.4eV, 29.3min #3393
RTINSECONDS=1755.94
SCANS=3392-3393
PEPMASS=409.71026	220354
CHARGE=2+
208.12434	124	
215.16884	118	
216.09562	212	
216.12577	142	
217.08921	174	
217.17305	88	
222.12267	84	
226.11920	360	
227.05874	114	
227.11322	338	
227.15687	94	
229.11836	186	
230.10046	118	
230.13060	90	
230.95978	98	
232.11493	92	
233.12876	82	
236.10517	104	
237.11908	160	
238.10718	94	
238.96569	84	
240.13463	1032	1+
240.19506	88	
243.08459	106	
244.12428	1100	1+
249.63364	116	
251.07122	114	
254.11675	80	
255.20641	92	
257.12864	454	1+
259.07161	92	
261.15167	274	
261.22944	116	
266.16717	118	
267.10532	92	
268.14172	124	
270.10449	230	
272.12891	304	
272.33223	176	
273.06451	92	
273.91747	84	
274.09147	98	
282.13437	120	
283.02658	136	
283.12817	96	
284.16328	88	
286.13137	114	
287.14547	94	
290.10759	100	
291.13571	138	
292.13897	88	
294.17078	124	
295.06676	82	
299.13229	124	
301.10085	82	
301.15060	98	
305.20378	84	
307.02115	106	
311.00082	82	
312.23349	128	
317.13523	90	
324.22497	116	
325.16409	84	
327.15636	532	
327.35308	92	
328.10815	100	
328.16357	260	
329.21014	650	1+
336.90606	102	
337.14209	204	
339.19820	120	
340.17763	176	
345.14282	198	
345.20517	106	
346.14050	124	
346.16988	120	
346.20887	96	
347.18841	80	
354.85803	86	
355.14811	124	
356.15443	90	
357.20528	502	
358.20919	302	
359.86697	190	
368.87325	106	
370.16087	100	
370.20121	94	
374.98287	110	
385.19162	80	
386.20110	122	
386.44425	100	
388.20010	88	
389.13273	90	
394.16878	90	
395.18144	92	
396.21031	114	
401.15748	388	1+
406.18713	84	
410.25636	90	
412.18142	108	
413.22958	80	
416.20865	92	
424.18579	114	
425.17805	102	
428.15493	102	
428.20954	108	
438.20135	104	
438.30922	102	
440.22710	92	
441.23031	100	
442.18426	752	1+
442.26390	100	
442.30242	84	
451.20205	106	
452.16758	104	
455.21445	148	
458.25079	214	
460.19614	1948	1+
460.31995	116	
461.36212	112	
470.16920	136	
472.27645	140	
474.22131	102	
474.28148	154	
474.34075	102	
474.49828	88	
475.29930	144	
486.24301	110	
498.22561	148	
501.27679	82	
509.26382	104	
509.74986	98	
513.23256	102	
514.25067	146	
514.37407	106	
517.26603	80	
518.28171	94	
527.28427	112	
531.23408	140	
545.28323	180	1+
546.35482	116	
555.28408	246	
555.41523	106	
558.26071	98	
561.02995	98	
570.23991	110	
571.23891	198	
573.27934	362	1+
584.29621	96	
585.27932	92	
586.29492	86	
588.25166	666	
589.24832	508	
603.33870	108	
604.32441	142	
674.35563	82	
685.34424	86	
690.34585	88	
702.33392	134	
745.32052	384	1+
END IONS

###FS:    #m/z: 409.70970 #charge 2+
###MS: 3394
###MSMS: 3395
BEGIN IONS
TITLE=Cmpd 129, +MS2(409.7097), 23.4eV, 29.3min #3395
RTINSECONDS=1756.56
SCANS=3394-3395
PEPMASS=409.70970	227200
CHARGE=2+
167.37898	110	
201.13053	86	
202.12327	84	
205.05661	112	
209.09583	90	
216.09234	190	
217.08234	208	
220.14307	100	
223.09198	68	
225.10157	128	
226.11567	442	
227.13603	70	
228.11547	102	
229.11995	246	
231.20741	252	1+
234.11691	70	
238.08584	144	
239.10061	78	
240.12835	384	
241.13859	202	
242.11144	88	
242.97278	78	
243.09065	166	
244.12217	810	1+
247.12043	76	
254.99287	78	
256.11797	94	
256.15245	74	
257.12371	146	
258.13670	132	
264.14888	82	
268.16782	98	
269.13160	116	
270.09660	106	
270.14455	84	
272.11831	156	
273.16450	98	
274.10735	92	
275.95792	84	
279.04755	100	
280.12793	74	
280.19691	116	
282.10331	68	
282.15912	126	
282.19051	112	
282.98190	98	
284.14969	96	
285.28439	102	
286.14956	102	
287.12834	84	
288.15196	104	
291.13787	74	
293.11676	82	
297.15445	214	
299.12771	252	
309.15049	72	
311.11602	106	
311.15836	100	
312.13774	74	
315.16437	82	
318.89154	100	
322.17252	72	
326.13503	100	
327.12196	132	
327.16417	76	
328.16676	106	
329.17813	70	
329.20319	78	
330.21111	196	
335.06867	96	
336.96462	72	
337.14314	172	
337.17518	122	
337.95277	80	
339.19078	114	
340.00266	88	
340.19235	164	
341.17173	94	
345.16442	220	
345.21311	86	
346.19792	88	
352.22224	82	
354.23392	84	
355.16527	342	
356.21401	88	
357.20642	594	1+
361.10253	90	
364.15899	148	
369.14183	84	
372.18178	100	
372.86999	78	
373.16453	324	1+
373.45719	100	
374.86472	72	
375.21641	76	
376.25929	74	
383.04998	112	
383.18289	86	
386.21753	102	
388.20313	158	
389.25248	114	
392.88585	120	
397.18103	74	
398.19205	70	
399.22525	92	
407.24735	94	
410.20380	100	
414.21919	86	
416.21731	184	
424.17591	72	
427.17814	110	
428.27468	114	
437.21550	86	
440.25322	72	
442.19608	112	
443.16818	104	
448.19664	96	
451.23690	90	
455.25628	74	
456.22450	72	
458.25411	152	
460.19548	618	
460.26979	166	
461.20202	672	
463.22535	86	
468.22688	84	
469.21080	70	
470.17450	128	
473.23197	90	
474.28958	302	
475.24277	92	
484.25628	98	
486.25318	82	
487.24238	78	
498.26126	88	
505.27143	84	
510.19539	74	
510.24746	68	
527.19711	104	
530.29058	86	
543.22917	176	
545.27648	614	1+
553.21376	84	
555.26561	76	
569.27807	84	
570.24108	224	1+
573.26995	532	
574.30146	118	
575.28368	78	
586.31304	94	
588.26400	234	
589.25295	240	
603.32433	348	1+
656.31760	92	
685.31047	92	
702.32689	96	
728.24821	74	
END IONS

###FS:    #m/z: 409.70947 #charge 2+
###MS: 3397
###MSMS: 3398
BEGIN IONS
TITLE=Cmpd 130, +MS2(409.7095), 23.4eV, 29.3min #3398
RTINSECONDS=1757.69
SCANS=3397-3398
PEPMASS=409.70947	237156
CHARGE=2+
199.06503	92	
200.07758	76	
201.13234	50	
203.11234	100	
217.10585	76	
218.07926	194	
222.12770	86	
223.11404	44	
224.10165	62	
226.11358	338	1+
229.12986	126	
231.04849	46	
236.10583	100	
238.11590	52	
240.11894	104	
240.15173	154	
241.09830	116	
242.14664	100	
243.09302	56	
244.13298	290	
244.18685	76	
245.12144	74	
254.10465	110	
256.08050	90	
257.14855	108	
258.14178	56	
261.14449	112	
261.18235	98	
261.52495	74	
262.12921	102	
263.14714	106	
266.17468	82	
267.12236	82	
272.11241	42	
272.14739	74	
273.02291	96	
280.66008	60	
282.05569	60	
282.14502	198	
286.10362	124	
286.18203	74	
286.34906	100	
287.06524	50	
288.00865	76	
295.12490	70	
298.09657	90	
299.13940	108	
300.16076	172	
302.98593	56	
310.17834	74	
313.16377	106	
313.23308	100	
317.20489	60	
326.19729	80	
327.11555	74	
327.16168	308	
328.66751	62	
329.20825	132	
330.14383	76	
330.21932	60	
337.15171	66	
338.95723	96	
339.13906	78	
342.07984	108	
343.21151	100	
345.12687	118	
345.16860	244	
345.21011	68	
349.01519	82	
352.19637	70	
355.14826	342	
356.18600	56	
357.14118	58	
357.20438	488	1+
358.05508	58	
366.33275	110	
367.12570	120	
368.14905	56	
368.87044	100	
370.13758	68	
373.16146	118	
374.17410	58	
383.14298	100	
384.18562	108	
385.20596	80	
387.01655	92	
388.23742	104	
389.16323	114	
390.83853	68	
391.12979	48	
396.21559	78	
399.19966	74	
404.09315	44	
407.16652	92	
414.25466	66	
415.19149	108	
424.18558	110	
427.16775	50	
427.20872	80	
429.23131	110	
430.18466	74	
438.21173	76	
439.25119	98	
440.20559	78	
440.24372	158	
442.20255	100	
443.19988	72	
455.21728	100	
458.24639	84	
460.19986	1062	1+
460.34617	52	
467.18298	48	
470.19686	122	
471.17499	96	
473.24864	110	
474.28772	128	
475.26736	90	
475.31252	50	
478.22964	72	
478.90963	40	
479.25904	50	
486.21852	68	
487.19198	52	
488.14228	82	
509.18715	82	
514.75372	56	
520.24380	78	
522.26371	62	
527.26251	100	
528.23988	64	
529.15352	96	
531.25829	56	
532.24060	82	
534.21029	102	
545.27720	500	1+
552.22685	66	
570.23143	76	
573.27277	126	
573.55083	76	
588.26573	410	1+
590.30780	68	
598.29685	56	
599.29356	62	
600.31485	46	
605.32572	62	
617.31157	76	
632.39476	84	
633.35256	92	
644.31193	140	
655.32842	48	
673.44325	66	
685.12492	82	
690.35698	190	1+
690.50389	80	
701.36749	72	
702.50140	72	
END IONS

###FS:    #m/z: 409.70990 #charge 2+
###MS: 3399
###MSMS: 3400
BEGIN IONS
TITLE=Cmpd 131, +MS2(409.7099), 23.4eV, 29.3min #3400
RTINSECONDS=1758.3
SCANS=3399-3400
PEPMASS=409.70990	236792
CHARGE=2+
162.55585	146	
194.13210	148	
199.07270	88	
201.12924	92	
209.08386	70	
213.07590	88	
216.09602	438	
217.07991	352	
219.16759	102	
226.12131	198	
227.10991	230	
231.16562	192	
238.07779	84	
239.08973	100	
239.12856	116	
240.13254	1330	1+
240.19448	78	
243.09795	176	
244.08306	160	
244.12279	506	1+
244.16290	268	
254.10952	186	
254.16727	104	
255.09358	116	
255.14931	94	
256.11159	184	
257.14114	482	1+
258.14664	306	1+
261.14843	100	
266.14319	132	
268.15036	78	
270.11069	92	
272.12874	288	
273.14897	76	
274.09914	118	
274.14323	90	
280.08717	118	
280.12289	162	
282.13347	100	
282.33253	124	
285.13456	144	
286.13639	164	
287.16701	78	
291.14789	152	
292.13127	132	
292.16975	90	
297.16364	102	
299.13115	318	
300.13505	162	
303.88635	84	
309.11592	98	
309.14973	134	
310.15409	70	
312.08470	76	
313.11207	118	
318.91912	94	
327.12173	272	
327.16754	122	
328.15399	276	
329.11450	90	
329.17110	122	
329.20904	292	1+
329.35285	86	
331.11895	88	
336.90830	116	
337.02826	78	
337.14272	130	
338.14227	94	
339.11732	80	
339.20387	170	
342.15113	94	
345.17128	324	
346.17998	178	
351.16696	118	
354.17460	94	
355.14661	248	
357.19669	84	
358.20307	180	
367.14709	74	
368.88204	124	
373.17028	450	1+
374.20305	74	
379.12357	88	
383.16189	78	
386.19823	222	1+
391.79563	84	
395.20653	94	
396.21065	78	
396.25049	74	
401.16977	72	
407.16828	162	
408.20745	94	
409.21391	76	
410.16045	88	
410.24184	84	
411.20748	82	
414.19272	90	
415.21959	80	
418.16694	96	
418.24642	96	
419.17150	84	
424.20175	70	
425.35049	80	
426.20079	148	
426.29837	102	
430.25573	74	
432.24888	98	
440.24157	78	
442.18639	438	1+
444.16446	78	
445.18087	88	
456.20963	104	
458.25431	302	
459.28805	86	
460.19859	1206	1+
468.22400	74	
473.20779	106	
474.29190	84	
475.30214	78	
477.22409	110	
478.21429	134	
483.27836	74	
486.25854	108	
486.32241	108	
496.22348	80	
502.22411	124	
504.25594	70	
513.22427	98	
514.23934	176	
516.28328	114	
519.23177	70	
524.23429	72	
528.24211	90	
531.24145	112	
532.21537	76	
534.28897	76	
538.28888	80	
545.29286	128	
545.39756	84	
546.01082	82	
546.31357	76	
550.22921	94	
553.23347	78	
560.25884	94	
564.25747	76	
570.25179	96	
570.31164	100	
573.28122	544	1+
585.31000	76	
585.50738	74	
588.25773	402	1+
589.33868	78	
598.31017	104	
634.28594	70	
649.28027	88	
652.33537	72	
673.36503	98	
683.30370	82	
683.35394	100	
690.35325	88	
691.36203	136	
END IONS

###FS:    #m/z: 409.71029 #charge 2+
###MS: 3402
###MSMS: 3403
BEGIN IONS
TITLE=Cmpd 132, +MS2(409.7103), 23.4eV, 29.3min #3403
RTINSECONDS=1759.46
SCANS=3402-3403
PEPMASS=409.71029	243878
CHARGE=2+
209.09619	60	
213.11501	82	
217.09562	114	
217.19667	88	
221.08334	124	
221.11426	78	
222.11367	150	
223.07587	96	
223.11273	138	
224.09172	136	
225.07695	124	
226.11362	570	1+
228.14024	100	
231.16518	106	
232.17924	126	
239.07299	78	
239.16052	86	
240.13054	788	1+
243.09391	146	
243.13410	80	
244.13264	668	1+
246.11982	154	
247.10935	146	
251.20757	78	
252.13809	104	
255.08122	76	
257.12234	160	
258.14108	290	
260.07480	98	
262.14088	68	
264.61720	72	
270.22108	96	
272.12475	196	
272.16033	106	
273.13896	88	
278.88148	86	
280.12417	126	
282.13115	90	
283.14652	148	
284.15954	62	
286.14126	122	
299.13997	100	
300.12611	80	
301.14619	70	
301.17776	88	
308.24281	96	
308.89715	86	
309.11814	102	
309.15089	78	
310.12136	78	
310.17107	94	
311.13629	72	
311.19177	100	
312.18849	100	
315.16012	124	
316.12010	74	
317.14499	98	
320.11079	104	
322.18276	74	
323.16408	74	
325.18176	88	
326.17231	82	
327.12667	322	
327.43978	62	
328.23838	98	
329.21007	284	
331.12913	66	
336.91648	108	
337.14363	96	
338.00085	76	
338.12646	224	
339.20090	62	
345.13934	140	
345.17887	188	
346.17072	106	
348.87831	114	
355.15144	198	
356.16367	100	
357.20415	212	
362.20302	70	
363.11705	58	
369.09542	82	
371.24944	76	
378.17636	98	
381.14096	68	
382.17153	62	
386.22568	74	
392.22043	110	
393.85585	86	
394.17973	188	
394.24206	68	
395.22421	66	
398.23423	66	
401.16577	80	
402.16026	72	
406.16683	86	
407.15807	246	
410.10869	96	
410.16035	86	
411.23119	70	
413.25817	80	
414.19185	68	
422.19394	106	
424.17882	172	
425.14410	120	
434.18083	90	
442.18195	252	
443.25611	110	
444.25061	98	
445.44073	64	
455.23847	120	
456.25838	66	
456.35956	88	
459.07285	108	
459.62067	114	
460.20122	888	1+
460.43159	88	
469.23489	190	
470.17282	156	
473.23206	150	
474.27973	86	
474.32874	76	
474.37923	76	
475.33791	142	
487.25360	76	
487.45863	60	
509.24112	122	
510.29019	74	
513.22335	84	
516.26346	76	
526.30040	80	
527.25669	78	
528.25268	86	
537.26134	80	
545.29983	232	
546.27724	68	
552.25262	94	
556.25409	226	
558.52748	58	
567.29482	68	
570.24357	82	
572.30151	76	
572.39432	64	
573.28279	366	1+
573.46497	60	
586.34023	82	
588.25239	470	1+
589.24577	292	1+
589.33900	92	
603.31815	96	
615.27123	90	
633.39126	74	
654.33498	128	1+
672.38361	84	
684.35505	82	
690.36682	194	
701.33561	120	1+
702.39565	68	
715.42094	130	1+
728.13274	72	
745.33005	380	1+
END IONS

###FS:    #m/z: 409.71050 #charge 2+
###MS: 3404
###MSMS: 3405
BEGIN IONS
TITLE=Cmpd 133, +MS2(409.7105), 23.4eV, 29.3min #3405
RTINSECONDS=1760.09
SCANS=3404-3405
PEPMASS=409.71050	240262
CHARGE=2+
180.52747	88	
199.07343	102	
201.11533	104	
210.08771	74	
211.12027	72	
212.09919	76	
212.13017	102	
216.09706	330	
217.08055	336	
217.12254	260	
217.17284	76	
218.10359	82	
221.12540	74	
222.12438	102	
223.11490	82	
226.11405	446	
227.09587	150	
228.09626	98	
229.13335	98	
231.12765	136	
231.16586	90	
233.14453	84	
240.13195	874	1+
241.07375	88	
242.16447	100	
243.09715	126	
244.12456	1254	1+
244.17466	74	
244.42938	90	
247.15516	78	
252.12397	114	
253.05619	100	
254.13024	98	
256.10538	94	
257.11492	98	
258.13890	180	
261.15269	168	
266.15882	84	
270.10704	224	1+
273.13419	98	
274.09938	98	
276.14968	82	
281.12378	136	
282.09504	72	
283.15426	152	
285.14667	108	
291.34414	82	
294.22757	114	
297.16306	78	
298.18473	114	
299.12880	106	
299.80859	74	
300.15594	140	
301.17868	90	
305.10551	94	
305.27596	84	
308.18293	74	
308.91085	104	
310.13382	82	
310.35795	90	
312.19171	90	
313.13571	86	
314.08964	74	
316.13766	124	
319.68933	150	
322.22003	72	
327.12863	342	
327.15892	628	1+
327.26431	150	
328.16278	388	1+
329.21264	412	
331.11379	74	
333.17627	86	
336.13627	108	
337.14396	130	
337.90577	94	
338.14894	80	
341.17583	92	
343.19576	78	
345.13163	212	
345.16911	632	1+
346.89388	128	
347.34421	106	
353.16744	106	
355.16474	284	
357.20877	626	1+
362.17679	110	
365.13728	106	
372.19435	82	
373.16721	418	1+
374.33138	92	
377.14737	72	
382.15647	72	
386.19656	90	
386.87275	88	
389.20870	268	1+
393.03222	82	
397.16432	162	
401.16303	126	
402.15913	96	
406.16580	84	
408.22444	134	
409.40104	124	
410.21973	198	
410.27321	108	
412.16902	96	
414.20129	92	
420.18847	90	
422.22330	114	
424.18059	282	1+
424.26306	78	
428.29692	92	
430.24433	72	
433.18412	124	
434.15753	72	
437.21085	80	
438.18466	72	
441.21011	82	
442.18998	296	1+
445.18697	106	
455.22286	118	
458.25150	90	
460.19575	2394	1+
465.19324	86	
468.24261	150	
469.23975	94	
470.17530	174	
472.23762	82	
474.27997	514	1+
474.33333	142	
475.32614	102	
477.23365	88	
484.26292	92	
487.24879	110	
489.19126	84	
491.23959	100	
495.19311	86	
498.25189	208	
502.21329	100	
509.25901	78	
510.26717	108	
514.24548	152	1+
516.27577	72	
523.34543	86	
525.25292	82	
528.26156	180	
531.23560	128	
532.23274	88	
539.31455	80	
542.24347	80	
545.27407	258	1+
546.34834	142	
553.28387	78	
555.29723	76	
559.74314	88	
565.26995	76	
570.24542	178	
573.29759	438	1+
573.48232	96	
588.24738	458	1+
588.30070	186	
603.32263	114	
624.31069	78	
637.02481	74	
637.31809	78	
644.30929	108	1+
667.34278	82	
672.33830	228	1+
675.34431	96	
690.35270	170	1+
END IONS

###FS:    #m/z: 409.70998 #charge 2+
###MS: 3406
###MSMS: 3407
BEGIN IONS
TITLE=Cmpd 134, +MS2(409.7100), 23.4eV, 29.3min #3407
RTINSECONDS=1760.72
SCANS=3406-3407
PEPMASS=409.70998	246436
CHARGE=2+
199.10675	104	
201.14879	104	
209.08775	322	1+
211.09925	116	
212.11877	102	
213.12930	102	
213.21369	92	
217.07422	104	
217.11540	122	
217.14634	154	
218.14552	208	
220.13935	100	
222.11520	124	
223.09892	128	
225.07734	62	
226.12395	380	
227.10643	410	
229.12275	178	
229.16108	90	
229.20114	68	
231.07284	98	
231.16737	310	
234.11317	138	
234.18495	114	
238.14366	84	
239.11910	150	
240.09032	102	
240.13626	414	
240.20954	106	
242.14941	124	
243.09626	298	
244.12669	580	1+
244.17613	82	
244.20834	74	
254.11092	72	
254.13944	88	
257.11444	106	
257.22473	84	
258.13382	166	
258.16563	160	
258.92438	96	
260.10573	82	
262.29874	66	
266.14764	106	
272.12558	116	
274.09961	84	
280.12232	62	
282.13508	116	
286.12879	102	
287.15915	82	
295.10708	126	
296.11905	70	
299.12709	114	
299.26382	120	
309.11056	96	
309.17980	104	
311.11308	118	
311.19558	92	
313.20935	78	
317.14028	80	
322.12919	108	
324.18793	110	
325.18450	92	
326.12909	82	
327.13064	186	
327.16412	302	1+
329.14162	84	
329.21153	230	
336.89889	170	
337.16205	66	
338.14137	74	
338.17192	98	
339.19023	126	
343.23660	156	
345.17150	186	
346.14127	72	
346.20574	124	
347.15960	70	
349.16675	164	
354.17177	76	
355.16314	332	
355.23482	90	
356.15763	178	
357.09851	78	
357.20019	352	1+
362.16517	128	
368.16260	86	
368.89022	76	
369.17690	62	
371.22893	218	
372.20738	88	
373.15827	572	1+
376.23850	68	
380.17050	66	
383.14927	160	
383.20766	62	
385.19941	116	
388.21070	72	
388.24848	118	
394.13511	82	
398.21419	112	
399.22426	232	1+
402.20766	94	
404.15154	102	
410.14945	112	
412.17725	146	
414.23986	84	
416.21996	62	
424.17695	74	
425.18185	104	
432.25736	80	
434.25193	94	
440.18581	64	
440.25200	78	
442.19436	462	1+
453.25137	86	
455.22249	72	
459.24689	152	
460.19721	1662	1+
460.29604	66	
461.25277	102	
461.29823	84	
468.25826	110	
470.19868	158	
473.12753	176	1+
473.28095	88	
474.28911	220	
475.28655	306	
478.26491	64	
480.22011	80	
482.22582	70	
483.25180	86	
487.25663	112	
488.25092	74	
496.20544	98	
510.43927	140	
514.23676	144	
517.26696	82	
523.19994	64	
524.23415	86	
531.21984	184	
541.22243	108	
545.27656	348	1+
553.22721	74	
555.26155	80	
556.25077	82	
570.25311	318	1+
570.39447	76	
574.30433	82	
584.33451	66	
588.26570	446	1+
604.32710	138	
618.40220	76	
624.96031	108	
644.33018	74	
673.35846	88	
684.34728	96	
690.33302	74	
690.49174	84	
691.38754	94	
701.34380	74	
762.39221	86	
817.54512	136	1+
END IONS

###FS:    #m/z: 409.71007 #charge 2+
###MS: 3408
###MSMS: 3409
BEGIN IONS
TITLE=Cmpd 135, +MS2(409.7101), 23.4eV, 29.4min #3409
RTINSECONDS=1761.35
SCANS=3408-3409
PEPMASS=409.71007	245710
CHARGE=2+
198.08469	130	
201.12088	138	
201.17894	106	
202.13382	170	
209.09677	86	
213.08279	76	
215.12792	110	
216.09353	272	
217.07817	250	
217.19270	94	
221.16127	78	
222.12291	176	
222.25725	80	
223.10058	210	
225.08803	80	
226.11255	514	
226.25576	90	
227.10409	600	1+
230.12387	106	
233.17875	88	
240.13069	884	1+
242.14425	182	
243.09285	104	
244.12772	868	
245.07003	104	
245.23724	76	
248.12976	90	
253.13939	116	
254.11460	84	
254.20919	126	
257.12181	166	
257.16490	78	
257.21170	78	
258.14821	184	
259.14651	162	
263.09617	78	
264.12307	120	
268.11969	220	
269.15322	98	
270.16619	86	
274.14239	128	
274.99138	112	
278.10374	90	
280.13473	140	
281.13339	126	
282.13470	78	
284.14956	108	
286.13445	146	
289.24076	132	
291.14046	102	
294.17893	126	
296.97873	114	
298.16967	110	
299.12998	282	
299.16698	126	
304.21183	80	
305.16327	90	
307.16935	82	
308.12372	96	
310.15501	112	
311.21491	110	
312.15092	142	
312.20026	156	
313.14380	108	
315.13316	112	
316.15324	122	
317.13232	100	
326.08646	132	
326.16423	102	
327.12889	290	
327.19320	76	
328.15901	322	
328.89171	96	
331.20254	74	
336.91202	164	
337.13884	308	1+
337.17868	126	
339.18582	96	
340.17319	130	
345.17130	548	1+
345.22869	118	
346.28417	84	
355.15836	556	1+
357.21852	282	
358.20647	226	
366.18932	94	
369.15670	116	
370.21137	110	
372.16647	516	1+
374.21411	82	
376.26330	86	
383.16048	164	
383.21922	90	
384.14822	80	
385.20239	152	
390.12272	86	
392.05895	84	
393.16894	120	
398.19199	110	
399.19846	110	
400.23735	176	1+
402.14942	90	
407.17055	84	
409.16813	108	
409.37082	142	
410.27805	82	
410.96393	82	
411.10098	156	
417.20717	92	
417.24926	82	
424.19057	82	
432.23260	172	
438.44228	92	
439.17970	84	
440.24143	518	1+
441.91960	152	
442.18823	314	
443.19963	190	
444.83211	76	
449.25365	82	
452.18828	82	
453.22367	114	
457.23437	88	
457.27747	106	
459.21457	100	
460.19603	2120	1+
461.40701	98	
461.79050	82	
468.23566	124	
469.23951	94	
473.23470	162	
474.22710	146	
474.29153	214	
475.28109	152	
485.18596	78	
486.24936	108	
487.24422	128	
488.25106	78	
502.23543	92	
514.24311	348	
524.25278	102	
527.28692	100	
528.28305	80	
531.23882	84	
532.22896	138	
537.27306	96	
545.28974	386	1+
555.28855	82	
559.28896	84	
567.29890	84	
570.25467	242	1+
573.28107	446	
574.28349	386	
588.25172	938	1+
588.35777	100	
614.36460	92	
616.35214	90	
645.32014	98	
656.31885	82	
683.33192	80	
690.35146	306	1+
701.33924	126	
702.33986	82	
END IONS

###FS:    #m/z: 409.71014 #charge 2+
###MS: 3411
###MSMS: 3412
BEGIN IONS
TITLE=Cmpd 136, +MS2(409.7101), 23.4eV, 29.4min #3412
RTINSECONDS=1762.51
SCANS=3411-3412
PEPMASS=409.71014	253416
CHARGE=2+
201.13131	90	
206.14165	82	
209.09750	106	
214.90685	114	
216.10004	252	
216.18706	110	
217.08769	414	1+
222.12252	144	
223.12053	140	
225.09487	98	
226.12374	228	
227.11954	212	
228.09029	84	
228.13579	108	
229.11261	196	
229.14418	154	
230.11149	86	
231.17792	98	
232.17852	84	
233.14854	82	
234.10558	326	
240.13260	832	1+
242.10409	200	1+
242.15021	240	
244.13556	438	1+
244.23256	114	
246.14113	96	
251.14564	98	
252.23796	102	
253.08415	98	
254.09014	92	
257.11821	120	
258.15054	312	
262.17207	84	
266.11897	120	
270.10509	190	
272.11777	278	
272.16802	100	
278.12341	104	
280.13691	92	
282.15414	92	
283.29633	100	
284.14678	80	
287.19128	94	
288.16791	116	
289.16582	96	
298.09700	86	
299.12263	198	
301.11117	122	
306.97716	96	
308.20583	84	
309.11139	90	
309.14455	180	
311.20601	156	
314.12164	88	
314.46127	108	
317.10773	110	
318.14367	190	
318.60859	130	
321.13175	108	
321.17935	84	
324.23516	144	1+
325.21125	84	
327.12073	724	1+
327.16766	594	1+
327.23054	98	
328.21956	134	
329.15808	80	
329.21085	542	1+
336.91396	114	
339.19297	216	
340.20432	180	
341.14165	88	
344.16511	100	
345.17341	498	1+
349.88030	92	
353.18557	166	
355.16219	624	1+
355.79899	98	
357.02923	96	
357.21339	226	
358.21110	114	
359.21060	94	
365.13721	110	
368.16300	116	
370.19089	152	
371.23677	96	
372.19068	124	
373.16694	580	1+
373.25179	106	
380.14487	92	
381.17063	94	
381.50987	104	
383.14822	106	
384.18497	252	
385.18753	158	
386.17784	98	
389.14943	178	
389.24209	100	
391.18848	100	
395.20473	194	
397.18991	316	1+
398.16196	96	
398.24505	88	
401.16151	110	
401.22974	98	
406.15649	132	
407.15849	152	
409.15000	88	
409.24702	92	
412.89425	84	
414.24406	104	
415.21784	92	
416.18800	110	
417.23831	92	
424.16385	100	
434.25754	98	
437.23385	110	
440.25598	168	
442.19238	288	
443.19113	188	
446.18966	86	
455.23080	172	
456.21440	102	
457.26348	128	
458.25995	182	
460.19328	2806	1+
460.30482	108	
466.24659	114	
467.25241	102	
467.37564	122	
468.23985	166	
472.23794	82	
474.28752	842	1+
474.33567	126	
476.13826	92	
477.23594	96	
486.26435	190	
490.02795	90	
509.26072	126	
514.23787	174	
517.20579	104	
527.27065	168	
528.29870	166	
530.23538	326	1+
531.24082	250	1+
537.27465	96	
539.37965	94	
540.36390	86	
541.21263	92	
542.23617	146	
545.28841	578	1+
546.41082	102	
548.26968	92	
552.23939	84	
555.26310	272	
570.23738	354	1+
573.27946	634	1+
575.32147	88	
585.30889	110	
588.25658	1054	1+
588.53610	120	
603.32603	270	1+
616.30943	134	
620.34181	90	
644.31991	138	
683.31812	80	
690.34324	242	
691.40733	88	
692.34873	94	
702.34232	90	
817.70156	186	1+
END IONS

###FS:    #m/z: 409.70980 #charge 2+
###MS: 3414
###MSMS: 3415
BEGIN IONS
TITLE=Cmpd 137, +MS2(409.7098), 23.4eV, 29.4min #3415
RTINSECONDS=1763.68
SCANS=3414-3415
PEPMASS=409.70980	259854
CHARGE=2+
193.27982	98	
209.09086	280	
213.02979	132	
213.12922	120	
216.11920	88	
217.07569	358	
217.10778	96	
217.14617	100	
218.13842	90	
219.08907	88	
226.11379	582	1+
227.09438	88	
229.11802	194	
236.10028	72	
237.11877	96	
238.14278	96	
239.10797	136	
240.13669	514	
242.12338	84	
242.93763	130	
243.16953	80	
244.12765	1192	1+
244.18613	82	
244.25927	108	
245.09767	78	
247.11355	82	
250.13222	90	
252.13294	92	
255.12381	104	
256.12783	224	
257.13659	384	1+
258.14039	322	1+
264.63975	178	
268.13754	80	
268.19741	106	
269.10479	82	
269.14018	130	
270.10377	148	
270.16789	104	
272.12348	144	
274.09896	140	
276.12816	82	
277.12768	164	
278.07436	140	
281.17392	80	
282.10489	106	
282.15827	70	
285.07690	94	
287.14981	102	
288.11789	104	
292.13478	76	
295.13372	76	
299.13353	364	
300.25941	70	
301.25153	96	
310.12689	132	
311.21518	68	
312.12823	94	
312.18235	72	
315.85459	106	
316.91132	92	
323.13837	78	
323.82040	74	
327.11448	140	
327.16456	130	
328.13213	196	
328.21724	268	1+
328.84389	74	
329.15830	92	
335.08126	70	
336.91573	90	
337.15355	120	
338.16402	148	
339.20006	108	
340.15671	128	
343.24938	80	
345.13601	166	
345.17670	358	
355.15651	768	1+
357.20375	708	1+
368.14347	128	
369.18145	84	
371.22859	122	
372.17768	94	
373.16551	466	1+
373.24427	84	
374.88140	104	
375.23033	82	
380.87882	94	
382.85485	90	
383.14057	72	
384.91792	106	
385.20442	102	
392.93377	100	
394.15431	94	
394.20953	102	
395.23242	70	
396.18244	86	
397.16238	92	
398.19071	146	
399.18992	80	
400.24570	72	
409.17258	80	
414.21106	106	
416.20841	74	
422.23514	110	
424.19249	240	1+
425.14370	196	
428.24856	80	
430.09222	72	
431.24138	72	
433.26201	100	
434.21127	122	
436.20175	82	
440.21392	104	
441.24386	68	
442.19735	284	1+
444.24003	82	
454.21518	78	
455.26829	72	
456.22069	90	
458.27035	120	
458.31866	70	
460.19650	1992	1+
461.26987	110	
468.28410	86	
468.54790	120	
470.17102	74	
471.20417	88	
472.22975	322	1+
474.28905	534	1+
477.21529	108	
478.20874	92	
486.23790	250	
487.30977	80	
493.23768	74	
494.27147	90	
513.20632	78	
514.31262	68	
515.24209	94	
519.23201	88	
527.26915	150	
531.23322	294	
531.31762	100	
534.22233	78	
545.29821	294	1+
545.41137	68	
555.27887	76	
558.27296	76	
563.32805	74	
570.24234	316	1+
573.27524	394	1+
579.58493	78	
588.25326	758	1+
588.34218	474	1+
603.31604	104	
603.35291	130	
617.31891	102	
617.41602	108	
627.39409	70	
645.35211	80	
672.35829	92	
683.34026	146	1+
690.35009	126	
691.37357	84	
691.59444	82	
701.32421	86	
702.35382	118	
719.61387	78	
END IONS

###FS:    #m/z: 409.71028 #charge 2+
###MS: 3416
###MSMS: 3417
BEGIN IONS
TITLE=Cmpd 138, +MS2(409.7103), 23.4eV, 29.4min #3417
RTINSECONDS=1764.31
SCANS=3416-3417
PEPMASS=409.71028	262314
CHARGE=2+
209.09229	126	
210.09544	106	
212.11014	150	
213.07986	70	
215.14159	98	
216.09702	226	
217.08444	156	
217.14273	100	
222.11922	72	
223.07105	142	
223.12239	84	
225.09504	170	
226.11632	272	
227.10237	64	
229.11821	136	
229.14757	74	
230.12309	102	
231.17583	104	
234.10378	86	
235.10535	106	
240.13189	700	1+
242.10943	142	
243.26073	104	
244.12653	710	1+
247.13740	82	
250.11578	94	
250.20944	66	
252.15047	74	
253.04742	100	
254.10977	126	
256.11752	102	
257.12007	244	
258.15443	68	
258.21421	102	
261.14955	94	
265.12729	122	
266.15761	82	
268.12185	134	
269.00593	102	
271.10406	86	
272.12274	184	
272.16244	68	
277.10301	130	
281.12177	252	1+
284.14962	64	
285.18324	90	
286.18579	116	
286.27320	94	
292.17752	82	
294.17797	74	
295.17007	74	
298.13415	96	
299.13372	108	
300.16691	72	
302.17723	72	
305.11464	102	
308.88917	80	
310.14040	106	
311.12269	98	
318.89995	114	
327.16134	452	1+
329.21153	484	1+
329.28602	80	
334.18798	84	
336.92310	166	
337.12779	298	1+
339.17066	98	
340.19346	74	
342.22467	74	
345.13339	312	1+
345.17281	290	
346.18683	180	
355.15847	198	
356.14441	146	
357.21139	376	
357.73312	162	
359.22350	112	
362.15108	94	
364.19642	146	
370.15168	134	
370.20463	156	
371.11153	98	
371.18848	114	
373.16447	566	1+
373.23090	76	
374.22280	110	
375.17427	104	
375.27617	92	
383.18799	92	
384.17699	152	
385.19813	148	
386.20654	70	
388.20502	182	
395.21348	176	
398.19901	88	
406.14860	96	
406.20962	76	
408.91773	106	
409.16728	92	
409.38983	80	
410.16447	110	
410.22935	70	
411.21024	78	
413.20908	76	
414.21289	66	
419.21355	84	
424.16746	84	
424.21062	72	
426.27210	98	
427.18178	122	
428.26539	170	
432.25055	96	
440.23602	98	
442.19033	470	1+
444.18607	146	
455.22645	74	
456.22086	76	
457.28099	68	
458.25786	96	
459.77270	98	
460.19132	924	
461.20684	758	
468.20464	84	
468.24697	144	
470.27587	114	
473.23706	168	
474.29167	244	
474.36199	68	
475.28792	98	
477.22519	88	
477.37539	80	
484.19844	74	
485.25840	120	
486.25391	198	
488.76224	72	
499.20540	68	
506.82550	82	
513.24875	66	
516.91837	82	
528.26837	158	
531.23810	70	
532.22623	72	
538.25941	100	
541.23053	66	
545.28367	134	
546.28083	86	
567.25063	100	
570.24818	100	
571.24253	196	
571.32266	82	
573.28890	116	
573.38273	96	
574.29460	198	
576.26674	68	
588.24899	672	1+
590.29568	74	
603.33207	74	
626.29434	72	
629.34903	128	
672.90463	130	
END IONS

###FS:    #m/z: 409.70975 #charge 2+
###MS: 3419
###MSMS: 3420
BEGIN IONS
TITLE=Cmpd 139, +MS2(409.7097), 23.4eV, 29.4min #3420
RTINSECONDS=1765.46
SCANS=3419-3420
PEPMASS=409.70975	270068
CHARGE=2+
201.11556	72	
208.12540	80	
209.09665	96	
212.08860	120	
213.16688	120	
215.13129	118	
216.09472	248	
217.09621	274	
222.12279	104	
223.10542	146	
226.11525	256	
226.13940	186	
227.06289	90	
227.11205	174	
227.12518	162	
228.09226	106	
229.11543	318	
231.16038	164	
232.18299	88	
236.13449	66	
240.12977	1284	1+
242.13474	112	
243.11511	204	
244.12460	758	1+
244.21613	94	
246.17356	60	
253.16836	150	
254.12267	106	
255.15280	104	
257.12549	102	
258.15001	326	
259.12769	96	
265.12680	100	
267.14515	78	
268.13424	138	
280.12261	76	
282.10365	74	
284.12275	62	
286.13766	164	
287.12416	98	
290.10889	120	
291.14207	90	
293.10820	100	
294.13901	70	
294.17471	72	
296.07864	66	
296.17300	72	
299.13943	208	
302.41076	100	
303.20555	90	
309.11176	202	
309.14919	140	
310.12629	142	
311.20110	82	
312.13282	82	
312.18244	182	
319.00431	100	
320.13936	82	
323.20065	68	
325.91072	76	
326.19622	124	
327.12161	78	
327.15870	102	
328.15442	110	
329.20938	478	1+
329.25637	80	
332.87909	84	
337.04630	98	
338.15409	140	
339.19537	180	
340.19216	102	
341.17098	84	
342.16183	86	
345.17159	492	1+
354.15998	68	
355.21541	86	
356.15888	184	
357.16363	72	
357.20365	374	
357.26485	66	
362.14197	88	
362.20185	76	
364.21797	112	
365.16570	70	
368.87030	90	
370.16771	106	
372.91505	80	
373.16844	238	1+
375.22571	82	
376.07489	66	
383.20378	78	
384.07862	86	
385.18123	64	
385.26320	82	
391.11402	74	
392.87089	104	
394.15789	100	
397.16351	202	
399.20068	82	
400.20287	108	
401.15979	70	
406.16336	74	
406.19729	90	
408.14944	76	
409.13526	106	
409.38378	82	
410.20217	112	
411.88709	84	
413.23227	158	
415.22507	74	
416.22943	70	
417.21799	64	
422.20483	88	
426.16406	74	
434.18015	60	
440.24008	94	
442.18604	128	
451.25737	114	
453.17289	68	
455.20845	86	
457.20592	76	
458.24991	368	1+
460.19354	1512	1+
467.18884	72	
468.23508	78	
469.22404	70	
473.23491	86	
473.39763	70	
474.28743	490	1+
480.24375	74	
486.24104	158	
487.25044	64	
490.12720	64	
491.24552	68	
502.21894	72	
504.24838	184	1+
513.21890	64	
514.23616	60	
521.33413	64	
527.26474	78	
527.34244	76	
528.30840	96	
531.22570	92	
532.20848	78	
535.26441	94	
535.38072	76	
537.25839	68	
545.28004	112	
546.28704	270	
553.21804	128	
560.26472	62	
567.29916	126	1+
570.24196	208	1+
573.27253	260	1+
575.26888	82	
588.25813	644	1+
592.12168	70	
603.32235	222	
673.34578	66	
673.42889	72	
675.32605	102	
683.32548	94	
690.34881	190	1+
702.45804	84	
END IONS

###FS:    #m/z: 409.70964 #charge 2+
###MS: 3422
###MSMS: 3423
BEGIN IONS
TITLE=Cmpd 140, +MS2(409.7096), 23.4eV, 29.4min #3423
RTINSECONDS=1766.61
SCANS=3422-3423
PEPMASS=409.70964	270272
CHARGE=2+
201.14127	72	
203.07681	76	
209.09161	182	
213.11788	78	
214.08512	132	
215.13427	82	
216.09499	338	1+
216.16131	112	
222.11922	286	
226.11475	1076	1+
228.11010	186	
229.11287	290	
231.16575	178	
233.12058	98	
234.10601	196	
235.08917	92	
240.03937	90	
240.13143	756	
241.11366	164	
243.09414	182	
244.13593	468	1+
244.21737	142	
245.15931	66	
254.10443	108	
254.90567	124	
257.12162	192	
257.15849	136	
258.14506	232	
259.15706	102	
261.14374	312	
261.18526	88	
262.17691	66	
264.09392	82	
264.13968	74	
266.14971	92	
267.12645	102	
269.13041	62	
270.11033	112	
271.13775	74	
272.11556	84	
274.14761	138	
275.16027	108	
281.13211	132	
283.15036	72	
284.95296	62	
285.15983	84	
288.13906	76	
291.14224	98	
292.11995	110	
293.12657	72	
294.17522	222	1+
297.14108	104	
298.07952	130	
298.14807	82	
299.12597	68	
299.20033	78	
299.32703	102	
300.16382	174	
301.17996	92	
309.11245	100	
309.14983	256	1+
311.88639	106	
314.11276	92	
316.14836	114	
317.13949	112	
318.16493	86	
322.16724	80	
327.13016	226	
327.15740	278	
327.28775	90	
328.17742	74	
329.21264	220	
329.26339	76	
331.13001	78	
332.90735	76	
337.14078	180	
338.92927	80	
339.14274	86	
340.17685	66	
340.21160	86	
344.35531	88	
345.17595	402	1+
346.32322	88	
348.10812	68	
353.20221	86	
354.16569	68	
355.16252	344	1+
356.13959	72	
357.21244	168	
358.22077	76	
363.23202	90	
366.92104	92	
367.12696	70	
369.18244	100	
372.18417	74	
373.15863	520	1+
374.11930	94	
374.81871	78	
381.18814	192	
383.15672	110	
384.19641	156	
385.19071	90	
386.85709	84	
393.21596	70	
401.14881	74	
402.17507	96	
408.27041	70	
409.11908	120	
409.22048	92	
410.22611	76	
410.28767	88	
413.19269	138	
424.16963	64	
424.31115	122	
429.12283	78	
434.25587	84	
436.21807	66	
440.16957	98	
440.26187	62	
441.24461	78	
442.18276	240	
442.23563	192	
443.18256	104	
444.19046	94	
444.29660	72	
456.30307	100	
458.24191	72	
460.19454	1554	1+
460.24822	150	
460.28404	144	
460.34019	118	
465.21591	92	
467.22823	98	
468.23911	84	
473.21539	140	
473.28085	70	
474.29256	348	1+
483.20047	62	
485.26353	102	
501.31126	64	
513.21716	88	
516.25815	98	
517.27048	86	
526.92010	62	
528.26722	90	
532.24347	86	
532.30328	78	
537.26138	76	
544.27360	434	1+
545.27802	338	1+
547.30035	84	
552.23083	298	1+
559.25472	102	
566.31266	100	
570.24738	140	
573.28004	508	1+
573.64109	92	
576.24171	100	
588.25898	432	1+
591.29763	78	
603.32279	98	
604.33105	98	
615.32322	78	
619.30212	70	
728.36064	72	
END IONS

###FS:    #m/z: 409.71008 #charge 2+
###MS: 3427
###MSMS: 3428
BEGIN IONS
TITLE=Cmpd 141, +MS2(409.7101), 23.4eV, 29.5min #3428
RTINSECONDS=1768.79
SCANS=3427-3428
PEPMASS=409.71008	288556
CHARGE=2+
206.07591	80	
209.10716	112	
212.10158	66	
213.14427	64	
216.11036	62	
217.08827	94	
218.09109	80	
223.10792	58	
224.13148	112	
226.07102	80	
226.10913	268	1+
226.17654	132	
227.16935	82	
228.13119	80	
229.11586	230	
230.11227	156	
234.10499	216	
238.14278	68	
239.60045	58	
240.09915	122	
240.13313	338	
240.19107	62	
241.16258	104	
243.09294	58	
244.13074	382	1+
245.10654	92	
245.16881	134	
252.09082	94	
256.12409	98	
257.12627	66	
257.16668	88	
257.44058	86	
258.13949	492	1+
260.00818	88	
262.15276	56	
265.09212	68	
268.99828	94	
270.11004	102	
272.12114	82	
272.14918	74	
275.17339	136	
279.10461	98	
280.14549	62	
284.08352	86	
284.11359	116	
284.18486	72	
286.13754	76	
287.13598	90	
290.89683	62	
292.03006	132	
292.11946	146	
293.94885	108	
298.16584	90	
299.12703	408	
301.15511	106	
309.14947	166	
309.95637	58	
311.15631	80	
314.00360	90	
316.15005	80	
317.14322	68	
319.13115	86	
320.14048	58	
324.12621	118	
326.20651	72	
327.15818	158	
328.13401	198	
328.97633	56	
329.17981	74	
329.21773	176	1+
336.93951	70	
337.14291	192	
338.13956	156	
340.15354	100	
340.25968	74	
344.86794	72	
345.17508	286	
346.15619	60	
354.16552	82	
355.15629	206	
357.20133	316	1+
358.23379	76	
367.18670	68	
368.14399	92	
368.86878	56	
372.19009	88	
372.27675	88	
373.16678	412	
373.22368	82	
374.90472	70	
380.14109	58	
381.25329	92	
381.85358	78	
382.90574	84	
383.14239	90	
385.20648	150	
385.25314	144	
386.15057	78	
386.19699	112	
394.17452	58	
395.16072	70	
399.20030	120	
401.16163	264	
401.27945	60	
409.32636	110	
410.21392	68	
411.09915	72	
411.18368	82	
412.24300	68	
417.24302	78	
418.20514	56	
421.37323	58	
424.18296	178	
427.24163	84	
428.23613	54	
440.24786	92	
441.21852	100	
442.18704	122	
442.24759	94	
455.22792	132	
456.21992	78	
457.23131	76	
458.24119	170	
460.19716	1352	1+
465.19356	88	
467.23042	238	1+
473.21954	84	
473.30480	70	
474.28256	206	
475.30134	102	
477.21790	138	
484.26659	102	
486.26867	106	
515.23667	82	
516.26223	102	
531.25598	158	
540.21152	120	
545.31664	186	
546.28568	116	
547.30608	68	
553.21971	102	
555.27309	154	
556.25914	94	
570.24411	82	
571.24698	124	
571.32869	90	
573.28719	214	
588.25394	492	1+
588.32578	72	
589.30164	92	
603.35758	58	
645.31252	56	
656.33863	86	
672.36624	114	
673.35639	280	1+
675.32412	102	
691.00862	62	
702.34536	210	
762.93693	92	
END IONS

###FS:    #m/z: 409.71056 #charge 2+
###MS: 3430
###MSMS: 3431
BEGIN IONS
TITLE=Cmpd 142, +MS2(409.7106), 23.4eV, 29.5min #3431
RTINSECONDS=1769.92
SCANS=3430-3431
PEPMASS=409.71056	286336
CHARGE=2+
209.09517	108	
211.14366	104	
212.09420	84	
214.11601	74	
215.16989	116	
216.09650	320	
217.08067	504	1+
222.12429	80	
222.17178	70	
223.10759	62	
226.08972	212	
226.11214	656	1+
227.11383	394	1+
229.11524	184	
231.16175	188	
231.20316	72	
232.18036	82	
234.09841	126	
234.16097	86	
235.10143	80	
240.09615	136	
240.14160	290	
240.20285	122	
241.13029	64	
242.13489	214	
243.11647	102	
244.13051	634	1+
244.46081	104	
247.14170	78	
252.13368	104	
254.11361	74	
254.16278	82	
255.10643	90	
256.09140	76	
257.12022	78	
258.13856	528	1+
261.14797	74	
264.13872	98	
268.11986	74	
269.10463	108	
272.14754	102	
278.99427	90	
281.04640	126	
281.13503	82	
283.13243	84	
283.16280	108	
284.16796	74	
286.14047	94	
288.13559	94	
297.12679	74	
302.16769	68	
303.20696	70	
309.15971	148	
310.09818	66	
310.22863	92	
311.12609	100	
312.19613	130	
313.16692	132	
315.07229	72	
317.13698	252	
318.96503	102	
319.14739	118	
326.17254	108	
326.21505	88	
327.12432	560	
327.15694	556	1+
329.21156	128	
329.32078	92	
330.93242	94	
331.21927	92	
332.62440	80	
337.14797	136	
337.92513	74	
338.15112	84	
340.19509	106	
344.15020	98	
345.13065	276	1+
345.17632	320	
347.14491	104	
347.95111	78	
354.14001	86	
355.15805	544	
355.22065	70	
356.13804	192	
357.20717	248	
358.21978	214	
359.19873	80	
363.22345	78	
366.97666	100	
367.12733	68	
370.19710	98	
373.17304	512	1+
381.17140	80	
383.17238	84	
385.20837	176	
386.20698	68	
388.20179	104	
388.86824	70	
398.18749	70	
402.17538	154	
402.26490	78	
408.16405	62	
409.33698	88	
412.16608	154	
413.23095	74	
416.33843	70	
417.28222	86	
422.23171	66	
432.12562	134	
432.21789	96	
433.20667	92	
433.24516	80	
440.19219	142	
440.24321	80	
441.23443	94	
442.18353	348	1+
456.21463	82	
458.24984	74	
458.28162	74	
460.19900	1740	1+
460.26487	276	
468.22873	66	
473.23214	68	
474.28881	406	1+
475.28781	242	1+
483.22409	102	
486.24145	114	
487.23841	80	
498.25522	70	
499.21635	66	
511.25743	90	
513.24807	68	
514.23329	156	
524.22362	62	
527.26257	98	
528.28883	70	
531.23866	86	
539.40006	64	
543.25373	78	
545.28559	196	
545.44000	74	
546.28103	166	
551.46143	98	
552.23833	190	1+
555.26698	80	
555.31185	106	
556.27149	70	
558.34172	82	
570.25371	306	1+
570.37592	114	1+
572.23861	98	
573.28106	522	1+
576.36650	88	
585.31618	134	
585.76644	72	
587.26256	74	
588.24933	590	1+
589.35701	88	
591.24466	66	
598.50929	94	
609.27157	68	
616.36421	66	
636.35119	82	
637.33756	86	
658.31082	68	
673.32074	116	
673.37294	112	1+
690.36956	246	1+
727.44858	64	
END IONS

###FS:    #m/z: 409.71035 #charge 2+
###MS: 3433
###MSMS: 3434
BEGIN IONS
TITLE=Cmpd 143, +MS2(409.7104), 23.4eV, 29.5min #3434
RTINSECONDS=1771.08
SCANS=3433-3434
PEPMASS=409.71035	285076
CHARGE=2+
209.08642	412	1+
211.11683	150	
213.12277	96	
213.15183	104	
214.10036	100	
216.10062	196	
216.14100	106	
217.08562	494	1+
219.15618	88	
222.12977	362	
223.08646	130	
225.09146	94	
226.11835	620	
226.18454	126	
227.09945	432	1+
227.24383	82	
228.14822	84	
229.13407	188	
230.11064	110	
231.16377	222	
234.10162	98	
234.14469	80	
235.14998	96	
236.09778	86	
240.13217	1098	1+
242.10707	144	
243.09884	138	
244.12825	702	1+
244.18329	96	
247.10484	102	
252.12893	80	
253.12157	94	
257.12358	222	
258.14439	340	
259.14269	280	
264.10967	110	
265.09685	126	
268.08126	148	
268.13473	108	
269.11415	96	
270.10822	262	1+
272.12333	590	1+
272.15443	208	
280.14359	186	
281.10983	86	
281.16111	150	
283.11563	118	
284.96119	80	
288.10958	96	
288.16562	106	
291.13546	110	
291.28184	110	
296.12118	130	
298.12652	594	1+
300.16463	88	
304.21256	128	
305.15205	94	
309.14923	166	
310.17328	112	
311.20391	98	
312.19006	234	
314.18991	88	
315.16857	80	
317.14620	82	
320.10662	82	
321.15951	80	
323.16316	100	
325.14018	108	
325.18128	82	
327.12091	100	
327.16141	420	
327.20733	90	
328.12560	102	
328.18315	112	
329.13935	84	
329.20838	376	
330.22050	192	
331.11901	180	1+
336.90880	138	
338.17460	140	
339.17984	100	
343.19131	86	
344.18962	110	
345.17299	616	1+
347.92730	88	
349.26107	90	
350.14400	100	
355.15567	800	1+
356.26975	134	
357.20652	692	1+
357.29311	92	
360.99416	80	
362.16643	114	
365.04616	80	
373.16794	1018	1+
375.22618	84	
381.19739	86	
382.16869	158	
383.22882	182	
384.15111	86	
388.14844	94	
388.21324	150	
389.16490	86	
389.23013	100	
395.19082	118	
395.25818	104	
398.20113	192	
399.19743	130	
401.15606	252	
405.06155	82	
406.17866	106	
407.16778	82	
408.90156	84	
409.17203	276	1+
409.35832	112	
410.84701	122	
413.23054	82	
413.28832	112	
420.19358	92	
422.33447	86	
423.21516	318	1+
424.16426	96	
425.27398	80	
430.17929	102	
431.18730	84	
431.26037	102	
438.20327	116	
441.22966	84	
441.40440	82	
442.18546	610	1+
452.17525	318	1+
455.23432	148	
456.22440	160	
456.27702	108	
458.26559	322	
460.19877	2852	1+
460.31076	136	
469.28153	84	
470.17980	88	
473.22370	108	
474.28544	760	1+
485.26404	120	
486.24559	304	1+
488.26792	106	
496.21165	90	
503.22646	100	
507.19298	106	
510.21293	150	
513.23664	298	1+
514.32548	80	
527.26885	236	1+
531.22869	322	
541.42011	80	
543.22433	96	
545.28484	576	1+
545.43549	86	
552.23196	162	
555.26815	110	
569.42719	86	
570.23394	176	
570.95807	84	
571.24407	122	
572.14344	110	
573.28518	994	1+
588.18571	80	
588.25417	1022	1+
588.40364	116	
604.31828	120	
617.32539	82	
639.30178	104	
665.34080	108	
673.33892	214	1+
683.31677	96	
690.34388	312	
701.35887	136	
702.34321	130	
704.32262	188	1+
743.39346	120	1+
END IONS

###FS:    #m/z: 409.71121 #charge 2+
###MS: 3435
###MSMS: 3436
BEGIN IONS
TITLE=Cmpd 144, +MS2(409.7112), 23.4eV, 29.5min #3436
RTINSECONDS=1771.72
SCANS=3435-3436
PEPMASS=409.71121	272558
CHARGE=2+
200.06699	102	
201.13176	114	
206.09556	98	
209.08850	96	
213.09521	138	
216.09863	348	
217.09309	156	
217.17237	82	
218.13875	110	
222.02585	106	
222.13450	90	
223.10653	94	
224.12099	72	
226.11301	468	
227.11294	232	
228.10116	362	1+
228.13126	166	
229.13904	96	
230.14787	88	
231.16272	144	
231.19298	140	
232.05543	80	
232.16668	76	
234.10075	120	
235.12121	124	
236.08842	90	
240.13310	640	
240.42564	80	
241.15032	140	
242.11010	72	
242.14533	312	1+
243.09144	190	
244.12685	922	
245.15008	124	
247.09731	94	
247.29053	94	
254.13494	106	
256.09092	108	
256.16125	106	
258.15022	584	1+
266.14180	80	
266.18143	154	
267.13113	86	
268.14778	184	
269.11406	88	
271.10233	72	
272.11671	356	1+
273.15307	150	
274.91243	78	
279.16180	108	
280.07950	96	
280.12360	74	
282.12141	70	
283.17297	96	
285.15972	120	
286.13133	170	
291.14088	150	
291.23625	90	
292.15512	90	
299.12920	98	
310.17722	80	
312.19240	98	
314.07078	80	
318.14116	124	
318.90100	78	
326.16365	110	
327.13324	634	1+
328.65845	94	
329.21265	190	
329.49616	76	
330.20864	168	
332.11707	82	
336.91194	106	
338.91872	72	
339.19580	80	
340.20627	100	
344.88157	100	
345.17752	562	1+
349.12780	86	
351.24604	100	
352.11722	72	
354.17517	80	
355.15258	318	
356.17288	172	
357.06325	102	
357.20458	1012	1+
358.26422	92	
361.14434	70	
363.17315	82	
364.85084	128	
371.19751	84	
372.12352	140	
373.16560	630	1+
375.21099	80	
379.16257	70	
381.17653	94	
381.24813	106	
384.19050	100	
385.20445	182	
388.21042	104	
397.16725	80	
400.19270	116	
401.15731	76	
401.30578	116	
408.21857	84	
410.32051	108	
410.36806	76	
412.16690	84	
412.20720	98	
413.17337	70	
416.20976	116	
417.26495	82	
432.24944	84	
440.18244	80	
440.23894	116	
442.18480	224	
443.22248	186	
451.24095	76	
456.25783	72	
457.27967	72	
458.25005	248	
459.27047	106	
460.19831	2154	1+
470.18464	80	
471.27219	78	
474.21519	78	
474.28169	146	
482.22947	84	
513.21815	136	
514.23908	148	
516.27503	88	
520.20890	74	
523.21973	94	
527.20878	74	
528.25343	86	
531.24887	90	
532.23057	70	
535.21764	74	
543.29566	82	
545.29117	188	
546.35041	78	
547.28843	128	
555.27388	128	
565.24243	100	
568.28779	106	
570.23809	228	
571.20892	80	
573.27767	466	1+
588.25039	648	1+
590.34001	74	
591.27606	254	1+
592.28198	164	1+
594.27113	88	
600.61954	88	
626.36246	76	
631.90003	100	
637.33843	100	
644.13676	134	
657.30792	78	
673.31663	270	1+
673.34274	142	
675.38032	94	
690.48964	82	
691.38830	78	
701.33795	210	1+
END IONS

###FS:    #m/z: 409.71031 #charge 2+
###MS: 3438
###MSMS: 3439
BEGIN IONS
TITLE=Cmpd 145, +MS2(409.7103), 23.4eV, 29.5min #3439
RTINSECONDS=1772.88
SCANS=3438-3439
PEPMASS=409.71031	289550
CHARGE=2+
198.08831	94	
199.06283	116	
216.08589	858	1+
216.13516	152	
217.03885	88	
218.12650	92	
222.12315	214	
223.07456	182	
223.11173	148	
226.12571	510	
227.10405	258	1+
229.11387	98	
231.16807	292	
236.09883	218	
239.06798	144	
239.10915	98	
240.13483	544	1+
242.06578	104	
242.11722	148	
243.09443	108	
244.12972	1218	1+
244.64620	126	
245.16540	108	
252.13754	112	
254.10410	104	
254.15911	84	
257.12500	196	
257.87884	98	
258.14764	416	1+
260.14812	108	
262.90042	100	
266.14536	130	
268.12398	238	
269.11810	194	
269.16109	124	
270.10014	266	1+
272.12452	216	
272.15576	110	
272.91328	136	
273.14220	132	
277.14753	168	
281.12504	180	
281.15841	154	
282.14881	82	
286.14828	254	
288.12071	94	
292.09229	102	
294.13028	110	
296.11485	212	
299.12963	166	
300.14234	88	
301.17758	112	
303.04147	118	
304.20884	100	
309.15611	240	
315.16417	94	
315.81766	94	
317.14839	128	
319.14458	114	
326.14504	88	
326.18652	80	
327.12110	520	1+
327.16342	268	
328.19111	88	
329.21310	208	
332.12705	124	
332.17178	90	
337.16764	162	
338.21813	84	
339.14589	108	
339.19975	272	
340.17236	182	
344.16518	92	
345.16538	578	1+
346.13257	106	
346.75304	108	
346.88072	116	
350.21751	90	
351.21103	82	
352.20073	90	
355.16058	574	1+
357.20626	562	1+
357.25778	102	
365.13276	88	
367.19110	120	
370.19158	80	
371.24291	102	
372.17976	104	
373.16913	808	1+
373.24526	92	
375.21870	108	
379.16415	88	
383.14309	96	
385.20164	194	
386.86612	84	
387.29512	104	
388.20672	252	1+
390.92684	94	
391.83572	84	
392.21164	100	
395.14640	144	
395.19443	90	
400.14429	104	
403.15579	92	
406.16019	126	
407.16479	180	
411.08297	80	
411.39029	110	
414.19824	118	
414.24834	80	
415.22921	84	
417.27541	152	
423.22256	96	
424.17359	190	
426.20314	156	
428.28037	94	
430.22361	90	
432.25359	84	
440.25178	140	
440.29344	106	
441.02985	116	
441.24599	84	
442.14666	130	
442.19787	310	
443.19247	146	
444.51156	82	
458.25913	110	
460.19787	2628	1+
460.31846	80	
468.24205	248	
469.18866	80	
470.16852	264	1+
471.24495	98	
473.28121	90	
474.28576	510	1+
474.45903	82	
486.25396	216	
487.25804	116	
488.20097	80	
497.25765	104	
503.20118	146	
514.27407	158	
523.20476	124	
526.30675	90	
530.22104	242	1+
532.26850	82	
540.19723	94	
545.28607	736	1+
552.22875	98	
553.20573	148	
555.28819	130	
556.25766	102	
570.24022	352	1+
573.27840	704	1+
583.28818	114	
585.30548	166	
588.25416	1032	1+
604.36334	92	
609.28477	80	
612.27793	100	
617.25080	106	
644.31092	82	
645.34153	108	
654.34268	90	
673.33835	92	
690.34801	116	
691.34594	92	
701.35309	136	
701.42319	80	
717.40267	100	
END IONS

###FS:    #m/z: 409.71056 #charge 2+
###MS: 3441
###MSMS: 3442
BEGIN IONS
TITLE=Cmpd 146, +MS2(409.7106), 23.4eV, 29.6min #3442
RTINSECONDS=1774.05
SCANS=3441-3442
PEPMASS=409.71056	290508
CHARGE=2+
201.12544	256	
209.05875	96	
210.16446	114	
215.13807	156	
216.09982	366	
217.01167	98	
217.08733	222	
218.04918	112	
218.07885	86	
218.11039	162	
222.12270	90	
223.09877	110	
224.13926	84	
224.17060	158	
225.08880	116	
226.12162	1014	1+
226.21440	88	
226.32741	92	
227.10193	86	
229.11575	424	
230.13955	116	
231.17798	204	
232.10424	98	
234.10755	166	
235.12520	86	
236.09398	96	
239.09328	270	1+
240.12972	1170	1+
243.10467	192	
243.22262	90	
244.08451	138	
244.21588	92	
244.28526	90	
245.13010	174	
245.18468	96	
250.11851	80	
252.16262	110	
253.13072	84	
254.11809	192	
256.11843	80	
257.14299	140	
258.14521	188	
258.50759	192	
259.15705	178	
264.07503	120	
264.63555	88	
268.12797	560	1+
268.16595	110	
269.16143	86	
272.11587	200	
272.16234	82	
280.13103	102	
281.19999	104	
284.07878	86	
285.17161	106	
286.13142	96	
287.13404	138	
288.12318	408	1+
299.13596	182	1+
299.17808	148	
300.17318	90	
301.18254	84	
302.99181	92	
308.16438	104	
309.14668	368	1+
309.92421	102	
311.19589	114	
313.12129	102	
314.10504	134	
314.20456	84	
315.15893	92	
317.13513	180	
319.90105	100	
321.28728	148	
326.14986	84	
327.12655	436	
327.16179	706	1+
328.16217	432	1+
329.21011	720	
336.90959	114	
337.90302	118	
339.16445	84	
339.19346	86	
345.16319	478	1+
345.22051	88	
349.21170	112	
353.17412	88	
353.21157	112	
354.16570	94	
355.14918	1060	1+
357.21034	408	
358.21432	268	
364.99470	88	
367.19103	110	
371.21385	118	
372.21500	102	
373.17000	598	1+
373.22683	100	
374.76250	92	
380.15204	88	
382.20252	100	
383.17258	128	
383.26542	86	
385.20600	316	1+
391.23266	94	
395.17911	134	
398.19147	126	
398.23986	96	
401.15930	94	
403.12921	86	
406.17407	208	
410.05446	94	
410.27349	86	
411.34419	84	
411.41830	96	
412.17366	212	
413.18908	126	
416.21103	108	
424.19314	184	
425.21865	92	
437.20884	120	
440.25275	246	
440.33688	88	
442.18746	778	1+
442.25755	220	
445.22607	94	
446.20121	98	
452.16290	112	
453.18954	80	
457.20283	108	
458.25902	356	1+
460.19843	3720	1+
461.37201	100	
462.26627	88	
465.19883	102	
466.17998	104	
470.22904	106	
473.22485	140	
474.28539	570	1+
474.35603	106	
475.35207	108	
477.24362	136	
485.27884	84	
486.25412	82	
487.24538	946	1+
497.19673	80	
497.23908	102	
500.26604	124	
503.26205	100	
509.22915	88	
513.25011	170	
514.23630	178	
525.25809	120	
528.24805	160	
529.45472	100	
545.28081	882	1+
552.23919	104	
554.22931	106	
554.27502	362	1+
560.25903	108	
562.21887	84	
568.29394	108	
570.24113	416	1+
573.27845	830	1+
574.33893	84	
583.26330	142	
584.26571	162	
588.25017	1242	1+
611.31114	114	
656.31942	118	
673.36390	326	1+
682.32405	86	
690.34194	210	
691.37110	238	
701.33177	342	1+
END IONS

###FS:    #m/z: 409.71024 #charge 2+
###MS: 3447
###MSMS: 3448
BEGIN IONS
TITLE=Cmpd 147, +MS2(409.7102), 23.4eV, 29.6min #3448
RTINSECONDS=1776.83
SCANS=3447-3448
PEPMASS=409.71024	298714
CHARGE=2+
154.82265	130	
201.14165	96	
209.09417	234	
214.11915	106	
215.14601	134	
216.09705	118	
216.14060	126	
217.08246	528	1+
217.13814	94	
222.12209	98	
222.15518	126	
224.10525	82	
224.21470	92	
226.12360	378	
227.09590	344	
229.07710	90	
229.10566	90	
233.16979	110	
234.13410	94	
235.11360	94	
238.10331	106	
239.06467	130	
240.13464	930	1+
240.19085	92	
242.15169	110	
243.13770	132	
244.12584	1048	1+
246.12838	98	
250.11420	94	
252.15416	110	
253.13076	116	
254.11155	136	
254.15364	88	
257.12808	86	
258.14708	696	1+
261.14832	150	
267.12513	150	
268.12700	108	
270.10220	218	
272.12554	212	
275.15179	84	
277.12557	92	
281.12359	264	
282.11660	140	
282.14181	256	1+
285.11139	98	
286.13287	238	
290.90056	104	
291.13627	224	
293.17627	112	
295.18013	92	
298.09671	122	
298.13899	108	
299.13463	224	
299.65764	110	
301.18005	156	
307.12304	98	
308.91510	82	
309.11438	240	
309.16844	152	
311.17791	118	
312.18419	114	
313.12159	78	
313.86017	90	
315.13132	104	
318.89929	82	
322.01600	98	
322.17765	194	
327.15775	388	
328.16253	232	
329.20691	472	1+
332.11257	108	
332.21394	102	
333.88151	102	
337.14571	308	
338.12788	86	
339.19443	358	1+
340.15888	80	
340.25072	80	
344.08258	84	
344.18319	210	
345.17200	592	1+
346.14044	126	
354.17775	164	
355.15411	1030	1+
357.20354	864	1+
362.20546	148	
363.17840	102	
368.15271	120	
373.16818	348	
373.24629	100	
373.32209	88	
375.22367	132	
381.21913	152	
383.19372	96	
385.06596	82	
385.16650	82	
385.20674	158	
388.23035	100	
392.28970	80	
395.19432	80	
395.26003	98	
398.18989	148	
399.19004	106	
400.22327	148	
401.15696	186	1+
406.16115	218	
408.97673	90	
409.15730	94	
409.36488	94	
411.21577	116	
412.17391	114	
415.16967	88	
424.19507	96	
425.15169	142	
432.20174	84	
435.21509	80	
437.21322	114	
437.30510	94	
440.25783	106	
442.18588	528	1+
444.12937	92	
445.21406	88	
452.16842	194	
453.18578	80	
455.24064	94	
456.22030	172	
457.38764	100	
458.26141	150	
460.19884	3080	1+
461.25074	84	
469.24731	92	
473.22647	382	
474.28703	964	1+
477.21825	100	
482.23009	94	
486.24928	108	
487.29468	80	
510.26376	194	
513.21731	102	
515.36805	90	
516.27457	120	
528.25388	140	
531.23210	358	1+
541.28634	82	
545.28837	478	
547.28566	218	
552.21897	138	
552.27391	108	
553.31265	108	
555.29035	172	
558.33394	84	
569.29713	84	
570.24387	314	1+
571.30197	110	
572.30218	84	
573.27977	816	1+
585.31839	280	1+
588.28090	298	1+
588.36906	98	
588.43206	98	
590.25125	80	
591.28521	84	
603.32291	390	1+
604.16979	122	
605.28513	80	
626.34898	110	
627.38105	92	
666.33984	84	
690.35366	122	
END IONS

###FS:    #m/z: 409.71045 #charge 2+
###MS: 3452
###MSMS: 3453
BEGIN IONS
TITLE=Cmpd 148, +MS2(409.7104), 23.4eV, 29.7min #3453
RTINSECONDS=1779.1
SCANS=3452-3453
PEPMASS=409.71045	299858
CHARGE=2+
202.12593	102	
216.09393	236	
217.07903	622	1+
217.18083	110	
218.10586	82	
222.12092	110	
223.10900	134	
225.36326	96	
226.12998	368	
226.16743	86	
227.10156	192	
229.11922	138	
233.22585	82	
234.09767	154	
238.15453	82	
239.11672	200	
240.09701	92	
240.13409	1000	1+
242.11660	88	
243.10173	80	
243.16145	90	
244.12972	832	1+
244.19059	110	
246.10708	128	
246.13948	188	
249.15707	144	
250.11054	162	
252.13323	112	
253.11802	104	
256.08499	124	
256.13154	84	
257.11927	190	
257.64187	150	
258.14357	396	
260.05346	102	
261.15155	82	
261.20635	102	
262.08619	80	
265.11011	90	
268.11533	138	
269.20088	100	
270.10196	110	
272.12597	354	
274.10879	104	
274.16360	106	
277.14717	96	
279.17529	110	
280.11913	88	
281.13869	146	
283.11210	234	1+
286.14775	162	
288.16481	108	
289.12942	108	
290.88725	114	
292.11744	196	
293.12634	98	
294.16494	86	
295.17541	94	
296.11551	92	
299.12864	306	
299.17005	188	
299.22714	100	
309.14968	124	
310.13466	382	1+
312.15625	94	
313.10841	102	
313.15482	104	
314.14171	96	
315.17738	84	
318.05747	88	
319.89154	122	
321.04769	102	
327.12689	484	1+
327.15625	618	
329.17459	124	
329.21229	518	1+
331.21530	96	
336.16511	120	
337.06170	92	
337.14472	162	
338.11812	82	
339.15123	90	
339.20150	224	
341.17946	282	1+
344.22863	102	
344.29181	98	
345.17129	438	
351.11355	92	
352.15864	84	
353.18228	178	
353.26724	82	
354.16549	128	
355.15586	564	1+
355.18994	160	
357.20636	812	1+
362.88747	82	
363.15776	80	
367.17589	92	
367.24274	100	
372.26065	80	
373.16556	628	1+
375.00510	138	
375.15942	82	
381.31992	112	
383.14592	154	
385.19505	240	
386.17884	120	
388.16102	378	1+
388.21474	158	
389.22648	88	
398.19302	180	
399.23680	92	
401.16278	196	
401.23517	174	
410.18702	226	
411.18311	102	
411.27294	100	
413.23598	86	
424.16800	114	
424.24744	94	
428.30168	132	
430.22767	110	
437.21196	88	
438.26069	94	
440.17124	82	
440.24065	148	
442.18608	510	
442.37457	82	
443.19528	264	
447.17349	102	
455.22352	168	
456.26979	338	1+
459.26347	94	
459.31695	100	
460.19941	2742	1+
467.21619	92	
468.23363	276	1+
470.17894	192	
473.22531	198	1+
474.28688	1150	1+
475.18752	80	
479.24760	152	
486.24911	160	
488.22329	98	
491.26520	138	
495.20586	90	
504.26856	98	
511.36365	106	
513.22932	272	1+
514.70595	132	
517.27017	138	
519.23653	170	
531.48097	102	
541.21901	90	
542.54980	88	
545.29098	456	1+
545.38133	92	
547.29856	132	
555.26887	102	
559.37872	94	
568.30674	144	
570.24961	382	1+
570.36079	92	
571.43665	86	
573.28075	680	1+
573.37028	92	
583.25934	110	
588.25457	1050	1+
609.31325	106	
637.28482	130	1+
656.29840	100	
656.37008	130	
690.35376	328	1+
691.54595	94	
700.32639	254	1+
701.32892	200	1+
END IONS

###FS:    #m/z: 409.71094 #charge 2+
###MS: 3454
###MSMS: 3455
BEGIN IONS
TITLE=Cmpd 149, +MS2(409.7109), 23.4eV, 29.7min #3455
RTINSECONDS=1779.77
SCANS=3454-3455
PEPMASS=409.71094	281278
CHARGE=2+
209.08953	202	
214.12366	98	
215.14539	94	
216.09491	598	
217.08222	600	
220.14336	102	
222.11556	124	
223.10941	124	
226.11910	764	1+
229.11636	424	
230.97225	156	
231.16443	180	
234.11144	190	
238.10700	108	
240.09592	106	
240.13374	1666	1+
243.09666	106	
244.12735	1052	1+
245.07737	82	
249.15223	98	
250.17313	98	
251.12467	102	
253.12308	82	
254.10638	162	
256.13310	140	
256.90847	88	
258.14243	700	1+
261.14866	374	
264.45629	84	
265.11369	104	
265.16558	82	
268.12260	316	1+
268.17075	88	
270.04004	102	
270.13022	176	
271.10411	158	
272.11940	408	
273.15584	134	
280.12671	118	
283.13444	274	1+
286.14512	240	1+
291.14442	92	
292.09275	88	
293.13012	104	
297.06331	134	
297.15394	132	
298.12411	146	
299.03101	84	
299.13104	158	
299.66318	132	
300.12677	96	
301.06376	90	
301.10723	134	
304.12985	118	
308.66750	130	
309.14183	198	
311.15991	216	
311.21041	112	
312.17954	92	
312.21104	132	
312.24258	124	
313.11515	136	
314.11619	112	
317.14349	94	
317.21429	154	
321.64968	98	
323.13030	138	
327.12475	942	1+
327.15483	594	
329.13709	142	
329.20939	360	
330.21369	156	
336.06821	104	
337.14602	274	
338.13225	126	
339.14727	104	
339.19315	140	
340.16374	98	
341.03958	130	
343.19107	98	
345.13135	382	
345.16656	258	
345.21764	124	
345.25897	96	
346.19553	86	
346.47809	102	
353.23220	94	
355.15592	978	1+
357.20977	702	1+
357.25729	338	
357.32065	90	
358.15002	84	
359.16969	108	
361.15339	84	
362.87298	108	
366.50901	82	
368.87171	110	
371.21553	162	
373.16661	1136	1+
375.21150	104	
383.17368	120	
384.23699	88	
385.19504	458	1+
388.13876	92	
388.88845	104	
395.17866	152	
398.21247	236	
399.18260	162	
400.16359	340	1+
403.13471	118	
406.16287	234	
410.10341	110	
411.25767	114	
412.17389	176	
413.18360	110	
414.23407	102	
423.21800	90	
424.26698	90	
427.22055	104	
430.17446	102	
431.22469	106	
434.14821	110	
437.20683	116	
441.18540	1230	1+
442.13949	176	
442.18693	1078	1+
451.28070	104	
452.21981	92	
452.25787	92	
452.35209	94	
456.21539	128	
456.27496	182	
457.30510	114	
458.30868	100	
460.19713	5026	1+
468.24361	274	
470.18959	154	
470.24218	138	
473.22877	374	
474.28122	878	1+
486.24828	374	1+
486.30324	86	
486.39817	110	
510.23591	88	
514.24947	216	1+
516.27365	188	1+
523.22496	82	
527.28201	392	1+
531.23355	258	1+
533.34205	104	
541.21780	88	
545.28744	486	1+
552.22655	512	1+
555.30407	138	
567.25648	92	
570.23785	472	1+
572.24782	134	
573.28720	588	1+
573.39535	102	
575.45320	92	
580.22600	108	
585.28481	90	
586.26250	124	
588.25625	1600	1+
588.60409	120	
588.78467	88	
590.37099	100	
603.33584	182	1+
630.40127	88	
645.34652	82	
655.31665	90	
672.34066	384	1+
683.33387	110	
690.35866	164	
691.37290	108	
701.34378	170	1+
702.48035	82	
703.36322	100	
716.39213	88	
720.35515	82	
END IONS

###FS:    #m/z: 409.71020 #charge 2+
###MS: 3458
###MSMS: 3459
BEGIN IONS
TITLE=Cmpd 150, +MS2(409.7102), 23.4eV, 29.7min #3459
RTINSECONDS=1781.49
SCANS=3458-3459
PEPMASS=409.71020	290694
CHARGE=2+
193.01717	84	
198.13953	88	
199.07604	98	
201.12463	204	
209.08974	92	
216.10198	240	
216.14945	88	
217.08052	350	1+
218.13706	120	
222.12795	92	
226.11922	758	1+
227.16072	94	
228.12748	110	
229.10765	144	
229.14463	108	
229.64141	126	
231.17236	274	
234.10253	190	
236.09684	98	
236.14848	102	
238.16297	116	
240.09280	94	
240.13823	976	1+
243.09486	226	
244.13201	1028	1+
245.02468	92	
246.12302	102	
250.18171	118	
251.21710	92	
254.11332	206	1+
257.12000	166	
257.14390	548	1+
258.07607	100	
258.14340	394	1+
264.09374	108	
266.14887	120	
268.07738	102	
268.12528	328	1+
270.16196	96	
272.12318	154	
272.16828	136	
273.12671	134	
274.09504	120	
275.90630	112	
281.14847	104	
282.13464	162	
284.18070	188	
285.15596	138	
291.13783	188	
294.14711	108	
294.21116	88	
294.94138	108	
296.17416	92	
297.15276	144	
298.14300	104	
299.13312	176	
300.17246	134	
303.19654	102	
304.14871	90	
305.17086	104	
308.91664	132	
309.11516	152	
309.15729	332	1+
311.12654	116	
314.09286	88	
314.14310	108	
317.16007	108	
318.89022	106	
322.16623	122	
326.10693	90	
327.11912	398	
327.15895	1014	1+
329.17378	162	
329.21027	650	1+
329.49111	86	
331.19598	84	
334.13502	116	
336.88674	84	
337.14378	312	
338.90509	92	
339.18650	88	
340.15940	296	1+
340.22466	94	
345.16544	644	1+
346.89343	86	
351.17628	100	
355.15872	856	
357.20643	522	
358.21508	246	
362.15199	80	
367.12099	104	
368.99493	82	
372.19543	86	
373.17025	590	1+
375.19943	90	
381.17995	96	
385.13144	94	
385.21781	168	
386.20458	108	
386.85205	92	
388.20979	318	
390.19107	104	
394.17891	108	
396.14167	124	
399.18640	126	
400.19256	84	
401.16171	356	1+
402.20346	130	
409.83709	96	
410.13557	118	
410.21911	86	
410.25931	92	
411.10312	82	
418.07969	82	
424.17803	132	
425.16198	216	
434.29463	90	
440.25017	132	
440.36864	90	
442.18729	1152	1+
443.18953	718	1+
456.21214	154	
456.29440	182	
457.23083	104	
458.24977	122	
459.25263	90	
459.76603	100	
460.19710	2784	1+
468.23284	108	
469.23372	98	
473.21889	118	
473.38590	106	
474.22002	102	
474.28100	934	1+
474.41989	96	
475.36366	148	
477.28425	84	
482.24307	98	
483.22337	138	
486.24777	484	1+
495.26961	86	
501.22797	230	1+
509.19860	80	
514.25242	80	
516.28010	110	
517.28353	90	
519.24492	148	
523.21297	94	
531.22320	264	1+
531.29272	80	
545.30054	160	
546.28334	116	
547.29975	86	
548.24873	80	
552.22776	132	
553.38304	100	
555.26985	320	1+
568.29286	90	
570.24207	460	1+
573.28630	352	
574.27850	264	
574.34905	102	
584.29362	82	
585.30743	138	
586.27042	160	1+
588.25715	998	1+
591.28281	96	
603.31869	162	
644.34756	88	
654.42167	84	
655.38899	82	
690.35296	420	1+
695.64717	100	
701.55289	82	
703.37565	108	
744.38081	90	
793.45276	94	
END IONS

###FS:    #m/z: 409.71106 #charge 2+
###MS: 3461
###MSMS: 3462
BEGIN IONS
TITLE=Cmpd 151, +MS2(409.7111), 23.4eV, 29.7min #3462
RTINSECONDS=1782.67
SCANS=3461-3462
PEPMASS=409.71106	291302
CHARGE=2+
197.13959	98	
197.60517	108	
209.09250	448	1+
212.14073	132	
216.10577	124	
221.14163	138	
223.10054	160	
225.08886	82	
225.15971	88	
226.11991	830	
226.19638	104	
227.10287	448	
228.13663	90	
229.12856	108	
230.60219	162	
230.63035	162	
231.16700	124	
234.11653	170	
240.13434	1388	1+
242.12331	130	
243.03563	104	
244.12620	1060	1+
247.12942	112	
247.89798	96	
248.13721	92	
251.14173	86	
251.92541	82	
257.21973	86	
258.14492	874	1+
262.21940	128	
264.09430	124	
264.12501	146	
265.13546	98	
266.15848	84	
268.12700	160	
269.13868	324	1+
270.09532	126	
272.12070	448	
276.94666	108	
277.11883	142	
279.13842	98	
280.01593	114	
281.17256	152	
282.10870	100	
282.17575	88	
288.10842	96	
292.13145	404	1+
294.98497	88	
298.10705	98	
299.13139	110	
299.16115	156	
308.90448	134	
309.14693	124	
310.14553	168	
311.17272	142	
312.14223	94	
312.20000	98	
313.19160	82	
315.21983	100	
317.13975	166	
318.90958	130	
320.11552	132	
327.15704	750	1+
327.79770	114	
328.21067	102	
328.70085	140	
329.21202	498	1+
334.19427	98	
337.14699	198	
338.12914	300	
339.19580	90	
340.14296	86	
341.12774	90	
345.16862	354	
345.22274	88	
346.17032	190	
349.01428	82	
352.19628	112	
355.15727	464	
357.20858	1208	1+
358.30818	82	
360.18105	146	
368.69729	114	
370.14763	84	
370.20210	82	
371.15627	132	
372.18173	82	
373.16434	1238	1+
377.21217	124	
380.18490	148	
381.25884	94	
385.20121	214	
386.83695	104	
388.21029	96	
389.20942	82	
391.24424	98	
392.18971	114	
395.15386	94	
401.15918	258	1+
402.20668	110	
406.16772	184	
407.16466	106	
409.18249	190	
411.18331	90	
411.21603	136	
420.26369	86	
424.21288	94	
425.18045	126	
426.21874	86	
428.29152	238	
433.15069	366	1+
438.22743	112	
440.24159	378	1+
442.19597	410	
443.19295	208	
444.20491	132	
456.27132	224	1+
458.25186	304	
459.27606	214	
460.19997	3850	1+
468.24218	188	
470.20340	94	
470.24187	256	1+
471.18473	158	
473.23509	442	
473.41334	94	
474.29272	434	
475.28988	224	
475.37554	108	
477.23074	84	
483.29775	86	
486.24474	248	1+
487.20728	102	
495.13526	100	
498.25425	160	
501.22025	130	
510.25336	108	
513.23393	418	1+
514.25528	138	
515.24866	108	
516.28620	96	
523.28706	96	
531.23190	236	
532.23416	196	
535.22650	124	
537.26993	288	1+
538.34291	90	
543.24686	82	
545.27535	408	
545.36248	120	
552.23273	406	1+
553.45634	112	
555.26314	346	1+
559.23958	374	1+
560.24222	116	
570.24393	606	
573.28029	608	1+
585.30460	128	
588.26499	834	1+
601.17722	94	
603.32946	134	
639.33414	82	
656.32774	116	
657.32153	132	
658.99720	188	
666.31849	84	
672.34494	110	
672.60549	98	
673.35225	144	
674.35681	122	
690.36049	206	
690.47504	110	
701.32946	254	
702.34504	222	
END IONS

###FS:    #m/z: 409.71027 #charge 2+
###MS: 3470
###MSMS: 3471
BEGIN IONS
TITLE=Cmpd 152, +MS2(409.7103), 23.4eV, 29.8min #3471
RTINSECONDS=1787.03
SCANS=3470-3471
PEPMASS=409.71027	285076
CHARGE=2+
209.08883	284	
209.11913	128	
212.09919	98	
214.11956	96	
215.14349	80	
216.10001	204	
217.08527	310	
219.10372	104	
220.88485	90	
222.12470	94	
224.20219	92	
225.09131	82	
226.11247	678	1+
229.11239	156	
230.11921	82	
231.16371	484	1+
234.10689	120	
234.23673	88	
235.11419	82	
238.16433	90	
240.13051	1766	1+
240.20166	104	
241.09106	80	
243.09873	96	
244.12310	812	1+
248.09327	118	
251.10999	96	
254.10833	132	
255.11880	110	
257.12691	230	
258.17043	186	
259.14714	198	
260.12169	108	
262.15563	80	
264.13026	110	
265.15409	268	1+
266.08463	96	
267.04198	100	
268.12516	304	
270.13188	124	
272.14496	130	
276.61455	154	
277.13390	96	
278.18734	90	
280.16715	130	
281.12587	114	
282.14585	186	
283.15048	96	
284.16685	82	
285.12512	90	
286.12968	300	1+
288.62059	102	
291.13827	134	
294.17534	114	
299.13088	162	
299.29157	116	
300.16110	312	
301.13746	80	
304.16717	126	
309.14972	266	
310.13657	168	
311.17548	82	
311.21021	102	
312.19217	86	
313.21531	96	
314.13528	102	
317.13390	102	
319.66115	108	
319.95054	84	
325.07807	84	
327.12539	458	
327.15772	528	1+
328.68598	84	
329.21527	368	
330.17719	88	
330.83621	98	
336.91262	126	
337.18132	96	
337.90975	144	
338.14649	88	
340.13817	126	
343.19163	242	
345.16650	418	1+
346.19575	88	
353.16760	98	
354.79840	82	
355.15429	748	1+
357.20822	1108	1+
362.16077	240	
372.16762	106	
373.16340	752	1+
375.16952	84	
375.22197	368	
380.14631	82	
385.21283	184	
388.21907	124	
390.19959	92	
391.31160	84	
392.16405	110	
393.11102	80	
394.41417	82	
395.14497	84	
395.18573	112	
396.22635	88	
401.16615	140	
406.16925	318	
407.34650	98	
409.16927	224	1+
410.25200	110	
413.18817	90	
415.22355	88	
417.20883	162	
422.15413	116	
424.16918	352	1+
424.60860	82	
426.20662	96	
429.20384	88	
436.27868	80	
439.25038	94	
440.24858	220	
440.39534	130	
441.26116	118	
442.19021	1204	1+
443.15025	136	
448.18975	90	
448.31114	82	
450.35040	120	
453.17287	80	
455.21025	192	
455.29526	86	
456.27324	168	
458.24513	264	
460.19797	3298	1+
460.45862	106	
468.23484	146	
469.25814	90	
473.22954	202	
474.28941	836	1+
474.35769	122	
476.73324	80	
505.18378	128	
508.28821	86	
514.25909	172	1+
516.21467	86	
516.28029	156	
518.30511	90	
521.24523	120	
526.24858	114	
527.27961	104	
531.23207	176	
532.23239	110	
535.22212	88	
537.28607	132	
545.28614	842	
552.22370	396	1+
553.22140	278	1+
555.35384	102	
556.25784	102	
565.25572	120	
570.24676	258	
571.25396	194	
573.27879	862	1+
574.32637	108	
585.32216	248	1+
588.25772	1670	1+
591.34189	86	
599.24200	86	
603.34169	234	
603.39636	84	
622.39213	132	
626.32705	110	
690.34366	242	1+
692.37477	96	
END IONS

###FS:    #m/z: 341.69333 #charge 2+
###MS: 3507
###MSMS: 3508
BEGIN IONS
TITLE=Cmpd 153, +MS2(341.6933), 23.0eV, 30.1min #3508
RTINSECONDS=1806.32
SCANS=3507-3508
PEPMASS=341.69333	30780
CHARGE=2+
209.11442	90	
209.16441	122	
211.10298	42	
221.10838	194	
224.14444	50	
228.09604	92	
234.13167	62	
235.14184	76	
237.12735	78	
239.11168	156	
240.11343	110	
248.10498	70	
248.97072	68	
249.07812	58	
249.13564	56	
252.12133	92	
257.13263	74	
257.90889	76	
259.09316	96	
266.10729	34	
269.03429	28	
269.09288	98	
277.11236	84	
277.14321	96	
280.13623	190	
281.85672	118	
290.19680	106	
300.04918	90	
300.87946	62	
307.21206	92	
308.17119	34	
309.16645	382	
314.19569	100	
317.92511	76	
322.93141	114	
335.17476	66	
337.16069	66	
338.14976	112	
343.09983	38	
345.93188	34	
352.18442	122	
360.24588	78	
365.14563	80	
366.18528	56	
370.20562	44	
393.18523	78	
416.20497	64	
420.18788	82	
433.21288	106	
440.24817	78	
441.22986	64	
441.37346	100	
452.17861	100	
505.26745	74	
506.40031	64	
507.27095	42	
508.07921	40	
512.28028	110	
520.24507	74	
571.72754	24	
END IONS

###FS:    #m/z: 341.69299 #charge 2+
###MS: 3509
###MSMS: 3510
BEGIN IONS
TITLE=Cmpd 154, +MS2(341.6930), 23.0eV, 30.1min #3510
RTINSECONDS=1806.94
SCANS=3509-3510
PEPMASS=341.69299	40490
CHARGE=2+
209.10735	160	
221.09940	102	
221.52134	38	
232.13504	64	
233.13629	112	
236.98015	26	
239.11302	46	
240.12975	58	
244.12121	92	
247.11232	108	
248.97335	94	
249.10676	102	
251.09100	82	
257.12471	72	
262.12858	32	
263.16767	68	
267.11237	148	
269.04895	88	
271.97280	84	
273.91179	96	
274.91340	68	
280.14071	80	
281.12643	92	
282.15224	92	
282.83802	104	
292.13537	174	
301.06504	88	
309.16589	256	
309.45098	58	
310.14713	206	
311.16340	106	
318.08979	86	
337.15230	128	
341.18118	48	
341.25905	108	
342.19950	68	
343.14904	96	
352.19371	142	
353.19397	92	
355.16572	82	
357.06072	36	
358.17608	76	
366.18258	124	
370.20810	68	
371.20443	66	
403.23573	78	
406.21535	72	
410.21484	84	
438.19802	30	
438.24901	102	
438.38184	44	
457.25229	94	
473.18403	94	
494.25992	74	
551.28405	92	
577.48700	18	
END IONS

###FS:    #m/z: 341.69312 #charge 2+
###MS: 3511
###MSMS: 3512
BEGIN IONS
TITLE=Cmpd 155, +MS2(341.6931), 23.0eV, 30.1min #3512
RTINSECONDS=1807.53
SCANS=3511-3512
PEPMASS=341.69312	48870
CHARGE=2+
209.10492	294	
210.12329	54	
211.13946	90	
221.13076	60	
223.07621	84	
226.15043	96	
233.14442	70	
234.13038	18	
239.11851	178	
239.14984	98	
249.09115	90	
252.95468	74	
255.90785	84	
262.24197	20	
262.81497	106	
265.13610	82	
266.15057	134	
280.13412	72	
282.86576	60	
293.13989	48	
300.55740	20	
300.93776	56	
308.84356	58	
309.17510	74	
309.29067	108	
310.17517	160	
310.28852	34	
315.22100	114	
319.13596	72	
323.12518	50	
323.20662	92	
336.97409	86	
337.15891	202	
347.16895	76	
352.19304	54	
353.20917	84	
371.16216	88	
376.19979	66	
381.19033	92	
410.20831	76	
411.21623	88	
438.20000	72	
439.21728	36	
456.21089	90	
516.27625	62	
551.11716	20	
570.31130	136	
570.35163	94	
END IONS

###FS:    #m/z: 341.69317 #charge 2+
###MS: 3513
###MSMS: 3514
BEGIN IONS
TITLE=Cmpd 156, +MS2(341.6932), 23.0eV, 30.1min #3514
RTINSECONDS=1808.16
SCANS=3513-3514
PEPMASS=341.69317	54500
CHARGE=2+
208.83436	28	
208.97318	54	
209.10247	266	
211.19762	112	
213.23846	24	
213.79580	52	
221.10794	90	
222.11132	84	
237.09958	68	
238.94841	24	
239.02883	98	
239.11509	182	
239.12877	92	
240.13680	64	
244.13682	100	
245.14476	68	
248.10775	112	
257.12741	104	
258.12677	118	
262.15168	70	
264.16128	86	
264.82366	68	
267.10624	98	
275.16081	82	
280.14117	202	
281.14329	164	
301.15568	94	
306.23652	116	
309.16243	160	
310.16273	372	1+
312.11475	120	
319.13572	128	
327.15901	46	
337.15494	290	
344.21495	54	
352.19052	282	1+
353.31198	56	
355.17005	62	
366.81476	20	
388.17591	130	
394.17509	50	
401.18652	130	
407.98824	86	
410.21459	70	
423.24149	66	
435.15928	58	
437.88766	34	
438.19856	166	
551.27865	80	
552.29449	78	
569.31834	32	
END IONS

###FS:    #m/z: 341.69318 #charge 1+
###MS: 3515
###MSMS: 3516
BEGIN IONS
TITLE=Cmpd 157, +MS2(341.6932), 23.0eV, 30.1min #3516
RTINSECONDS=1808.76
SCANS=3515-3516
PEPMASS=341.69318	68922
CHARGE=1+
154.32989	18	
170.53972	18	
177.46711	18	
197.82284	18	
200.94862	18	
205.10555	18	
208.46249	18	
209.11000	234	
209.15499	206	
209.82964	18	
210.11514	114	
220.35429	18	
221.12121	90	
225.09696	60	
227.20481	82	
227.25694	84	
234.15447	84	
238.12632	54	
239.11243	298	
253.55721	18	
258.11009	90	
260.90184	78	
263.18913	18	
264.14087	110	
267.10964	70	
274.81291	18	
280.14301	152	
280.18028	18	
282.14896	56	
290.72142	18	
293.17576	86	
295.14753	80	
301.34780	18	
302.14229	78	
309.16874	370	1+
309.22010	94	
311.16820	58	
315.18574	38	
323.90371	82	
326.18457	30	
326.38142	18	
335.16831	52	
337.15433	174	
338.16579	98	
342.25834	40	
END IONS

###FS:    #m/z: 341.69341 #charge 1+
###MS: 3517
###MSMS: 3518
BEGIN IONS
TITLE=Cmpd 158, +MS2(341.6934), 23.0eV, 30.2min #3518
RTINSECONDS=1809.35
SCANS=3517-3518
PEPMASS=341.69341	75136
CHARGE=1+
153.42434	18	
162.19480	18	
167.35187	18	
189.01109	18	
199.39565	18	
200.88907	18	
209.10183	434	
210.05105	98	
210.95771	56	
210.98760	18	
211.15546	48	
221.13036	62	
221.64644	18	
222.10043	72	
222.69934	18	
230.11162	18	
237.05086	128	
237.11126	68	
239.11001	232	
239.14230	58	
253.45686	18	
257.14878	136	
262.12511	90	
262.47374	28	
263.21043	18	
274.16433	76	
277.02443	18	
280.13869	164	
282.82472	88	
286.20344	70	
288.63420	18	
292.14329	102	
296.21392	26	
301.62630	26	
302.13733	40	
304.96325	92	
309.16700	208	
310.14809	30	
311.14391	94	
318.90941	86	
321.16106	82	
323.13618	72	
326.18769	86	
337.16144	392	1+
337.26861	108	
337.95357	18	
339.18490	102	
341.11456	50	
342.86027	66	
END IONS

###FS:    #m/z: 341.69324 #charge 2+
###MS: 3519
###MSMS: 3520
BEGIN IONS
TITLE=Cmpd 159, +MS2(341.6932), 23.0eV, 30.2min #3520
RTINSECONDS=1809.94
SCANS=3519-3520
PEPMASS=341.69324	93122
CHARGE=2+
164.60150	18	
171.72141	18	
190.64279	18	
192.89008	18	
194.42121	18	
196.27098	18	
201.08621	102	
207.03874	98	
207.11953	76	
209.10214	360	
213.01370	24	
217.49465	18	
219.96076	18	
233.16117	92	
234.16521	74	
239.12463	102	
239.60452	18	
240.11110	94	
243.14109	72	
250.98467	86	
252.10767	96	
252.15067	74	
261.03366	20	
263.69633	18	
273.58667	18	
274.13481	64	
275.12573	78	
280.15780	48	
280.95443	18	
287.92140	68	
289.16982	114	
294.94894	98	
299.41807	18	
301.06979	22	
306.21191	74	
309.16437	70	
310.16263	40	
318.54427	18	
319.03188	18	
319.14476	122	
328.06301	18	
334.18918	120	
337.15882	176	
341.12803	32	
352.18664	84	
353.19066	132	
371.20137	26	
372.42884	18	
393.18982	82	
410.65921	28	
411.27694	30	
411.39028	44	
420.74110	26	
438.20493	238	
439.20678	118	
442.24431	70	
466.32693	18	
515.26661	80	
541.42591	18	
548.01449	18	
551.22887	74	
551.38093	80	
566.94330	18	
570.31765	66	
646.05922	18	
662.66451	18	
END IONS

###FS:    #m/z: 341.69324 #charge 2+
###MS: 3521
###MSMS: 3522
BEGIN IONS
TITLE=Cmpd 160, +MS2(341.6932), 23.0eV, 30.2min #3522
RTINSECONDS=1810.51
SCANS=3521-3522
PEPMASS=341.69324	101848
CHARGE=2+
184.19016	18	
209.10633	110	
211.11391	74	
219.23309	18	
221.11820	124	
223.80581	18	
228.12478	100	
237.10307	112	
239.11768	80	
240.11378	116	
245.00009	18	
247.53859	18	
251.12454	90	
254.90636	42	
256.12704	98	
274.12655	72	
276.90579	74	
280.15832	18	
281.12613	18	
282.04710	50	
283.24718	76	
286.42170	44	
286.86995	92	
293.08942	82	
294.91178	20	
297.16431	112	
303.28375	18	
304.16243	18	
306.18667	64	
309.16435	230	
314.47046	18	
323.10704	54	
334.25621	18	
337.16559	68	
337.22124	38	
352.19452	158	
359.32932	18	
361.84254	18	
366.18658	86	
366.23663	18	
370.25655	48	
371.19910	38	
381.17744	66	
393.18411	18	
395.16579	102	
410.06056	30	
410.21007	86	
420.19933	170	
422.23572	80	
423.22392	146	
426.90152	112	
454.91399	64	
457.28098	18	
481.53898	18	
504.12768	18	
511.90731	28	
513.58466	20	
541.05326	18	
552.29486	64	
554.57489	18	
569.36602	42	
586.72134	18	
601.59059	18	
606.52799	18	
647.20112	18	
659.12030	18	
END IONS

###FS:    #m/z: 341.69358 #charge 1+
###MS: 3523
###MSMS: 3524
BEGIN IONS
TITLE=Cmpd 161, +MS2(341.6936), 23.0eV, 30.2min #3524
RTINSECONDS=1811.07
SCANS=3523-3524
PEPMASS=341.69358	109304
CHARGE=1+
167.08701	18	
205.95646	94	
209.10536	234	
211.12198	78	
212.12489	72	
214.44984	18	
219.10791	100	
220.85354	18	
221.10067	170	
233.14065	70	
237.51573	18	
239.11224	90	
239.16784	28	
239.20228	18	
240.12543	82	
246.66118	30	
247.17434	126	
254.46122	18	
264.95580	18	
276.15099	18	
280.13596	88	
281.11733	18	
292.13261	80	
292.83222	24	
295.21556	60	
309.09533	72	
309.15745	516	1+
313.80024	18	
323.14559	80	
326.14349	70	
337.19573	90	
338.17035	94	
342.16687	90	
END IONS

###FS:    #m/z: 341.69330 #charge 1+
###MS: 3525
###MSMS: 3526
BEGIN IONS
TITLE=Cmpd 162, +MS2(341.6933), 23.0eV, 30.2min #3526
RTINSECONDS=1811.64
SCANS=3525-3526
PEPMASS=341.69330	117844
CHARGE=1+
154.51915	18	
155.49668	18	
156.14241	18	
176.68439	18	
181.04967	18	
201.30614	18	
203.13533	64	
207.14620	120	
209.10744	172	
209.89051	18	
216.10272	18	
221.10524	222	
221.14607	104	
221.17370	104	
229.10094	104	
235.91178	18	
238.94411	28	
239.10847	220	
240.12268	62	
252.14137	120	
268.16283	102	
274.12154	196	
277.06874	96	
277.12935	18	
280.15494	46	
281.14292	78	
293.14457	160	
302.11469	78	
309.16728	400	
310.15572	110	
311.86131	26	
318.23034	18	
337.15058	286	1+
339.16996	84	
339.52435	18	
346.17214	56	
END IONS

###FS:    #m/z: 341.69361 #charge 1+
###MS: 3527
###MSMS: 3528
BEGIN IONS
TITLE=Cmpd 163, +MS2(341.6936), 23.0eV, 30.2min #3528
RTINSECONDS=1812.2
SCANS=3527-3528
PEPMASS=341.69361	134930
CHARGE=1+
145.16965	18	
154.71180	18	
178.56023	18	
182.24590	18	
194.42122	18	
206.36357	18	
208.82664	18	
209.09565	304	
209.12667	60	
209.15134	54	
209.67046	46	
210.11576	86	
212.21445	66	
216.39234	18	
221.10571	334	1+
223.02473	18	
227.16122	102	
233.37715	80	
233.51021	94	
239.12576	232	
240.12103	108	
242.18036	18	
245.09075	86	
248.12602	100	
251.75404	20	
258.89458	56	
280.14127	214	
282.86256	74	
285.00904	78	
286.86577	18	
300.02273	18	
300.14951	76	
301.89699	28	
303.15948	54	
308.13134	48	
309.16922	338	
310.14884	128	
310.18577	82	
310.94127	18	
312.22526	18	
320.21883	82	
322.17179	80	
324.14130	18	
332.90304	42	
336.53374	30	
337.18610	78	
337.72565	36	
338.15878	26	
342.55043	18	
END IONS

###FS:    #m/z: 341.69352 #charge 2+
###MS: 3529
###MSMS: 3530
BEGIN IONS
TITLE=Cmpd 164, +MS2(341.6935), 23.0eV, 30.2min #3530
RTINSECONDS=1812.78
SCANS=3529-3530
PEPMASS=341.69352	149684
CHARGE=2+
161.76703	18	
209.10525	350	1+
209.21602	32	
216.11035	42	
216.54689	18	
217.56825	18	
221.10375	134	
222.13316	30	
225.60474	18	
226.15660	72	
233.06588	68	
238.73546	22	
239.11115	808	1+
239.16107	82	
240.32047	18	
243.21917	46	
248.10840	120	
249.10201	108	
273.78165	82	
274.13497	76	
280.14114	400	1+
280.53310	66	
283.12375	32	
292.18211	84	
293.12190	64	
296.89755	88	
298.32854	18	
305.40943	18	
308.12245	42	
309.16319	250	
323.08895	74	
324.94960	80	
331.76434	18	
335.17102	136	
337.15457	202	
337.19610	50	
338.15605	84	
343.18743	18	
352.19615	464	1+
352.46217	54	
363.80334	18	
370.20392	348	1+
381.18540	114	
384.35615	18	
386.46469	18	
387.64778	18	
392.21187	120	
394.18047	60	
395.24275	78	
410.23596	102	
411.21966	70	
420.19509	126	
423.22879	56	
425.56722	18	
428.95432	18	
438.19678	218	
438.66800	18	
441.24442	72	
444.31812	18	
451.25359	76	
512.29774	48	
534.26409	78	
551.28402	82	
569.29114	44	
629.21008	18	
652.30851	18	
664.57224	18	
END IONS

###FS:    #m/z: 341.69340 #charge 2+
###MS: 3531
###MSMS: 3532
BEGIN IONS
TITLE=Cmpd 165, +MS2(341.6934), 23.0eV, 30.2min #3532
RTINSECONDS=1813.36
SCANS=3531-3532
PEPMASS=341.69340	156552
CHARGE=2+
149.28932	18	
150.55934	18	
175.35704	18	
195.09142	54	
195.75997	18	
202.17146	18	
209.09999	166	
211.11724	110	
212.13424	76	
216.04484	18	
216.16409	106	
217.10806	104	
219.17774	42	
221.11897	176	
226.47726	18	
231.00081	18	
233.18417	84	
239.10828	402	
239.17011	74	
239.91763	18	
242.39516	36	
245.05442	140	
252.13732	182	
257.12273	120	
263.71341	18	
266.12004	122	
268.13234	108	
275.10257	32	
281.14325	82	
294.91003	64	
296.26386	18	
301.85042	54	
302.68734	28	
309.16618	158	
318.88991	80	
319.21553	136	
320.16298	108	
323.19101	36	
326.18115	54	
332.84712	40	
335.17908	132	
336.48281	18	
337.15152	96	
351.81504	24	
352.18302	214	
355.16500	108	
357.97664	18	
370.20223	118	
371.21967	36	
376.16321	84	
380.19172	62	
394.19112	72	
395.18583	80	
411.22114	74	
418.17855	82	
420.18317	78	
425.37764	18	
434.07039	124	
434.11735	24	
438.20585	118	
439.19697	38	
472.19759	18	
479.20801	18	
516.49613	18	
536.11127	46	
547.37539	18	
584.00210	18	
604.42797	18	
673.79728	18	
681.30945	18	
END IONS

###FS:    #m/z: 341.69327 #charge 2+
###MS: 3533
###MSMS: 3534
BEGIN IONS
TITLE=Cmpd 166, +MS2(341.6933), 23.0eV, 30.2min #3534
RTINSECONDS=1813.94
SCANS=3533-3534
PEPMASS=341.69327	164232
CHARGE=2+
205.15026	94	
209.09922	172	
210.10291	90	
211.12103	124	
215.13019	74	
217.09597	22	
221.10496	160	
225.09435	22	
226.13412	110	
233.17335	82	
233.20917	22	
237.11434	54	
239.11345	434	
240.13676	84	
243.13040	58	
244.83572	18	
248.10007	100	
257.09497	94	
262.13105	138	
264.14106	118	
269.72600	18	
272.15989	72	
274.12513	68	
280.14176	88	
281.14906	64	
283.22496	46	
291.14248	18	
293.23815	52	
294.17846	114	
294.80571	18	
295.04473	18	
309.12333	110	
309.16480	192	
309.19951	174	
309.26824	126	
310.14979	82	
313.00112	66	
325.74604	18	
326.27709	18	
328.15769	68	
337.16251	228	
337.22579	106	
347.13969	122	
352.19736	324	
352.25516	90	
353.06036	40	
353.21954	158	
356.86457	18	
366.21237	76	
370.20238	18	
372.24383	28	
375.18046	136	
381.18103	98	
388.53242	18	
409.58213	18	
410.22102	60	
438.22016	118	
439.21806	140	
444.18529	18	
533.35999	18	
569.29710	74	
570.35306	28	
598.89490	18	
607.19434	18	
615.37499	18	
648.00309	18	
663.65866	18	
680.21319	18	
END IONS

###FS:    #m/z: 341.69318 #charge 1+
###MS: 3535
###MSMS: 3536
BEGIN IONS
TITLE=Cmpd 167, +MS2(341.6932), 23.0eV, 30.2min #3536
RTINSECONDS=1814.52
SCANS=3535-3536
PEPMASS=341.69318	184314
CHARGE=1+
186.81192	88	
193.51425	18	
200.85188	18	
201.03800	18	
206.11002	72	
209.10177	342	1+
209.13877	108	
211.11927	108	
221.10690	292	1+
227.13060	70	
233.14959	68	
236.15022	58	
239.11153	586	1+
239.14316	180	
239.92791	22	
242.13599	150	
243.11190	90	
244.06764	68	
246.14360	110	
253.13985	102	
253.64506	18	
256.13207	120	
257.14484	82	
259.50010	18	
262.12718	152	
274.90423	110	
280.14702	156	
290.18415	94	
292.13010	176	
293.16590	58	
294.12459	170	
302.14995	68	
304.13972	98	
308.74798	18	
309.16822	260	1+
309.97044	38	
310.35726	54	
319.15460	120	
329.09123	18	
337.15276	200	
337.29862	78	
END IONS

###FS:    #m/z: 341.69333 #charge 2+
###MS: 3537
###MSMS: 3538
BEGIN IONS
TITLE=Cmpd 168, +MS2(341.6933), 23.0eV, 30.3min #3538
RTINSECONDS=1815.09
SCANS=3537-3538
PEPMASS=341.69333	193498
CHARGE=2+
209.11330	156	
209.16994	100	
209.83028	34	
210.72517	38	
212.08758	18	
217.10378	72	
217.13392	86	
220.75532	34	
221.10512	90	
222.02977	30	
222.10070	88	
227.13993	28	
230.31883	18	
234.14794	88	
238.15071	74	
239.11553	228	
239.15422	102	
240.11174	134	
242.35989	56	
248.11512	54	
254.42774	18	
257.12334	104	
259.11518	90	
262.12751	98	
263.13774	32	
266.04693	18	
267.01207	126	
268.13356	102	
272.51925	18	
274.12234	106	
277.05161	72	
280.13090	84	
286.17638	136	
290.16215	46	
292.13373	134	
294.11110	36	
294.92669	90	
296.98362	70	
297.16023	124	
300.89269	102	
302.12252	44	
303.16064	94	
306.18092	18	
309.01857	32	
309.16068	274	
310.15302	130	
312.11448	56	
323.15022	70	
336.18810	88	
337.16009	62	
338.16184	274	
352.19670	84	
353.19251	90	
354.73959	18	
355.56357	20	
365.19728	76	
371.20341	68	
372.48726	28	
375.17508	106	
381.17612	220	
393.17935	84	
395.22689	52	
405.35739	18	
420.23146	74	
421.20764	100	
428.32105	30	
438.20221	274	
441.24261	176	
456.21275	92	
462.94768	18	
481.46412	18	
494.31187	92	
497.78000	18	
527.42714	18	
551.28477	94	
551.35735	98	
551.45149	96	
569.31585	68	
625.68437	18	
END IONS

###FS:    #m/z: 341.69305 #charge 2+
###MS: 3539
###MSMS: 3540
BEGIN IONS
TITLE=Cmpd 169, +MS2(341.6931), 23.0eV, 30.3min #3540
RTINSECONDS=1815.66
SCANS=3539-3540
PEPMASS=341.69305	201878
CHARGE=2+
156.59886	18	
168.49524	18	
195.00752	18	
205.07215	98	
209.10026	276	
209.49063	52	
209.89120	44	
210.82723	38	
211.11667	74	
211.18548	38	
214.00402	20	
217.10942	152	
221.09789	238	
222.08072	120	
235.11760	100	
239.11613	264	
239.17275	44	
239.85064	22	
243.13031	62	
243.78908	20	
249.08959	80	
257.12185	168	
266.29114	18	
274.13791	86	
275.19244	80	
280.14443	48	
280.20670	22	
281.20931	66	
290.17113	80	
295.38959	24	
303.11548	78	
307.13283	18	
308.83336	18	
309.16097	146	
309.24473	84	
310.16104	98	
310.29464	120	
310.83526	34	
313.14007	18	
323.20192	60	
331.53482	18	
334.17980	74	
334.67888	18	
337.15491	238	
338.16200	116	
341.15260	72	
342.13251	102	
342.22547	88	
342.43122	28	
349.17651	78	
352.19787	74	
370.21344	76	
371.21942	80	
381.04526	22	
381.24728	72	
382.18582	98	
389.20005	102	
409.17376	116	
420.19874	70	
423.23044	104	
456.26013	92	
456.41529	76	
458.33174	18	
506.37123	98	
507.28152	40	
515.39266	18	
519.47252	18	
523.35910	64	
543.77492	18	
552.27748	66	
569.28995	208	
569.40346	74	
571.05258	18	
637.01357	18	
640.21884	18	
664.95822	18	
END IONS

###FS:    #m/z: 341.69303 #charge 1+
###MS: 3541
###MSMS: 3542
BEGIN IONS
TITLE=Cmpd 170, +MS2(341.6930), 23.0eV, 30.3min #3542
RTINSECONDS=1816.23
SCANS=3541-3542
PEPMASS=341.69303	218280
CHARGE=1+
152.36910	18	
161.83719	18	
167.49460	18	
174.62410	18	
201.45522	18	
205.07487	52	
209.10540	332	
211.11850	120	
213.08694	78	
214.44986	18	
215.13805	88	
218.82904	118	
219.07745	54	
219.12041	104	
221.10195	292	
222.13518	120	
223.09507	94	
223.62327	30	
225.09597	114	
227.10909	86	
227.15398	90	
227.71570	70	
233.14962	62	
239.11254	188	
240.02709	118	
240.11297	116	
241.42102	34	
243.91425	22	
248.12145	86	
248.13510	66	
248.14646	102	
248.35720	36	
252.14588	56	
257.12053	170	
262.13287	104	
264.13606	36	
280.13466	172	
282.83610	50	
288.17423	106	
288.34443	48	
292.12799	70	
296.21817	70	
301.11646	100	
302.13271	96	
309.15736	390	1+
309.21439	26	
310.35774	104	
312.51066	34	
320.12038	70	
335.17900	194	
335.45456	34	
337.16785	168	
338.15645	164	
341.98206	18	
END IONS

###FS:    #m/z: 341.69310 #charge 1+
###MS: 3543
###MSMS: 3544
BEGIN IONS
TITLE=Cmpd 171, +MS2(341.6931), 23.0eV, 30.3min #3544
RTINSECONDS=1816.8
SCANS=3543-3544
PEPMASS=341.69310	223820
CHARGE=1+
145.75240	18	
162.82751	18	
209.10580	168	
210.02571	22	
210.10745	118	
211.13190	66	
221.10347	126	
221.18633	102	
221.41588	18	
225.97523	30	
226.09435	42	
226.12623	52	
230.42247	18	
233.14438	178	
233.22063	48	
234.18080	98	
239.11911	254	
242.15908	80	
249.11566	86	
257.13683	106	
262.13371	118	
267.09732	92	
274.13456	68	
280.14054	362	1+
281.89281	18	
291.18731	18	
308.70647	32	
308.77669	36	
308.85832	26	
309.16202	660	1+
311.15017	94	
312.50624	34	
313.05167	48	
325.95938	18	
329.85407	64	
337.16348	200	
337.27828	32	
338.17012	78	
342.02129	72	
END IONS

###FS:    #m/z: 341.69342 #charge 1+
###MS: 3545
###MSMS: 3546
BEGIN IONS
TITLE=Cmpd 172, +MS2(341.6934), 23.0eV, 30.3min #3546
RTINSECONDS=1817.38
SCANS=3545-3546
PEPMASS=341.69342	231266
CHARGE=1+
145.92998	18	
147.82988	18	
164.44322	18	
209.10464	588	1+
210.16912	102	
211.11666	64	
212.11509	108	
213.09013	48	
217.10729	100	
221.11866	128	
221.25126	84	
222.11001	156	
223.09851	104	
225.10860	62	
233.14339	82	
233.69065	18	
239.11352	656	1+
249.57966	18	
250.68856	18	
258.12378	78	
262.12293	86	
262.35059	18	
264.16512	80	
264.24339	58	
266.11102	56	
266.16741	80	
276.14235	90	
280.13992	78	
281.13932	88	
289.16070	82	
290.15808	98	
291.22290	80	
292.13348	154	
295.88349	80	
305.12570	84	
306.23630	96	
308.16918	82	
309.03247	40	
309.15825	820	1+
311.14546	86	
313.19120	18	
335.04890	18	
337.15693	488	
341.21111	74	
END IONS

###FS:    #m/z: 341.69340 #charge 2+
###MS: 3547
###MSMS: 3548
BEGIN IONS
TITLE=Cmpd 173, +MS2(341.6934), 23.0eV, 30.3min #3548
RTINSECONDS=1817.97
SCANS=3547-3548
PEPMASS=341.69340	243752
CHARGE=2+
185.53263	18	
209.10127	578	1+
212.11819	104	
221.11642	350	1+
223.07973	72	
228.11549	88	
230.14721	44	
233.14673	74	
233.17330	84	
233.22219	38	
234.15371	86	
234.32486	40	
236.28376	34	
237.09990	60	
238.30268	50	
238.41922	46	
238.51349	44	
238.99087	30	
239.11769	174	
240.14093	122	
240.65750	62	
241.45582	28	
243.02350	100	
243.06728	38	
243.13263	144	
251.06639	76	
252.22315	38	
257.14839	48	
262.12584	154	
267.11334	76	
274.14784	102	
274.79548	70	
280.17493	36	
282.75321	18	
287.92088	18	
290.16108	98	
290.73938	18	
292.12980	98	
303.11957	80	
308.13231	86	
309.16117	740	1+
309.38277	20	
312.11496	138	
319.15473	78	
327.15523	18	
328.15910	102	
328.83962	112	
336.92501	40	
337.16059	262	
337.28546	24	
352.19691	362	1+
355.16834	122	
359.54346	18	
370.20783	204	
371.20895	126	
375.18158	94	
377.24750	66	
377.74357	18	
392.19398	52	
392.40272	36	
393.18005	62	
395.85471	18	
410.20654	158	
410.28445	116	
420.18388	92	
423.26782	60	
424.24045	88	
424.98781	18	
425.13399	18	
438.23400	32	
441.36757	82	
442.25135	98	
451.19177	18	
456.20444	74	
505.76267	52	
510.46230	18	
551.28132	128	1+
569.35191	76	
570.30517	58	
604.65401	18	
620.17891	18	
631.68274	18	
END IONS

###FS:    #m/z: 341.69368 #charge 1+
###MS: 3549
###MSMS: 3550
BEGIN IONS
TITLE=Cmpd 174, +MS2(341.6937), 23.0eV, 30.3min #3550
RTINSECONDS=1818.54
SCANS=3549-3550
PEPMASS=341.69368	235836
CHARGE=1+
165.69150	18	
195.01442	124	
199.49211	18	
200.25316	18	
208.72242	22	
209.10182	414	1+
215.15845	126	
216.03689	38	
220.11576	184	
221.09862	126	
221.12621	86	
221.28138	32	
234.08932	46	
234.16438	112	
234.21294	112	
235.10583	18	
235.34976	26	
237.10801	92	
239.12295	410	
239.17043	72	
239.66960	18	
240.12514	18	
241.98759	100	
243.13830	102	
246.13194	114	
248.10967	166	
249.10600	60	
251.97495	36	
257.12131	116	
262.13850	84	
262.25900	30	
263.15864	82	
271.15913	82	
274.12551	72	
279.18760	88	
280.15340	128	
282.85993	52	
287.05354	86	
287.89360	98	
292.13307	70	
292.77116	42	
302.10987	104	
309.16284	834	1+
309.89107	18	
310.22400	18	
310.84313	34	
312.20211	18	
329.16262	66	
334.18011	104	
335.16796	68	
335.27486	22	
337.16975	492	1+
340.77879	20	
343.21269	74	
346.17101	76	
346.21025	22	
END IONS

###FS:    #m/z: 341.69342 #charge 2+
###MS: 3551
###MSMS: 3552
BEGIN IONS
TITLE=Cmpd 175, +MS2(341.6934), 23.0eV, 30.3min #3552
RTINSECONDS=1819.11
SCANS=3551-3552
PEPMASS=341.69342	248648
CHARGE=2+
187.05229	18	
206.30325	18	
208.94234	24	
208.98913	44	
209.10715	164	
209.16090	28	
210.11583	120	
211.13189	34	
211.17009	54	
221.11989	116	
222.12012	104	
231.12290	104	
233.15685	42	
238.24074	18	
239.11562	498	
239.15324	130	
246.12840	76	
248.11242	82	
249.09027	42	
257.13694	84	
259.10997	66	
259.60165	18	
262.13586	240	
262.18446	70	
264.13675	68	
266.13224	100	
267.10521	114	
273.15663	96	
273.27475	48	
276.29957	136	
280.13241	146	
286.16442	86	
291.95612	24	
292.14745	50	
293.14988	74	
293.18934	120	
308.12728	74	
308.16236	28	
309.16370	834	
310.02977	18	
310.14547	162	
310.39481	32	
311.06255	48	
311.14601	98	
316.16793	80	
317.74104	18	
319.14394	72	
320.82069	38	
324.14038	42	
326.61873	18	
327.93466	18	
337.16735	246	
338.15079	102	
338.47038	18	
341.26930	74	
346.16139	76	
348.44192	18	
349.12778	84	
352.20411	458	1+
358.55822	18	
360.51010	18	
365.16107	68	
368.31767	24	
369.96271	22	
370.20677	268	
370.87518	36	
371.20904	146	
382.21092	72	
389.19529	18	
392.18964	76	
393.18574	194	
393.87464	24	
393.93873	74	
394.21073	60	
410.21377	60	
414.22655	96	
421.31075	74	
423.24163	100	
424.84166	18	
437.66325	40	
438.03825	22	
438.20036	152	
439.21303	62	
445.52807	32	
452.45887	18	
456.21026	50	
462.23605	18	
470.92027	18	
494.26398	102	
523.28044	98	
523.36917	70	
538.30202	18	
551.30545	130	
552.28052	74	
565.89344	18	
569.29872	154	
585.24665	18	
586.74052	18	
610.46658	18	
656.20440	18	
END IONS

###FS:    #m/z: 490.74774 #charge 2+
###MS: 3553
###MSMS: 3554
BEGIN IONS
TITLE=Cmpd 176, +MS2(490.7477), 26.6eV, 30.3min #3554
RTINSECONDS=1819.73
SCANS=3553-3554
PEPMASS=490.74774	15574
CHARGE=2+
224.17563	62	
226.08718	112	
226.16171	68	
227.98859	94	
230.13073	82	
235.09771	68	
239.11759	98	
246.91600	78	
250.11122	38	
257.15766	50	
258.13935	56	
265.95921	34	
272.12932	76	
275.13091	78	
278.10441	130	
279.11560	176	
284.19393	212	
290.90496	80	
294.14420	114	
297.16059	78	
298.11992	112	
299.15458	94	
299.22225	50	
309.17131	82	
310.08507	86	
310.19174	90	
314.15807	38	
316.11725	68	
318.58543	56	
323.17848	66	
324.18443	88	
326.11561	128	
326.22954	72	
327.18487	42	
355.17941	120	
356.15157	76	
358.94106	112	
359.24441	32	
362.93653	40	
363.06489	32	
364.08405	48	
365.07094	50	
365.61790	36	
368.92944	66	
369.14844	58	
370.87253	34	
371.13857	128	
371.18394	42	
372.13967	104	
373.26615	46	
376.23753	86	
376.90723	80	
377.73945	78	
378.85764	80	
379.98642	42	
382.99246	106	
384.27275	72	
392.15476	62	
399.78043	32	
400.12325	64	
407.16290	100	
420.75397	68	
422.23639	82	
426.56953	32	
428.17154	48	
428.90685	38	
430.88776	54	
430.93098	106	
430.97430	58	
432.03223	32	
433.17537	80	
434.21346	90	
434.25823	98	
439.19156	62	
439.25699	78	
446.84477	170	
451.11892	108	
455.27437	42	
468.18991	58	
468.88698	124	
471.22276	90	
472.25447	154	
475.15175	72	
490.20576	106	
490.37955	144	
491.20621	82	
491.25823	54	
492.10787	142	
505.30178	52	
507.20540	100	
508.82165	52	
541.29830	36	
552.26470	82	
575.23983	32	
587.30728	56	
604.16044	34	
608.27632	94	
617.26706	84	
623.24916	86	
634.30664	78	
634.37148	90	
640.22421	84	
656.13625	60	
680.35607	78	
692.43241	68	
706.30650	52	
737.33214	62	
END IONS

###FS:    #m/z: 341.69310 #charge 1+
###MS: 3555
###MSMS: 3556
BEGIN IONS
TITLE=Cmpd 177, +MS2(341.6931), 23.0eV, 30.3min #3556
RTINSECONDS=1820.35
SCANS=3555-3556
PEPMASS=341.69310	269570
CHARGE=1+
146.14259	18	
158.78509	18	
208.87600	18	
209.09855	458	
209.99708	22	
211.12477	100	
215.14299	104	
217.06875	86	
218.49488	38	
221.09730	192	
222.11152	96	
223.08305	144	
224.17057	82	
231.08450	94	
233.14925	192	
233.18513	22	
235.11313	140	
237.75856	50	
239.11116	588	
240.13299	124	
241.74333	18	
243.81779	18	
248.10568	94	
249.09485	102	
250.90084	50	
252.10457	72	
254.26861	18	
256.13034	74	
262.11903	24	
262.15405	106	
263.36814	18	
264.13624	52	
264.65270	38	
266.13520	104	
280.13297	146	
281.14498	76	
292.13304	170	
292.60775	30	
297.15499	20	
305.07488	64	
308.71121	20	
309.16220	546	1+
311.16021	48	
311.86812	18	
318.76230	24	
318.83534	30	
319.89557	18	
323.86804	66	
323.90694	26	
324.04222	112	
327.33575	18	
335.16629	36	
337.16184	270	
341.18503	60	
END IONS

###FS:    #m/z: 490.74818 #charge 2+
###MS: 3555
###MSMS: 3557
BEGIN IONS
TITLE=Cmpd 178, +MS2(490.7482), 26.6eV, 30.3min #3557
RTINSECONDS=1820.42
SCANS=3555,3557
PEPMASS=490.74818	19672
CHARGE=2+
201.00885	66	
216.12075	218	
219.12446	82	
225.09586	68	
227.16163	86	
228.13563	136	
231.10484	98	
233.08938	178	
234.09297	86	
240.09449	34	
240.14478	74	
244.15743	84	
247.20784	40	
254.12728	46	
257.13661	54	
260.10101	142	
260.15226	64	
260.19301	48	
264.12309	76	
278.10617	154	
280.08001	84	
286.97734	46	
294.95088	86	
297.11087	68	
297.79414	46	
315.12746	30	
355.06667	60	
359.17500	72	
369.87830	42	
372.14390	82	
386.88762	42	
387.17489	30	
390.11785	44	
390.38875	32	
395.76578	102	
396.85359	58	
397.00613	106	
398.87948	70	
400.88053	70	
401.13991	88	
410.27391	74	
416.01631	60	
420.21057	62	
426.89622	86	
428.82888	120	
430.01525	50	
430.88109	100	
431.08057	32	
431.89683	62	
438.20487	60	
441.19578	76	
448.25253	102	
448.84558	70	
448.90160	82	
463.18928	46	
464.22455	104	
478.20796	106	
481.20962	74	
486.84453	72	
487.74334	70	
488.23403	64	
490.19258	74	
491.19413	86	
491.26152	74	
492.12194	32	
492.28795	110	
493.88595	62	
507.25868	62	
511.23962	92	
547.17305	122	
550.27927	80	
552.22125	88	
615.29057	36	
616.27452	42	
618.31526	72	
633.83927	30	
634.37328	44	
635.30650	54	
696.29091	72	
705.40124	58	
717.39673	84	
729.34788	40	
735.31853	58	
736.39405	88	
762.37071	60	
END IONS

###FS:    #m/z: 341.69304 #charge 1+
###MS: 3558
###MSMS: 3559
BEGIN IONS
TITLE=Cmpd 179, +MS2(341.6930), 23.0eV, 30.4min #3559
RTINSECONDS=1821.05
SCANS=3558-3559
PEPMASS=341.69304	281370
CHARGE=1+
147.22708	18	
155.46068	18	
180.84129	18	
195.09462	108	
196.21216	18	
209.10354	184	
211.07919	18	
221.10324	56	
229.10028	108	
233.15767	78	
235.70035	28	
235.96636	22	
236.14186	108	
236.44680	26	
238.14663	92	
239.11189	678	1+
239.25704	20	
239.86885	30	
243.39154	18	
244.14546	90	
246.10251	86	
247.11739	80	
250.93452	118	
262.13035	60	
264.14831	100	
266.11874	52	
267.11444	50	
275.13608	86	
276.14174	92	
278.10535	82	
280.13576	92	
280.17676	76	
291.16014	86	
292.12933	92	
294.91488	74	
302.11419	20	
306.19932	18	
306.46142	170	
309.16213	514	1+
312.96373	54	
317.91687	80	
319.21559	74	
326.17326	64	
329.20559	18	
330.17716	64	
335.17023	140	
336.16125	82	
337.00074	20	
337.16165	448	1+
337.20353	108	
337.26124	18	
341.22993	72	
341.27409	98	
341.98207	18	
342.17428	50	
END IONS

###FS:    #m/z: 490.74934 #charge 2+
###MS: 3558
###MSMS: 3560
BEGIN IONS
TITLE=Cmpd 180, +MS2(490.7493), 26.6eV, 30.4min #3560
RTINSECONDS=1821.09
SCANS=3558,3560
PEPMASS=490.74934	28126
CHARGE=2+
217.09145	60	
226.07813	48	
231.17683	74	
233.07595	50	
234.48197	80	
246.09576	104	
248.13486	98	
250.14937	114	
251.11320	102	
257.20471	136	
258.10991	118	
258.14792	108	
260.15728	80	
263.15388	72	
269.10978	80	
278.10914	54	
278.66646	76	
281.05113	124	
284.18940	100	
289.08066	110	
299.11748	84	
313.17786	114	
321.75768	60	
328.23070	116	
330.15825	102	
333.18620	108	
356.23007	36	
357.21600	58	
372.14084	58	
373.23069	78	
384.21275	56	
386.24915	66	
394.94178	64	
407.14603	76	
412.07824	50	
429.23759	100	
446.29753	50	
447.05665	128	
448.92516	84	
471.21251	82	
474.88975	84	
490.26193	60	
491.82188	52	
497.87963	30	
505.28915	100	
515.19080	78	
533.21770	38	
559.23054	84	
731.26352	34	
759.39068	22	
END IONS

###FS:    #m/z: 341.69355 #charge 2+
###MS: 3561
###MSMS: 3562
BEGIN IONS
TITLE=Cmpd 181, +MS2(341.6935), 23.0eV, 30.4min #3562
RTINSECONDS=1821.7
SCANS=3561-3562
PEPMASS=341.69355	277596
CHARGE=2+
152.58636	18	
160.54033	18	
187.49430	18	
201.11621	22	
209.09958	500	1+
209.31449	22	
210.12489	36	
211.12963	102	
211.19744	104	
212.20999	22	
213.48574	18	
213.83120	18	
216.49669	18	
221.09969	92	
221.12316	126	
221.31410	126	
222.11658	128	
223.11541	98	
223.94926	18	
224.37388	22	
226.62749	18	
233.15920	82	
237.37730	104	
239.11199	642	1+
239.37699	24	
243.12869	84	
245.11012	66	
248.10883	112	
249.09453	48	
257.11643	66	
262.13432	104	
262.17555	50	
264.14078	82	
265.14789	40	
269.37487	34	
273.21331	18	
273.83871	18	
274.12219	64	
274.15213	50	
276.14460	20	
282.18318	72	
284.84126	18	
286.02508	74	
290.16982	88	
292.12629	70	
292.15744	112	
294.12140	94	
300.93820	66	
308.77590	36	
308.92106	24	
309.15765	540	1+
309.21761	86	
309.32967	26	
309.48805	50	
313.04251	68	
317.16307	76	
318.00113	46	
319.15013	58	
321.55137	26	
323.43729	18	
328.17724	52	
335.19802	62	
336.51657	18	
337.16034	302	
339.15218	46	
341.33187	24	
342.68173	18	
346.14641	110	
352.18990	588	1+
353.49666	20	
356.77532	22	
363.22779	66	
367.19609	84	
370.20213	74	
376.24964	18	
392.20347	170	
393.20036	70	
395.19064	88	
396.22496	108	
398.65240	22	
399.18901	82	
405.20429	106	
411.22000	86	
420.18391	146	
421.28774	50	
421.43015	30	
422.24875	92	
423.22286	210	
423.40312	18	
438.20209	54	
438.27714	98	
440.94517	26	
441.23586	64	
442.25971	194	
444.17920	70	
479.52514	28	
492.91736	18	
498.53026	18	
510.82430	18	
534.25900	74	
551.29561	44	
569.29736	56	
582.52447	18	
593.73282	18	
606.32116	18	
663.22584	18	
674.22687	20	
END IONS

###FS:    #m/z: 490.74950 #charge 2+
###MS: 3561
###MSMS: 3563
BEGIN IONS
TITLE=Cmpd 182, +MS2(490.7495), 26.6eV, 30.4min #3563
RTINSECONDS=1821.73
SCANS=3561,3563
PEPMASS=490.74950	34904
CHARGE=2+
216.09921	80	
218.99148	40	
219.13922	102	
225.86714	20	
233.09763	106	
244.10052	98	
245.08214	66	
248.10972	96	
250.11921	78	
257.15394	98	
258.14286	86	
260.18948	70	
261.14422	104	
266.95162	72	
276.20307	60	
278.11809	34	
278.18872	74	
284.18972	56	
285.07542	60	
288.15325	96	
305.31753	62	
315.12746	92	
318.12653	80	
344.20966	92	
363.23278	172	
369.87522	76	
372.15603	108	
373.21595	44	
379.15447	80	
385.14459	62	
387.20415	70	
389.14328	84	
390.11865	62	
391.23491	86	
396.86921	100	
410.08252	78	
443.21092	48	
449.92026	84	
456.32069	74	
471.21704	114	
474.22014	46	
487.23327	92	
490.19880	68	
490.28633	88	
491.20503	74	
493.34821	84	
635.33117	102	
717.36177	84	
747.02821	26	
762.31177	70	
762.38476	44	
763.35269	68	
764.40316	64	
END IONS

###FS:    #m/z: 341.69358 #charge 1+
###MS: 3564
###MSMS: 3565
BEGIN IONS
TITLE=Cmpd 183, +MS2(341.6936), 23.0eV, 30.4min #3565
RTINSECONDS=1822.33
SCANS=3564-3565
PEPMASS=341.69358	301818
CHARGE=1+
149.85456	18	
191.24154	18	
209.10451	306	
211.14369	124	
217.12308	100	
217.24691	18	
221.12780	92	
221.20448	84	
222.10732	166	
223.07535	46	
223.50750	42	
224.71228	22	
225.04472	28	
230.10853	106	
233.15792	90	
239.11946	232	
240.11554	134	
240.19078	124	
247.13803	64	
248.10923	76	
257.11979	200	1+
257.48623	18	
260.29791	22	
261.18605	58	
262.11660	88	
265.15058	22	
266.31258	18	
267.12258	106	
269.62685	18	
274.11772	82	
275.13928	72	
276.12873	58	
278.12737	68	
282.13841	72	
294.90966	50	
309.15964	940	1+
309.36873	54	
314.44723	18	
317.38306	18	
321.18747	92	
324.99351	64	
335.18746	52	
336.16007	98	
337.16053	328	
338.16652	162	
341.17126	52	
END IONS

###FS:    #m/z: 490.74981 #charge 2+
###MS: 3564
###MSMS: 3566
BEGIN IONS
TITLE=Cmpd 184, +MS2(490.7498), 26.6eV, 30.4min #3566
RTINSECONDS=1822.36
SCANS=3564,3566
PEPMASS=490.74981	42628
CHARGE=2+
231.04966	84	
244.09307	88	
249.97394	26	
254.57740	50	
258.13857	106	
264.15389	76	
283.11995	50	
285.08104	106	
285.98650	44	
287.12868	76	
311.15394	106	
313.23215	40	
346.21082	70	
362.16303	42	
372.17937	72	
390.11807	76	
395.17038	92	
400.25613	114	
407.20906	72	
430.84485	80	
436.13677	56	
437.22808	42	
456.88218	48	
488.24202	88	
490.18057	78	
490.22027	112	
491.99016	124	
522.35005	64	
535.22190	136	
537.24376	42	
563.39161	36	
565.24353	80	
606.44099	34	
617.24571	58	
634.33311	86	
END IONS

###FS:    #m/z: 341.69311 #charge 2+
###MS: 3567
###MSMS: 3568
BEGIN IONS
TITLE=Cmpd 185, +MS2(341.6931), 23.0eV, 30.4min #3568
RTINSECONDS=1822.97
SCANS=3567-3568
PEPMASS=341.69311	316484
CHARGE=2+
162.54283	18	
174.42985	20	
205.38692	44	
208.79926	42	
209.09976	514	1+
209.21012	22	
209.24348	42	
209.32788	18	
212.14465	80	
219.08073	112	
220.71687	30	
221.10390	248	
223.09185	74	
223.13813	102	
233.14219	200	
236.84460	32	
237.09165	110	
238.12822	108	
239.07571	52	
239.11141	780	1+
239.24952	52	
242.14385	108	
242.95554	20	
244.10571	78	
244.91484	100	
247.14170	76	
248.10556	100	
249.11954	72	
252.15052	42	
255.91270	20	
257.12310	270	1+
262.11459	18	
263.15506	106	
265.11938	70	
273.13118	76	
275.11772	76	
278.84609	62	
280.14022	156	
280.18659	38	
283.23474	18	
285.65289	22	
290.05473	18	
291.12902	84	
292.13340	314	
294.11679	40	
302.12195	44	
308.12408	64	
308.17475	56	
308.89285	42	
308.99530	26	
309.16187	572	
309.28035	42	
309.32194	44	
310.15063	202	
310.50109	92	
313.11244	120	
326.14549	82	
336.17236	20	
336.37737	54	
337.16203	316	1+
337.31479	36	
341.24169	200	
352.19403	642	1+
352.35436	118	
357.97669	18	
358.21538	38	
363.16820	84	
363.26685	60	
366.18630	76	
370.09161	36	
370.20458	310	
375.20024	106	
381.18090	72	
393.18517	72	
393.22030	64	
394.52876	18	
396.22678	102	
399.06398	18	
401.23905	110	
403.20374	78	
403.25062	18	
405.22412	90	
410.21395	66	
421.19725	84	
423.23628	80	
423.58687	18	
432.52965	18	
435.19893	18	
438.21054	112	
440.77198	36	
441.23484	60	
442.24077	82	
456.23652	58	
470.03741	18	
476.06876	18	
494.26188	24	
502.74313	18	
551.28356	98	
551.34394	82	
562.64973	18	
570.30318	32	
631.58377	18	
675.76878	18	
END IONS

###FS:    #m/z: 490.74900 #charge 2+
###MS: 3567
###MSMS: 3569
BEGIN IONS
TITLE=Cmpd 186, +MS2(490.7490), 26.6eV, 30.4min #3569
RTINSECONDS=1822.99
SCANS=3567,3569
PEPMASS=490.74900	53756
CHARGE=2+
155.73256	18	
162.23832	18	
162.62988	18	
185.33239	18	
228.32657	18	
232.81236	18	
234.52237	18	
235.31929	18	
245.88375	32	
246.10247	112	
247.14110	86	
248.10137	86	
260.19745	62	
267.06227	48	
267.14132	106	
278.11467	96	
287.19157	94	
304.16293	116	
312.19689	118	
314.19022	64	
315.50051	18	
328.22482	18	
329.17664	130	
359.88713	18	
370.63203	18	
371.16774	88	
373.76802	18	
375.13036	56	
381.13746	26	
412.47841	18	
427.30172	46	
431.48170	18	
450.19352	54	
466.82559	92	
473.80815	98	
474.23157	72	
479.23747	60	
490.25055	68	
491.89119	78	
492.31558	48	
507.70126	18	
513.21195	96	
517.43910	26	
547.25960	84	
556.50612	18	
581.28772	40	
586.68965	20	
595.01327	18	
599.35456	36	
612.46012	18	
617.32479	74	
633.16205	18	
652.69766	18	
671.33110	84	
692.37600	18	
692.81830	18	
739.81723	18	
755.03713	18	
758.54082	18	
763.39409	36	
801.70095	18	
849.52651	18	
869.48132	18	
887.68722	18	
923.77076	18	
936.92265	18	
954.92497	18	
END IONS

###FS:    #m/z: 341.69314 #charge 2+
###MS: 3570
###MSMS: 3571
BEGIN IONS
TITLE=Cmpd 187, +MS2(341.6931), 23.0eV, 30.4min #3571
RTINSECONDS=1823.6
SCANS=3570-3571
PEPMASS=341.69314	339524
CHARGE=2+
175.93129	18	
180.10754	18	
205.07120	86	
207.06255	86	
208.31023	66	
208.81700	22	
208.89488	40	
209.01813	28	
209.10209	510	1+
209.40362	36	
210.68642	20	
211.11829	126	
213.00571	36	
215.13449	130	
215.24278	20	
216.05993	110	
220.12004	98	
220.26451	46	
221.09639	176	
222.10340	82	
226.44568	18	
233.14569	152	
233.46401	22	
236.18027	28	
239.11246	546	1+
239.19371	90	
243.51825	28	
247.14023	64	
249.09372	158	
255.11688	286	1+
260.40539	60	
262.13337	58	
263.10918	104	
264.15700	72	
265.13547	90	
274.12975	80	
277.55710	74	
278.86224	102	
280.13720	170	
281.14302	66	
285.59045	32	
290.16407	76	
293.16657	64	
298.16054	86	
300.12293	78	
302.11437	62	
304.60231	18	
306.73719	18	
307.19798	80	
309.04570	22	
309.16035	858	1+
309.49299	98	
311.57236	106	
313.20290	36	
315.52383	36	
321.92780	18	
327.85859	18	
335.18307	140	
336.50653	54	
337.03487	22	
337.15419	602	1+
340.22088	56	
341.28314	18	
347.15286	90	
352.19550	262	
353.19322	138	
355.08586	84	
355.16469	96	
365.22856	82	
369.71518	32	
370.20761	426	1+
374.17983	46	
377.12667	72	
392.18816	84	
392.22647	64	
393.20677	102	
394.17709	146	
407.30541	18	
410.21580	56	
410.98126	42	
411.21001	134	
414.10668	18	
416.07019	18	
420.19673	98	
423.22513	142	
423.37341	20	
424.22459	92	
438.20777	230	
438.48067	130	
439.20452	108	
441.13983	60	
456.21044	62	
456.29299	68	
458.15188	18	
479.89815	18	
494.29041	86	
510.40300	18	
535.24925	52	
543.49943	18	
547.17888	18	
549.83576	18	
552.39358	82	
570.29697	88	
611.95332	18	
615.53142	18	
650.22442	20	
END IONS

###FS:    #m/z: 490.74919 #charge 2+
###MS: 3570
###MSMS: 3572
BEGIN IONS
TITLE=Cmpd 188, +MS2(490.7492), 26.6eV, 30.4min #3572
RTINSECONDS=1823.62
SCANS=3570,3572
PEPMASS=490.74919	64882
CHARGE=2+
166.14137	18	
174.73518	18	
188.28979	18	
209.16875	90	
210.14999	116	
218.13096	72	
244.08905	108	
244.37577	18	
252.11734	78	
252.20347	62	
256.14855	104	
258.19434	114	
289.27706	18	
295.70369	20	
298.08893	68	
304.89545	66	
315.14198	58	
317.14451	18	
323.00768	18	
333.85802	100	
351.47295	18	
358.21907	52	
360.12629	18	
372.14034	76	
373.21593	92	
378.47379	18	
379.66961	60	
380.08987	18	
391.23983	52	
429.32974	18	
429.84241	82	
430.83797	78	
437.31599	56	
438.21112	104	
443.22880	28	
446.29155	94	
461.24228	104	
467.25760	72	
473.80224	78	
479.55880	18	
484.61540	18	
497.12406	18	
508.23985	18	
509.18751	18	
513.30237	76	
535.19744	50	
538.90539	18	
584.38193	72	
588.38626	26	
601.24938	56	
616.66558	18	
633.96184	18	
643.74531	18	
679.77502	18	
734.27780	18	
762.37356	46	
802.43722	18	
818.44304	44	
861.44376	66	
END IONS

###FS:    #m/z: 341.69332 #charge 2+
###MS: 3573
###MSMS: 3574
BEGIN IONS
TITLE=Cmpd 189, +MS2(341.6933), 23.0eV, 30.4min #3574
RTINSECONDS=1824.23
SCANS=3573-3574
PEPMASS=341.69332	342426
CHARGE=2+
206.35607	18	
209.10491	264	
210.10349	108	
210.23309	18	
210.59818	110	
211.11556	166	
211.71257	74	
212.11870	82	
213.10507	78	
215.13142	86	
219.09311	68	
221.10638	248	
221.14750	70	
221.22790	50	
221.30199	64	
223.08006	58	
223.19704	26	
230.30506	28	
233.09321	108	
234.81118	36	
236.17438	114	
237.10349	72	
239.11073	360	1+
239.16761	22	
240.80334	24	
240.86224	18	
243.13700	102	
245.10657	70	
245.63327	34	
247.17068	106	
247.74939	26	
248.12059	204	
248.15541	60	
249.10651	110	
251.85229	26	
252.13827	72	
257.12237	126	
264.13934	146	
264.84532	106	
265.81388	24	
266.14131	130	
267.10242	116	
271.40161	128	
275.10559	66	
277.86431	18	
280.13794	216	
285.15262	70	
290.12259	60	
292.17811	78	
293.16299	76	
294.47631	50	
296.61204	18	
300.93709	48	
301.12952	84	
306.19830	62	
308.14757	66	
309.16404	804	1+
310.07988	38	
310.48677	72	
311.15333	90	
312.17812	80	
314.82920	18	
315.11777	42	
318.61934	18	
320.12577	24	
320.19517	132	
324.94632	50	
329.73946	18	
335.17434	100	
337.15750	368	
341.29371	102	
343.10563	38	
343.40644	18	
350.23578	28	
352.19074	340	1+
355.16464	172	
356.11085	42	
360.34119	48	
365.19680	94	
366.18708	110	
369.55599	18	
370.21474	156	
370.98348	22	
375.18516	52	
381.16602	44	
391.80552	98	
392.19224	130	
393.20020	126	
403.17212	90	
404.06841	18	
410.19996	118	
411.21752	82	
417.18428	52
[truncated: 3,844,570 more chars]
