# Supplementary material for: Substrate Specificity and Peptide Motif Preferences of β-Lytic and L5 Proteases from Lysobacter spp. Revealed by LC–MS/MS Analysis
Source: Int J Mol Sci. 2025 Sep 4;26(17):8603. doi: 10.3390/ijms26178603 (PMC12429127; doi:10.3390/ijms26178603)
Supplement: Supplementary file 1 [file ijms-26-08603-s001.zip › B4+L5_Slot1-3_1_1866_5.1.201.mgf]

###	D:\Data\results\2024\09\20\B4+L5_Slot1-3_1_1866.d\ProteinAnalysisResults.mgf
###	D:\Data\results\2024\09\20\B4+L5_Slot1-3_1_1866.d\analysis.baf
###	B4+L5_Slot1-3_1_1866.d
###	Instrument: micrOTOF-QII
###	Manufacturer: Bruker
###    B4+L5
###    PeakWidth 5.00, MiniumIntensity 10, S/N 1Apply threshold 0, Threshold 10
###    Retain Residuals no, Create neutrally no,
###    FullScan Parameters: AdductIon (+)+H (-)-H, LowMass 0, HighMass 8000, MaxCharge charge decon 4, MinPeaks 3
###    Perf. isotope decon yes, Max Charge Istopic decon 6, MW agreement 5.00, Abund. cutoff 2.00, Envelope cutoff 75.00
###    MaxRes   Parameters: AdductIon (+)+H (-)-H, LowMass 0, HighMass 8000 
###    Perf. isotope decon yes, Max Charge Istopic decon 6, Abund. cutoff 2.00
###    MSn      Parameters: AdductIon (+)+H (-)-H, LowMass 0, HighMass 8000 
###    Perf. isotope decon yes, Max Charge Istopic decon 4, Abund. cutoff 0.05
###    Global Charge Limit: no 3, Prefer FullScan Result: yes, Export what: 2 (0=non deconv/1=deconv only/2=mixed), NoMSMSSignals: 150, Intensity threshold: 10, NoMSSignals (deconv): 2, NoMSSignals (non-deconv): 2, NormalizeData: no, SingleCharged: yes
###
COM=B4+L5_Slot1-3_1_1866.d
USERNAME=Demo User

###FS:    #m/z: 496.72096 #charge 1+
###MS: 1630
###MSMS: 1631
BEGIN IONS
TITLE=Cmpd 1, +MS2(496.7210), 26.9eV, 14.5min #1631
RTINSECONDS=870.064
SCANS=1630-1631
PEPMASS=496.72096	50252
CHARGE=1+
202.03189	60	
202.99988	62	
205.02684	66	
209.14012	158	
217.09123	106	
217.13454	90	
220.37370	72	
221.10560	1082	1+
222.14146	94	
226.08435	94	
226.94700	106	
227.09344	108	
228.12940	38	
228.29781	40	
229.08926	88	
229.11786	114	
229.24221	50	
230.28661	66	
233.13448	182	
237.07446	56	
237.14208	212	
238.13628	174	
239.11203	560	
240.14100	92	
241.10912	70	
243.05092	82	
243.86284	86	
244.08735	46	
244.11549	88	
244.18970	86	
245.10526	146	
249.09888	1406	1+
249.16171	178	
249.38278	80	
249.45102	72	
250.18556	74	
250.44576	44	
252.09025	94	
252.23727	92	
252.39154	48	
253.16643	68	
255.14375	90	
263.04625	86	
265.14339	94	
266.11426	60	
266.74468	40	
266.87525	32	
267.10762	2450	1+
267.20795	42	
268.41160	40	
269.12126	60	
270.12219	128	
278.12519	84	
291.10126	94	
294.04375	62	
298.10431	104	
298.15076	92	
303.79424	76	
306.11500	104	
312.16344	324	1+
315.16419	60	
320.16925	120	
321.16317	50	
322.00758	120	
322.13456	144	
326.12407	48	
327.13451	68	
330.15732	124	
335.82610	70	
337.12354	78	
344.15587	76	
347.14228	78	
347.20005	72	
348.16268	302	
350.43910	36	
350.87113	78	
354.06076	94	
355.12728	48	
356.07900	48	
361.18763	64	
364.86494	70	
365.21979	232	
366.16753	512	
369.17194	56	
372.87478	56	
373.18361	84	
376.15535	112	
377.11767	46	
378.86377	82	
378.92277	64	
379.83771	78	
381.91386	88	
382.12311	102	
383.19603	300	
384.20599	184	
391.14529	96	
392.93308	48	
393.18669	94	
394.93901	116	
395.08615	86	
395.77952	34	
395.94298	46	
399.91806	106	
406.86873	76	
408.83644	68	
410.91098	88	
415.54390	50	
416.19236	76	
421.85839	62	
426.99329	70	
428.22302	62	
432.84726	36	
432.94970	48	
433.22649	66	
433.88850	54	
436.26138	60	
437.27666	94	
439.23149	78	
439.92078	104	
440.84117	62	
441.79712	158	
443.80217	68	
444.19360	86	
444.24501	42	
445.93454	52	
448.81258	206	1+
450.86578	90	
450.90984	60	
451.85858	64	
454.10639	88	
459.80510	354	
459.87635	132	
460.80577	284	
468.81710	138	
470.69393	36	
472.19177	308	1+
472.82297	78	
477.19762	144	
477.82147	312	
480.79950	76	
481.05179	62	
481.19670	70	
488.72204	72	
495.82591	1260	1+
495.88235	250	
496.05423	34	
497.89999	74	
498.21505	124	
499.83692	90	
END IONS

###FS:    #m/z: 437.17648 #charge 1+
###MS: 1709
###MSMS: 1710
BEGIN IONS
TITLE=Cmpd 2, +MS2(437.1765), 23.7eV, 15.2min #1710
RTINSECONDS=911.824
SCANS=1709-1710
PEPMASS=437.17648	33736
CHARGE=1+
172.59635	72	
207.06949	62	
212.14482	106	
217.11994	1248	1+
217.17593	102	
217.40624	88	
222.77864	42	
224.08006	98	
225.10644	88	
226.07992	368	1+
226.10906	136	
227.12507	80	
228.10637	42	
229.11542	104	
230.08391	52	
231.07883	126	
231.16662	70	
235.11349	74	
236.08790	72	
238.08618	76	
239.05886	68	
239.09989	130	
240.01024	34	
240.06652	44	
240.13074	150	
241.07395	86	
243.15246	74	
244.13209	198	
244.16315	132	
246.15130	62	
248.09937	72	
251.05650	90	
251.09905	76	
254.09052	76	
254.14157	100	
261.10944	102	
262.09046	90	
268.13645	80	
269.07470	100	
270.15231	84	
272.18313	68	
274.66144	32	
275.19875	124	
276.11001	92	
277.13714	64	
278.12662	128	
279.62174	34	
281.36939	40	
282.08079	110	
283.10280	190	
284.10210	70	
285.07053	52	
289.09275	116	
292.08109	34	
293.08609	122	
298.10550	94	
299.13973	84	
306.14983	40	
306.23061	70	
308.90499	82	
309.08062	110	
309.82744	34	
310.09515	948	1+
310.32075	88	
312.09393	296	1+
312.45554	88	
318.05124	112	
319.07700	74	
326.95486	36	
329.09364	78	
330.15833	54	
334.09953	180	
334.91676	66	
335.12370	54	
336.08602	70	
336.15473	74	
338.85442	94	
341.10201	104	
342.84583	68	
344.04199	122	
347.07948	64	
350.00522	116	
350.86625	70	
351.12177	256	1+
352.21904	96	
353.86211	78	
353.91138	74	
354.09616	98	
355.18933	88	
356.08465	46	
360.28478	96	
361.08661	68	
363.09236	232	
364.10221	100	
365.09517	74	
367.14101	122	
367.83976	62	
368.88807	240	
372.87782	94	
376.90926	82	
377.18524	136	
378.86409	210	
379.94998	46	
387.87979	78	
388.75353	108	
390.85079	134	
390.92076	50	
394.10278	82	
396.86939	178	
396.92393	62	
398.13463	42	
398.24498	74	
400.83170	58	
400.89527	94	
403.28578	44	
404.24115	98	
411.52751	36	
412.17972	82	
412.21391	88	
412.92405	66	
414.19608	106	
416.14244	56	
417.18447	72	
418.90094	58	
419.21248	78	
420.14856	86	
421.09102	48	
422.11204	88	
423.15786	80	
424.12673	74	
426.03221	74	
436.20070	38	
437.19317	90	
437.28715	72	
437.83560	80	
438.18903	90	
438.92953	60	
439.71066	80	
441.17807	64	
END IONS

###FS:    #m/z: 437.17642 #charge 1+
###MS: 1711
###MSMS: 1712
BEGIN IONS
TITLE=Cmpd 3, +MS2(437.1764), 23.7eV, 15.2min #1712
RTINSECONDS=912.489
SCANS=1711-1712
PEPMASS=437.17642	37480
CHARGE=1+
210.10717	82	
211.11210	82	
213.08638	84	
214.94932	106	
215.10642	32	
216.90213	80	
217.11812	1284	1+
217.20377	86	
217.79149	44	
218.06285	36	
218.17138	70	
221.05210	104	
226.08045	126	
226.10614	108	
227.08514	114	
228.10421	104	
229.12905	206	
230.08157	82	
233.04016	78	
233.20849	90	
239.07990	94	
240.14961	218	
242.08896	108	
242.14745	72	
243.11716	88	
244.13668	382	1+
245.23274	98	
246.62068	32	
248.10304	80	
251.03973	74	
252.14795	118	
255.10867	94	
261.10543	118	
266.07644	98	
267.86850	88	
269.00059	114	
270.01013	86	
270.16996	86	
271.12374	116	
272.17143	76	
278.13836	100	
281.13471	90	
282.12086	98	
283.09998	140	
283.12759	118	
284.09215	78	
286.14537	98	
290.12939	48	
291.99193	70	
295.06196	72	
298.12795	80	
299.14240	128	
302.10796	62	
302.94310	44	
309.09782	76	
309.72919	62	
310.09272	1090	1+
310.41599	52	
310.82922	32	
312.73479	52	
318.93605	42	
319.07779	36	
319.13430	76	
320.01712	48	
320.16718	74	
323.17608	62	
326.91995	104	
327.18290	50	
332.17832	72	
334.09861	104	
335.03207	54	
335.08490	64	
336.87179	172	
336.92503	80	
339.10290	118	
340.93682	74	
342.17928	80	
351.12116	94	
353.11210	70	
357.14134	90	
360.90229	42	
363.23106	78	
364.94359	84	
365.97415	48	
368.15606	64	
368.87645	186	
368.98797	104	
369.04469	46	
369.14003	102	
369.83137	70	
371.16510	96	
373.31387	70	
376.08045	96	
376.87774	100	
378.87108	220	
380.18542	100	
380.72825	106	
381.12362	76	
382.19483	84	
386.52555	62	
390.89035	38	
394.29679	104	
396.87728	138	
396.92363	86	
397.16490	64	
397.84354	32	
397.88706	68	
398.12067	144	
404.15624	88	
408.19328	56	
408.82939	52	
409.17086	60	
410.12729	44	
411.14955	64	
412.22537	112	
413.93929	62	
414.90144	68	
415.16392	54	
418.87886	48	
419.98714	84	
420.13409	84	
420.98986	36	
427.16976	58	
429.60567	74	
432.53710	92	
436.22252	90	
437.19891	120	
437.85504	32	
438.13756	58	
438.22706	108	
438.83756	106	
439.17744	56	
439.84033	124	
END IONS

###FS:    #m/z: 437.17639 #charge 1+
###MS: 1714
###MSMS: 1715
BEGIN IONS
TITLE=Cmpd 4, +MS2(437.1764), 23.7eV, 15.2min #1715
RTINSECONDS=913.676
SCANS=1714-1715
PEPMASS=437.17639	39548
CHARGE=1+
208.12841	118	
212.14078	76	
213.04792	94	
213.15537	62	
214.18763	98	
217.12196	700	1+
218.16422	74	
219.06044	102	
219.11102	46	
219.55003	86	
222.11898	94	
223.10994	82	
223.14189	76	
226.07408	86	
226.12410	90	
226.42818	104	
229.09413	94	
229.91857	34	
230.07466	148	
230.15489	78	
233.09680	86	
235.53658	48	
238.11434	40	
240.12891	82	
244.13579	468	
245.02711	72	
247.12537	86	
248.77847	42	
251.79365	44	
252.13983	94	
253.07057	90	
255.09372	50	
256.17622	68	
257.01643	70	
257.14853	110	
261.09773	130	
262.09858	94	
267.06998	50	
273.10660	164	1+
276.11761	68	
276.18991	82	
278.14128	50	
279.11632	60	
282.09809	306	1+
286.15734	114	
291.12742	74	
293.06941	100	
297.14001	36	
300.13085	116	
308.01230	76	
309.11860	92	
310.10082	736	
310.15385	86	
310.33598	44	
310.87479	66	
312.08666	238	
312.14890	78	
312.21362	70	
313.10614	202	
315.16225	70	
316.95643	56	
321.22974	118	
323.11460	100	
324.07820	94	
324.21643	86	
326.16241	78	
327.09617	80	
331.16419	60	
332.08449	84	
334.09153	112	
335.14456	102	
336.08556	84	
336.89624	80	
337.13567	82	
340.94563	76	
341.10090	48	
345.09592	68	
346.06695	106	
349.11155	102	
351.12938	118	
352.09792	66	
357.11569	82	
358.13259	70	
361.15182	74	
365.07486	36	
365.89053	74	
368.88486	188	
369.13719	94	
369.94377	38	
372.89850	98	
373.86833	42	
376.96174	98	
377.08929	94	
378.06909	88	
378.86791	238	
380.65657	32	
381.08749	108	
381.24145	40	
383.23264	116	
383.83938	116	
390.87647	54	
392.85821	110	
396.13498	102	
396.17006	80	
396.87679	102	
396.91959	138	
398.12393	98	
402.23149	48	
402.95828	66	
406.49849	76	
408.85166	72	
411.13900	56	
413.12205	78	
415.15047	160	
418.83758	96	
419.18219	42	
420.18034	90	
422.15378	202	
423.18526	124	
428.24478	66	
429.83417	64	
437.19456	40	
437.27042	82	
439.14031	108	
439.84303	70	
440.12416	86	
END IONS

###FS:    #m/z: 437.17598 #charge 1+
###MS: 1717
###MSMS: 1718
BEGIN IONS
TITLE=Cmpd 5, +MS2(437.1760), 23.7eV, 15.2min #1718
RTINSECONDS=914.846
SCANS=1717-1718
PEPMASS=437.17598	47224
CHARGE=1+
204.59642	150	
213.06400	106	
216.87880	48	
217.11939	762	1+
217.24967	94	
219.13030	112	
223.15285	150	
226.08845	82	
228.09572	86	
228.14018	96	
230.07422	162	
231.06285	74	
235.11641	116	
236.05953	84	
238.10113	186	
240.13044	340	1+
240.16969	72	
241.08422	88	
244.13689	190	
244.18891	94	
245.15052	108	
248.06273	98	
250.68976	24	
252.09902	104	
254.07994	86	
255.10466	72	
256.89984	72	
261.10072	66	
270.07506	82	
276.10978	124	
278.13548	74	
279.13022	98	
280.10084	78	
284.17994	32	
288.84318	94	
290.15214	102	
293.08066	30	
300.11036	110	
301.12817	44	
303.12293	116	
307.10339	68	
308.17753	70	
308.91387	72	
309.08758	60	
309.16025	80	
310.09586	980	1+
310.18119	96	
310.31265	28	
310.47138	38	
316.18941	96	
317.05479	130	
317.83908	108	
324.06419	90	
331.14030	66	
333.04688	80	
333.95584	88	
335.09599	222	1+
337.56832	48	
339.08855	62	
344.11632	78	
345.12092	76	
347.09428	62	
347.88238	46	
351.12304	166	
353.11234	44	
354.91069	130	
356.92770	76	
360.84731	60	
361.09155	134	
364.86392	58	
365.86554	36	
366.23412	74	
374.09534	96	
377.06266	68	
378.86356	306	1+
378.93949	108	
380.12943	72	
382.84840	74	
390.85248	74	
390.94574	58	
392.93820	78	
393.16631	104	
395.05815	76	
395.92520	58	
396.19822	38	
396.88341	152	
397.13912	88	
397.94026	60	
399.12565	64	
399.16196	90	
400.85803	80	
406.17056	110	
406.23779	88	
407.10729	98	
408.88845	64	
409.15609	64	
410.12670	100	
412.85935	50	
414.92232	144	
415.86921	88	
418.19209	54	
420.94598	46	
428.15281	86	
436.04641	52	
437.18796	76	
437.85687	96	
438.22587	104	
438.83524	54	
440.14602	58	
END IONS

###FS:    #m/z: 437.17629 #charge 1+
###MS: 1719
###MSMS: 1720
BEGIN IONS
TITLE=Cmpd 6, +MS2(437.1763), 23.7eV, 15.3min #1720
RTINSECONDS=915.493
SCANS=1719-1720
PEPMASS=437.17629	44034
CHARGE=1+
208.12779	88	
210.09046	56	
214.10582	62	
217.11720	986	1+
217.20715	126	
218.14671	36	
220.13967	86	
221.05649	100	
225.06850	104	
225.14725	78	
226.10189	100	
226.13480	266	1+
229.01655	116	
229.12307	94	
230.09580	188	
238.07827	86	
240.13183	502	1+
242.92729	48	
243.04631	120	
243.17272	76	
244.15869	158	
250.08964	130	
255.15235	104	
258.05472	120	
260.94773	48	
262.90721	102	
263.09336	138	
266.07462	72	
268.16646	104	
271.15060	58	
272.13672	116	
276.06169	66	
276.10461	178	
276.89676	80	
277.09789	98	
278.12131	186	
282.11192	100	
283.08840	88	
284.08816	194	
284.13141	62	
285.15055	80	
290.11973	80	
290.17399	84	
291.08358	70	
293.06724	88	
298.18120	72	
300.11689	126	
300.22207	80	
302.12115	90	
304.61564	74	
307.09836	132	
309.08988	72	
310.09560	1498	1+
310.18876	86	
312.09254	264	
315.84959	46	
324.09359	82	
326.20372	76	
327.12534	40	
330.17236	94	
332.85961	104	
334.09707	128	
334.13398	86	
334.37836	38	
336.97856	104	
337.85513	124	
338.06350	92	
338.13140	116	
339.17812	76	
339.33436	70	
340.14229	72	
341.11071	76	
344.11041	60	
347.90256	100	
349.10256	78	
350.87714	68	
351.12077	102	
353.12662	76	
353.23166	62	
355.16757	38	
357.77680	34	
358.91346	72	
359.06265	60	
360.85437	240	
362.10440	78	
363.09481	90	
364.95996	32	
365.12639	52	
365.85750	90	
368.12657	86	
368.88452	172	
369.03846	36	
372.81736	48	
372.86584	78	
378.86645	542	
380.12327	46	
381.09674	54	
381.16331	62	
390.84406	70	
391.93411	58	
395.83668	46	
396.87029	104	
397.13753	108	
397.90985	70	
398.00395	90	
398.11478	92	
398.16031	46	
401.22179	116	
401.83229	86	
403.08543	36	
408.13862	36	
412.92498	86	
413.06223	84	
414.87142	54	
415.14628	114	
416.19197	66	
418.26606	76	
418.94562	54	
422.23425	70	
423.22388	46	
424.14823	66	
435.27272	80	
436.86391	100	
437.19283	76	
437.37497	92	
437.79259	72	
438.12137	86	
END IONS

###FS:    #m/z: 437.17627 #charge 3+
###MS: 1721
###MSMS: 1722
BEGIN IONS
TITLE=Cmpd 7, +MS2(437.1763), 23.7eV, 15.3min #1722
RTINSECONDS=916.161
SCANS=1721-1722
PEPMASS=437.17627	45980
CHARGE=3+
209.04881	108	
212.09869	152	
212.13559	68	
213.08615	114	
217.11807	1158	1+
217.26931	116	
219.12260	88	
223.01523	130	
226.08516	74	
227.07417	88	
227.15952	70	
228.03621	126	
230.07259	180	
233.97014	64	
238.08051	80	
239.05976	82	
240.15224	76	
241.13354	86	
243.10716	80	
244.07085	160	
244.14235	178	1+
250.07704	98	
253.04592	106	
253.16354	86	
255.06691	94	
258.18040	90	
260.07859	58	
260.17489	64	
261.11284	112	
263.11110	60	
266.98489	84	
268.15716	94	
270.12686	80	
270.16845	74	
276.10805	130	
278.12933	152	
282.07273	70	
282.11605	56	
284.16239	68	
285.15609	184	
286.20228	120	
292.93664	68	
298.90705	78	
300.12915	100	
303.13574	98	
305.09538	76	
306.21210	106	
308.08080	76	
308.91044	78	
309.08500	222	
309.14653	130	
309.18182	96	
310.04585	74	
310.09739	1720	1+
310.15844	134	
312.89742	100	
314.20390	78	
315.10632	72	
319.16722	100	
320.91766	112	
321.20984	84	
324.08286	68	
326.06672	108	
326.10321	96	
326.16759	94	
327.13517	100	
333.18499	94	
334.09690	314	1+
335.84495	104	
336.08011	170	
337.14244	76	
339.20476	64	
341.87915	112	
342.04946	82	
344.14447	78	
345.08030	78	
348.90695	80	
349.09777	86	
350.14377	80	
351.08218	78	
351.12941	152	
352.11294	58	
363.11532	100	
365.88316	104	
368.12759	64	
368.87921	206	
369.22157	64	
372.84744	76	
374.83369	96	
375.85067	74	
377.12496	170	
378.87101	474	
380.10367	82	
380.13816	118	
381.11043	152	
382.87862	128	
384.02387	74	
385.35421	56	
386.90647	78	
389.20307	68	
396.07328	56	
396.11858	86	
396.87320	322	1+
401.84172	70	
403.21696	100	
408.11584	86	
409.14370	84	
410.81436	90	
411.12853	64	
414.89494	108	
417.21102	86	
418.85624	86	
418.95484	156	
420.15389	108	
430.08437	66	
431.13032	84	
437.19267	62	
437.23240	78	
437.36934	94	
438.16048	90	
443.11043	58	
448.13762	98	
449.12672	102	
450.12946	90	
452.20503	64	
455.86914	72	
457.15088	100	
461.11660	74	
463.12116	58	
493.24169	64	
495.13848	72	
503.15817	68	
505.12808	86	
506.82986	106	
508.13562	62	
519.20777	84	
520.91294	92	
530.13557	72	
537.22135	118	
562.18800	70	
564.24948	64	
565.74606	130	
580.32563	66	
581.22283	134	
630.30865	72	
633.38880	82	
640.30116	76	
652.25824	68	
653.27180	62	
677.21405	62	
685.18993	76	
704.37892	102	
766.26774	66	
787.24449	126	1+
791.23432	110	
810.44081	96	
1050.60879	216	1+
END IONS

###FS:    #m/z: 437.17617 #charge 3+
###MS: 1724
###MSMS: 1725
BEGIN IONS
TITLE=Cmpd 8, +MS2(437.1762), 23.7eV, 15.3min #1725
RTINSECONDS=917.333
SCANS=1724-1725
PEPMASS=437.17617	56056
CHARGE=3+
201.85248	90	
209.12113	36	
209.82819	50	
212.09411	96	
215.13479	78	
216.36854	48	
217.00178	38	
217.11823	1038	1+
217.18803	94	
217.89979	106	
218.08633	50	
218.26084	100	
219.13786	72	
226.09748	130	
227.04273	62	
230.07717	146	
230.12960	104	
230.25838	82	
230.87924	130	
231.07205	122	
231.25975	42	
237.09055	80	
237.63910	92	
238.08158	56	
238.15138	94	
240.13420	204	
240.19218	90	
242.05981	118	
242.16337	62	
243.13229	108	
244.08735	46	
244.13867	424	
244.18625	84	
244.80180	70	
249.10180	126	
251.03790	74	
253.08772	78	
257.05038	64	
257.69575	50	
258.11661	64	
261.04464	102	
261.19444	40	
264.12601	74	
265.07081	62	
274.07989	74	
276.11280	118	
277.12771	92	
278.12735	158	
279.13650	80	
283.19323	88	
284.08179	96	
288.94957	58	
289.04287	62	
292.06435	78	
293.05742	40	
293.40349	96	
295.09944	182	
297.14548	70	
300.89967	74	
301.13231	136	
303.93113	62	
308.89165	38	
308.99367	48	
309.08557	434	
310.09445	1260	1+
310.34320	52	
312.08709	68	
313.00275	56	
316.90076	86	
323.09476	90	
324.11903	104	
329.17519	64	
329.23248	72	
329.83289	58	
330.86469	70	
334.08768	274	1+
334.14396	98	
338.00051	152	
342.13698	82	
344.04645	78	
344.23436	66	
345.11565	78	
349.02479	92	
350.86834	166	
353.14250	56	
354.17421	94	
355.12422	84	
356.14410	102	
356.19369	40	
360.19853	80	
360.85834	240	
362.13653	70	
364.13695	120	
364.99015	62	
365.52672	40	
368.07731	62	
368.89150	82	
369.13083	132	
369.88141	128	
370.92317	58	
373.06692	62	
375.07816	108	
375.15991	82	
375.20912	96	
378.87032	112	
382.86421	76	
384.99347	80	
385.19783	76	
386.94905	102	
390.87908	60	
392.93166	76	
394.85605	96	
396.87293	70	
397.12278	88	
397.87794	82	
398.13303	72	
403.34892	104	
406.17101	88	
416.31451	82	
419.89627	58	
428.16373	50	
429.99818	130	
439.10199	78	
449.11654	72	
450.87221	54	
451.11698	76	
461.03785	62	
463.16061	38	
465.13557	78	
466.13147	88	
467.28444	88	
469.19338	92	
469.27217	88	
473.16059	86	
477.11480	60	
483.22697	94	
489.24929	46	
493.15942	84	
497.14487	100	
524.15386	68	
526.27851	68	
528.29362	114	
529.19401	58	
530.28131	84	
537.21670	56	
545.35504	58	
552.21244	104	
562.17462	178	1+
607.22963	90	
629.49656	88	
661.37193	98	
663.24178	46	
667.22407	74	
810.30114	66	
END IONS

###FS:    #m/z: 437.17607 #charge 1+
###MS: 1726
###MSMS: 1727
BEGIN IONS
TITLE=Cmpd 9, +MS2(437.1761), 23.7eV, 15.3min #1727
RTINSECONDS=917.971
SCANS=1726-1727
PEPMASS=437.17607	56552
CHARGE=1+
205.99733	56	
210.08367	104	
210.16310	78	
212.06671	76	
212.10203	96	
212.13276	126	
213.04680	64	
213.15414	124	
214.43296	72	
217.11915	2040	1+
217.20773	108	
220.09209	108	
226.11357	82	
229.11242	106	
230.08340	98	
232.14300	96	
233.15266	96	
237.06578	74	
240.09167	68	
240.13175	118	
243.39620	28	
244.14028	184	
244.17681	196	
247.50441	36	
248.11171	86	
253.03330	52	
255.10373	192	
255.15241	68	
257.14671	52	
262.08207	102	
266.07079	84	
267.04415	84	
268.05768	50	
276.05426	118	
276.11358	56	
278.12641	226	
283.10028	198	
284.08685	38	
284.19224	38	
285.63569	32	
286.14034	88	
286.98353	50	
290.11099	68	
293.09401	74	
293.48674	28	
293.55309	34	
294.05732	88	
297.12106	78	
299.09845	58	
304.15543	62	
305.12023	48	
309.09468	60	
309.79329	58	
310.09828	1036	1+
310.47689	60	
311.15224	174	
312.08918	236	
312.15437	90	
313.13488	88	
316.04985	108	
316.09926	68	
317.04071	44	
321.04223	68	
323.16136	124	
324.15849	62	
327.19589	68	
331.07809	64	
331.13567	72	
334.09615	182	
335.10375	142	
335.85514	102	
336.87531	92	
340.11339	72	
341.10284	156	
342.85528	78	
344.08689	94	
352.12753	74	
352.90645	52	
353.98262	66	
360.80804	68	
360.85297	124	
360.90498	36	
362.07964	80	
363.09015	138	
365.85515	30	
365.98303	138	
366.81918	110	
368.88710	94	
369.27679	38	
370.28253	72	
372.90290	48	
375.24568	74	
377.14278	88	
378.86651	428	
380.14509	114	
380.87669	52	
381.18866	86	
383.22179	46	
386.88694	126	
389.08543	80	
390.14750	104	
390.85832	54	
393.09310	88	
396.87917	102	
397.78858	112	
397.87123	106	
398.16516	74	
399.46865	28	
413.16393	88	
413.84835	72	
414.19527	78	
415.14748	130	
418.88651	86	
418.94352	100	
421.16658	116	
421.99189	54	
427.14306	66	
431.03717	52	
435.04872	92	
437.17817	158	
437.40845	44	
438.19332	60	
439.14059	78	
441.50268	64	
END IONS

###FS:    #m/z: 437.17639 #charge 3+
###MS: 1729
###MSMS: 1730
BEGIN IONS
TITLE=Cmpd 10, +MS2(437.1764), 23.7eV, 15.3min #1730
RTINSECONDS=919.146
SCANS=1729-1730
PEPMASS=437.17639	64430
CHARGE=3+
211.07044	68	
212.13946	86	
213.11704	116	
214.08069	88	
214.91768	88	
217.11802	1848	1+
218.16391	102	
225.09489	100	
226.10885	74	
228.21829	110	
229.11955	98	
230.08036	146	
231.09938	118	
232.13369	108	
233.08819	92	
236.12015	88	
238.16172	92	
239.07136	132	
240.12892	212	
242.04887	114	
243.10298	114	
244.13764	474	
245.06108	84	
245.16117	120	
249.10970	174	
251.82384	90	
252.10794	98	
256.12385	160	
258.93671	84	
259.08017	82	
263.07800	88	
265.09214	90	
267.08746	64	
268.05461	66	
271.08080	74	
274.12825	110	
276.05289	100	
278.13080	130	
278.17394	70	
283.09693	104	
284.49788	72	
288.87495	72	
292.08241	236	
293.05848	92	
294.07449	106	
300.11960	64	
301.10939	82	
307.88235	90	
308.16345	84	
309.09041	206	
309.16464	102	
310.09598	1058	1+
311.83821	106	
312.08752	338	1+
314.68311	150	
317.91497	110	
318.11263	78	
322.15196	90	
323.96915	80	
327.08315	84	
327.79018	126	
334.09735	342	1+
336.91379	84	
339.07689	84	
340.19473	88	
341.10135	90	
342.83612	74	
346.93302	72	
347.11282	64	
350.87106	80	
351.13598	100	
352.10150	100	
352.61926	100	
353.10744	76	
353.17725	88	
354.08657	96	
357.11637	102	
360.87652	88	
362.09965	70	
363.08628	68	
363.18659	90	
364.13989	136	
366.20968	104	
368.87630	98	
370.17597	92	
377.36910	132	
378.28727	64	
378.86831	122	
379.09003	106	
379.15067	88	
379.86301	108	
381.13417	94	
382.88950	80	
384.86276	106	
385.14713	98	
386.89801	198	
390.87961	74	
391.80905	64	
392.86413	86	
396.15079	114	
396.20727	74	
396.88085	312	
398.13035	126	
399.11575	68	
399.21515	88	
401.86906	88	
404.14664	104	
407.14856	80	
409.00612	82	
409.93573	74	
410.11969	138	
413.13228	84	
415.14972	70	
418.80915	68	
419.04016	86	
420.16460	76	
420.90885	122	
428.17532	70	
429.15868	82	
436.01451	66	
437.24176	64	
438.11641	82	
444.12140	88	
448.13281	100	
450.11952	78	
455.15380	88	
456.82855	138	
460.10065	82	
465.13389	74	
476.11548	64	
476.23241	70	
481.18582	72	
487.32141	102	
515.24588	90	
517.72917	78	
526.41144	68	
550.18907	74	
552.21258	68	
563.17168	94	
571.26270	66	
574.12859	88	
580.20689	84	
581.21621	88	
630.22840	66	
647.29258	86	
650.20204	82	
659.17858	66	
667.20666	76	
677.23408	80	
679.20283	98	
713.22918	70	
757.20751	72	
792.31314	78	
1019.51796	68	
END IONS

###FS:    #m/z: 437.17606 #charge 3+
###MS: 1731
###MSMS: 1732
BEGIN IONS
TITLE=Cmpd 11, +MS2(437.1761), 23.7eV, 15.3min #1732
RTINSECONDS=919.786
SCANS=1731-1732
PEPMASS=437.17606	64612
CHARGE=3+
212.13285	86	
212.16277	120	
212.24662	120	
213.00897	94	
216.14772	112	
217.11884	1888	1+
217.23876	132	
221.05245	68	
226.08243	190	
229.13170	74	
229.15995	84	
230.07503	104	
231.15104	98	
233.05510	74	
240.03804	88	
240.13282	96	
241.11701	74	
243.15237	74	
244.14073	250	
245.14521	174	
249.09294	96	
252.04979	88	
254.10330	124	
261.10553	106	
261.15179	122	
264.15121	66	
265.08779	260	1+
266.16082	96	
267.12506	70	
268.06193	72	
269.00996	66	
270.15715	82	
272.09721	66	
278.12458	356	
283.10477	182	
283.84348	78	
284.10994	128	
285.84676	104	
286.10455	120	
289.12820	82	
290.12852	126	
292.13110	76	
292.89664	92	
293.06699	108	
296.86495	104	
298.18205	100	
298.90879	86	
299.09852	120	
309.09036	116	
309.14233	66	
310.09888	1494	1+
310.22880	96	
312.08730	324	
312.83575	82	
313.11479	96	
315.13976	78	
321.19672	82	
322.89203	90	
326.16497	68	
329.21263	90	
332.95991	100	
333.10306	98	
333.19376	96	
334.09337	526	
336.15481	98	
344.18487	64	
345.12410	106	
350.98520	76	
351.12707	104	
352.01789	140	
352.11627	70	
353.10258	70	
357.09521	80	
359.93946	104	
360.89158	78	
361.20131	68	
362.08184	96	
362.11989	80	
362.16101	68	
363.78782	100	
364.13250	68	
366.16500	74	
368.10595	92	
368.88202	230	
370.91322	122	
371.07460	94	
373.07692	80	
373.87669	76	
375.13794	86	
378.85910	98	
379.11579	68	
379.15788	104	
380.11482	84	
380.15342	82	
380.93284	114	
386.89697	82	
387.88476	100	
388.07481	98	
392.11104	80	
392.90538	74	
393.09008	132	
393.16717	98	
394.85557	76	
394.90790	80	
396.12226	120	
396.87824	84	
396.91898	80	
397.14881	86	
398.12317	194	
406.16015	74	
408.19899	78	
414.84720	72	
418.88057	92	
419.07222	72	
420.18672	84	
420.79593	82	
432.13012	76	
433.11122	92	
437.83569	80	
438.12832	94	
444.32742	98	
447.18207	78	
451.13822	96	
460.28794	96	
464.22902	74	
469.18718	70	
469.57370	86	
472.16046	76	
476.15286	82	
483.17484	76	
493.15055	78	
494.22724	108	
495.19093	78	
500.23571	64	
504.88146	110	
507.17239	76	
516.14854	74	
543.13454	84	
549.21143	82	
552.18749	68	
580.19873	92	1+
591.13501	68	
597.21072	84	
606.16858	78	
608.17444	114	
629.20721	70	
633.18461	72	
687.38640	68	
712.39534	64	
761.23880	66	
862.31484	74	
863.34249	96	
872.71369	280	1+
909.45542	78	
921.31727	92	
END IONS

###FS:    #m/z: 437.17662 #charge 3+
###MS: 1733
###MSMS: 1734
BEGIN IONS
TITLE=Cmpd 12, +MS2(437.1766), 23.7eV, 15.3min #1734
RTINSECONDS=920.444
SCANS=1733-1734
PEPMASS=437.17662	65850
CHARGE=3+
209.10949	70	
212.14472	84	
213.14739	84	
217.11762	2318	1+
218.19438	74	
226.07482	174	
227.05076	80	
227.07952	86	
227.11618	80	
228.08642	78	
230.07914	232	1+
237.06510	72	
238.07859	282	
240.13458	194	
243.14347	62	
244.13436	420	
245.12144	68	
249.06394	110	
250.11301	82	
252.12069	64	
253.15987	114	
255.11446	84	
256.49487	68	
260.21094	94	
261.13033	78	
262.15771	78	
264.97569	84	
266.07616	160	
267.08046	80	
270.15523	112	
272.10211	78	
276.92711	80	
278.08713	70	
278.16581	64	
279.14760	68	
280.04813	84	
282.08163	88	
282.87466	98	
283.09743	108	
283.14139	72	
285.09663	84	
285.15773	76	
286.13568	64	
286.17189	70	
292.07308	120	
292.11775	76	
296.61079	72	
297.13624	72	
299.15269	64	
300.12963	190	
301.17260	92	
307.06214	92	
309.10087	172	
310.09702	1282	1+
312.09463	174	
313.09849	124	
315.14994	88	
316.12165	154	
317.09896	164	
319.20353	106	
319.87982	94	
323.10455	90	
324.07744	130	
325.07795	90	
329.90884	70	
334.10111	388	
336.08999	74	
340.12737	120	
342.84145	80	
351.12187	234	
362.13997	84	
362.92000	72	
365.89793	96	
366.19092	70	
368.88612	92	
369.12587	102	
369.22685	88	
376.91114	82	
378.18026	82	
378.86526	280	
380.76515	198	
380.87048	70	
382.15993	74	
382.94555	96	
384.86968	82	
390.85268	84	
393.14548	100	
394.91449	104	
395.15901	140	
396.88020	176	
398.11949	90	
398.90427	72	
399.11025	68	
400.23775	62	
402.83716	102	
405.11654	104	
407.14469	72	
408.24321	92	
409.14497	76	
409.93250	92	
417.85130	84	
418.83257	74	
420.13341	102	
427.10639	96	
428.89284	118	
436.81527	118	
437.22160	78	
437.84672	76	
438.14772	82	
442.20881	68	
446.19977	88	
448.15550	164	
448.28188	74	
449.12319	98	
450.16503	72	
452.17142	80	
459.12329	104	
466.15135	90	
468.92030	96	
470.18200	62	
472.16076	60	
472.83970	72	
476.14075	76	
477.16623	64	
478.12232	116	
489.19491	62	
491.21938	68	
500.28307	72	
507.16741	108	
512.16804	186	
521.09412	86	
532.11546	74	
533.31544	100	
540.25614	108	
545.22456	140	
563.18787	86	
575.55819	66	
582.25084	80	
588.16134	72	
597.21558	246	1+
618.20161	66	
623.36509	90	
633.16855	130	
637.29668	62	
641.23840	94	
645.28772	82	
651.26144	114	
667.32192	72	
688.21085	72	
750.34490	96	
792.22116	62	
810.24963	90	
881.37910	70	
893.27692	80	
END IONS

###FS:    #m/z: 437.17607 #charge 3+
###MS: 1735
###MSMS: 1736
BEGIN IONS
TITLE=Cmpd 13, +MS2(437.1761), 23.7eV, 15.4min #1736
RTINSECONDS=921.093
SCANS=1735-1736
PEPMASS=437.17607	72728
CHARGE=3+
157.73796	110	
206.09554	94	
210.16814	88	
211.11996	84	
212.14838	206	
213.05186	90	
214.94967	62	
217.11603	1580	1+
217.17374	148	
217.23045	128	
224.06063	88	
226.10101	98	
227.12488	116	
230.07144	286	
232.06273	80	
235.10567	70	
238.12164	48	
240.16424	134	
243.15313	64	
244.14269	220	
252.04115	88	
253.11181	130	1+
255.11459	86	
256.99604	118	
259.12366	48	
261.09866	156	
262.10196	112	
262.13665	102	
263.09875	94	
265.08398	96	
266.07640	50	
268.09719	116	
269.10064	90	
270.16551	50	
276.06737	90	
276.11320	118	
277.06622	104	
282.87613	80	
283.10087	188	
286.19729	94	
290.13275	72	
291.12333	110	
292.16322	60	
293.07049	62	
293.20986	64	
295.07987	138	
299.13589	64	
299.20808	106	
308.08272	146	
309.08505	110	
310.09552	1956	1+
310.19842	88	
311.16271	140	
316.95157	62	
320.12903	74	
323.08564	106	
323.20481	102	
324.07338	98	
325.10504	128	
325.15342	80	
332.16893	62	
333.10907	80	
334.09525	402	
334.22170	86	
338.82691	92	
339.91971	54	
341.12223	114	
342.17378	68	
344.13427	68	
345.13515	86	
345.93390	98	
345.97497	152	
346.09038	70	
350.87657	128	
351.10690	90	
355.27673	70	
361.10176	90	
364.81363	54	
364.87821	76	
368.87340	80	
376.09095	66	
378.86872	178	
379.09443	76	
380.11539	76	
380.19170	78	
381.09651	68	
384.10841	58	
384.31412	88	
390.87285	72	
390.96850	56	
394.90714	110	
394.98614	66	
396.88381	184	
398.13868	64	
400.90642	58	
404.16072	70	
407.10201	96	
407.28301	74	
408.92715	112	
410.12860	72	
411.19168	88	
414.87907	72	
415.21642	74	
418.17043	64	
418.84659	58	
418.92382	82	
420.10151	50	
421.10933	66	
432.93260	94	
436.18978	64	
436.32657	168	
437.18883	82	
438.43572	90	
445.05747	110	
448.15500	62	
449.15709	90	
450.11425	52	
451.13435	108	
455.14733	64	
456.19529	90	
462.07511	58	
474.26904	108	
475.14440	72	
478.08634	68	
479.10242	102	
482.18381	76	
483.15863	64	
493.17122	66	
496.47178	106	
502.11789	76	
505.10502	70	
511.15501	74	
537.25895	112	
552.18085	86	
562.18779	66	
562.28132	74	
564.97256	68	
565.22803	60	
565.34097	62	
580.19343	70	
606.18273	78	
609.17985	68	
615.21640	80	
641.28500	88	
666.17256	70	
679.25205	48	
687.26258	98	
693.23781	68	
792.24551	50	
826.27126	48	
874.26310	66	
880.32922	94	
893.27811	70	
END IONS

###FS:    #m/z: 655.26105 #charge 2+
###MS: 1737
###MSMS: 1738
BEGIN IONS
TITLE=Cmpd 14, +MS2(655.2610), 33.0eV, 15.4min #1738
RTINSECONDS=921.742
SCANS=1737-1738
PEPMASS=655.26105	37354
CHARGE=2+
210.11123	86	
217.11916	2674	1+
217.20161	120	
217.22416	124	
218.14885	182	
219.11929	202	
219.22393	34	
220.12265	132	
244.14084	174	
244.17352	94	
245.14564	78	
246.16016	70	
253.09587	76	
255.10205	40	
259.18989	186	
260.06174	110	
276.11113	84	
282.71113	50	
283.08835	98	
283.12942	32	
286.15337	68	
293.06622	108	
300.12619	52	
310.09852	620	1+
311.99639	38	
312.10430	92	
312.14476	46	
312.39157	40	
321.10162	108	
327.08810	68	
334.09579	94	
344.48666	54	
344.98814	118	
345.13453	38	
346.16825	58	
349.94770	86	
353.10970	184	
357.05704	70	
361.03721	82	
368.88432	58	
370.13886	92	
372.20444	56	
380.11470	70	
381.09210	110	
407.11369	64	
420.13886	78	
430.09540	100	
456.15091	52	
461.61922	38	
466.14823	90	
472.20075	78	
489.17406	110	
512.21983	134	
544.84495	34	
550.05488	32	
565.21080	56	
572.73948	94	
581.26068	70	
595.67786	92	
610.24984	38	
610.75207	158	
626.22569	70	
653.27228	66	
654.37371	42	
656.30885	52	
656.74766	74	
705.22066	98	
722.21897	66	
739.31256	74	
776.27973	36	
879.31712	68	
937.30485	86	
975.39631	74	
1065.42466	54	
1093.43845	50	
1095.39496	52	
END IONS

###FS:    #m/z: 449.82488 #charge 3+
###MS: 1739
###MSMS: 1740
BEGIN IONS
TITLE=Cmpd 15, +MS2(449.8249), 24.0eV, 15.4min #1740
RTINSECONDS=922.415
SCANS=1739-1740
PEPMASS=449.82488	25568
CHARGE=3+
185.22863	82	
200.15259	86	
207.03446	106	
210.16296	102	
211.11714	64	
213.11637	148	
217.11452	200	
221.16809	102	
227.06454	90	
227.10149	146	
229.12700	92	
235.94669	122	
237.09717	94	
241.12107	68	
242.19999	100	
244.08247	76	
244.13733	198	
245.14276	162	
245.17801	102	
245.22129	96	
245.72494	38	
249.09390	78	
252.90026	76	
253.10565	70	
253.16765	110	
255.10570	42	
259.07691	78	
259.27579	120	
263.13235	150	
266.12252	76	
269.10925	54	
278.04170	40	
278.12078	60	
282.03646	74	
283.09855	178	
288.16565	116	
292.05088	58	
293.19231	82	
294.09650	88	
296.37173	40	
298.15522	86	
301.06618	42	
303.20495	88	
304.97138	76	
309.14130	56	
310.09592	784	1+
315.29823	40	
316.90029	68	
318.95622	100	
320.17657	106	
326.88369	62	
332.91537	88	
333.04184	82	
334.10146	86	
335.11446	118	
342.17866	80	
349.03312	68	
352.89861	46	
353.15146	136	
353.94280	72	
354.89245	100	
355.09951	84	
357.18073	98	
358.07368	100	
360.93109	102	
361.05662	70	
361.11769	64	
361.92953	60	
363.04114	46	
368.94892	86	
370.91850	304	
371.22870	172	
375.97925	52	
376.84950	106	
376.89532	88	
384.85283	70	
386.84464	84	
389.84189	94	
389.92154	116	
390.10654	76	
394.81426	84	
394.94294	66	
396.84158	48	
396.98746	44	
398.14264	90	
399.19422	104	
400.21286	40	
403.86113	134	
406.18338	44	
408.83052	72	
410.86105	70	
410.89827	64	
412.87103	438	
413.08352	92	
413.78946	102	
413.86707	230	
414.08285	46	
414.86109	1850	1+
415.14654	98	
415.56061	48	
418.07883	78	
421.13972	104	
422.14299	68	
422.19714	56	
424.27129	118	
430.87966	658	
430.97448	68	
431.42916	42	
431.87320	1426	1+
432.87330	930	1+
432.95265	80	
433.08717	186	
434.20385	52	
440.25732	52	
440.88973	124	
444.93141	62	
449.00978	76	
449.23491	294	1+
450.14100	78	
450.35795	82	
450.83287	62	
451.20023	68	
453.09513	62	
456.95023	36	
457.15489	64	
458.12249	36	
458.20033	44	
468.80746	64	
468.99487	66	
469.23169	46	
472.94281	72	
473.04069	98	
474.91222	94	
475.18920	56	
480.21926	42	
483.23249	66	
491.17827	72	
495.27755	52	
513.21109	104	
518.36851	74	
543.33730	74	
566.18353	64	
582.37024	48	
585.31879	70	
596.29402	54	
610.16470	60	
628.32619	52	
642.29775	48	
660.25762	56	
670.18608	64	
722.22667	88	
784.28864	88	
797.38249	64	
814.36452	88	
896.70117	366	1+
930.51668	60	
END IONS

###FS:    #m/z: 437.17715 #charge 3+
###MS: 1739
###MSMS: 1741
BEGIN IONS
TITLE=Cmpd 16, +MS2(437.1772), 23.7eV, 15.4min #1741
RTINSECONDS=922.471
SCANS=1739,1741
PEPMASS=437.17715	73986
CHARGE=3+
210.08289	112	
212.14777	138	
215.13893	110	
217.11779	1838	1+
220.12035	138	
221.06663	74	
223.09093	86	
226.02701	74	
226.11338	84	
230.09068	78	
230.18288	82	
231.07892	78	
238.08424	58	
239.11518	80	
239.92551	48	
240.08334	56	
240.13066	136	
241.06912	84	
242.10898	102	
243.09120	78	
244.13849	226	
244.17816	182	
245.11397	142	
246.05198	58	
249.09707	70	
252.06209	46	
253.88707	66	
256.13420	74	
261.10384	74	
261.91675	70	
266.07220	120	
267.08854	104	
268.10120	80	
270.16511	68	
278.06936	84	
278.12130	182	
280.11847	84	
280.98317	100	
282.12103	114	
283.10140	86	
284.06596	66	
284.10563	74	
286.06446	82	
287.15308	100	
293.06281	88	
294.08747	78	
295.06491	102	
296.15326	66	
298.18153	86	
300.12082	82	
300.15800	74	
302.93561	66	
309.08477	146	
310.09704	1262	1+
312.10176	82	
315.23314	66	
316.88178	72	
317.06730	104	
319.86548	62	
321.17729	90	
322.86443	64	
323.17712	62	
324.11114	46	
327.92898	52	
330.15817	100	
332.86918	78	
334.10071	198	
335.09496	90	
335.86919	100	
341.10123	52	
341.93774	86	
342.11262	136	
344.07652	118	
345.10831	104	
351.15040	66	
351.66265	40	
352.11723	60	
353.09682	68	
353.87836	82	
354.99989	68	
355.11405	62	
360.85346	90	
363.08056	48	
365.21686	84	
365.86650	132	
368.12196	64	
368.88323	74	
373.18699	54	
375.08298	122	
375.64679	42	
377.74205	50	
378.87798	92	
379.12032	98	
379.87310	98	
380.13982	88	
383.14420	102	
386.12256	114	
390.71330	54	
390.91904	174	
391.29525	56	
391.89232	68	
395.09694	58	
396.88508	132	
399.12578	76	
407.16098	106	
410.88819	106	
414.93345	52	
415.10005	70	
415.18013	48	
420.18231	88	
431.10974	66	
432.10638	72	
432.17364	74	
437.02384	76	
438.13893	64	
438.93518	92	
439.88266	66	
448.14508	64	
448.19943	84	
449.13827	100	
452.25012	66	
453.22245	68	
458.11647	58	
459.09910	92	
460.09140	60	
465.13748	114	
469.18243	128	
476.27947	52	
477.20900	86	
482.15520	70	
485.13432	98	
494.17385	64	
523.16905	82	
531.30457	62	
549.15498	76	
559.13152	50	
562.14386	72	
564.16097	76	
565.21487	42	
579.19951	78	
579.59770	50	
580.17220	104	
595.25349	100	
598.14117	80	
616.20700	80	
626.36566	118	
627.16101	70	
628.39182	64	
677.24066	50	
678.20990	114	
679.45154	104	
775.19044	122	
879.27831	152	1+
END IONS

###FS:    #m/z: 437.17653 #charge 3+
###MS: 1742
###MSMS: 1743
BEGIN IONS
TITLE=Cmpd 17, +MS2(437.1765), 23.7eV, 15.4min #1743
RTINSECONDS=923.183
SCANS=1742-1743
PEPMASS=437.17653	85220
CHARGE=3+
210.09878	100	
212.15577	118	
213.13541	104	
216.07539	64	
217.11955	1706	1+
223.11831	106	
224.08296	110	
225.09893	84	
226.09546	82	
229.12587	192	
229.96710	118	
231.12067	82	
232.06648	102	
232.13510	92	
234.95190	98	
236.06797	64	
237.04971	104	
240.14041	320	1+
243.10294	88	
244.13731	316	
246.09014	68	
254.18739	94	
254.70340	34	
256.07525	82	
262.10359	88	
265.18199	92	
269.06858	62	
270.07882	84	
270.16408	72	
271.15011	94	
276.10954	44	
276.14448	54	
277.07158	64	
278.12255	238	
283.11218	112	
284.10093	82	
285.15404	82	
286.08126	98	
293.08414	88	
293.12436	62	
299.09834	62	
300.11741	62	
309.08316	94	
309.64706	34	
310.09789	1208	1+
310.25919	110	
311.74662	50	
312.09017	90	
312.14830	134	
312.60350	50	
317.07312	70	
319.80971	104	
320.08243	48	
320.13438	74	
327.13465	82	
330.01547	70	
332.01177	72	
333.03214	90	
333.10901	102	
334.10121	150	
334.19791	158	
336.92834	100	
338.86979	44	
340.18675	118	
341.11136	124	
343.10688	80	
351.08861	72	
351.12215	74	
351.25115	74	
352.12102	98	
353.23506	94	
354.16846	94	
354.90148	96	
360.84723	82	
363.07991	82	
364.95008	46	
365.86351	94	
366.13484	128	
367.02389	84	
368.87352	130	
368.93765	88	
369.06491	34	
369.87108	72	
373.88706	82	
375.84663	76	
378.62476	44	
378.87074	202	
378.94297	36	
381.09225	136	
382.93042	88	
383.07939	114	
386.16874	82	
387.15641	60	
391.88141	70	
396.87521	504	
397.11274	98	
398.11318	68	
399.87664	114	
406.17015	62	
407.14921	92	
408.13738	46	
408.84218	82	
411.14904	92	
413.09428	92	
415.15793	90	
418.84569	130	
418.88995	58	
418.94541	94	
420.84496	52	
423.18546	56	
425.15504	64	
427.18132	88	
430.09027	54	
430.56941	32	
437.05040	60	
438.14507	64	
440.13137	46	
448.20090	44	
449.67359	40	
450.14089	80	
452.17102	116	
454.30614	60	
455.14884	60	
467.20932	92	
470.26966	72	
513.36790	34	
516.15022	374	1+
518.15980	64	
522.19633	82	
523.73327	40	
531.18317	80	
547.24516	70	
561.31463	52	
562.23023	90	
565.16667	108	
577.17883	76	
580.17939	66	
581.20028	42	
588.17533	78	
593.10955	92	
597.24284	66	
598.21080	60	
599.14836	76	
600.23529	58	
614.28538	64	
616.14804	54	
632.20762	76	
649.25641	116	
653.27061	62	
793.24307	98	
809.27849	90	
827.27317	92	
827.34465	48	
864.40437	34	
END IONS

###FS:    #m/z: 655.26225 #charge 2+
###MS: 1742
###MSMS: 1744
BEGIN IONS
TITLE=Cmpd 18, +MS2(655.2622), 33.0eV, 15.4min #1744
RTINSECONDS=923.245
SCANS=1742,1744
PEPMASS=655.26225	43322
CHARGE=2+
212.15192	112	
217.12106	1172	
217.19098	56	
217.43935	78	
218.19151	120	
218.24947	136	
218.42458	44	
223.24642	46	
226.13668	102	
228.10739	90	
244.13560	146	
244.22253	96	
247.15838	102	
266.07462	68	
268.29915	38	
270.16054	48	
276.12720	86	
278.13104	88	
283.12719	88	
284.28240	38	
306.89165	88	
309.09082	116	
310.10129	406	1+
312.11826	68	
313.09776	96	
314.24665	84	
324.07812	96	
334.11038	104	
340.01153	126	
343.14433	138	
351.09326	66	
364.17192	44	
397.26556	72	
398.12596	218	
398.70949	48	
399.12082	94	
415.15161	86	
419.26064	94	
448.13922	46	
465.86052	102	
490.86568	64	
496.13974	80	
507.15390	58	
548.75719	66	
559.79261	52	
563.16560	80	
575.98515	38	
592.72062	60	
613.08475	36	
651.27267	86	
656.24722	96	
664.16220	60	
681.25152	100	
723.25054	74	
994.31012	46	
END IONS

###FS:    #m/z: 437.17664 #charge 3+
###MS: 1745
###MSMS: 1746
BEGIN IONS
TITLE=Cmpd 19, +MS2(437.1766), 23.7eV, 15.4min #1746
RTINSECONDS=923.938
SCANS=1745-1746
PEPMASS=437.17664	87002
CHARGE=3+
205.19144	100	
210.02957	78	
210.08051	78	
213.05104	96	
217.11919	1932	1+
217.17030	168	
217.28123	54	
220.06961	100	
220.10713	110	
223.08648	84	
225.11079	128	
226.09250	118	
226.12381	152	
227.04273	54	
227.08076	124	
228.10177	146	
229.11902	134	
230.08413	158	
231.13465	84	
233.12777	96	
234.09034	72	
237.32390	120	
237.51428	60	
240.14855	134	
242.19914	114	
243.13735	78	
244.08379	86	
244.14442	150	
245.14199	86	
250.02741	66	
250.08512	66	
251.07838	58	
252.11522	106	
253.09247	118	
258.06717	94	
261.10310	72	
262.09791	114	
262.91551	78	
265.09388	120	
266.07813	88	
268.13592	106	
268.23497	54	
270.01897	106	
272.17224	100	
276.11108	74	
278.12425	178	
281.09478	92	
282.06741	118	
282.11304	240	1+
283.08783	86	
284.08691	108	
285.15020	82	
288.19234	84	
291.06937	98	
292.04653	114	
293.06989	106	
299.11729	84	
300.12134	126	
309.08965	1932	1+
309.77950	64	
309.93124	70	
310.09400	1664	1+
310.16581	60	
313.96081	92	
316.18271	136	
316.25590	82	
317.07405	94	
318.08849	58	
319.18012	68	
326.10982	80	
328.19428	64	
333.11802	132	
334.09838	216	
334.23183	100	
336.09173	136	
337.11845	82	
340.12829	90	
341.20429	62	
346.06239	86	
346.86876	100	
349.11678	104	
350.87033	78	
351.11768	354	1+
356.96148	74	
358.85386	60	
359.07523	82	
360.18432	56	
362.09091	68	
363.09615	66	
369.02458	88	
369.19047	86	
375.22878	128	
376.01978	68	
378.86220	322	1+
381.12753	88	
386.19047	96	
386.90791	70	
387.87842	60	
393.27009	58	
394.09446	66	
396.91838	76	
398.13298	64	
399.13673	106	
401.14665	92	
409.86111	100	
409.93137	72	
410.94177	76	
412.85635	82	
414.11275	132	
414.91789	58	
420.15048	92	
422.12274	78	
423.16231	72	
429.11012	66	
430.86889	78	
436.26564	110	
436.83722	74	
437.20557	58	
439.15060	82	
448.13547	242	
450.12227	254	1+
452.12036	88	
452.17767	90	
454.88777	74	
456.16202	58	
456.19982	56	
458.30029	76	
465.12622	74	
465.20729	80	
466.16533	118	
472.26514	76	
476.13389	68	
478.26912	76	
484.23152	80	
493.18924	60	
495.13730	98	
503.19594	54	
509.17795	76	
510.18719	110	
518.19506	74	
522.14458	62	
536.18513	60	
558.35158	94	
559.39408	80	
583.14896	98	
616.15526	92	
635.20872	82	
658.95419	64	
667.23353	70	
677.20105	68	
688.13587	88	
690.20522	70	
731.22429	72	
766.34105	60	
769.24933	70	
781.28647	80	
834.26301	74	
1188.60510	440	1+
END IONS

###FS:    #m/z: 437.17710 #charge 3+
###MS: 1747
###MSMS: 1748
BEGIN IONS
TITLE=Cmpd 20, +MS2(437.1771), 23.7eV, 15.4min #1748
RTINSECONDS=924.573
SCANS=1747-1748
PEPMASS=437.17710	84986
CHARGE=3+
209.09412	182	
210.08745	106	
212.08327	104	
213.14021	78	
215.07677	108	
215.10777	120	
217.11833	2116	1+
217.25487	104	
225.11872	106	
226.08439	170	
226.13602	96	
227.09505	86	
229.13611	112	
229.17976	70	
230.06462	240	
230.09894	194	
238.11048	108	
238.20702	76	
239.15171	70	
240.09624	86	
240.13594	304	
243.10056	76	
245.13429	210	
250.11074	78	
252.06935	74	
252.11896	104	
254.14801	62	
255.10337	252	
256.12570	96	
257.19115	102	
257.23560	74	
258.04959	114	
259.08301	86	
261.11484	158	
265.08881	156	
266.06762	68	
266.13619	98	
267.08263	114	
268.05336	66	
268.17005	118	
271.13244	78	
273.25095	66	
276.04126	142	
276.11460	98	
278.13702	158	
280.12127	64	
281.15615	86	
283.10875	96	
288.10334	76	
292.07800	318	1+
294.02552	104	
298.10106	66	
298.17469	60	
304.17482	70	
310.09991	1274	1+
310.27867	84	
311.86669	62	
312.05679	88	
312.14661	132	
319.07238	68	
323.08714	102	
324.06504	104	
326.14341	88	
330.88235	110	
334.09542	666	1+
335.24948	82	
337.12921	76	
338.86915	86	
341.10800	76	
343.21042	80	
344.11385	82	
345.21193	72	
351.11897	130	
351.20975	84	
353.12242	78	
353.85851	104	
354.17336	110	
354.94446	72	
357.17630	78	
360.93278	96	
363.08134	70	
364.91019	82	
368.88273	344	
369.17145	70	
375.08172	88	
375.26558	102	
378.09391	102	
378.86550	82	
380.11467	154	
382.96078	88	
384.12183	106	
386.91134	104	
389.89341	104	
396.12756	64	
396.86947	176	
396.92957	80	
397.14330	88	
398.18068	118	
399.88539	90	
400.82624	82	
405.13804	66	
407.12770	96	
409.87731	84	
410.12992	134	
410.92538	80	
411.10071	102	
414.88600	72	
415.19486	68	
420.10706	70	
420.20370	70	
426.86224	72	
435.15223	108	
436.84317	62	
437.84580	70	
438.11876	72	
438.16100	86	
448.13754	132	
450.12589	90	
452.17610	72	
454.06087	66	
454.79948	78	
454.84576	82	
457.27819	80	
461.19992	86	
463.13106	80	
466.15811	102	
469.22039	68	
470.65146	148	
477.94767	96	
483.16340	84	
484.17314	90	
487.26756	230	1+
490.11403	80	
495.16958	100	
511.29634	98	
524.70253	70	
526.29623	90	
528.13093	118	
529.20090	68	
533.17566	76	
537.44722	62	
558.20080	74	
562.14969	72	
581.18379	86	
611.34733	60	
617.17062	430	1+
617.20569	70	
634.26869	82	
651.26595	64	
677.30186	72	
680.41652	102	
681.25017	72	
714.20543	74	
758.26342	114	
781.24796	74	
967.38494	80	
END IONS

###FS:    #m/z: 437.17602 #charge 1+
###MS: 1749
###MSMS: 1750
BEGIN IONS
TITLE=Cmpd 21, +MS2(437.1760), 23.7eV, 15.4min #1750
RTINSECONDS=925.197
SCANS=1749-1750
PEPMASS=437.17602	87980
CHARGE=1+
208.10224	62	
210.10985	146	
211.83609	38	
212.13510	154	
213.13569	80	
213.32733	32	
215.14625	120	
215.19602	104	
217.12326	1152	1+
217.19177	118	
217.50320	24	
219.36121	90	
221.07392	62	
222.06402	98	
223.12147	28	
226.12899	116	
227.43426	38	
228.08349	106	
229.12012	188	
230.08099	92	
235.06792	44	
238.08247	84	
238.11731	106	
239.08794	74	
240.13403	252	
240.20735	150	
243.17654	92	
244.14301	218	
251.05011	82	
253.10072	94	
255.10534	132	
256.07583	92	
257.10583	48	
257.15695	56	
261.09987	152	
262.09439	136	
264.10914	108	
265.88073	20	
266.08197	142	
267.06989	122	
267.13818	82	
268.14091	96	
269.02307	62	
270.17339	140	
273.16251	144	
274.06363	88	
276.11574	58	
276.14982	86	
277.85795	42	
277.89771	106	
278.12740	148	
279.13413	84	
282.12447	84	
283.10564	148	
284.17908	84	
284.24424	28	
284.56031	28	
284.63389	22	
287.07384	108	
287.92396	96	
293.07934	78	
294.11836	80	
294.91290	140	
295.05785	110	
295.16132	78	
297.14464	76	
300.20693	38	
301.14787	114	
301.66582	28	
306.67837	28	
308.89734	54	
309.07854	66	
309.56181	36	
309.75032	38	
310.09847	1430	1+
310.19037	114	
310.93056	80	
312.09337	146	
312.96208	66	
317.13925	88	
317.17695	72	
318.90458	88	
319.02192	42	
319.13719	54	
320.12983	138	
323.10058	54	
324.06957	106	
325.13757	128	
326.11802	80	
329.23037	26	
331.79263	44	
332.75357	134	
332.86018	122	
334.10167	610	1+
337.15556	50	
344.11047	112	
344.87107	74	
346.08213	78	
346.18911	56	
351.09614	76	
352.10119	28	
352.18140	76	
352.86143	78	
352.91439	64	
353.13010	142	
355.17414	100	
361.09108	76	
363.08884	144	
365.17132	98	
365.85905	36	
368.89205	74	
369.25609	74	
370.16480	80	
376.87533	72	
378.86567	280	1+
381.10827	58	
382.90938	68	
390.87846	76	
395.14265	76	
395.31575	42	
396.12008	90	
396.88527	144	
398.17006	84	
400.99054	112	
401.87275	90	
402.17954	104	
406.14568	60	
407.12823	98	
407.32551	66	
409.88561	28	
410.15977	48	
415.16339	52	
417.13508	60	
419.12261	74	
419.84174	96	
420.12774	94	
425.15941	72	
427.15849	66	
432.10245	112	
433.11240	100	
436.20629	46	
438.22115	48	
439.25505	96	
END IONS

###FS:    #m/z: 437.17615 #charge 1+
###MS: 1751
###MSMS: 1752
BEGIN IONS
TITLE=Cmpd 22, +MS2(437.1761), 23.7eV, 15.4min #1752
RTINSECONDS=925.822
SCANS=1751-1752
PEPMASS=437.17615	92572
CHARGE=1+
206.52938	78	
210.08712	108	
212.09489	84	
212.14437	132	
212.52213	50	
213.12874	44	
213.22706	64	
217.12004	2096	1+
220.45065	36	
221.05128	172	
221.07523	188	
222.07167	98	
223.09139	68	
224.00894	90	
225.09876	78	
226.08109	326	
228.13213	88	
229.12895	122	
230.08193	184	
231.13380	104	
231.22779	42	
232.14635	90	
233.05884	98	
238.08096	116	
239.16130	96	
240.13570	110	
240.21015	100	
241.07682	104	
242.59592	130	
244.14077	348	
244.17687	86	
245.11769	74	
250.06366	86	
251.04501	50	
253.07992	50	
257.15234	68	
258.13205	100	
260.09103	52	
263.11388	158	
264.06539	106	
265.07219	32	
266.09250	42	
268.14921	146	
269.06956	98	
269.10901	54	
272.12252	80	
273.12083	62	
276.07911	64	
276.11900	68	
278.12646	114	
279.05576	96	
281.09617	182	
282.13767	78	
283.09916	436	1+
284.92873	38	
286.25650	62	
287.09995	94	
291.07459	110	
292.91504	52	
293.07225	116	
294.09265	72	
298.18575	64	
300.94083	74	
302.13029	104	
302.22275	106	
303.85834	116	
305.10513	80	
307.13639	88	
309.08451	180	
309.15600	94	
310.09748	1874	1+
310.16523	110	
310.89869	80	
311.19870	40	
311.91718	50	
312.09594	170	
313.10323	90	
314.19007	32	
316.18115	102	
317.01183	36	
317.25446	104	
318.12989	82	
322.13297	96	
329.10920	66	
332.16905	66	
334.09675	930	1+
334.51502	46	
336.90938	98	
340.12174	78	
341.10695	48	
349.12125	48	
351.12235	78	
352.09572	84	
352.13228	60	
353.10804	78	
357.90962	106	
359.15794	94	
360.15064	88	
360.85715	70	
362.08973	92	
364.12268	84	
364.50802	170	
367.11469	128	
368.88887	128	
369.87743	84	
374.90530	70	
375.09225	102	
378.86879	216	
379.17708	78	
380.11889	114	
381.13201	84	
381.18485	102	
382.02088	54	
382.16351	68	
382.90948	66	
385.98809	78	
386.88750	100	
392.85179	62	
394.14105	58	
395.22564	82	
396.10298	90	
396.14087	124	
396.87950	122	
397.11779	92	
397.79470	58	
398.15941	64	
400.82609	84	
401.21711	70	
404.18861	64	
406.13842	56	
410.14823	118	
410.83131	80	
413.15545	72	
413.84887	104	
414.12996	68	
414.17959	60	
414.87683	72	
417.17633	70	
418.85374	198	
420.15779	158	
421.12320	86	
421.27497	74	
424.11781	142	
424.80285	58	
425.90639	126	
427.87129	34	
432.09585	68	
436.14000	118	
437.18981	60	
437.28553	42	
437.92936	36	
438.23761	66	
442.08911	64	
442.17655	54	
END IONS

###FS:    #m/z: 437.17676 #charge 3+
###MS: 1753
###MSMS: 1754
BEGIN IONS
TITLE=Cmpd 23, +MS2(437.1768), 23.7eV, 15.4min #1754
RTINSECONDS=926.461
SCANS=1753-1754
PEPMASS=437.17676	96242
CHARGE=3+
200.09674	114	
209.11508	92	
210.08797	98	
211.07884	74	
211.11293	74	
212.07842	70	
212.14188	76	
214.11742	70	
217.11703	2708	1+
218.15100	124	
218.18296	94	
223.08332	100	
226.08502	118	
226.16411	86	
227.12601	70	
230.06741	118	
230.11402	110	
231.12586	142	
237.36101	154	
238.07785	156	
238.15713	188	1+
240.14668	370	1+
242.07648	94	
244.13897	624	1+
245.07657	82	
245.17258	90	
248.07958	110	
249.13126	90	
249.18022	110	
250.05255	88	
251.06566	94	
251.17381	106	
253.13029	98	
254.08826	108	
255.08875	120	
257.06829	108	
260.06220	110	
261.17296	78	
262.96650	74	
264.08933	102	
265.17641	84	
266.03826	90	
266.07301	148	
268.07601	72	
268.14100	126	
272.88571	80	
276.17658	112	
277.11985	94	
278.12304	362	1+
278.15736	86	
282.06850	108	
283.10230	226	1+
285.16511	236	
288.14709	68	
290.11635	136	
290.90895	112	
293.08037	218	
295.09777	68	
297.02284	76	
300.03515	114	
300.12167	78	
303.86732	80	
308.08928	114	
309.09135	68	
310.09773	2478	1+
310.19450	92	
324.87860	72	
326.11918	92	
329.21806	68	
330.10593	92	
332.88340	80	
334.09417	854	1+
337.00671	76	
337.06890	126	
337.18099	126	
341.12214	132	
342.14845	154	
343.12817	106	
344.10713	136	
346.09623	76	
351.15589	164	
352.19592	104	
353.10448	166	
354.87622	82	
355.10043	84	
356.10404	110	
358.94455	88	
360.90355	120	
362.10096	80	
362.88056	80	
363.10073	102	
364.08218	70	
368.89351	118	
368.98493	86	
369.07048	116	
369.21697	82	
374.83916	106	
375.03618	92	
377.99310	144	
378.88426	222	
381.04618	80	
381.09637	164	
384.15243	76	
385.05616	72	
386.89861	196	
390.12252	80	
393.13409	78	
394.91740	72	
396.13023	78	
396.87769	76	
397.89337	92	
400.89066	140	
407.10274	72	
412.84954	122	
414.89171	78	
415.15922	80	
416.14807	74	
419.90619	88	
420.11695	78	
421.12087	132	
422.13714	82	
431.09148	86	
432.21131	148	
435.12006	98	
436.86526	74	
437.16639	68	
438.91874	90	
439.22604	80	
447.13109	70	
456.13420	86	
473.17127	78	
476.13520	96	
494.14653	70	
495.14996	90	
520.21251	82	
528.31156	126	
538.23343	116	
552.19403	72	
554.18310	82	
555.12925	78	
562.17808	232	
565.20533	70	
572.02809	106	
580.17400	100	
581.18558	78	
608.17043	80	
609.34122	68	
616.22402	70	
617.37503	132	1+
626.20770	78	
649.62846	100	1+
654.27763	72	
679.28477	68	
687.18639	80	
707.16801	74	
713.26316	104	
739.52025	76	
751.24433	74	
775.21196	120	
789.35703	86	
END IONS

###FS:    #m/z: 437.17644 #charge 1+
###MS: 1755
###MSMS: 1756
BEGIN IONS
TITLE=Cmpd 24, +MS2(437.1764), 23.7eV, 15.5min #1756
RTINSECONDS=927.108
SCANS=1755-1756
PEPMASS=437.17644	95262
CHARGE=1+
210.15635	120	
212.13559	68	
212.16652	92	
213.04768	106	
215.13546	202	
217.11929	3204	1+
217.29687	80	
218.17941	102	
218.23026	104	
220.07589	58	
221.51746	42	
226.08882	82	
226.16448	112	
227.10462	86	
227.14421	98	
229.13216	58	
229.17057	98	
230.07961	524	1+
230.12992	78	
238.08429	104	
238.12904	122	
240.13064	318	1+
241.08549	88	
241.27749	120	
243.13246	402	1+
244.16411	72	
248.14845	70	
250.13137	94	
251.06621	56	
252.06080	100	
254.10761	72	
254.17534	66	
255.00454	144	
255.10430	144	
256.12261	76	
257.15654	104	
258.05917	116	
261.09641	314	1+
261.13389	78	
261.16499	70	
266.06394	98	
266.09958	80	
268.06250	66	
268.14784	68	
270.06020	102	
271.10675	92	
271.15848	102	
276.11206	56	
278.07845	68	
278.12217	186	
280.12112	114	
282.07153	88	
282.18218	70	
283.09956	382	1+
283.18139	162	
290.12144	76	
293.07891	114	
293.14359	80	
295.05629	82	
296.11781	94	
301.15080	48	
302.97727	82	
309.09425	366	
310.09752	2676	1+
311.14442	48	
312.20150	52	
313.09163	128	
314.88854	102	
314.96723	130	
316.19426	146	
317.07147	130	
319.11563	92	
320.13921	96	
323.16139	98	
328.20382	72	
328.89047	46	
329.20786	86	
329.86094	112	
331.08283	62	
332.87851	86	
333.86322	54	
334.10230	514	
336.08694	74	
337.14246	72	
339.09138	58	
341.10605	52	
341.18050	74	
342.10741	90	
343.49825	108	
344.18770	52	
345.11082	124	
346.06237	128	
346.94284	52	
348.87169	80	
351.12686	416	
352.15174	76	
353.10327	106	
354.09531	78	
354.19965	74	
357.09603	74	
358.09013	90	
360.85276	124	
362.10475	48	
365.12137	74	
365.87240	88	
368.87759	76	
371.20193	110	
372.91361	150	
376.20104	62	
378.87636	302	
378.94695	80	
379.22917	60	
380.18098	80	
381.11834	44	
382.21584	64	
382.87578	132	
383.64452	84	
386.89347	204	
387.15439	52	
388.90786	130	
390.85009	222	
391.96989	70	
392.83984	84	
393.08532	118	
393.18370	66	
393.27845	44	
395.92626	58	
396.13916	48	
396.88342	274	
397.79939	80	
398.13033	382	
400.92684	74	
404.00171	54	
404.09730	96	
406.13274	74	
408.88959	106	
409.14973	84	
410.86855	64	
410.96858	170	
412.91824	66	
413.14182	98	
414.19511	90	
415.08984	46	
415.15425	116	
418.89641	70	
420.14383	126	
421.15438	156	
421.19822	48	
422.21670	72	
423.19725	64	
428.10444	104	
431.15774	86	
436.88568	72	
437.84220	62	
438.14952	236	
439.12716	56	
440.17465	86	
END IONS

###FS:    #m/z: 437.17618 #charge 3+
###MS: 1757
###MSMS: 1758
BEGIN IONS
TITLE=Cmpd 25, +MS2(437.1762), 23.7eV, 15.5min #1758
RTINSECONDS=927.748
SCANS=1757-1758
PEPMASS=437.17618	98612
CHARGE=3+
199.10926	78	
201.10419	120	
210.10355	88	
213.14235	92	
216.12834	92	
217.11945	1722	1+
219.11967	170	
219.16291	100	
220.08496	90	
223.05045	80	
224.10381	166	
226.08122	258	1+
226.14419	110	
228.11198	82	
229.09859	114	
229.12770	100	
230.07816	248	
231.09064	116	
234.04223	62	
236.09671	124	
238.08508	80	
239.87619	64	
240.01397	64	
241.08921	68	
242.07376	132	
243.11775	140	
244.14276	642	
244.18586	82	
247.09588	94	
250.05213	82	
252.02038	92	
252.10656	88	
253.05501	66	
253.11266	92	
255.10669	82	
256.12973	96	
257.15369	90	
259.08785	70	
261.09565	170	
261.13052	102	
270.16057	108	
276.11100	68	
279.12907	94	
281.08549	68	
282.25225	114	
283.12261	96	
283.17197	76	
284.11783	108	
289.02143	96	
292.08219	62	
293.06518	270	
299.10921	64	
300.12502	78	
301.13645	68	
303.14588	108	
307.18865	134	
309.09775	130	
310.09788	1944	1+
311.16441	186	
312.09717	318	1+
316.19185	130	
317.07882	120	
318.11720	68	
319.19915	92	
323.09588	82	
325.10048	80	
326.12071	66	
326.17244	64	
332.93656	66	
334.09608	372	1+
334.15353	122	
337.13785	94	
341.10749	174	
342.11030	86	
347.00003	102	
348.89715	76	
349.19063	122	
350.87568	118	
351.14491	98	
351.20570	104	
352.22431	94	
352.70251	134	
353.11824	98	
355.17405	90	
361.07230	62	
362.09636	82	
363.07830	244	
370.85342	106	
370.96438	74	
372.24389	76	
372.84187	78	
375.08266	62	
378.86878	340	
379.11694	288	1+
382.15893	96	
390.84529	150	
392.84528	74	
393.09752	140	
396.15626	70	
396.24037	86	
396.87519	92	
396.94491	114	
408.99710	70	
416.29245	102	
419.96675	82	
420.11693	110	
421.08674	106	
421.17322	80	
423.09838	72	
425.11245	224	1+
427.15926	74	
436.03175	64	
436.08605	98	
436.85215	76	
437.84715	64	
438.04939	90	
438.11222	72	
448.13346	120	
449.08853	96	
449.13347	128	
450.12269	62	
451.18863	104	
455.15839	90	
459.11259	82	
464.14489	82	
466.19436	98	
467.13086	140	
475.13473	286	1+
479.25507	230	1+
482.15118	162	
506.21538	102	
520.13334	84	
529.15005	68	
535.19096	80	
545.18262	68	
547.15744	68	
557.20328	88	
561.26444	74	
561.42025	62	
562.18497	66	
564.10752	62	
565.23525	72	
566.12333	108	
571.43818	172	
577.21717	102	
590.18398	82	
623.37789	66	
625.59741	92	
651.30032	68	
658.32959	68	
664.25095	72	
665.68790	66	
680.21028	78	
792.25207	70	
826.28565	78	
832.38071	98	
863.37271	78	
900.29932	92	
928.00641	208	1+
934.33824	80	
END IONS

###FS:    #m/z: 437.17646 #charge 1+
###MS: 1759
###MSMS: 1760
BEGIN IONS
TITLE=Cmpd 26, +MS2(437.1765), 23.7eV, 15.5min #1760
RTINSECONDS=928.37
SCANS=1759-1760
PEPMASS=437.17646	106554
CHARGE=1+
207.91662	60	
210.11875	70	
212.14731	118	
215.08402	56	
216.50145	40	
216.77448	54	
216.82239	28	
216.93165	68	
217.11849	1930	1+
217.32350	110	
217.58895	26	
218.31612	34	
218.54398	44	
226.08172	200	
227.07629	94	
228.05504	84	
229.60488	36	
230.07104	70	
230.13417	92	
231.08421	66	
231.13665	180	
238.07948	148	
238.13865	74	
240.14482	128	
240.25001	44	
241.05205	106	
241.60289	42	
242.13921	74	
244.04564	36	
244.13535	160	
245.58060	26	
246.12663	104	
254.13281	62	
255.14452	88	
256.10945	74	
258.14193	52	
260.19664	56	
261.09706	106	
261.13505	92	
261.17674	94	
265.05664	68	
266.07060	64	
268.08365	122	
269.11321	62	
270.15299	76	
270.18179	78	
272.08363	106	
272.11970	54	
276.10541	106	
278.06921	84	
278.11684	108	
278.16174	80	
280.01905	26	
282.07129	34	
283.10145	266	1+
283.38576	28	
285.09042	18	
286.15695	100	
293.07627	182	
298.07800	106	
299.10904	104	
300.13144	86	
302.96251	82	
307.05680	68	
308.07941	74	
309.09095	80	
310.09718	1220	1+
310.57633	26	
310.88386	84	
311.56303	20	
312.09084	250	
312.12591	90	
313.12735	72	
316.26933	30	
321.08735	92	
321.19147	96	
325.11883	34	
334.09377	312	
334.92655	102	
335.11038	154	
336.16304	74	
341.10279	86	
341.16517	26	
341.20392	100	
343.20084	84	
344.11580	62	
346.93144	34	
351.12476	134	
351.16477	88	
352.08120	38	
352.11752	76	
352.18450	44	
357.02074	58	
358.17813	96	
361.10587	78	
362.23616	120	
362.36613	34	
363.07494	48	
365.08973	78	
365.14160	86	
365.89963	46	
366.11254	64	
367.22618	38	
368.11631	80	
368.87496	74	
368.98436	78	
372.93375	66	
374.97120	64	
375.15879	52	
378.85553	94	
378.88931	46	
379.06441	90	
379.15611	92	
380.82669	122	
381.11019	18	
382.98190	42	
384.26639	82	
385.87452	68	
391.07563	40	
393.11060	76	
395.13654	72	
396.29215	26	
396.87933	130	
396.97082	94	
397.15987	90	
397.87747	80	
398.12810	86	
399.12053	62	
403.10738	86	
403.17933	76	
403.73909	48	
406.52923	42	
407.15782	30	
408.87891	96	
409.14354	66	
410.12899	42	
410.95196	122	
413.17047	38	
414.97644	82	
415.15931	128	
415.24606	38	
416.14907	74	
418.84066	74	
418.98759	66	
420.13854	210	1+
433.11236	60	
434.13953	80	
436.80146	86	
437.18681	56	
437.97314	34	
438.12152	148	
438.21084	70	
440.13162	58	
END IONS

###FS:    #m/z: 437.17680 #charge 1+
###MS: 1761
###MSMS: 1762
BEGIN IONS
TITLE=Cmpd 27, +MS2(437.1768), 23.7eV, 15.5min #1762
RTINSECONDS=928.985
SCANS=1761-1762
PEPMASS=437.17680	109882
CHARGE=1+
199.11638	84	
210.09049	108	
212.15909	102	
213.05280	140	
216.14011	80	
216.79430	48	
217.11890	2336	1+
217.22980	38	
217.66721	62	
222.52392	20	
223.57687	24	
226.09124	126	
226.17186	48	
227.08481	68	
229.09679	98	
230.07322	226	
230.94355	100	
231.18695	84	
232.12172	54	
235.12020	92	
237.09760	116	
238.09707	72	
238.15558	82	
239.56777	146	
240.13499	124	
241.13773	108	
243.08781	102	
244.14163	276	
250.06337	82	
253.10680	26	
254.90399	82	
255.07232	94	
255.11623	72	
256.10481	92	
265.09644	128	
266.16576	132	
267.08216	80	
268.07522	58	
270.14394	94	
276.10891	204	
277.59548	32	
277.65692	44	
278.11335	108	
278.16854	60	
280.12256	98	
283.09972	218	1+
283.14852	64	
283.29863	36	
284.16266	66	
290.10251	112	
293.06105	108	
295.11586	92	
296.02685	66	
298.09496	56	
300.12070	112	
300.26167	48	
301.21347	74	
307.09864	68	
309.08690	56	
309.63945	30	
310.09841	1668	1+
311.31106	36	
312.09543	298	
312.13207	98	
313.11016	164	
314.16145	100	
314.52429	44	
315.90111	68	
316.12352	48	
316.21377	86	
316.51539	50	
317.59418	24	
318.07225	44	
319.06381	76	
320.14425	106	
322.92619	50	
325.62638	100	
326.96472	90	
328.12309	64	
329.14635	78	
329.20876	104	
333.18454	36	
334.10554	72	
336.02114	26	
337.17124	56	
340.11729	112	
341.11182	80	
344.11192	130	
344.20820	150	
345.11481	80	
345.96903	40	
347.14380	80	
350.92404	142	
351.13012	110	
352.09826	174	
354.19695	100	
355.20763	58	
355.86581	92	
362.11647	62	
363.09549	248	
363.31594	50	
368.75471	22	
368.99961	106	
373.27667	24	
377.56111	36	
378.86957	74	
379.14282	98	
381.13766	138	
384.92156	84	
386.91322	76	
390.89496	54	
395.83224	56	
396.26578	22	
396.87189	90	
396.95088	68	
397.28565	44	
398.19616	60	
398.77820	72	
400.69592	54	
400.84308	86	
406.14288	84	
408.12930	52	
408.25780	94	
409.23940	68	
410.13233	98	
413.10650	72	
414.88501	104	
419.31220	24	
420.06363	104	
420.13524	184	
423.16973	38	
428.15824	88	
431.13085	40	
433.16703	44	
435.89348	64	
436.85989	132	
437.12657	56	
437.18693	108	
438.12126	86	
438.16137	64	
441.15857	28	
END IONS

###FS:    #m/z: 655.26311 #charge 2+
###MS: 1761
###MSMS: 1763
BEGIN IONS
TITLE=Cmpd 28, +MS2(655.2631), 33.0eV, 15.5min #1763
RTINSECONDS=929.042
SCANS=1761,1763
PEPMASS=655.26311	56602
CHARGE=2+
214.86905	72	
217.01376	38	
217.11868	1920	1+
217.33558	34	
217.37306	66	
217.64687	30	
218.23014	78	
222.56112	38	
226.08397	116	
227.10036	100	
230.07030	84	
242.83067	50	
243.11132	66	
268.15279	118	
272.09846	70	
274.09834	60	
276.14465	108	
282.06886	80	
283.15161	54	
285.08436	86	
306.75507	66	
310.09930	432	
312.09663	182	
316.17591	76	
344.11050	36	
346.06308	92	
356.12450	76	
364.14278	60	
372.17901	94	
379.09963	96	
402.73991	36	
421.35845	34	
422.20812	48	
472.05247	68	
488.08192	66	
489.13277	70	
511.19044	96	
521.10575	100	
564.81712	72	
575.76090	74	
597.23035	92	
653.55757	38	
654.18818	36	
655.28817	66	
751.15809	68	
END IONS

###FS:    #m/z: 413.75736 #charge 2+
###MS: 1764
###MSMS: 1765
BEGIN IONS
TITLE=Cmpd 29, +MS2(413.7574), 23.6eV, 15.5min #1765
RTINSECONDS=929.734
SCANS=1764-1765
PEPMASS=413.75736	61276
CHARGE=2+
204.10582	72	
222.15430	106	
224.17513	74	
226.05837	84	
228.13439	158	
228.19804	102	
229.15092	172	
233.12863	62	
237.14285	68	
239.10420	104	
240.16550	68	
241.15356	72	
241.22510	106	
243.09562	92	
244.16645	1184	1+
244.21936	94	
244.33869	112	
244.38392	60	
247.14420	82	
249.10991	210	
260.13814	106	
261.09555	82	
266.14130	100	
267.12706	86	
270.17692	180	
273.18588	102	
274.18905	136	
278.96468	138	
282.95025	90	
283.21873	88	
285.00444	104	
285.19084	86	
297.15734	110	
300.17600	118	
306.17962	80	
306.25207	72	
308.16313	98	
309.89486	98	
311.21104	114	
311.25453	68	
313.18653	208	
313.24643	70	
314.24598	126	
316.93789	62	
318.91432	64	
319.17549	74	
322.85465	122	
323.24242	84	
329.15424	76	
336.90087	258	
338.19763	102	
338.23199	218	
339.00629	74	
339.20338	158	
339.23769	116	
340.20019	110	
341.17773	156	
342.84999	94	
342.95342	98	
344.18312	72	
350.87965	274	
352.19481	80	
352.27840	92	
352.89820	84	
354.89694	78	
356.12290	88	
356.18126	112	
356.22353	290	
356.34273	66	
358.08372	70	
358.20607	592	1+
358.91477	98	
359.25267	92	
360.85209	134	
360.93137	70	
366.85819	124	
367.18455	106	
367.85101	92	
368.20404	86	
368.23656	82	
368.88550	376	1+
369.17140	106	
369.35618	92	
370.27667	134	
370.91329	186	
372.25608	78	
372.86335	72	
372.91201	70	
378.87077	402	
379.82612	64	
380.00164	86	
381.22290	84	
381.31330	128	
384.21943	70	
384.86906	72	
386.88723	250	
393.88597	62	
394.91578	142	
396.20231	64	
396.88571	336	
399.23083	76	
399.28489	146	
402.84231	76	
406.27159	98	
408.22693	226	1+
408.35293	98	
409.99385	88	
411.84162	92	
412.85315	126	
412.95062	72	
413.26232	150	
413.89046	76	
414.22824	144	
414.83104	78	
414.90669	90	
415.23711	88	
420.86052	90	
425.18545	90	
425.28418	86	
427.30652	92	
430.16081	112	
432.84536	96	
432.89271	100	
434.89032	68	
439.25425	66	
448.08260	66	
451.31247	140	
451.34257	190	1+
453.24438	64	
454.27193	162	
455.29975	60	
466.27338	112	
469.31210	92	
470.19477	90	
470.25967	86	
470.31917	90	
471.28717	408	
472.33324	66	
485.29517	94	
487.22880	72	
497.28006	80	
498.27535	72	
507.30993	60	
512.30722	88	
518.30382	78	
538.32882	74	
549.34791	72	
550.29400	92	
555.35726	98	
566.43450	68	
567.16706	112	
583.34143	128	
599.39353	314	1+
601.50334	62	
604.17452	84	
604.33520	106	
END IONS

###FS:    #m/z: 437.17681 #charge 1+
###MS: 1766
###MSMS: 1767
BEGIN IONS
TITLE=Cmpd 30, +MS2(437.1768), 23.7eV, 15.5min #1767
RTINSECONDS=930.377
SCANS=1766-1767
PEPMASS=437.17681	112406
CHARGE=1+
209.08575	56	
212.07458	62	
212.15186	86	
214.05266	74	
214.18304	84	
217.11984	2362	1+
217.19089	208	1+
217.44399	62	
218.23771	116	
225.10271	96	
225.13130	66	
226.08632	216	
226.15891	224	
227.11718	84	
228.09532	104	
228.13452	78	
229.15700	70	
230.07604	296	
232.13038	100	
232.16261	92	
238.07666	108	
238.10649	88	
240.03873	114	
240.13667	204	
242.04527	72	
242.09253	74	
242.13067	90	
243.08417	104	
243.18058	96	
244.14621	304	1+
247.02890	90	
247.08778	102	
248.10393	120	
250.06755	62	
253.10313	80	
254.07843	92	
255.13421	68	
256.13069	110	
256.20069	96	
256.92084	92	
257.08403	54	
257.13949	86	
259.11489	118	
261.12135	52	
265.20254	114	
268.13955	104	
270.14919	136	
271.15125	106	
272.09839	86	
272.13669	94	
272.93023	90	
274.11601	54	
278.12809	156	
279.01095	80	
279.13411	76	
280.09028	70	
280.12278	104	
280.20587	80	
281.12544	138	
283.06022	94	
283.10757	78	
284.07484	76	
284.11287	78	
285.11094	76	
286.11391	74	
292.09548	62	
293.07655	94	
293.16524	78	
298.19142	106	
300.12624	210	
300.16782	72	
309.08197	326	
310.09835	2580	1+
311.06531	120	
312.08646	256	1+
312.19057	86	
313.21392	106	
314.08328	94	
314.87915	84	
319.07741	84	
320.13415	82	
323.10480	194	
325.12363	64	
332.17145	132	
332.92182	76	
333.07475	98	
334.09536	396	
334.13174	240	
334.93281	102	
337.09324	90	
337.15360	90	
341.12049	78	
344.14121	60	
347.09800	120	
351.12435	188	
353.12341	98	
354.83783	70	
361.09628	80	
362.05532	72	
363.10017	104	
363.17070	54	
364.15664	70	
368.87331	84	
368.92790	86	
369.07517	120	
369.89902	62	
370.02019	54	
370.13031	76	
376.16670	90	
377.19220	62	
378.86986	330	
379.11152	54	
380.10911	104	
380.23023	76	
381.09756	64	
382.09250	108	
383.74697	100	
386.08591	88	
386.88126	72	
387.15982	70	
390.09070	72	
390.89685	206	
391.91376	98	
393.18312	82	
394.09990	56	
394.14629	74	
396.88172	226	1+
398.13862	56	
399.13582	82	
400.90288	140	
402.10617	82	
407.10657	122	
409.08142	58	
410.14416	100	
411.12215	62	
414.31351	68	
414.89445	132	
415.14320	74	
415.86000	114	
418.85163	72	
419.12214	86	
420.16118	98	
420.21273	70	
421.13921	68	
422.11546	92	
423.09426	112	
423.15451	78	
427.18748	78	
430.12782	68	
432.10885	102	
432.91098	70	
433.11758	88	
437.80766	82	
438.11008	74	
439.08845	78	
439.12606	56	
440.21701	242	1+
END IONS

###FS:    #m/z: 437.17645 #charge 3+
###MS: 1768
###MSMS: 1769
BEGIN IONS
TITLE=Cmpd 31, +MS2(437.1765), 23.7eV, 15.5min #1769
RTINSECONDS=930.998
SCANS=1768-1769
PEPMASS=437.17645	122720
CHARGE=3+
196.91893	74	
210.10931	98	
211.11277	114	
213.16538	48	
216.77322	48	
217.11690	2956	1+
217.17759	192	
217.26577	94	
219.11954	92	
221.05366	196	
226.08089	164	
229.11094	80	
230.07510	210	
230.12596	108	
231.13513	100	
233.04684	106	
235.93815	54	
237.09755	80	
240.16158	150	
241.13743	106	
242.06624	162	
244.13876	416	1+
248.08477	64	
252.06077	82	
253.08798	136	
261.10554	72	
262.09868	134	
264.10064	82	
266.08147	148	
270.07735	60	
270.16075	84	
273.14352	68	
275.06370	54	
276.10719	78	
278.13225	538	1+
280.11809	94	
283.06611	118	
283.10572	174	
284.08369	116	
290.13483	54	
291.05648	74	
293.07653	62	
294.07003	122	
295.06637	76	
298.18893	134	
301.12256	94	
303.04478	94	
308.15474	84	
309.09412	154	
310.09851	1268	1+
311.02761	52	
318.10627	52	
319.07252	76	
320.15256	102	
322.16583	72	
324.07774	108	
329.10042	124	
334.09741	582	1+
334.18225	98	
336.09861	74	
336.13465	112	
342.84637	68	
344.04318	82	
344.11152	74	
346.09081	70	
350.50119	68	
351.02799	78	
351.14132	128	
353.01483	92	
353.10933	148	
353.15214	62	
355.14950	124	
358.08821	50	
358.14427	66	
359.00902	98	
360.86850	56	
368.88091	88	
372.92883	82	
372.97575	92	
375.04580	78	
375.10208	68	
378.86432	54	
384.12253	80	
387.15507	74	
391.09749	82	
392.23070	70	
393.11251	136	
395.90009	94	
396.87796	86	
397.14534	86	
397.79297	108	
398.17111	104	
400.23923	98	
404.11978	74	
411.12840	80	
415.14673	80	
418.86459	76	
419.21377	76	
420.14486	58	
421.62106	144	
422.16564	82	
431.71397	52	
437.23755	62	
438.14480	138	
448.14851	58	
449.13434	70	
450.15914	58	
453.18263	78	
454.10042	94	
455.14635	72	
456.16672	64	
457.26709	62	
459.12965	78	
460.12014	74	
460.22136	62	
466.14450	64	
466.18934	78	
469.16303	54	
476.15906	60	
478.11553	100	
483.16920	48	
489.19641	76	
491.12702	108	
492.13396	58	
493.16488	76	
494.16236	46	
495.17507	86	
500.19445	106	
501.28117	72	
512.17639	72	
523.12767	72	
527.20068	102	
531.16472	64	
538.22031	76	
540.32282	102	
545.35822	54	
547.12665	88	
549.23580	62	
552.21325	48	
564.15682	60	
565.21499	68	
584.20185	50	
598.20529	48	
598.38354	58	
601.11233	78	
629.12732	108	
639.33140	66	
774.26969	68	
794.30909	68	
820.22810	58	
840.28496	76	
890.43980	58	
909.32780	54	
921.36476	50	
966.38662	58	
END IONS

###FS:    #m/z: 413.75696 #charge 2+
###MS: 1768
###MSMS: 1770
BEGIN IONS
TITLE=Cmpd 32, +MS2(413.7570), 23.6eV, 15.5min #1770
RTINSECONDS=931.067
SCANS=1768,1770
PEPMASS=413.75696	66530
CHARGE=2+
191.60809	92	
213.16565	72	
214.11837	104	
214.24859	72	
223.13766	84	
226.19969	124	
227.10544	84	
227.15610	108	
228.12946	158	
228.16564	270	
240.03179	62	
240.85720	110	
242.18293	48	
244.16631	1468	1+
244.22691	40	
244.30932	100	
250.14353	70	
252.12861	60	
253.15947	114	
255.11780	72	
256.91219	72	
259.11748	96	
263.14632	80	
266.11496	114	
267.18293	96	
271.13734	92	
271.16840	80	
272.16250	82	
272.64819	114	
274.26389	38	
278.34535	80	
280.19310	72	
283.10186	96	
285.18624	124	
286.18539	82	
288.20466	60	
292.67959	122	
294.19219	80	
295.03000	54	
295.12463	118	
297.15450	66	
298.12865	90	
301.15502	274	
302.14108	98	
305.18312	36	
307.04941	78	
308.92337	92	
311.20082	242	
312.03780	48	
312.24808	90	
313.18880	256	
313.48313	44	
317.80332	80	
318.08321	114	
318.89501	64	
322.03936	70	
322.14318	90	
322.19559	56	
323.16142	74	
323.92206	42	
324.25367	74	
326.16136	70	
328.21909	92	
330.94475	42	
336.90970	64	
337.18163	124	
338.16456	126	
338.22698	80	
339.27727	74	
340.18424	118	
341.18409	372	1+
342.89823	34	
346.25826	42	
349.99990	96	
351.01401	92	
351.05752	66	
354.82320	66	
354.91144	36	
356.22193	510	1+
356.99284	40	
358.20095	462	
358.28384	34	
359.21092	274	
360.85875	152	
362.92487	34	
367.19666	60	
367.83527	88	
368.27898	74	
368.87586	544	
369.16647	92	
369.24058	100	
370.34763	68	
372.27971	100	
378.86776	244	
378.95366	108	
383.21790	228	1+
385.82417	76	
386.87715	398	
394.87532	78	
396.88056	204	
397.03479	98	
398.27827	94	
406.16408	100	
408.23591	58	
410.29863	76	
411.27844	66	
412.85448	80	
413.18052	94	
413.25964	42	
413.92876	192	
414.29816	48	
414.88175	158	
414.92253	114	
426.20961	64	
427.26241	104	
431.19341	42	
432.01017	52	
432.26519	74	
432.85790	74	
434.05150	66	
435.26933	68	
436.31614	116	
438.27195	96	
439.17279	52	
442.36436	136	
451.29963	278	1+
453.26117	84	
454.28104	54	
455.33754	44	
456.40765	36	
470.31913	90	
470.55305	40	
471.29584	414	1+
472.29366	284	1+
478.24553	116	
487.27465	42	
495.28017	72	
497.26322	92	
498.28678	88	
501.17681	34	
512.35332	62	
513.34665	98	
576.14555	100	
576.24629	82	
582.36665	40	
583.35195	62	
598.28686	76	
599.41258	82	
599.51534	32	
600.28725	58	
600.37675	172	
600.47647	148	
604.32834	56	
698.45902	66	
710.34351	54	
END IONS

###FS:    #m/z: 437.17658 #charge 1+
###MS: 1771
###MSMS: 1772
BEGIN IONS
TITLE=Cmpd 33, +MS2(437.1766), 23.7eV, 15.5min #1772
RTINSECONDS=931.759
SCANS=1771-1772
PEPMASS=437.17658	120338
CHARGE=1+
201.21520	118	
202.08456	54	
202.55886	58	
210.08835	72	
211.04085	92	
211.08923	70	
212.13219	74	
212.16260	90	
213.06367	102	
214.07611	100	
216.90238	52	
217.07630	70	
217.11962	3060	1+
220.08857	108	
222.08007	122	
223.09817	42	
225.12792	102	
226.08528	66	
227.06890	78	
227.10928	68	
228.15928	84	
229.12834	74	
229.98017	76	
230.08015	180	
231.07326	138	
232.08189	92	
234.11952	102	
236.58909	94	
238.09715	84	
240.13105	444	1+
242.22367	46	
243.11605	68	
244.13745	114	
245.12654	68	
251.09425	56	
252.08150	148	
252.14161	74	
261.12087	78	
265.09883	82	
266.06796	92	
266.17812	74	
268.08418	114	
270.16841	74	
271.09840	72	
276.11474	60	
278.12740	156	
279.10656	106	
281.08133	78	
281.15659	98	
282.10322	132	
283.10983	198	
283.15323	76	
284.16144	66	
285.07487	98	
286.14931	72	
291.08806	78	
293.07144	44	
294.06951	66	
297.12744	80	
297.16282	98	
297.20383	110	
298.86312	90	
300.13106	156	
300.94049	68	
306.96137	66	
309.25723	74	
310.09640	2218	1+
310.25510	56	
310.78281	58	
312.09030	310	
314.96211	98	
320.12841	102	
323.15750	94	
324.16237	62	
325.11353	76	
327.10114	110	
329.87589	110	
334.09202	622	
334.14787	112	
335.88887	48	
337.07488	82	
341.11299	82	
342.14998	76	
342.21745	50	
344.12525	98	
349.09795	74	
350.86707	136	
350.98297	46	
351.16146	90	
352.06783	72	
353.03414	78	
353.10375	92	
353.21579	94	
354.15698	40	
355.17908	92	
356.18425	42	
356.86745	86	
360.85678	84	
362.15027	104	
363.08190	74	
364.97402	106	
368.20605	108	
368.85547	42	
368.89351	108	
368.99317	64	
370.91868	60	
372.18484	88	
375.08671	74	
375.17795	92	
376.33008	46	
378.10990	214	1+
378.86931	296	
381.12320	62	
384.43210	46	
390.11560	78	
390.86860	72	
392.15684	78	
393.09925	74	
393.86035	52	
394.13619	56	
396.10495	74	
396.86175	134	
396.90065	140	
397.16600	116	
398.13507	78	
398.24879	74	
399.11911	94	
400.23228	78	
402.09460	64	
405.09744	88	
406.15352	84	
407.21390	56	
409.88441	70	
409.98051	74	
410.40897	40	
412.90242	132	
414.62779	100	
414.85727	154	
416.90961	62	
418.87019	68	
419.07440	82	
419.12837	98	
420.05711	60	
420.10868	150	
420.17700	76	
420.89600	56	
421.10713	72	
421.14529	106	
431.12089	70	
432.97664	52	
433.15485	84	
436.13012	106	
436.82114	70	
436.89120	68	
END IONS

###FS:    #m/z: 655.26216 #charge 2+
###MS: 1771
###MSMS: 1773
BEGIN IONS
TITLE=Cmpd 34, +MS2(655.2622), 33.0eV, 15.5min #1773
RTINSECONDS=931.822
SCANS=1771,1773
PEPMASS=655.26216	57128
CHARGE=2+
216.89636	32	
217.11730	2382	1+
217.24282	38	
217.36620	34	
217.64562	38	
217.79864	40	
220.64970	32	
224.08813	80	
226.07822	62	
231.53423	40	
240.12425	72	
244.15237	60	
245.13960	96	
246.15083	82	
255.14841	72	
266.13911	64	
272.13206	80	
278.12060	104	
282.66537	44	
283.11921	122	
293.07011	68	
310.09740	364	
310.16682	48	
312.07580	72	
315.13000	112	
316.18488	84	
327.14516	66	
358.13837	114	
368.65427	58	
381.12242	82	
382.51381	90	
394.19399	66	
396.14670	90	
423.19603	104	
428.83720	122	
437.18365	80	
449.23272	74	
454.16185	90	
464.85710	74	
465.17478	64	
466.20479	66	
476.14103	90	
491.12818	68	
530.81449	54	
535.31066	54	
557.92315	60	
585.78996	104	
591.15404	64	
630.77452	64	
633.25240	50	
662.24938	94	
664.23207	68	
677.21520	62	
678.91075	90	
695.21633	52	
701.35661	64	
739.22969	86	
781.43235	74	
794.30197	46	
880.34558	78	
910.35205	36	
END IONS

###FS:    #m/z: 437.17652 #charge 3+
###MS: 1774
###MSMS: 1775
BEGIN IONS
TITLE=Cmpd 35, +MS2(437.1765), 23.7eV, 15.5min #1775
RTINSECONDS=932.533
SCANS=1774-1775
PEPMASS=437.17652	121486
CHARGE=3+
194.52602	168	
196.12224	88	
200.15170	84	
209.09567	138	
210.07615	96	
210.13001	80	
211.10685	168	
212.08928	322	1+
217.11827	2916	1+
217.19981	82	
217.25308	104	
219.13440	100	
220.18221	80	
221.14953	136	
225.15813	150	
226.09225	120	
227.14167	168	
228.13082	90	
229.12164	110	
230.08089	234	
237.04230	96	
238.12564	116	
240.14118	412	1+
244.13558	990	1+
244.20676	126	
244.36695	98	
245.10426	80	
246.08478	102	
246.16460	82	
247.03522	182	
248.10749	90	
250.09982	82	
251.07077	78	
253.08318	78	
256.11406	90	
257.06999	224	
260.08637	78	
261.09695	224	
264.07051	100	
266.04169	86	
266.08159	224	
267.16898	118	
268.10593	114	
270.15411	106	
276.03300	78	
276.10406	152	
276.19831	92	
277.12884	110	
278.01257	76	
278.12264	580	
284.07814	214	1+
284.10376	106	
284.14002	176	
287.16731	76	
290.15046	170	
292.10606	164	
293.07151	82	
295.09675	90	
300.13350	172	
301.12717	86	
308.14417	84	
309.07365	152	
309.16048	90	
310.09854	3246	1+
310.92706	76	
311.19368	186	
311.61533	94	
312.09059	354	
314.57681	120	
316.07790	132	
316.18599	76	
323.10995	84	
324.07991	218	
326.13234	84	
327.12969	92	
332.18022	78	
333.19474	104	
334.09567	410	1+
334.17493	140	
336.08189	112	
337.07995	80	
337.13760	124	
341.10733	134	
343.15141	88	
344.12060	110	
345.08697	110	
345.12572	98	
347.56312	90	
348.17981	82	
350.08822	80	
351.11786	224	
352.12423	124	
354.88539	90	
360.85800	100	
362.10962	80	
363.12093	174	
364.12581	168	
365.85928	118	
368.11445	188	
368.88563	264	1+
369.11454	90	
374.19307	76	
376.96549	92	
378.86800	148	
379.12671	128	
380.13348	92	
380.88789	78	
381.09275	218	
383.13458	80	
386.89272	78	
387.28954	108	
388.11237	130	
390.11647	80	
390.85242	76	
390.89611	236	1+
390.95629	88	
393.09888	82	
394.90791	84	
396.88339	240	
398.13533	158	
399.09857	108	
400.11666	92	
406.13578	130	
406.18523	108	
407.87669	90	
409.92512	144	
410.13785	108	
413.85765	82	
414.84308	86	
415.15997	170	
420.11065	140	
422.23457	100	
427.15424	92	
427.87068	90	
431.89088	80	
432.11895	82	
437.17952	126	
437.80843	80	
438.11617	182	
448.09278	88	
450.12036	88	
466.14574	176	1+
471.65316	120	
472.18355	90	
493.15867	216	1+
502.20977	82	
534.20172	82	
537.14476	96	1+
539.23843	110	
552.19187	244	1+
580.22187	88	
594.18619	102	
597.21687	80	
608.19368	166	1+
611.13213	78	
647.10568	88	
667.17636	92	
669.39585	98	
676.22934	90	
679.25588	92	
725.15331	114	1+
773.23513	130	1+
775.23788	172	
789.26331	102	
791.24724	78	
795.28689	90	
END IONS

###FS:    #m/z: 437.17659 #charge 3+
###MS: 1776
###MSMS: 1777
BEGIN IONS
TITLE=Cmpd 36, +MS2(437.1766), 23.7eV, 15.6min #1777
RTINSECONDS=933.186
SCANS=1776-1777
PEPMASS=437.17659	124160
CHARGE=3+
157.63480	86	
202.07785	106	
209.08801	88	
212.07084	94	
212.14574	154	
213.15270	154	
214.07557	100	
217.11910	2748	1+
217.19709	138	
217.23525	218	
220.13416	114	
226.08147	296	
226.12826	100	
228.08465	82	
228.19054	112	
229.12814	108	
231.12775	110	
232.13067	86	
236.06958	92	
238.13906	148	
240.13456	370	1+
242.12217	90	
242.60019	114	
243.11677	106	
243.57974	174	
244.14249	498	1+
246.16690	100	
248.12852	114	
255.07304	90	
255.11911	122	
258.20516	100	
260.18133	90	
262.10605	82	
266.08099	76	
270.05377	82	
270.15437	186	
271.15509	100	
272.08114	134	
276.11542	118	
278.03893	112	
278.13256	136	
280.11783	88	
282.06781	108	
283.11206	250	
285.08467	86	
286.92753	92	
292.04658	120	
293.07018	238	1+
293.16921	104	
294.17359	108	
298.07768	92	
301.15894	80	
304.12857	80	
307.15870	92	
308.07992	94	
309.07923	202	
310.09813	3512	1+
312.08962	346	
314.12080	118	
315.60147	146	
316.18168	138	
318.07378	80	
322.08669	94	
323.09151	188	
325.34646	92	
326.11533	120	
330.19664	90	
334.09789	442	
335.19164	80	
335.60158	80	
335.85459	124	
336.15945	92	
336.91873	92	
336.95946	90	
338.23245	82	
342.10157	88	
343.14136	84	
344.09192	90	
344.20734	86	
345.08976	110	
345.13981	104	
348.12715	76	
351.11855	168	
351.91842	96	
352.12469	118	
353.19204	98	
355.15454	104	
355.93513	124	
360.10380	94	
360.84763	82	
363.10067	80	
365.92810	118	
367.11271	102	
371.09072	86	
374.90149	122	
378.18181	88	
378.86455	368	
379.17158	108	
380.11426	106	
382.12492	78	
385.22029	82	
386.11741	92	
386.89263	76	
392.85907	78	
392.94317	156	
393.09650	182	
393.77026	104	
395.07459	110	
396.10811	78	
396.15159	80	
396.87521	400	
398.14550	106	
399.11575	106	
401.21022	86	
410.12216	104	
419.84777	98	
420.14803	270	1+
423.15247	78	
425.89167	102	
432.10667	78	
432.23915	88	
440.14763	100	
442.13941	80	
448.12834	116	
449.15142	84	
450.11616	160	
451.18323	98	
452.19463	98	
463.13661	94	
466.17916	102	
476.15665	236	1+
495.17766	108	
505.20444	98	
507.13723	104	
507.23652	110	
512.17636	92	
520.21727	104	
531.15148	98	
532.65559	88	
537.22162	78	
544.24373	84	
547.15730	106	
552.20928	124	
562.18096	194	
564.21417	204	1+
580.19500	164	
604.22541	80	
614.36187	86	
633.19186	90	
667.28599	96	
671.16029	92	
672.81474	144	
687.19410	112	
688.16983	98	
696.22682	116	
712.85604	80	
782.26880	78	
826.27789	82	
END IONS

###FS:    #m/z: 437.17592 #charge 1+
###MS: 1778
###MSMS: 1779
BEGIN IONS
TITLE=Cmpd 37, +MS2(437.1759), 23.7eV, 15.6min #1779
RTINSECONDS=933.821
SCANS=1778-1779
PEPMASS=437.17592	128262
CHARGE=1+
205.05550	126	
210.11117	112	
213.14300	104	
216.69482	32	
217.11853	2916	1+
217.44354	116	
218.19835	80	
221.05155	36	
223.11729	94	
223.36593	92	
225.09228	100	
226.09731	140	
227.08159	100	
229.07287	106	
229.11656	246	1+
230.08105	172	
230.12046	158	1+
235.14440	94	
238.07524	208	
238.10917	36	
239.15308	94	
240.05903	108	
240.14298	294	1+
242.07743	90	
243.10445	68	
244.14052	218	
244.16457	164	
245.08126	66	
245.14320	86	
246.04510	76	
248.07041	110	
249.70910	28	
253.12642	98	
254.15000	124	
256.13436	90	
257.10642	110	
261.10183	290	1+
261.21706	26	
264.10540	52	
265.14689	114	
266.09070	138	
268.13092	66	
270.15354	168	
270.20407	112	
272.10195	92	
274.90679	80	
275.12157	96	
276.10240	178	
278.12772	312	1+
279.58234	34	
282.07429	172	
282.11374	116	
283.09604	350	1+
283.64852	26	
284.57054	76	
286.02836	116	
288.01535	32	
288.09689	74	
289.06106	82	
290.53759	108	
291.07782	88	
292.10907	54	
293.08160	106	
297.14910	106	
298.19033	120	
300.12579	108	
300.16719	60	
301.15981	36	
308.08080	72	
309.08657	78	
309.14195	74	
309.63433	58	
310.09547	2402	1+
312.00840	26	
312.09383	150	
312.68456	48	
313.09688	162	
313.39338	48	
316.17569	48	
317.18032	108	
318.90971	60	
320.12932	92	
320.90463	88	
321.20059	58	
323.09627	64	
324.08641	98	
326.13802	90	
327.13004	70	
328.93665	86	
334.08829	320	1+
334.14970	102	
336.09096	66	
336.13023	68	
336.88731	88	
337.15539	72	
338.11198	128	
339.18539	52	
340.11391	138	
340.20040	64	
342.17521	86	
345.09071	54	
345.90585	80	
351.12156	84	
351.18951	68	
351.89868	84	
354.11135	56	
354.16564	90	
356.09518	74	
357.03212	70	
358.89596	94	
360.89231	74	
362.79666	48	
363.92425	32	
364.15275	40	
364.89891	76	
367.48507	24	
368.87922	178	
370.22083	66	
371.18151	96	
374.40227	56	
377.11457	38	
378.86636	146	
379.07480	32	
380.10265	74	
381.09202	102	
381.14340	38	
382.91402	130	
386.88753	58	
390.86050	106	
392.85543	76	
393.08781	126	
394.86130	98	
395.14697	48	
395.81180	54	
396.09236	56	
396.48135	38	
396.73413	38	
396.87310	84	
397.00373	46	
398.13478	92	
398.18172	32	
402.18015	72	
407.15946	114	
408.12017	56	
408.92638	78	
410.12119	76	
410.17632	94	
412.18223	74	
414.90799	66	
416.89848	90	
417.15681	122	
420.14169	76	
427.15451	76	
428.14870	80	
436.81431	116	
436.90912	82	
437.14326	76	
437.85141	90	
438.89150	120	
END IONS

###FS:    #m/z: 437.17657 #charge 3+
###MS: 1780
###MSMS: 1781
BEGIN IONS
TITLE=Cmpd 38, +MS2(437.1766), 23.7eV, 15.6min #1781
RTINSECONDS=934.443
SCANS=1780-1781
PEPMASS=437.17657	130044
CHARGE=3+
208.06796	98	
209.05227	106	
210.10412	220	1+
212.07035	76	
212.14161	160	
213.04853	120	
213.09809	110	
213.14038	84	
217.11736	3190	1+
217.16619	164	
217.24204	94	
222.14626	78	
224.08024	86	
226.08580	114	
227.10489	106	
229.14465	80	
230.07523	90	
230.11001	122	
231.07643	242	
231.13629	82	
236.07590	150	
238.08847	106	
240.13477	238	
240.17672	86	
242.15476	96	
243.11134	94	
244.13987	930	1+
244.20714	76	
248.04929	140	
255.06580	90	
255.23053	82	
256.12914	98	
257.07176	78	
261.09691	130	
262.09424	86	
264.05537	170	
264.11251	76	
265.09738	182	
266.02484	86	
268.09172	100	
269.07762	80	
270.07003	82	
270.16060	96	
270.57512	90	
271.11178	150	
276.07146	108	
276.11338	176	
278.07228	146	
278.12950	146	
279.10847	100	
280.12633	158	
282.19979	82	
283.10243	192	
283.37036	76	
284.10382	90	
289.17785	92	
290.12853	134	
290.88997	90	
293.07414	502	1+
299.18977	78	
301.16797	88	
307.13172	108	
308.18747	78	
309.08780	336	
309.15149	96	
310.09427	3248	1+
310.98058	86	
313.98015	108	
314.09267	86	
316.10197	124	
316.18830	112	
317.07721	192	
317.17705	90	
322.05386	102	
323.08760	98	
323.35950	84	
324.88248	82	
325.09679	84	
326.14392	74	
326.57463	110	
329.85769	86	
334.09428	546	1+
335.86981	80	
338.83573	90	
338.93242	76	
340.14141	90	
341.10705	134	
344.12869	96	
346.10130	100	
346.93624	108	
351.12871	222	1+
353.10152	74	
354.17728	100	
354.97659	82	
356.17975	78	
356.98766	98	
358.10833	92	
362.86638	78	
363.08596	76	
363.17102	86	
368.13410	106	
368.88874	166	
370.90793	130	
373.22410	108	
376.90563	82	
378.86981	118	
381.09501	90	
381.13858	198	
382.13477	114	
386.89155	156	
391.25377	96	
396.14136	178	
397.12867	352	1+
397.18747	90	
402.99503	86	
407.15108	114	
408.12568	116	
412.08282	110	
413.13956	188	
415.14328	96	
419.11717	82	
419.21783	76	
420.14629	176	
423.12628	114	
423.17548	76	
427.14425	92	
435.16433	126	
446.14016	86	
446.21729	114	
447.12074	86	
448.14715	84	
449.13291	82	
452.25108	76	
456.14439	82	
465.11711	104	
466.15216	152	
476.15392	84	
482.15445	86	
489.10926	96	
492.20371	90	
495.21474	96	
500.18736	78	
501.12351	90	
507.14032	242	1+
512.16646	156	
519.22967	76	
534.19407	88	
537.23360	76	
546.14459	76	
561.29609	124	1+
591.14266	80	
609.21203	108	1+
630.28926	76	
635.25949	156	
639.23455	80	
647.23168	78	
651.30629	74	
677.24226	86	
766.29071	162	
781.25356	84	
792.27603	98	
1311.49635	224	1+
END IONS

###FS:    #m/z: 437.17643 #charge 1+
###MS: 1782
###MSMS: 1783
BEGIN IONS
TITLE=Cmpd 39, +MS2(437.1764), 23.7eV, 15.6min #1783
RTINSECONDS=935.082
SCANS=1782-1783
PEPMASS=437.17643	126746
CHARGE=1+
209.07577	120	
209.10435	200	
210.08327	90	
212.13796	62	
213.05336	204	
213.09250	110	
214.12315	110	
217.11887	2866	1+
221.09039	104	
222.05608	78	
222.11086	74	
223.11888	84	
225.09197	118	
226.08461	160	
227.13362	118	
229.12125	70	
230.07568	290	
232.14615	82	
236.05624	130	
237.11098	84	
238.08313	230	
238.15363	98	
239.11092	88	
240.12999	232	
241.08441	74	
241.13824	94	
242.93905	102	
243.25182	114	
244.13630	822	1+
244.20912	108	
247.10411	142	
250.08181	74	
251.16093	110	
251.57005	86	
253.05858	88	
253.09507	98	
253.12866	90	
258.06843	148	
259.09406	86	
264.07171	70	
264.48407	60	
265.13782	100	
266.07340	106	
266.18696	82	
266.83502	70	
268.92687	66	
269.09754	106	
270.06905	78	
271.15355	74	
272.08098	106	
272.15473	70	
275.13049	94	
276.13699	152	
277.12483	82	
278.12620	194	
279.13599	150	
280.11702	88	
283.10040	330	
284.10112	174	
284.14080	86	
285.08142	150	
292.05140	76	
293.06658	256	
298.11901	74	
300.06090	82	
300.13044	108	
302.92233	102	
307.06737	120	
308.12611	60	
308.15661	74	
309.08623	198	
310.09665	3534	1+
310.18741	142	
311.13832	80	
311.20381	72	
311.30146	98	
312.09639	292	
313.09489	252	
314.99618	96	
318.00931	76	
320.08156	98	
321.07481	66	
325.11560	82	
325.15213	90	
327.13458	104	
328.88996	78	
333.10749	88	
333.84308	80	
334.09777	820	1+
337.08449	150	
341.10359	72	
341.28175	96	
342.11813	74	
342.20264	72	
343.14264	94	
345.08626	102	
351.11835	442	1+
351.20053	82	
354.16869	70	
359.93445	84	
361.07714	248	1+
361.13761	72	
362.82124	78	
365.17437	102	
367.25174	92	
368.14114	98	
368.88201	148	
371.00560	64	
372.87956	118	
373.09613	106	
378.87452	284	
378.99702	84	
379.11292	108	
380.19507	60	
381.10299	416	1+
384.81799	94	
385.22957	92	
386.12105	68	
386.89080	60	
389.08441	62	
391.42044	98	
393.10614	126	
394.12540	72	
396.87825	140	
397.13050	452	1+
397.89898	118	
400.83722	96	
400.91205	60	
401.14357	78	
402.91557	68	
404.90107	80	
407.15290	148	
407.20932	114	
407.48508	86	
408.87925	62	
409.09632	108	
410.12710	90	
411.86277	74	
413.95422	80	
415.06766	96	
415.14297	68	
418.28905	110	
419.04011	62	
419.15830	104	
419.83600	72	
420.89899	88	
422.15801	66	
427.16926	82	
429.71508	96	
430.09531	84	
430.85776	104	
434.23824	70	
436.85347	66	
437.20614	100	
438.15023	74	
439.13312	68	
440.66998	152	
442.08135	118	
END IONS

###FS:    #m/z: 437.17629 #charge 1+
###MS: 1784
###MSMS: 1785
BEGIN IONS
TITLE=Cmpd 40, +MS2(437.1763), 23.7eV, 15.6min #1785
RTINSECONDS=935.733
SCANS=1784-1785
PEPMASS=437.17629	131590
CHARGE=1+
202.08056	94	
206.06135	116	
209.15665	100	
212.13832	208	
214.10644	76	
217.11987	2864	1+
217.21046	64	
219.06290	72	
221.05109	174	
223.08327	80	
226.08350	168	
227.10816	64	
227.15705	94	
228.11995	104	
229.12204	148	
229.18766	92	
230.07531	320	
230.11980	74	
231.05996	92	
233.09269	108	
234.08254	88	
235.10923	64	
237.09438	86	
238.08198	130	
239.14816	116	
240.13200	570	1+
240.18553	122	
244.13770	782	1+
247.09916	56	
249.05643	114	
252.06930	64	
253.10382	108	
256.09527	72	
256.12239	184	
261.09869	170	
261.14779	74	
263.06792	74	
263.98090	94	
264.05719	98	
266.07964	134	
268.05333	82	
268.13521	168	
270.15155	104	
271.07807	150	
271.23134	126	
273.12388	82	
274.12039	70	
275.04327	84	
276.11224	186	
277.12039	108	
277.16243	72	
278.03863	100	
278.12856	340	
280.12735	116	
282.08898	78	
283.11920	76	
284.09713	214	
285.10195	110	
285.15011	112	
290.13803	126	
293.06831	438	1+
295.90587	80	
297.09129	92	
298.21361	98	
300.12707	422	1+
301.09511	80	
304.11121	88	
307.10317	82	
308.08364	234	
309.09397	3396	1+
310.09824	2874	1+
310.18119	126	
311.16106	78	
311.82980	76	
316.12535	98	
317.06065	172	
318.08386	72	
322.10579	60	
323.09843	118	
323.70879	108	
324.11580	82	
325.21020	72	
326.19590	88	
329.09491	62	
330.13343	58	
331.89681	94	
332.17976	62	
334.10470	422	
335.09590	232	
336.12527	94	
337.15709	130	
338.10631	78	
338.13973	62	
338.21235	78	
339.16860	72	
341.11075	148	
344.11809	98	
344.19335	76	
344.89073	78	
348.15204	108	
348.84965	140	
350.19654	96	
351.07714	106	
351.12610	438	1+
351.21645	84	
352.17934	66	
353.10955	114	
353.92639	74	
356.93778	118	
359.15247	130	
359.20806	80	
360.90759	74	
361.13796	62	
362.10987	102	
362.76097	138	
363.09717	116	
366.14430	68	
368.87884	144	
372.86884	246	1+
372.90423	74	
378.86701	360	
378.96709	68	
379.84761	74	
380.11598	132	
380.22229	92	
380.41092	94	
381.10067	138	
382.09699	124	
383.23756	58	
385.15201	110	
386.89451	254	
387.16507	80	
391.85411	104	
392.85993	70	
393.09224	266	
395.12239	88	
396.81557	64	
396.87718	506	1+
398.13149	174	
399.03659	84	
399.43363	74	
400.89920	78	
400.98334	60	
402.88082	60	
410.87341	60	
411.10636	76	
412.92161	86	
418.86817	90	
418.93893	80	
420.13759	250	1+
420.16865	78	
422.09582	74	
424.16851	68	
424.56835	62	
433.16660	72	
436.93022	68	
437.19438	74	
438.11657	68	
438.34572	60	
439.21691	98	
440.26338	68	
END IONS

###FS:    #m/z: 437.17657 #charge 3+
###MS: 1786
###MSMS: 1787
BEGIN IONS
TITLE=Cmpd 41, +MS2(437.1766), 23.7eV, 15.6min #1787
RTINSECONDS=936.382
SCANS=1786-1787
PEPMASS=437.17657	133432
CHARGE=3+
208.07046	88	
212.13632	242	
213.04786	92	
213.15052	102	
214.16355	100	
216.04712	82	
217.11793	4682	1+
217.18247	198	
218.15967	162	
220.07269	86	
221.06039	92	
225.21831	168	
226.09086	218	
227.06272	82	
227.09004	84	
227.15986	90	
229.12414	80	
229.21033	82	
230.08479	250	
232.13443	80	
236.06443	136	
237.05920	98	
237.11056	96	
238.07939	344	1+
239.14043	128	
240.01349	108	
240.05742	124	
240.13000	750	1+
240.33524	116	
244.14209	418	1+
245.06907	102	
246.95615	84	
251.14097	82	
252.09750	274	1+
256.13802	102	
258.91039	102	
261.09588	88	
265.09991	86	
266.08459	92	
266.11894	110	
270.15528	164	
273.15970	120	
274.09438	80	
276.10667	442	1+
277.01946	78	
278.12241	894	1+
280.10350	96	
281.09057	80	
283.10352	230	
284.10757	138	
285.09248	102	
287.14524	106	
293.07628	144	
301.11914	158	
301.93446	110	
304.16510	86	
308.08911	86	
308.14540	356	1+
309.09378	338	
310.09819	2858	1+
310.18482	84	
311.24634	92	
311.83893	108	
314.09289	110	
315.29382	108	
316.18139	84	
319.09285	104	
320.13462	90	
323.09098	88	
324.08107	114	
327.09139	106	
327.62864	102	
330.12429	92	
333.09450	90	
334.10389	596	1+
335.95245	88	
336.09974	512	1+
336.15914	88	
336.90511	152	
337.14741	92	
341.13111	106	
341.21852	110	
345.07193	82	
345.12945	110	
347.86446	136	
351.11903	498	
352.13425	268	
358.11684	82	
358.67102	80	
361.63069	156	
362.84096	106	
365.06061	92	
365.15506	80	
368.88478	178	
374.96688	138	
376.90073	80	
378.07326	82	
378.86987	394	
380.11615	188	
380.27635	104	
381.11921	102	
383.82008	80	
384.81928	84	
386.86574	92	
390.85776	80	
396.12847	80	
396.88275	342	
396.95009	98	
398.11797	84	
398.90984	90	
399.12576	132	
408.33791	90	
408.95756	108	
410.15115	84	
410.88422	100	
413.14948	92	
414.92814	100	
415.15139	122	
419.07882	104	
420.11352	166	
430.25983	82	
432.16767	98	
432.65901	102	
436.82416	122	
437.13808	130	
437.97992	122	
438.14476	222	1+
446.23928	118	
447.12807	244	1+
451.12302	82	
454.91290	82	
465.15362	208	1+
466.18844	90	
467.14754	120	
472.82811	104	
476.12978	136	
483.17146	196	1+
486.22871	88	
493.15647	132	
497.20520	104	
501.12872	82	
507.16767	90	
513.16208	118	
519.22473	86	
530.11186	154	
545.15203	194	
547.16480	92	
548.29514	98	
552.18814	78	
553.19299	96	
554.15148	92	
556.15544	84	
563.16217	130	
565.25953	84	
575.19800	104	
576.19379	98	
579.31214	156	
580.18782	86	
602.32276	156	
620.11114	128	
635.39420	86	
637.34258	104	
740.27015	98	
775.21090	94	
809.24610	82	
END IONS

###FS:    #m/z: 437.17658 #charge 1+
###MS: 1788
###MSMS: 1789
BEGIN IONS
TITLE=Cmpd 42, +MS2(437.1766), 23.7eV, 15.6min #1789
RTINSECONDS=937.035
SCANS=1788-1789
PEPMASS=437.17658	137536
CHARGE=1+
210.08288	118	
212.07654	156	
216.03996	102	
216.56629	90	
217.11662	3948	1+
217.18306	196	
219.01876	108	
220.37696	66	
223.10152	126	
224.07282	92	
225.09063	190	
226.07566	280	1+
226.11776	76	
228.10697	118	
229.11768	268	1+
230.07749	414	1+
231.19134	118	
235.08944	64	
236.05674	90	
237.08539	116	
238.07581	66	
238.12537	72	
240.13330	574	1+
241.07713	102	
242.04552	54	
242.99734	56	
243.93064	90	
243.97288	60	
244.09573	90	
244.13736	630	1+
244.19295	116	
247.58623	120	
248.97260	88	
250.08864	116	
252.05735	114	
253.13319	96	
254.08220	86	
255.10468	92	
257.15969	72	
258.03276	124	
259.07613	94	
261.10301	164	
262.10195	118	
264.14327	88	
266.06834	300	
266.17826	104	
267.12156	98	
267.15166	124	
270.16517	60	
271.14504	76	
271.18367	124	
272.11583	88	
273.10825	64	
275.05695	238	1+
276.11028	224	
278.12470	452	1+
281.18651	88	
282.93669	66	
283.10118	242	
283.13898	108	
285.88602	78	
287.12246	90	
288.88365	80	
293.07290	118	
293.11618	92	
296.10010	98	
297.08651	70	
297.16279	92	
299.10272	102	
299.89422	102	
300.12618	158	
302.12297	76	
302.91255	112	
303.13570	94	
307.17284	80	
308.08959	84	
309.08358	270	
309.73793	66	
309.95324	138	
310.09719	3744	1+
310.99628	80	
313.46326	104	
315.11308	62	
316.10015	88	
317.84382	80	
318.89397	92	
321.14890	98	
322.09484	68	
323.09846	156	
324.08065	138	
324.12178	60	
326.15002	100	
327.08702	92	
328.07944	324	1+
332.16480	192	
334.09438	372	
334.13402	192	
334.22210	100	
334.95970	80	
335.08816	170	
338.12709	74	
338.93222	82	
340.11851	60	
340.53870	54	
341.10806	198	1+
344.32919	176	
344.93967	68	
346.99001	86	
347.94962	128	
348.12213	78	
351.12298	522	1+
353.09577	106	
353.19597	76	
355.20293	58	
358.11525	82	
359.13942	84	
361.13287	100	
363.12437	140	
364.85538	86	
365.09431	98	
368.89239	200	
369.15595	72	
371.14692	80	
371.91534	86	
377.19652	58	
378.13444	70	
378.87782	310	
380.11693	74	
380.24135	54	
381.92871	74	
382.90325	94	
386.20990	82	
386.91268	86	
387.88904	94	
390.87684	76	
391.89180	84	
393.09958	178	
396.88570	382	
398.12641	346	1+
401.08968	90	
401.89862	96	
405.09089	72	
406.10050	120	
406.13801	84	
407.14477	124	
408.86362	104	
410.12327	124	
411.12698	54	
413.55011	68	
414.87110	172	
415.07697	84	
415.14777	82	
417.84945	66	
419.18733	84	
420.11135	222	1+
420.18266	56	
428.21324	110	
432.87269	114	
433.10583	58	
437.24379	80	
437.87992	102	
438.15423	58	
440.13099	76	
441.09925	86	
END IONS

###FS:    #m/z: 497.27052 #charge 2+
###MS: 1791
###MSMS: 1792
BEGIN IONS
TITLE=Cmpd 43, +MS2(497.2705), 26.9eV, 15.6min #1792
RTINSECONDS=938.225
SCANS=1791-1792
PEPMASS=497.27052	26080
CHARGE=2+
207.97277	82	
209.06804	84	
209.16016	68	
210.17538	80	
211.14327	94	
212.09835	82	
215.13007	90	
216.09331	104	
216.14121	116	
217.13012	102	
221.10898	304	
221.17425	276	
221.23213	100	
222.10202	142	
225.09612	100	
227.12551	106	
228.10430	112	
231.09147	182	
232.07121	96	
237.13642	270	
238.13659	136	
239.05968	76	
239.11626	440	
240.10896	202	
241.18354	78	
244.16498	104	
248.98160	90	
249.09669	2214	1+
249.19047	104	
250.26374	124	
251.11972	70	
252.16198	74	
255.03804	72	
255.14371	552	
255.20242	72	
256.15024	256	
265.12156	120	
266.97206	92	
267.10629	3286	1+
267.15136	254	
269.17502	158	
270.03989	120	
272.15833	98	
278.12646	80	
279.15155	100	
285.12407	88	
287.16318	88	
287.81317	94	
294.15079	100	
297.25210	70	
298.09886	84	
299.20383	92	
300.08485	70	
301.70211	104	
302.15272	128	
309.23767	72	
311.17147	82	
312.16445	258	
312.33517	72	
313.11153	78	
313.16548	182	
314.17541	110	
320.16696	224	1+
321.85621	114	
322.80851	106	
325.18473	88	
327.12419	70	
327.22233	88	
330.13346	200	
338.14964	76	
341.11729	72	
344.13942	106	
348.16079	378	
349.20968	96	
353.13791	72	
356.18171	158	
356.94222	84	
358.93560	132	
361.92499	82	
366.17798	256	
367.17480	192	
368.17689	98	
368.31348	86	
368.80281	90	
372.84697	78	
372.90498	112	
373.12905	190	
375.79568	86	
383.19563	536	1+
383.23920	206	
394.20777	102	
395.17471	88	
398.15637	104	
398.19688	122	
400.24329	96	
406.19091	76	
412.20471	86	
415.19922	76	
415.39953	90	
432.82258	90	
436.17703	108	
437.18895	80	
438.88988	76	
442.81016	134	
443.23315	124	
444.20204	116	
444.81005	84	
444.86422	140	
445.03510	104	
445.22420	88	
450.80849	142	
451.94331	74	
454.19946	154	
455.39294	140	
459.89484	86	
460.79661	72	
460.93657	74	
462.87303	74	
465.19012	78	
467.23255	68	
468.84356	104	
472.20474	82	
478.82808	206	
492.88554	78	
494.22294	124	
495.20519	74	
495.25655	74	
495.82725	972	1+
496.83050	554	1+
498.21979	70	
499.16251	104	
510.27627	74	
510.87494	118	
511.27380	94	
513.22797	150	
521.92193	70	
535.25266	70	
543.26384	150	
589.25469	96	
592.24690	106	
595.33305	150	1+
597.87264	78	
598.28169	242	
601.29251	68	
609.25080	74	
610.25932	164	
615.25034	72	
625.39384	80	
627.27073	512	1+
653.35871	96	
712.39530	68	
720.29583	72	
726.38735	86	
727.33682	116	
728.38836	72	
746.30810	74	
767.83084	104	
846.24167	76	
954.62956	294	1+
END IONS

###FS:    #m/z: 437.17659 #charge 3+
###MS: 1791
###MSMS: 1793
BEGIN IONS
TITLE=Cmpd 44, +MS2(437.1766), 23.7eV, 15.6min #1793
RTINSECONDS=938.3
SCANS=1791,1793
PEPMASS=437.17659	135016
CHARGE=3+
185.07096	90	
199.10216	98	
206.06041	76	
208.12074	104	
210.08413	134	
210.13256	90	
212.13081	114	
212.16237	94	
213.03927	106	
217.11723	3532	1+
220.07216	104	
221.06255	82	
222.12213	102	
223.02425	174	
226.08089	126	
226.17149	76	
227.11076	160	
228.08738	80	
228.11468	120	
229.12823	84	
230.07324	256	
231.12894	128	
236.08146	94	
237.15533	128	
238.08697	212	
239.86702	74	
240.07522	102	
241.15523	82	
242.59182	84	
243.16051	94	
244.13764	678	1+
245.07349	104	
246.10929	80	
248.06279	100	
250.09826	86	
253.12160	102	
254.09420	88	
255.14122	164	
263.12436	106	
265.11224	80	
266.09810	112	
266.19041	90	
268.07478	92	
270.21615	72	
273.16537	88	
274.90002	100	
276.11035	192	
277.05140	92	
278.12698	498	1+
278.25747	134	
281.16517	78	
283.10373	302	1+
283.16226	80	
285.08354	104	
291.12413	94	
293.08661	120	
294.11612	80	
294.20879	128	
295.09688	114	
297.10817	100	
298.92576	106	
300.13308	206	
301.15555	94	
309.08765	102	
310.09780	2686	1+
312.09017	158	
313.12271	82	
316.18035	74	
323.27575	96	
324.08382	124	
324.15855	92	
326.09067	92	
327.17777	100	
329.20919	168	
332.07917	76	
333.18235	244	
334.09914	686	1+
335.13737	102	
337.20326	84	
340.11579	100	
340.15714	100	
341.10223	104	
344.12096	102	
347.15262	128	
351.11917	74	
352.08641	120	
352.89197	100	
353.15751	110	
355.12321	80	
368.88911	92	
371.24720	78	
375.15289	74	
377.93703	78	
378.86409	296	
379.14268	110	
380.24997	136	
383.10438	102	
394.91841	126	
395.15849	72	
396.22882	80	
396.87722	762	1+
398.12295	286	
398.18055	140	
402.13111	102	
412.12917	102	
414.91117	92	
415.14985	198	
416.85713	74	
420.12963	88	
420.18553	120	
421.10639	168	
423.15891	76	
428.13125	96	
434.07372	98	
436.11495	128	
438.13122	74	
438.24174	92	
440.14075	82	
448.13779	108	
454.15711	84	
455.15983	76	
464.14348	84	
465.11757	102	
466.15182	82	
467.15369	118	
469.19156	156	
477.13380	82	
478.12002	84	
483.22641	90	
485.16869	82	
493.16669	92	
510.17622	82	
511.19502	82	
523.15256	122	
524.22649	92	
537.20346	84	
540.16050	102	
542.14002	90	
544.24525	106	
546.16417	92	
552.23219	72	
562.16622	84	
565.20393	74	
576.18093	88	
591.15483	84	
616.24568	78	
618.14992	74	
622.24569	132	
633.26152	106	
654.19709	86	
661.19003	90	
661.25151	76	
662.19634	88	
665.14504	86	
714.25023	152	
718.38154	544	1+
734.22396	84	
909.32405	112	
END IONS

###FS:    #m/z: 437.17622 #charge 1+
###MS: 1794
###MSMS: 1795
BEGIN IONS
TITLE=Cmpd 45, +MS2(437.1762), 23.7eV, 15.7min #1795
RTINSECONDS=939.017
SCANS=1794-1795
PEPMASS=437.17622	151018
CHARGE=1+
208.01852	84	
209.07484	194	
210.10333	72	
212.14922	128	
213.04733	98	
214.17661	46	
216.16696	132	
216.86395	40	
216.91754	48	
217.11802	2576	1+
217.41269	40	
217.46984	50	
218.15276	158	
219.12871	172	
219.37554	44	
220.91106	102	
222.05977	74	
223.14969	98	
225.57729	48	
226.07968	208	
229.15541	72	
229.20731	96	
230.08278	100	
231.09132	112	
237.04581	92	
238.08055	178	
238.11818	106	
239.07757	104	
239.83547	40	
240.14068	128	
242.06732	48	
243.08607	138	
244.13648	828	1+
246.16305	92	
252.14457	66	
254.12182	64	
255.09801	98	
256.12678	54	
258.88808	38	
259.10037	80	
261.11656	68	
262.13244	72	
265.09527	120	
266.07099	96	
266.12226	62	
268.08055	78	
268.13567	74	
270.14932	356	1+
271.85898	48	
276.11012	90	
278.12104	620	1+
280.03408	74	
281.10240	90	
282.06453	76	
283.10205	704	1+
283.87984	114	
286.15381	100	
288.11007	88	
288.64163	52	
290.12565	104	
292.94929	70	
293.08646	54	
297.14011	120	
299.09067	92	
300.15794	90	
302.12677	104	
303.40090	116	
306.11951	84	
308.08449	96	
308.11560	64	
309.08680	54	
310.09731	2314	1+
310.18050	66	
310.61557	104	
311.15122	88	
312.09226	282	
313.07282	66	
314.89212	46	
316.17964	44	
317.10057	74	
318.06928	188	
318.14469	76	
320.14711	66	
323.13768	126	
325.21802	40	
327.08723	122	
328.09523	74	
330.12914	56	
332.85989	80	
334.10488	554	
334.20592	42	
335.13827	80	
335.21440	86	
336.09841	198	
341.05903	64	
341.10481	340	1+
346.90659	70	
347.02075	50	
351.11406	158	
352.12567	110	
353.09680	64	
353.16165	198	
353.47737	38	
355.07519	74	
357.00635	86	
358.89460	136	
360.86096	118	
361.20106	120	
363.10188	104	
364.06718	88	
364.29230	42	
366.87750	98	
368.11660	108	
369.88176	124	
371.87539	104	
372.13780	104	
372.85615	120	
376.90001	90	
378.87418	154	
379.12709	40	
380.03646	102	
382.88362	68	
386.88147	80	
390.08432	70	
391.12196	92	
392.88597	112	
393.11569	84	
393.85958	72	
395.13021	98	
396.13035	74	
396.84188	64	
396.88307	76	
397.14523	108	
397.79869	62	
398.13304	162	
399.12967	82	
399.87499	96	
400.15815	66	
400.87018	56	
400.93088	110	
402.13283	52	
402.26818	92	
403.84603	76	
408.95444	68	
410.12303	372	1+
410.82982	66	
412.86161	60	
418.93846	84	
419.08506	68	
420.15732	44	
422.15591	266	
424.13011	88	
426.05820	76	
431.12557	72	
437.83682	42	
438.17065	72	
438.21538	118	
439.91543	60	
END IONS

###FS:    #m/z: 437.17633 #charge 1+
###MS: 1797
###MSMS: 1798
BEGIN IONS
TITLE=Cmpd 46, +MS2(437.1763), 23.7eV, 15.7min #1798
RTINSECONDS=940.183
SCANS=1797-1798
PEPMASS=437.17633	149762
CHARGE=1+
202.07789	128	
210.10268	82	
211.12029	90	
212.13256	80	
213.14429	140	
215.11009	70	
217.11908	4586	1+
217.20633	70	
217.38446	104	
219.58686	150	
220.07312	210	
221.05095	82	
222.05621	68	
225.08596	118	
225.13553	92	
226.08210	306	
227.11671	104	
229.12018	332	1+
229.18428	96	
230.07516	124	
231.03579	106	
232.10197	118	
232.15093	80	
236.06532	122	
237.07718	80	
237.17048	140	
238.09737	104	
240.13988	198	
241.13438	152	
242.06990	92	
242.94838	90	
244.14370	642	1+
247.59053	78	
248.06825	190	
250.06019	102	
252.00638	66	
255.11896	82	
258.05415	72	
259.76035	66	
261.09598	102	
264.86141	80	
265.09406	160	
266.07341	288	1+
266.14057	78	
267.13504	118	
270.15153	168	
274.06244	72	
276.10626	78	
278.04240	78	
278.12734	148	
279.12477	124	
280.09133	88	
282.07724	78	
283.10105	564	1+
283.16460	140	
285.07515	106	
288.11063	104	
290.11148	124	
291.10215	74	
292.08875	258	1+
292.16490	98	
293.07123	78	
299.10314	204	
300.14076	376	1+
303.14493	82	
308.93215	100	
309.06936	166	
309.10194	82	
310.09833	3410	1+
312.09267	184	
312.96217	72	
315.14893	68	
316.18572	86	
317.06893	72	
317.84918	62	
322.05778	84	
322.10097	98	
325.08254	100	
326.10022	98	
327.09063	86	
328.29585	106	
329.20491	70	
334.09822	308	
335.02866	64	
336.09536	126	
340.13689	74	
340.87849	92	
341.10186	68	
344.12201	114	
348.96061	82	
349.07905	76	
350.86725	62	
351.13195	192	
352.12397	214	
353.12841	156	
356.93718	206	
358.15922	92	
360.85969	108	
360.90759	102	
362.94687	66	
363.09508	68	
364.08287	84	
365.85950	82	
368.11139	90	
368.87451	308	1+
371.07911	88	
371.13525	84	
371.80863	70	
372.86227	84	
374.18881	78	
376.11616	70	
378.86738	480	
380.21535	74	
381.10786	76	
382.11786	68	
383.86526	102	
386.22631	88	
386.89480	104	
390.09123	92	
390.85760	140	
392.11000	200	
393.09490	90	
393.14569	108	
393.85677	78	
394.09880	82	
394.19407	90	
396.15189	88	
396.88046	226	
396.91779	118	
397.14990	72	
398.14282	126	
399.13440	70	
400.94347	98	
401.84846	80	
402.94217	100	
404.11463	84	
406.15001	66	
407.15766	90	
410.12290	104	
410.88253	92	
412.90374	102	
415.14628	62	
415.62847	122	
417.86043	66	
418.79680	138	
418.85919	102	
418.94173	154	
420.13585	148	
422.07338	74	
423.11020	80	
423.83858	76	
424.14771	70	
426.13340	74	
432.11345	72	
433.47711	72	
437.14452	96	
437.19977	90	
439.12249	84	
440.27966	78	
END IONS

###FS:    #m/z: 655.26233 #charge 2+
###MS: 1797
###MSMS: 1799
BEGIN IONS
TITLE=Cmpd 47, +MS2(655.2623), 33.0eV, 15.7min #1799
RTINSECONDS=940.246
SCANS=1797,1799
PEPMASS=655.26233	69642
CHARGE=2+
209.09206	72	
210.10209	106	
216.74350	40	
217.11811	3262	1+
217.22849	68	
218.01687	48	
222.07996	114	
223.10634	72	
226.07698	108	
229.12537	250	1+
230.07380	50	
238.07854	78	
239.10014	36	
240.13353	180	
242.05773	56	
243.10704	76	
244.14624	138	
244.21104	108	
247.12044	42	
256.14730	140	
261.10105	106	
262.08581	102	
266.08896	158	
271.09417	100	
275.06020	58	
277.11988	62	
283.09694	80	
283.18429	78	
284.13901	70	
287.11002	130	
292.08391	72	
292.97638	70	
293.06589	96	
300.12706	210	
309.08912	182	
310.09698	582	1+
314.08713	74	
314.24167	62	
327.10208	72	
333.03062	74	
334.10504	80	
355.08385	100	
369.09467	94	
379.05486	58	
379.16700	96	
384.11881	74	
385.18341	92	
398.12401	100	
428.94183	124	
440.21915	58	
448.12613	90	
448.77364	112	
455.20332	66	
466.16056	58	
467.14823	40	
468.83545	84	
473.18779	64	
481.13924	34	
483.15832	62	
495.13949	56	
495.20390	86	
524.15583	66	
538.22215	48	
547.20005	62	
548.22797	82	
549.17403	86	
558.83525	48	
567.23004	50	
572.16222	74	
596.87697	106	
620.22322	78	
625.79898	60	
651.25233	70	
668.22941	66	
966.36415	70	
1076.41490	58	
1094.40439	54	
END IONS

###FS:    #m/z: 437.17705 #charge 3+
###MS: 1801
###MSMS: 1802
BEGIN IONS
TITLE=Cmpd 48, +MS2(437.1770), 23.7eV, 15.7min #1802
RTINSECONDS=941.501
SCANS=1801-1802
PEPMASS=437.17705	149686
CHARGE=3+
208.07171	102	
209.11458	94	
210.12936	208	
212.13587	254	
213.05124	86	
216.09820	106	
217.11988	4186	1+
218.14065	372	
222.07249	104	
226.08444	334	
228.09457	176	
229.02888	132	
229.11616	118	
230.07263	202	
231.13559	96	
236.07226	126	
237.09336	114	
238.08130	252	
238.11896	192	
240.13575	376	1+
240.22958	92	
243.11296	88	
244.14731	396	
244.20515	222	
247.59603	166	
248.04651	270	1+
254.05415	192	
254.09083	112	
255.12356	128	
256.13441	108	
258.06337	110	
259.09505	134	
261.09668	134	
265.08790	118	
266.07124	126	
269.12564	114	
270.15450	286	1+
272.09712	144	
276.11223	614	1+
276.20763	100	
278.12676	710	1+
278.17747	92	
282.07509	152	
283.10265	768	1+
292.05505	122	
293.03155	122	
297.11250	98	
299.10300	104	
299.20878	96	
300.12807	330	
302.10381	98	
307.09075	130	
308.08151	320	
308.91494	92	
309.08471	590	
310.09850	4324	1+
312.09821	730	1+
313.16167	106	
315.01960	86	
316.17603	156	
317.18113	94	
320.12655	290	1+
324.08963	386	1+
324.18224	120	
329.24331	94	
332.16875	174	
332.85926	140	
334.09832	994	1+
336.68444	124	
338.11661	96	
338.15442	132	
341.11305	142	
342.10617	92	
343.13980	114	
344.11922	130	
344.92959	90	
348.52320	100	
348.57314	88	
350.84727	128	
351.12624	144	
352.12608	106	
353.10387	200	
355.17881	94	
358.12839	86	
360.86545	148	
363.09023	96	
368.88244	280	
373.18408	86	
375.08306	198	
376.09557	102	
378.86727	542	
378.91758	140	
379.11646	112	
380.11867	302	1+
382.89282	160	
383.89733	110	
386.90245	102	
390.83919	106	
393.08967	112	
396.14126	122	
396.88116	136	
400.26549	100	
405.10493	116	
405.14856	112	
414.88568	100	
415.15313	92	
418.17537	94	
418.89712	102	
418.93645	160	
419.97626	90	
420.11225	292	1+
427.13284	150	
432.10633	154	
432.16175	102	
432.85560	154	
434.16698	92	
438.15053	152	
445.19687	92	
447.13465	340	1+
448.13340	232	1+
448.17871	206	
450.13330	200	
453.28462	96	
455.14495	264	1+
458.17337	96	
460.11329	122	
461.12827	88	
465.15651	520	1+
466.15341	456	1+
472.15014	108	
476.15259	142	
477.13165	184	1+
477.20118	86	
483.17123	158	
493.16361	120	
501.14136	188	
503.18349	94	
510.33684	104	
513.16859	86	
518.15642	138	
534.88849	158	
537.21617	290	1+
546.17371	288	1+
547.18996	264	1+
550.23079	168	
551.11422	102	
552.19767	114	
556.12728	116	
563.18111	278	1+
574.12189	88	
576.16032	98	
580.18513	148	
594.19156	94	
597.24116	142	
598.24210	92	
621.30106	128	
635.30725	106	
651.27111	148	
654.24524	88	
696.31606	90	
705.21113	258	1+
733.24258	92	
734.21828	94	
739.26335	134	
752.28121	110	
782.86398	120	
791.24110	116	
809.25737	288	1+
820.22741	88	
826.27473	124	
828.19587	98	1+
828.28732	92	
853.33212	90	
862.33011	102	
873.29544	254	1+
877.20270	570	1+
881.38263	104	
907.31003	92	
966.36638	144	1+
1035.82433	92	
1191.34276	610	1+
END IONS

###FS:    #m/z: 413.75759 #charge 2+
###MS: 1801
###MSMS: 1803
BEGIN IONS
TITLE=Cmpd 49, +MS2(413.7576), 23.6eV, 15.7min #1803
RTINSECONDS=941.564
SCANS=1801,1803
PEPMASS=413.75759	83880
CHARGE=2+
146.14205	84	
207.15521	82	
208.10432	62	
211.22677	66	
213.62305	50	
221.14115	104	
224.18210	60	
225.64001	152	
226.15501	478	
228.13812	250	
230.09548	58	
237.12872	112	
239.13149	76	
240.16912	124	
242.18386	72	
242.23173	118	
243.10755	168	
243.16061	132	
244.13222	166	
244.16821	1498	1+
244.25151	82	
244.93647	70	
245.40656	70	
246.11765	50	
252.16600	80	
254.20984	94	
261.12548	112	
262.22630	82	
263.15798	80	
264.13058	50	
266.12818	74	
267.17722	126	
268.16187	76	
268.95812	102	
269.16926	72	
271.23177	98	
285.20076	78	
285.27568	80	
292.13736	108	
292.95816	48	
293.19343	52	
294.23748	76	
294.86254	64	
295.03857	74	
296.17854	172	
300.17587	74	
300.70323	142	
300.88589	68	
307.14090	136	
308.91413	74	
310.14844	98	
311.10339	78	
311.20004	64	
313.18629	364	1+
315.87801	104	
317.26396	80	
317.90995	76	
318.87117	100	
322.17567	84	
323.18746	132	
325.18677	104	
331.21762	96	
332.87487	74	
336.91834	142	
336.96891	68	
337.18526	144	
338.18899	246	1+
338.27569	60	
338.43085	48	
341.17798	252	
341.89924	70	
342.16944	112	
342.83590	68	
343.17575	96	
346.99194	100	
350.86618	158	
354.22569	104	
355.18897	96	
356.22091	456	1+
357.19146	54	
357.27380	42	
358.20591	468	1+
361.88514	44	
367.97598	112	
368.87805	558	
368.96165	90	
369.17555	90	
369.24080	60	
371.86421	74	
374.87324	68	
376.90085	148	
378.86813	458	
380.26716	140	
382.20154	106	
384.22471	204	
386.89063	140	
391.94502	94	
394.46036	86	
394.85810	132	
395.28826	60	
396.11903	96	
396.87880	500	
397.06093	64	
397.26452	42	
398.30223	88	
399.22813	132	
400.21833	74	
408.21424	104	
410.92591	106	
413.25462	92	
414.87231	108	
415.15082	88	
419.22148	152	
421.15026	46	
427.27292	64	
428.29025	76	
435.86638	64	
436.23775	78	
438.27008	74	
438.32941	48	
440.18491	76	
452.30478	68	
452.37313	56	
453.29179	80	
454.27306	62	
455.28326	98	
456.25883	90	
469.28937	74	
469.34684	58	
469.39765	68	
470.30477	86	
471.28375	184	
471.34735	84	
471.45954	62	
472.28124	148	
481.26739	290	1+
487.22844	66	
497.27978	116	
505.27504	66	
512.31804	362	1+
534.26686	68	
536.32635	126	
541.34887	70	
546.09631	102	
582.34524	138	
583.37763	84	
583.43586	74	
585.40797	58	
587.27201	74	
592.37583	44	
599.38636	464	1+
600.42871	98	
601.42608	68	
606.22765	110	
609.32839	68	
615.28715	54	
698.43905	52	
720.67980	178	1+
827.87370	58	
END IONS

###FS:    #m/z: 437.17756 #charge 3+
###MS: 1804
###MSMS: 1805
BEGIN IONS
TITLE=Cmpd 50, +MS2(437.1776), 23.7eV, 15.7min #1805
RTINSECONDS=942.3
SCANS=1804-1805
PEPMASS=437.17756	142406
CHARGE=3+
201.15705	84	
202.09155	90	
203.10138	84	
212.13802	216	
213.05001	504	1+
215.14169	114	
216.13186	114	
217.05955	82	
217.11768	3366	1+
217.22662	100	
218.06452	120	
220.06532	92	
220.09696	92	
221.01651	102	
225.05512	88	
225.11106	174	
226.08106	116	
227.11688	140	
228.12697	514	1+
229.12811	370	1+
230.07651	190	
235.00446	108	
235.08511	82	
238.08924	212	
239.17270	100	
240.13884	208	
241.14156	144	
242.14276	126	
243.11129	84	
245.16655	174	
249.04711	126	
249.18770	86	
250.08855	84	
254.08274	82	
261.10185	138	
264.12582	114	
265.09496	106	
266.11380	84	
269.15231	86	
270.15088	224	
271.16283	106	
275.04662	154	
276.10861	198	
278.13419	204	
279.10042	86	
279.15937	88	
280.13190	104	
280.37670	116	
283.10430	584	1+
287.09791	106	
291.10470	166	
293.07699	136	
293.13665	128	
294.10256	118	
297.08669	180	
298.15132	94	
298.30486	84	
300.13982	82	
308.92459	102	
309.08523	286	
310.09592	3350	1+
311.16696	142	
313.06114	120	
313.15760	112	
317.06983	360	1+
321.73696	176	
322.04902	104	
323.09680	98	
330.89192	98	
334.09781	666	1+
334.95027	82	
336.09722	140	
338.17868	84	
341.09987	170	
342.13529	98	
344.11531	226	1+
349.86216	84	
350.87521	82	
351.12489	706	1+
352.21009	92	
353.10199	88	
354.17323	138	
354.89154	82	
355.17746	114	
358.10427	98	
360.85727	88	
363.08569	202	
365.88316	88	
366.16930	92	
367.85987	90	
369.10951	88	
372.15886	114	
374.83308	220	
374.97673	106	
376.89478	82	
378.89997	98	
378.94794	174	
381.10248	332	
383.39737	94	
386.96810	102	
393.09438	118	
395.85211	88	
395.93776	94	
396.87380	186	
400.07979	92	
402.25187	106	
407.11640	84	
410.12160	136	
411.13422	96	
415.16059	180	
416.14729	138	
418.87330	100	
419.04070	98	
419.85386	86	
420.12917	262	
421.10016	156	
421.24683	104	
423.17897	84	
427.86124	112	
432.11762	82	
437.18167	102	
438.14531	168	
441.17718	94	
448.14743	162	
449.13356	88	
451.11411	104	
455.14725	86	
461.11205	98	
466.14821	130	
466.35816	82	
467.16367	254	
474.28077	108	
476.13167	114	
477.12824	190	
478.13071	188	
483.14833	156	
483.16714	282	1+
492.11756	104	
495.14615	208	1+
506.13197	92	
512.28358	82	
524.16157	82	
536.23145	224	1+
537.23561	158	1+
539.17647	82	
542.20629	104	
547.15829	94	
555.20388	104	
558.20693	82	
560.29646	92	
562.19326	192	1+
564.19019	190	1+
571.34640	112	
580.20326	108	
581.17891	94	
584.22825	110	
621.24939	82	
641.35273	100	
645.18877	100	
651.26116	136	
696.29436	168	1+
705.19897	86	
723.27246	84	
730.42689	544	1+
782.01191	110	
794.28256	152	1+
809.25089	112	
880.36553	142	1+
919.36481	92	
934.48269	112	
END IONS

###FS:    #m/z: 437.17699 #charge 3+
###MS: 1806
###MSMS: 1807
BEGIN IONS
TITLE=Cmpd 51, +MS2(437.1770), 23.7eV, 15.7min #1807
RTINSECONDS=942.959
SCANS=1806-1807
PEPMASS=437.17699	152966
CHARGE=3+
201.02681	110	
209.10220	168	
210.08620	244	1+
210.11608	152	
212.06362	108	
212.13685	162	
213.12834	112	
214.06109	118	
215.11862	116	
217.11892	3794	1+
217.18484	160	
219.08802	108	
221.06083	130	
226.08600	210	
227.07067	176	
227.12515	120	
228.10294	96	
230.08130	96	
230.13692	100	
231.06600	92	
231.09564	106	
234.94793	132	
237.04878	106	
239.07951	96	
240.14473	386	
241.13481	198	
244.07545	102	
244.13933	674	
244.19962	102	
245.05601	124	
245.16269	88	
245.20371	94	
245.23363	92	
248.07025	128	
252.11372	126	
259.08856	196	
262.09507	290	1+
264.95023	96	
266.07760	144	1+
266.12195	100	
268.08208	180	
268.96165	128	
270.14820	194	
271.16102	114	
272.12614	110	
276.05619	190	
276.12005	166	
278.12821	542	
280.11802	110	
282.14243	88	
283.09830	452	1+
283.17531	106	
284.13217	90	
285.11089	88	
293.07541	262	
294.06868	210	
296.04641	88	
297.08946	100	
298.07882	98	
298.16841	98	
300.12422	126	
301.17427	100	
309.08786	236	
309.15754	102	
309.90684	96	
310.09684	4576	1+
310.96707	90	
312.14477	92	
315.09713	104	
318.11198	92	
320.13101	138	
323.08940	160	
324.08640	150	
325.10368	104	
326.14755	100	
327.09320	160	
334.09563	1320	1+
334.21667	158	1+
334.36977	110	
336.91978	102	
337.15079	134	
340.12413	92	
341.10461	282	1+
342.85042	92	
344.11238	164	
347.09305	104	
347.85747	92	
348.85246	130	
351.12468	186	
351.20563	100	
351.34740	112	
352.12654	178	
353.11743	90	
353.94302	178	
357.88516	100	
361.13052	126	
363.11701	128	
365.86812	98	
371.05068	108	
371.11154	102	
376.86369	94	
378.86340	414	
379.10680	486	1+
379.13395	152	
386.11782	126	
386.90536	102	
390.21981	94	
391.08805	92	
394.12625	94	
396.87706	314	
397.01331	92	
397.15220	134	
400.03912	96	
400.90139	94	
401.85310	124	
403.11137	100	
404.89055	100	
407.14840	134	
408.91971	100	
409.90892	102	
411.20319	106	
415.15072	120	
418.84399	90	
418.97435	168	
420.16105	294	1+
427.66981	96	
438.20209	118	
439.24411	106	
448.11873	236	1+
454.15460	268	1+
462.16695	96	
465.16032	144	
465.25226	92	
466.14635	94	
468.23234	92	
476.12774	116	
485.16835	124	
494.16364	132	
495.20278	104	
510.17905	268	1+
519.22531	112	
531.13440	130	
537.21782	230	1+
539.28109	100	
549.22945	110	
552.19591	194	1+
553.28793	138	
562.16672	190	
576.20140	140	
580.16629	240	1+
587.16303	112	
587.54504	138	
597.23149	138	1+
612.37837	96	
649.76813	134	1+
651.25378	112	
663.19007	90	
668.25787	102	
669.14540	98	
695.21247	102	
704.27961	90	
809.26827	108	
810.26275	96	
826.31448	96	
827.34253	90	
834.23756	106	
873.53249	130	1+
879.39515	202	
880.29729	88	
938.32670	96	
946.54017	274	1+
END IONS

###FS:    #m/z: 437.17686 #charge 1+
###MS: 1809
###MSMS: 1810
BEGIN IONS
TITLE=Cmpd 52, +MS2(437.1769), 23.7eV, 15.7min #1810
RTINSECONDS=944.175
SCANS=1809-1810
PEPMASS=437.17686	157306
CHARGE=1+
208.06995	138	
209.05262	132	
209.12911	96	
210.11294	130	
210.18989	208	
212.13631	140	
216.11806	114	
217.11707	4604	1+
217.19687	128	
218.06007	72	
218.14901	138	
218.83477	74	
221.05888	74	
222.08336	88	
222.12269	76	
226.08795	202	
226.20401	128	
228.10063	86	
229.12488	326	1+
230.07623	322	1+
230.16281	80	
231.13417	152	
232.97544	122	
233.14082	88	
238.08990	156	
239.08774	96	
240.13447	610	1+
241.09253	76	
241.16991	72	
244.13977	890	1+
245.09055	74	
245.17934	82	
247.00576	94	
247.08293	120	
248.06228	176	
249.10139	78	
250.06789	94	
250.99847	72	
251.07027	78	
252.10235	112	
255.06011	82	
255.12651	194	
256.13495	88	
256.93553	76	
260.07978	74	
260.26178	92	
261.15119	98	
263.12067	70	
264.05890	74	
265.08238	88	
266.08160	230	1+
266.14336	124	
267.13491	104	
268.05054	126	
270.15181	380	1+
274.91130	98	
275.09934	92	
276.11511	212	
278.12524	364	1+
283.09820	324	
283.13131	440	1+
283.18242	136	
286.14860	110	
288.07178	76	
289.12340	80	
293.07675	372	
298.18232	112	
299.09566	152	
299.16226	110	
300.13337	358	1+
303.12332	78	
307.10318	96	
309.08893	470	
309.94011	76	
310.09677	3708	1+
311.28287	90	
312.09355	482	1+
316.09288	98	
318.00837	96	
318.90427	104	
319.13805	100	
320.13921	74	
320.99313	106	
321.88984	78	
323.10278	128	
324.07339	224	
330.08568	90	
334.09468	1088	1+
335.60048	116	
337.03763	78	
338.13800	94	
339.10568	72	
341.10649	336	
342.85043	102	
344.93027	106	
345.11933	130	
346.10083	152	
347.36854	136	
348.15619	94	
350.86615	80	
351.11581	160	
351.15869	76	
352.12625	168	
354.17613	158	
354.23371	78	
356.94329	102	
357.93024	86	
362.10669	72	
363.10022	178	
364.16767	104	
365.15097	74	
367.11421	144	1+
367.22060	96	
368.88129	212	
369.22093	110	
370.09930	146	
370.81227	86	
375.10934	72	
375.17115	194	
376.09957	116	
378.86836	584	
379.07032	86	
381.17119	70	
382.89952	82	
385.16412	76	
389.09514	88	
390.85404	228	
390.90573	74	
393.09296	100	
394.19331	84	
396.14036	74	
396.89331	166	
397.16452	120	
398.13671	180	
400.92316	194	
401.03798	102	
401.12192	148	
403.14439	100	
406.14310	138	
406.17952	80	
407.16693	82	
407.20627	82	
408.16851	78	
408.85879	80	
409.10340	74	
410.07051	76	
412.84395	74	
413.13720	72	
414.88272	200	
415.07952	70	
415.16012	82	
418.88311	100	
419.13208	72	
419.84164	96	
420.10604	70	
420.15976	102	
421.15054	130	
427.16227	166	
430.11666	108	
432.10763	96	
437.15095	72	
438.17145	104	
439.12235	78	
440.17495	70	
END IONS

###FS:    #m/z: 655.26298 #charge 2+
###MS: 1812
###MSMS: 1813
BEGIN IONS
TITLE=Cmpd 53, +MS2(655.2630), 33.0eV, 15.8min #1813
RTINSECONDS=945.373
SCANS=1812-1813
PEPMASS=655.26298	71122
CHARGE=2+
202.04678	94	
209.09170	46	
211.11653	114	
216.86500	52	
216.98631	48	
217.06246	50	
217.11825	4928	1+
217.26858	106	
217.30349	46	
218.05546	66	
221.09557	48	
223.12499	118	
225.04422	98	
226.07380	60	
226.13226	74	
227.11302	36	
229.12381	108	
230.07863	158	
230.15447	108	
234.15055	78	
236.57678	36	
240.09510	72	
240.13675	78	
243.12028	122	
244.15155	236	
245.21736	64	
246.02839	90	
248.08627	76	
251.06225	134	
256.12273	62	
259.08389	90	
261.11369	96	
266.08387	98	
270.11778	86	
276.11384	94	
278.12573	112	
283.09885	136	
283.14067	80	
284.19286	120	
285.08264	92	
285.14957	82	
293.06974	154	
310.09941	1060	1+
310.19557	92	
316.12080	78	
316.17985	168	
317.08142	76	
317.97074	46	
320.10141	94	
327.13924	116	
334.09654	106	
335.13565	298	1+
344.12658	40	
346.13011	62	
353.13207	66	
353.19753	66	
356.08936	62	
378.67690	66	
379.12224	54	
380.12515	94	
393.09440	98	
398.14625	92	
398.21862	84	
401.99343	76	
415.15265	92	
416.08481	60	
428.99083	90	
444.89924	62	
446.81499	62	
448.13210	112	
455.25410	88	
462.13257	76	
466.14458	58	
469.20319	80	
473.92535	68	
493.15402	44	
495.85679	78	
510.18586	80	
522.18527	66	
529.17534	72	
530.21564	50	
533.70992	102	
533.94572	50	
546.17003	50	
565.21759	98	
579.29709	40	
582.74350	40	
610.80080	46	
611.26356	56	
618.17775	52	
618.78108	32	
624.19869	80	
637.43536	36	
650.24093	88	
674.18196	38	
679.25929	68	
685.23953	74	
699.18822	84	
699.27893	68	
783.33309	58	
791.25529	124	
809.26151	36	
896.49237	52	
909.48146	88	
977.37392	52	
994.34597	50	
1049.41399	84	
1065.38193	40	
1067.50232	74	
1093.46844	60	
END IONS

###FS:    #m/z: 437.17658 #charge 3+
###MS: 1815
###MSMS: 1816
BEGIN IONS
TITLE=Cmpd 54, +MS2(437.1766), 23.7eV, 15.8min #1816
RTINSECONDS=946.582
SCANS=1815-1816
PEPMASS=437.17658	157324
CHARGE=3+
201.09369	162	
209.09114	160	
210.10928	146	
212.13921	154	
213.09338	102	
216.11729	120	
217.11721	5648	1+
219.14113	96	
221.06769	116	
222.05534	96	
226.07624	630	1+
227.58817	114	
229.12828	144	
230.16234	98	
231.14393	118	
233.13269	94	
238.07824	286	
240.12715	440	1+
241.03555	104	
244.14109	1670	1+
247.09963	90	
251.04730	346	1+
256.13910	160	
257.10605	98	
260.11894	180	
261.09734	330	1+
264.95248	206	
267.11201	168	1+
267.14436	116	
267.90875	96	
268.08462	172	
270.15491	92	
272.11890	112	
274.96507	98	
276.05077	220	
276.09741	96	
278.12449	900	
280.10087	238	1+
280.13002	110	
283.09758	522	1+
283.14070	112	
285.12280	96	
289.15875	90	
290.10354	106	
290.27757	110	
292.04603	144	
292.14072	138	
293.07137	222	
294.82315	138	
299.14163	92	
299.19518	98	
300.15869	104	
300.20855	96	
301.11171	190	
301.15517	102	
302.03621	118	
303.07309	100	
306.09001	92	
307.13199	90	
309.08957	534	
309.14200	100	
310.09594	4614	1+
310.24592	104	
312.09249	322	1+
313.92890	90	
315.10234	118	
316.20669	100	
317.12441	94	
321.86581	106	
322.11378	126	
326.07678	98	
327.09861	112	
334.09282	618	1+
334.21646	92	
334.94562	138	
335.12451	158	
336.09838	276	
337.08810	114	
337.15701	98	
341.10452	220	
344.11271	108	
344.18817	92	
347.12274	102	
347.85076	118	
350.98905	96	
351.12773	262	
354.11110	176	
354.89820	104	
355.09387	108	
359.89032	126	
360.71227	134	
360.85730	102	
363.10120	122	
365.07519	96	
367.12065	116	
368.87732	362	
370.07434	128	
371.62191	114	
372.37630	124	
378.86870	184	
379.12524	92	
381.10092	246	
382.17082	112	
384.09728	90	
390.23571	98	
393.10384	332	1+
393.17869	104	
393.98609	106	
395.84794	110	
395.91034	124	
396.87440	480	
398.12212	178	
398.20151	104	
399.11291	196	
399.16197	90	
399.23090	110	
400.91685	98	
403.25484	90	
407.11385	248	1+
408.89577	104	
409.17553	156	1+
414.88888	210	
416.84987	90	
418.11622	98	
418.95450	118	
420.00265	90	
420.99277	100	
423.15794	96	
432.15551	132	
436.88692	136	
437.14454	92	
438.16295	152	
439.21076	98	
442.03454	90	
445.03210	90	
450.11606	114	
450.19146	96	
456.15105	104	
462.13322	102	
466.14651	198	
467.15689	128	
476.13678	220	
483.17374	152	
484.13516	108	
493.15277	94	
495.26813	96	
504.12122	104	
511.18959	208	1+
512.16501	148	1+
537.27060	102	
538.24475	150	
548.22708	150	
552.16950	100	
561.27077	136	
562.18238	100	
565.21085	192	1+
580.20345	90	
590.24102	110	
599.19587	124	
619.31212	264	1+
623.34785	174	
647.34476	100	
651.23675	128	
651.33483	124	
667.36096	102	
668.26512	96	
675.32690	94	
687.18484	200	1+
696.23459	98	
766.28504	212	1+
792.22487	98	
796.25177	280	1+
809.28340	264	1+
END IONS

###FS:    #m/z: 497.27241 #charge 1+
###MS: 1815
###MSMS: 1817
BEGIN IONS
TITLE=Cmpd 55, +MS2(497.2724), 26.9eV, 15.8min #1817
RTINSECONDS=946.646
SCANS=1815,1817
PEPMASS=497.27241	41474
CHARGE=1+
204.07970	98	
209.13659	138	
211.16046	214	
211.20485	94	
216.09461	72	
216.13743	54	
221.10142	830	1+
221.17384	92	
221.20615	76	
224.15932	74	
226.08428	100	
227.10507	96	
228.14426	98	
228.17491	84	
229.15202	132	
231.09590	58	
231.55542	48	
232.08638	120	
234.09061	74	
239.10961	242	
239.16103	98	
240.11432	272	
240.16516	110	
241.17162	142	
243.10332	98	
244.09264	92	
244.13991	58	
245.07007	78	
247.15783	142	
248.14853	86	
249.09411	2436	1+
249.19837	98	
250.55855	54	
253.09949	102	
254.07904	94	
254.16375	84	
255.13959	532	1+
256.07954	102	
257.11094	110	
261.95039	100	
264.09650	142	
265.15940	150	
266.14796	74	
266.99287	138	
267.10793	928	1+
267.15975	146	
267.24118	56	
269.12129	64	
269.15926	74	
273.16099	114	
276.98880	144	
278.16045	84	
282.14356	68	
284.13558	64	
284.18009	98	
291.14211	74	
294.92646	100	
295.07576	86	
296.07644	98	
297.18129	108	
298.10541	84	
298.17232	176	
300.12723	70	
300.17035	96	
302.10764	102	
302.17181	134	
312.15751	144	
313.10548	108	
313.16619	60	
313.85089	80	
317.13493	78	
320.17064	160	
322.16215	66	
325.88112	66	
326.18534	110	
326.83161	66	
330.13722	184	
331.89180	124	
333.19396	110	
335.16693	106	
337.86627	50	
338.18247	138	
339.18121	144	
341.10700	74	
341.23193	56	
343.16088	50	
344.13637	96	
348.15971	330	1+
355.11960	192	
355.24341	94	
357.18603	58	
362.73174	86	
365.18309	142	
366.17452	358	1+
367.21316	54	
370.06815	64	
372.74599	56	
373.12693	116	
375.16477	74	
379.22364	64	
383.20143	370	1+
383.39316	48	
388.17333	66	
391.96926	92	
392.87536	48	
397.68426	94	
398.21792	48	
399.16325	48	
399.26645	112	
399.79103	58	
400.79765	50	
401.85247	78	
405.88329	74	
408.12100	48	
408.24332	84	
409.17538	84	
411.10191	78	
415.21676	152	
416.81752	54	
420.18789	58	
421.82019	52	
432.22661	52	
436.86271	78	
441.87775	56	
443.22167	384	1+
444.75235	54	
446.19041	98	
450.81862	128	
452.82375	74	
454.19465	104	
454.86188	74	
459.82733	94	
460.83646	66	
460.89231	72	
466.14349	52	
469.23149	122	
470.27351	76	
472.19480	76	
473.18229	98	
474.16010	68	
476.24939	74	
477.83887	76	
477.90852	64	
478.85421	122	
479.21690	86	
479.82424	134	
481.18121	100	
484.22541	72	
486.85441	88	
487.23031	70	
493.18426	68	
494.23410	134	
495.22090	108	
495.82913	210	
496.22772	50	
496.83597	178	
498.21876	94	
501.26961	82	
END IONS

###FS:    #m/z: 437.17684 #charge 1+
###MS: 1819
###MSMS: 1820
BEGIN IONS
TITLE=Cmpd 56, +MS2(437.1768), 23.7eV, 15.8min #1820
RTINSECONDS=947.911
SCANS=1819-1820
PEPMASS=437.17684	157204
CHARGE=1+
200.37458	102	
203.09856	96	
210.10779	146	
210.16493	144	
212.07372	206	
212.14437	106	
213.05231	132	
217.06349	100	
217.12047	4740	1+
217.18915	326	
217.32514	106	
220.07693	94	
222.04785	104	
223.10682	98	
225.08626	94	
226.07445	258	
227.10562	90	
228.08268	84	
229.13079	160	
230.08144	504	1+
230.13793	122	
230.96867	144	
236.11240	100	
237.17347	102	
238.08482	126	
240.13226	362	1+
240.16518	72	
244.13925	1032	1+
245.07700	88	
245.26539	84	
246.18882	104	
247.10013	202	
247.58293	126	
249.08758	80	
252.14957	80	
252.18166	78	
254.16250	98	
257.13155	106	
259.07560	106	
261.09500	252	1+
264.05474	182	
266.07535	256	
267.04586	130	
267.18119	76	
268.13687	256	
269.16808	72	
270.16858	106	
271.14951	122	
272.14015	74	
273.11633	80	
276.11011	348	1+
278.12827	372	
282.12042	90	
283.09498	688	1+
283.27671	100	
285.19459	102	
286.20762	92	
288.10199	96	
290.12642	274	
292.07687	128	
292.18705	92	
293.08325	120	
293.15216	106	
294.93162	82	
295.07601	76	
295.17802	90	
296.99500	104	
297.06356	74	
299.09023	92	
299.21604	76	
300.08546	82	
300.12544	510	1+
304.05485	216	
308.91571	100	
309.08302	334	
309.98929	94	
310.09602	4954	1+
310.22303	96	
310.86109	72	
311.36990	92	
313.00013	92	
316.18883	80	
317.07166	152	
317.82090	90	
318.08273	80	
320.05815	84	
320.13698	288	1+
320.77291	120	
323.09929	148	
326.87409	106	
327.13399	128	
329.20997	94	
332.15374	74	
332.86519	74	
333.07996	106	
334.09813	924	
334.14764	108	
335.85504	94	
335.88903	98	
336.08044	102	
337.07047	92	
337.14704	100	
340.12806	132	
341.10381	100	
341.15069	100	
342.15939	72	
343.15650	104	
344.11367	168	
348.08318	86	
348.12638	98	
350.95026	74	
351.11117	396	1+
351.14791	116	
352.10980	272	1+
352.21039	104	
354.19826	74	
356.12041	74	
358.17029	82	
359.12910	168	
361.07158	88	
363.14016	76	
365.96988	78	
366.07994	138	
367.20480	90	
368.62140	136	
368.88853	230	
370.91811	72	
375.08334	90	
378.86988	530	
379.11832	178	
380.11207	88	
380.22599	96	
381.12111	134	
382.10217	84	
382.87786	76	
385.22869	76	
390.02386	102	
390.85631	356	1+
393.09935	98	
393.15643	168	
396.87734	272	
398.12653	264	1+
400.13223	80	
400.90788	154	
403.11747	116	
404.15570	96	
405.10523	272	1+
407.14940	128	
408.86208	104	
410.16449	80	
414.88621	106	
415.15928	170	
416.15597	126	
420.11722	200	
421.11170	134	
421.37332	86	
423.16657	122	
424.11104	120	
428.08331	134	
432.82403	78	
433.14097	82	
434.10833	82	
436.85414	90	
437.87512	92	
438.18155	148	
END IONS

###FS:    #m/z: 437.17667 #charge 1+
###MS: 1821
###MSMS: 1822
BEGIN IONS
TITLE=Cmpd 57, +MS2(437.1767), 23.7eV, 15.8min #1822
RTINSECONDS=948.574
SCANS=1821-1822
PEPMASS=437.17667	157010
CHARGE=1+
201.10835	104	
207.04204	76	
209.17445	116	
212.14155	156	
212.18341	172	
213.07457	88	
213.15198	72	
217.11956	4300	1+
217.27614	80	
220.07003	84	
220.09623	74	
221.05130	154	
221.10249	118	
224.01685	68	
226.09113	534	1+
227.15228	86	
228.16375	68	
229.05164	128	
229.15198	166	
230.07260	184	
231.10348	78	
233.14863	100	
237.10149	112	
238.09520	204	
240.13577	548	1+
244.13583	554	
244.23895	76	
245.13858	370	
250.08065	84	
254.07463	78	
255.09984	224	
256.98470	136	
261.10577	116	
262.10189	78	
265.08898	134	
265.78557	70	
266.07431	298	1+
266.14513	82	
268.09378	68	
268.16106	68	
269.11355	72	
270.15611	224	
270.45887	102	
270.84817	72	
271.17101	120	
272.14973	78	
275.06564	76	
276.11344	348	
277.04891	90	
277.09839	88	
278.07356	96	
278.11924	326	
279.12483	184	
280.09554	72	
281.09760	70	
282.06891	212	
282.11268	66	
283.10134	208	
284.17643	74	
285.14966	92	
286.14515	108	
287.08216	120	
290.08110	106	
291.04307	136	
292.06419	68	
292.11027	72	
293.07508	204	
293.15641	74	
296.07261	84	
297.06811	74	
298.17822	124	
299.09975	96	
300.12614	186	
300.17265	72	
301.16419	88	
301.22870	68	
309.09225	212	
309.17710	70	
310.09917	3538	1+
310.15267	364	
310.50892	132	
311.18004	72	
312.09991	670	1+
316.18076	82	
319.13704	232	1+
321.19096	114	
322.13903	94	
324.07547	132	
324.13954	66	
325.16252	86	
326.94894	68	
327.15794	158	
328.09912	66	
332.16426	96	
332.86779	80	
333.15157	76	
334.09770	618	1+
337.15389	82	
340.10963	82	
340.15758	100	
341.10037	150	
342.15065	84	
342.84516	82	
344.11295	140	
345.09137	108	
347.87130	80	
349.12235	102	
350.87781	168	
351.11763	122	
352.50920	68	
353.11854	86	
353.23059	98	
360.85708	256	1+
362.08308	188	
364.15422	108	
366.09998	82	
368.11749	186	
368.87888	360	1+
369.15687	80	
370.12987	68	
372.94527	82	
378.86588	458	1+
378.95755	78	
379.12642	78	
380.11387	172	
380.21508	68	
381.14223	158	
381.91357	140	
382.15971	68	
384.15354	108	
386.05036	68	
386.10656	86	
386.88874	104	
393.10874	114	
396.87314	84	
397.07245	82	
397.14287	144	
398.12832	594	1+
398.88804	88	
400.90124	84	
401.94278	128	
402.97035	80	
407.14687	286	
408.13125	122	
410.13322	104	
410.17552	84	
413.13684	102	
415.14938	184	
418.93791	390	1+
420.16357	102	
421.11931	92	
424.09426	128	
426.12279	86	
426.16730	72	
426.30320	96	
427.15581	90	
430.18954	94	
431.07515	80	
437.14413	108	
438.12135	248	
438.19824	104	
439.16261	90	
441.17150	86	
END IONS

###FS:    #m/z: 478.24361 #charge 2+
###MS: 1909
###MSMS: 1910
BEGIN IONS
TITLE=Cmpd 58, +MS2(478.2436), 26.1eV, 16.6min #1910
RTINSECONDS=995.24
SCANS=1909-1910
PEPMASS=478.24361	56534
CHARGE=2+
200.01524	116	
209.08810	120	
211.08667	130	
211.12823	178	
216.09600	590	1+
216.19132	72	
221.08252	86	
221.14165	90	
222.07685	72	
223.08652	160	
224.15807	86	
225.09901	156	
226.03943	164	
226.11551	220	
228.12483	272	1+
232.08732	126	
235.11302	138	
240.13849	408	
240.16672	220	
240.27922	74	
243.02710	118	
243.17316	100	
244.13377	142	
244.95462	128	
246.08522	90	
247.13759	82	
252.09804	174	
252.54228	74	
253.97583	84	
255.14236	510	
255.18828	280	
255.23227	100	
256.09257	92	
258.14825	106	
261.15224	88	
262.12428	88	
263.10282	94	
264.14286	124	
265.02799	104	
265.14410	72	
270.11095	244	
280.12194	104	
282.14688	92	
284.57106	104	
289.14709	94	
293.89366	74	
295.10662	72	
296.10443	80	
298.16938	138	
299.12744	160	
299.16815	114	
300.04940	194	
302.06317	96	
304.99217	98	
305.06867	72	
306.17036	90	
309.15177	102	
312.08421	78	
313.11636	118	
315.13694	82	
316.19423	104	
317.13934	88	
318.15443	104	
326.20065	112	
327.13688	254	
328.18565	126	
330.59702	98	
332.10218	88	
343.19751	88	
344.11258	86	
344.86729	96	
344.93642	106	
346.17018	90	
353.21716	80	
355.16250	230	1+
357.21745	126	
358.23292	76	
359.20761	82	
361.62174	84	
365.14105	82	
368.22527	176	
369.22767	84	
371.15789	78	
373.17877	78	
374.90992	88	
377.19079	108	
381.18921	112	
384.21062	98	
387.15067	92	
387.93697	74	
389.10231	108	
391.90383	94	
393.34897	98	
395.77940	72	
400.19199	80	
404.83836	76	
404.91751	114	
406.82734	92	
411.24730	134	
418.84957	78	
424.19667	72	
424.81266	86	
427.18201	78	
428.89525	108	
429.28476	138	
432.86913	84	
433.88291	86	
439.01489	74	
440.28065	76	
441.25661	82	
441.81415	94	
442.20337	122	
448.20936	110	
450.80686	112	
451.82174	72	
456.29252	150	
456.83570	90	
460.20759	122	
460.87328	134	
461.11234	84	
461.20353	110	
462.81779	90	
469.25143	98	
471.22799	74	
477.28888	98	
478.27057	94	
478.88539	142	
479.12523	98	
479.84719	98	
483.24060	338	1+
483.29308	160	
488.21031	84	
493.24266	84	
495.82876	120	
517.24787	72	
523.19477	118	
531.23325	76	
545.28201	78	
545.32861	84	
559.29551	74	
563.24061	82	
564.26140	80	
568.31791	90	
573.51277	76	
588.26575	360	1+
611.34819	98	
612.37989	94	
612.48993	72	
644.34296	76	
645.36314	78	
701.40701	74	
741.37448	108	
765.32467	136	1+
767.40236	82	
827.41974	76	
828.41584	98	
END IONS

###FS:    #m/z: 478.24269 #charge 1+
###MS: 1914
###MSMS: 1915
BEGIN IONS
TITLE=Cmpd 59, +MS2(478.2427), 26.1eV, 16.6min #1915
RTINSECONDS=997.514
SCANS=1914-1915
PEPMASS=478.24269	63286
CHARGE=1+
200.07806	102	
200.10693	84	
207.02834	72	
209.09152	112	
209.14855	104	
210.11529	76	
213.12000	76	
214.12978	72	
216.10082	172	
217.08743	280	
221.09870	108	
222.09234	106	
223.06792	80	
226.08266	72	
226.14849	72	
227.03845	106	
227.21317	78	
228.94491	126	
229.11943	120	
230.15077	84	
232.16341	86	
234.10194	152	
237.13177	70	
239.11168	86	
240.14030	228	
244.12841	86	
245.12768	170	
246.15583	100	
247.15809	120	
248.14085	102	
253.11761	132	
254.12056	236	
255.14453	860	1+
255.21910	96	
256.10857	106	
256.18552	100	
257.15211	76	
263.13731	104	
266.12245	82	
268.12655	80	
270.10962	112	
272.08124	76	
272.15072	86	
278.09489	72	
280.13534	68	
285.01094	88	
286.14155	72	
289.16079	102	
289.21903	92	
299.05816	256	
299.14412	136	
300.06366	218	
301.05529	200	
301.16953	86	
306.14313	70	
307.13283	68	
311.16748	98	
313.10757	70	
316.96024	66	
317.14187	102	
317.96804	94	
318.14394	174	
326.14433	88	
327.12245	336	1+
327.16712	116	
328.17715	76	
328.93215	78	
329.01821	92	
329.24759	68	
336.92098	68	
338.16940	104	
341.20468	76	
342.17955	60	
344.14098	62	
345.17717	120	
346.11091	96	
346.90258	74	
354.17476	98	
354.90538	54	
355.06500	66	
355.13436	66	
355.18851	86	
356.22504	102	
357.21918	70	
358.96567	110	
360.12997	86	
360.21908	108	
362.16676	62	
362.20544	108	
365.21562	170	
368.22337	190	
372.28693	82	
373.16059	254	
373.22532	54	
377.21157	116	
380.20078	70	
380.93501	72	
386.19608	58	
395.23713	124	
397.84073	96	
399.12579	92	
400.19745	108	
400.78498	56	
404.86571	72	
405.19913	70	
405.87066	84	
405.97588	86	
412.84984	84	
414.20797	142	
424.21813	72	
425.26762	88	
426.19878	86	
428.29711	162	
432.85096	66	
435.89865	100	
437.14967	82	
437.88531	92	
439.84623	92	
440.85293	136	
442.25585	84	
442.85847	118	
442.91542	74	
443.80766	144	
450.14847	68	
451.96173	62	
453.23873	74	
454.19605	108	
454.83487	104	
455.81476	102	
456.27906	144	
459.19616	78	
459.25309	62	
459.86017	522	1+
460.19980	154	
460.32252	74	
460.72655	76	
460.78506	72	
460.86331	434	1+
461.20753	102	
462.10525	70	
466.21358	74	
468.82952	92	
471.25521	86	
473.24062	116	
477.81731	58	
478.31009	60	
478.83476	164	
478.93807	54	
479.85562	80	
480.28781	64	
480.32672	66	
481.28296	68	
481.40021	64	
483.25298	176	
END IONS

###FS:    #m/z: 478.24399 #charge 2+
###MS: 1916
###MSMS: 1917
BEGIN IONS
TITLE=Cmpd 60, +MS2(478.2440), 26.1eV, 16.6min #1917
RTINSECONDS=998.196
SCANS=1916-1917
PEPMASS=478.24399	66848
CHARGE=2+
201.12023	102	
202.14104	124	
213.08967	84	
215.14653	116	
216.10007	194	
216.13249	160	
217.08208	142	
218.08659	192	
221.09065	88	
225.04050	124	
226.11760	254	
227.36583	90	
228.10071	72	
230.12231	90	
233.16454	124	
237.14763	98	
240.12950	808	1+
240.18594	126	
241.09028	122	
244.13074	346	
245.03574	112	
249.09594	106	
252.14433	96	
254.15495	80	
255.14844	924	
255.21627	114	
256.17627	76	
258.18058	90	
259.13982	90	
264.99765	156	
265.18247	110	
266.13574	88	
270.10934	96	
281.12173	76	
282.17007	84	
290.90918	76	
292.17243	78	
299.06287	110	
299.13509	216	
300.05801	166	
300.34435	94	
301.06924	84	
304.15677	110	
308.13512	100	
309.15417	270	
311.16811	96	
315.12178	112	
315.16167	76	
317.14849	178	
324.14597	72	
327.12915	440	
328.16729	72	
329.05309	100	
329.14634	84	
343.21329	74	
345.13830	128	
345.17724	152	
345.26701	112	
346.14170	124	
349.18146	98	
354.17061	110	
354.92672	82	
355.06002	74	
355.15158	192	
357.21653	200	
367.18120	80	
368.12321	98	
371.84502	82	
373.16526	232	
373.22970	72	
373.80691	102	
374.17298	96	
377.16031	100	
381.90842	72	
382.91452	70	
384.23027	72	
388.24997	94	
392.84581	80	
395.89146	74	
397.13357	76	
403.83474	82	
404.82923	122	
411.25410	184	
412.79231	112	
413.23574	78	
414.70984	154	
425.15995	82	
428.30162	100	
433.84635	106	
434.84632	74	
436.86804	144	
438.24827	110	
440.83616	86	
442.15526	92	
442.83015	86	
443.81997	82	
444.23924	94	
449.27972	74	
449.87638	72	
450.83890	96	
450.88385	102	
458.18322	80	
458.22630	88	
458.29546	78	
459.81539	82	
460.20980	288	
460.34736	94	
460.84789	98	
461.85760	188	
468.83122	178	
470.17714	86	
472.23733	80	
472.85783	90	
474.27492	94	
478.20091	90	
478.24743	80	
478.83272	94	
479.26489	72	
483.25829	142	
484.24862	72	
484.29545	74	
490.25511	94	
492.29853	114	
495.82912	120	
516.26873	100	
531.25016	112	
533.23207	100	
536.21266	78	
539.31283	94	
545.28253	80	
556.23275	80	
559.27113	94	
563.26402	94	
567.31059	72	
570.25916	86	
573.28593	98	
577.19222	82	
584.40515	90	
588.28551	162	
590.30052	86	
594.31423	88	
599.29385	72	
611.35711	188	
612.31574	72	
613.31712	88	
672.36590	82	
684.31204	74	
689.30862	78	
701.40822	72	
733.34216	76	
735.43999	346	1+
740.39226	154	1+
761.81003	110	
END IONS

###FS:    #m/z: 478.24311 #charge 1+
###MS: 1919
###MSMS: 1920
BEGIN IONS
TITLE=Cmpd 61, +MS2(478.2431), 26.1eV, 16.7min #1920
RTINSECONDS=999.389
SCANS=1919-1920
PEPMASS=478.24311	71974
CHARGE=1+
204.15549	62	
209.32664	196	
215.14250	98	
216.11478	258	
217.07589	146	
217.14939	88	
219.21311	122	
221.09412	52	
222.08311	106	
222.14633	98	
226.12077	172	
227.10916	112	
228.15502	48	
229.12594	354	1+
234.10316	70	
235.00323	96	
237.14044	194	
237.23260	100	
237.75601	42	
238.08218	84	
240.09638	80	
240.12945	522	1+
240.26199	78	
241.08094	72	
242.11026	104	
244.13474	246	
245.13438	118	
251.14186	84	
253.13932	110	
255.14979	648	1+
255.25362	98	
256.11300	134	
257.16103	190	
258.09769	90	
258.14727	82	
258.93713	96	
260.11766	102	
262.14792	60	
263.10563	84	
264.10503	72	
266.99292	110	
268.13617	94	
271.10820	68	
272.12563	60	
272.17170	118	
273.11794	76	
277.75902	112	
280.98033	88	
281.01202	98	
282.10810	82	
282.14758	74	
289.19652	88	
292.12754	76	
297.20048	78	
299.06657	64	
299.14008	70	
300.05760	84	
300.12918	142	
309.11323	114	
309.16279	154	
310.91677	74	
315.25169	52	
317.13460	150	
319.06334	80	
322.20014	76	
323.20580	78	
326.08119	64	
327.12358	242	1+
327.17152	160	
328.19217	110	
328.81035	114	
330.16765	90	
330.27287	80	
333.12417	78	
334.11554	114	
337.13274	102	
338.13544	52	
340.06122	70	
340.17339	72	
342.15144	100	
343.19613	120	
345.10035	64	
345.14027	260	
347.74592	96	
355.15480	264	
356.24464	132	
357.21380	178	
359.17875	62	
360.63469	82	
364.93124	72	
367.20035	76	
368.23075	164	
368.27405	68	
370.23117	78	
370.98575	102	
371.04563	62	
373.17161	206	1+
382.22752	80	
382.93627	110	
383.19742	118	
384.87629	80	
385.16326	48	
396.18188	82	
398.87892	108	
399.77660	72	
404.84842	66	
406.97099	62	
407.92885	60	
411.14493	124	
411.25708	70	
414.74060	76	
414.87612	92	
414.96013	74	
416.87061	46	
425.34443	86	
425.80869	64	
425.85733	70	
426.18001	70	
429.28407	76	
431.25213	94	
432.82885	60	
434.87549	66	
442.86327	172	
443.21921	46	
443.80228	62	
443.84564	90	
444.20068	62	
444.83258	68	
445.18135	48	
448.83556	78	
449.85204	86	
451.90354	72	
451.94261	72	
454.20861	54	
454.81281	72	
456.29122	60	
458.25278	76	
458.86470	58	
459.79965	52	
460.19286	228	
460.87274	158	
461.84464	112	
466.35995	56	
468.86950	48	
470.25235	104	
473.22239	66	
473.27106	66	
476.81730	70	
476.88130	116	
478.79929	82	
478.87369	134	
482.29800	64	
483.24762	306	
483.32813	166	
483.48901	100	
END IONS

###FS:    #m/z: 478.24336 #charge 2+
###MS: 1922
###MSMS: 1923
BEGIN IONS
TITLE=Cmpd 62, +MS2(478.2434), 26.1eV, 16.7min #1923
RTINSECONDS=1000.57
SCANS=1922-1923
PEPMASS=478.24336	74076
CHARGE=2+
209.14148	100	
216.09795	84	
217.10485	254	
220.11521	102	
225.04311	86	
226.10934	88	
227.03901	78	
227.10293	132	
229.05371	114	
229.11580	178	
235.11789	100	
237.14875	244	
239.05515	94	
240.12661	164	
241.06506	84	
241.14357	98	
242.13087	112	
243.04767	108	
243.11027	192	
244.13266	250	
245.13200	136	
245.19613	78	
249.09750	114	
251.14898	64	
253.11464	92	
254.11769	94	
255.14553	1088	1+
256.08893	68	
257.17332	92	
265.12531	132	
281.11464	62	
284.99222	136	
286.13694	74	
289.20127	84	
297.66170	98	
298.09207	76	
298.17826	92	
299.05749	222	
299.13346	142	
300.05413	106	
300.12316	76	
303.06786	60	
309.11415	86	
309.14697	88	
314.12846	84	
317.15779	80	
325.18631	60	
326.96505	74	
327.14922	98	
327.22005	66	
328.18398	188	1+
329.22851	82	
330.22693	110	
337.14637	160	
338.15591	108	
340.18631	82	
342.12604	84	
343.19750	62	
343.23498	102	
344.20871	88	
345.13160	102	
345.18223	108	
347.19186	86	
351.12684	94	
352.93637	74	
354.21499	78	
355.15170	298	1+
356.06138	110	
357.21051	376	1+
357.85286	92	
359.22273	74	
361.81048	74	
363.13731	96	
363.87176	82	
366.15280	138	
368.24606	122	
368.86955	66	
373.17203	78	
374.26062	60	
376.79966	106	
378.20486	82	
381.20023	76	
381.85698	72	
386.86123	92	
388.16343	72	
388.39021	56	
390.15746	62	
396.15176	98	
399.22448	72	
399.80937	102	
400.79186	102	
400.87675	90	
403.89443	94	
404.24076	82	
404.85363	64	
404.89595	96	
412.91479	78	
413.20257	80	
414.83379	68	
417.03451	80	
419.19742	106	
422.84560	114	
424.85203	104	
426.24930	90	
432.84019	64	
433.91177	96	
435.63193	116	
436.85449	94	
438.27640	98	
441.83966	88	
442.19944	70	
442.87806	100	
443.19379	108	
444.19602	172	
455.23252	60	
456.27779	206	
456.86091	72	
460.20166	396	1+
460.85332	200	
461.19658	238	1+
463.03023	60	
465.22424	236	1+
471.92256	60	
472.23036	106	
473.28118	84	
477.82255	56	
478.26336	80	
483.25018	376	1+
483.90387	102	
485.31339	86	
485.85749	128	
486.25758	74	
495.82417	100	
512.20709	78	
513.30027	68	
521.26163	102	
531.23593	172	
538.21632	76	
545.31076	110	
551.25007	74	
554.30108	66	
556.27580	72	
570.23073	78	
570.28596	98	
572.28752	346	1+
572.82336	74	
588.26431	436	1+
588.33745	102	
590.36290	78	
591.31379	82	
611.34282	320	1+
611.49584	90	
624.37791	76	
642.35204	94	
683.31179	104	
702.31230	66	
725.44431	80	
740.40961	118	
772.21152	64	
772.37090	60	
800.40439	66	
END IONS

###FS:    #m/z: 478.24362 #charge 2+
###MS: 1924
###MSMS: 1925
BEGIN IONS
TITLE=Cmpd 63, +MS2(478.2436), 26.1eV, 16.7min #1925
RTINSECONDS=1001.23
SCANS=1924-1925
PEPMASS=478.24362	76920
CHARGE=2+
216.09526	256	
216.12917	80	
217.08826	278	
218.05498	78	
218.91811	102	
220.13938	76	
223.06666	112	
226.06504	88	
226.11727	168	
227.09746	74	
229.04129	120	
229.11806	188	
230.11561	98	
237.18291	102	
239.11639	108	
240.10859	120	
240.14210	330	1+
243.11658	72	
244.09314	74	
244.13130	464	1+
244.19891	170	
249.14468	84	
251.12415	84	
253.12990	90	
255.14890	516	
255.34472	78	
255.54231	120	
260.10507	148	
263.09892	100	
267.10439	120	
272.14996	104	
274.12948	164	
278.15268	98	
280.11880	106	
280.16550	100	
281.07167	78	
282.10380	158	
284.09695	132	
285.00979	80	
286.13276	82	
286.16382	88	
286.97105	84	
289.93392	72	
291.17751	134	
294.14376	72	
294.17382	76	
298.15945	80	
299.05593	130	
299.12945	336	
302.18603	94	
305.17062	88	
309.23503	76	
317.20439	92	
318.16237	90	
319.79562	88	
320.98090	82	
322.84615	102	
324.06878	112	
325.07679	72	
327.11757	76	
328.11074	120	
328.20495	152	
329.18638	84	
330.16350	90	
332.15528	72	
332.19438	78	
338.12265	134	
338.16887	74	
339.17871	74	
341.14088	86	
345.13487	92	
346.15957	82	
349.95259	80	
355.15879	220	
356.06571	72	
357.21477	148	
360.40563	106	
364.03829	74	
364.82052	98	
364.86064	110	
364.89643	88	
364.97165	80	
368.21834	210	
368.26454	76	
370.12195	72	
371.11237	74	
372.93541	82	
373.08200	106	
373.17006	186	
375.85624	84	
383.23471	80	
384.99173	70	
398.18837	106	
399.18294	102	
413.86392	84	
421.00750	72	
424.19585	82	
426.81843	84	
427.25144	102	
428.28215	76	
428.90017	74	
430.29185	98	
431.10922	98	
435.10612	74	
440.80989	80	
442.28149	76	
442.90263	130	
449.90336	120	
450.81208	126	
454.20857	106	
456.28550	220	
456.35906	70	
458.88227	78	
460.21450	248	
460.86839	134	
460.94276	96	
461.14713	96	
462.20525	78	
473.24231	74	
477.21519	88	
477.89193	72	
478.25910	84	
478.85597	148	
483.25827	148	
483.33589	86	
484.32581	90	
487.16045	76	
493.22630	90	
495.82692	94	
500.90655	74	
531.24351	134	
535.21016	102	
541.27704	102	
551.59677	94	
555.26109	70	
570.26005	188	1+
572.30788	84	
573.34448	104	
574.30625	98	
579.73604	76	
581.25017	76	
588.26107	248	1+
590.26268	70	
590.36322	94	
605.29696	72	
611.34046	378	1+
611.44830	70	
638.37881	82	
644.47715	86	
672.35738	78	
673.33970	102	
701.32703	96	
702.34544	88	
723.36508	96	
801.40895	88	
END IONS

###FS:    #m/z: 478.24421 #charge 2+
###MS: 1926
###MSMS: 1927
BEGIN IONS
TITLE=Cmpd 64, +MS2(478.2442), 26.1eV, 16.7min #1927
RTINSECONDS=1001.88
SCANS=1926-1927
PEPMASS=478.24421	77422
CHARGE=2+
209.09158	84	
209.14088	108	
216.11766	126	
217.08334	236	
217.12628	112	
218.09565	96	
221.09066	98	
226.13408	98	
227.10077	76	
229.12083	124	
234.06672	100	
237.14294	76	
238.09843	116	
239.09629	126	
240.14838	222	
242.08643	102	
243.20240	82	
244.08837	130	
244.12678	134	
245.12778	306	1+
247.05985	62	
252.17094	116	
254.04191	74	
255.14762	908	1+
258.14802	106	
259.14457	74	
266.15332	80	
267.12635	102	
270.99427	100	
272.13337	82	
273.12481	62	
274.12082	112	
282.10286	104	
283.10236	100	
285.01228	72	
286.08757	90	
288.10173	78	
289.21481	80	
292.16777	108	
299.06306	90	
299.13060	166	
305.13836	104	
309.15049	98	
310.13088	68	
310.19017	72	
312.20233	82	
316.11612	88	
324.22027	74	
325.19335	124	
327.12554	134	
327.20073	88	
328.19020	320	
329.17626	70	
338.92763	86	
341.25262	86	
343.24993	90	
345.17089	214	
345.26788	90	
346.88607	84	
349.14396	112	
352.88104	66	
355.06643	108	
356.16396	90	
357.21245	172	
357.24999	84	
358.26811	72	
361.89595	64	
362.16589	140	
364.98123	116	
366.21034	110	
368.22358	136	
369.16113	68	
369.20287	70	
371.20158	114	
373.21012	60	
375.25181	82	
378.20961	154	
381.22238	92	
382.19183	72	
383.97943	78	
388.19048	74	
388.92025	84	
390.19817	106	
392.87060	78	
399.79189	104	
400.83897	78	
401.84804	70	
403.17689	88	
404.98167	62	
406.84938	88	
408.15313	90	
413.89626	74	
416.85757	74	
423.82364	72	
424.72764	74	
425.19774	104	
430.87037	76	
431.23998	100	
432.81915	82	
432.86824	72	
433.10346	64	
443.72420	78	
444.24339	212	
454.16254	64	
454.31872	118	
455.92628	82	
456.22024	74	
456.28064	268	
457.28403	122	
458.24695	64	
460.20386	132	
460.32335	88	
460.63247	74	
461.21483	74	
462.84680	64	
462.89582	60	
468.23814	84	
470.22975	100	
474.23630	96	
474.32707	96	
478.82979	60	
478.93987	132	
480.29489	86	
483.24874	146	
484.26326	70	
485.25156	68	
486.25186	92	
495.23935	104	
495.92818	96	
496.84758	78	
500.17289	72	
529.25014	62	
539.30632	104	
545.27518	76	
553.24440	62	
557.32219	98	
570.27480	238	1+
571.22834	86	
585.22540	94	
588.27162	94	
589.26371	258	
597.23036	80	
601.28007	96	
611.34686	100	
643.21790	68	
652.33395	92	
654.32674	66	
654.40885	76	
660.29847	94	
683.32247	114	
782.76971	72	
788.54141	120	
800.42168	106	
END IONS

###FS:    #m/z: 478.24439 #charge 2+
###MS: 1930
###MSMS: 1931
BEGIN IONS
TITLE=Cmpd 65, +MS2(478.2444), 26.1eV, 16.7min #1931
RTINSECONDS=1003.57
SCANS=1930-1931
PEPMASS=478.24439	90234
CHARGE=2+
199.09139	124	
209.11010	82	
214.10401	72	
216.09690	180	
217.09197	118	
223.10858	142	
224.10854	122	
226.13406	94	
227.10530	296	
229.13067	128	
230.12995	70	
231.09176	72	
233.11738	74	
234.10284	78	
237.13277	332	
240.06049	44	
240.13717	306	1+
241.10654	118	
243.10052	108	
243.14085	70	
244.13663	174	
245.08585	74	
245.13439	84	
251.14574	80	
253.13078	144	
255.14428	1004	
256.11528	102	
258.09714	126	
258.14296	82	
263.07887	88	
269.13129	334	1+
271.19335	84	
274.23838	102	
280.13011	138	
282.18956	56	
284.13707	84	
285.00108	58	
285.13778	76	
288.18213	112	
288.87109	46	
294.13844	74	
298.02969	102	
298.90502	56	
299.06307	70	
299.13334	266	
303.65817	118	
311.13533	100	
313.70096	46	
317.06354	94	
317.14303	134	
318.13532	76	
325.21987	92	
326.26322	78	
327.13040	148	
327.16035	174	
328.18409	124	
334.14108	78	
337.15152	40	
340.19270	82	
343.19175	86	
344.18509	54	
344.93152	102	
345.13415	88	
345.17602	160	
346.30674	68	
350.24742	80	
354.80839	66	
354.88111	72	
354.98521	66	
355.07024	134	
355.21442	104	
357.21524	122	
362.68145	108	
366.38635	80	
368.22033	154	
373.16639	200	
374.16900	122	
378.89680	90	
381.18648	46	
385.21369	114	
386.20047	74	
394.98626	60	
395.20055	76	
398.14440	100	
398.93069	100	
400.19320	102	
405.20890	94	
408.22139	80	
411.89555	66	
413.17229	72	
413.21819	84	
424.87409	40	
425.82120	56	
428.27819	68	
431.20764	86	
441.80136	74	
442.20119	112	
442.88357	76	
451.20724	38	
454.20176	72	
456.27708	246	1+
458.25832	62	
459.90159	42	
460.19847	378	1+
462.88495	92	
463.50464	60	
465.24842	94	
466.26486	164	
468.84724	88	
472.26404	72	
473.22978	64	
477.19142	42	
478.80928	60	
478.86193	68	
483.24909	128	
483.30282	46	
483.38396	130	
484.37089	60	
494.31652	94	
496.88932	62	
507.28628	70	
514.73017	68	
519.23696	90	
521.30965	60	
532.23805	56	
544.17249	52	
546.29236	50	
559.27692	58	
565.35507	110	
568.29464	102	
570.24770	64	
570.29975	110	
571.26444	104	
572.72497	38	
580.29924	70	
588.15054	88	
588.24794	262	
588.39440	90	
589.28501	78	
590.83019	50	
604.30342	76	
609.32382	54	
611.33917	184	1+
611.41319	62	
611.59285	42	
643.24432	68	
660.32640	56	
672.33750	64	
688.35241	78	
695.24527	72	
703.36303	72	
730.43266	80	
765.37409	66	
802.41853	42	
828.50802	84	
END IONS

###FS:    #m/z: 487.23010 #charge 2+
###MS: 1932
###MSMS: 1933
BEGIN IONS
TITLE=Cmpd 66, +MS2(487.2301), 26.5eV, 16.7min #1933
RTINSECONDS=1004.22
SCANS=1932-1933
PEPMASS=487.23010	39852
CHARGE=2+
145.44426	70	
162.88008	96	
196.09028	112	
199.11780	78	
207.09646	78	
207.12666	42	
208.07267	334	
208.94327	82	
209.43067	114	
211.09834	98	
212.10628	48	
216.09481	76	
217.08264	84	
217.13102	194	1+
221.09886	132	
224.83685	50	
225.10049	2944	1+
225.20912	114	
226.33801	64	
226.69548	62	
227.12123	114	
227.43375	200	
228.18708	116	
228.89336	62	
229.16146	406	1+
231.15128	106	
233.14061	120	
243.13238	72	
245.12797	88	
245.20843	108	
246.15547	192	
248.07145	110	
252.11178	104	
257.13480	304	1+
261.07540	48	
263.13546	40	
267.12200	76	
273.13942	58	
273.19160	50	
282.21339	90	
285.12608	236	
286.79402	82	
290.13969	106	
295.13576	84	
297.10411	80	
303.08131	80	
303.19626	124	
306.19057	82	
308.13994	46	
309.14750	54	
313.15334	138	
314.10158	66	
314.86089	76	
322.14924	58	
326.18080	60	
328.12428	92	
328.85107	86	
328.94293	76	
329.18522	76	
331.85039	52	
333.19450	76	
336.13115	86	
337.23765	74	
338.08721	66	
339.20394	76	
340.31267	74	
342.15194	100	
344.10173	64	
348.24110	52	
354.16031	72	
357.14731	48	
358.18403	60	
359.18331	94	
359.22288	96	
361.15838	80	
361.81279	94	
364.20735	88	
365.23556	86	
366.18608	80	
368.23334	60	
368.88411	546	1+
370.29657	76	
370.88385	62	
372.16544	868	1+
374.17082	96	
377.07331	96	
377.13021	76	
378.87762	50	
385.62680	54	
386.11704	56	
386.91305	54	
388.88779	112	
391.20710	76	
393.82394	104	
394.19826	126	
394.83024	92	
395.56768	92	
397.22283	106	
397.86503	86	
399.17820	84	
399.21922	46	
400.34899	110	
401.11677	98	
408.82052	74	
415.87743	62	
416.17158	102	
416.22339	126	
417.80160	60	
428.17490	44	
428.85046	836	1+
428.93612	64	
432.85429	80	
439.13567	86	
441.84625	46	
444.81677	58	
446.19091	46	
446.85919	840	1+
446.98958	68	
450.90604	92	
452.21147	44	
459.81626	88	
459.93983	68	
464.87565	120	
465.91752	80	
469.21003	90	
469.81754	190	
469.91626	58	
470.20250	96	
470.65242	54	
470.73819	66	
471.18612	100	
473.29718	64	
486.10092	54	
486.36116	52	
486.40909	80	
487.15068	90	
487.22490	44	
487.35207	124	
487.90924	58	
488.31566	94	
490.91965	86	
496.25164	86	
497.54533	44	
504.87039	94	
505.23875	118	
522.16289	74	
522.44443	106	
542.26879	98	
568.35602	56	
570.32267	118	
571.28227	50	
575.24491	78	
584.26721	130	
585.26118	188	
602.28703	702	1+
602.36600	94	
604.48318	90	
659.30888	100	
717.34608	60	
749.36314	216	1+
END IONS

###FS:    #m/z: 478.24375 #charge 2+
###MS: 1934
###MSMS: 1935
BEGIN IONS
TITLE=Cmpd 67, +MS2(478.2437), 26.1eV, 16.7min #1935
RTINSECONDS=1004.88
SCANS=1934-1935
PEPMASS=478.24375	93292
CHARGE=2+
192.63061	88	
201.13511	102	
209.16050	66	
210.12643	74	
215.13623	128	
216.10547	158	
217.09017	216	
223.07858	100	
226.11674	228	
227.02698	90	
227.12158	154	
229.11638	246	
230.11584	98	
230.16502	156	
237.13600	314	
240.13375	186	
240.28674	100	
241.14224	82	
242.12581	66	
244.12531	326	
246.14829	90	
250.11803	84	
251.10396	92	
253.02642	72	
253.16856	98	
254.11361	72	
255.14554	1020	1+
255.21107	100	
258.14255	114	
264.10714	184	
265.13551	104	
270.09312	100	
270.14865	84	
278.15709	90	
280.26858	82	
283.04322	88	
286.13661	100	
289.01660	96	
295.17017	110	
296.11278	66	
299.06561	120	
299.12911	224	
299.17244	84	
300.06524	84	
302.20049	68	
306.18020	148	
311.15860	214	
312.19148	70	
315.09978	94	
325.14379	78	
326.14347	102	
327.12591	260	
327.16233	224	
327.22100	110	
329.15781	120	
329.21272	102	
334.87078	96	
343.18907	214	
344.16873	76	
345.13352	170	
345.19376	136	
346.13430	178	
355.16574	66	
357.21807	334	1+
357.54953	92	
359.03041	84	
360.18051	98	
361.87239	72	
362.16469	138	
363.96720	68	
368.22214	236	1+
368.27246	92	
370.22237	96	
371.10716	82	
373.16799	152	
374.93645	74	
375.22980	100	
376.83046	86	
378.82459	64	
379.17219	96	
381.02555	94	
381.08756	66	
383.16726	68	
383.25518	76	
385.21569	100	
393.17725	96	
397.54874	136	
398.08873	80	
414.22791	94	
416.20347	82	
416.84631	74	
421.81978	84	
428.28125	150	
430.86470	82	
431.95534	84	
432.88279	64	
432.95020	64	
440.87427	120	
441.79676	140	
442.20147	206	
442.80724	70	
442.86322	74	
443.93618	86	
444.20048	64	
451.21359	76	
455.22157	114	
456.19781	106	
456.26969	374	1+
456.38025	72	
457.22868	86	
458.83203	82	
459.29224	72	
459.80613	74	
460.20398	616	1+
460.80352	104	
460.87621	214	
461.25444	94	
461.81522	76	
465.22757	102	
468.24977	128	
473.25249	118	
478.83267	294	1+
479.89251	68	
483.25100	620	1+
483.31813	164	1+
483.43459	76	
485.31355	94	
488.30824	76	
495.86510	100	
496.83005	78	
497.83175	70	
499.24463	68	
526.26225	78	
545.28656	90	
545.33325	138	
555.26616	68	
565.33105	84	
570.24032	222	1+
571.29092	82	
573.31563	92	
585.37785	80	
588.25940	510	1+
592.28589	80	
594.32620	68	
604.09630	64	
611.35835	400	1+
611.47718	68	
618.56815	88	
628.29336	66	
645.38362	80	
655.32882	76	
672.43875	92	
673.35239	66	
678.35157	102	
685.32928	96	
687.32025	118	
688.32486	134	
701.33773	126	
800.38325	80	
827.44574	116	
937.01582	116	
END IONS

###FS:    #m/z: 487.22880 #charge 2+
###MS: 1934
###MSMS: 1936
BEGIN IONS
TITLE=Cmpd 68, +MS2(487.2288), 26.5eV, 16.8min #1936
RTINSECONDS=1004.94
SCANS=1934,1936
PEPMASS=487.22880	45642
CHARGE=2+
199.94815	124	
207.09078	74	
208.07578	386	1+
208.37053	80	
212.12915	68	
216.09838	88	
216.12862	116	
217.61467	60	
224.99339	42	
225.09992	2020	1+
225.16793	120	
225.68781	44	
226.14458	94	
226.27913	78	
229.15541	696	1+
230.11997	104	
230.26313	42	
240.12796	242	1+
244.13757	186	
244.18588	64	
253.11293	74	
255.10515	74	
256.15139	122	
257.13816	354	
265.14418	104	
269.15990	80	
273.14326	98	
273.48983	40	
278.10403	76	
287.96835	104	
288.97617	80	
291.13355	42	
292.16908	90	
295.13386	100	
296.08247	82	
301.05984	60	
304.93393	36	
312.74091	48	
313.12968	116	
314.14428	50	
318.95694	76	
321.49835	142	
322.10698	74	
324.94035	78	
327.17812	80	
332.16003	84	
336.14032	78	
338.01608	114	
343.80468	84	
347.04925	84	
354.15346	88	
355.16850	108	
356.17527	72	
368.87960	88	
368.95014	66	
372.16189	280	
372.26048	56	
373.19468	86	
375.20034	94	
378.87459	198	
386.88708	40	
386.97605	74	
388.92442	160	
393.10410	36	
396.15268	110	
396.23526	72	
407.81879	94	
410.84960	32	
412.03525	90	
414.90274	90	
428.11665	40	
428.84554	230	
428.91105	130	
428.95254	68	
440.80456	70	
443.06023	60	
443.82001	64	
446.85537	322	1+
446.90601	46	
447.94421	50	
459.81081	44	
460.25965	56	
463.19444	60	
463.83518	82	
464.87660	72	
465.18332	102	
469.25099	86	
471.17594	156	
486.37337	94	
487.22746	28	
487.78818	38	
488.20021	68	
489.22075	76	
505.23401	106	
560.26458	34	
581.27493	72	
585.25322	44	
587.36358	92	
599.43226	64	
601.21065	50	
602.27863	292	1+
608.15864	84	
616.30412	66	
633.25355	54	
727.33146	64	
728.32564	38	
731.38413	64	
746.35193	50	
749.33856	76	
749.40446	68	
757.41195	86	
772.38867	66	
972.66772	178	1+
END IONS

###FS:    #m/z: 487.22899 #charge 2+
###MS: 1937
###MSMS: 1938
BEGIN IONS
TITLE=Cmpd 69, +MS2(487.2290), 26.5eV, 16.8min #1938
RTINSECONDS=1005.66
SCANS=1937-1938
PEPMASS=487.22899	49734
CHARGE=2+
197.10374	100	
207.08751	104	
207.79906	26	
208.07391	532	1+
208.11925	136	
209.39167	60	
211.10466	100	
212.10227	68	
213.13707	86	
214.06866	58	
220.07810	70	
223.11460	76	
224.17271	32	
224.96973	54	
225.00307	34	
225.05279	34	
225.10031	3034	1+
225.29471	26	
226.16070	28	
227.10090	296	1+
227.24610	30	
227.47982	24	
228.14411	54	
229.15366	902	1+
229.29324	28	
237.12171	42	
238.07895	90	
243.12553	62	
244.10822	72	
251.08270	80	
256.12302	56	
257.15061	376	1+
265.04009	30	
267.13490	102	
268.08840	84	
268.87300	74	
269.12222	236	
270.98559	68	
273.13194	60	
276.16384	76	
284.72535	28	
285.13844	68	
286.14371	56	
287.10999	106	
287.20734	68	
287.24960	28	
290.14807	82	
291.02555	66	
295.12673	150	
296.12666	104	
300.12624	70	
305.16188	62	
308.92449	80	
309.14566	84	
313.13661	132	
314.22182	108	
324.84495	106	
327.15977	118	
331.12707	54	
332.09406	106	
333.10438	64	
334.31696	96	
335.85536	54	
354.16634	102	
358.09445	68	
360.17478	62	
367.14095	60	
368.88089	200	
368.93478	56	
369.00012	42	
369.88382	94	
370.90518	72	
372.16498	650	1+
372.23694	82	
373.76557	46	
374.18413	74	
375.72368	42	
378.87638	70	
379.83761	98	
380.19689	94	
383.24428	98	
386.90328	138	
387.09509	74	
387.89019	92	
388.22507	72	
389.80519	78	
389.91033	60	
390.17358	78	
392.21477	62	
396.87269	196	
408.83272	34	
410.86491	112	
413.82776	84	
414.94426	64	
418.14417	134	
418.33167	78	
423.04111	52	
426.81399	70	
428.85376	542	1+
428.91240	144	
430.88664	70	
431.84619	90	
432.84503	110	
438.12754	50	
440.78223	78	
442.28944	62	
446.18951	108	
446.86324	622	1+
446.92351	72	
447.29562	64	
447.90004	150	
449.86834	80	
450.80124	30	
451.85053	82	
458.18986	26	
460.21169	74	
464.87032	160	
465.87169	64	
465.94652	88	
468.94856	60	
469.21091	68	
469.81403	62	
470.19238	36	
470.96381	76	
474.75878	28	
476.14760	32	
486.29749	78	
486.37771	92	
487.29534	86	
488.20154	170	
488.30034	78	
504.79261	78	
505.23794	130	
506.28728	60	
507.73574	92	
511.34501	28	
521.24279	74	
536.14520	36	
565.34189	82	
575.26266	38	
585.32802	76	
592.31862	26	
598.28946	66	
602.28378	568	1+
602.45207	76	
603.43919	64	
616.29837	78	
641.30867	66	
669.28440	70	
673.36437	56	
700.35592	64	
711.29826	68	
711.82523	32	
717.33884	38	
728.33998	54	
745.34522	50	
749.35730	342	1+
750.48973	100	
759.32881	42	
772.35043	32	
END IONS

###FS:    #m/z: 478.24357 #charge 2+
###MS: 1937
###MSMS: 1939
BEGIN IONS
TITLE=Cmpd 70, +MS2(478.2436), 26.1eV, 16.8min #1939
RTINSECONDS=1005.72
SCANS=1937,1939
PEPMASS=478.24357	95474
CHARGE=2+
164.56979	96	
196.56480	72	
203.04254	126	
207.03806	114	
209.02018	78	
212.10208	142	
216.10118	154	
217.08077	536	1+
219.05345	110	
220.11312	66	
221.10280	64	
222.12417	164	
225.47422	66	
226.16820	66	
227.02214	96	
229.11636	350	
232.01522	100	
232.13571	62	
234.11482	58	
240.13785	216	
244.12723	164	
245.13423	98	
246.73362	44	
247.18199	96	
249.98650	110	
253.04768	110	
255.06508	60	
255.14452	856	1+
257.13230	54	
259.10212	82	
259.15720	80	
261.05360	88	
267.97763	84	
268.97603	66	
270.09725	168	
270.85713	118	
272.13771	52	
276.13839	88	
282.04244	88	
283.16680	76	
284.13523	90	
290.89908	76	
293.05445	46	
295.15760	68	
299.17521	58	
301.04123	46	
302.02230	88	
302.12213	66	
306.17487	72	
308.91146	66	
310.90718	104	
317.14863	98	
317.21901	96	
319.79223	104	
320.86279	118	
321.26421	54	
321.79139	114	
327.15709	194	
327.20220	168	
328.18132	126	
329.18021	110	
330.17266	92	
334.12996	82	
336.91103	108	
337.17667	82	
339.19486	72	
343.80475	100	
345.14230	80	
353.91305	82	
355.06108	80	
355.15890	118	
355.20409	66	
357.20607	180	
360.21552	70	
368.25217	46	
371.09575	84	
373.16801	298	
375.22667	52	
377.63165	100	
379.21885	90	
382.97207	102	
390.04023	64	
394.88855	78	
399.18409	132	
399.78106	68	
400.13831	72	
402.24398	74	
407.16671	78	
408.21190	64	
416.23390	64	
417.33326	68	
424.28835	78	
425.17087	104	
430.84864	94	
432.16850	64	
432.22317	52	
435.82730	92	
438.24309	100	
440.85817	86	
441.88999	56	
442.18310	104	
442.82061	180	
443.20472	64	
443.80932	108	
449.73712	128	
450.84638	70	
452.27398	62	
456.27947	152	
456.39888	44	
457.29004	60	
458.25893	96	
460.19869	372	1+
460.87223	144	
462.23442	62	
465.24850	76	
466.85667	74	
468.23317	136	
471.24954	78	
475.22132	52	
478.84226	180	
483.25690	268	
484.32043	104	
495.16958	100	
495.24077	58	
495.83028	68	
497.81924	74	
509.41218	62	
514.25867	98	
517.26004	82	
531.31732	82	
535.96484	130	
541.23040	86	
545.28859	52	
546.30679	74	
559.29192	76	
560.29636	72	
567.38719	70	
570.17795	74	
570.27938	60	
573.28378	130	1+
588.24024	168	
600.32289	74	
611.35915	130	
612.35519	94	
616.31745	102	
644.39614	96	
654.34255	44	
655.32863	152	1+
672.37212	76	
683.32039	122	
690.34980	68	
701.32224	60	
750.41667	78	
800.41360	78	
827.42068	68	
END IONS

###FS:    #m/z: 487.22836 #charge 2+
###MS: 1940
###MSMS: 1941
BEGIN IONS
TITLE=Cmpd 71, +MS2(487.2284), 26.5eV, 16.8min #1941
RTINSECONDS=1006.42
SCANS=1940-1941
PEPMASS=487.22836	52200
CHARGE=2+
197.10319	122	
200.62056	188	
204.04120	80	
207.11007	108	
207.19078	82	
208.07286	568	
208.16904	70	
208.82528	60	
217.15038	86	
218.08250	68	
225.09920	2244	1+
225.20293	96	
225.25745	118	
226.18110	64	
229.16245	386	
229.28219	54	
235.28968	94	
240.11195	56	
244.15818	76	
245.08157	130	
245.13138	80	
250.16020	70	
254.13440	96	
255.09865	58	
255.21134	102	
257.14552	228	
258.14832	142	
259.14085	108	
262.12530	126	
268.14015	82	
268.17602	80	
270.17887	54	
271.01107	58	
272.17516	68	
273.11788	96	
285.13569	98	
287.15327	74	
290.14296	154	
292.10939	64	
295.17467	50	
303.96963	100	
306.21137	94	
306.99356	82	
308.92531	96	
309.12387	92	
310.93169	98	
312.10889	68	
313.15134	180	
314.32608	90	
319.09727	76	
326.15784	66	
330.14778	102	
331.14045	108	
331.17559	80	
332.38181	86	
337.13832	96	
338.12619	92	
339.69282	44	
340.09933	108	
341.15249	56	
342.14547	90	
342.20903	42	
349.10817	94	
350.86882	166	
354.16969	66	
354.25448	62	
355.16488	112	
356.83385	44	
357.15145	84	
357.99477	100	
358.21475	82	
360.16124	80	
360.84912	70	
361.22295	106	
368.87992	228	
369.31835	64	
369.88290	92	
370.18155	54	
372.16851	360	
372.31677	74	
372.82239	78	
373.16107	224	
378.86887	146	
386.17955	48	
390.39295	50	
391.19393	132	
396.22970	88	
407.82811	48	
410.25162	80	
410.84100	106	
410.93781	60	
411.12820	80	
414.89047	56	
415.87054	90	
418.90833	84	
420.24251	48	
421.87566	56	
422.81928	62	
427.25886	64	
427.81634	78	
428.16550	118	
428.85853	172	
429.84122	68	
430.88119	50	
433.79537	52	
434.95129	74	
439.21731	44	
441.79219	90	
446.85573	524	1+
446.96006	62	
447.00740	52	
450.22101	64	
451.01350	80	
452.12946	52	
458.88829	72	
469.91583	102	
472.19615	78	
476.87700	94	
485.85228	42	
486.35740	50	
486.42017	100	
486.83122	48	
488.21029	112	
488.33770	68	
489.19670	74	
498.24892	62	
500.97594	64	
506.26315	124	
525.21522	86	
525.35421	50	
557.29944	94	
568.22498	122	
571.32757	72	
584.29337	64	
586.28166	80	
587.26760	68	
595.37126	62	
599.32395	66	
602.27995	1026	1+
608.42340	42	
616.29565	92	
643.38325	78	
681.32325	72	
689.95149	78	
700.31639	58	
705.33549	72	
730.34457	44	
733.30946	42	
749.37123	70	
749.63360	62	
750.38814	94	
758.44394	56	
900.71207	138	1+
940.54774	64	
END IONS

###FS:    #m/z: 478.24402 #charge 2+
###MS: 1942
###MSMS: 1943
BEGIN IONS
TITLE=Cmpd 72, +MS2(478.2440), 26.1eV, 16.8min #1943
RTINSECONDS=1007.06
SCANS=1942-1943
PEPMASS=478.24402	101308
CHARGE=2+
213.11743	102	
216.12526	194	
216.65537	44	
217.09420	172	
221.09426	66	
222.09885	94	
225.14693	52	
226.11656	438	
227.04125	70	
229.11217	162	
229.17933	92	
235.11689	132	
237.15216	74	
238.14340	172	
240.09571	82	
240.13048	400	
242.12758	54	
243.17334	94	
243.95629	56	
244.12997	230	
245.16333	66	
248.11190	108	
249.13087	102	
251.20352	72	
252.11117	132	
254.10906	92	
255.14911	1048	1+
256.09046	76	
256.21840	106	
257.11915	96	
258.14785	94	
259.09682	104	
262.12112	62	
263.11155	106	
264.10535	68	
265.13938	68	
266.13160	204	
268.01205	104	
272.13748	90	
282.14389	50	
286.15307	74	
288.18831	94	
299.05360	198	
299.12758	70	
300.16337	88	
301.04746	112	
310.10944	118	
311.09849	104	
311.20339	86	
313.10665	98	
313.14732	64	
313.18045	78	
319.15906	54	
323.23801	62	
326.18031	58	
326.88846	88	
327.12816	334	
337.78325	44	
340.97314	72	
343.19675	60	
344.22940	78	
345.16631	88	
345.25306	48	
346.17547	92	
352.11739	84	
353.89817	78	
354.09664	48	
355.05114	84	
357.20077	102	
359.21808	68	
363.21911	42	
368.23316	106	
368.28988	140	
370.11438	78	
370.24244	72	
370.92343	78	
371.11769	86	
373.08626	62	
373.18024	186	
378.20221	118	
381.89376	72	
382.81115	70	
383.20827	114	
392.23987	72	
397.13577	88	
398.19885	110	
402.16334	62	
411.26322	70	
414.03732	136	
414.71583	134	
414.83811	52	
416.28354	98	
428.31293	64	
430.84218	64	
430.89632	48	
430.97382	98	
432.83450	60	
432.95369	70	
433.86311	46	
437.26611	64	
440.87490	90	
442.16575	70	
442.81371	102	
443.84096	80	
444.23866	98	
447.21662	100	
448.88722	44	
450.23129	106	
455.25043	74	
456.31815	128	
457.15800	66	
458.27828	166	
458.86611	54	
459.80554	120	
460.22844	204	
460.85716	108	
461.20730	124	
461.26447	64	
461.82985	82	
466.22967	80	
467.26619	72	
468.22143	100	
471.32391	92	
473.21751	74	
473.83112	96	
477.81434	124	
478.86317	58	
483.25046	470	1+
483.33139	144	
486.26451	60	
495.83512	82	
496.84841	54	
510.22369	64	
514.21796	72	
531.23872	58	
552.23216	72	
570.24776	68	
571.32038	82	
573.28884	68	
574.29683	108	
585.30243	62	
588.25804	156	
588.33034	86	
611.23736	66	
611.34768	530	1+
618.34051	54	
657.32526	76	
669.32800	74	
701.33181	54	
702.36906	104	
735.30626	50	
736.42030	46	
783.46777	66	
END IONS

###FS:    #m/z: 487.22877 #charge 1+
###MS: 1942
###MSMS: 1944
BEGIN IONS
TITLE=Cmpd 73, +MS2(487.2288), 26.5eV, 16.8min #1944
RTINSECONDS=1007.11
SCANS=1942,1944
PEPMASS=487.22877	54712
CHARGE=1+
199.02073	114	
206.11000	82	
207.09036	188	
208.07293	230	
208.11398	94	
209.07804	206	
211.10862	98	
212.10634	104	
225.09632	1778	1+
225.23056	110	
226.05370	36	
226.54470	42	
229.15464	448	1+
238.15550	82	
241.12310	126	
243.11165	84	
244.13625	72	
245.13428	42	
250.13959	96	
251.14617	46	
253.98361	106	
257.14306	294	
261.69887	74	
263.09679	26	
268.13595	98	
268.17592	76	
269.19872	66	
272.84398	36	
273.11781	88	
284.07421	70	
285.13687	368	
288.14251	64	
291.14581	92	
294.17414	86	
296.32642	120	
297.29489	38	
302.24627	84	
303.00237	34	
305.15129	70	
308.14883	82	
310.00660	44	
310.08881	82	
313.11706	162	
313.50215	62	
324.13591	104	
326.15686	222	
331.16553	132	
332.87810	84	
336.15000	102	
341.10699	108	
342.19739	36	
344.18052	92	
354.15785	42	
354.90746	42	
355.17291	196	
357.29976	82	
361.15389	62	
367.09649	46	
368.89219	154	
368.96837	64	
371.88300	72	
372.16612	860	1+
373.00079	104	
373.22339	78	
374.50057	30	
376.67084	32	
378.87042	80	
386.88998	150	
395.85307	104	
396.89522	68	
397.87882	66	
398.84128	82	
400.24275	72	
400.87581	42	
410.17997	124	
410.84610	40	
411.13917	54	
415.22383	102	
419.25604	68	
422.82384	102	
425.06906	36	
428.63913	26	
428.85513	238	
433.44745	82	
440.15362	52	
442.80132	46	
442.86251	58	
443.70342	96	
446.86833	78	
447.85282	122	
450.21982	92	
450.61635	32	
450.90498	70	
455.19839	96	
456.24202	74	
460.84852	56	
461.24138	56	
464.79322	28	
464.87225	72	
467.23448	116	
471.18731	88	
486.34907	92	
487.23081	74	
END IONS

###FS:    #m/z: 478.24389 #charge 2+
###MS: 1945
###MSMS: 1946
BEGIN IONS
TITLE=Cmpd 74, +MS2(478.2439), 26.1eV, 16.8min #1946
RTINSECONDS=1007.81
SCANS=1945-1946
PEPMASS=478.24389	103486
CHARGE=2+
199.07341	78	
201.14164	82	
206.22295	86	
207.03135	74	
213.12444	90	
215.07222	88	
216.09568	280	
216.26904	84	
217.08091	174	
220.12313	86	
221.08009	86	
225.04463	98	
226.12888	118	
227.09747	92	
229.13380	144	
230.10750	130	
230.13912	76	
234.11261	108	
237.13163	476	
240.13218	666	
240.27883	104	
242.03633	92	
244.12407	86	
245.09417	94	
246.17732	112	
250.13469	128	
253.12685	80	
255.14576	1302	1+
255.21020	104	
256.06736	80	
258.16498	134	
259.14015	104	
260.12873	102	
265.13647	112	
267.10437	84	
269.13941	100	
281.04837	100	
281.11854	134	
286.13275	106	
288.17079	80	
289.12947	114	
289.19471	86	
290.93548	98	
291.14620	114	
297.07851	70	
298.12236	458	1+
299.05791	184	
301.07007	72	
301.12746	86	
308.15916	72	
309.15282	120	
315.20550	78	
316.21345	104	
317.14325	306	
322.94160	82	
326.16695	112	
327.12506	156	
327.16110	84	
327.22130	78	
329.22742	94	
329.82809	80	
334.14100	96	
336.19720	68	
339.19349	94	
340.19767	72	
342.93917	74	
345.14183	110	
345.18313	106	
355.06998	94	
355.15670	152	
356.14164	94	
357.16084	102	
357.23842	216	
357.28502	74	
362.16327	144	
362.84216	94	
365.12085	74	
366.89905	68	
367.18668	100	
368.22591	188	
368.87965	102	
369.21629	92	
371.09128	120	
374.08774	92	
374.23008	84	
386.20437	102	
396.27270	76	
397.13022	70	
398.17672	96	
400.80090	78	
401.91060	70	
404.81878	82	
412.25127	92	
414.87523	72	
415.87599	110	
418.68680	92	
422.83610	92	
424.18797	86	
425.17630	76	
438.30361	68	
440.83477	244	1+
442.19567	116	
450.84559	80	
452.16793	88	
456.28006	76	
457.21708	70	
457.28889	258	
458.23088	72	
458.86935	74	
460.20214	286	1+
460.26133	100	
460.84697	108	
460.93773	78	
461.41760	84	
461.82960	72	
461.86250	78	
470.18450	100	
472.23314	74	
473.23364	110	
478.26579	74	
478.86935	104	
480.88817	78	
483.26697	256	
484.25457	144	
485.28921	76	
486.24606	68	
495.82706	74	
509.20517	74	
514.26493	72	
532.28013	84	
537.21654	84	
545.30035	70	
545.47811	80	
553.24512	82	
556.28918	72	
557.27225	70	
557.31708	132	
570.25353	150	1+
573.31021	72	
584.31128	102	
588.26150	428	1+
593.26332	72	
593.32845	70	
607.34272	82	
611.34534	412	1+
612.35223	244	1+
616.33868	96	
620.28792	102	
655.29424	154	1+
672.34603	122	
672.42567	88	
673.35827	92	
680.24052	68	
683.33258	70	
701.33685	108	
702.34705	94	
740.38639	176	
742.38209	74	
773.53362	80	
END IONS

###FS:    #m/z: 487.22778 #charge 2+
###MS: 1947
###MSMS: 1948
BEGIN IONS
TITLE=Cmpd 75, +MS2(487.2278), 26.5eV, 16.8min #1948
RTINSECONDS=1008.46
SCANS=1947-1948
PEPMASS=487.22778	59276
CHARGE=2+
204.71981	30	
207.09876	172	
208.07249	684	1+
208.16946	130	
208.35211	78	
212.12304	122	
224.94657	32	
225.10122	3012	1+
225.52054	48	
226.20470	100	
228.16674	90	
229.16339	420	
229.21993	34	
229.77272	66	
243.22632	106	
245.12667	174	
250.92876	100	
252.11565	70	
254.11249	60	
254.18077	78	
255.14473	80	
257.14170	602	1+
263.13536	40	
268.10628	110	
269.13894	102	
272.17229	138	
273.12439	68	
280.16237	70	
285.13560	90	
286.13544	80	
290.18320	90	
291.13626	64	
294.92580	52	
295.13763	86	
298.18633	82	
300.10917	74	
302.18702	96	
303.19585	74	
305.18826	66	
306.12569	48	
308.15940	98	
312.18855	78	
314.14938	92	
315.10283	64	
319.15271	94	
320.91012	108	
321.16544	66	
326.15719	52	
331.13492	92	
331.19484	58	
332.88820	42	
333.17567	94	
336.14540	56	
337.15170	112	
338.17922	106	
340.11438	84	
340.94065	32	
342.16310	216	1+
348.14737	34	
350.87730	84	
352.15687	98	
352.19519	68	
354.15790	116	
354.21062	88	
355.13371	72	
360.97840	92	
362.31656	106	
365.41773	56	
367.09802	30	
367.27390	28	
368.89912	174	
369.02100	106	
369.88189	70	
370.67209	102	
371.91047	92	
372.10346	38	
372.16458	664	1+
372.28415	56	
373.28314	126	
374.16811	86	
374.81795	120	
376.92037	78	
378.41610	54	
378.86777	276	1+
381.82539	40	
386.29272	74	
386.90781	110	
387.80487	34	
389.17901	96	
391.18626	70	
396.79508	42	
404.90253	118	
408.79451	70	
410.18468	160	
410.90096	74	
411.14111	94	
414.25012	94	
415.19990	88	
424.82850	82	
426.86790	60	
427.18757	68	
428.18275	108	
428.84784	396	
428.93745	88	
429.19388	70	
429.85067	194	
429.89470	74	
429.94959	52	
432.86292	72	
433.89331	64	
445.01360	64	
446.20583	84	
446.86159	374	1+
450.87290	88	
452.86112	68	
453.17857	66	
455.25207	40	
459.95547	58	
461.25389	76	
464.93098	38	
465.34986	42	
473.24778	116	
482.90493	78	
486.28141	60	
486.35508	42	
487.07424	86	
487.21251	48	
487.33275	40	
488.23452	118	
488.31983	74	
492.09595	56	
505.24155	284	1+
505.31327	50	
512.25422	80	
514.27780	42	
523.23790	90	
528.30765	82	
544.13424	46	
584.27344	56	
585.25099	196	
592.27667	46	
596.26232	114	
598.27792	40	
601.26114	44	
601.73164	32	
602.28453	814	1+
616.28926	114	
621.46550	60	
652.13811	60	
658.40467	58	
701.29661	62	
705.33785	60	
740.33670	30	
749.34477	130	
749.41525	82	
750.35532	180	
750.43911	60	
762.44194	88	
780.77359	104	1+
843.44937	74	
END IONS

###FS:    #m/z: 478.24332 #charge 2+
###MS: 1949
###MSMS: 1950
BEGIN IONS
TITLE=Cmpd 76, +MS2(478.2433), 26.1eV, 16.8min #1950
RTINSECONDS=1009.09
SCANS=1949-1950
PEPMASS=478.24332	112266
CHARGE=2+
209.02658	96	
210.16372	102	
215.14159	94	
216.09922	154	
216.13241	132	
217.08167	396	1+
222.11860	134	
222.19048	92	
223.09193	62	
224.11605	82	
227.10571	80	
230.11847	84	
233.22062	82	
234.11315	74	
237.13110	70	
238.11099	128	
240.14476	160	
240.18907	100	
244.12373	208	
244.15786	218	
247.56751	82	
254.41444	60	
255.14428	578	
258.14048	136	
262.13966	114	
263.04556	106	
265.12639	60	
270.10476	84	
270.16446	60	
277.07698	88	
280.09700	104	
280.17023	82	
282.10807	126	
288.12507	74	
292.08244	60	
299.05751	104	
299.12956	180	
300.19484	102	
301.06555	72	
309.11318	106	
310.21908	60	
317.04976	82	
317.14754	74	
326.94134	82	
327.12246	210	
327.16188	208	
328.18138	104	
328.86715	104	
329.18701	68	
331.18886	100	
343.20556	100	
344.14621	64	
345.13657	66	
345.16977	106	
354.09516	98	
355.16012	68	
357.20366	178	
359.21983	88	
362.17103	78	
368.23116	206	
369.23181	82	
369.30354	86	
370.69112	102	
370.95966	70	
371.11647	102	
371.16296	64	
371.93248	104	
372.26477	98	
373.17933	120	
374.17549	106	
384.18164	98	
385.20100	68	
386.20594	94	
386.89181	82	
388.16976	86	
394.24725	66	
398.17628	98	
398.83669	64	
399.19334	180	
399.24147	102	
401.93185	72	
405.86986	60	
406.16280	158	
406.39984	82	
406.85324	66	
407.87172	74	
417.88208	72	
419.25785	78	
422.23127	78	
423.22452	84	
428.28447	116	
432.87781	72	
433.84119	86	
433.89444	60	
442.18386	74	
442.80866	56	
442.85618	110	
442.91705	80	
443.24449	132	
444.19425	170	
445.18587	110	
445.24294	78	
449.26174	92	
451.85990	72	
454.21198	56	
454.25161	80	
456.27839	230	
457.29169	92	
460.20995	242	
460.83377	100	
460.87060	120	
461.02657	86	
461.23625	132	
468.24919	70	
473.24209	92	
474.28671	96	
477.23050	58	
477.86860	94	
478.25889	62	
478.80620	78	
478.90171	84	
483.25130	350	1+
486.26327	196	
487.24307	68	
496.82991	74	
497.82079	86	
524.76406	90	
531.27505	76	
539.31221	114	
551.27019	112	
555.26721	78	
560.26644	96	
570.24164	70	
570.37963	56	
572.33843	70	
573.28151	66	
585.30652	66	
588.41257	104	
589.26871	94	
594.33187	72	
605.34843	56	
608.30030	96	
611.34915	60	
621.42637	80	
644.36451	68	
668.46769	78	
701.38767	62	
702.33555	98	
740.45769	74	
765.39636	64	
773.46687	74	
782.41021	92	
800.40255	102	1+
END IONS

###FS:    #m/z: 487.22807 #charge 2+
###MS: 1949
###MSMS: 1951
BEGIN IONS
TITLE=Cmpd 77, +MS2(487.2281), 26.5eV, 16.8min #1951
RTINSECONDS=1009.14
SCANS=1949,1951
PEPMASS=487.22807	63930
CHARGE=2+
197.15760	100	
207.09390	82	
208.07314	514	
212.10848	148	
214.17643	84	
217.18061	98	
221.09503	100	
224.84286	30	
224.86897	50	
225.09846	2792	
225.15041	184	
225.74679	40	
226.11345	80	
227.11039	108	
228.10903	74	
229.12527	142	
229.17182	154	
229.21629	48	
230.33853	44	
242.16692	148	
245.12330	134	
253.03822	130	
255.10532	88	
255.14748	128	
256.85985	30	
257.13685	160	
258.16011	92	
259.07612	70	
268.12868	76	
269.03069	86	
269.16450	78	
272.13242	128	
273.12804	60	
278.11259	92	
278.14418	94	
279.11702	106	
281.15624	48	
283.05244	84	
285.13253	408	1+
287.10484	56	
291.11851	80	
299.14453	92	
300.12654	98	
306.25152	32	
308.17351	82	
312.13105	48	
313.15089	68	
313.97274	74	
314.15880	96	
326.16144	72	
331.16231	114	
339.14259	94	
340.20157	106	
344.16914	50	
348.07892	188	
350.89202	150	
354.15144	88	
358.20387	108	
368.88442	114	
371.70431	26	
371.83780	34	
372.16323	632	
372.22020	66	
372.40724	32	
378.87118	80	
379.87319	102	
385.26129	54	
386.21578	40	
391.21296	84	
392.86709	48	
406.89553	56	
407.82318	76	
411.13499	40	
414.88555	50	
418.86526	108	
426.91560	62	
428.85887	308	1+
429.16519	76	
445.24135	26	
446.85928	332	1+
446.93911	62	
447.90708	58	
448.85202	34	
450.81766	126	
452.13527	62	
464.89912	96	
468.88602	108	
472.19573	74	
486.84421	90	
491.26325	94	
503.89696	90	
505.27835	54	
506.89612	30	
525.24014	62	
541.19250	80	
555.19181	88	
558.26578	60	
567.27431	54	
585.25723	74	
593.06115	32	
602.28843	756	1+
602.34997	84	
602.41906	58	
602.92974	32	
673.31692	66	
745.34023	138	
749.34506	64	
END IONS

###FS:    #m/z: 487.22692 #charge 2+
###MS: 1952
###MSMS: 1953
BEGIN IONS
TITLE=Cmpd 78, +MS2(487.2269), 26.5eV, 16.8min #1953
RTINSECONDS=1009.82
SCANS=1952-1953
PEPMASS=487.22692	71402
CHARGE=2+
207.09980	196	
208.07103	434	
212.10820	54	
213.12587	64	
216.09852	66	
224.98721	24	
225.09944	3042	1+
225.21882	216	1+
226.30897	32	
228.62398	56	
229.15984	634	1+
229.98374	68	
230.13442	72	
233.82060	18	
234.46528	96	
243.12873	78	
244.14500	160	
245.13042	120	
251.12529	98	
257.14973	192	
257.26215	100	
258.14767	198	
259.14811	124	
260.24040	124	
261.14266	56	
267.08343	74	
269.10877	38	
269.14954	70	
270.10499	80	
272.13248	144	
272.17672	84	
273.11108	92	
273.36227	28	
275.96464	24	
281.15589	98	
281.84854	56	
284.23759	94	
285.14234	122	
286.14000	82	
290.13497	90	
291.13215	72	
291.18248	112	
292.77524	36	
299.24883	92	
303.17791	76	
304.19877	120	
308.17450	80	
310.87615	82	
313.14734	356	
324.72002	18	
326.16131	104	
328.97998	100	
332.53403	50	
337.33531	54	
338.28511	46	
338.36301	38	
338.90816	60	
342.16238	106	
344.49245	42	
349.13607	52	
350.74325	40	
350.87269	76	
354.15476	34	
355.14053	76	
355.28746	68	
363.15222	64	
364.89136	88	
367.12057	108	
368.88508	58	
369.52456	88	
371.55414	38	
372.16438	1116	1+
372.67949	28	
378.85930	156	
380.17445	82	
387.89453	74	
389.85896	62	
390.79691	82	
390.84936	62	
391.18445	120	
394.24136	66	
400.17643	72	
400.83183	82	
401.97446	78	
406.12364	36	
410.17699	122	
411.16748	64	
413.95016	58	
419.62698	72	
424.90468	44	
428.16040	98	
428.61079	26	
428.84695	420	
429.90466	50	
432.83580	76	
438.16099	66	
444.07231	38	
446.86226	618	
446.96105	68	
450.84975	78	
451.89114	28	
453.18884	108	
462.84444	40	
464.89847	78	
467.85219	72	
468.86322	72	
469.91616	42	
470.89074	108	
473.59848	24	
484.26824	88	
486.22736	72	
486.86499	100	
487.39945	62	
488.23903	78	
488.30498	54	
489.29648	78	
490.21014	60	
490.80188	86	
492.96378	86	
500.25399	30	
504.99939	32	
505.23452	40	
505.28175	88	
505.52398	82	
507.30336	40	
515.24221	86	
516.20350	82	
523.33036	32	
524.19754	104	
525.71002	38	
528.26967	40	
544.28878	56	
558.27149	82	
560.26533	72	
567.25598	70	
585.26387	56	
585.31503	98	
588.91158	72	
601.26875	36	
602.28686	650	1+
603.33436	90	
618.24384	60	
640.29196	54	
643.31107	74	
729.37633	50	
749.35682	312	1+
END IONS

###FS:    #m/z: 478.24328 #charge 1+
###MS: 1952
###MSMS: 1954
BEGIN IONS
TITLE=Cmpd 79, +MS2(478.2433), 26.1eV, 16.8min #1954
RTINSECONDS=1009.87
SCANS=1952,1954
PEPMASS=478.24328	111642
CHARGE=1+
208.10596	58	
209.14028	82	
210.14894	84	
212.13986	156	
216.09875	146	
216.79579	30	
217.04219	66	
217.08267	274	1+
219.11711	96	
220.10518	88	
221.75298	66	
222.10651	74	
223.07950	50	
223.15293	138	
224.16689	94	
225.04476	106	
226.11791	100	
227.04562	88	
229.12141	284	
229.17183	28	
235.15036	76	
237.14269	78	
240.12979	850	1+
240.55034	28	
241.01656	48	
244.12164	90	
245.13917	60	
245.55078	36	
247.11696	94	
249.14368	48	
251.07163	76	
252.14460	134	
253.14225	82	
255.14452	998	1+
255.21494	94	
255.66897	40	
257.15367	74	
259.45721	32	
261.16035	108	
264.12757	98	
268.13127	122	
270.11365	142	
270.18232	56	
270.86522	96	
272.11651	138	
279.14002	66	
283.05246	98	
292.12496	92	
297.10814	82	
298.17712	50	
299.05708	94	
299.14537	114	
300.06276	60	
300.12641	84	
308.06292	52	
309.15610	76	
310.16722	72	
311.30613	76	
315.05178	84	
315.16514	90	
317.16155	92	
320.86699	72	
320.94218	100	
326.17738	90	
327.12286	240	
327.16491	72	
328.18219	224	
329.18658	88	
339.20853	144	
340.18672	44	
343.20184	92	
354.34124	30	
355.06577	68	
356.25848	32	
357.20708	208	
358.89589	56	
359.22800	80	
362.17332	62	
363.07548	52	
368.22726	202	
370.71125	78	
371.18802	82	
372.16520	60	
373.16403	242	
373.21438	40	
374.19472	82	
375.81128	54	
377.21641	110	
382.22138	82	
385.28750	114	
388.22178	60	
394.88790	62	
395.15366	92	
397.84130	62	
399.78004	104	
404.08856	52	
414.80493	80	
421.27535	64	
422.85754	78	
425.18134	58	
428.28360	64	
429.28629	98	
430.86434	70	
432.55177	38	
433.82858	74	
435.09527	68	
440.09720	62	
440.24109	138	
441.22282	104	
442.19359	104	
442.28138	70	
442.80809	102	
443.86000	56	
444.81627	52	
451.85976	118	
452.19070	72	
456.28764	96	
456.36538	46	
458.27574	114	
458.31462	108	
458.85496	58	
459.80410	52	
460.19112	136	
460.27323	74	
460.82285	68	
460.88295	58	
461.24157	94	
461.28199	128	
461.84913	62	
462.20392	26	
462.89628	76	
465.23715	100	
468.82682	66	
469.27234	56	
471.21707	60	
472.24893	62	
473.23007	104	
473.86465	34	
477.82142	38	
478.25650	150	
478.81060	110	
478.89184	140	
479.45517	72	
481.27921	82	
482.95343	26	
483.06603	38	
483.26472	188	
END IONS

###FS:    #m/z: 487.22750 #charge 1+
###MS: 1955
###MSMS: 1956
BEGIN IONS
TITLE=Cmpd 80, +MS2(487.2275), 26.5eV, 16.8min #1956
RTINSECONDS=1010.56
SCANS=1955-1956
PEPMASS=487.22750	69560
CHARGE=1+
206.39402	68	
207.08496	74	
207.22753	120	
208.07481	692	1+
209.43417	32	
212.09150	118	
212.12968	120	
213.12503	114	
216.09922	84	
217.11399	92	
218.10279	82	
219.10908	64	
220.18982	114	
224.11670	102	
224.67849	44	
224.81235	44	
224.91690	60	
224.97311	54	
225.02976	90	
225.10005	4620	1+
225.19963	108	
228.03963	66	
228.12345	116	
228.71861	42	
229.15349	326	
232.73957	38	
240.11574	254	
241.47633	52	
244.08744	110	
244.18585	82	
245.12346	70	
245.15578	60	
246.13496	80	
255.12805	66	
257.13602	700	1+
260.12595	118	
261.62361	42	
272.17987	70	
273.11758	78	
273.16632	84	
274.10700	112	
279.05170	72	
279.12635	100	
285.13558	220	
286.15445	122	
287.03873	106	
290.15020	78	
291.51330	34	
293.07563	88	
297.08240	84	
297.13966	48	
299.14992	68	
303.20488	82	
305.16050	80	
308.16123	98	
309.12738	112	
310.10371	72	
312.93407	74	
313.14651	430	
314.10271	46	
316.09768	68	
324.13134	108	
324.21612	82	
327.15485	54	
328.51804	40	
331.13811	92	
334.06306	76	
336.99241	70	
339.60121	32	
341.21356	66	
342.13622	102	
343.15968	138	
344.16957	86	
350.79242	44	
350.87113	184	
351.17230	52	
353.97286	82	
357.16638	100	
362.80596	96	
365.14023	88	
365.87369	56	
367.93066	120	
368.88432	348	
370.17661	106	
370.88985	96	
372.17090	888	1+
372.26242	182	
372.49476	78	
374.16706	268	
378.86677	86	
383.17954	126	
383.25000	80	
386.21608	68	
386.89148	90	
388.91444	50	
389.68759	84	
390.88428	56	
391.19221	66	
391.93220	34	
392.13829	80	
392.84080	52	
393.20503	46	
393.87538	56	
395.87533	142	
396.88281	80	
397.21845	68	
400.31165	42	
406.89065	90	
409.13082	62	
410.13660	32	
410.18613	82	
410.84287	134	
410.90761	48	
414.86974	62	
416.18724	96	
418.87585	46	
424.26633	76	
424.82473	82	
426.20971	90	
427.07327	88	
427.84303	418	1+
428.17649	162	
428.99657	118	
430.87511	162	
432.84598	82	
433.25990	140	
433.68730	84	
441.80305	86	
442.83049	38	
444.99402	118	
445.18570	98	
446.86217	524	
446.93537	56	
451.85463	102	
451.91625	68	
452.16066	48	
452.88840	50	
455.18214	100	
458.92620	82	
460.22116	124	
460.26623	44	
461.28624	52	
464.91598	64	
466.89304	48	
469.24026	50	
470.83324	56	
470.89145	40	
477.26725	86	
483.89489	32	
486.23341	108	
486.37603	212	1+
487.07281	84	
487.22473	88	
488.20805	86	
488.32158	164	
489.20561	70	
END IONS

###FS:    #m/z: 478.24382 #charge 2+
###MS: 1955
###MSMS: 1957
BEGIN IONS
TITLE=Cmpd 81, +MS2(478.2438), 26.1eV, 16.8min #1957
RTINSECONDS=1010.63
SCANS=1955,1957
PEPMASS=478.24382	111120
CHARGE=2+
206.09082	82	
209.09589	70	
209.14130	112	
214.01857	104	
214.22183	104	
216.09530	258	
217.00342	66	
218.09423	96	
223.08203	88	
226.11704	242	
226.19552	120	
227.04161	90	
227.07739	86	
228.02004	82	
229.11906	182	
230.11516	190	
230.16715	72	
235.11843	84	
237.13869	106	
240.12907	246	
240.18578	92	
241.13428	110	
244.12898	280	
245.11723	122	
245.20173	106	
247.06745	82	
253.02931	82	
254.10739	206	
255.14527	900	
256.09048	206	
256.25616	94	
256.33761	104	
258.14292	270	
261.15581	68	
263.96903	68	
268.12606	176	
270.14732	72	
272.12777	100	
280.13490	80	
296.20470	120	
298.12444	76	
300.05858	134	
301.06466	82	
302.09535	100	
306.18022	98	
310.15166	116	
312.18187	256	
313.12110	94	
314.14895	92	
315.11733	82	
317.15403	88	
320.81665	72	
327.12483	254	
327.19302	110	
328.13274	130	
328.17061	88	
329.22016	82	
331.14608	76	
332.22865	66	
334.85541	68	
344.19163	102	
345.16269	164	
347.14146	194	
354.13465	88	
355.17416	68	
356.17339	80	
357.11268	70	
357.20665	148	
358.22802	92	
366.16086	86	
368.19839	94	
368.23659	92	
372.12513	84	
372.16819	300	1+
374.90508	82	
378.21856	76	
383.15713	102	
385.20548	234	1+
389.36110	136	
390.21534	102	
396.90947	80	
399.05660	94	
399.35638	148	
400.78942	70	
406.21820	124	
406.85333	104	
410.23916	76	
416.21286	68	
420.18680	66	
422.81300	70	
428.27421	166	
428.40993	90	
430.94082	82	
432.19400	82	
432.86287	100	
440.87059	68	
441.84752	84	
442.20004	92	
444.30711	66	
448.86720	156	
450.17639	66	
452.93751	66	
454.80121	80	
455.22123	100	
456.28361	372	1+
459.10668	78	
460.20744	330	1+
460.86333	100	
465.22706	72	
466.95683	74	
467.26641	72	
472.25976	72	
477.84499	76	
478.84247	188	
479.80368	82	
483.25656	472	1+
483.38890	108	
485.27211	88	
486.24476	138	
487.25922	64	
491.25518	84	
495.81358	94	
495.99824	68	
496.87350	86	
501.23038	66	
521.26225	76	
528.27187	82	
533.25445	94	
536.21801	106	
555.27783	86	
555.36482	76	
559.23946	70	
559.30975	66	
560.30237	92	
570.24158	90	
571.26032	78	
573.27686	182	
583.26561	86	
584.32388	82	
585.32750	74	
588.25466	322	
611.35009	80	
611.42431	76	
611.47677	72	
612.40702	86	
642.30487	106	
654.30852	88	
672.34374	140	1+
684.33433	84	
687.39374	112	
701.33704	94	
726.36420	64	
734.78174	112	
740.43011	70	
741.41043	100	
744.39992	102	
956.76589	230	1+
END IONS

###FS:    #m/z: 487.22771 #charge 2+
###MS: 1958
###MSMS: 1959
BEGIN IONS
TITLE=Cmpd 82, +MS2(487.2277), 26.5eV, 16.9min #1959
RTINSECONDS=1011.32
SCANS=1958-1959
PEPMASS=487.22771	76532
CHARGE=2+
190.05958	92	
198.10383	70	
202.11438	86	
207.08312	146	
208.07053	536	
208.16509	86	
209.10643	80	
209.17134	42	
210.07675	130	
210.12254	120	
210.55235	46	
212.12041	66	
213.13534	54	
217.08101	144	
224.81445	28	
224.87470	28	
224.97550	54	
225.03845	28	
225.10056	4626	1+
225.15229	354	
225.19760	56	
225.94942	26	
225.97940	46	
226.13689	110	
226.45344	58	
227.65289	36	
229.15405	502	1+
229.28408	114	
229.45813	72	
230.11432	84	
230.40392	24	
237.09548	90	
240.13672	62	
240.95375	26	
242.19286	110	
242.71975	26	
244.03686	22	
244.12971	86	
244.16592	142	
250.04467	132	
253.16712	84	
257.14375	744	
257.67096	46	
264.11407	62	
269.13979	60	
272.16720	116	
285.13578	222	
285.21261	118	
286.05638	198	
292.14102	110	
299.18111	58	
302.20015	70	
308.14155	94	
308.19377	38	
309.14630	88	
312.16060	82	
312.54929	26	
312.77774	36	
313.13942	178	
314.09744	94	
315.12582	54	
318.48306	26	
319.14836	44	
324.18600	86	
326.15573	206	
327.11762	42	
327.17449	128	
330.14826	104	
337.15236	72	
341.63251	32	
342.15370	100	
345.16478	102	
345.97848	76	
346.26776	34	
348.17586	62	
350.88274	134	
352.86453	34	
353.85970	102	
354.15393	246	1+
368.88156	110	
370.26124	70	
371.83134	66	
372.16318	584	1+
373.70346	24	
374.16886	150	
375.90779	106	
377.23696	70	
378.87777	60	
379.12072	64	
383.16200	70	
385.17943	118	
386.26453	178	
386.90733	66	
387.16559	70	
387.28002	68	
388.90901	56	
391.19131	80	
391.24368	44	
398.91168	78	
410.89365	90	
411.84414	74	
414.89206	56	
421.16709	96	
428.85105	398	
429.25185	92	
430.24323	60	
432.80249	32	
432.84716	58	
433.86715	104	
434.81463	64	
435.12090	74	
441.86839	56	
442.90236	56	
445.37527	206	
446.18969	50	
446.85960	390	1+
449.84254	62	
450.81749	76	
462.82122	66	
464.84749	100	
468.84663	46	
475.46076	24	
476.83704	46	
487.25242	74	
487.37008	106	
488.32069	76	
505.22410	146	
506.23034	24	
521.19481	62	
568.60654	32	
573.60106	58	
576.25195	98	
576.40309	72	
585.25893	80	
585.30917	44	
585.41321	24	
585.47883	58	
586.27509	84	
588.31250	104	
601.87370	42	
602.28961	1072	1+
613.49570	26	
687.84207	44	
718.58180	24	
722.68682	64	
749.36032	100	
749.56267	40	
752.09423	38	
827.42772	78	
911.50041	96	
END IONS

###FS:    #m/z: 478.24289 #charge 2+
###MS: 1958
###MSMS: 1960
BEGIN IONS
TITLE=Cmpd 83, +MS2(478.2429), 26.1eV, 16.9min #1960
RTINSECONDS=1011.36
SCANS=1958,1960
PEPMASS=478.24289	120074
CHARGE=2+
199.07271	90	
207.99916	102	
208.10267	74	
216.11028	100	
217.07843	182	
217.11111	90	
219.08032	56	
219.13979	90	
220.43995	86	
221.08344	120	
221.13725	100	
222.08303	44	
223.07523	108	
226.11713	84	
227.12142	98	
229.11401	270	
229.18450	96	
234.10281	76	
239.08732	80	
239.16427	82	
239.95353	24	
240.13224	220	
240.16975	130	
241.11121	116	
242.10943	86	
242.59491	22	
243.11359	72	
243.14433	88	
244.12956	94	
244.16168	84	
245.14989	60	
249.13467	44	
252.09624	114	
254.14585	104	
255.14808	556	1+
258.14295	84	
258.17754	86	
261.00308	30	
263.14586	132	
264.07927	58	
267.15251	100	
272.11525	52	
281.04557	102	
282.15139	64	
299.06433	92	
299.14273	100	
300.06408	84	
301.13696	90	
309.15065	146	
311.22416	68	
313.11047	100	
318.16408	94	
319.20125	70	
321.19321	62	
321.66502	30	
325.18580	82	
327.12730	296	
327.16873	76	
338.16946	76	
338.22266	72	
339.17049	66	
339.20400	76	
340.18738	92	
342.11674	70	
342.67649	40	
343.19656	120	
344.16043	54	
345.02241	64	
345.16061	72	
346.13976	52	
357.21628	58	
358.21443	120	
362.16238	94	
368.22043	146	
370.23415	32	
373.16800	406	1+
385.01543	52	
385.23700	94	
387.22887	98	
387.96676	92	
388.16370	52	
395.17942	110	
397.18100	76	
400.88644	82	
408.88411	46	
412.17286	72	
414.89612	32	
427.09999	84	
427.21831	52	
428.21999	100	
428.27336	66	
428.92599	94	
432.83891	56	
437.23246	94	
438.25972	118	
438.36413	66	
442.19628	130	
442.85580	82	
444.20248	80	
446.20207	70	
456.28844	162	
456.37699	74	
457.37257	32	
458.81473	30	
459.80614	70	
460.20248	384	1+
460.88012	56	
461.49985	48	
461.85139	78	
462.23926	38	
463.18667	22	
468.25583	72	
469.21737	62	
472.24890	70	
474.23513	78	
475.30460	94	
476.84708	48	
479.45976	42	
480.40818	86	
483.24427	68	
483.31951	46	
486.26209	66	
487.25403	88	
495.83013	160	
509.26954	106	
516.27475	46	
531.23803	146	
540.33062	80	
546.30590	66	
554.30756	64	
559.25810	104	
569.05250	146	1+
571.23437	62	
573.30124	32	
582.28741	36	
588.26857	254	
609.27152	74	
611.33970	58	
616.31828	104	
642.23315	92	
644.30930	58	
645.47566	46	
654.38687	76	
655.34886	46	
665.30824	90	
672.46882	74	
673.35769	114	
673.41832	130	
687.34008	82	
701.32623	90	
723.39246	88	
802.45716	78	
817.27664	80	
827.40567	72	
END IONS

###FS:    #m/z: 487.22755 #charge 2+
###MS: 1961
###MSMS: 1962
BEGIN IONS
TITLE=Cmpd 84, +MS2(487.2275), 26.5eV, 16.9min #1962
RTINSECONDS=1012.04
SCANS=1961-1962
PEPMASS=487.22755	79318
CHARGE=2+
196.10536	112	
197.10447	162	
207.09192	292	
207.83200	34	
207.85597	44	
208.07544	442	
208.13150	50	
209.43709	58	
212.09971	176	
212.14107	146	
213.04895	92	
214.42912	42	
218.13375	104	
221.10685	96	
223.10698	84	
224.95445	32	
225.09846	5134	1+
225.15906	422	
225.21721	64	
225.39970	86	
226.78463	36	
227.39443	50	
228.17858	74	
229.15689	360	
230.11424	86	
230.17800	100	
231.06098	66	
233.12473	32	
233.38734	34	
235.07762	36	
238.10607	102	
245.13005	74	
246.13161	124	
247.14247	76	
255.12384	88	
255.20209	160	
257.14317	686	1+
269.23378	48	
273.12078	160	
282.12236	86	
283.14482	68	
285.13121	344	1+
290.14040	188	
308.14125	74	
310.14981	52	
313.14879	98	
314.13396	72	
314.85577	92	
319.17345	98	
320.03989	54	
324.15364	62	
329.46226	72	
332.15997	76	
332.86101	68	
336.13951	64	
337.13984	32	
344.01412	74	
348.26568	72	
350.86385	126	
352.65574	102	
353.60163	32	
354.15339	348	1+
355.27906	70	
356.15310	88	
357.18045	46	
364.42970	34	
365.85904	30	
367.12087	94	
368.54618	32	
368.88948	208	
372.01692	58	
372.16458	1746	1+
373.25611	38	
375.16267	256	
376.21721	80	
378.86409	174	
379.81927	66	
380.05958	64	
384.14413	80	
386.91391	76	
391.18795	258	
397.83565	50	
398.85401	104	
407.83008	82	
410.19050	60	
410.84228	196	
411.03424	32	
411.13957	78	
411.59880	40	
413.10718	42	
413.85883	48	
414.88832	132	
424.32073	84	
424.91100	100	
427.18805	108	
428.17823	122	
428.85082	352	1+
428.92596	52	
429.18070	86	
429.30052	66	
431.87536	274	1+
442.82538	48	
442.90770	94	
443.24848	78	
444.81986	88	
446.47250	36	
446.86326	454	1+
446.92157	82	
446.96641	50	
449.89335	74	
449.95219	118	
450.87870	72	
452.82113	88	
461.23512	58	
463.20620	98	
464.87645	156	
468.20487	52	
469.17578	72	
470.89015	82	
471.25032	114	
475.21418	48	
485.37271	88	
485.81754	86	
486.36096	52	
487.23578	124	
487.31829	68	
488.09446	86	
488.21087	108	
492.90606	40	
498.20543	60	
505.27613	86	
508.02077	38	
508.21058	58	
516.22656	80	
540.25911	58	
541.25490	48	
544.27603	98	
560.46438	36	
585.26377	128	
585.51905	54	
595.03604	84	
601.43396	46	
601.57546	36	
602.28360	1204	1+
602.76893	42	
603.43357	62	
603.49899	44	
603.90260	38	
606.79962	108	
616.34354	72	
644.23758	36	
662.30397	54	
677.49598	100	
710.30828	66	
713.41528	52	
727.41204	78	
730.46575	36	
732.32798	50	
749.35342	196	1+
750.41596	70	
END IONS

###FS:    #m/z: 478.24324 #charge 2+
###MS: 1961
###MSMS: 1963
BEGIN IONS
TITLE=Cmpd 85, +MS2(478.2432), 26.1eV, 16.9min #1963
RTINSECONDS=1012.1
SCANS=1961,1963
PEPMASS=478.24324	115860
CHARGE=2+
199.07192	88	
207.03824	66	
208.09000	128	
209.09176	120	
216.10845	172	
217.08210	294	
222.09178	86	
223.14105	72	
226.12580	176	
229.11653	128	
230.12287	102	
234.10851	66	
237.14058	74	
238.07841	90	
238.15185	92	
239.03582	80	
240.13109	362	
244.13660	136	
246.05412	72	
247.10101	104	
249.11983	86	
254.11251	88	
255.14740	1104	1+
255.53357	70	
258.15554	68	
258.18570	92	
264.13607	78	
265.13406	178	
266.15002	70	
268.01666	86	
268.97185	110	
270.10885	90	
272.13193	84	
272.20254	112	
278.15637	84	
279.10388	94	
279.14392	188	
282.06415	70	
282.20474	96	
283.16830	112	
285.04314	96	
288.09043	72	
289.13433	86	
290.21455	72	
291.14570	120	
297.06007	96	
297.10910	98	
298.17869	100	
299.13543	78	
299.18591	66	
300.06766	72	
308.90753	76	
309.11813	92	
311.17145	100	
314.12971	72	
314.86487	82	
315.15959	96	
317.14481	116	
318.14632	120	
327.12968	120	
328.19219	106	
338.13109	76	
343.18965	196	
344.19878	92	
345.11690	82	
347.14280	88	
349.27436	92	
354.11661	88	
354.89752	76	
355.15559	70	
356.93794	102	
357.15165	72	
357.22100	116	
361.90189	104	
362.91706	82	
364.08895	100	
368.23698	238	
371.18722	66	
371.91047	96	
373.17681	190	
385.82480	84	
386.19147	68	
399.50908	84	
399.78773	74	
401.88610	96	
406.15381	90	
406.22958	72	
410.26674	80	
414.93014	72	
416.22570	70	
420.26929	76	
422.30036	88	
422.85246	80	
424.82877	72	
428.32353	70	
431.86770	84	
434.82512	100	
440.27498	70	
440.85449	130	
442.80065	90	
443.20381	66	
445.29116	74	
448.83466	162	
449.91912	90	
454.19607	72	
455.24706	130	
455.34601	70	
457.31213	124	
460.19903	354	
460.86318	74	
461.92366	88	
468.24956	82	
470.17887	94	
473.23538	84	
474.24528	74	
477.24786	164	
478.26384	102	
478.87194	80	
483.25905	258	
484.25184	112	
495.84371	148	
498.21188	66	
501.58184	84	
511.23328	74	
513.21617	74	
514.25354	88	
524.31212	76	
540.36210	86	
545.28622	76	
551.28964	98	
553.22611	94	
557.32770	100	
560.33917	72	
566.28717	90	
570.24814	190	1+
572.28970	84	
573.28537	378	1+
579.32499	66	
588.24798	76	
612.36223	70	
615.35534	96	
620.32684	100	
629.33331	74	
644.34982	116	
645.34525	70	
672.34503	72	
673.36659	66	
688.32551	82	
698.80827	98	
701.57411	76	
703.34828	84	
740.39073	268	1+
786.40961	98	
840.56862	152	
911.55029	304	1+
END IONS

###FS:    #m/z: 487.22729 #charge 2+
###MS: 1964
###MSMS: 1965
BEGIN IONS
TITLE=Cmpd 86, +MS2(487.2273), 26.5eV, 16.9min #1965
RTINSECONDS=1012.77
SCANS=1964-1965
PEPMASS=487.22729	90748
CHARGE=2+
207.10415	294	
207.19486	70	
207.79482	92	
207.92106	54	
208.07070	506	
209.15090	32	
209.62338	56	
210.13762	46	
211.17210	22	
212.11144	372	1+
212.15896	98	
217.08797	78	
217.13032	20	
217.61205	32	
220.06988	88	
222.09954	80	
224.27323	64	
224.86914	34	
224.91031	44	
225.05984	100	
225.09991	2624	1+
225.18063	140	
225.24575	32	
225.44614	36	
225.95341	44	
226.19698	84	
229.15829	122	
229.19610	154	
230.01903	96	
230.05444	70	
230.12004	96	
230.18007	56	
231.09562	90	
231.95917	22	
235.07309	22	
235.50791	46	
240.14510	118	
242.12361	90	
244.24490	80	
245.13607	86	
247.14235	64	
254.16374	98	
257.13256	450	
257.47527	28	
260.08565	26	
261.83338	26	
261.92902	76	
262.66713	28	
264.14425	60	
269.16066	126	
270.13097	106	
272.13691	74	
285.13534	130	
295.11633	78	
297.62292	26	
302.22826	92	
308.14553	112	
309.15100	60	
313.12398	174	
319.11941	48	
324.21227	82	
333.04138	74	
333.11758	58	
336.14558	84	
340.18065	46	
346.18933	74	
348.17149	66	
350.87626	88	
354.15888	124	
355.15000	128	
366.17110	60	
366.91561	60	
367.23157	86	
368.88221	204	
369.13538	68	
369.17723	94	
371.87965	44	
371.95797	60	
372.16512	776	1+
372.25104	52	
372.49786	36	
373.34558	36	
374.17116	54	
374.88599	48	
377.57818	54	
378.86230	78	
386.91402	94	
391.18697	180	
394.13268	80	
396.07900	74	
396.87889	110	
401.12675	80	
401.17468	110	
407.80934	64	
410.15065	94	
410.20301	196	
415.04710	74	
416.24550	94	
422.87523	122	
425.01621	30	
426.94470	110	
428.84587	398	
428.91460	46	
429.20905	56	
429.84773	196	
429.99594	32	
432.83212	30	
433.88948	46	
445.84726	90	
446.86491	366	
446.91543	126	
449.84775	84	
449.91378	48	
464.87254	134	
465.90656	42	
468.26209	66	
470.90813	80	
471.45635	104	
486.38907	94	
487.08898	30	
487.21900	72	
488.20255	26	
494.29592	26	
505.24211	64	
507.23980	56	
513.22293	70	
515.27270	66	
529.26167	78	
532.22079	36	
543.25420	78	
559.22223	64	
567.25992	66	
569.18795	104	
585.24813	200	
593.32701	32	
602.28506	644	1+
602.38208	28	
603.98153	30	
658.29275	132	
705.35762	46	
727.32543	52	
749.33882	56	
750.43088	46	
971.67568	202	1+
END IONS

###FS:    #m/z: 478.24364 #charge 2+
###MS: 1964
###MSMS: 1966
BEGIN IONS
TITLE=Cmpd 87, +MS2(478.2436), 26.1eV, 16.9min #1966
RTINSECONDS=1012.84
SCANS=1964,1966
PEPMASS=478.24364	118770
CHARGE=2+
207.05726	72	
215.78151	80	
216.10277	112	
217.07795	192	
217.12946	74	
217.15215	84	
218.98704	60	
220.12881	88	
227.06790	78	
227.12108	182	
229.12499	152	
234.11106	268	1+
235.00787	66	
237.16102	86	
240.13653	216	
240.24283	84	
241.14254	158	
242.07818	102	
244.13957	172	
245.12786	114	
252.10081	102	
255.14517	1282	
255.25637	70	
255.34040	80	
257.10269	80	
257.16104	96	
258.14767	118	
259.16619	84	
261.14667	144	
263.12494	78	
265.11263	70	
268.11550	112	
270.12560	78	
270.17372	82	
271.11201	110	
272.12093	92	
285.15861	62	
285.21385	74	
288.12189	80	
289.03518	62	
291.14693	94	
296.18754	70	
298.08661	88	
299.13874	102	
299.26654	76	
300.10983	60	
304.16673	72	
309.11350	98	
310.19517	96	
315.01123	74	
318.20660	102	
324.15594	88	
327.13200	408	
328.17291	246	
329.21107	158	
331.10812	86	
338.13859	106	
343.19246	106	
344.15136	102	
344.19326	88	
345.21514	144	
346.13687	60	
349.80637	82	
350.22807	76	
353.21257	120	
355.15786	724	1+
355.84710	60	
357.05811	90	
357.23261	268	1+
362.04776	110	
362.96118	100	
365.18554	68	
368.23373	464	1+
368.88911	130	
373.16543	220	
375.19112	90	
376.85533	74	
380.92378	104	
382.23208	100	
385.19519	76	
385.28263	102	
389.12247	78	
390.08554	64	
390.16963	90	
394.82446	66	
397.86326	76	
399.79452	64	
399.83853	104	
400.18731	92	
400.81217	86	
406.23453	66	
414.22918	86	
414.86465	94	
416.20893	98	
418.78932	78	
424.22325	60	
424.95446	64	
427.18160	92	
427.23567	94	
428.29543	106	
429.36664	92	
429.92665	96	
430.29246	80	
435.14221	68	
437.20442	62	
439.29939	80	
439.83285	64	
441.25479	62	
441.31137	70	
442.19176	224	
450.81999	142	
452.14014	86	
456.27376	328	
456.37652	80	
457.22293	82	
457.39128	62	
460.20724	512	
460.80867	88	
461.10126	134	
469.21041	68	
473.22328	174	
474.18429	82	
477.29950	74	
478.00077	134	
478.87213	90	
483.24746	140	
484.23344	74	
488.30400	70	
489.05330	132	
495.82798	170	
497.30399	98	
497.85661	86	
514.26020	74	
524.33568	62	
525.41836	102	
538.28831	68	
541.24778	76	
546.30766	82	
559.23483	96	
572.27911	606	1+
572.34525	70	
573.28170	498	1+
575.94393	74	
588.26441	306	1+
588.35727	62	
588.44427	86	
600.30709	84	
611.36954	170	
613.45923	60	
630.29623	90	
645.74567	110	
660.60355	100	
672.36403	60	
673.35643	128	
701.35069	86	
701.46332	92	
731.39501	92	
END IONS

###FS:    #m/z: 487.22747 #charge 2+
###MS: 1967
###MSMS: 1968
BEGIN IONS
TITLE=Cmpd 88, +MS2(487.2275), 26.5eV, 16.9min #1968
RTINSECONDS=1013.51
SCANS=1967-1968
PEPMASS=487.22747	94324
CHARGE=2+
191.57554	88	
198.10262	46	
204.60537	76	
207.08032	74	
208.06857	430	
208.10120	106	
208.14792	86	
210.09241	68	
210.13780	122	
212.12315	186	
213.08671	102	
214.30009	54	
217.07989	102	
221.76433	84	
224.18700	92	
224.39173	40	
224.50994	52	
225.02118	46	
225.09985	5540	1+
225.17177	174	
225.24100	112	
225.41695	40	
225.48595	34	
226.13612	108	
227.64870	38	
229.15655	644	
230.12678	120	
230.76838	58	
231.09939	100	
231.15180	92	
236.10477	92	
245.13349	166	
246.18010	78	
251.14476	98	
252.14121	88	
253.17292	78	
256.14831	88	
257.14022	742	1+
257.18965	214	
258.48049	112	
259.95283	40	
263.15372	56	
265.16385	98	
270.16119	84	
285.13612	98	
285.18182	96	
286.14986	62	
287.15068	96	
290.15659	102	
295.11251	44	
295.15394	94	
297.06728	102	
297.15030	38	
300.08684	84	
302.07190	48	
308.15266	176	
311.02878	94	
313.02281	36	
313.12177	80	
319.11605	54	
325.13285	74	
326.15798	130	
326.94155	94	
327.17286	82	
328.14214	82	
338.24335	76	
340.15977	120	
342.16423	110	
348.87304	96	
350.04645	108	
352.11774	90	
354.15025	220	
360.17996	52	
360.85749	62	
362.83562	52	
363.87880	78	
368.87983	160	
368.93985	86	
369.88894	146	
371.39395	122	
372.16735	812	1+
372.34389	60	
372.49127	34	
372.87443	90	
373.68332	30	
374.16788	118	
375.93370	44	
376.20328	68	
379.91987	50	
380.17098	116	
386.91294	32	
389.80370	36	
391.21242	126	
395.81701	46	
397.83205	58	
398.18859	78	
400.19074	76	
400.25895	82	
401.04824	74	
402.86457	84	
409.14133	62	
410.20310	94	
410.83814	98	
410.91516	78	
414.23837	84	
417.82899	114	
420.90023	56	
422.79752	74	
424.86272	66	
425.20372	80	
426.17207	80	
426.21408	36	
428.18610	134	
428.84857	728	1+
428.92458	52	
428.98618	90	
430.85773	76	
434.86353	102	
439.87196	70	
442.94062	82	
444.81569	96	
444.92766	54	
446.22417	70	
446.87188	152	
446.95027	78	
447.86709	106	
448.85767	88	
450.84419	74	
450.88455	72	
452.81410	56	
464.87241	144	
469.31369	60	
470.89758	72	
471.16411	76	
471.24342	96	
472.27779	96	
480.23653	32	
485.90369	72	
486.31620	36	
487.26032	72	
487.51592	76	
488.20416	52	
488.29846	110	
488.46575	112	
489.19268	54	
494.11200	40	
512.28445	70	
535.27761	34	
542.29322	52	
593.86312	32	
602.28855	678	1+
602.40131	100	
604.29736	194	
658.31581	50	
725.28615	62	
749.35864	236	1+
END IONS

###FS:    #m/z: 478.24384 #charge 2+
###MS: 1967
###MSMS: 1969
BEGIN IONS
TITLE=Cmpd 89, +MS2(478.2438), 26.1eV, 16.9min #1969
RTINSECONDS=1013.58
SCANS=1967,1969
PEPMASS=478.24384	119250
CHARGE=2+
201.11855	90	
209.08818	78	
210.10667	94	
211.15412	88	
213.09353	76	
213.12120	74	
216.10125	224	
216.13889	200	
216.18377	112	
217.08331	458	
221.09723	112	
222.11915	218	
223.08306	136	
226.12633	290	
227.07316	114	
228.09571	120	
229.11674	98	
230.13271	82	
234.10394	216	
235.10628	184	
237.13693	108	
240.14534	202	
241.13628	144	
242.13941	88	
244.12711	256	
246.00438	80	
247.06018	80	
249.10688	82	
254.97610	58	
255.01059	66	
255.14671	654	
255.19743	86	
255.24894	76	
256.15082	346	
258.09852	104	
258.14164	208	
261.15309	190	
264.09591	74	
273.12943	70	
274.09943	300	1+
274.12843	104	
278.16571	62	
288.12086	146	
291.14995	104	
296.12771	76	
299.06334	74	
299.13219	82	
300.26702	110	
302.09501	128	
303.95008	84	
305.24277	64	
307.03535	100	
310.19117	82	
312.17839	90	
312.22429	66	
318.14100	112	
319.13407	88	
323.16346	74	
327.12948	108	
327.17109	154	
327.21692	90	
328.15052	86	
328.19522	150	
329.19287	146	
338.16122	80	
341.17661	90	
342.04449	110	
343.19576	58	
344.26335	102	
345.14156	244	
346.18064	70	
350.22757	88	
350.88049	106	
353.01436	134	
355.16716	240	
355.84274	98	
356.06967	96	
356.14965	106	
357.21553	80	
362.15380	128	
367.20635	72	
368.22976	282	1+
371.18733	70	
372.20078	80	
373.16752	156	
374.18754	116	
375.17439	86	
384.18105	104	
385.20631	84	
385.26828	60	
385.81957	76	
388.86778	104	
397.87397	88	
399.17193	74	
400.18742	74	
404.11589	106	
405.11782	80	
414.85169	146	1+
421.82613	78	
428.29123	284	1+
432.88427	78	
435.84923	92	
438.26510	88	
439.27707	82	
442.37053	104	
442.83601	58	
444.20216	74	
444.61040	66	
448.84091	88	
450.83815	60	
452.79199	70	
455.21834	150	
456.29988	194	
457.27508	100	
457.34840	86	
457.45974	74	
458.23869	70	
460.19452	530	1+
460.85444	256	1+
462.28628	96	
465.23333	102	
468.08614	120	
473.24719	202	
474.36043	58	
475.28420	100	
477.28796	62	
483.25027	262	1+
484.34875	60	
486.30408	114	
490.17375	70	
495.83183	136	
502.29948	78	
526.24371	74	
527.35474	96	
531.23155	80	
532.23583	76	
536.23028	94	
545.30395	70	
547.29378	62	
553.26897	100	
555.22437	82	
557.35399	64	
559.27704	78	
570.24485	92	
573.28197	300	
585.36128	82	
588.26283	294	
593.34091	92	
594.31920	70	
611.34953	178	
637.31767	126	
672.35205	70	
675.35696	60	
684.32714	68	
702.38225	156	
740.37225	60	
827.41766	270	1+
827.45102	134	
END IONS

###FS:    #m/z: 487.22743 #charge 2+
###MS: 1970
###MSMS: 1971
BEGIN IONS
TITLE=Cmpd 90, +MS2(487.2274), 26.5eV, 16.9min #1971
RTINSECONDS=1014.24
SCANS=1970-1971
PEPMASS=487.22743	104446
CHARGE=2+
163.36372	18	
174.04125	18	
177.03674	18	
180.61496	18	
186.40957	18	
187.17760	18	
203.27352	58	
203.36011	18	
207.08366	186	
208.07392	446	
212.11991	208	1+
216.85569	18	
217.10287	62	
217.13101	96	
218.16526	76	
223.11476	108	
224.92060	30	
225.00035	60	
225.10072	3464	1+
225.19123	104	
225.22606	34	
225.29107	26	
225.80547	22	
227.10035	162	
227.13228	76	
229.15551	170	
229.96030	64	
230.11490	112	
230.15169	80	
230.18710	88	
232.86557	26	
234.11897	106	
234.46223	42	
238.09009	82	
240.04506	22	
240.11639	110	
242.60506	18	
245.13438	76	
246.13963	126	
250.21009	18	
252.13717	54	
256.89203	30	
257.14033	272	
258.14305	154	
263.15539	84	
264.11492	90	
267.13888	104	
269.13031	62	
272.18997	80	
273.11675	128	
274.06899	36	
274.13428	114	
277.14578	68	
279.54712	18	
280.12708	44	
285.13006	426	1+
287.18550	18	
301.12829	80	
308.17989	34	
309.14675	92	
313.05575	18	
313.14531	80	
314.12100	30	
317.27008	18	
321.12660	100	
322.98336	18	
323.37046	18	
326.21574	76	
331.15170	18	
341.21999	76	
342.23964	80	
348.14522	32	
351.13366	76	
354.14874	256	1+
357.20709	80	
358.61213	18	
359.17137	164	
360.84516	124	
366.12574	54	
367.13078	64	
368.88709	124	
370.17706	54	
370.91346	62	
372.16405	1034	1+
372.22923	136	
372.93721	24	
373.29439	34	
374.15831	106	
384.14901	74	
384.93732	18	
391.18111	266	
398.84365	76	
406.81706	26	
407.37870	18	
409.77301	28	
410.17036	70	
412.95229	60	
415.84485	68	
425.84186	52	
428.88816	36	
429.84535	62	
431.38672	82	
432.22391	80	
432.85665	116	
444.49434	20	
445.19370	52	
446.44071	38	
446.85934	70	
451.84847	66	
453.16885	56	
456.48860	18	
461.24143	78	
468.88687	86	
479.20700	18	
479.46572	18	
486.37238	120	
486.41963	20	
486.94682	18	
488.20528	76	
488.30375	70	
489.25567	96	
495.95263	18	
498.43534	18	
502.08276	18	
505.25486	88	
506.23340	54	
512.82527	18	
512.93827	18	
524.48706	18	
526.67516	24	
539.73357	18	
542.25117	48	
558.25156	50	
567.24312	52	
568.22315	60	
571.78579	18	
576.50499	18	
580.84469	64	
585.26311	280	1+
585.53681	46	
586.26516	180	1+
586.57899	50	
601.89966	46	
602.20014	36	
602.28762	690	1+
602.44140	48	
602.52365	90	
602.65902	24	
705.32466	58	
730.55928	20	
740.47931	46	
749.36554	112	
753.11727	20	
787.31860	30	
791.84062	20	
815.09366	20	
845.44853	72	
899.36540	20	
END IONS

###FS:    #m/z: 478.24360 #charge 2+
###MS: 1970
###MSMS: 1972
BEGIN IONS
TITLE=Cmpd 91, +MS2(478.2436), 26.1eV, 16.9min #1972
RTINSECONDS=1014.28
SCANS=1970,1972
PEPMASS=478.24360	130116
CHARGE=2+
197.63803	76	
199.92003	26	
203.68589	62	
209.09144	120	
213.10113	76	
213.17413	102	
216.09677	358	1+
219.08482	102	
225.04121	92	
227.04220	76	
236.01716	110	
236.04787	68	
237.14397	210	
238.14216	90	
239.12869	38	
240.12892	96	
240.16093	106	
240.83928	22	
244.12880	242	
245.12802	102	
248.39020	32	
254.07517	64	
255.14634	638	1+
255.36631	28	
258.13580	112	
262.17089	88	
267.10951	100	
268.12764	72	
272.13343	138	
280.12917	86	
281.13662	42	
282.12616	64	
285.00901	96	
286.14595	120	
292.08875	118	
299.07104	84	
299.12749	278	
305.13343	78	
307.18152	70	
309.11756	56	
309.15225	76	
310.15126	78	
310.91550	24	
311.25819	28	
319.13407	98	
327.12712	98	
327.17328	120	
328.18595	80	
329.21758	104	
330.20633	68	
339.19978	46	
340.08975	82	
344.15290	36	
344.19399	72	
345.17432	220	
350.22215	40	
355.06547	160	
355.15985	258	
357.17573	78	
357.22317	216	
364.18458	106	
368.22919	132	
369.21673	64	
371.19332	84	
373.16343	84	
382.18703	70	
385.13922	82	
389.79980	130	
399.78209	56	
400.06981	68	
401.15345	86	
411.29858	78	
414.85536	54	
416.18298	48	
418.81028	80	
424.83450	44	
427.21922	52	
428.28971	174	1+
428.37449	26	
432.83446	54	
432.87232	78	
437.20078	84	
439.84960	54	
456.20490	128	
456.28712	74	
458.78557	68	
459.79670	34	
460.80285	104	
465.46590	36	
470.19500	72	
475.29319	72	
480.05120	80	
483.25469	210	
495.84202	92	
496.82968	80	
496.87756	54	
500.23604	60	
531.25094	70	
540.31941	42	
545.28694	74	
550.33190	48	
554.22199	94	
557.32102	56	
570.25958	114	
573.27380	38	
573.31950	94	
574.36477	74	
574.57168	38	
588.24186	66	
588.31147	132	1+
589.26660	88	
611.33417	104	
612.34934	68	
616.33116	58	
629.32107	48	
654.38134	68	
673.39411	44	
674.72818	96	
701.38595	68	
702.40121	58	
END IONS

###FS:    #m/z: 487.22661 #charge 2+
###MS: 1973
###MSMS: 1974
BEGIN IONS
TITLE=Cmpd 92, +MS2(487.2266), 26.5eV, 16.9min #1974
RTINSECONDS=1014.92
SCANS=1973-1974
PEPMASS=487.22661	109596
CHARGE=2+
200.07876	90	
202.77651	28	
203.45925	38	
205.85500	46	
207.08982	320	
208.15062	56	
209.08618	92	
210.20946	42	
210.54660	26	
212.11051	44	
212.16374	104	
213.11750	64	
215.26207	82	
216.34993	52	
217.08932	168	
218.15242	132	
219.14406	100	
224.75025	48	
224.89446	66	
224.92603	38	
225.03838	30	
225.09944	4896	1+
225.22841	76	
225.58225	28	
225.67079	40	
226.50413	28	
227.24702	48	
228.15200	140	
229.15411	340	
229.22844	82	
230.11451	78	
230.71872	30	
232.12773	44	
237.09050	34	
240.11705	98	
240.15207	100	
242.06539	68	
245.12664	140	
246.07758	98	
253.05458	78	
254.18402	34	
256.10975	98	
257.14569	274	1+
258.18878	66	
258.22298	80	
259.09047	100	
268.16305	100	
270.20058	68	
273.11464	148	
276.06298	86	
281.13426	52	
283.07106	32	
285.13405	182	
285.18587	60	
290.14335	142	
291.11983	110	
300.75966	44	
302.10040	62	
308.15063	46	
309.14159	100	
313.14619	322	1+
314.84764	60	
315.13158	74	
325.14421	82	
326.14809	108	
327.12664	74	
330.17386	52	
331.11804	78	
331.18496	52	
333.15138	90	
336.69649	34	
337.12329	48	
337.78765	46	
339.64439	46	
341.21912	84	
342.19114	66	
343.45490	38	
346.14991	68	
348.20130	76	
351.16323	94	
351.21113	38	
351.90602	32	
354.15032	258	
354.22710	56	
354.67905	40	
354.88753	52	
356.14430	64	
356.17803	62	
356.78941	34	
358.93963	48	
368.88321	248	
371.83267	28	
372.16568	562	
372.20884	192	
372.88873	98	
373.19862	144	
378.86286	204	
386.26210	68	
390.07577	82	
391.20636	30	
393.98820	26	
396.88075	188	1+
397.27067	68	
401.16841	74	
406.82716	102	
409.20870	26	
410.17806	72	
410.88873	76	
411.13541	90	
415.13310	692	1+
417.90263	74	
426.30411	68	
426.80192	82	
428.18092	74	
428.22627	78	
428.85349	198	
429.83992	252	1+
431.93793	70	
433.85699	42	
442.20485	34	
444.83307	54	
445.21919	108	
445.81453	54	
446.86368	128	
447.85647	94	
459.16816	102	
463.17207	82	
464.88081	98	
467.17132	64	
467.97797	58	
469.91744	108	
479.24191	74	
486.35837	210	1+
486.48666	24	
487.25297	36	
488.20676	96	
489.16920	70	
503.20185	70	
505.23308	32	
513.21263	24	
516.20135	70	
524.24757	80	
524.34931	118	
576.20992	84	
585.25251	54	
585.33503	88	
596.31331	42	
598.10023	26	
601.40938	42	
602.28717	1056	1+
603.49768	74	
614.29835	88	
619.46993	64	
658.28409	68	
716.28586	88	
749.36266	116	
750.33006	82	
750.83965	46	
941.37764	150	1+
END IONS

###FS:    #m/z: 478.24271 #charge 2+
###MS: 1973
###MSMS: 1975
BEGIN IONS
TITLE=Cmpd 93, +MS2(478.2427), 26.1eV, 16.9min #1975
RTINSECONDS=1014.97
SCANS=1973,1975
PEPMASS=478.24271	128782
CHARGE=2+
179.99380	92	
206.83901	48	
215.12727	112	
215.57414	68	
216.11371	90	
217.07829	202	
220.10804	188	
220.98587	52	
221.23109	90	
222.14716	66	
223.05904	74	
223.08552	114	
225.14625	126	
226.10926	90	
227.03473	90	
227.11952	154	
228.02087	92	
229.11465	484	1+
234.13612	104	
236.13784	66	
237.13860	78	
237.48858	120	
240.13364	258	
241.13225	164	
244.12270	218	
245.15928	90	
249.09752	88	
251.10874	96	
255.14516	452	
255.37496	56	
256.11895	82	
257.14690	96	
258.15327	66	
259.14384	122	
259.72008	36	
279.13073	82	
280.17169	68	
281.05184	40	
281.10242	60	
283.12367	122	
291.14242	106	
292.16820	88	
297.11907	114	
299.05746	372	1+
299.13581	50	
299.55428	114	
300.14937	90	
301.21115	74	
302.10095	54	
309.11412	110	
311.20902	66	
313.14961	92	
314.79611	88	
315.16908	102	
316.18517	108	
320.90500	100	
324.17330	60	
327.12244	82	
327.17867	104	
328.18202	60	
329.19646	114	
330.21143	92	
332.09407	70	
332.15514	78	
334.12617	44	
337.15147	120	
341.13747	86	
343.19302	130	
343.26984	62	
345.13707	60	
345.28621	104	
346.13654	38	
354.04127	44	
355.05571	80	
355.17937	102	
357.22652	146	
360.21586	74	
362.97617	72	
368.21907	152	
369.24186	48	
370.22679	78	
371.12691	56	
372.13897	78	
373.19495	80	
378.20780	70	
383.16832	48	
384.14959	124	
385.12322	96	
385.20225	128	
386.20198	54	
388.88296	42	
394.82550	90	
400.87046	80	
406.24453	82	
407.24559	54	
414.23373	44	
424.18090	90	
428.29384	54	
432.05877	32	
432.84482	102	
438.80416	54	
440.18490	64	
440.83607	48	
442.26000	70	
442.86158	56	
443.81426	56	
444.82776	118	
450.80721	62	
453.82633	74	
455.29457	48	
456.27718	56	
460.18137	76	
460.27349	96	
460.88532	52	
467.27349	98	
468.89204	84	
470.10954	60	
472.22566	140	
478.83959	52	
478.88016	62	
479.83272	68	
483.26121	82	
483.35542	74	
484.23863	82	
487.24858	84	
495.82616	192	
496.84861	96	
505.19331	88	
519.14233	92	
531.26828	66	
535.19763	116	1+
570.26623	70	
573.27135	138	
575.29515	62	
581.42688	42	
586.31400	72	
588.25194	208	1+
590.02008	34	
594.30075	54	
594.36494	36	
611.33964	124	1+
611.38130	82	
615.34015	114	
617.28386	36	
630.36149	40	
661.26354	68	
669.24847	86	
672.34447	88	
673.38012	58	
675.28372	64	
701.38580	42	
702.35202	88	
773.41525	42	
800.40638	56	
827.40576	84	
END IONS

###FS:    #m/z: 487.22604 #charge 1+
###MS: 1976
###MSMS: 1977
BEGIN IONS
TITLE=Cmpd 94, +MS2(487.2260), 26.5eV, 16.9min #1977
RTINSECONDS=1015.63
SCANS=1976-1977
PEPMASS=487.22604	118396
CHARGE=1+
145.90778	136	
155.94201	18	
166.71012	18	
169.17045	18	
181.83101	18	
203.06822	52	
206.24589	50	
207.09100	202	
207.18187	76	
208.07131	768	
208.10354	110	
209.09205	164	
212.09888	254	
212.12964	104	
212.15925	106	
223.02416	112	
223.47903	154	
224.09915	80	
224.17862	86	
224.32038	52	
224.83664	34	
224.89060	66	
225.04525	50	
225.09880	5882	1+
225.18774	104	
225.24591	78	
225.47488	48	
225.54485	34	
225.65950	44	
226.01569	60	
228.70716	62	
228.75084	22	
228.94761	32	
229.09157	108	
229.15476	390	1+
229.28733	22	
229.74028	38	
230.11479	88	
230.56345	38	
238.08959	110	
240.10951	78	
243.05110	18	
243.10737	110	
245.13048	98	
245.22126	94	
254.16013	60	
255.10956	62	
255.15593	110	
255.22451	80	
257.14736	252	
257.21157	82	
258.03831	84	
258.14275	118	
268.14088	78	
269.07111	78	
269.11795	134	
273.11620	100	
273.64656	24	
273.86888	42	
275.86686	22	
277.53549	18	
278.38422	40	
280.12776	72	
280.15891	78	
281.08599	120	
282.12184	106	
285.13460	230	
290.10552	24	
290.15123	164	
291.12146	204	
296.12405	76	
298.11544	74	
300.08684	112	
305.15245	84	
306.96667	104	
308.14908	94	
308.19184	38	
309.93717	114	
310.93129	56	
312.07169	102	
313.11999	146	
313.21265	68	
315.12126	80	
319.12622	52	
321.94812	28	
327.14763	34	
331.12347	88	
332.85928	48	
336.17925	96	
336.90258	74	
342.14990	166	
345.04270	18	
345.17555	70	
351.15608	78	
351.27585	64	
354.16292	214	
355.40686	50	
356.22021	84	
367.13498	80	
368.90508	22	
370.12583	24	
371.66871	30	
372.16323	996	1+
372.24551	66	
372.33174	74	
372.63140	28	
372.92033	38	
373.25707	108	
374.16809	94	
376.00902	38	
377.42894	24	
378.85550	168	
379.17318	18	
385.25550	52	
386.88588	126	
387.19731	98	
390.52181	18	
390.89669	58	
398.16252	106	
408.90593	32	
410.21545	54	
410.30463	50	
410.83658	132	
411.20923	82	
414.22998	84	
416.22892	56	
423.18504	32	
424.22371	86	
428.19274	114	
428.85251	44	
430.51688	88	
430.83146	104	
431.93267	98	
432.83460	26	
433.86328	56	
434.18532	58	
440.82661	50	
446.20095	90	
446.28958	32	
446.86192	324	
446.95566	66	
446.99237	56	
448.98993	74	
450.85348	82	
450.95580	74	
452.27883	38	
452.92211	68	
470.19103	80	
486.34026	86	
486.39155	36	
488.19241	46	
488.36677	92	
489.98673	44	
END IONS

###FS:    #m/z: 478.24309 #charge 2+
###MS: 1976
###MSMS: 1978
BEGIN IONS
TITLE=Cmpd 95, +MS2(478.2431), 26.1eV, 16.9min #1978
RTINSECONDS=1015.69
SCANS=1976,1978
PEPMASS=478.24309	128082
CHARGE=2+
209.16442	74	
213.11410	100	
216.09704	218	
217.08108	318	
217.11873	194	
220.10794	112	
223.05975	128	
223.16910	76	
225.07683	92	
226.12100	134	
227.03471	110	
227.10934	114	
229.11855	110	
229.14898	96	
230.17763	136	
232.14643	96	
234.12874	80	
237.13709	158	
240.08904	100	
240.13587	372	
240.17321	168	
241.13608	292	
244.12952	312	
244.26796	94	
245.14388	198	
245.98354	106	
246.16397	82	
247.22053	118	
249.08557	74	
254.11658	98	
255.10632	140	
255.14797	890	1+
255.19700	174	
256.19438	144	
257.08899	182	
258.10573	74	
258.14791	102	
259.13971	80	
270.10979	170	
271.15096	100	
278.93355	92	
282.13966	72	
283.10263	86	
284.08262	114	
284.12376	72	
284.16859	78	
289.01344	86	
292.21061	68	
294.13283	118	
297.65787	120	
299.05201	226	
299.13712	102	
300.18634	68	
302.05909	92	
309.15128	72	
310.09877	84	
311.16306	106	
315.14929	74	
317.14066	242	
327.13550	284	
328.17741	330	1+
329.21607	158	
336.91115	118	
338.17574	110	
340.15403	86	
343.26404	74	
345.10109	74	
346.17480	86	
349.22625	78	
355.15634	240	
357.16042	88	
357.21250	176	
358.23833	98	
361.70130	110	
368.22486	474	1+
368.27799	94	
368.87865	106	
370.30268	72	
374.17366	84	
377.09034	84	
381.23821	76	
385.21141	114	
386.24327	86	
387.71818	82	
388.84751	124	
388.88313	100	
392.23190	72	
396.85197	68	
398.20816	132	
398.87531	100	
412.89323	84	
415.97263	76	
417.89199	82	
418.82139	94	
421.87864	68	
422.30498	78	
424.21405	120	
424.85778	78	
426.18307	74	
428.27343	80	
431.75454	84	
432.86146	92	
434.53561	98	
435.98103	76	
439.26140	76	
441.17216	76	
441.90192	88	
442.18034	140	
442.82456	84	
452.19588	80	
456.26965	132	
457.26367	72	
458.24000	84	
458.42214	70	
460.20247	416	1+
460.86043	218	
461.13552	82	
462.23357	82	
465.27218	78	
466.23435	70	
468.82907	80	
473.23069	118	
477.93060	90	
483.24868	174	
484.26242	124	
484.33651	86	
485.25539	80	
493.41221	118	
495.82546	88	
497.83881	70	
519.25480	82	
525.25663	76	
545.30177	78	
552.21897	70	
553.25241	80	
554.24569	92	
556.28870	68	
571.25124	72	
573.28434	224	1+
584.31593	322	1+
588.26661	372	1+
588.33791	114	
611.34959	448	1+
621.32148	116	
637.32934	132	
641.37383	74	
643.29058	74	
666.30491	118	
673.51019	94	
674.36223	68	
683.30512	68	
701.35293	130	
706.36728	166	
708.38055	68	
740.39385	158	
756.70939	134	
773.45138	70	
817.36595	74	
955.62892	198	1+
END IONS

###FS:    #m/z: 487.22630 #charge 2+
###MS: 1979
###MSMS: 1980
BEGIN IONS
TITLE=Cmpd 96, +MS2(487.2263), 26.5eV, 16.9min #1980
RTINSECONDS=1016.36
SCANS=1979-1980
PEPMASS=487.22630	120928
CHARGE=2+
148.29927	18	
156.25697	18	
164.47655	18	
179.16744	18	
182.62150	18	
190.06637	18	
207.07280	622	1+
207.32648	66	
208.11543	96	
208.15522	106	
208.18755	26	
208.41683	38	
210.01709	30	
210.85812	34	
212.10351	94	
212.13778	108	
212.29744	58	
213.15912	58	
215.08733	66	
218.13412	90	
221.12942	90	
224.67637	18	
224.83522	50	
224.86548	32	
224.97719	20	
225.09864	4716	
225.21498	100	
225.27003	32	
225.50248	96	
226.10012	174	
226.14544	54	
226.73572	26	
227.11345	86	
227.43625	38	
228.20309	18	
229.15536	444	1+
229.19207	90	
230.20091	20	
230.58544	18	
230.68913	18	
234.07966	100	
236.38345	24	
237.14308	18	
240.14914	98	
245.12671	70	
245.24701	94	
245.28752	46	
245.64947	28	
253.08379	92	
257.13644	464	
258.13929	238	
263.01824	30	
268.11164	84	
272.94802	18	
284.93321	54	
285.13456	370	1+
285.93271	36	
290.13680	150	
290.90929	100	
295.02410	28	
295.13913	96	
295.29244	30	
295.55303	54	
296.09205	76	
297.14304	26	
297.40790	18	
300.13094	70	
302.15006	86	
309.14612	82	
312.67516	42	
313.14836	326	
317.12774	28	
321.27722	18	
324.13690	80	
325.84242	20	
327.06878	116	
337.11447	100	
339.25155	48	
343.17801	80	
344.16428	46	
350.87083	56	
353.14340	94	
354.15183	386	
356.20335	72	
359.16602	126	
362.86104	32	
368.88002	62	
372.17215	408	
373.16174	346	
378.92312	86	
385.20941	82	
391.20167	70	
394.85163	110	
397.89414	18	
399.79262	18	
406.85479	74	
411.17807	76	
412.64820	18	
414.90677	84	
416.25143	18	
416.36931	18	
417.23693	38	
424.18143	82	
425.25216	110	
427.81669	50	
428.85567	178	
429.07357	106	
429.85077	72	
430.85914	58	
433.84495	54	
446.17916	56	
446.42353	32	
446.79191	22	
446.85824	120	
447.85023	78	
448.00642	68	
448.16650	36	
449.88664	52	
450.81159	30	
452.18983	18	
452.87055	94	
464.93656	82	
469.19492	218	1+
471.31950	56	
479.27530	50	
486.33723	34	
486.87234	116	
487.17766	84	
487.33991	108	
488.15292	18	
488.20560	72	
492.11206	18	
498.47322	24	
528.56649	18	
555.41516	18	
562.66719	18	
582.30709	44	
588.31784	54	
593.32198	126	
595.01198	18	
601.47347	26	
602.29382	420	1+
602.40493	152	
603.90068	20	
604.38860	56	
604.58001	44	
608.80217	18	
612.60828	18	
629.68317	18	
643.67729	18	
648.32178	116	
733.31568	80	
749.35107	428	1+
749.46259	58	
750.45309	90	
751.06126	22	
END IONS

###FS:    #m/z: 478.24253 #charge 2+
###MS: 1979
###MSMS: 1981
BEGIN IONS
TITLE=Cmpd 97, +MS2(478.2425), 26.1eV, 16.9min #1981
RTINSECONDS=1016.4
SCANS=1979,1981
PEPMASS=478.24253	137144
CHARGE=2+
214.12651	38	
216.09906	138	
217.11132	120	
217.17713	210	
218.09393	92	
219.09682	72	
226.04173	132	
227.09426	44	
230.40803	18	
232.46173	42	
237.12976	146	
240.17333	78	
244.12717	120	
250.11958	112	
254.11571	122	
255.15648	166	
255.20600	108	
256.08866	110	
256.15066	106	
258.15100	68	
260.85433	62	
263.14107	58	
266.00292	108	
268.14010	76	
268.29789	22	
282.05012	112	
282.11743	106	
282.14632	80	
284.19616	22	
293.20144	142	
296.22351	60	
297.17283	108	
299.06278	66	
299.15412	176	
300.08203	32	
302.05823	98	
302.87634	80	
310.09478	90	
313.10709	82	
315.11217	74	
316.20921	116	
319.84772	54	
323.84674	112	
325.21545	62	
327.12708	84	
328.38810	32	
329.18489	114	
339.14035	72	
343.18859	186	
345.18215	28	
355.15476	34	
357.18394	122	
363.33745	32	
368.22632	172	
370.02410	54	
370.65639	54	
370.83472	78	
372.86869	38	
373.17734	74	
373.23839	66	
379.06618	48	
380.19211	92	
391.19186	72	
400.86906	84	
408.93214	50	
418.87545	36	
431.86225	102	
434.44493	22	
442.83062	128	
442.87202	62	
443.17661	68	
450.22650	84	
455.26087	90	
456.28125	68	
456.37025	64	
458.26363	40	
459.86781	50	
460.20769	114	
460.82533	58	
461.21296	54	
472.46761	28	
473.23353	128	
477.17340	82	
477.24280	54	
477.80616	70	
478.83990	74	
483.24640	280	
489.20894	102	
496.84898	46	
505.25931	102	
514.32469	66	
541.28486	42	
555.28661	68	
558.34186	48	
569.29909	22	
570.24926	66	
573.34563	90	
575.26516	74	
585.30801	50	
586.42762	102	
587.50627	26	
588.05628	52	
588.23537	42	
590.29261	64	
611.35209	314	1+
654.36768	48	
673.34017	50	
682.56379	84	
683.32149	20	
693.09786	120	1+
701.35291	80	
702.36151	86	
742.44984	20	
806.33125	104	
END IONS

###FS:    #m/z: 487.22634 #charge 2+
###MS: 1982
###MSMS: 1983
BEGIN IONS
TITLE=Cmpd 98, +MS2(487.2263), 26.5eV, 17.0min #1983
RTINSECONDS=1017.04
SCANS=1982-1983
PEPMASS=487.22634	122632
CHARGE=2+
165.90017	110	
185.19698	58	
201.12383	116	
207.08542	318	
208.07257	806	
208.20082	82	
208.46878	74	
209.06355	98	
209.09338	282	
212.10606	214	
212.14940	94	
213.10067	98	
216.10198	224	
217.07927	102	
218.07598	74	
218.14849	70	
224.94135	52	
225.09870	7594	1+
225.16673	242	
225.42742	46	
226.16957	114	
226.33851	44	
228.01579	42	
228.13633	82	
229.15967	168	
234.89683	74	
237.09117	46	
238.07029	106	
240.08792	108	
243.12440	112	
244.15400	84	
245.13521	78	
249.11151	84	
251.00458	50	
253.14662	104	
257.14427	458	1+
259.11454	112	
261.64991	50	
266.11576	90	
268.10217	64	
272.13237	56	
273.12924	104	
274.11760	118	
281.13055	58	
285.13178	348	1+
285.35514	100	
288.21074	98	
290.14926	140	
291.11896	74	
293.13934	82	
295.13025	146	
296.17838	82	
297.48150	68	
302.16071	128	
302.19102	120	
312.20215	142	
313.14384	170	
314.14808	78	
314.20412	92	
315.06954	82	
324.14175	76	
326.16283	134	
331.13137	62	
332.10876	78	
336.14984	80	
341.17078	92	
342.14080	130	
344.17081	76	
350.87456	114	
352.19992	78	
354.15837	166	
354.24006	112	
354.86246	118	
357.20578	76	
359.16398	250	
361.29701	100	
365.04584	96	
366.12085	44	
367.10599	110	
368.88824	212	
370.17253	82	
372.17029	628	1+
372.25677	60	
372.88480	66	
373.05750	92	
375.16489	98	
378.85802	68	
384.13893	122	
384.21518	74	
387.88887	76	
391.18488	176	
396.86803	74	
408.82237	92	
410.84212	80	
411.13779	64	
412.14072	128	
412.88321	70	
413.88898	66	
414.89723	64	
415.25985	68	
416.22853	52	
418.89221	94	
420.82856	108	
425.86448	56	
427.15018	94	
427.19760	90	
428.85049	222	
428.91480	70	
428.98261	76	
429.18070	68	
430.84409	104	
432.86748	78	
433.12540	86	
438.83694	104	
441.21097	52	
442.20064	70	
446.19647	58	
446.67952	44	
446.86221	164	
446.92018	74	
446.93652	70	
448.85681	90	
454.18046	74	
464.85786	104	
470.19883	142	
471.09667	102	
474.19139	52	
479.22966	118	
487.19018	74	
488.24277	170	
488.33294	96	
505.24636	118	
505.29504	58	
506.23326	74	
513.24625	80	
517.41473	78	
530.22370	76	
566.29300	82	
567.25007	72	
567.35365	50	
585.25223	80	
587.27494	60	
593.23160	52	
602.28694	1584	1+
602.34621	206	
603.40214	62	
684.30065	84	
685.52963	96	
710.39956	44	
717.38211	68	
733.33904	98	
749.36000	210	1+
749.52517	82	
750.41697	64	
811.37377	76	
838.96526	72	
END IONS

###FS:    #m/z: 487.22612 #charge 2+
###MS: 1984
###MSMS: 1985
BEGIN IONS
TITLE=Cmpd 99, +MS2(487.2261), 26.5eV, 17.0min #1985
RTINSECONDS=1017.64
SCANS=1984-1985
PEPMASS=487.22612	135744
CHARGE=2+
150.70407	18	
173.62580	18	
186.06556	18	
190.42857	18	
192.41224	18	
207.09279	248	
208.07339	724	
208.11431	158	
208.16647	20	
209.10231	98	
209.28185	18	
209.53455	38	
210.09630	70	
212.10298	316	
213.17390	128	
213.42191	26	
216.05550	44	
217.13810	122	
217.18519	72	
224.81409	28	
224.90456	36	
224.94427	28	
224.97346	48	
225.09927	4580	1+
225.23523	28	
225.61324	52	
225.96549	28	
226.13625	70	
226.25351	28	
226.82843	60	
228.86009	28	
229.15602	268	
231.09134	76	
231.16392	102	
231.40823	42	
233.10113	86	
235.13365	72	
238.11056	18	
240.09574	112	
240.10550	78	
240.12546	94	
242.64944	120	
244.13785	62	
245.13149	58	
246.12362	102	
249.00678	94	
257.14800	218	
257.19426	78	
257.50225	34	
258.17676	76	
260.21891	112	
261.10529	18	
270.10538	112	
273.11034	32	
274.09023	18	
276.60447	18	
277.16160	46	
282.01127	18	
285.01855	30	
285.12798	300	
290.14284	52	
290.63580	18	
291.12755	134	
295.09761	86	
295.13474	50	
298.69091	18	
299.14444	110	
305.95978	18	
310.09515	68	
313.15558	22	
326.16012	156	
327.16470	80	
330.13848	88	
332.15694	76	
336.16986	86	
337.12329	82	
341.52987	18	
349.16181	84	
350.87716	118	
354.14576	276	1+
355.02719	46	
356.20359	48	
359.19376	78	
368.14784	42	
372.16347	1448	1+
372.41385	68	
372.63594	30	
372.87194	22	
373.26875	74	
375.16910	102	
381.27307	40	
386.88712	76	
389.88471	72	
391.17653	132	
401.22187	58	
401.92161	64	
404.14145	54	
411.15620	66	
412.14029	78	
426.30344	18	
428.18112	120	
428.85220	266	
432.83554	108	
432.87833	18	
444.18920	48	
446.32329	18	
446.86132	96	
446.90220	98	
447.86063	40	
461.19119	18	
464.83518	48	
464.92585	42	
468.38347	34	
470.20071	72	
470.82167	120	
478.60364	20	
485.34386	100	
486.29533	20	
486.35673	94	
487.31792	62	
494.07249	88	
495.24976	78	
498.23641	82	
505.22103	22	
505.27745	58	
507.22840	84	
507.74075	40	
508.66510	18	
514.55730	18	
515.89250	18	
516.22702	30	
523.20529	74	
524.25395	68	
533.58334	18	
536.24292	86	
538.24734	70	
539.83125	18	
566.44211	18	
577.11052	18	
580.95246	18	
581.25632	18	
584.28107	64	
585.26595	190	1+
586.58664	18	
599.85911	56	
601.97962	32	
602.28621	898	1+
602.33945	160	
605.34405	40	
673.27885	58	
731.33400	38	
732.28149	32	
749.34746	220	1+
750.67976	24	
790.70397	74	
957.09082	20	
END IONS

###FS:    #m/z: 487.22660 #charge 2+
###MS: 1986
###MSMS: 1987
BEGIN IONS
TITLE=Cmpd 100, +MS2(487.2266), 26.5eV, 17.0min #1987
RTINSECONDS=1018.24
SCANS=1986-1987
PEPMASS=487.22660	142504
CHARGE=2+
177.21500	18	
180.61498	18	
189.58917	54	
197.09824	214	
207.08675	250	
208.07682	944	1+
212.10086	86	
212.12390	142	
212.15842	122	
213.12049	154	
213.29918	28	
214.81868	122	
215.10859	58	
216.09590	110	
217.02553	84	
217.07702	106	
217.13861	82	
218.49648	20	
220.80617	42	
224.66655	20	
224.80613	26	
224.95154	58	
225.00320	28	
225.04481	66	
225.09811	5730	1+
225.16755	92	
225.21303	70	
225.24946	28	
225.34417	164	
225.47428	74	
225.59864	26	
225.81403	34	
226.06114	68	
229.15742	128	
229.20597	96	
233.33705	18	
236.13655	104	
238.07884	112	
240.11087	38	
240.13553	56	
242.11058	62	
244.13706	60	
246.04697	28	
253.15220	78	
255.12922	96	
257.09044	60	
257.13516	386	
262.11126	110	
262.16546	54	
267.11877	38	
268.11139	94	
273.11663	104	
273.17375	68	
276.92372	74	
284.17953	104	
285.13639	312	1+
287.02018	52	
287.34365	22	
290.26002	104	
292.13669	70	
293.87014	30	
295.11675	72	
296.16003	144	
299.09085	106	
303.81480	72	
304.07983	100	
307.98418	20	
308.13995	250	
310.17362	74	
313.11757	274	1+
314.15580	86	
315.16162	34	
324.14521	78	
327.43485	18	
328.26219	18	
329.81983	22	
330.05265	60	
332.86484	96	
336.15568	70	
337.27742	20	
342.95329	18	
349.32409	18	
351.47220	18	
354.14824	108	
354.43007	32	
354.63439	64	
355.16472	44	
356.90937	88	
360.90073	20	
364.15326	90	
365.16647	190	
365.30681	20	
368.88741	276	
368.94967	18	
371.78909	44	
372.16270	1208	1+
373.23863	34	
373.28798	24	
378.18055	76	
383.12502	58	
384.87023	70	
385.26161	110	
387.06540	30	
391.18362	100	
410.83762	98	
414.83758	126	
414.96634	68	
428.18305	130	
428.84364	412	1+
428.90466	96	
430.88229	58	
433.21652	86	
444.81579	94	
446.20069	84	
446.88329	58	
447.88422	78	
448.87327	56	
450.80623	36	
456.11936	74	
463.25248	86	
464.87669	80	
468.79470	62	
470.19614	42	
470.92895	60	
473.96156	18	
474.11611	36	
475.97609	18	
483.33764	18	
488.22216	108	
489.19522	24	
491.91987	18	
502.18850	104	
505.23225	150	
511.38114	90	
520.51340	18	
521.34651	18	
522.96068	18	
542.26831	52	
543.22402	102	
559.24698	80	
559.30211	118	
560.27110	84	
585.26031	178	
601.93688	36	
602.28604	594	1+
602.38792	78	
604.29373	136	
604.76302	32	
612.24297	74	
616.28627	146	
705.43975	54	
732.36645	34	
745.34888	62	
749.47509	90	
750.52921	22	
751.34507	88	
752.52015	40	
END IONS

###FS:    #m/z: 487.22637 #charge 2+
###MS: 1988
###MSMS: 1989
BEGIN IONS
TITLE=Cmpd 101, +MS2(487.2264), 26.5eV, 17.0min #1989
RTINSECONDS=1018.83
SCANS=1988-1989
PEPMASS=487.22637	138736
CHARGE=2+
197.11059	82	
207.07427	806	1+
207.16777	106	
208.12675	124	
208.18994	90	
209.11489	58	
209.67739	32	
212.10660	260	
213.11207	126	
217.07943	62	
217.13423	28	
217.20717	218	
219.12805	74	
221.10756	68	
224.74348	24	
224.96108	36	
225.09863	7160	1+
225.28156	44	
225.35231	120	
227.16725	30	
227.19995	90	
228.76254	40	
229.15521	292	
230.13859	130	
233.72229	44	
234.08437	108	
239.14579	110	
246.30226	22	
248.12758	138	
256.10457	120	
256.64330	28	
257.13976	376	
258.14188	318	
258.79799	32	
262.05732	110	
262.18057	68	
264.17027	104	
267.12193	42	
273.12373	178	
278.04328	92	
285.13615	204	
286.14994	102	
287.13597	94	
288.96176	24	
290.61119	18	
291.95908	108	
294.93174	30	
295.13812	88	
297.10821	110	
308.15387	126	
309.13244	74	
313.12036	220	1+
313.15298	152	
315.18770	56	
320.09248	92	
322.94490	102	
322.98271	38	
323.17162	100	
325.90267	48	
326.15826	48	
327.17274	60	
329.66017	28	
332.85952	118	
333.86012	34	
340.12764	64	
342.15718	56	
342.23317	52	
344.18445	36	
345.18369	104	
346.92363	46	
354.15279	270	
354.29185	26	
357.20671	60	
359.15821	56	
361.20235	84	
362.84716	50	
364.93975	36	
368.88075	186	
371.88620	100	
372.16379	1496	1+
372.22972	88	
372.34660	98	
374.16650	266	
374.36203	38	
375.97366	34	
378.87224	68	
378.93908	74	
382.11890	72	
383.29618	84	
384.15030	34	
385.22134	66	
386.90241	76	
391.18274	178	
392.28804	84	
393.18823	86	
396.87473	82	
401.16345	76	
410.19589	88	
410.32836	22	
410.84749	74	
411.15045	70	
412.88298	36	
415.19023	82	
416.04822	36	
420.19273	86	
428.17157	64	
428.74139	24	
428.85055	162	
428.90466	102	
429.85160	24	
434.15210	56	
440.87566	52	
444.85924	86	
445.19676	118	
446.18108	152	
446.86152	92	
449.43986	154	1+
449.86899	66	
452.18523	106	
452.50262	22	
452.85949	70	
464.90259	94	
468.23981	76	
469.83113	74	
486.36758	84	
487.21348	32	
488.20565	40	
488.32045	110	
488.43698	80	
505.23464	64	
505.29371	76	
506.22959	54	
506.28176	48	
542.27443	98	
565.24411	50	
569.20199	50	
572.18293	82	
574.75456	90	
584.28174	84	
585.25815	80	
588.24101	112	
599.34237	88	
602.19359	52	
602.28722	1226	1+
602.43494	60	
602.48845	20	
602.56843	36	
602.87666	84	
603.32684	94	
616.28909	78	
638.28587	54	
671.29734	52	
713.33570	60	
724.32116	98	
749.35756	300	1+
754.37743	44	
END IONS

###FS:    #m/z: 487.22650 #charge 2+
###MS: 1990
###MSMS: 1991
BEGIN IONS
TITLE=Cmpd 102, +MS2(487.2265), 26.5eV, 17.0min #1991
RTINSECONDS=1019.43
SCANS=1990-1991
PEPMASS=487.22650	154732
CHARGE=2+
157.09842	18	
166.23242	20	
186.52434	18	
197.05500	18	
206.01251	18	
207.08541	114	
207.20174	114	
208.07094	798	
209.09734	148	
209.36362	24	
212.11849	108	
213.10544	136	
217.11499	90	
221.67731	18	
223.12175	114	
224.65286	26	
224.74952	60	
224.90744	52	
224.94305	42	
225.00804	22	
225.03472	72	
225.09910	5206	1+
229.01091	24	
229.17132	142	
230.11905	42	
230.15505	124	
231.13120	98	
235.12062	106	
237.51420	42	
239.14968	60	
241.11901	60	
244.13002	132	
244.16978	84	
245.12310	196	
245.16795	82	
252.13383	84	
253.12937	90	
254.08872	78	
255.11350	70	
257.13537	748	1+
257.20143	30	
260.81063	30	
268.11151	80	
273.12141	76	
274.12522	76	
274.53386	18	
275.10842	66	
285.00234	20	
285.13645	432	
285.17842	98	
286.03656	22	
286.13416	22	
286.75849	20	
290.10845	54	
290.15214	70	
290.90662	22	
299.16301	108	
304.19343	72	
308.14652	184	
310.50556	22	
313.15385	94	
317.15729	112	
322.11084	78	
324.15950	98	
326.16151	82	
327.16930	106	
329.23287	104	
332.09934	82	
332.66354	44	
332.86393	44	
339.00205	108	
341.15174	98	
352.86695	56	
354.14785	192	
360.12324	28	
364.85524	18	
368.88418	160	
370.24479	30	
371.82026	22	
371.88056	46	
372.04537	22	
372.16770	1066	1+
372.29394	34	
374.22658	32	
384.86944	82	
385.26661	92	
386.89211	152	
389.85191	84	
390.07600	112	
391.18523	106	
394.43405	18	
396.89438	88	
400.16484	112	
406.18573	44	
407.87297	78	
408.82178	80	
408.93866	88	
410.17426	20	
410.95958	28	
411.15654	132	
425.17058	102	
428.20236	62	
428.27371	92	
428.84572	550	
428.90914	48	
428.95334	44	
432.84818	42	
433.76641	38	
439.14466	96	
441.63649	64	
445.08039	76	
445.81339	94	
446.85778	266	1+
447.22304	58	
450.09716	104	
450.86726	94	
450.93455	82	
452.20240	50	
456.93622	96	
460.23582	36	
464.87079	168	
468.21537	102	
470.29409	64	
470.35446	72	
470.86352	90	
479.19430	56	
480.18335	72	
486.12394	40	
488.36343	82	
505.36658	64	
525.38362	18	
539.23195	40	
551.24076	132	
556.25583	102	
560.31580	90	
566.43604	102	
567.26672	88	
575.37701	18	
582.12455	82	
584.59765	78	
585.26423	50	
602.08873	20	
602.29114	750	1+
602.36074	168	
611.35399	90	
644.29710	20	
698.33638	44	
727.32028	64	
732.32815	50	
746.30751	62	
748.04160	24	
748.32224	22	
748.46228	26	
749.34840	314	1+
749.48363	78	
821.71999	74	
883.69001	124	1+
886.43037	148	1+
END IONS

###FS:    #m/z: 487.22648 #charge 1+
###MS: 1992
###MSMS: 1993
BEGIN IONS
TITLE=Cmpd 103, +MS2(487.2265), 26.5eV, 17.0min #1993
RTINSECONDS=1020.02
SCANS=1992-1993
PEPMASS=487.22648	160152
CHARGE=1+
162.13097	18	
163.61556	18	
165.57288	18	
170.48454	18	
171.26331	116	
174.59599	18	
196.05363	18	
197.13993	30	
206.83671	24	
207.08573	278	
208.07731	402	
208.15940	94	
208.44117	22	
209.07471	284	
209.84265	24	
211.11025	82	
212.12934	120	
212.17870	132	
213.12906	118	
214.16516	110	
215.13523	96	
216.10210	98	
216.94920	40	
223.99007	18	
224.72520	22	
224.79969	48	
224.85552	20	
224.93034	20	
224.98798	40	
225.02381	80	
225.10090	6342	1+
225.17411	90	
225.22201	42	
225.28577	118	
225.40646	74	
225.69529	34	
226.00877	30	
226.19985	60	
226.54006	18	
229.09350	40	
229.15626	44	
229.28272	40	
230.11729	184	
230.15445	102	
230.23916	26	
236.10587	78	
240.11196	82	
241.16422	66	
244.41593	34	
245.71123	18	
254.53196	18	
256.90463	50	
257.14368	176	
257.19452	88	
257.28348	18	
257.84821	18	
258.14050	186	
259.57996	18	
261.16416	68	
263.09539	72	
268.10544	82	
273.12312	386	
275.12147	52	
281.08227	122	
285.13604	422	1+
286.10106	76	
290.14410	92	
291.12847	30	
295.12986	18	
296.22192	88	
299.45387	20	
301.13711	64	
301.20139	18	
302.12770	72	
302.18576	96	
308.15071	114	
308.21082	96	
308.77736	20	
309.19280	38	
310.14001	52	
311.13033	86	
311.38538	18	
311.90459	18	
312.88434	108	
313.12494	160	
314.08353	96	
317.78018	18	
322.57653	100	
326.16138	44	
327.15404	86	
330.14409	86	
336.15196	224	
340.85566	30	
344.16120	106	
354.15972	476	1+
354.31366	18	
359.16462	76	
360.00595	18	
362.25642	104	
362.85703	64	
365.86967	68	
366.13599	40	
368.89356	156	
370.13598	18	
370.25213	102	
371.72509	56	
371.99007	34	
372.16570	902	1+
374.17107	70	
375.61742	66	
383.16701	96	
386.28420	86	
386.90334	98	
387.13050	54	
389.81023	84	
391.21144	78	
394.46013	18	
397.76323	18	
401.19559	80	
406.72806	62	
410.18177	54	
410.85870	90	
414.86060	76	
415.87652	18	
415.98898	18	
425.42680	36	
427.56229	18	
428.20223	84	
428.86603	132	
429.04438	46	
429.10012	28	
429.84445	68	
440.58877	18	
446.86433	54	
446.95617	70	
448.96242	18	
450.83826	50	
450.96144	56	
452.83786	26	
469.01220	18	
470.89575	72	
471.18118	20	
485.21088	56	
486.23980	52	
486.35413	160	
487.32492	38	
488.43689	64	
END IONS

###FS:    #m/z: 478.24368 #charge 2+
###MS: 1992
###MSMS: 1994
BEGIN IONS
TITLE=Cmpd 104, +MS2(478.2437), 26.1eV, 17.0min #1994
RTINSECONDS=1020.08
SCANS=1992,1994
PEPMASS=478.24368	137008
CHARGE=2+
201.12248	138	
211.15564	142	
213.09441	78	
213.16675	122	
214.11041	86	
216.10022	350	
216.13594	112	
217.07999	184	
217.11997	196	
221.14302	84	
222.12693	118	
223.05559	100	
225.09216	98	
226.11735	156	
227.14974	90	
229.12055	258	1+
237.12928	154	
239.10128	84	
240.08729	78	
240.13501	634	
241.16393	118	
242.08691	70	
242.21759	88	
243.19380	90	
244.12738	224	
244.17922	100	
245.12750	218	
246.11576	110	
253.08757	80	
253.13048	72	
254.10899	80	
255.14721	912	1+
255.23689	124	
256.04618	96	
258.14946	242	
259.14772	126	
261.15210	82	
262.01339	134	
263.12121	86	
264.04623	82	
264.14287	84	
270.11120	140	
274.11929	70	
275.09918	94	
278.15158	122	
282.10817	104	
283.18073	96	
286.22945	94	
287.15050	78	
292.16476	98	
294.17446	72	
299.05829	106	
299.14531	130	
306.17938	110	
309.15817	124	
312.06687	86	
313.58952	102	
317.13905	82	
318.16037	144	
327.12072	154	
327.16488	204	
328.08697	106	
328.20030	184	
333.82873	108	
339.20664	274	
343.83864	86	
344.19482	210	
345.12982	120	
345.17259	308	
354.23789	72	
355.06157	84	
355.16283	72	
356.16583	80	
357.20940	112	
362.90247	80	
364.18965	72	
368.21978	132	
368.30279	126	
370.19763	74	
370.72346	108	
373.16610	148	
380.91385	96	
383.15262	74	
385.22094	88	
394.84222	88	
406.16256	146	
413.07519	78	
414.19642	72	
420.04234	76	
420.17671	70	
422.87906	80	
425.14512	102	
428.30714	90	
439.19559	96	
439.26185	88	
442.17996	172	
442.77698	104	
443.19597	116	
448.89976	88	
451.11383	70	
452.15696	86	
457.15529	78	
458.21855	78	
458.25551	76	
460.19882	424	
460.30699	80	
460.81379	76	
460.87427	132	
461.21885	414	1+
461.85027	94	
462.82818	98	
466.69012	84	
468.21134	90	
473.25864	86	
477.81734	76	
478.44370	92	
478.84506	82	
478.89560	132	
479.88317	138	
483.25712	198	
484.23975	92	
485.27844	110	
486.25256	144	
488.25830	82	
495.83745	130	
498.19679	72	
509.31154	80	
524.25155	70	
528.17987	114	
531.30472	78	
537.25972	96	
539.33102	106	
540.31258	76	
545.39137	74	
554.26307	82	
557.34216	84	
570.27163	240	
573.29034	140	
580.18130	70	
585.36110	174	
588.27731	202	1+
589.33203	120	
590.26729	148	1+
598.24797	102	
609.30470	72	
611.33219	384	1+
644.34564	154	
666.34622	72	
672.33557	98	
683.33064	172	
688.31791	82	
701.31616	70	
715.39274	76	
755.43398	78	
809.39894	76	
828.64363	96	
911.59643	216	1+
END IONS

###FS:    #m/z: 487.22673 #charge 1+
###MS: 1995
###MSMS: 1996
BEGIN IONS
TITLE=Cmpd 105, +MS2(487.2267), 26.5eV, 17.0min #1996
RTINSECONDS=1020.73
SCANS=1995-1996
PEPMASS=487.22673	171464
CHARGE=1+
150.57516	18	
176.22014	18	
196.29270	18	
205.14209	86	
206.30284	18	
207.09432	222	
208.07150	796	1+
208.26880	22	
208.96668	28	
212.12311	252	
212.20009	22	
214.10829	72	
217.11056	80	
217.14215	108	
224.68829	26	
224.89097	20	
225.02420	30	
225.09927	5502	1+
225.21874	140	
225.61220	20	
225.79422	42	
226.15710	120	
226.19334	200	
226.33903	34	
226.36659	46	
226.87202	24	
226.95932	44	
227.44781	28	
227.52217	48	
228.11216	68	
229.14901	552	
229.67920	26	
230.33889	54	
234.59428	20	
237.12371	84	
243.11832	250	1+
246.95656	62	
249.16348	42	
255.14022	88	
255.99576	56	
256.94043	20	
257.14385	168	
260.77927	32	
261.07137	18	
264.78046	38	
267.11837	76	
268.16593	92	
270.23463	18	
273.11563	128	
274.12472	80	
276.20378	42	
278.07350	108	
281.13901	82	
282.52749	18	
285.13511	256	
289.11576	96	
290.13520	62	
291.13383	106	
295.11739	84	
296.08004	164	
296.12216	132	
300.08530	116	
302.97608	86	
308.14455	74	
313.15217	178	
314.08844	70	
314.16176	66	
316.75147	52	
318.95576	62	
320.35302	18	
320.91023	18	
326.16454	178	
327.14447	34	
331.13181	54	
331.16565	98	
331.29036	18	
332.09822	70	
334.58695	18	
334.84638	18	
337.12870	76	
338.14662	88	
341.15102	60	
342.15038	56	
343.21020	104	
344.16591	254	1+
345.90180	18	
349.10437	120	
349.16203	82	
354.15936	156	
355.16872	88	
359.17081	168	
360.08569	18	
361.28171	74	
365.32691	18	
368.88224	374	1+
371.79264	26	
372.16417	1020	1+
372.26745	102	
372.46480	86	
374.16336	212	
378.09981	112	
383.57842	18	
383.93893	98	
386.25883	80	
390.81028	26	
391.18624	232	
396.86684	64	
408.91746	40	
410.17609	78	
410.86247	48	
411.14915	126	
412.14186	114	
414.89049	34	
414.97734	18	
428.08374	22	
428.85521	142	
428.92766	116	
430.76550	44	
434.80644	20	
440.47603	26	
442.19401	124	
445.95171	32	
446.86242	298	1+
447.93300	70	
448.71208	18	
450.91696	56	
452.82139	94	
454.14521	58	
459.29629	32	
460.22800	120	
463.69801	156	
470.20693	98	
476.08498	18	
478.24736	64	
479.25221	68	
486.34257	72	
488.34598	74	
488.41435	54	
492.20100	40	
END IONS

###FS:    #m/z: 487.22632 #charge 2+
###MS: 1997
###MSMS: 1998
BEGIN IONS
TITLE=Cmpd 106, +MS2(487.2263), 26.5eV, 17.0min #1998
RTINSECONDS=1021.32
SCANS=1997-1998
PEPMASS=487.22632	173958
CHARGE=2+
195.08430	142	
206.87346	54	
207.08324	920	1+
208.08284	628	1+
208.15232	100	
208.26904	38	
209.36360	36	
210.08774	98	
210.14227	90	
212.10626	446	1+
213.13712	120	
215.40418	18	
224.67837	18	
224.74199	32	
224.85991	60	
224.93823	20	
224.98155	24	
225.02457	28	
225.09914	6438	1+
225.25398	78	
225.30240	24	
225.33153	34	
225.42066	24	
225.63587	18	
226.18130	116	
226.22976	28	
226.41953	22	
227.16084	130	
228.11512	80	
228.14676	56	
228.94741	38	
229.16328	192	
229.23568	18	
229.63374	28	
230.11617	102	
231.11667	118	
235.10110	56	
237.51529	18	
240.11233	82	
242.12285	58	
246.12657	62	
255.09424	182	
257.13794	614	1+
262.14500	76	
267.13083	142	
268.71725	18	
270.12248	66	
271.18967	134	
272.13829	64	
272.72629	36	
275.12105	92	
279.11774	112	
285.13388	476	1+
285.18180	80	
285.29231	64	
286.17673	64	
289.93104	20	
290.14561	88	
290.90798	104	
291.11882	58	
292.12379	84	
297.13215	76	
308.14229	166	
309.12934	76	
312.16822	86	
313.13310	156	
316.33534	20	
319.12020	74	
324.24373	74	
325.79756	22	
331.17046	52	
332.21867	102	
340.69106	56	
340.73656	24	
344.18451	60	
344.21770	58	
354.15305	260	1+
356.24018	94	
358.83210	74	
361.44006	28	
368.88686	168	
368.94969	34	
371.22332	92	
371.68136	36	
372.16805	1052	1+
372.24659	60	
372.29223	76	
372.33744	36	
373.78205	36	
373.94482	40	
378.86551	74	
379.48522	18	
386.89256	40	
388.36057	38	
388.87450	100	
391.19606	106	
391.23703	88	
392.19442	122	
392.83435	74	
395.61926	102	
410.83381	214	
411.21017	48	
413.19714	78	
417.08744	22	
421.84198	54	
427.20849	110	
428.19364	74	
428.85404	394	1+
432.26594	96	
432.84085	82	
441.16508	30	
442.84103	40	
444.88201	104	
445.18805	74	
445.85171	102	
446.12374	62	
446.90150	98	
447.85534	152	1+
451.86112	54	
454.16931	86	
455.93340	18	
460.84425	28	
463.20107	18	
464.20828	108	
464.87549	18	
465.87192	94	
468.09704	18	
469.25185	88	
470.19602	44	
480.31145	18	
481.17068	74	
482.81523	30	
486.35436	236	1+
486.80266	74	
487.04395	50	
489.22159	42	
505.22901	260	
507.24028	48	
507.28586	26	
540.24179	80	
542.24274	80	
560.32297	56	
566.24934	128	
567.21723	76	
600.99853	64	
602.28864	778	1+
602.39428	110	
604.11557	40	
605.00188	44	
610.94558	20	
611.74699	24	
617.30323	44	
635.28186	48	
663.14335	20	
717.33329	72	
737.16216	108	
746.35758	58	
749.34014	88	
749.40819	150	
750.35477	52	
751.35084	50	
961.84121	20	
END IONS

###FS:    #m/z: 478.24351 #charge 2+
###MS: 1997
###MSMS: 1999
BEGIN IONS
TITLE=Cmpd 107, +MS2(478.2435), 26.1eV, 17.0min #1999
RTINSECONDS=1021.37
SCANS=1997,1999
PEPMASS=478.24351	147064
CHARGE=2+
179.46555	54	
201.14171	100	
209.00840	108	
209.13447	100	
216.12129	154	
217.07967	348	
223.13555	186	
226.11811	154	
226.15138	86	
226.99810	110	
227.05852	48	
227.12844	76	
228.19598	56	
229.12429	180	
231.17156	104	
233.14840	98	
237.14056	82	
240.13138	162	
240.18251	100	
240.72745	56	
241.10544	76	
243.09740	64	
244.13387	222	1+
248.18721	140	
254.22205	74	
255.14511	706	
256.12317	66	
258.14269	126	
259.16949	86	
264.08769	80	
272.11652	78	
274.09477	124	
277.12941	76	
283.12843	94	
285.00528	98	
287.14159	94	
291.16368	114	
292.50035	88	
295.11624	92	
299.05962	186	
299.14649	124	
300.14873	78	
306.15743	80	
308.90527	164	
310.96926	118	
313.20845	126	
314.25027	88	
323.14350	90	
325.19040	74	
326.14791	98	
327.13777	142	
327.20734	64	
328.17549	78	
328.80493	56	
329.16689	76	
331.12206	70	
334.44823	68	
337.91995	78	
338.96272	106	
339.22874	106	
341.03044	54	
343.19068	82	
345.17529	286	1+
346.14710	72	
352.87197	100	
355.15996	330	
356.16752	168	
357.21609	570	1+
361.14714	76	
363.00071	76	
368.22347	232	
373.17084	146	
378.29399	114	
385.00362	86	
385.20576	88	
388.16400	68	
390.11271	102	
390.19019	80	
393.14758	88	
396.79120	68	
398.93710	98	
399.79064	120	
400.19834	68	
401.86523	92	
403.10694	82	
410.16617	52	
410.47972	74	
411.27394	90	
412.25285	104	
414.86364	58	
427.19921	86	
429.01325	68	
434.07067	62	
435.03508	102	
436.82649	54	
439.27732	90	
440.92619	70	
442.17803	62	
442.86766	106	
443.85390	90	
449.10735	88	
451.24707	78	
454.24075	54	
455.21742	92	
456.27246	134	
457.31955	152	
460.20036	140	
460.86996	116	
460.91529	98	
461.19676	152	
461.94062	108	
466.31405	62	
470.17362	86	
472.85853	94	
473.25777	86	
475.22690	54	
478.83189	164	
479.85014	92	
483.26359	210	
484.25348	126	
484.85648	50	
485.28974	66	
487.27057	64	
493.25305	58	
495.83224	130	
496.84216	70	
501.27240	74	
507.81166	74	
514.25381	114	
515.17069	52	
516.28704	52	
531.24930	82	
545.27984	60	
556.24418	66	
567.29718	72	
570.24837	48	
573.27365	50	
585.35920	86	
588.25822	86	
589.28018	184	
611.34233	100	
611.51812	128	
612.34779	282	
641.36289	112	1+
655.34275	74	
672.39951	50	
673.34086	52	
675.35888	88	
687.66423	60	
701.32512	50	
701.37920	62	
740.39986	54	
756.39834	52	
827.42639	54	
END IONS

###FS:    #m/z: 487.22682 #charge 1+
###MS: 2000
###MSMS: 2001
BEGIN IONS
TITLE=Cmpd 108, +MS2(487.2268), 26.5eV, 17.0min #2001
RTINSECONDS=1022.01
SCANS=2000-2001
PEPMASS=487.22682	185552
CHARGE=1+
162.70994	18	
177.21502	18	
177.84830	18	
185.58949	18	
192.98821	18	
195.21255	18	
207.09415	154	
207.13691	48	
208.07359	540	
208.21954	18	
209.10694	36	
212.11626	134	
212.21025	78	
213.09865	54	
214.92383	52	
217.14256	102	
223.10314	112	
224.83760	30	
224.86735	18	
224.91647	20	
224.95622	26	
225.01479	58	
225.09998	6970	1+
225.21342	176	
225.24867	100	
225.32386	34	
225.43773	52	
225.93407	24	
226.75385	28	
228.20217	60	
228.25648	22	
228.95303	28	
229.02488	36	
229.17260	38	
230.11143	100	
231.09590	146	
232.13211	72	
239.12950	90	
243.91573	20	
254.10586	62	
255.10675	82	
255.17774	114	
256.13518	92	
256.88159	24	
257.13781	332	
258.16172	156	
268.13746	60	
269.11809	84	
272.14405	114	
273.11553	216	1+
273.15673	112	
275.38517	50	
278.76621	18	
284.23827	18	
284.78516	34	
285.12980	572	1+
285.69226	18	
290.14784	90	
291.11551	120	
295.18062	62	
296.25519	92	
304.78505	18	
308.13666	198	1+
309.23900	18	
312.20149	18	
313.12301	108	
313.16178	114	
314.09334	28	
314.18021	62	
314.84847	44	
314.88037	38	
324.98755	18	
326.15569	60	
326.36610	44	
330.59750	30	
331.12612	100	
333.96362	42	
337.16072	94	
338.17996	94	
344.13658	76	
344.31634	18	
349.38793	18	
354.15398	376	1+
354.20000	18	
356.03098	18	
357.63340	36	
358.16582	128	
359.16733	154	
362.27139	108	
367.45817	18	
368.88546	86	
372.16364	1562	1+
372.32814	58	
374.17339	204	
382.13334	48	
384.15982	74	
386.21559	72	
387.21673	56	
391.18257	78	
394.81424	24	
394.89317	18	
395.21918	28	
397.79420	62	
406.83413	62	
410.17830	152	
410.82816	76	
411.13562	80	
415.84018	112	
416.77135	18	
422.16539	92	
424.83978	188	
426.61803	18	
426.86120	84	
428.17780	156	
428.84962	122	
428.90323	62	
439.82421	136	
444.27301	18	
445.15948	60	
446.20695	128	
446.87658	106	
450.85549	70	
452.81727	58	
459.59947	20	
463.82351	62	
464.89816	88	
466.59833	20	
468.94126	26	
470.36104	20	
472.20305	92	
476.14879	70	
481.13435	68	
487.32888	44	
488.20931	98	
489.81641	24	
END IONS

###FS:    #m/z: 478.24373 #charge 2+
###MS: 2000
###MSMS: 2002
BEGIN IONS
TITLE=Cmpd 109, +MS2(478.2437), 26.1eV, 17.0min #2002
RTINSECONDS=1022.07
SCANS=2000,2002
PEPMASS=478.24373	138562
CHARGE=2+
193.79961	68	
200.08214	124	
201.11990	100	
209.08133	116	
211.10084	86	
212.10535	98	
215.13754	130	
216.09724	210	
216.15980	86	
217.08243	270	
217.14178	104	
221.10461	298	1+
221.13746	96	
223.06051	100	
224.10000	126	
225.05951	100	
226.03784	68	
227.12175	120	
228.02913	98	
228.13670	80	
229.12315	332	1+
237.12741	72	
238.24892	98	
240.13599	466	1+
242.12205	68	
244.08731	122	
244.13205	426	
247.11601	126	
248.14194	100	
250.09448	88	
252.92240	102	
253.03883	72	
255.14470	1454	
255.22394	82	
256.10573	190	
256.16529	160	
257.05158	90	
258.14410	270	
259.15041	164	
259.58913	68	
262.09984	82	
262.16332	80	
265.14269	76	
270.11549	96	
273.18582	78	
278.19178	92	
281.05549	162	
281.14216	100	
284.20299	76	
295.10653	90	
296.11409	134	
297.09934	88	
299.13861	146	
302.95940	82	
305.19277	114	
310.17278	76	
311.09898	74	
315.13150	106	
317.13869	80	
319.06344	78	
327.13318	272	
327.19092	398	1+
327.26883	110	
328.13781	156	
329.16595	100	
339.21951	164	
343.17416	100	
345.14376	84	
345.15920	78	
352.83162	108	
354.13983	110	
355.11078	100	
355.15427	124	
355.24261	72	
356.15578	86	
357.21473	122	
358.17598	82	
361.02305	66	
363.20698	106	
368.21734	78	
369.87958	120	
372.18367	72	
373.17764	128	
373.29467	102	
374.16939	76	
381.19677	94	
381.74386	90	
382.86364	118	
388.21137	108	
392.19577	104	
408.90246	116	
416.20232	106	
416.79229	92	
418.17117	114	
423.86261	80	
427.17015	70	
428.28817	138	
429.29837	66	
432.86314	108	
434.85332	94	
437.19945	92	
441.91904	86	
442.20916	148	
442.87314	68	
443.19497	114	
444.84988	76	
449.24159	68	
449.85936	70	
451.17298	80	
456.28508	98	
457.28816	126	
459.26423	134	
460.20110	338	
460.86728	128	
460.97116	72	
461.81844	100	
462.20207	108	
466.19470	90	
467.24481	80	
468.23920	70	
472.22009	78	
474.24737	152	
474.28655	98	
477.22007	70	
477.39158	86	
478.82764	94	
479.21169	90	
480.29026	112	
483.25544	638	1+
484.32470	96	
495.83302	260	1+
510.11782	68	
513.23015	90	
528.28823	80	
531.23226	92	
532.24460	98	
545.34831	106	
556.27647	96	
559.25474	122	1+
568.29950	68	
573.29046	192	
588.27184	86	
588.43738	78	
609.31232	88	
611.34964	308	1+
611.54820	74	
613.36246	78	
624.27672	100	
654.34889	98	
655.34212	128	
672.36176	122	
702.33218	94	
722.37196	106	
726.81742	74	
764.41076	76	
782.42649	98	
800.40617	144	
829.44630	70	
919.51422	146	1+
END IONS

###FS:    #m/z: 487.22660 #charge 2+
###MS: 2003
###MSMS: 2004
BEGIN IONS
TITLE=Cmpd 110, +MS2(487.2266), 26.5eV, 17.0min #2004
RTINSECONDS=1022.71
SCANS=2003-2004
PEPMASS=487.22660	189094
CHARGE=2+
144.94168	18	
154.45034	18	
172.62726	100	
184.64271	18	
197.12122	84	
197.15475	68	
197.68587	18	
198.32512	18	
199.06642	64	
204.44758	18	
205.74878	20	
207.08438	126	
207.76367	30	
208.07275	668	1+
208.13310	66	
208.17688	78	
208.46519	94	
208.84524	18	
209.34266	18	
210.73610	38	
212.11404	144	
215.13781	102	
215.30332	38	
217.13771	112	
223.96651	18	
224.65065	50	
224.89421	28	
224.94833	28	
225.02183	28	
225.09927	5432	1+
225.19068	66	
225.25154	24	
225.45758	70	
226.16493	106	
229.11350	94	
229.14942	566	1+
231.15242	102	
232.11598	104	
232.62953	22	
241.12674	90	
244.17787	96	
245.12782	54	
249.14670	68	
252.13199	88	
253.05357	36	
253.15234	66	
257.13742	632	
257.20452	72	
257.23501	78	
257.26460	82	
267.11402	108	
267.14256	78	
272.17274	84	
276.57060	48	
285.13346	384	
290.14001	92	
295.17595	102	
300.32702	18	
301.63985	112	
303.52563	18	
305.09176	84	
306.11679	90	
308.18742	104	
313.13756	238	
313.18511	88	
318.84373	20	
323.39888	18	
323.64812	44	
326.15840	74	
327.14029	88	
327.85292	56	
329.66251	18	
331.12703	116	
332.09751	54	
332.86446	90	
338.14201	80	
340.13304	114	
341.16114	96	
342.41923	86	
353.81463	18	
354.14626	226	
361.16209	102	
362.23403	26	
363.15150	70	
368.88009	62	
369.88321	92	
372.16638	1398	1+
373.19594	88	
373.25536	96	
374.15830	20	
376.26662	24	
381.06236	100	
387.33659	122	
387.51761	58	
389.16815	86	
389.22083	60	
391.18675	112	
392.82528	104	
392.87169	62	
397.00856	54	
402.17581	72	
410.17688	92	
410.84224	88	
410.89435	82	
411.15057	124	
412.17856	44	
414.88236	92	
416.19326	42	
422.30609	18	
428.17114	160	
428.86118	70	
429.85253	132	
435.13374	44	
443.83931	242	1+
446.20576	76	
450.88433	76	
452.89100	18	
453.18593	92	
454.18566	56	
459.26458	76	
464.87025	80	
464.92771	46	
467.00685	18	
470.29370	80	
473.24285	76	
475.82042	74	
486.35137	108	
487.19272	92	
487.22804	80	
488.11809	62	
488.20615	94	
488.25206	78	
498.08377	18	
505.23627	82	
509.96306	18	
512.29021	56	
542.25010	86	
543.26072	80	
550.22891	96	
558.25293	106	
568.36881	18	
577.27535	50	
577.47655	18	
585.27109	88	
586.26708	54	
593.49604	86	
601.41928	42	
602.28392	870	1+
602.36378	74	
603.38450	24	
604.38298	50	
749.34058	174	
749.46728	42	
749.60478	20	
750.35566	118	
758.36575	20	
END IONS

###FS:    #m/z: 443.71219 #charge 2+
###MS: 2005
###MSMS: 2006
BEGIN IONS
TITLE=Cmpd 111, +MS2(443.7122), 24.7eV, 17.1min #2006
RTINSECONDS=1023.33
SCANS=2005-2006
PEPMASS=443.71219	54880
CHARGE=2+
203.09601	212	
205.09450	108	
209.05008	104	
212.11686	830	1+
212.27155	100	
212.34439	66	
214.13023	80	
223.10199	96	
224.07649	64	
225.05315	78	
225.11573	100	
232.13835	90	
232.23873	100	
233.12505	82	
237.10224	126	
239.14535	116	
240.11428	262	
242.19694	104	
243.10805	76	
243.17318	82	
245.13889	192	
253.08873	166	
254.93777	94	
257.14120	3544	1+
257.59632	72	
266.11970	102	
269.11808	342	1+
272.01723	56	
278.12630	92	
282.18792	60	
285.13263	1760	1+
285.19642	104	
288.97670	58	
290.15343	62	
292.99163	92	
295.80730	120	
296.14123	96	
299.05384	86	
300.08615	94	
300.15507	64	
300.24158	82	
301.17897	108	
303.13793	84	
310.12133	90	
312.17733	102	
313.15104	244	
316.12579	62	
319.14018	72	
322.23077	204	
323.13978	70	
323.17624	88	
324.71872	54	
329.18544	106	
330.13904	244	1+
330.88501	78	
333.03188	54	
336.11592	80	
337.17189	80	
340.15681	80	
340.19121	78	
341.16005	90	
342.24838	100	
343.30811	68	
346.86486	74	
346.95219	120	
347.17228	70	
349.88833	56	
352.90070	66	
354.89331	64	
355.06591	100	
359.02917	142	
360.05985	68	
362.11199	58	
362.82005	120	
365.87493	72	
366.07696	118	
367.15258	100	
368.91446	112	
369.82813	78	
375.16439	120	
376.20749	72	
382.05202	72	
383.18968	140	
384.88007	122	
386.21642	62	
388.87797	68	
391.19073	84	
395.81715	54	
396.95595	64	
397.83062	64	
398.82313	72	
401.19112	130	
401.24801	108	
408.89198	56	
410.17052	82	
424.92101	72	
424.97155	58	
425.20272	76	
425.82606	228	
428.16531	166	
430.16134	70	
434.86938	116	
440.85966	82	
442.27166	94	
442.32206	102	
443.27084	110	
443.33387	88	
443.84675	76	
443.93649	66	
444.27354	86	
445.14707	56	
445.21345	100	
446.17810	120	
454.20307	90	
455.19474	84	
456.29310	80	
462.86495	130	
469.26320	92	
471.16547	86	
471.24430	100	
484.21058	90	
486.28588	102	
487.20792	78	
488.21062	74	
488.73967	66	
501.26477	66	
505.22846	178	
505.51438	52	
517.26668	104	
531.23284	82	
538.19401	162	1+
542.29852	66	
542.34079	88	
551.35684	76	
552.21466	72	
555.33008	52	
560.30359	56	
566.26635	70	
567.20519	92	
568.30492	64	
569.25773	144	
570.29846	60	
584.25481	82	
585.25852	186	
602.29219	768	1+
602.40059	110	
603.49451	80	
603.69800	94	
627.51708	76	
628.38649	84	
668.32109	104	
674.53933	80	
686.35593	66	
705.32274	88	
707.26100	80	
709.36595	64	
749.35170	130	
757.39022	168	1+
END IONS

###FS:    #m/z: 487.22617 #charge 2+
###MS: 2007
###MSMS: 2008
BEGIN IONS
TITLE=Cmpd 112, +MS2(487.2262), 26.5eV, 17.1min #2008
RTINSECONDS=1023.94
SCANS=2007-2008
PEPMASS=487.22617	213684
CHARGE=2+
145.28647	18	
145.71725	18	
147.58386	18	
188.27860	18	
192.83139	18	
193.54311	18	
196.17132	18	
197.10012	80	
202.10303	98	
205.50026	18	
207.10318	130	
208.07545	546	1+
208.15771	94	
210.70471	62	
212.10506	190	
213.11669	108	
218.08419	134	
220.61515	18	
224.02657	46	
224.90617	82	
224.94587	36	
225.09910	5138	1+
225.19351	92	
225.83502	20	
226.15682	110	
226.46702	40	
228.59999	18	
229.08053	40	
229.15400	282	
231.06424	18	
231.65938	74	
234.10299	82	
245.13968	56	
245.17626	86	
251.12394	82	
251.58695	18	
252.09601	70	
252.20795	18	
253.04580	82	
255.10703	74	
256.10973	86	
256.82880	20	
257.14373	282	
259.14017	74	
260.16307	90	
262.19241	72	
265.81518	38	
266.13204	90	
268.17160	106	
269.08329	18	
272.13881	98	
273.11364	124	
285.13096	348	1+
287.13159	40	
287.31434	100	
289.75458	18	
290.15770	54	
290.83957	34	
295.12005	88	
302.19545	132	
303.18751	122	
309.13699	74	
311.51980	18	
313.15347	104	
313.20471	32	
316.84869	182	
324.38189	18	
338.14250	60	
349.21652	78	
354.12142	82	
356.03099	18	
359.77741	56	
360.16501	40	
360.74877	18	
368.87960	120	
372.16888	722	1+
372.73569	28	
372.76309	24	
374.18316	56	
378.88119	44	
381.59986	36	
381.88892	80	
382.17624	98	
384.37512	50	
390.85928	18	
391.18642	18	
391.22675	56	
393.21910	70	
406.86392	52	
407.19311	116	
410.17036	56	
411.17639	108	
418.78954	18	
427.66861	24	
428.84453	102	
429.48942	18	
429.88531	58	
430.40630	42	
447.18672	36	
447.46139	18	
447.82904	30	
452.27908	70	
452.84909	112	
452.92699	96	
480.91021	18	
488.22786	118	
504.51010	22	
505.23463	132	
557.48508	74	
559.43284	18	
560.97427	18	
567.24194	38	
569.23169	72	
578.27195	18	
585.26021	142	
585.44882	18	
602.07294	60	
602.29067	960	1+
602.34153	130	
603.36978	54	
611.12088	18	
618.50468	18	
625.92625	18	
635.09835	20	
640.35715	18	
647.01960	18	
649.39306	18	
658.41815	18	
691.08999	18	
700.30204	36	
707.35935	18	
709.97488	88	
718.43039	18	
723.90276	18	
733.38558	74	
740.04435	18	
741.70263	18	
744.27949	18	
749.35110	234	1+
751.37363	96	
751.43208	18	
808.95775	18	
811.11024	20	
837.64947	18	
879.87877	18	
891.74582	224	1+
922.69973	18	
958.13112	18	
END IONS

###FS:    #m/z: 487.22648 #charge 2+
###MS: 2009
###MSMS: 2010
BEGIN IONS
TITLE=Cmpd 113, +MS2(487.2265), 26.5eV, 17.1min #2010
RTINSECONDS=1024.51
SCANS=2009-2010
PEPMASS=487.22648	214038
CHARGE=2+
158.10058	20	
185.55015	18	
194.76154	18	
198.10637	102	
206.89907	58	
207.09226	128	
207.18974	82	
207.28089	18	
208.06909	692	
209.09008	18	
210.08068	78	
212.01132	48	
212.11931	88	
213.10534	28	
214.09884	68	
214.12994	84	
215.91866	26	
215.95590	60	
216.10270	104	
217.78482	18	
222.76990	64	
223.11805	130	
223.72679	78	
224.68626	40	
224.85358	18	
224.89345	48	
225.01995	52	
225.10064	5492	1+
225.17634	154	
225.22663	88	
225.26919	22	
225.30072	20	
225.53546	28	
225.78968	78	
226.89183	32	
227.36194	46	
228.05303	124	
228.24677	18	
229.15257	216	
229.60606	68	
229.69355	56	
229.85047	22	
229.98816	42	
230.11326	192	
230.54943	54	
230.58549	18	
237.06225	18	
239.40119	50	
240.10796	112	
241.08800	26	
244.15709	114	
246.13224	102	
250.07817	50	
251.73446	26	
256.12324	124	
256.89573	80	
256.94658	68	
257.14162	262	
257.23699	160	
258.39048	20	
263.11712	128	
285.13855	158	
286.04545	24	
286.13408	178	
287.91823	34	
288.68298	100	
290.14350	94	
290.22084	48	
291.13229	64	
295.02614	20	
301.82647	72	
302.10388	60	
308.14538	130	
309.20745	66	
310.16352	66	
311.12234	142	
313.13811	118	
326.13530	82	
327.16141	180	
330.13003	56	
332.09477	92	
336.14094	48	
348.14797	94	
353.79954	42	
354.16542	82	
354.55488	44	
355.08776	38	
359.16868	122	
369.88402	64	
370.24669	114	
371.53438	22	
371.98635	40	
372.16482	572	
372.23547	104	
373.20321	144	
377.89723	68	
378.86572	48	
379.80140	42	
379.90995	18	
382.87023	74	
386.89374	72	
390.14835	18	
390.36029	102	
390.80184	36	
392.18771	154	
396.87426	120	
402.17530	68	
410.27691	80	
410.84643	124	
414.82800	72	
416.18702	92	
423.76968	50	
425.17184	80	
428.16825	46	
428.23482	214	1+
428.84789	146	
428.90992	60	
429.85796	88	
432.25127	76	
432.86615	72	
432.91068	76	
433.85079	54	
436.90896	18	
443.19392	72	
445.02611	18	
445.20454	82	
454.32462	38	
454.94149	20	
459.91762	18	
460.62749	18	
464.22971	100	
464.86908	60	
466.87693	66	
470.19545	64	
487.27151	56	
488.22291	80	
488.30968	106	
505.21803	112	
508.20564	28	
524.22922	158	
543.25233	70	
585.97631	28	
586.25698	38	
587.39520	78	
601.44443	20	
602.28019	980	1+
602.40720	40	
603.47484	28	
604.32541	40	
713.11520	24	
713.21370	30	
717.32706	62	
733.37187	74	
749.34659	410	1+
END IONS

###FS:    #m/z: 487.22634 #charge 1+
###MS: 2011
###MSMS: 2012
BEGIN IONS
TITLE=Cmpd 114, +MS2(487.2263), 26.5eV, 17.1min #2012
RTINSECONDS=1025.08
SCANS=2011-2012
PEPMASS=487.22634	231444
CHARGE=1+
151.40509	180	
195.19386	48	
198.05894	18	
207.08751	480	
208.07013	932	1+
208.14360	48	
208.82626	22	
210.93982	24	
212.11600	190	
217.10731	100	
218.09439	120	
221.09328	30	
224.24562	24	
224.57939	104	
224.78894	26	
225.00389	24	
225.10010	4898	1+
225.19785	86	
225.23298	74	
225.32819	72	
225.44604	30	
225.62010	20	
225.85767	46	
226.01283	22	
228.89038	60	
229.15630	72	
229.94792	18	
230.05140	64	
230.44385	20	
230.92151	42	
232.55554	18	
232.59622	42	
232.71536	34	
236.56942	26	
238.48759	18	
239.18155	18	
243.29275	18	
249.42571	18	
255.10588	36	
255.13922	110	
255.19042	74	
256.08842	42	
256.16926	88	
256.86878	32	
257.14021	576	1+
259.54614	18	
259.80608	24	
263.52038	34	
265.22986	40	
267.13151	78	
268.11078	66	
268.16584	98	
272.15407	60	
273.12568	90	
276.16727	76	
284.13203	18	
284.84099	54	
285.13000	352	
286.12257	22	
290.17108	66	
290.61803	58	
295.11986	98	
296.16752	80	
299.64024	18	
308.18760	82	
308.22902	60	
309.71945	18	
311.26566	78	
313.14916	96	
321.34789	20	
323.16225	110	
327.19260	90	
331.13745	84	
333.15166	82	
336.14123	76	
345.16989	98	
345.68208	18	
349.14321	76	
349.17758	72	
349.23089	18	
353.57189	42	
354.15556	438	1+
358.67688	18	
359.16872	148	
363.64241	18	
366.99521	20	
368.88524	136	
368.94439	122	
371.50407	30	
372.16477	1044	1+
372.23544	88	
374.17265	76	
381.14939	24	
386.88809	50	
391.20588	72	
391.88349	70	
392.64205	18	
392.99076	18	
397.44386	18	
408.49261	18	
411.16721	82	
414.51432	28	
420.26385	74	
427.08463	18	
428.16810	150	
429.86167	66	
431.86837	82	
432.87865	96	
440.86997	18	
446.86721	42	
454.14526	80	
455.50178	18	
464.87023	68	
470.25936	46	
472.21108	30	
474.07025	18	
478.02365	18	
488.20742	94	
END IONS

###FS:    #m/z: 487.22665 #charge 2+
###MS: 2013
###MSMS: 2014
BEGIN IONS
TITLE=Cmpd 115, +MS2(487.2266), 26.5eV, 17.1min #2014
RTINSECONDS=1025.66
SCANS=2013-2014
PEPMASS=487.22665	229462
CHARGE=2+
195.09498	86	
196.14538	40	
197.10959	88	
205.10466	128	
207.10797	150	
207.16560	32	
208.07814	476	1+
208.13551	76	
208.99304	38	
210.00773	44	
212.12033	314	
214.87963	32	
215.11199	62	
217.08451	88	
217.14049	194	
217.17749	88	
223.62293	28	
224.16310	406	1+
224.68892	60	
224.74967	44	
224.92718	46	
224.98840	30	
225.09971	5934	1+
225.16963	296	1+
225.23465	112	
225.30527	64	
226.38169	40	
226.47381	76	
227.12974	88	
228.11520	76	
228.14396	72	
228.28823	32	
228.89798	44	
229.12032	100	
229.15370	122	
229.18503	52	
230.12011	70	
233.12394	92	
235.08612	58	
237.09901	100	
239.17031	76	
240.11226	128	
240.15360	74	
243.07911	60	
244.14480	86	
245.15515	140	
250.11073	60	
257.14235	362	
257.21538	50	
257.71459	48	
258.14407	218	
260.09878	178	
272.17744	84	
273.12223	80	
276.06259	136	
277.52164	36	
284.92413	42	
285.12954	216	
285.17291	86	
286.13816	210	
286.90512	30	
288.07244	58	
290.14174	288	
290.91578	44	
295.15218	94	
301.90905	66	
305.15632	76	
308.14952	50	
313.11786	78	
313.15110	90	
314.11100	72	
322.12591	30	
325.15772	60	
326.15727	104	
331.15637	82	
336.14468	64	
337.14252	82	
341.12297	100	
342.10149	78	
342.14641	124	
342.42330	128	
348.14363	62	
350.87383	228	
354.15569	150	
357.18551	92	
368.91992	100	
370.86976	114	
371.59983	34	
372.16672	1446	1+
372.51041	38	
372.86923	58	
376.08581	46	
377.17705	68	
378.87056	104	
386.24217	98	
390.62640	50	
390.71308	52	
391.18661	104	
391.22907	50	
392.20016	46	
396.87825	84	
398.70898	28	
401.16475	66	
403.17529	94	
405.83188	54	
410.18729	94	
410.23507	110	
410.89402	64	
412.17455	78	
425.95225	36	
428.18442	24	
428.85505	162	
429.19363	70	
429.85216	74	
430.68794	24	
432.88335	36	
434.89674	134	
444.17342	52	
446.85514	166	
447.05465	84	
447.78341	28	
449.21211	72	
451.86499	30	
464.85221	58	
467.48502	66	
471.18106	74	
477.31274	82	
486.97894	30	
488.19639	134	
488.25278	70	
489.20514	74	
503.25343	64	
504.32177	34	
505.23321	354	1+
505.28189	36	
509.25746	78	
511.30356	62	
525.21620	84	
543.23782	26	
558.24642	72	
575.33914	46	
585.28512	54	
586.31242	72	
602.28989	754	1+
602.38108	188	1+
602.42819	76	
602.53363	26	
602.81662	28	
602.96868	48	
604.29315	372	1+
616.30508	80	
618.28176	58	
628.03587	36	
658.37841	46	
711.83846	32	
728.34512	58	
745.41213	34	
749.35602	236	1+
749.51853	34	
828.42903	28	
END IONS

###FS:    #m/z: 487.22630 #charge 2+
###MS: 2015
###MSMS: 2016
BEGIN IONS
TITLE=Cmpd 116, +MS2(487.2263), 26.5eV, 17.1min #2016
RTINSECONDS=1026.23
SCANS=2015-2016
PEPMASS=487.22630	240226
CHARGE=2+
146.19946	18	
155.86336	18	
159.06551	110	
159.29145	18	
181.60451	18	
185.18906	18	
195.09585	94	
202.79885	18	
207.07478	1278	1+
208.07331	888	1+
208.30240	70	
209.44371	26	
212.09803	84	
212.12473	68	
212.98694	42	
213.10558	66	
214.09586	110	
214.78800	18	
215.49671	18	
224.60582	28	
224.65825	42	
224.84956	24	
224.98342	34	
225.01095	26	
225.09882	6160	
225.24215	138	
225.34617	20	
225.71565	42	
226.11355	240	
226.15457	80	
229.14298	136	
229.16879	104	
231.62161	24	
238.12339	84	
239.12986	90	
240.13516	78	
245.06464	90	
245.13368	198	
245.18004	86	
246.06136	52	
249.12317	90	
252.09954	100	
255.12333	52	
257.14020	484	1+
267.13183	160	
267.52620	18	
269.13581	54	
270.28215	18	
273.13069	54	
275.66197	18	
279.14006	52	
285.12896	472	1+
285.19949	48	
286.97545	84	
289.93342	22	
291.20917	18	
293.11268	54	
295.17132	104	
297.11993	72	
297.14394	74	
303.72240	18	
306.53427	18	
308.91095	72	
313.26718	22	
313.52530	30	
314.08352	18	
314.17577	104	
316.13809	86	
324.23992	52	
327.12104	68	
329.17154	76	
336.14445	86	
338.95786	18	
342.14979	98	
344.17743	128	
352.86282	114	
354.15643	502	1+
354.66722	18	
356.07064	18	
359.16013	78	
359.23007	64	
368.88825	98	
371.15265	74	
372.16466	1116	1+
373.20894	104	
377.08985	18	
383.52703	18	
384.82012	36	
388.47478	18	
391.18715	54	
392.47587	102	
392.86564	28	
407.81687	96	
408.34301	68	
410.16177	76	
410.84144	102	
410.89529	80	
414.89459	22	
419.18281	92	
427.18322	62	
427.79130	62	
428.85829	266	
428.99646	30	
429.72205	76	
433.23238	98	
438.29880	18	
440.83052	60	
440.97013	114	
442.82980	84	
444.87193	82	
446.90014	78	
450.84042	56	
451.84450	86	
452.81611	46	
453.24077	44	
458.23490	74	
460.20971	72	
468.92639	76	
470.17810	70	
487.32370	62	
488.20261	96	
500.10778	18	
501.17170	80	
501.65934	18	
505.21796	62	
525.22103	92	
529.51490	18	
558.28449	78	
559.65974	22	
585.46790	18	
592.27318	42	
593.30305	42	
601.61225	20	
602.28936	710	1+
602.91710	18	
603.46481	44	
604.34418	86	
608.26495	34	
614.98916	34	
671.31694	78	
672.28485	68	
674.82574	18	
688.30542	100	
697.35867	18	
707.43621	18	
712.19369	18	
712.64228	18	
718.74719	18	
732.38547	56	
733.33714	34	
742.16044	18	
749.35472	132	
750.14332	54	
750.32755	98	
750.36847	102	
750.50780	84	
857.46513	20	
END IONS

###FS:    #m/z: 487.22662 #charge 2+
###MS: 2017
###MSMS: 2018
BEGIN IONS
TITLE=Cmpd 117, +MS2(487.2266), 26.5eV, 17.1min #2018
RTINSECONDS=1026.82
SCANS=2017-2018
PEPMASS=487.22662	248412
CHARGE=2+
195.03280	120	
195.09961	78	
197.09293	82	
205.10219	90	
207.09130	206	
208.07730	1120	
208.14761	142	
208.21598	66	
208.55041	54	
209.10433	78	
209.67881	26	
210.14534	40	
211.21506	46	
212.11688	240	
213.13683	76	
215.13492	82	
215.33484	36	
216.09423	64	
217.10448	98	
217.16577	100	
220.06961	82	
224.87956	36	
225.05609	54	
225.09899	7616	1+
225.16759	82	
225.31179	140	
225.57119	40	
225.97920	26	
226.20464	84	
227.10370	520	1+
227.27404	24	
227.56655	26	
227.73890	36	
228.53649	24	
229.15743	70	
229.20084	56	
230.11531	98	
231.10927	58	
238.41693	24	
240.10530	104	
240.16174	126	
241.08930	106	
241.14295	84	
245.12580	240	
245.17246	74	
249.97252	60	
255.70553	52	
257.13941	1290	1+
257.26135	52	
258.23144	160	
259.06332	40	
265.13972	52	
267.11326	36	
268.11215	146	
269.11849	84	
270.18259	118	
272.14274	74	
273.12233	296	
282.21615	26	
284.17265	66	
285.09252	84	
285.13115	484	1+
285.20043	72	
285.26702	120	
287.46130	40	
290.14393	100	
290.17986	84	
308.14619	216	
308.18173	84	
313.15032	402	1+
313.96617	44	
314.09367	94	
315.10805	56	
324.14891	96	
329.14894	92	
330.17267	48	
331.12359	80	
344.16963	44	
351.86113	32	
354.16293	128	
355.15369	66	
357.18597	92	
359.16785	70	
361.27863	38	
367.13515	90	
368.88617	88	
368.98726	36	
371.87074	24	
372.16770	1196	1+
372.25106	60	
372.89952	38	
374.16499	132	
375.16062	66	
384.14511	90	
386.89312	54	
391.00522	44	
393.85656	88	
398.26549	72	
410.18167	70	
410.83066	72	
413.14433	106	
416.31640	60	
419.18187	130	
425.25171	76	
427.23135	38	
428.17127	122	
428.83998	54	
428.94852	78	
429.17572	58	
431.87816	110	
432.87362	92	
433.75305	22	
443.87583	108	
445.19885	36	
446.20239	50	
446.84909	146	
446.88264	142	
447.33922	22	
449.88677	84	
451.41990	26	
452.85507	100	
459.80221	22	
461.22489	52	
464.86437	94	
469.20029	40	
470.18583	122	
471.18056	68	
473.26938	74	
475.15059	72	
486.34371	92	
486.38657	42	
488.21658	158	
488.32107	106	
504.41486	82	
505.23455	216	
529.51773	30	
540.31369	68	
542.26356	48	
554.22466	46	
560.27916	52	
569.61876	28	
575.23766	100	
585.26744	130	
585.31552	104	
600.27051	126	
601.44095	28	
602.28441	1630	1+
607.94544	94	
638.96105	76	
654.27371	60	
659.33408	56	
705.34390	58	
732.33862	94	
732.39627	68	
745.44628	68	
748.64172	24	
749.35851	182	1+
759.35039	40	
END IONS

###FS:    #m/z: 487.22699 #charge 2+
###MS: 2019
###MSMS: 2020
BEGIN IONS
TITLE=Cmpd 118, +MS2(487.2270), 26.5eV, 17.1min #2020
RTINSECONDS=1027.41
SCANS=2019-2020
PEPMASS=487.22699	259580
CHARGE=2+
197.10189	256	
207.08998	326	
207.12663	106	
207.64876	40	
207.91814	30	
208.07385	1398	1+
210.07315	82	
212.10401	300	
216.10278	126	
217.08034	108	
217.13269	68	
223.01973	94	
224.02631	72	
224.13179	78	
224.64432	52	
224.69205	32	
224.91238	40	
224.95235	30	
225.05409	128	
225.09997	7652	1+
225.44755	62	
227.64312	84	
228.09272	82	
228.60371	34	
229.16425	322	
230.19852	98	
231.10339	76	
240.13079	30	
250.12661	82	
251.13852	72	
251.86523	56	
252.03740	142	
253.03749	76	
255.08473	100	
255.15632	92	
256.13852	58	
256.99231	106	
257.13990	494	
260.15137	132	
264.13977	92	
268.02437	32	
268.11407	82	
268.15790	138	
273.11868	314	
274.94700	104	
284.84860	46	
285.13231	614	1+
285.22620	106	
285.49642	48	
286.26480	70	
289.54551	42	
291.14301	130	
292.18270	82	
295.15264	148	
296.13931	280	1+
302.14930	74	
308.15041	88	
310.11294	76	
310.16098	72	
313.15086	120	
314.14921	104	
318.32378	38	
319.11542	82	
321.14639	80	
326.16061	164	
326.45115	52	
327.14987	82	
327.74797	58	
328.15796	44	
328.62420	68	
330.84485	92	
331.11954	90	
331.18439	102	
336.15215	172	
340.11846	100	
340.18646	90	
344.17423	100	
345.17552	72	
350.89159	56	
354.15710	478	1+
354.94212	58	
355.19998	42	
358.16881	58	
359.21481	68	
361.18298	94	
368.11626	156	
368.89238	122	
369.74124	52	
371.49577	52	
372.16257	1566	1+
372.39464	30	
372.43706	76	
378.16134	40	
386.89681	164	
390.88547	32	
391.19286	94	
392.12247	80	
392.19383	106	
392.82837	72	
393.14271	98	
393.19414	100	
394.17949	96	
398.83189	62	
399.20064	106	
406.90228	36	
410.20490	106	
412.14230	114	
420.17814	66	
427.19289	72	
428.02947	44	
428.18986	104	
428.86709	222	1+
429.14467	80	
431.84543	82	
432.79154	128	
432.83878	94	
432.88426	34	
436.15724	74	
445.21846	54	
446.17996	92	
446.85717	260	
446.92966	98	
450.94665	50	
460.20389	46	
464.86329	60	
469.88198	70	
471.30010	72	
477.17396	34	
486.81986	56	
487.35179	114	
488.16035	54	
488.68177	54	
497.19437	68	
505.23503	112	
505.27561	52	
506.01041	66	
513.55233	122	1+
521.42381	60	
524.22392	82	
525.21527	84	
530.92926	84	
542.26154	58	
566.27894	56	
568.23014	68	
576.21989	80	
585.27692	52	
586.28996	80	
590.16619	52	
592.26682	62	
596.46143	48	
598.29074	50	
602.28822	1488	1+
602.42521	48	
608.96840	154	
616.28761	38	
635.26438	98	
749.35204	402	1+
750.47135	40	
751.49090	58	
843.51968	74	
END IONS

###FS:    #m/z: 487.22624 #charge 2+
###MS: 2021
###MSMS: 2022
BEGIN IONS
TITLE=Cmpd 119, +MS2(487.2262), 26.5eV, 17.1min #2022
RTINSECONDS=1027.99
SCANS=2021-2022
PEPMASS=487.22624	268348
CHARGE=2+
166.72034	18	
167.61666	18	
178.44766	18	
191.43370	18	
207.08872	142	
207.89604	34	
208.07298	1510	1+
209.12668	100	
209.15268	106	
209.30289	20	
212.05489	32	
212.10763	362	1+
212.15180	68	
212.20291	102	
215.95183	18	
217.11129	60	
217.18127	90	
217.53302	20	
221.95894	18	
224.72786	26	
224.82430	38	
224.89342	88	
225.00522	26	
225.09996	4966	1+
225.24162	24	
225.54812	44	
225.62801	18	
225.93776	18	
226.33284	22	
226.66993	34	
226.80499	18	
227.59662	18	
227.87204	22	
229.15425	276	
229.73694	18	
231.20969	24	
237.08315	84	
240.14928	82	
245.44790	18	
246.18469	78	
252.13245	90	
254.32676	18	
255.15825	216	
257.13576	314	1+
257.97899	18	
267.17864	88	
268.09327	48	
269.12453	108	
269.69534	18	
273.12690	48	
283.11121	76	
285.12791	286	
286.15375	78	
286.36382	52	
291.13191	90	
295.11619	54	
300.13264	74	
301.45671	18	
305.16593	100	
309.14272	36	
310.15488	82	
313.26498	30	
314.14930	140	
324.14450	88	
325.17697	18	
330.16289	44	
331.19444	80	
336.14511	38	
336.91146	58	
337.17340	142	
338.28078	82	
340.67104	36	
343.81509	38	
345.18394	96	
354.15935	174	
354.86791	32	
355.18885	84	
368.83145	24	
368.88124	80	
371.60624	38	
372.15659	1036	1+
372.33700	18	
373.20459	56	
373.66009	34	
374.17841	94	
378.86654	180	
392.82943	66	
395.58756	18	
396.91035	88	
407.82022	60	
409.66645	26	
410.17183	150	
410.88470	98	
411.22114	46	
412.84471	82	
424.82512	82	
428.17703	80	
429.23017	94	
432.88314	102	
434.17390	64	
446.17384	28	
446.85072	100	
458.85998	66	
468.84598	60	
470.19262	28	
476.55651	44	
485.20438	100	
486.56330	54	
488.19336	88	
488.31235	120	
491.17744	30	
493.58130	18	
495.07597	18	
503.23782	70	
503.28991	18	
506.23927	68	
506.72347	46	
516.32215	20	
520.89702	18	
535.22283	48	
537.86243	18	
539.56295	18	
542.69671	18	
549.83472	18	
552.49186	60	
555.46482	18	
559.96096	18	
561.29778	36	
568.26244	18	
575.23132	34	
577.41350	18	
581.10452	18	
583.28463	110	
583.48715	18	
584.81021	26	
585.24497	132	
585.54491	28	
602.28678	1244	1+
603.19487	48	
603.33954	42	
603.38486	38	
603.54207	126	
604.35062	80	
606.99256	60	
639.57845	100	
689.81351	18	
732.33470	48	
746.34455	58	
749.35771	190	
751.37365	90	
761.51483	18	
797.80061	18	
806.72615	18	
810.43843	82	
839.10942	18	
884.48843	18	
END IONS

###FS:    #m/z: 487.22644 #charge 2+
###MS: 2023
###MSMS: 2024
BEGIN IONS
TITLE=Cmpd 120, +MS2(487.2264), 26.5eV, 17.1min #2024
RTINSECONDS=1028.56
SCANS=2023-2024
PEPMASS=487.22644	258764
CHARGE=2+
166.38427	94	
195.08504	84	
197.11737	74	
207.08455	114	
207.29203	100	
207.81761	40	
208.07501	868	1+
208.82690	38	
209.12301	68	
209.34086	26	
212.11372	248	
214.13690	62	
216.11026	72	
221.80248	34	
221.91319	90	
224.37101	44	
224.67060	74	
224.74463	38	
224.81829	32	
225.02852	42	
225.09942	9944	1+
225.16459	368	
225.19665	230	1+
225.24745	26	
225.41089	58	
225.53792	54	
228.15605	68	
229.15259	108	
229.25463	94	
233.57345	50	
235.27051	26	
240.14067	106	
241.12306	140	
242.01217	70	
245.12514	106	
252.09142	92	
252.14671	74	
254.13463	70	
255.10878	150	
255.15207	36	
256.08947	82	
257.05274	46	
257.13625	1518	1+
257.19313	224	
257.51936	48	
258.17468	122	
258.97973	32	
260.87202	36	
263.11879	26	
265.84103	36	
267.12096	78	
269.12994	102	
272.13830	84	
273.41458	26	
274.07325	42	
274.17209	72	
276.16348	150	
278.64375	40	
279.05929	58	
281.14232	150	
284.18456	90	
284.93223	54	
285.13419	688	1+
287.11878	70	
290.13913	364	1+
295.82393	36	
296.12725	40	
297.11648	158	
308.15965	82	
313.13875	324	
314.17719	50	
317.10207	110	
321.16813	78	
324.14513	62	
326.16566	172	
327.18831	110	
328.39009	32	
332.11690	62	
336.14103	128	
338.15082	80	
338.61003	34	
342.18515	80	
344.19177	110	
349.16222	120	
354.15040	600	1+
354.28041	100	
355.31798	48	
367.13648	112	
368.88994	90	
369.04510	68	
372.16295	2760	1+
372.26688	38	
372.30435	30	
372.49844	52	
372.80303	40	
377.17521	86	
377.70733	32	
378.85511	96	
383.20706	70	
385.06071	58	
391.19503	84	
391.23963	82	
392.19925	102	
399.19883	112	
401.03161	72	
410.17564	36	
410.85655	72	
411.14532	108	
414.90164	88	
426.16185	66	
428.17130	76	
428.84840	270	
428.90070	146	
432.22394	46	
436.14548	78	
442.20032	80	
444.87781	68	
446.19046	62	
446.26162	38	
446.86124	56	
450.83452	72	
453.16249	82	
459.89420	82	
460.21085	44	
465.88249	56	
467.17596	72	
468.81204	46	
471.18741	138	
475.20330	112	
487.05408	26	
488.21226	54	
517.23619	96	
540.13534	90	
542.24311	52	
545.22799	338	1+
552.20074	66	
552.31750	40	
560.24845	64	
568.28031	60	
575.23950	102	
584.27668	86	
585.25444	112	
586.32210	84	
599.25256	60	
599.96391	26	
601.82278	34	
602.28492	1560	1+
602.41353	66	
604.48618	86	
712.29224	62	
714.30788	34	
715.33478	64	
729.30931	58	
745.43228	74	
749.36709	180	
749.45801	30	
750.48892	64	
753.60152	28	
799.33833	76	
901.56542	80	
END IONS

###FS:    #m/z: 487.22642 #charge 2+
###MS: 2025
###MSMS: 2026
BEGIN IONS
TITLE=Cmpd 121, +MS2(487.2264), 26.5eV, 17.2min #2026
RTINSECONDS=1029.14
SCANS=2025-2026
PEPMASS=487.22642	277854
CHARGE=2+
197.97450	46	
207.07681	1230	1+
207.14904	86	
208.14947	32	
208.22312	104	
209.13275	90	
209.16092	118	
212.09849	46	
216.09662	202	
217.09993	106	
221.11437	64	
224.10776	100	
224.65301	22	
224.85163	32	
224.90232	54	
225.01515	26	
225.05022	30	
225.09998	6792	1+
225.17644	304	
225.35277	72	
225.42515	106	
225.50826	48	
225.56568	54	
225.86300	28	
225.94690	42	
226.48531	52	
227.04254	44	
227.24426	108	
227.56183	32	
227.63847	36	
228.14825	724	1+
229.08664	32	
229.15314	638	1+
230.12153	82	
234.79757	22	
236.46422	110	
237.09854	76	
237.59269	40	
238.07830	88	
240.64591	64	
245.16444	56	
247.11197	68	
248.12189	80	
250.16362	112	
253.01434	100	
253.09918	34	
255.11490	88	
256.13136	54	
257.14358	502	1+
257.22064	64	
257.42348	46	
257.50902	22	
269.61142	28	
270.11906	124	
270.15621	34	
273.04354	56	
273.31783	46	
275.09062	28	
280.06878	72	
281.13824	84	
285.12967	378	
285.20352	88	
288.13981	120	
290.74332	36	
295.12149	96	
297.14455	62	
308.14322	270	
308.19200	78	
312.74019	28	
313.12264	260	
313.15154	164	
315.17438	82	
317.67670	26	
325.15877	320	1+
326.20001	84	
331.12903	76	
336.13920	162	
338.14993	42	
339.34569	86	
345.17843	46	
348.19024	50	
354.41663	48	
354.57546	78	
359.16228	176	
368.94731	28	
372.01219	58	
372.16908	868	1+
374.17344	80	
378.88691	68	
381.52872	28	
382.02577	50	
382.12950	22	
383.73738	32	
387.90442	80	
391.21144	44	
395.43678	40	
400.21844	62	
410.12887	100	
410.84301	102	
410.92068	68	
412.84481	92	
415.85475	60	
421.90237	98	
424.87735	46	
426.22324	56	
427.00040	38	
427.79120	74	
428.18121	60	
428.85182	122	
429.01861	28	
429.17729	58	
432.83447	94	
441.27702	36	
445.19314	68	
445.81782	102	
446.20219	78	
446.83949	30	
447.63112	24	
447.95519	60	
450.76153	24	
450.87234	106	
464.90387	68	
470.21826	82	
471.20477	96	
481.18361	28	
486.36459	32	
499.22234	146	
505.23940	76	
512.23342	86	
516.20288	114	
516.25080	84	
518.30551	70	
523.48893	44	
526.22684	68	
537.19133	36	
542.25348	38	
544.22736	304	1+
557.22996	50	
558.25960	62	
565.15518	110	
567.24965	48	
568.22598	74	
585.27920	74	
585.32415	122	
596.35964	72	
600.01089	42	
601.40746	52	
602.29119	1146	1+
602.69515	24	
603.70944	38	
612.10223	34	
641.15615	110	
644.30341	48	
644.35877	52	
695.34281	62	
706.30587	352	1+
749.36971	74	
749.56320	28	
750.33180	128	
750.38915	40	
END IONS

###FS:    #m/z: 487.22570 #charge 2+
###MS: 2027
###MSMS: 2028
BEGIN IONS
TITLE=Cmpd 122, +MS2(487.2257), 26.5eV, 17.2min #2028
RTINSECONDS=1029.71
SCANS=2027-2028
PEPMASS=487.22570	292694
CHARGE=2+
177.04729	18	
207.08953	154	
208.07249	1210	1+
208.12107	82	
208.25794	86	
209.09930	296	1+
209.17639	72	
211.93713	40	
212.10705	114	
213.08227	76	
213.16310	118	
214.12617	62	
216.10287	126	
217.08090	110	
217.13542	52	
223.12223	80	
224.76313	24	
224.85360	24	
225.00730	20	
225.10024	5560	1+
225.18812	106	
225.26062	22	
225.34042	36	
225.42328	54	
225.52921	84	
225.74328	38	
225.77793	22	
225.80555	26	
225.91107	64	
226.16910	48	
226.55008	22	
226.94141	44	
227.02645	76	
227.16379	72	
227.72144	24	
228.39967	20	
229.16053	108	
229.21391	70	
230.11164	108	
231.10841	212	
232.01717	22	
234.10791	20	
240.10828	250	
241.54287	32	
242.11562	80	
242.26972	30	
245.08693	72	
245.12694	82	
248.15809	90	
249.13229	72	
253.09778	74	
255.14291	78	
257.13824	632	1+
259.22898	18	
269.62635	20	
271.12165	50	
273.03938	90	
274.04310	142	
275.12292	150	
277.11577	18	
281.26019	22	
283.50364	74	
284.97391	52	
285.13446	432	1+
285.17203	52	
291.13213	78	
293.16675	52	
302.19508	72	
306.11063	72	
307.06410	72	
307.81803	46	
309.12649	142	
312.15111	106	
313.14443	38	
319.01797	102	
320.28493	20	
326.17744	62	
330.12927	74	
336.14473	82	
337.81862	80	
338.22819	106	
342.15793	104	
343.89491	22	
354.15737	136	
356.15916	100	
357.90539	80	
358.63258	24	
360.18219	186	
368.88901	54	
371.95201	20	
372.16508	1850	1+
372.28066	116	
372.35149	46	
372.92780	24	
373.39943	30	
374.23861	48	
383.15484	176	
384.14987	84	
385.13785	66	
386.20056	76	
405.20284	78	
406.85152	22	
410.16916	80	
410.84786	184	
419.44793	26	
421.18876	110	
424.02694	22	
425.16551	132	
428.17466	64	
428.28080	48	
428.85462	334	
429.17102	86	
432.89575	58	
433.09110	26	
435.62665	46	
441.86401	48	
444.20022	90	
446.36274	84	
447.86849	46	
448.86697	64	
451.01239	78	
461.20882	106	
464.86561	50	
469.59256	20	
469.91698	18	
470.73065	84	
471.18210	38	
472.18556	92	
486.13060	38	
486.35055	130	
487.82510	30	
505.23002	118	
516.20861	110	
524.12589	56	
525.24602	64	
540.90577	18	
546.85848	18	
559.28289	80	
560.25353	76	
571.35281	18	
578.54658	20	
579.38397	44	
584.26172	72	
593.29133	100	
601.49297	22	
602.28841	1048	1+
602.39656	104	
603.40084	22	
607.07682	24	
687.93709	46	
728.28956	50	
732.33193	84	
749.35119	80	
749.40699	88	
750.38017	152	
751.79083	56	
844.46672	104	
END IONS

###FS:    #m/z: 487.22645 #charge 2+
###MS: 2029
###MSMS: 2030
BEGIN IONS
TITLE=Cmpd 123, +MS2(487.2265), 26.5eV, 17.2min #2030
RTINSECONDS=1030.28
SCANS=2029-2030
PEPMASS=487.22645	290544
CHARGE=2+
195.08803	94	
204.94038	70	
206.94262	32	
207.08747	326	
208.07866	308	
208.11700	266	
208.22345	104	
209.10638	126	
212.10762	334	1+
213.13181	82	
216.09605	146	
217.08365	114	
217.12619	88	
217.16514	94	
223.11145	84	
224.15040	46	
224.78021	56	
224.86849	48	
224.90011	70	
225.09980	7162	1+
225.18082	162	
225.20670	134	
225.34080	62	
225.39041	112	
225.45036	114	
225.52108	76	
225.63794	32	
225.82528	38	
225.98229	54	
226.29131	34	
227.73040	46	
228.49095	60	
228.62703	96	
229.15357	122	
229.25582	40	
233.58147	60	
235.02836	72	
240.09129	40	
240.12086	100	
252.12915	124	
253.13807	84	
256.12326	64	
257.14253	630	1+
262.19250	74	
267.10416	72	
268.11895	160	
270.09662	84	
273.11753	276	
274.12078	114	
278.11823	66	
279.08237	96	
283.29267	94	
284.18144	90	
284.43549	36	
284.92888	50	
285.12861	278	
286.13158	322	
290.15166	54	
290.62593	38	
295.14024	158	
297.12144	98	
300.99726	74	
308.14197	166	
309.89906	78	
313.13097	152	
313.18696	108	
314.13480	96	
314.17297	90	
314.85132	96	
323.22837	72	
323.78729	38	
326.15290	106	
327.16872	94	
327.99619	124	
336.14903	88	
338.13676	138	
342.15462	68	
343.13917	54	
345.16445	36	
347.91236	98	
349.11828	80	
350.92641	64	
354.15512	430	1+
354.20023	62	
354.36392	106	
354.98135	32	
357.20612	136	
359.16421	88	
360.16068	62	
367.12327	102	
368.88339	114	
369.14535	36	
370.00922	44	
371.24837	32	
372.16710	1728	1+
372.24650	72	
372.29206	34	
372.66189	36	
373.24111	150	
379.07113	64	
384.15348	74	
385.12356	58	
385.84946	92	
386.88291	82	
387.89961	102	
388.98307	70	
391.20912	142	
392.83567	54	
396.87888	66	
408.23184	78	
410.19361	56	
417.19520	78	
424.82433	168	
424.89045	64	
426.15841	68	
428.17299	88	
428.87278	64	
429.25399	54	
429.85661	82	
433.22774	68	
437.28181	34	
442.90828	56	
445.30478	56	
446.18328	68	
446.86824	348	
447.64226	34	
449.52191	192	1+
450.86287	74	
464.20633	74	
469.31955	68	
472.22116	40	
481.16944	114	
486.35751	58	
488.07122	32	
488.20090	288	1+
505.22883	228	
506.29624	40	
507.24503	90	
520.44268	70	
521.21977	56	
523.20807	118	
540.28266	44	
542.24164	114	
569.15111	56	
575.25368	94	
584.26825	82	
584.34406	90	
584.43919	104	
585.26549	122	
601.88486	32	
602.28718	1236	1+
604.33722	54	
608.75236	38	
689.32969	86	
705.34845	30	
731.32641	100	
733.31652	98	
741.45859	54	
749.34138	400	1+
END IONS

###FS:    #m/z: 443.71320 #charge 2+
###MS: 2029
###MSMS: 2031
BEGIN IONS
TITLE=Cmpd 124, +MS2(443.7132), 24.7eV, 17.2min #2031
RTINSECONDS=1030.35
SCANS=2029,2031
PEPMASS=443.71320	53062
CHARGE=2+
210.16120	138	
211.83597	36	
212.12100	618	1+
213.08146	120	
216.10907	62	
216.75906	90	
217.13440	112	
218.00654	102	
222.12363	102	
223.11054	90	
225.07247	146	
228.10455	70	
231.10019	90	
234.62210	48	
239.12719	192	
239.16565	98	
240.11477	322	1+
242.15170	104	
243.98100	98	
248.24564	112	
252.07513	132	
252.11104	74	
253.16891	92	
257.14188	2862	1+
257.68420	78	
258.23187	38	
262.08656	54	
263.13272	98	
269.11286	38	
270.08778	102	
271.16884	76	
273.13134	92	
276.10189	50	
284.14168	92	
285.00769	78	
285.13165	1648	1+
287.00400	52	
288.11058	118	
290.16978	110	
290.44411	36	
296.13742	64	
299.06312	40	
300.12741	64	
310.10732	42	
311.16743	98	
313.14020	96	
314.12435	46	
314.15776	74	
317.72371	42	
318.11815	98	
323.14912	122	
324.22630	74	
324.98733	82	
326.00163	128	
328.97258	64	
329.19563	94	
332.20466	88	
332.54304	36	
335.01895	52	
337.18193	56	
341.02943	48	
342.15262	82	
345.98007	84	
347.85249	62	
349.21125	118	
353.89020	94	
354.89354	104	
357.18104	200	
358.28371	82	
359.02900	172	
359.09978	56	
364.17877	40	
364.95624	98	
365.88877	116	
367.08094	72	
367.12503	104	
368.19941	78	
371.06222	58	
373.38133	70	
374.16824	86	
374.27929	116	
378.15624	66	
379.83789	94	
381.18947	58	
383.15279	72	
383.90181	94	
391.19256	68	
394.83707	44	
396.81613	88	
397.86212	82	
400.20881	306	1+
406.85358	96	
407.82109	130	
408.90816	110	
410.20939	84	
411.22663	98	
414.85602	108	
418.26423	64	
424.89965	54	
425.17092	66	
425.83122	82	
426.88801	152	
427.12770	94	
427.87106	122	
430.89816	92	
432.81307	68	
441.28788	52	
442.28766	42	
443.20473	52	
443.24497	88	
444.17252	98	
444.37750	76	
446.22000	140	
449.24052	76	
450.24769	52	
468.25509	108	
479.24652	36	
485.29058	96	
488.19340	68	
491.78625	62	
495.28176	56	
497.33850	102	
505.22882	88	
512.18936	48	
513.33119	50	
534.23915	218	1+
543.26691	64	
555.35904	92	
558.29156	80	
559.28295	84	
569.06368	44	
569.17708	46	
573.26411	76	
574.25654	84	
585.25990	156	
597.26411	76	
602.28692	654	1+
603.34924	60	
619.23690	106	
627.35197	60	
644.37039	48	
661.39275	90	
664.45436	46	
667.34637	36	
686.33400	72	
687.34823	64	
697.45518	48	
712.30482	118	
749.38167	72	
750.36051	76	
757.40311	112	
757.47564	78	
757.57788	106	
758.37524	74	
758.44232	116	
760.40738	84	
763.34374	42	
END IONS

###FS:    #m/z: 478.24360 #charge 2+
###MS: 2029
###MSMS: 2032
BEGIN IONS
TITLE=Cmpd 125, +MS2(478.2436), 26.1eV, 17.2min #2032
RTINSECONDS=1030.41
SCANS=2029,2032
PEPMASS=478.24360	158084
CHARGE=2+
199.06596	164	
216.09860	634	1+
217.08535	106	
220.10367	122	
221.09810	68	
226.04545	90	
226.11908	182	
227.03135	108	
227.12010	98	
227.15641	96	
228.09630	114	
228.63630	72	
229.12417	230	
230.11500	100	
233.88691	74	
237.13140	436	
238.26792	74	
240.13467	632	
241.11241	126	
241.15553	132	
244.12903	202	
245.16936	94	
254.10971	114	
255.04842	68	
255.14661	1324	1+
255.48363	96	
258.10167	82	
258.14767	284	
259.16543	76	
265.13155	88	
265.89581	74	
266.98173	84	
268.13282	124	
268.18418	82	
269.12747	80	
272.12531	100	
273.12976	74	
273.17330	96	
274.09801	86	
276.10701	130	
280.99336	134	
281.12189	118	
285.00113	88	
285.20347	68	
286.13552	100	
293.13467	74	
294.17845	72	
294.92594	82	
299.00793	80	
299.06810	82	
300.13051	102	
309.11757	144	
312.19324	76	
317.13956	134	
324.22177	126	
326.17591	96	
327.12928	218	
328.16630	190	
329.21683	66	
331.18534	86	
338.13630	88	
339.03407	76	
339.18930	70	
340.07140	110	
340.17817	100	
340.22821	72	
344.17132	82	
345.13876	142	
345.18985	118	
354.17479	70	
355.05928	76	
355.16803	148	
357.20999	66	
357.90603	86	
362.17591	74	
363.02163	82	
368.23070	136	
368.89998	74	
369.79764	76	
371.19355	102	
373.18218	100	
378.21323	98	
383.15155	96	
383.26026	78	
385.19273	176	
386.85048	82	
400.20127	94	
402.19063	66	
405.20831	126	
406.00844	78	
410.79304	82	
411.24542	66	
413.19386	194	
415.20747	76	
415.40472	108	
417.74191	74	
417.80106	70	
424.83245	68	
427.22992	100	
430.80350	124	
431.84651	92	
432.81380	72	
434.81918	66	
436.86076	68	
438.19438	100	
440.85766	108	
442.19914	170	
442.87511	70	
443.82426	74	
444.19509	84	
445.30756	82	
449.23555	74	
450.89882	86	
455.24326	86	
457.94984	78	
458.87626	88	
460.19996	534	1+
460.74694	106	
460.85946	96	
462.22956	96	
473.22946	84	
478.88546	166	
480.84024	102	
483.25031	546	
483.63835	78	
484.28884	112	
486.26854	84	
495.83119	158	
496.82549	86	
497.96215	94	
513.21698	78	
525.22717	122	
532.17683	74	
532.24344	90	
545.28618	94	
545.33601	82	
557.36113	66	
567.30841	92	
573.28217	298	1+
573.58980	72	
585.77761	66	
588.25526	372	1+
588.37442	84	
590.25624	72	
611.35283	128	
630.34317	92	
645.40946	66	
673.37249	136	
701.38754	66	
702.34898	70	
730.35494	96	
740.40091	70	
791.50699	72	
810.42284	76	
827.42032	194	1+
871.39198	70	
911.53791	492	1+
END IONS

###FS:    #m/z: 487.22657 #charge 2+
###MS: 2033
###MSMS: 2034
BEGIN IONS
TITLE=Cmpd 126, +MS2(487.2266), 26.5eV, 17.2min #2034
RTINSECONDS=1031.12
SCANS=2033-2034
PEPMASS=487.22657	300384
CHARGE=2+
164.06517	70	
196.97120	136	
207.09023	274	
207.18558	84	
208.07480	912	
208.13078	78	
208.14853	100	
208.29091	110	
208.36424	92	
209.09673	192	
212.06348	50	
212.11683	106	
216.09142	190	1+
217.14941	72	
218.11097	96	
223.10736	78	
224.76033	44	
224.94961	78	
225.03314	74	
225.10085	10944	1+
225.26401	70	
225.40719	42	
225.73343	44	
225.90112	74	
226.94407	74	
227.14139	72	
228.09682	66	
229.15162	192	
230.11058	70	
240.11300	142	
240.13791	108	
241.08919	96	
242.15837	82	
242.19724	80	
245.13335	170	
248.57282	68	
249.09362	100	
250.11995	82	
251.14498	74	
255.10550	70	
255.15406	62	
256.08823	110	
257.13885	654	
257.22363	90	
260.19486	84	
263.18346	68	
267.13044	82	
267.47128	68	
268.12632	66	
269.17430	102	
269.86851	72	
272.15937	98	
273.11988	218	1+
283.11563	126	
285.13510	660	1+
290.16579	42	
291.11958	132	
292.15134	94	
295.12601	106	
295.16602	96	
304.19784	76	
305.15651	208	
306.79702	42	
308.15456	156	
309.12980	62	
309.16154	74	
310.16793	134	
313.15646	130	
314.08922	114	
314.13508	78	
315.13719	84	
319.13988	50	
320.14331	94	
331.16989	82	
336.13703	236	1+
340.17181	62	
341.12158	112	
344.16919	144	
350.87158	64	
354.15882	482	1+
354.28522	40	
356.19553	98	
357.13664	54	
359.17145	130	
360.18447	98	
365.85735	104	
366.12533	120	
366.16197	88	
368.89703	122	
369.02426	80	
369.18190	72	
372.16563	1882	1+
372.27701	76	
372.33038	104	
372.88354	94	
373.33040	64	
373.74283	58	
374.16897	170	
374.29588	62	
375.16752	90	
378.87620	76	
381.84273	44	
385.13955	90	
386.89750	102	
391.18939	292	
393.20475	124	
394.10083	88	
395.94327	50	
396.88556	62	
397.83251	102	
405.30435	84	
407.86008	62	
409.18711	74	
411.14018	112	
414.91286	66	
428.17383	470	1+
428.84569	76	
429.06500	62	
429.90733	64	
431.26241	76	
431.86954	70	
439.21295	84	
440.88600	54	
445.20394	178	
446.86599	224	
447.85600	90	
449.36007	256	1+
449.80811	88	
452.81970	68	
453.18365	82	
460.70035	104	
469.24601	112	
470.19596	84	
474.54037	74	
483.88750	88	
486.33232	54	
486.37990	64	
486.43287	88	
487.26697	74	
487.39574	58	
488.21265	188	
496.33443	72	
505.24154	202	
521.23170	68	
551.23327	48	
563.58917	74	
567.24962	72	
575.26469	100	
593.28446	46	
602.28532	1166	1+
602.55357	98	
603.36493	84	
605.29917	64	
612.25734	74	
658.83730	46	
688.32294	44	
691.33091	74	
749.35884	508	1+
750.44534	74	
750.69729	48	
809.41373	42	
940.47845	142	1+
END IONS

###FS:    #m/z: 487.22665 #charge 2+
###MS: 2035
###MSMS: 2036
BEGIN IONS
TITLE=Cmpd 127, +MS2(487.2266), 26.5eV, 17.2min #2036
RTINSECONDS=1031.7
SCANS=2035-2036
PEPMASS=487.22665	304982
CHARGE=2+
172.29809	20	
187.44012	180	
201.09449	90	
207.08854	298	
207.64218	38	
208.07439	1368	
208.85468	26	
209.01922	36	
209.09500	78	
210.51146	34	
211.03602	38	
212.09900	42	
212.15600	80	
212.18857	96	
212.58657	20	
213.08320	80	
216.09523	120	
216.24136	18	
217.13166	100	
224.13163	18	
224.66837	32	
224.73925	24	
224.81828	20	
224.87061	42	
224.95382	44	
224.98302	54	
225.09930	9224	1+
225.26628	74	
225.31410	42	
225.35200	108	
225.48927	52	
225.77113	42	
225.84323	24	
226.16311	74	
226.51838	48	
227.12835	82	
227.57197	56	
227.97711	18	
228.10401	118	
228.25853	24	
228.47480	24	
229.14957	196	1+
229.16114	84	
229.26998	32	
229.56584	18	
230.32849	22	
230.75522	22	
234.11672	96	
238.08944	128	
239.05918	120	
240.10608	94	
241.11097	90	
241.14796	82	
242.14748	118	
243.14096	272	1+
255.10787	136	
255.15217	102	
257.14151	830	1+
257.22885	88	
260.20034	36	
273.12521	174	
283.60493	104	
285.13303	514	1+
285.21431	84	
290.13429	212	1+
292.94602	18	
294.63841	20	
294.75767	24	
295.14071	158	
298.10239	102	
298.36432	18	
308.15381	406	1+
308.20523	74	
312.82339	52	
313.13446	368	1+
314.26715	30	
314.86879	112	
321.51769	40	
323.12534	128	
324.14017	76	
326.16385	96	
326.80289	102	
335.26050	82	
336.14514	180	
341.23174	34	
341.35951	66	
344.47741	30	
344.70113	84	
349.13863	86	
354.15259	318	
354.21559	74	
357.16692	100	
368.87611	86	
369.21766	60	
371.42306	28	
371.85985	50	
372.16649	1368	1+
372.63057	44	
373.04905	22	
374.00872	28	
374.18505	86	
374.23881	56	
376.27688	26	
384.16216	28	
384.26854	32	
385.15783	84	
391.20361	48	
392.19423	82	
396.88827	142	
397.11479	64	
408.85979	66	
410.18156	84	
411.16469	158	
411.80144	36	
428.18159	136	
428.85361	86	
429.15413	92	
429.48086	44	
429.58430	70	
431.26927	152	
432.92232	82	
435.16506	62	
440.81491	94	
443.78614	18	
444.25749	74	
444.93072	50	
446.17446	46	
446.86139	352	
447.55589	18	
450.37050	110	
463.20178	80	
463.26334	18	
464.86526	50	
464.93731	98	
469.07203	36	
469.50981	24	
471.17505	80	
471.29620	44	
480.28234	28	
486.35119	114	
487.21932	66	
488.20636	190	
488.32186	102	
488.84370	96	
505.23793	250	
505.49880	20	
522.23382	82	
558.25286	82	
567.27223	74	
575.23198	118	
585.27991	284	1+
585.47948	60	
601.34834	28	
602.28937	1502	1+
603.36008	172	
607.79506	40	
699.34223	62	
733.37356	58	
746.35148	32	
749.35419	296	1+
749.62067	38	
750.35634	210	1+
754.66757	36	
END IONS

###FS:    #m/z: 319.14930 #charge 3+
###MS: 2037
###MSMS: 2038
BEGIN IONS
TITLE=Cmpd 128, +MS2(319.1493), 23.0eV, 17.2min #2038
RTINSECONDS=1032.32
SCANS=2037-2038
PEPMASS=319.14930	42368
CHARGE=3+
207.08891	108	
208.07099	104	
208.10564	44	
211.10098	62	
212.12220	50	
221.13854	76	
222.06564	80	
225.10252	1068	1+
225.15795	68	
225.18668	104	
225.78918	76	
226.15252	104	
228.12185	68	
230.11557	90	
233.13685	36	
237.08987	116	
237.13075	146	
238.07811	96	
239.06545	98	
241.07405	66	
241.11462	58	
245.15658	58	
245.88873	66	
247.59118	136	
251.17523	138	
254.72914	58	
254.91002	72	
255.11560	108	
256.10613	130	
256.15125	112	
257.07279	82	
257.13751	212	
257.17470	114	
259.00453	100	
263.10997	218	
267.12307	92	
272.13296	110	
273.11774	230	
273.16328	128	
277.09006	74	
277.18597	80	
279.09868	106	
285.12950	154	
286.10598	64	
286.89286	58	
290.15796	66	
290.80240	40	
290.89130	76	
290.92337	68	
291.14697	184	
292.92726	56	
296.14090	152	
297.09597	56	
300.12803	70	
301.16710	40	
308.91112	106	
309.09476	40	
310.15034	72	
311.12138	94	
313.16125	86	
315.12620	50	
316.12275	484	
318.11215	86	
318.19312	212	
319.23267	64	
321.01449	60	
324.14473	140	
326.16833	62	
326.22399	98	
327.20646	82	
332.06937	100	
336.15455	100	
336.90549	72	
344.15122	94	
354.11606	98	
354.89134	60	
363.11293	104	
372.08823	42	
372.16624	102	
373.17312	138	
373.23895	78	
374.10362	74	
398.86817	48	
410.18731	86	
437.19939	62	
445.25405	50	
470.19641	52	
483.23987	84	
487.22582	64	
487.28993	86	
507.23319	68	
540.24575	104	
551.20109	62	
567.24212	96	
END IONS

###FS:    #m/z: 487.22572 #charge 1+
###MS: 2039
###MSMS: 2040
BEGIN IONS
TITLE=Cmpd 129, +MS2(487.2257), 26.5eV, 17.2min #2040
RTINSECONDS=1032.93
SCANS=2039-2040
PEPMASS=487.22572	317110
CHARGE=1+
149.88965	18	
157.58925	18	
186.18743	18	
203.87730	18	
207.08978	218	
207.45109	18	
208.07552	980	1+
208.12941	68	
208.20808	58	
210.27525	118	
212.11543	156	
212.37393	62	
213.11276	124	
216.10280	90	
217.09489	92	
224.44232	18	
224.69023	18	
224.79679	36	
224.84180	20	
225.02316	34	
225.09934	7152	1+
225.21480	40	
225.24963	136	
225.35629	24	
225.40768	46	
225.47663	28	
225.82841	38	
225.87737	36	
226.20086	88	
226.82800	74	
227.35148	44	
227.57089	24	
228.09593	120	
229.14789	36	
232.07328	18	
240.14442	96	
244.14539	38	
244.94981	40	
245.07804	76	
245.13151	162	
248.12205	52	
250.70891	18	
251.19177	118	
252.13085	28	
255.09793	26	
255.14686	122	
256.11498	100	
257.14288	732	1+
260.05411	18	
261.71453	20	
268.14047	104	
269.11402	44	
273.11112	192	
278.48558	64	
283.15856	88	
284.60377	28	
284.95773	28	
285.13330	272	
290.14333	76	
291.13325	72	
293.12225	112	
295.11633	198	
296.12255	114	
299.79006	122	
300.12639	114	
301.66107	132	
304.15678	88	
306.04720	124	
308.14040	62	
308.18176	106	
310.13095	28	
312.92697	64	
313.14413	396	1+
313.31614	18	
314.99173	18	
315.12672	62	
324.14085	164	
324.83615	18	
325.16864	122	
327.26329	94	
330.13105	92	
331.11827	90	
338.14175	54	
342.14007	144	
342.37007	18	
343.16689	54	
344.18401	58	
344.94135	60	
348.70129	122	
348.89242	18	
350.90681	52	
351.17215	136	
352.97471	84	
353.44416	38	
354.17151	170	
354.24950	18	
354.94111	32	
355.17394	66	
356.14977	80	
362.06678	18	
367.12668	76	
368.87971	60	
370.16650	58	
372.03813	20	
372.16393	1412	1+
372.28099	60	
372.32236	80	
372.45781	68	
374.20421	46	
375.42190	40	
375.67412	56	
385.63851	18	
388.40755	18	
391.18040	104	
391.56314	20	
392.82310	80	
398.76430	18	
401.22237	82	
404.77940	76	
410.17693	170	
410.83781	104	
418.97235	18	
419.69293	18	
424.80375	68	
425.93736	28	
427.18734	86	
428.16094	90	
428.24930	22	
428.85348	344	
439.85085	96	
443.87467	18	
445.49720	18	
446.85336	368	1+
450.87867	46	
452.16207	18	
453.14539	22	
453.60863	48	
455.39538	18	
462.65877	18	
464.89944	68	
467.12612	18	
470.21793	90	
475.33478	18	
483.00750	84	
488.20805	138	
489.26228	86	
489.31374	72	
490.25021	76	
END IONS

###FS:    #m/z: 487.22596 #charge 2+
###MS: 2041
###MSMS: 2042
BEGIN IONS
TITLE=Cmpd 130, +MS2(487.2260), 26.5eV, 17.2min #2042
RTINSECONDS=1033.52
SCANS=2041-2042
PEPMASS=487.22596	327062
CHARGE=2+
148.40758	110	
207.09071	346	
207.15271	86	
208.07033	1660	1+
212.10784	340	
212.16100	88	
214.09004	40	
216.09512	240	
224.17831	94	
224.72325	68	
224.81122	84	
224.87688	60	
224.97176	40	
225.09940	10816	1+
225.22516	82	
225.25933	38	
225.32163	64	
226.00747	98	
226.17247	132	
227.71533	52	
228.10755	126	
229.15474	376	
229.25163	38	
230.10418	86	
231.09244	104	
240.10569	66	
240.13564	334	1+
243.85855	50	
244.13226	102	
245.13113	80	
245.16345	46	
255.11874	150	
256.71869	54	
257.13915	314	
257.17103	192	
258.08850	96	
258.14698	156	
266.02506	42	
266.14510	98	
266.96368	48	
267.11902	218	
268.49008	46	
270.14458	46	
272.13221	100	
273.12856	94	
273.20823	60	
278.07882	78	
278.11276	76	
281.09425	104	
285.13380	944	1+
285.17379	130	
290.15088	112	
290.91827	80	
291.13381	60	
292.12351	64	
295.12525	96	
296.13911	86	
296.21356	58	
296.35008	42	
297.13588	40	
301.63859	134	
303.16413	88	
308.15180	290	1+
313.12023	40	
313.15454	192	
313.47411	64	
314.08785	86	
314.12619	48	
314.16207	74	
324.13975	66	
326.15775	76	
328.17162	80	
329.18030	112	
331.11457	62	
338.10308	102	
342.13152	64	
342.17677	86	
342.93463	84	
350.87586	84	
354.15537	542	1+
354.19597	102	
368.88271	146	
369.15236	96	
371.70823	46	
371.92275	38	
372.16304	2558	1+
373.22405	104	
373.26546	90	
375.18126	78	
384.14954	88	
387.17831	80	
387.21372	88	
391.18859	276	1+
392.90313	64	
400.21770	82	
401.18148	76	
410.16370	96	
411.21986	56	
414.23939	76	
420.31713	76	
422.89417	70	
425.37760	96	
427.68124	38	
427.92494	36	
428.17019	204	
428.26954	88	
428.86234	198	
429.17250	166	
429.85605	82	
430.23794	36	
432.87972	76	
435.98308	40	
442.23199	62	
445.20702	156	
446.21078	56	
446.86949	226	
447.18938	120	
447.86159	174	
448.69101	112	
450.91141	72	
452.17769	56	
453.17356	60	
458.36563	82	
461.25789	88	
462.44401	134	
468.95006	88	
469.70685	102	
470.21405	92	
471.28952	64	
485.93224	78	
486.24573	84	
486.36138	80	
488.20734	246	
504.47986	40	
505.23641	216	
506.28671	42	
507.20484	56	
523.23666	112	
524.22375	80	
540.25264	100	
541.56045	122	
542.22721	72	
557.22877	86	
558.22126	64	
558.30450	58	
568.22421	84	
584.32482	46	
585.25524	104	1+
585.41702	58	
602.28845	1834	1+
602.35467	296	1+
602.46340	106	
615.08786	118	
628.23487	174	
643.45097	136	
713.32925	54	
732.34047	80	
732.48561	56	
746.36491	76	
749.35605	530	1+
749.44360	108	
749.51080	68	
END IONS

###FS:    #m/z: 443.71381 #charge 2+
###MS: 2041
###MSMS: 2043
BEGIN IONS
TITLE=Cmpd 131, +MS2(443.7138), 24.7eV, 17.2min #2043
RTINSECONDS=1033.58
SCANS=2041,2043
PEPMASS=443.71381	54676
CHARGE=2+
212.12144	496	
213.09787	182	
213.15181	110	
214.13107	72	
215.93076	30	
216.11819	142	
222.92309	80	
225.02931	72	
225.17840	68	
226.14085	88	
236.06556	72	
240.11981	378	1+
241.04116	48	
244.14070	68	
245.12325	84	
247.17057	100	
248.12502	74	
251.07518	114	
253.05060	42	
254.35792	26	
255.16886	94	
256.10702	196	
256.42313	30	
256.69932	46	
256.84496	44	
256.95468	34	
257.14081	2090	1+
257.24125	104	
257.35938	28	
257.65503	34	
262.17983	52	
263.10752	36	
268.10743	96	
268.18307	44	
269.12612	332	
272.94499	50	
273.13998	76	
274.34253	38	
284.76491	50	
285.13121	1020	1+
289.71359	38	
290.97161	106	
295.76727	74	
297.15289	142	
300.05492	84	
305.68855	118	
313.15094	252	
314.15290	106	
315.18773	72	
322.19009	104	
328.71436	74	
330.06894	62	
333.15785	80	
337.18190	80	
338.17022	60	
340.15781	66	
343.00255	102	
344.79306	88	
346.16981	86	
347.84506	48	
352.91184	66	
354.89170	84	
355.19502	44	
356.15295	86	
357.18409	134	
359.03113	30	
364.07349	130	
364.19583	68	
367.12184	94	
367.82335	42	
368.88823	70	
369.17691	104	
369.88783	102	
371.22351	124	
373.18827	94	
374.16735	156	
376.13140	102	
380.13934	92	
380.19756	50	
380.89867	40	
383.19352	76	
386.88790	70	
387.88556	52	
391.19079	70	
394.15757	80	
397.21388	110	
397.83769	78	
398.83176	112	
398.90517	96	
401.20231	120	
401.30044	74	
402.20135	78	
404.89667	126	
409.20001	54	
411.14151	50	
412.14783	112	
415.86084	68	
425.81878	28	
426.24478	56	
426.86750	78	
439.28359	74	
442.88627	56	
443.25589	102	
446.19955	42	
451.21820	26	
451.82800	40	
460.88923	50	
460.93160	44	
462.84059	74	
463.21392	64	
463.27894	68	
471.16582	50	
483.26851	50	
497.26976	94	
498.23716	84	
499.24404	100	
500.31881	94	
505.23559	74	
516.21440	34	
519.16599	32	
527.25019	70	
540.27484	92	
541.29208	68	
555.32959	70	
557.30422	62	
559.26016	52	
565.43723	44	
568.21622	28	
568.35757	78	
569.25601	292	1+
574.27309	68	
577.67774	90	
584.27584	60	
587.14396	30	
601.56721	26	
602.29071	622	1+
603.41263	78	
606.91154	32	
611.26901	46	
628.38062	70	
644.29153	30	
668.31407	64	
681.45172	82	
739.34367	64	
740.39358	62	
749.32288	70	
749.38282	74	
750.37261	54	
755.39818	74	
755.52045	88	
757.37725	354	
758.38462	26	
779.29931	54	
END IONS

###FS:    #m/z: 336.65707 #charge 2+
###MS: 2044
###MSMS: 2045
BEGIN IONS
TITLE=Cmpd 132, +MS2(336.6571), 23.0eV, 17.2min #2045
RTINSECONDS=1034.25
SCANS=2044-2045
PEPMASS=336.65707	108156
CHARGE=2+
204.12182	134	
206.16389	104	
208.07685	180	
208.12637	186	
210.01873	100	
212.12574	132	
213.08765	276	
213.12592	334	1+
220.11725	250	
222.13483	136	
224.37447	42	
225.05336	62	
225.09891	2092	1+
225.17860	84	
226.16901	132	
227.12847	70	
230.11477	184	
230.16679	72	
231.11256	82	
231.14879	90	
232.26398	40	
233.10353	72	
234.15538	86	
235.09272	98	
235.14905	94	
237.02936	80	
238.13054	84	
245.12246	100	
245.16053	52	
248.12094	242	
251.40302	104	
253.09254	56	
255.07750	54	
255.92417	32	
256.59278	142	
257.13773	562	1+
258.94224	110	
260.11630	1066	1+
261.16110	124	
262.15376	42	
264.13208	54	
266.12828	406	1+
270.19102	92	
272.88360	58	
272.97824	40	
274.06829	102	
274.87414	92	
277.78409	46	
277.81946	32	
278.12471	1068	1+
278.19082	122	
280.12631	78	
285.13211	298	
287.17011	44	
288.88010	70	
290.15831	168	
290.89164	362	
292.06473	70	
294.17843	98	
294.94233	234	
295.16164	80	
295.57237	68	
296.13240	2580	1+
296.21599	96	
296.56059	60	
297.28123	94	
298.06518	74	
298.33712	48	
301.12439	68	
303.17291	88	
306.13465	56	
308.14763	150	
308.90483	934	1+
308.95761	62	
310.16221	66	
313.12925	72	
314.88818	64	
315.21020	72	
318.11071	160	
318.90180	222	
319.13271	150	
320.11097	86	
321.08804	86	
322.16667	92	
324.13350	118	
324.18753	48	
324.42755	32	
325.13064	68	
326.15921	46	
326.93667	58	
335.89044	90	
336.14951	112	
336.91346	254	
344.18379	92	
346.80199	36	
347.18390	98	
353.16264	126	
353.33869	36	
354.16530	138	
354.92129	86	
355.01140	52	
355.14842	112	
360.14878	300	1+
361.29328	68	
363.11338	54	
364.14300	106	
365.19158	136	
365.26462	32	
372.16938	804	1+
373.69727	44	
393.19382	78	
396.17706	56	
398.21333	94	
399.18365	82	
400.16120	80	
407.17646	70	
415.21298	360	
433.13085	200	1+
441.22180	78	
442.18930	96	
443.20191	278	1+
448.17747	88	
451.95435	108	
455.16488	74	
485.27409	44	
528.31908	60	
580.93300	72	
END IONS

###FS:    #m/z: 487.22644 #charge 2+
###MS: 2046
###MSMS: 2047
BEGIN IONS
TITLE=Cmpd 133, +MS2(487.2264), 26.5eV, 17.2min #2047
RTINSECONDS=1034.87
SCANS=2046-2047
PEPMASS=487.22644	341886
CHARGE=2+
170.11523	90	
204.59609	34	
207.08720	426	
208.07106	1590	1+
212.10102	192	
212.13948	98	
212.17192	90	
213.11052	210	
213.14425	98	
213.20214	104	
214.09168	88	
216.09033	130	
217.08938	142	
217.13578	232	
224.62004	32	
224.75131	102	
224.85240	34	
224.98099	52	
225.01477	70	
225.09846	12918	1+
225.20846	50	
225.23537	74	
225.32098	36	
225.45390	50	
225.50239	32	
225.76141	50	
225.94401	32	
226.26718	56	
226.33395	82	
226.40658	40	
228.07699	98	
228.10876	70	
229.15789	290	
229.47368	38	
230.16253	138	
230.87286	38	
235.10890	100	
237.14683	102	
239.11750	96	
241.09747	102	
241.12600	80	
245.12636	238	
248.68642	32	
255.11352	104	
256.18119	122	
256.86261	78	
257.02904	30	
257.14356	664	1+
257.94965	34	
258.04109	54	
261.82844	44	
268.09479	44	
268.12693	84	
270.06311	64	
273.84159	52	
274.12104	90	
279.12621	36	
285.13554	584	
285.24971	84	
286.16407	90	
290.14439	132	
291.21301	48	
302.15096	120	
305.81232	34	
307.13126	118	
308.14282	154	
308.40296	56	
309.14744	134	
313.13562	112	
314.84619	102	
315.46934	34	
317.24117	138	
319.18577	98	
322.12979	120	
323.14873	272	1+
336.13045	60	
342.13787	88	
342.94842	80	
343.14740	36	
350.86118	120	
354.15967	356	1+
356.13629	82	
356.17918	124	
359.12442	116	
360.85303	68	
363.90475	32	
368.87438	100	
370.12156	80	
370.87825	82	
371.93955	34	
372.16447	2604	1+
372.24618	86	
372.37744	38	
372.87370	104	
374.23409	100	
378.90789	86	
383.16200	86	
384.14027	102	
386.90420	52	
391.19827	164	
392.10688	58	
392.17841	64	
392.83114	76	
398.18849	64	
410.13479	40	
410.86432	40	
411.14970	166	
411.20412	94	
411.73568	102	
414.84996	90	
422.75504	94	
428.17031	106	
428.23581	58	
428.84344	300	
430.80901	66	
432.83456	104	
434.84275	92	
440.84210	42	
443.21691	90	
446.18427	140	
446.24598	72	
446.86052	156	
450.87819	50	
460.27371	52	
463.16622	62	
464.87278	140	
466.78495	126	
470.19576	46	
471.19323	36	
471.33155	66	
482.23568	90	
486.28692	114	
488.20476	480	1+
497.23547	102	
503.21882	68	
507.19802	84	
521.24445	82	
540.21638	102	
542.23997	68	
542.29038	80	
544.20259	82	
575.25066	74	
584.26213	138	
584.42094	42	
585.25982	234	
602.11112	38	
602.17521	60	
602.29207	1560	1+
602.46621	114	
605.81478	32	
616.98409	30	
635.60780	40	
698.27480	78	
746.35192	44	
749.35241	226	
750.38350	146	
801.29746	94	
960.84054	92	
END IONS

###FS:    #m/z: 443.71569 #charge 2+
###MS: 2046
###MSMS: 2048
BEGIN IONS
TITLE=Cmpd 134, +MS2(443.7157), 24.7eV, 17.3min #2048
RTINSECONDS=1034.92
SCANS=2046,2048
PEPMASS=443.71569	45938
CHARGE=2+
208.10273	72	
209.61304	34	
210.08793	62	
212.11411	538	
213.11213	330	
213.17535	96	
215.08478	42	
216.12945	114	
217.11595	68	
217.20750	52	
231.08742	56	
237.07040	68	
239.08855	176	
240.11340	302	
240.73339	30	
241.16356	84	
242.11160	104	
243.13394	90	
244.07148	74	
253.18473	58	
254.17097	112	
255.09805	94	
256.82486	46	
257.14026	1896	1+
263.00798	26	
266.15828	92	
268.11990	74	
269.13855	68	
270.13467	84	
274.11991	74	
274.97284	120	
279.16186	86	
282.08979	90	
285.13326	528	1+
286.92851	36	
287.13606	68	
288.62317	30	
289.12847	92	
289.15960	96	
295.13547	104	
297.19961	108	
303.29342	78	
314.02736	82	
329.18212	52	
330.98447	68	
332.12159	86	
338.19050	82	
339.04988	122	
339.95477	34	
340.14803	98	
345.22351	36	
347.84891	70	
348.14125	66	
351.08628	36	
352.13805	194	
352.90261	102	
353.05049	82	
357.18986	200	
359.01919	40	
359.07250	104	
360.02621	82	
360.15092	82	
368.10184	76	
368.86910	42	
370.89855	100	
382.16629	72	
384.20617	74	
389.80536	80	
391.02093	48	
391.19916	34	
391.51928	66	
392.14297	60	
398.84931	72	
399.02742	76	
400.25493	108	
401.20589	68	
401.24992	100	
402.20579	130	
403.19142	106	
403.22751	78	
404.06131	60	
410.16164	78	
411.14140	80	
415.34768	134	
425.83817	60	
426.86095	60	
428.17752	138	
442.33077	86	
443.21592	80	
444.23372	100	
453.15976	26	
453.20048	98	
505.22942	68	
525.28028	68	
538.27155	62	
540.27116	44	
542.25117	56	
569.26385	72	
569.32096	58	
585.26604	152	
585.40317	56	
586.26255	130	
597.46479	28	
602.28257	192	
605.31141	54	
686.33341	60	
687.43023	62	
692.84144	24	
722.35738	54	
737.36776	54	
757.37585	252	1+
767.38039	74	
782.29418	50	
END IONS

###FS:    #m/z: 487.22612 #charge 2+
###MS: 2049
###MSMS: 2050
BEGIN IONS
TITLE=Cmpd 135, +MS2(487.2261), 26.5eV, 17.3min #2050
RTINSECONDS=1035.54
SCANS=2049-2050
PEPMASS=487.22612	339402
CHARGE=2+
169.76461	78	
178.11179	48	
197.09905	112	
207.08721	688	
207.15056	122	
208.07192	1806	1+
209.11945	92	
209.14908	46	
211.01315	56	
212.12090	160	
212.14863	106	
213.10354	152	
213.39295	50	
214.04866	50	
214.48735	46	
216.10427	196	
217.13426	82	
218.13749	126	
223.11010	64	
224.78023	62	
224.89596	70	
224.97617	60	
225.10064	10146	1+
225.18577	270	
225.65807	82	
225.92051	66	
225.95257	46	
227.91319	54	
228.12591	102	
229.13870	68	
229.17455	236	
230.14542	110	
230.70399	78	
232.39906	48	
236.03600	98	
239.08743	70	
239.13315	164	
239.65325	58	
240.13950	82	
241.08564	80	
252.10099	210	
257.14006	1516	1+
257.21539	76	
262.16167	56	
266.03782	42	
267.15518	80	
268.12426	82	
269.06658	106	
273.11861	274	
274.11884	140	
281.13792	102	
282.09036	48	
285.13119	1094	1+
286.05731	60	
286.22037	84	
288.08882	80	
290.15498	260	1+
292.68655	92	
295.13039	102	
298.05090	48	
299.07633	100	
300.15844	86	
305.16653	102	
306.10774	66	
310.15426	62	
313.12524	186	1+
313.16341	66	
314.09685	52	
324.14062	130	
326.16382	276	1+
331.11013	74	
331.16426	154	
333.86664	74	
337.15592	64	
339.12663	96	
340.11695	126	
340.29435	84	
344.17039	144	
345.04727	90	
349.16763	60	
354.15113	266	
354.21175	56	
354.28950	90	
354.41807	46	
356.18605	84	
358.22459	102	
358.98443	172	
371.85191	42	
372.16387	2708	1+
372.23150	102	
372.86981	78	
373.28522	92	
380.10495	46	
383.44071	108	
386.89685	80	
387.00090	92	
391.18449	138	
392.19371	66	
392.81949	148	
393.13664	82	
394.17347	64	
396.68584	74	
401.10144	74	
410.17756	212	
412.15630	40	
412.89260	42	
413.88763	56	
416.26729	60	
422.91697	102	
424.88406	68	
428.17270	228	
428.21228	106	
428.83856	98	
428.87598	58	
432.25646	82	
432.87774	84	
432.98300	62	
433.21165	66	
436.16937	78	
446.09639	68	
446.86392	210	
452.18003	46	
460.23355	122	
460.27350	102	
461.23794	72	
464.87095	68	
469.90530	104	
470.20678	86	
488.20041	116	
488.31270	118	
499.15776	66	
505.08993	72	
505.23550	278	
505.37109	54	
542.25655	118	
560.30877	68	
575.35815	46	
579.01195	100	
579.24540	56	
584.46391	102	
586.26359	46	
587.28550	66	
601.38376	78	
602.28665	2282	1+
602.49574	54	
603.43402	42	
624.36459	44	
658.30930	94	
689.33686	98	
713.37042	50	
732.33519	44	
745.34244	76	
748.99396	48	
749.35593	592	1+
751.34070	120	
751.38801	110	
778.89716	58	
799.29887	62	
855.45838	54	
860.39103	44	
END IONS

###FS:    #m/z: 443.71680 #charge 1+
###MS: 2049
###MSMS: 2051
BEGIN IONS
TITLE=Cmpd 136, +MS2(443.7168), 24.7eV, 17.3min #2051
RTINSECONDS=1035.6
SCANS=2049,2051
PEPMASS=443.71680	44998
CHARGE=1+
206.12526	100	
212.11966	954	1+
213.08570	100	
214.02671	94	
216.11697	72	
217.14558	100	
223.07514	92	
225.12261	74	
227.17354	80	
228.12189	182	
229.08194	122	
235.01623	72	
236.10070	114	
237.13038	94	
238.08254	110	
239.09325	84	
240.11425	310	
240.18179	58	
240.58434	136	
248.12169	118	
251.11241	70	
252.09959	112	
253.12214	112	
257.00089	100	
257.14151	2612	1+
257.31740	40	
261.00836	78	
268.12552	100	
269.12077	228	
270.14022	60	
271.11777	44	
272.12873	88	
273.11407	88	
273.14828	130	
279.08205	28	
279.12915	98	
280.17349	178	
283.07081	92	
285.03575	84	
285.13514	352	
285.18254	190	
286.14886	194	
286.33381	28	
290.17000	102	
300.12584	82	
305.14742	30	
312.16472	104	
313.14441	74	
313.21445	56	
316.92792	40	
317.10651	136	
325.11026	76	
331.20877	74	
334.88525	152	
338.18854	104	
340.16222	78	
341.32075	94	
343.06008	128	
343.09942	60	
352.84687	76	
357.04807	44	
357.18565	154	
358.19506	84	
359.02257	150	
360.02992	72	
362.12706	74	
364.95110	76	
365.15916	120	
365.22555	72	
368.11905	60	
369.19174	114	
370.88032	80	
375.19611	82	
375.87129	72	
380.90308	94	
383.20424	76	
384.13987	52	
384.23696	62	
385.18539	76	
388.88937	136	
391.20647	104	
395.89062	62	
398.91130	92	
401.19472	82	
401.28410	64	
402.20803	148	
412.22221	64	
413.09082	56	
421.19385	70	
423.87075	292	1+
425.17645	92	
425.34434	50	
426.83513	66	
426.93783	66	
427.22462	102	
428.17255	68	
442.20592	52	
442.34952	106	
443.84014	74	
444.30004	40	
END IONS

###FS:    #m/z: 487.22599 #charge 2+
###MS: 2052
###MSMS: 2053
BEGIN IONS
TITLE=Cmpd 137, +MS2(487.2260), 26.5eV, 17.3min #2053
RTINSECONDS=1036.23
SCANS=2052-2053
PEPMASS=487.22599	374606
CHARGE=2+
150.73959	18	
156.40479	18	
158.52022	18	
160.25394	100	
161.59983	18	
173.84740	18	
195.09859	106	
205.15472	104	
206.85773	18	
207.09300	156	
207.16446	90	
207.93874	30	
208.07556	872	1+
208.25427	52	
209.42449	26	
209.58596	18	
212.11059	86	
212.32878	56	
214.91014	44	
216.11398	62	
217.44399	18	
220.08860	90	
224.50160	74	
224.78291	42	
224.91475	62	
224.95931	36	
225.02055	66	
225.09968	5784	1+
225.26408	32	
225.35171	50	
225.41767	64	
226.31052	42	
226.89204	22	
227.23234	24	
228.73947	30	
229.15337	140	
230.15997	82	
230.42209	18	
235.70576	18	
236.09709	48	
239.06485	62	
240.10753	94	
242.13004	60	
244.14233	60	
244.98511	30	
245.09416	84	
245.12995	98	
245.17345	78	
256.64795	18	
256.80160	28	
256.88359	26	
257.14160	820	1+
263.11206	18	
264.72463	18	
267.07626	66	
267.16673	38	
267.19896	36	
269.11836	86	
273.11220	100	
285.14011	176	
285.20790	70	
286.13623	262	
287.96942	18	
290.13777	94	
290.17976	86	
290.88464	24	
291.11972	102	
292.12941	84	
297.19071	18	
305.15641	80	
308.15214	98	
308.18396	88	
308.35445	52	
310.90928	76	
311.19330	28	
313.13305	250	
314.11016	80	
317.20505	96	
318.01206	32	
319.11981	82	
324.15360	208	1+
327.11741	120	
331.11809	140	
336.13489	176	
337.94747	78	
341.13766	94	
342.10534	22	
344.17129	68	
345.15968	40	
348.18019	64	
350.09957	134	
354.15307	518	1+
354.22915	32	
355.48594	36	
357.15639	92	
358.45780	56	
359.17921	154	
368.69261	18	
369.26184	90	
372.16519	1530	1+
372.27210	100	
373.25388	108	
373.83742	94	
373.87956	46	
374.16801	290	
376.25919	18	
377.71998	22	
379.15831	104	
386.47527	56	
386.89319	102	
387.89672	92	
389.09644	26	
391.18707	144	
392.83882	92	
410.41098	22	
410.85245	58	
411.14823	26	
411.20820	48	
415.22978	228	1+
415.78000	42	
427.18291	90	
428.17768	158	
428.84403	134	
428.94902	50	
431.53551	18	
433.22560	40	
441.80287	94	
444.86395	118	
445.17529	80	
446.20220	86	
446.84595	72	
448.82764	60	
449.34239	286	1+
449.94294	82	
450.85842	94	
452.18555	62	
454.11023	24	
471.20573	74	
486.23380	78	
486.35550	78	
488.19361	46	
493.20808	18	
505.23830	54	
506.85934	48	
515.27805	78	
525.22816	78	
526.97408	18	
559.24604	74	
562.91042	18	
571.29641	18	
585.25141	70	
602.03685	34	
602.29732	830	1+
602.42521	262	1+
603.37062	50	
658.32400	52	
687.35978	50	
717.50520	34	
749.35017	262	1+
749.39804	100	
755.86917	24	
END IONS

###FS:    #m/z: 443.71621 #charge 2+
###MS: 2052
###MSMS: 2054
BEGIN IONS
TITLE=Cmpd 138, +MS2(443.7162), 24.7eV, 17.3min #2054
RTINSECONDS=1036.28
SCANS=2052,2054
PEPMASS=443.71621	42936
CHARGE=2+
208.14336	80	
210.30981	42	
211.85585	74	
211.99164	34	
212.11577	676	1+
212.20767	86	
216.09444	108	
224.12713	324	1+
228.06524	96	
230.11604	66	
230.18308	140	
233.89091	44	
237.12695	76	
239.11565	68	
240.11305	124	
240.18970	92	
241.14137	24	
244.15672	102	
252.36328	42	
256.17769	100	
256.81279	50	
257.14027	2084	1+
257.20987	120	
260.97066	38	
269.11895	74	
269.15766	66	
274.88273	56	
276.10677	28	
277.12450	178	
278.03078	50	
280.16777	78	
285.02688	144	
285.13205	674	1+
285.27182	102	
287.00224	82	
287.14557	138	
287.21376	60	
288.12788	106	
289.10926	30	
296.12239	70	
298.18771	88	
301.11544	36	
303.21063	72	
305.94702	100	
306.08327	44	
312.14673	58	
313.14057	102	
314.08879	114	
321.16083	78	
324.23059	96	
331.07535	84	
334.97575	54	
336.96292	74	
340.20038	52	
341.05030	58	
343.24594	86	
344.79346	100	
354.90063	52	
357.18316	230	
357.44942	60	
358.33480	48	
359.03092	36	
368.08306	58	
368.90959	96	
369.18770	92	
370.16529	44	
371.23431	114	
371.79502	88	
375.17621	94	
378.90190	78	
380.16692	66	
380.90664	30	
385.21861	24	
385.27202	60	
397.83169	106	
398.40569	26	
399.92970	34	
401.22061	116	
402.48102	100	
402.82916	46	
408.89453	76	
409.19285	88	
424.84018	40	
424.93402	70	
426.83911	64	
427.19215	74	
427.35151	86	
427.43323	86	
428.18291	40	
428.31755	66	
429.18726	104	
433.14578	58	
434.83582	32	
443.85185	64	
444.76002	36	
457.28684	52	
460.85821	62	
468.25723	86	
488.01722	24	
498.25461	88	
503.29512	50	
505.32317	46	
525.27479	60	
526.23371	90	
538.33309	78	
555.27452	56	
557.27837	110	
558.25673	134	
569.26713	300	1+
573.24829	58	
574.26166	66	
590.25908	26	
602.28340	604	1+
602.89457	34	
603.39539	54	
635.27100	56	
686.34352	74	
687.38941	92	
705.33528	48	
722.34998	82	
726.40764	58	
740.43906	60	
749.33512	140	
749.46923	38	
757.38188	140	1+
757.44875	84	
759.39251	68	
772.39437	56	
END IONS

###FS:    #m/z: 487.22532 #charge 2+
###MS: 2055
###MSMS: 2056
BEGIN IONS
TITLE=Cmpd 139, +MS2(487.2253), 26.5eV, 17.3min #2056
RTINSECONDS=1036.9
SCANS=2055-2056
PEPMASS=487.22532	369240
CHARGE=2+
182.16949	24	
197.10267	160	
206.81834	24	
207.08877	362	
208.07098	1072	1+
208.97814	24	
209.15346	112	
209.25752	24	
211.99087	56	
212.04709	32	
212.10596	168	
212.15027	216	
213.12281	174	
213.84927	40	
216.09477	92	
217.09404	92	
218.67698	74	
222.10157	28	
224.15918	22	
224.20965	118	
224.75349	38	
224.80138	22	
224.88453	32	
224.94144	36	
225.01920	28	
225.09932	8594	1+
225.20639	102	
225.29225	32	
225.36512	58	
225.47100	56	
225.55677	46	
225.69894	42	
225.77189	94	
225.95760	34	
226.16014	132	
226.19095	96	
227.19645	134	
227.50160	24	
229.15291	206	
232.25069	32	
238.08223	66	
245.14393	86	
246.84931	104	
255.13780	50	
255.17564	24	
256.10504	106	
256.81648	42	
256.87766	32	
256.99694	48	
257.04776	26	
257.13895	1068	1+
258.83394	26	
260.19874	132	
267.12944	228	
269.08440	72	
273.11581	210	1+
273.48520	48	
285.13339	612	
285.82063	84	
290.14000	296	
290.21446	92	
293.05354	38	
295.07943	88	
296.08761	84	
296.13316	50	
308.14330	164	
310.15812	80	
312.87813	68	
313.14966	108	
315.84979	50	
317.01720	42	
324.14152	96	
326.14939	68	
326.18661	74	
330.72194	24	
331.12855	68	
331.17181	80	
332.10454	92	
337.12268	74	
341.16481	70	
350.13063	110	
354.15222	248	
356.16051	58	
359.16407	84	
360.84785	100	
368.88563	74	
369.17078	58	
372.17143	1206	1+
372.30414	24	
374.19023	92	
375.10369	56	
378.88228	84	
380.13420	88	
383.16252	144	
388.24205	118	
391.19581	168	
393.83969	66	
394.83564	48	
397.08719	72	
397.29835	46	
401.16648	34	
406.91760	54	
409.78327	90	
410.07979	42	
410.18263	48	
410.83632	112	
411.17660	82	
414.29279	50	
422.80906	64	
428.09726	28	
428.16480	78	
428.20299	168	
428.84770	88	
445.18671	66	
446.17627	116	
446.88288	96	
448.18373	120	
450.87243	50	
453.16631	80	
469.90501	104	
470.22899	84	
487.23806	70	
488.20599	136	
488.55937	34	
492.04821	36	
494.22465	86	
498.19606	72	
505.22125	26	
505.39297	26	
528.65028	98	
540.33325	74	
542.25155	66	
558.24621	60	
568.23686	92	
569.23339	58	
575.27679	42	
585.26342	86	
585.40550	34	
595.52146	22	
601.35415	32	
601.58706	32	
602.29052	956	1+
602.38745	22	
602.42877	36	
602.48001	48	
602.61522	86	
604.61427	60	
659.29350	56	
707.35451	54	
714.50972	86	
718.33820	74	
732.34847	108	
749.34489	282	
750.39941	56	
751.03973	26	
751.35326	134	
END IONS

###FS:    #m/z: 443.24092 #charge 2+
###MS: 2055
###MSMS: 2057
BEGIN IONS
TITLE=Cmpd 140, +MS2(443.2409), 24.7eV, 17.3min #2057
RTINSECONDS=1036.94
SCANS=2055,2057
PEPMASS=443.24092	72516
CHARGE=2+
212.11613	360	
212.17155	132	
213.09454	108	
220.11287	86	
227.09668	74	
228.09538	106	
228.21593	46	
240.10948	144	
248.07585	116	
253.14266	100	
256.76586	46	
257.03884	48	
257.13973	2448	1+
264.86662	72	
268.00378	36	
269.13571	190	
273.09394	30	
285.13542	1176	1+
287.21720	74	
288.19158	106	
288.97779	40	
290.14931	72	
295.05979	38	
304.14345	70	
306.91237	48	
310.98248	50	
313.15369	86	
313.23794	92	
314.14213	146	
318.12706	82	
318.96106	64	
322.18715	76	
323.24787	36	
329.19802	66	
330.22154	106	
331.17057	76	
336.79164	66	
337.18557	126	
341.21349	80	
344.93772	28	
346.92258	78	
347.85772	68	
348.88785	56	
349.18191	98	
352.00027	90	
354.93808	100	
355.16376	68	
357.16144	92	
357.19912	78	
359.04883	106	
365.86023	74	
369.49749	28	
370.18648	72	
370.86016	98	
370.91569	82	
371.19829	124	
374.17478	86	
376.18379	54	
383.19871	76	
384.24859	74	
387.02080	38	
388.87967	116	
391.19871	164	
397.82719	94	
398.87418	80	
400.79055	60	
401.19878	30	
402.24336	24	
406.95358	80	
410.92682	70	
412.14699	92	
426.24846	98	
426.72784	52	
427.27575	102	
428.16562	162	
430.26634	68	
431.15969	78	
444.22620	30	
444.28917	96	
444.75807	28	
445.39855	88	
446.63469	64	
448.15309	22	
462.87801	62	
467.17659	86	
471.19901	56	
472.19212	74	
487.92110	30	
498.28227	60	
499.23582	26	
505.21107	42	
529.19562	34	
540.27130	50	
541.21685	48	
554.25871	36	
557.30410	42	
558.25971	54	
567.26219	100	
569.26352	336	1+
570.26468	270	1+
584.29346	90	
585.26206	198	1+
588.33365	28	
601.36516	32	
602.27354	348	1+
603.33518	44	
604.28975	142	
626.28680	94	
644.29773	38	
645.29171	38	
668.35279	34	
686.32975	100	
687.37140	64	
697.35951	56	
731.37644	56	
732.33500	72	
733.47364	52	
749.41883	84	
756.36312	60	
757.39585	252	1+
758.50046	58	
767.38718	38	
785.43856	42	
831.07481	102	
834.41435	142	
END IONS

###FS:    #m/z: 487.22582 #charge 2+
###MS: 2058
###MSMS: 2059
BEGIN IONS
TITLE=Cmpd 141, +MS2(487.2258), 26.5eV, 17.3min #2059
RTINSECONDS=1037.57
SCANS=2058-2059
PEPMASS=487.22582	382412
CHARGE=2+
147.61201	128	
166.27008	130	
203.17287	56	
204.08645	110	
207.09579	378	
207.18744	84	
207.96193	46	
208.07233	1540	1+
208.34400	54	
211.80373	48	
212.10510	586	1+
214.17551	48	
217.16149	112	
221.07615	102	
221.64657	112	
224.73420	62	
224.82190	46	
225.04476	56	
225.09849	12276	1+
225.32458	64	
225.36191	88	
225.49040	64	
225.57617	76	
225.60494	84	
226.14660	116	
227.14091	74	
227.31548	60	
229.15937	222	
230.11158	226	
239.05995	62	
240.11603	136	
242.13910	132	
244.09531	80	
244.13275	94	
245.13206	44	
253.08571	94	
254.96031	78	
255.10611	90	
256.09393	98	
257.13624	1202	1+
257.30715	44	
263.15418	98	
266.11117	130	
267.11894	132	
268.12076	84	
270.10463	68	
273.02709	112	
273.11702	208	
284.16716	94	
285.13209	658	1+
290.15314	108	
290.53734	50	
291.11957	92	
295.11017	140	
295.15614	56	
295.19281	108	
296.08152	56	
296.15506	116	
297.12190	74	
301.12529	48	
302.85733	72	
305.11888	86	
308.15140	222	
308.22903	88	
310.16739	102	
313.14923	198	
314.73909	52	
315.15192	142	
331.11927	120	
331.16695	76	
337.15197	90	
344.16567	162	
347.85316	76	
349.13184	74	
349.18224	70	
350.87111	94	
351.87587	96	
354.15703	562	1+
354.20682	110	
356.14674	88	
356.18905	142	
356.88862	120	
359.17370	98	
363.75356	118	
365.86367	88	
366.16502	56	
371.18851	74	
371.28514	72	
372.02231	44	
372.16380	2014	1+
372.86026	64	
373.21291	168	
373.25410	114	
384.19489	54	
388.05744	70	
388.13782	112	
391.32018	100	
392.14879	76	
392.19559	86	
396.87463	88	
407.82366	48	
408.89785	84	
410.17191	132	
410.85735	86	
414.88064	80	
416.12956	148	
424.14267	86	
424.98255	76	
428.17408	230	
428.84820	248	
432.22192	86	
432.85025	102	
432.90726	84	
443.24366	84	
445.20499	116	
445.34829	86	
446.21233	62	
446.85651	332	
446.90061	188	
447.07763	46	
449.41139	146	1+
450.88578	86	
450.92364	84	
454.14495	74	
455.18188	90	
462.20763	78	
468.28415	46	
469.07565	82	
470.29964	94	
470.90176	72	
471.19914	66	
471.28507	62	
480.32366	108	
485.67876	72	
486.24536	114	
486.34522	74	
487.22069	44	
488.21165	244	
488.30381	98	
505.23361	246	1+
517.21291	84	
542.27366	74	
547.24394	64	
557.21320	54	
558.27740	70	
567.23455	154	1+
584.33058	74	
585.25470	288	
587.33748	98	
601.27959	78	
601.99682	48	
602.28447	1656	1+
602.47876	76	
603.39086	160	
603.46763	102	
603.57550	74	
605.33658	86	
614.29995	74	
732.33664	72	
745.32521	86	
749.36809	700	1+
749.46315	122	
END IONS

###FS:    #m/z: 443.71655 #charge 2+
###MS: 2058
###MSMS: 2060
BEGIN IONS
TITLE=Cmpd 142, +MS2(443.7165), 24.7eV, 17.3min #2060
RTINSECONDS=1037.62
SCANS=2058,2060
PEPMASS=443.71655	44014
CHARGE=2+
212.12179	594	
213.09561	88	
214.08474	140	
218.13080	96	
223.10176	82	
229.06101	80	
230.08346	140	
232.13961	122	
239.14034	86	
240.11378	60	
241.11386	116	
241.65390	74	
245.12755	92	
249.10737	72	
251.13646	78	
252.14053	88	
253.01266	58	
255.11560	50	
257.14030	2276	1+
257.21665	124	
257.27445	88	
257.52473	84	
257.69194	108	
259.12389	76	
268.11133	166	
268.17161	52	
268.23563	78	
268.95335	60	
269.07137	58	
269.12468	168	
269.26075	86	
270.16061	108	
273.12030	116	
273.17869	68	
275.14030	88	
280.07928	40	
282.15177	68	
285.13225	906	1+
285.23647	82	
286.17082	78	
287.16269	84	
288.05360	72	
290.16032	64	
293.17096	82	
294.14229	120	
295.62115	140	
295.66049	36	
298.15135	78	
299.89065	38	
305.15069	114	
310.10234	106	
312.15474	46	
313.13987	88	
314.13062	74	
324.97864	92	
327.15869	122	
329.21020	50	
330.13893	56	
337.14730	92	
337.41716	98	
340.18531	84	
342.23763	104	
344.01392	118	
344.94971	124	
355.21019	72	
357.19318	216	
358.14609	58	
358.18911	178	
359.02600	198	
359.07582	110	
360.16958	106	
361.85187	96	
366.82847	106	
369.21244	84	
369.86770	82	
370.17626	138	
371.22172	62	
371.93174	78	
375.18932	72	
378.86648	84	
379.11018	76	
383.19292	40	
386.88288	86	
388.89014	78	
393.13640	44	
395.15362	36	
395.83898	40	
397.95313	80	
398.19759	94	
398.83651	86	
401.19899	630	1+
402.82367	68	
406.87149	96	
407.80934	120	
410.12581	100	
410.16128	80	
411.14164	78	
419.84856	98	
422.84701	86	
424.90601	60	
426.24452	92	
432.80253	58	
443.29288	72	
443.34278	62	
444.20194	88	
444.28540	80	
444.83218	102	
444.92778	74	
447.75512	44	
456.97227	72	
460.89392	98	
463.51364	42	
467.26787	34	
469.29644	110	
488.21813	52	
498.29540	70	
505.28277	42	
505.32951	80	
514.33136	40	
522.23489	72	
533.14765	40	
539.27155	56	
557.35482	46	
558.30864	98	
558.39802	76	
562.22528	76	
569.26584	48	
569.84834	84	
570.25548	152	
573.26126	36	
581.23859	80	
585.25553	226	
602.28825	838	1+
603.38362	124	
603.44634	32	
604.30315	54	
604.42124	32	
627.52109	34	
654.28465	106	
668.37421	70	
686.34806	358	1+
687.88959	46	
694.42330	74	
697.41626	62	
722.37678	104	
732.34192	98	
737.42362	54	
749.33180	32	
749.38287	54	
750.35854	70	
756.80551	54	
756.87161	40	
757.38855	446	
759.54368	108	
820.40214	50	
END IONS

###FS:    #m/z: 487.22628 #charge 2+
###MS: 2061
###MSMS: 2062
BEGIN IONS
TITLE=Cmpd 143, +MS2(487.2263), 26.5eV, 17.3min #2062
RTINSECONDS=1038.27
SCANS=2061-2062
PEPMASS=487.22628	386546
CHARGE=2+
179.38170	172	
188.68883	96	
194.60125	82	
194.62674	96	
203.05665	90	
206.66462	102	
207.03125	36	
207.08943	794	
208.07376	1662	1+
208.13253	198	
208.25836	46	
208.60971	34	
212.11201	350	
214.13859	96	
215.14552	94	
216.09852	198	
217.08744	92	
217.13139	170	
222.21745	48	
224.60701	40	
224.71974	48	
224.79064	36	
224.94185	52	
225.09912	11946	1+
225.44765	62	
225.57881	40	
225.84166	46	
226.01311	30	
226.23952	38	
228.04132	72	
228.11546	116	
229.16334	144	
229.40431	52	
230.11491	52	
230.14951	172	
235.36793	30	
237.11460	92	
239.10556	48	
240.10368	84	
241.26518	66	
245.09793	110	
245.15270	90	
251.23794	88	
255.10927	230	
255.15340	66	
256.10975	92	
256.92525	44	
257.13821	1472	1+
257.20378	108	
260.11347	110	
262.15469	92	
265.17358	74	
267.12657	106	
268.27006	92	
269.12239	96	
270.11742	104	
273.12144	172	
274.12756	100	
281.15689	84	
283.16002	104	
285.13337	878	1+
285.40353	38	
290.14466	120	
291.15099	60	
295.10801	118	
295.14421	112	
297.11898	74	
301.99071	80	
303.17233	76	
308.15081	262	1+
313.13609	454	1+
324.12609	100	
326.14858	84	
327.16045	92	
328.18234	54	
330.14540	84	
331.15695	54	
335.12411	270	1+
335.79947	36	
341.14100	56	
344.18448	66	
345.17348	98	
345.22430	54	
349.26436	60	
350.89187	108	
354.15370	642	1+
357.11800	86	
368.89821	126	
370.26289	74	
371.36875	36	
372.11378	76	
372.16679	2614	1+
372.66662	56	
374.47732	42	
375.08470	48	
375.19073	82	
382.31191	34	
384.17288	102	
391.20984	84	
391.26475	94	
393.13545	72	
394.22152	92	
396.88831	88	
410.12928	54	
410.17034	58	
410.22902	76	
410.84183	34	
411.13541	76	
424.01917	48	
428.16803	226	1+
428.32874	56	
428.85537	250	1+
428.92013	74	
430.85495	88	
431.75899	84	
431.84621	82	
432.82420	60	
439.15221	42	
446.18030	56	
446.24544	92	
446.86885	136	
447.19338	66	
449.81614	212	1+
450.81078	78	
453.80048	58	
460.20072	44	
461.20897	84	
465.88149	32	
470.22648	70	
471.18135	64	
482.87118	88	
485.69551	38	
486.26472	50	
487.72503	108	
488.32669	112	
489.20905	90	
505.23409	212	1+
507.19395	76	
525.23239	94	
542.24689	124	
559.17372	52	
559.26587	100	
560.26683	58	
568.21937	78	
571.22065	110	
575.22512	66	
585.26630	320	1+
586.32260	78	
594.76183	32	
602.28448	2506	1+
602.91483	30	
603.39553	62	
603.45861	74	
604.15025	34	
608.18968	36	
615.78337	82	
626.77470	82	
631.26010	40	
659.29445	48	
687.34061	88	
706.33875	74	
732.35516	38	
749.36293	534	1+
749.50538	64	
764.29920	52	
933.29874	74	
END IONS

###FS:    #m/z: 443.71708 #charge 2+
###MS: 2061
###MSMS: 2063
BEGIN IONS
TITLE=Cmpd 144, +MS2(443.7171), 24.7eV, 17.3min #2063
RTINSECONDS=1038.32
SCANS=2061,2063
PEPMASS=443.71708	41592
CHARGE=2+
183.67705	36	
206.82074	36	
208.10282	66	
210.02702	84	
210.15350	98	
211.87725	28	
212.12272	482	1+
212.40393	118	
213.08172	168	
214.14618	120	
225.12322	114	
227.10569	34	
227.61861	28	
228.17591	26	
229.09752	82	
231.12339	92	
240.11594	96	
246.17200	86	
247.09665	86	
247.14512	46	
248.11218	76	
249.09411	102	
255.14058	60	
256.93816	34	
257.14045	3052	1+
257.20075	82	
258.46542	44	
267.13095	60	
268.14550	90	
269.14146	122	
278.12556	84	
280.10797	92	
280.13064	96	
285.13217	1084	1+
285.40749	38	
286.15973	134	
288.11846	116	
290.14504	74	
297.15837	60	
298.06827	76	
299.42916	28	
304.14117	142	
305.15248	76	
306.16547	40	
310.08657	92	
310.28453	90	
312.17782	90	
312.93151	82	
313.12971	90	
314.09402	52	
314.14520	116	
314.89335	150	
318.13154	114	
318.95273	48	
322.14394	62	
323.18167	48	
325.21966	94	
329.20385	62	
331.15564	96	
334.84099	62	
337.18168	124	
338.87669	112	
339.17112	78	
340.14260	82	
343.10938	54	
350.15446	104	
351.17658	82	
352.19768	96	
354.95569	62	
355.88748	88	
357.18327	102	
358.18503	92	
359.02147	282	
359.16908	54	
359.41245	86	
365.87973	46	
369.14055	54	
370.92430	62	
372.15949	110	
373.17378	72	
374.85435	106	
380.42191	102	
381.15050	64	
382.82383	68	
383.14748	50	
384.86589	70	
388.91578	86	
392.18012	92	
398.86448	60	
401.20156	166	
408.76434	32	
408.84750	68	
420.85554	44	
424.86761	160	
424.91094	78	
426.28750	42	
427.18839	104	
428.18209	116	
429.17691	76	
434.17885	122	
437.12853	42	
442.20613	72	
442.33234	98	
443.31323	26	
445.20071	124	
450.23114	100	
468.26244	84	
472.23220	52	
485.27501	54	
486.28644	50	
488.19976	64	
492.07243	60	
497.22132	74	
498.23659	208	
506.22299	66	
513.26710	106	
516.20942	62	
540.26917	62	
541.27817	90	
544.26357	56	
555.24134	50	
557.30545	128	
558.26747	60	
558.39271	34	
567.24934	74	
568.22988	52	
569.30672	98	
570.25519	96	
573.24892	52	
584.24846	192	1+
584.33832	38	
585.28929	70	
586.36251	54	
597.23585	82	
602.28006	530	1+
602.42687	52	
609.74396	42	
644.30121	74	
686.36222	72	
757.40671	70	
757.56329	88	
757.73524	58	
758.37838	92	
758.63184	46	
END IONS

###FS:    #m/z: 487.22578 #charge 2+
###MS: 2064
###MSMS: 2065
BEGIN IONS
TITLE=Cmpd 145, +MS2(487.2258), 26.5eV, 17.3min #2065
RTINSECONDS=1038.95
SCANS=2064-2065
PEPMASS=487.22578	389400
CHARGE=2+
206.75144	52	
207.08008	1822	1+
207.13804	52	
208.13279	120	
210.12555	82	
212.11211	340	1+
212.16550	96	
213.16403	68	
216.09988	62	
217.07567	72	
217.13752	100	
221.09480	92	
222.67083	120	
224.86317	58	
225.09915	12366	1+
225.21761	178	
226.79239	64	
227.18792	62	
227.68005	56	
228.12879	68	
229.11445	110	
229.13988	128	
229.19237	102	
230.11773	120	
230.16326	150	
232.13568	62	
235.10232	114	
239.13338	110	
240.11578	88	
242.11401	80	
245.12684	82	
255.11731	56	
255.16493	96	
257.14056	988	1+
257.19937	210	1+
258.02574	70	
262.15433	106	
267.12476	60	
268.05927	114	
268.12252	72	
268.15305	68	
268.81668	74	
270.07121	68	
272.16251	98	
272.30608	70	
273.11336	336	1+
274.15027	52	
275.13390	78	
285.13574	682	1+
287.10594	54	
290.14618	102	
291.13825	110	
292.91822	66	
293.12637	112	
295.11903	84	
295.15465	82	
296.15042	92	
296.19603	86	
297.06313	74	
299.15440	82	
300.12665	80	
300.58133	58	
302.13993	104	
308.14780	180	
312.20116	70	
313.14338	274	
313.26910	82	
314.15510	172	
314.85691	80	
315.20720	86	
317.14399	68	
326.16003	356	
330.14007	64	
331.11362	126	
331.15694	76	
331.20031	84	
332.16664	74	
333.86191	70	
340.12835	130	
342.94795	94	
344.17099	102	
345.17494	68	
348.17651	112	
350.86800	76	
354.15243	484	1+
354.40272	80	
358.16447	98	
359.16930	124	
362.00702	82	
368.91025	90	
369.89767	102	
372.16419	3312	1+
372.23998	62	
372.42975	90	
372.65728	52	
372.88729	56	
372.91992	78	
374.20549	64	
388.18475	102	
391.19557	234	
392.82959	98	
397.54764	74	
410.18862	68	
410.84191	106	
411.14561	138	
411.18526	114	
411.84953	64	
412.28599	158	
412.69722	124	
414.92489	76	
424.82023	80	
427.20451	92	
428.18142	246	
428.85166	334	1+
440.82546	90	
445.21805	98	
446.18037	80	
446.85710	66	
446.92694	124	
448.86779	130	
456.15197	80	
460.22082	76	
464.86546	90	
470.21649	68	
471.17008	98	
471.24451	90	
486.37251	62	
487.28894	62	
487.39790	52	
488.20064	118	
488.25750	58	
489.23500	62	
505.23317	106	
505.34149	68	
507.19100	74	
516.20099	76	
524.21742	62	
542.25086	70	
558.27109	94	
558.36484	82	
560.26306	140	
567.29934	64	
569.28912	152	
584.28047	54	
585.26014	530	1+
585.35240	76	
587.44596	64	
592.23025	82	
602.28971	2572	1+
604.42100	108	
644.33822	86	
648.39766	88	
658.29592	60	
658.39815	80	
679.36498	60	
686.29954	178	1+
716.32606	60	
718.34073	100	
733.33710	66	
741.30850	58	
749.36148	364	1+
749.48280	68	
750.36606	270	1+
750.51296	58	
799.33089	66	
END IONS

###FS:    #m/z: 443.24084 #charge 2+
###MS: 2064
###MSMS: 2066
BEGIN IONS
TITLE=Cmpd 146, +MS2(443.2408), 24.7eV, 17.3min #2066
RTINSECONDS=1038.99
SCANS=2064,2066
PEPMASS=443.24084	80910
CHARGE=2+
209.14040	76	
210.20246	102	
211.87627	46	
212.12273	238	
212.16536	90	
213.10922	98	
215.13791	84	
216.10303	72	
222.11867	106	
226.12208	66	
230.11979	70	
231.11712	76	
231.23373	26	
232.05860	76	
234.13968	100	
240.11351	162	
240.14545	64	
242.11540	126	
246.97334	114	
252.94578	72	
254.19080	66	
257.14043	1972	1+
257.19100	194	
257.26015	26	
258.21962	150	
258.98843	124	
260.42201	38	
268.11880	166	
268.98876	102	
270.11349	82	
273.12645	124	
273.27984	24	
280.19257	76	
284.49159	50	
285.13737	952	1+
285.21243	118	
285.73125	66	
285.89870	24	
286.73077	44	
288.11882	102	
295.14000	106	
296.01900	56	
299.06206	84	
303.47447	58	
304.14723	64	
307.20511	84	
310.09923	78	
311.02761	76	
313.15317	46	
315.15941	94	
316.87849	90	
329.19036	80	
329.23516	92	
331.12865	90	
331.17093	74	
336.84700	56	
338.18603	42	
340.19717	82	
341.19003	110	
344.19964	100	
355.18832	72	
357.19422	132	
358.19466	70	
358.98444	64	
359.03963	144	
360.83488	72	
371.15358	80	
374.14748	90	
375.08828	84	
379.81717	98	
382.22845	66	
383.18694	32	
388.89388	108	
391.19089	88	
397.14496	58	
398.04672	52	
400.22385	66	
401.19970	164	
402.22281	70	
407.81811	46	
411.17706	80	
412.75966	38	
414.83308	74	
416.88344	80	
419.20865	120	
425.81626	74	
425.85490	72	
426.23461	72	
427.17818	88	
428.17621	88	
434.23534	94	
439.93789	100	
441.26218	88	
442.84673	72	
444.28472	100	
444.32740	74	
445.20424	46	
453.33708	48	
457.36318	68	
459.22619	58	
460.21075	84	
460.83112	76	
468.29088	58	
471.14184	108	
488.21807	90	
489.20494	74	
497.28673	70	
498.22583	102	
498.35869	24	
505.21955	44	
522.04575	28	
540.26450	70	
541.22865	46	
557.24298	62	
557.31660	76	
559.28305	58	
569.25477	96	
576.28619	60	
579.27052	36	
583.36748	72	
585.25170	144	
602.28972	160	
602.37654	88	
603.29745	134	
668.31943	58	
680.35587	72	
686.39647	32	
687.33799	72	
697.32420	36	
720.32197	34	
749.54698	46	
750.47384	32	
757.36207	92	
757.51313	38	
758.29194	60	
END IONS

###FS:    #m/z: 487.22609 #charge 2+
###MS: 2067
###MSMS: 2068
BEGIN IONS
TITLE=Cmpd 147, +MS2(487.2261), 26.5eV, 17.3min #2068
RTINSECONDS=1039.62
SCANS=2067-2068
PEPMASS=487.22609	385318
CHARGE=2+
197.09937	90	
207.07683	2284	1+
208.07521	1592	1+
208.17210	182	
208.22384	184	
209.13391	96	
212.10711	594	1+
214.06851	86	
217.07694	134	
217.13699	98	
218.15396	84	
220.01478	92	
220.07652	72	
222.12791	76	
223.09865	120	
224.11295	100	
224.91504	92	
224.98901	84	
225.10005	15048	1+
225.35602	130	
228.15637	76	
229.15265	378	1+
229.22042	108	
229.25441	108	
231.10904	72	
232.01965	94	
239.12828	138	
241.13569	110	
242.15576	102	
245.13140	178	
248.12670	72	
249.42087	92	
250.07799	96	
255.10995	130	
256.12636	92	
256.17646	84	
257.14033	1212	1+
257.25672	74	
257.53176	146	
259.07715	106	
262.14975	108	
263.13774	90	
263.98504	124	
267.13804	152	
269.15215	130	
273.11617	458	1+
273.14946	108	
274.14543	84	
277.13682	148	
278.08636	72	
279.05240	100	
281.13963	74	
283.14959	72	
284.17639	94	
285.13550	1196	1+
290.14344	170	
291.12220	74	
292.18308	74	
292.95395	74	
293.13579	88	
296.11918	104	
296.16490	88	
296.19513	94	
304.01067	100	
305.15200	176	
308.13289	82	
309.15208	90	
310.19172	68	
313.14086	666	1+
318.92855	122	
326.16229	88	
327.15874	102	
327.23529	98	
330.54417	102	
334.15956	74	
336.14581	68	
337.15614	72	
341.16019	80	
342.12680	104	
344.16478	118	
345.17545	112	
347.18239	68	
349.15782	114	
350.88184	74	
354.15427	840	1+
359.17956	68	
366.19660	92	
368.87861	256	
370.90487	70	
372.16485	2800	1+
372.33843	74	
372.50445	94	
376.35699	70	
381.89387	64	
386.19992	66	
386.27333	98	
387.89549	80	
392.16658	82	
392.20058	132	
392.38783	106	
393.87099	164	
397.83065	92	
403.15622	78	
406.84442	80	
407.15608	64	
409.16638	128	
409.78833	98	
410.18124	66	
411.14678	152	
414.23341	100	
415.95195	106	
418.98839	122	
425.82115	82	
427.18237	154	
428.17491	240	
428.84005	108	
428.90352	82	
429.85101	76	
439.20595	64	
440.22991	84	
442.29329	80	
443.17949	72	
445.23236	80	
446.19918	142	
446.86468	160	
450.05988	70	
453.17109	90	
454.16777	100	
454.23115	72	
460.20482	82	
463.22378	80	
464.87316	72	
466.16732	78	
468.27858	68	
468.83010	94	
469.22413	72	
470.20096	84	
471.16621	234	
473.18532	68	
485.15322	88	
486.37576	66	
487.15759	170	
487.21761	578	1+
488.21816	384	1+
488.31423	108	
492.20678	76	
499.16350	114	
505.24026	132	
505.28148	64	
506.23098	92	
516.19661	110	
524.24058	84	
527.31159	92	
531.22655	74	
538.17535	72	
540.27178	78	
545.24491	74	
551.21593	72	
575.23125	64	
584.26420	368	1+
602.28657	2616	1+
602.40018	126	
602.56766	108	
731.47533	80	
732.35789	100	
749.36072	870	1+
END IONS

###FS:    #m/z: 443.24135 #charge 2+
###MS: 2067
###MSMS: 2069
BEGIN IONS
TITLE=Cmpd 148, +MS2(443.2413), 24.7eV, 17.3min #2069
RTINSECONDS=1039.67
SCANS=2067,2069
PEPMASS=443.24135	82638
CHARGE=2+
212.11756	480	1+
213.08829	136	
214.21813	70	
215.08915	48	
217.07220	80	
217.13501	80	
223.06442	94	
223.15830	104	
225.03672	68	
230.78287	36	
238.15996	92	
239.15662	68	
240.12068	62	
241.14739	100	
242.11027	70	
243.01036	70	
245.13212	66	
252.37894	52	
255.13177	124	
256.95515	38	
257.14036	1160	1+
258.06327	34	
258.64570	24	
259.27034	56	
267.07784	34	
267.99895	32	
268.09245	72	
268.55174	24	
269.12230	162	
270.19063	154	
271.13770	24	
273.15160	78	
277.14162	98	
278.10997	72	
285.00096	52	
285.13307	986	1+
285.21344	78	
285.35564	52	
286.18186	58	
286.47034	62	
288.00771	26	
293.07743	110	
293.17452	82	
294.60161	62	
296.13663	90	
296.65249	108	
297.16376	78	
300.15855	78	
300.76365	38	
301.22441	94	
304.14392	180	
310.11670	62	
312.15864	70	
312.20170	112	
313.11089	92	
313.15907	184	
314.11748	54	
314.23264	64	
315.04367	130	
315.16048	100	
329.12787	38	
329.83991	82	
330.21164	78	
338.18393	90	
340.15396	98	
340.19199	88	
342.99786	64	
355.23332	78	
357.17585	56	
359.03085	74	
365.92363	92	
367.97749	32	
369.18216	150	
371.02323	28	
372.93982	36	
374.15893	164	
375.24720	82	
381.14411	78	
383.29020	96	
384.14579	74	
385.13390	84	
385.19362	118	
386.20149	54	
394.16298	66	
399.01551	68	
401.20616	136	
401.32659	46	
402.20559	74	
402.90688	48	
406.91769	68	
411.14596	22	
412.79097	62	
416.84682	94	
417.86720	64	
420.19847	46	
424.94489	84	
425.09649	52	
425.83852	64	
425.98462	108	
432.90519	72	
434.21722	38	
438.23863	104	
442.06626	34	
442.83653	40	
443.72476	48	
444.21667	82	
444.25595	54	
446.21367	90	
462.81560	70	
462.85584	80	
471.19973	82	
480.26469	100	
481.19167	68	
485.28614	60	
498.22330	70	
499.20992	68	
505.23319	154	
506.29455	62	
526.22010	78	
531.36057	38	
541.23583	72	
542.25148	108	
552.27554	32	
557.29120	166	
560.26704	68	
565.27579	70	
569.24346	140	1+
569.28711	80	
569.31937	86	
584.29449	76	
585.26122	106	
601.18753	34	
602.27957	392	1+
609.25250	92	
634.40916	42	
644.31200	80	
670.35657	78	
686.33461	68	
698.34821	32	
726.17159	50	
749.37497	22	
749.48315	72	
756.36955	320	1+
757.37436	256	1+
758.45264	58	
772.46051	92	
END IONS

###FS:    #m/z: 487.22579 #charge 2+
###MS: 2070
###MSMS: 2071
BEGIN IONS
TITLE=Cmpd 149, +MS2(487.2258), 26.5eV, 17.3min #2071
RTINSECONDS=1040.3
SCANS=2070-2071
PEPMASS=487.22579	400112
CHARGE=2+
196.07951	74	
197.09947	56	
197.98827	60	
206.94084	50	
207.09283	256	
207.13063	40	
207.35357	46	
207.95749	42	
208.07145	1674	1+
208.15428	62	
208.98764	32	
209.18797	62	
212.10689	314	
212.15318	210	
212.26344	112	
213.08692	116	
215.77412	46	
216.10421	224	
216.44712	82	
217.07982	112	
217.13138	144	
218.19988	36	
220.26605	28	
223.07623	72	
224.66047	32	
224.79169	44	
224.86987	36	
224.94923	34	
225.04467	38	
225.09913	11230	1+
225.24565	176	
225.31287	36	
225.37660	102	
225.59220	38	
225.78274	42	
226.42081	30	
227.73342	48	
228.16149	28	
229.15709	232	
230.11899	82	
231.09520	122	
231.14102	88	
231.91208	34	
239.11207	150	1+
241.13935	78	
243.10891	114	
245.14274	58	
246.14767	76	
250.07306	76	
256.09142	134	
256.13049	182	
257.13779	746	1+
257.22930	62	
257.27895	32	
269.13189	108	
270.15686	80	
273.11980	140	
274.32025	80	
277.09035	86	
281.19226	60	
283.13287	88	
285.13673	652	1+
285.20863	74	
287.06998	96	
289.11951	112	
290.13888	202	
293.10252	98	
296.13167	128	
300.13665	88	
308.04668	36	
308.15227	294	1+
313.12074	158	
314.13110	72	
316.16736	56	
317.95751	56	
326.15875	100	
328.15885	78	
328.20939	58	
336.15088	136	
338.09845	126	
338.15336	74	
348.23010	94	
354.15718	220	
355.16274	142	
355.20052	56	
356.15854	72	
357.14802	52	
359.16665	154	
360.16634	58	
361.83309	52	
366.57863	30	
367.11626	34	
368.88388	112	
370.16194	212	
372.16508	2002	1+
372.27599	110	
372.32967	32	
372.88908	50	
373.57207	28	
373.88370	32	
374.18398	80	
378.90217	86	
391.19631	62	
391.31254	64	
392.15399	84	
392.20399	34	
392.84024	100	
399.84504	60	
403.21180	60	
410.18302	70	
410.83689	70	
419.06423	84	
428.18132	146	
428.79036	104	
428.84970	144	
429.18342	52	
434.20662	108	
445.18823	62	
446.23352	46	
446.85963	218	
446.90593	38	
458.28073	104	
460.21575	78	
460.27324	84	
462.21316	46	
464.97853	56	
470.33291	80	
472.18512	90	
473.29262	64	
486.32946	80	
489.20100	96	
493.07653	82	
498.23047	88	
505.22846	366	1+
534.21537	64	
539.22437	110	1+
541.13495	32	
541.30253	32	
557.21745	172	1+
558.46183	34	
567.25851	34	
568.23242	64	
584.26865	72	
585.26578	406	1+
592.26747	96	
601.89920	28	
602.08062	38	
602.28665	1668	1+
602.37851	200	
602.45579	90	
602.53419	30	
603.34162	114	
604.33580	96	
606.17758	40	
610.14016	40	
672.30465	44	
684.32781	72	
705.31471	40	
715.32384	82	
732.32725	72	
733.34627	70	
749.36162	298	1+
749.43715	112	
823.29092	124	1+
856.81946	132	1+
END IONS

###FS:    #m/z: 443.24071 #charge 2+
###MS: 2070
###MSMS: 2072
BEGIN IONS
TITLE=Cmpd 150, +MS2(443.2407), 24.7eV, 17.3min #2072
RTINSECONDS=1040.34
SCANS=2070,2072
PEPMASS=443.24071	87810
CHARGE=2+
183.51398	118	
200.13422	90	
208.06842	54	
212.12154	804	1+
213.08605	222	
213.70597	20	
217.15452	134	
223.07155	106	
225.03708	126	
227.02251	90	
229.08087	102	
230.10829	116	
230.27670	30	
232.13505	80	
234.10011	122	
240.12009	192	
240.18498	80	
241.11146	110	
253.13845	64	
257.01876	30	
257.13838	1734	1+
257.25399	38	
258.20531	84	
267.08046	64	
267.17789	86	
268.11549	76	
269.12483	392	1+
273.11291	140	
278.11830	42	
284.64022	50	
285.13152	1006	1+
285.21373	84	
285.91883	102	
288.17417	50	
289.14577	76	
290.15258	76	
310.09353	74	
312.14525	78	
313.15897	68	
314.09650	66	
321.16097	44	
329.21447	90	
330.15452	76	
330.19170	88	
331.14893	100	
338.13397	28	
341.03089	32	
341.15757	100	
343.01095	62	
345.23858	60	
347.86310	66	
349.19206	74	
352.17219	100	
357.18254	124	
357.29973	74	
358.86541	36	
359.02248	210	
359.62837	38	
361.98199	68	
367.33687	94	
368.80848	42	
369.18799	34	
371.03073	88	
373.87867	104	
374.16819	84	
383.17467	104	
384.94834	50	
389.09045	74	
391.19680	78	
396.81708	76	
398.81179	104	
399.00995	86	
401.20085	74	
402.20807	66	
407.80870	106	
416.19186	58	
419.08965	62	
423.86840	88	
425.12335	48	
425.86897	88	
426.22755	204	
427.18422	244	1+
428.23529	50	
429.50579	26	
438.17262	100	
442.23887	76	
442.91414	54	
443.76916	40	
443.87516	60	
445.21385	104	
448.01705	78	
453.24672	90	
460.21507	52	
460.86924	54	
462.85137	84	
467.23468	96	
468.25475	54	
468.31548	26	
470.15581	64	
471.17504	116	
478.86758	42	
480.21291	62	
485.27321	76	
490.25057	60	
497.33817	68	
498.21828	108	
522.24119	76	
540.27169	62	
557.31655	96	
569.24488	104	
569.32854	52	
569.41475	28	
575.23782	82	
584.68749	50	
585.39890	90	
594.38137	24	
602.28694	304	1+
603.28691	198	1+
603.38732	80	
622.31044	86	
637.36475	98	
644.28969	90	
657.34218	66	
669.34437	38	
686.37597	100	
687.33246	54	
692.27020	48	
757.42349	58	
758.32490	110	
758.41812	54	
784.49834	114	
END IONS

###FS:    #m/z: 487.22563 #charge 2+
###MS: 2073
###MSMS: 2074
BEGIN IONS
TITLE=Cmpd 151, +MS2(487.2256), 26.5eV, 17.3min #2074
RTINSECONDS=1040.95
SCANS=2073-2074
PEPMASS=487.22563	400476
CHARGE=2+
195.09501	92	
197.10852	100	
201.27287	90	
207.08936	344	
207.15188	100	
207.24219	62	
208.07374	1196	
209.09539	160	
210.11092	118	
212.11018	836	1+
213.08504	84	
217.09485	90	
218.13721	100	
224.48891	52	
224.68941	56	
224.78922	52	
225.00350	76	
225.04769	96	
225.09854	14618	1+
225.31070	52	
225.35282	92	
225.39344	100	
225.46286	74	
225.76310	60	
225.94480	82	
226.00922	54	
226.15514	140	
226.78961	50	
227.16944	64	
227.85001	48	
229.15527	200	
232.04822	72	
232.10201	108	
237.09512	82	
238.07923	94	
240.10832	144	
242.11163	100	
244.15437	84	
245.07856	94	
245.12496	334	
251.15834	76	
254.08447	60	
256.14859	100	
257.14041	908	1+
267.11835	164	
269.13021	90	
272.11162	450	1+
284.07459	106	
285.13288	672	1+
288.10331	200	
290.14780	130	
290.57683	84	
291.11801	114	
291.14836	100	
292.12351	64	
292.40160	114	
293.16640	98	
295.13687	358	
296.16350	90	
297.15877	114	
300.12290	106	
300.24522	52	
301.08744	96	
301.65184	118	
305.11959	78	
308.14864	196	
309.16009	78	
311.12687	82	
313.14266	362	1+
314.09589	98	
315.20654	110	
323.90560	70	
325.13949	98	
326.15778	216	
330.93585	66	
331.11795	176	
331.18935	84	
332.87417	58	
336.14455	90	
336.18815	96	
337.13833	80	
339.16482	56	
340.12344	66	
342.14710	74	
344.16171	102	
347.86715	60	
348.25923	110	
350.17441	60	
354.15573	952	1+
356.18619	98	
358.88533	56	
365.14735	120	
371.90734	90	
372.05445	54	
372.16408	3062	1+
372.31269	86	
372.36147	48	
373.24448	60	
386.31442	82	
386.89870	62	
392.20938	60	
392.33645	102	
396.87846	52	
399.28315	114	
410.18062	70	
411.14281	136	
411.84865	56	
414.87496	66	
428.17234	182	
428.85193	386	1+
429.09598	64	
429.16389	106	
430.18878	62	
432.22232	76	
440.80293	66	
442.90222	90	
445.23740	84	
446.19112	124	
446.86001	164	
447.24968	62	
447.84935	72	
449.38005	260	1+
450.84678	56	
460.22165	192	
470.13980	100	
470.19019	70	
471.17148	134	
478.24213	60	
486.10811	78	
486.26293	98	
486.35801	88	
488.22798	92	
495.25283	84	
501.23636	54	
501.28415	78	
505.22962	254	1+
505.32615	52	
506.90719	58	
516.19621	106	
524.25222	52	
525.24525	80	
533.23166	78	
540.25404	68	
544.28888	70	
551.18407	94	
559.24642	72	
560.25882	56	
566.41740	90	
568.22535	90	
577.26827	54	
585.26071	284	1+
585.33683	86	
602.28593	2368	1+
602.45877	52	
602.71733	84	
625.46510	68	
715.30145	76	
731.35615	62	
733.65640	116	
749.37026	612	1+
749.42896	144	1+
751.36801	86	
789.33962	62	
800.38605	82	
846.67950	164	
END IONS

###FS:    #m/z: 487.22553 #charge 2+
###MS: 2075
###MSMS: 2076
BEGIN IONS
TITLE=Cmpd 152, +MS2(487.2255), 26.5eV, 17.4min #2076
RTINSECONDS=1041.53
SCANS=2075-2076
PEPMASS=487.22553	423274
CHARGE=2+
195.09128	82	
197.10340	92	
207.08747	454	
207.12232	164	
208.07294	2082	1+
212.10924	106	
213.13008	86	
214.09654	128	
216.11037	90	
217.08803	62	
217.13084	82	
218.08257	86	
222.11161	58	
223.04106	66	
224.82877	96	
224.86840	94	
224.95718	60	
225.09923	12788	1+
225.27465	190	
225.33671	102	
225.40396	38	
225.49701	48	
225.69042	50	
226.61728	68	
229.09620	94	
229.15759	152	
230.17186	106	
231.11636	98	
235.06657	74	
238.10290	112	
239.06370	48	
242.13103	110	
245.12419	122	
252.06959	74	
252.09835	70	
254.80468	48	
255.11117	104	
255.14909	88	
257.14208	770	1+
258.43144	40	
258.80249	50	
271.10720	148	
272.12539	50	
272.19913	62	
273.14510	128	
274.13480	100	
278.06971	138	
279.11330	74	
285.12861	924	
285.19944	96	
287.03095	58	
290.13402	106	
290.16502	78	
291.11601	178	
293.13336	100	
296.08370	80	
297.14552	98	
300.13148	84	
301.48771	126	
303.22285	86	
308.15492	128	
309.13706	98	
313.13637	176	
314.08893	86	
324.14166	72	
326.16689	60	
331.15972	82	
336.14303	52	
337.11980	66	
340.12817	78	
341.15245	80	
345.16582	114	
350.88186	44	
353.12453	68	
353.91301	50	
354.14976	406	1+
355.29726	74	
356.16240	100	
357.14728	82	
357.35073	60	
359.16967	46	
368.87402	98	
370.16577	44	
372.16292	2248	1+
373.19940	202	
376.70349	58	
382.55007	50	
382.88398	64	
387.12984	104	
390.17339	74	
391.19956	132	
392.88777	74	
394.14242	66	
396.87251	94	
408.18467	112	
410.16530	50	
410.84266	56	
412.83991	88	
414.87337	160	
417.87696	38	
419.08615	76	
428.17394	168	
428.86562	138	
428.94381	46	
429.17561	76	
436.87531	58	
442.21209	64	
445.19323	72	
446.19715	70	
446.85040	68	
447.84536	134	
453.19533	80	
455.13793	96	
459.18569	70	
464.22563	60	
464.87809	84	
471.23248	72	
472.18690	50	
477.20353	70	
486.39528	80	
487.10437	72	
487.21364	198	1+
488.31465	66	
489.06445	82	
498.22524	54	
505.24432	154	
516.20319	66	
518.54379	96	
521.22804	90	
535.29473	94	
537.27702	52	
543.24820	78	
555.26001	98	
558.27863	98	
560.20315	40	
568.23859	56	
575.24509	96	
580.30020	94	
584.29426	76	
585.25929	148	
586.25653	168	
602.28673	1624	1+
603.44566	74	
604.34914	58	
657.79718	66	
659.39716	70	
662.29909	96	
666.27714	86	
670.22207	78	
689.32963	82	
714.35473	44	
732.47018	60	
738.48088	80	
749.35076	656	1+
749.46701	74	
749.55585	48	
817.35852	92	
893.93921	136	
END IONS

###FS:    #m/z: 487.22593 #charge 2+
###MS: 2077
###MSMS: 2078
BEGIN IONS
TITLE=Cmpd 153, +MS2(487.2259), 26.5eV, 17.4min #2078
RTINSECONDS=1042.1
SCANS=2077-2078
PEPMASS=487.22593	416352
CHARGE=2+
184.43142	90	
197.21386	58	
198.10992	138	
205.09734	50	
207.08985	526	
207.69705	58	
208.00617	100	
208.07182	2594	1+
212.11084	114	
212.13541	182	
212.33994	108	
216.10225	76	
217.07802	222	
217.10764	90	
221.09852	60	
222.93743	84	
224.11655	86	
224.99467	60	
225.03060	52	
225.09946	14006	1+
225.17911	148	
225.21534	122	
225.25672	80	
225.41045	62	
226.16972	160	
226.21306	54	
226.31299	104	
226.97664	48	
227.16120	112	
228.08855	60	
228.54029	54	
229.11174	82	
229.15684	202	
230.11448	82	
230.16874	158	
240.11069	168	
242.13047	92	
243.21830	84	
245.09436	74	
245.12462	228	1+
245.15509	112	
251.15105	94	
252.11694	106	
255.10910	194	
257.13729	1840	1+
257.22069	108	
258.22048	106	
262.15934	90	
267.12222	286	1+
269.19443	66	
272.14163	76	
273.11501	220	
273.87647	54	
274.11571	104	
279.11959	132	
285.13249	1286	1+
286.09705	84	
290.14182	376	1+
295.10746	66	
295.18825	74	
296.12766	78	
302.64878	114	
308.14506	92	
309.15474	70	
310.18153	58	
312.16074	104	
312.94363	86	
313.14403	148	
313.21321	72	
313.26004	90	
314.12975	132	
314.99625	100	
315.98131	68	
317.13519	66	
324.13662	56	
326.15853	186	
326.37595	110	
327.02754	70	
328.20111	78	
331.12755	88	
332.87826	86	
336.13889	166	
337.17694	112	
341.19009	58	
344.16058	58	
344.23443	62	
349.18636	64	
350.88064	64	
352.86059	54	
354.15306	744	1+
357.20609	84	
359.28305	52	
364.16835	54	
367.11560	138	
368.90426	56	
372.02290	94	
372.16568	2198	1+
374.17319	312	
374.44860	74	
375.54634	52	
376.90133	58	
378.87700	68	
379.88003	78	
383.33777	50	
384.14870	80	
384.95339	80	
385.26216	76	
386.88851	88	
388.18122	90	
389.13253	52	
391.20421	232	
392.19122	112	
392.89654	74	
398.85309	126	
399.96695	64	
401.17394	72	
401.24890	64	
409.19336	154	
410.17586	64	
410.86262	78	
415.17116	50	
423.12693	84	
424.82067	74	
427.19407	80	
428.17191	302	1+
428.85355	278	
435.16776	62	
436.85008	50	
442.73997	48	
444.86132	94	
445.22760	94	
446.18740	84	
446.21965	90	
447.28305	136	1+
447.86093	78	
449.68599	188	1+
452.19670	68	
452.84401	136	
465.24263	72	
472.20340	86	
481.21324	64	
486.35576	336	
488.21192	142	
504.23420	64	
505.25444	238	1+
512.43386	118	
516.20834	84	
542.23280	62	
551.29604	116	
558.24865	66	
559.35886	68	
561.25924	52	
575.24565	76	
580.28729	54	
584.26201	302	1+
584.40686	58	
585.26261	246	1+
585.45529	60	
602.28504	2002	1+
602.36411	232	
602.56781	48	
608.54650	64	
612.60185	52	
733.35853	72	
749.35483	586	1+
759.34969	84	
776.15672	58	
END IONS

###FS:    #m/z: 443.24144 #charge 2+
###MS: 2077
###MSMS: 2079
BEGIN IONS
TITLE=Cmpd 154, +MS2(443.2414), 24.7eV, 17.4min #2079
RTINSECONDS=1042.15
SCANS=2077,2079
PEPMASS=443.24144	95388
CHARGE=2+
200.09681	114	
212.11589	390	
212.28280	40	
216.09530	100	
216.13325	80	
216.26854	102	
219.14751	118	
222.09950	74	
224.11963	84	
227.10669	46	
235.09362	58	
239.15785	110	
239.49877	76	
240.12523	118	
251.10351	118	
255.10236	106	
255.68216	106	
257.14101	1450	1+
257.57207	30	
258.02583	26	
259.22837	60	
259.99455	86	
260.36290	26	
260.65354	26	
263.14435	24	
268.14952	86	
270.06555	54	
270.11903	98	
272.15575	92	
272.19032	32	
273.11677	80	
273.19125	82	
277.08968	84	
282.10405	48	
284.86560	32	
284.98651	72	
285.13338	824	1+
285.18514	184	
285.47823	86	
290.15210	116	
296.12411	108	
296.92432	96	
300.07240	118	
311.17253	94	
312.16422	142	
313.19011	100	
313.23819	114	
318.11763	106	
318.95631	108	
320.13870	122	
322.17603	98	
326.15769	82	
327.16919	78	
330.13316	280	1+
330.17352	84	
337.17237	102	
338.08869	82	
339.17176	62	
340.16283	80	
340.20779	52	
342.99745	102	
349.22638	84	
354.14429	60	
356.18390	476	1+
357.05343	52	
357.18695	406	1+
358.23882	52	
359.03148	82	
361.69703	36	
362.80956	68	
364.23262	52	
366.14653	88	
368.62942	26	
369.17745	80	
373.22186	26	
374.19369	88	
375.16883	72	
391.12440	82	
391.89357	120	
396.85184	52	
396.94129	76	
399.17262	68	
401.10753	78	
401.21280	500	1+
404.21067	82	
408.79966	86	
408.92004	26	
415.80081	90	
420.90522	38	
424.84769	52	
426.87869	72	
427.20327	60	
428.17948	114	
432.03276	72	
442.33827	56	
443.18403	106	
443.22709	90	
443.95742	56	
451.23993	76	
451.48374	26	
452.22402	74	
462.85742	82	
468.25578	64	
476.30379	58	
478.24187	76	
485.27438	54	
498.21919	150	
498.37079	66	
500.24430	70	
506.23838	60	
513.28894	52	
515.26726	82	
540.28344	42	
541.33248	72	
551.49127	90	
557.32139	24	
558.28711	100	
560.26556	66	
567.24141	64	
569.27627	44	
570.26021	112	
602.28641	340	1+
604.27812	114	
623.27806	36	
626.36778	126	
680.33601	102	
681.52114	40	
686.36064	90	
686.76237	94	
687.39761	70	
709.35820	124	
711.80128	28	
726.37946	86	
737.38444	68	
749.37441	68	
749.44628	62	
757.39421	90	
785.37975	66	
787.40047	58	
END IONS

###FS:    #m/z: 487.22626 #charge 2+
###MS: 2080
###MSMS: 2081
BEGIN IONS
TITLE=Cmpd 155, +MS2(487.2263), 26.5eV, 17.4min #2081
RTINSECONDS=1042.79
SCANS=2080-2081
PEPMASS=487.22626	419110
CHARGE=2+
195.08565	118	
197.11149	126	
207.09025	598	
208.07366	2420	1+
208.16608	84	
209.10570	132	
209.13399	84	
209.34353	84	
212.10521	610	1+
213.08353	98	
216.11205	88	
216.55493	74	
217.08778	150	
217.13508	138	
218.09207	60	
223.10963	66	
224.11664	92	
224.86169	60	
224.96765	98	
225.09966	19494	1+
225.19811	330	1+
225.26869	138	
225.29874	104	
225.37030	88	
228.11815	160	
229.15558	228	
229.17391	282	1+
230.13437	104	
230.69234	68	
239.09258	82	
240.11995	148	
241.11806	80	
245.12957	116	
246.11043	74	
246.14339	66	
250.12309	102	
252.10748	90	
253.12626	98	
255.11224	80	
257.14112	1848	1+
259.14255	156	
260.93217	66	
263.17612	80	
266.14517	90	
267.12369	80	
270.13171	96	
270.17954	98	
273.12237	558	1+
275.65839	56	
278.10930	72	
283.78210	80	
285.13298	1126	1+
285.21385	90	
287.09034	84	
290.15142	62	
291.15012	82	
292.12051	108	
293.12916	58	
295.14245	162	
296.15140	74	
297.06039	92	
298.17485	70	
302.18748	118	
303.88320	70	
306.13412	90	
308.14393	354	
309.15198	158	
309.19239	56	
310.15334	82	
313.13044	754	1+
324.14181	106	
326.15936	142	
327.15404	78	
332.10261	166	
334.38090	102	
336.14821	76	
337.19459	78	
338.17601	64	
341.10868	62	
341.18539	114	
347.16576	166	
350.87596	64	
352.91254	88	
353.89824	108	
354.15507	682	1+
356.15301	124	
356.23003	58	
357.14671	68	
359.15202	170	
364.37420	72	
368.88477	192	
372.16589	5630	1+
372.34680	80	
372.48458	68	
372.89549	66	
373.23483	60	
374.11157	62	
374.16733	442	1+
374.22625	98	
375.23590	90	
391.10938	58	
391.18237	440	1+
391.24251	70	
403.14988	86	
410.16666	106	
410.20550	94	
410.85665	162	
411.15714	92	
419.13791	60	
424.81979	82	
426.15756	70	
427.17982	136	
428.18326	454	1+
428.85039	384	1+
432.25178	132	
432.88475	72	
433.23983	74	
436.08685	86	
437.15146	90	
439.69111	104	
442.84032	76	
445.20758	310	1+
445.80846	56	
446.85912	370	
449.85863	84	
450.81855	90	
452.82715	82	
454.15771	90	
456.17343	84	
460.21170	86	
464.22393	68	
464.86952	96	
468.80822	74	
470.86236	70	
471.16969	76	
483.24553	84	
486.29371	72	
486.85928	60	
487.21333	96	
487.25387	68	
487.87411	62	
488.20751	312	1+
489.30154	82	
505.23173	522	1+
521.22562	78	
524.25201	74	
526.86687	68	
529.28077	74	
540.25983	278	1+
560.29198	84	
567.23578	186	1+
584.35631	56	
584.63473	94	
585.26258	460	1+
588.63025	92	
593.31662	78	
600.23228	88	
601.26682	80	
601.86790	56	
602.28785	4538	1+
602.41862	320	1+
602.48389	174	
602.70380	98	
603.21456	84	
616.31974	78	
616.43649	78	
646.02584	118	
732.39344	66	
733.33860	92	
749.35679	634	1+
750.43858	126	
750.50317	78	
757.15025	76	
859.68072	102	
END IONS

###FS:    #m/z: 443.24122 #charge 2+
###MS: 2080
###MSMS: 2082
BEGIN IONS
TITLE=Cmpd 156, +MS2(443.2412), 24.7eV, 17.4min #2082
RTINSECONDS=1042.83
SCANS=2080,2082
PEPMASS=443.24122	100512
CHARGE=2+
207.08138	126	
211.78354	22	
211.96720	36	
212.11437	110	
212.13803	158	
212.95066	28	
213.10131	90	
213.13716	62	
215.09664	100	
216.09787	76	
217.13332	84	
225.04386	90	
225.13061	78	
226.14297	40	
239.13908	28	
240.11048	230	
251.10751	120	
252.11072	160	
253.21167	28	
256.74928	30	
257.14222	1262	1+
257.23636	32	
257.59512	88	
257.92860	38	
258.22369	66	
259.16239	72	
267.14003	136	
268.10257	104	
268.60996	102	
268.94493	72	
269.11678	262	
269.14694	170	
269.19034	36	
269.26787	64	
270.84569	30	
271.25427	110	
272.13824	78	
273.12544	102	
275.12621	68	
275.19099	92	
285.13049	374	
285.18583	92	
286.14868	68	
286.65116	40	
287.14187	70	
288.12086	232	
290.26843	108	
295.13295	66	
299.13583	120	
304.14762	72	
310.14067	38	
312.16539	102	
313.13450	104	
320.24968	24	
322.15230	76	
330.95171	66	
331.11797	104	
332.70969	30	
334.93104	28	
336.20703	106	
344.16529	98	
347.84891	42	
350.87064	64	
353.08402	70	
357.18593	320	1+
360.18415	142	
370.19292	44	
372.88003	84	
385.17870	86	
386.18989	54	
386.43340	102	
391.18776	88	
392.76259	42	
401.20405	184	
401.25781	78	
401.33772	34	
406.90765	42	
407.81605	132	
419.81737	50	
420.91936	76	
425.86504	72	
426.20627	74	
426.26823	28	
426.82868	90	
427.23225	84	
428.84563	60	
429.19885	68	
443.79732	80	
444.23506	62	
445.23088	66	
445.48029	52	
460.26749	84	
460.87037	120	
463.19658	84	
468.30845	44	
479.25885	62	
485.27265	86	
488.19356	74	
488.23531	48	
513.21827	78	
516.22045	78	
551.28888	118	
552.23776	78	
557.31749	52	
558.33052	178	
568.23677	50	
573.26838	80	
576.22034	34	
585.25456	180	
587.24764	78	
593.77108	70	
602.27838	242	1+
602.33327	60	
602.39196	124	
602.51106	72	
604.30022	138	
620.33574	42	
645.31687	82	
650.22639	32	
668.32039	82	
686.05335	62	
686.33226	50	
686.37649	90	
686.48679	24	
686.54752	34	
698.37166	82	
749.35040	76	
757.37683	290	1+
757.50997	54	
842.23269	70	
END IONS

###FS:    #m/z: 487.22612 #charge 2+
###MS: 2083
###MSMS: 2084
BEGIN IONS
TITLE=Cmpd 157, +MS2(487.2261), 26.5eV, 17.4min #2084
RTINSECONDS=1043.47
SCANS=2083-2084
PEPMASS=487.22612	442016
CHARGE=2+
167.19965	94	
197.11435	94	
207.08680	554	
207.91297	52	
208.07511	1706	1+
208.32888	118	
208.40230	54	
210.09049	102	
212.10395	662	1+
216.09543	66	
217.12946	174	
224.49811	78	
224.75071	66	
224.85702	52	
225.09943	15402	1+
225.18046	262	1+
225.24939	80	
225.33295	58	
225.94297	104	
225.97534	54	
226.04138	60	
227.07053	114	
228.10473	90	
230.10797	76	
231.11941	72	
233.14459	54	
235.03345	100	
240.10828	126	
241.14346	66	
242.18868	74	
244.13722	104	
245.12730	212	
252.15895	134	
253.16893	52	
254.08491	108	
254.12543	106	
255.10648	54	
255.15608	94	
256.71144	54	
257.14083	1392	1+
257.26595	104	
258.27024	98	
268.11083	80	
273.11615	152	
276.88495	52	
283.10234	84	
285.13265	794	1+
285.27056	78	
287.19078	128	
289.54371	74	
290.14192	144	
291.11571	132	
295.12264	88	
302.08138	86	
308.14918	320	
309.14787	136	
313.13655	340	
313.20540	60	
314.11031	74	
315.15510	106	
321.11717	88	
321.16362	70	
324.08886	80	
324.13632	196	
326.15878	168	
327.17975	66	
331.12281	60	
331.16465	146	
336.13311	92	
336.96800	94	
337.14330	84	
339.18006	76	
341.14729	354	1+
344.20037	66	
345.21740	92	
353.18724	74	
354.15875	498	1+
357.13847	154	
360.19661	66	
366.14077	54	
368.87743	96	
368.92012	98	
370.13695	100	
371.95739	60	
372.16448	3600	1+
372.27765	146	
372.94648	74	
372.99189	108	
373.25935	188	
375.12526	106	
386.88279	62	
392.20343	208	
393.13162	52	
395.13437	62	
397.21792	60	
404.87574	76	
407.82302	64	
410.16652	56	
410.84839	66	
411.15221	88	
415.18570	94	
421.30340	90	
423.23622	70	
424.84088	92	
427.18932	82	
428.26264	56	
428.85343	200	
429.27567	58	
431.89116	70	
432.86842	58	
434.85220	64	
435.79037	74	
437.08034	72	
441.90152	92	
444.18640	68	
445.21937	52	
446.87838	178	
447.86753	74	
452.18499	52	
452.93185	100	
453.20366	126	
455.15386	82	
461.20336	62	
462.22491	102	
462.83481	54	
465.91214	62	
468.26183	58	
469.20635	86	
472.26425	88	
481.17790	86	
485.78919	68	
486.37869	50	
488.20679	280	1+
488.31201	110	
493.41350	74	
505.22624	136	
506.31190	58	
506.39417	88	
516.22046	116	1+
531.16541	86	
548.70121	94	
550.24274	84	
558.30786	74	
559.26175	120	
567.27426	82	
568.22493	236	1+
569.30341	80	
574.25091	88	
575.23796	70	
575.28309	58	
579.92623	68	
584.26689	354	1+
585.26379	334	1+
594.28273	56	
596.80705	96	
599.95656	86	
602.28861	2226	1+
630.30289	64	
724.28356	88	
731.32604	228	1+
745.36218	84	
749.35659	644	1+
749.48395	84	
750.87310	74	
753.34659	52	
757.51915	56	
845.53523	112	
END IONS

###FS:    #m/z: 443.24094 #charge 2+
###MS: 2083
###MSMS: 2085
BEGIN IONS
TITLE=Cmpd 158, +MS2(443.2409), 24.7eV, 17.4min #2085
RTINSECONDS=1043.52
SCANS=2083,2085
PEPMASS=443.24094	104174
CHARGE=2+
154.93732	132	
159.37097	40	
196.06072	98	
212.12026	270	
212.23303	30	
212.41272	32	
213.15319	140	
213.68288	24	
216.10230	68	
217.11864	92	
217.16457	124	
223.15752	66	
226.35050	38	
227.10119	104	
227.16928	112	
238.14297	102	
239.14182	154	
239.31591	42	
239.82172	20	
240.11640	356	1+
243.17883	80	
244.12564	82	
245.12205	120	
247.10441	88	
251.12116	70	
253.17569	80	
256.78913	24	
257.13838	2242	1+
257.21636	110	
268.10355	96	
268.19293	74	
268.22627	82	
269.12254	66	
269.17287	108	
271.10300	36	
273.12583	78	
274.12138	68	
274.57784	30	
275.19350	28	
280.17623	104	
280.26329	36	
285.13450	1136	1+
285.18655	120	
285.25738	102	
287.15858	74	
288.14395	112	
288.27205	42	
289.16383	90	
290.15661	110	
293.05847	32	
296.88319	50	
301.12925	96	
301.18750	120	
302.20064	90	
304.14345	140	
306.15282	70	
313.14413	42	
313.20108	108	
314.13016	196	
314.17602	110	
328.22370	100	
329.18438	154	
330.13501	100	
331.11277	38	
331.15650	78	
332.91719	90	
336.91573	58	
339.19252	28	
339.98984	54	
341.09395	84	
346.89864	100	
350.88632	94	
352.08549	24	
357.16657	60	
366.59384	32	
370.98442	30	
373.18337	72	
374.17864	42	
375.19069	94	
376.16796	42	
379.04172	100	
384.25523	32	
398.93519	26	
400.22278	68	
400.83892	76	
401.20206	228	
401.30058	66	
401.63854	32	
406.85535	96	
407.82307	190	
410.17668	76	
414.06799	60	
414.83187	98	
414.89150	116	
414.94545	66	
425.83906	110	
437.20538	56	
440.26914	82	
443.15499	90	
443.27913	50	
445.19723	62	
445.29760	32	
446.19636	88	
463.12211	102	
463.30033	24	
465.18727	68	
468.25620	76	
469.26163	72	
470.18534	72	
473.19572	130	
485.28216	24	
488.20430	58	
497.28469	270	1+
498.19618	48	
510.24122	56	
514.76295	34	
516.21530	76	
522.25675	104	
541.22897	48	
558.26076	62	
558.30448	88	
559.23093	22	
567.23701	90	
569.27650	68	
570.26688	40	
574.26211	62	
576.37407	90	
583.87107	28	
585.25203	84	
586.26170	64	
595.26807	94	
600.39159	110	
602.28035	422	1+
602.78235	38	
627.29945	58	
642.37751	74	
643.49756	40	
660.42398	26	
680.32760	42	
681.39759	72	
686.34696	160	
687.21655	72	
711.36855	84	
741.37476	48	
749.36156	76	
757.38942	452	1+
767.38531	86	
END IONS

###FS:    #m/z: 487.22646 #charge 2+
###MS: 2086
###MSMS: 2087
BEGIN IONS
TITLE=Cmpd 159, +MS2(487.2265), 26.5eV, 17.4min #2087
RTINSECONDS=1044.16
SCANS=2086-2087
PEPMASS=487.22646	443886
CHARGE=2+
192.47695	68	
195.08518	92	
197.10210	112	
201.21945	108	
205.02282	104	
207.09157	598	
207.19697	104	
208.07161	1580	
208.14534	212	
208.17715	148	
209.10595	196	
210.16123	82	
211.89680	162	
212.11157	352	
213.14013	190	
214.11093	76	
214.62320	62	
216.10645	82	
217.14037	84	
222.12350	60	
224.37920	112	
224.95296	76	
225.03455	164	
225.09926	16874	1+
225.26387	110	
226.18040	108	
230.11251	190	
230.27309	118	
231.10869	72	
231.37095	60	
232.17880	86	
236.08956	84	
240.12441	76	
241.14267	84	
243.12911	82	
244.14034	122	
245.15151	94	
246.13071	76	
249.13607	96	
251.12502	60	
252.13394	74	
255.13304	88	
257.13991	1466	1+
260.19863	82	
261.16568	80	
267.14223	66	
268.15357	178	
270.13486	86	
275.11411	102	
284.93106	94	
285.13385	1466	1+
285.19625	70	
287.10081	116	
290.14557	308	
290.91257	78	
291.20433	80	
292.12075	70	
295.11528	226	
300.14865	74	
301.35599	60	
308.14932	112	
308.32496	118	
309.16183	62	
311.90080	80	
313.14472	258	
314.12973	430	
314.88058	82	
323.13341	488	1+
324.14069	410	1+
327.16045	80	
327.32554	72	
331.11868	108	
332.85979	100	
335.12560	106	
336.13397	208	
337.13016	108	
339.12274	76	
344.17169	72	
346.94293	104	
350.90507	88	
351.96416	78	
354.15448	978	1+
357.14238	106	
358.21884	92	
359.15907	62	
366.13609	72	
368.87852	282	
370.14070	82	
372.11402	64	
372.16445	3386	1+
372.27510	60	
373.34489	60	
375.68028	84	
384.14438	94	
385.20071	90	
386.23113	82	
386.89756	80	
386.94326	78	
391.18888	250	
392.11627	78	
392.20676	168	
392.85658	114	
400.12448	98	
401.29180	82	
409.12555	104	
410.17224	426	1+
411.13457	94	
416.22980	100	
416.83568	120	
420.17702	96	
421.11871	82	
426.86376	76	
426.91716	94	
427.17674	74	
428.18388	120	
428.23128	66	
428.85546	372	
431.90025	80	
443.72463	94	
444.17388	84	
445.81800	68	
446.31857	76	
446.86127	274	1+
448.18999	74	
448.84057	60	
452.83304	84	
453.16870	104	
457.26321	82	
457.30372	204	1+
460.20026	70	
462.20239	112	
464.21225	76	
464.88633	96	
465.89397	62	
470.25156	70	
471.19916	82	
488.21451	284	1+
489.27384	136	
498.19601	68	
505.22129	236	1+
515.21902	82	
516.20681	72	
542.24419	68	
543.26707	62	
544.22940	480	1+
550.24147	86	
558.29644	76	
559.22861	90	
559.25901	184	1+
566.57241	120	
567.26273	64	
568.24944	60	
580.26858	78	
585.26638	304	1+
599.25309	88	
602.28557	2564	1+
602.43611	136	
603.39632	104	
605.29974	78	
641.28577	90	
644.32305	94	
689.34846	116	
746.33173	104	
749.35491	772	1+
749.43974	80	
750.41167	164	
755.41279	64	
891.35627	76	1+
END IONS

###FS:    #m/z: 443.24172 #charge 2+
###MS: 2086
###MSMS: 2088
BEGIN IONS
TITLE=Cmpd 160, +MS2(443.2417), 24.7eV, 17.4min #2088
RTINSECONDS=1044.22
SCANS=2086,2088
PEPMASS=443.24172	104154
CHARGE=2+
210.17520	74	
212.11796	322	1+
213.09141	56	
217.11928	84	
221.08644	58	
222.10509	162	
226.12256	62	
227.11367	134	
229.12249	28	
235.07037	82	
238.11440	90	
240.11014	136	
242.14627	100	
245.11966	190	
245.15057	76	
248.97906	46	
252.13076	260	
252.98357	92	
253.95655	24	
255.10601	110	
256.14395	92	
256.83312	36	
257.00934	34	
257.14237	1746	1+
257.21129	92	
258.33924	32	
261.08789	76	
262.14632	98	
264.41266	88	
268.98919	104	
270.11909	84	
270.18713	70	
273.14801	88	
277.15422	70	
278.11837	102	
285.13414	740	1+
285.17417	264	
288.12174	72	
290.15707	68	
295.13842	78	
301.13233	82	
311.14019	106	
312.15420	82	
313.15387	126	
314.13105	72	
320.54558	24	
321.10867	86	
324.15752	22	
328.56170	46	
329.18292	166	
330.18806	84	
332.13263	74	
340.15988	106	
350.89620	62	
352.20254	84	
355.19070	60	
357.20938	102	
358.15923	54	
359.02783	174	
367.18038	48	
368.89483	78	
373.66650	36	
373.98205	46	
374.16443	86	
375.18578	98	
383.18365	104	
384.85415	50	
385.21139	30	
386.25129	80	
386.88259	98	
387.68972	114	
388.16847	74	
388.97138	68	
391.18755	56	
394.16718	94	
397.83235	36	
401.20511	214	
402.23760	52	
402.81329	64	
407.82924	80	
407.92909	46	
409.18772	54	
410.17284	82	
411.84300	52	
413.79081	74	
415.02408	74	
416.83226	100	
420.85102	56	
422.91563	104	
425.84178	80	
426.08156	90	
426.85598	76	
427.20964	82	
428.18143	74	
432.22290	42	
434.84365	74	
438.44742	36	
440.25388	94	
442.31550	66	
443.22649	82	
443.32999	24	
443.95837	30	
444.28851	82	
445.21939	120	
448.22155	74	
452.19466	82	
460.09883	32	
460.86323	96	
461.25453	94	
461.81753	52	
468.26110	64	
471.17702	48	
478.18960	90	
486.26252	68	
488.20326	122	
498.22595	122	
507.19700	74	
520.37291	28	
524.22730	62	
552.18921	68	
557.29256	196	1+
567.32342	36	
568.27828	38	
569.25815	238	1+
573.25121	74	
585.28238	80	
593.45387	26	
595.11394	56	
602.28555	328	1+
603.35545	52	
626.29900	104	
668.85613	78	
687.36951	84	
698.35852	82	
704.32609	78	
738.41544	58	
749.40236	66	
757.38542	216	1+
758.43448	26	
759.43799	52	
767.38890	78	
781.47092	36	
END IONS

###FS:    #m/z: 487.22622 #charge 2+
###MS: 2089
###MSMS: 2090
BEGIN IONS
TITLE=Cmpd 161, +MS2(487.2262), 26.5eV, 17.4min #2090
RTINSECONDS=1044.86
SCANS=2089-2090
PEPMASS=487.22622	442820
CHARGE=2+
155.79194	78	
182.66119	74	
197.12847	98	
198.10354	80	
207.07335	2548	1+
207.22515	70	
208.07208	1832	1+
208.12538	152	
212.11294	160	
213.08955	76	
217.07944	100	
217.12175	86	
217.18882	62	
221.09990	114	
222.16187	102	
224.68484	82	
224.83330	66	
224.93478	84	
224.98501	68	
225.03539	74	
225.09879	17664	1+
225.20729	224	
225.37039	96	
226.14522	196	
227.14233	78	
228.11433	272	1+
229.16102	324	1+
231.13138	84	
231.19492	86	
235.14216	96	
241.16700	90	
255.10517	94	
256.12642	104	
257.13826	1412	1+
257.17928	66	
258.21630	110	
260.22341	108	
261.15299	106	
261.63982	62	
264.11331	96	
267.13097	100	
268.15453	108	
269.09351	64	
270.21410	78	
271.08097	76	
271.11126	86	
272.08154	138	
272.14542	78	
272.17673	100	
273.12609	84	
274.07769	68	
274.12449	80	
279.11711	110	
285.13534	988	1+
285.21695	106	
286.94921	64	
287.10028	78	
289.08480	98	
290.14447	282	1+
290.28202	102	
295.22848	82	
296.13380	176	
297.14121	82	
299.09156	64	
299.16363	74	
301.65182	64	
307.14529	66	
307.32921	74	
308.15366	238	
309.15068	130	
313.13906	242	
314.17666	78	
316.06539	88	
319.11195	70	
326.15571	118	
328.15812	76	
330.13365	80	
335.13973	92	
336.20882	120	
342.14256	90	
344.16513	406	1+
349.10911	122	
352.16096	88	
354.15880	430	1+
355.18116	120	
356.15397	66	
360.16183	74	
365.14167	62	
367.12165	78	
368.90199	172	
370.91435	66	
372.16522	3708	1+
373.24092	68	
375.81605	66	
377.10987	64	
378.87310	102	
391.19792	164	
392.18915	86	
394.17316	126	
396.87957	88	
399.20895	66	
402.90669	102	
403.19574	78	
407.81273	98	
409.14823	124	
410.12291	62	
410.15974	316	1+
411.49197	86	
414.82231	112	
416.18789	62	
428.17105	352	
428.23184	72	
428.29660	112	
428.84610	230	
431.27412	70	
432.44153	78	
432.87372	78	
433.90137	64	
436.14655	326	1+
441.19998	80	
445.19652	72	
445.24375	104	
446.17869	88	
446.86764	398	1+
452.18051	82	
460.31243	62	
462.23645	78	
464.15417	108	
467.61292	70	
468.84892	82	
470.19736	78	
475.19142	72	
486.30431	80	
486.37054	66	
487.36327	64	
489.19945	66	
492.25899	70	
498.20152	62	
504.78306	64	
505.23774	306	1+
516.23143	84	
521.22853	84	
542.25754	76	
567.25457	62	
567.33551	84	
568.22331	190	1+
578.41876	78	
578.47392	62	
580.22752	182	1+
581.26879	184	1+
585.26135	410	1+
585.34343	92	
586.29424	82	
594.68677	72	
602.28719	3046	1+
603.06010	62	
626.55876	162	
643.65230	122	
656.56565	104	
683.27035	82	
697.97490	78	
715.29414	74	
717.55242	124	
732.33543	74	
747.35477	68	
749.36449	788	1+
750.48113	94	
759.34910	86	
764.33524	66	
800.26353	86	
804.35544	128	
END IONS

###FS:    #m/z: 443.24107 #charge 2+
###MS: 2089
###MSMS: 2091
BEGIN IONS
TITLE=Cmpd 162, +MS2(443.2411), 24.7eV, 17.4min #2091
RTINSECONDS=1044.9
SCANS=2089,2091
PEPMASS=443.24107	111120
CHARGE=2+
205.08285	130	
208.10471	84	
211.98078	58	
212.04507	34	
212.11574	144	
212.16699	84	
213.08299	210	
213.11856	202	
215.16872	114	
216.50993	38	
217.08745	36	
217.12739	68	
223.11169	48	
235.02571	82	
238.14244	96	
239.13234	120	
245.17190	76	
248.08427	100	
250.07433	82	
252.09542	104	
254.86114	32	
255.13219	120	
257.14103	1668	1+
257.24325	98	
269.11674	164	
269.55082	28	
270.36874	70	
276.98455	108	
284.20334	98	
285.13206	578	1+
287.15855	102	
287.26067	26	
288.11582	100	
288.16042	114	
290.14858	92	
297.16233	62	
299.05498	102	
304.14340	70	
306.13917	116	
310.96795	74	
314.14371	84	
314.18624	102	
314.98184	94	
315.16792	70	
317.84584	106	
329.18072	198	
331.19971	88	
334.96593	100	
340.16237	106	
341.02681	70	
354.89880	76	
357.17914	110	
358.19871	98	
359.03161	58	
364.22423	42	
364.91502	62	
365.13221	96	
368.92031	54	
369.18169	118	
370.20076	80	
380.19132	62	
383.19716	170	
384.15103	62	
387.89098	80	
388.00901	102	
391.19338	176	
398.91685	78	
401.19598	326	1+
403.20203	100	
403.30548	24	
404.13165	100	
407.85101	72	
411.14084	84	
425.84382	62	
426.80724	50	
442.14569	52	
442.25280	74	
442.86944	98	
444.28537	78	
445.20810	60	
451.24696	78	
452.18910	120	
454.26933	122	
463.20185	86	
468.25584	84	
469.23575	74	
477.15814	100	
486.28121	88	
487.29005	54	
496.90697	92	
505.23426	52	
506.26472	94	
527.32855	110	
551.25089	118	
557.30626	76	
558.27160	126	
569.28679	34	
573.26670	102	
583.32916	94	
585.27780	106	
602.06397	28	
602.28483	308	1+
645.27596	64	
686.35440	72	
757.37773	52	
757.45020	66	
757.65617	42	
END IONS

###FS:    #m/z: 487.22579 #charge 2+
###MS: 2092
###MSMS: 2093
BEGIN IONS
TITLE=Cmpd 163, +MS2(487.2258), 26.5eV, 17.4min #2093
RTINSECONDS=1045.53
SCANS=2092-2093
PEPMASS=487.22579	437080
CHARGE=2+
148.13043	80	
184.21191	184	
197.11417	114	
198.12507	94	
199.55860	206	
207.08730	356	
207.11919	144	
208.03549	92	
208.07268	2728	1+
208.13634	80	
212.10695	324	
212.17720	150	
213.11411	138	
215.14260	200	
217.12871	266	
224.10543	146	
224.32824	132	
225.09925	20474	1+
225.19639	120	
225.23683	108	
225.30224	112	
225.35551	94	
226.02721	80	
226.16052	154	
227.06761	100	
229.12915	120	
229.16268	126	
230.12345	78	
230.15705	130	
230.19066	76	
236.11437	110	
236.14172	122	
237.13833	104	
240.11271	138	
242.14606	126	
245.14132	246	
245.18123	100	
248.12274	152	
251.11512	148	
252.06191	90	
252.09548	86	
254.18504	94	
255.10712	352	1+
257.14094	1934	1+
258.19013	92	
263.11637	122	
267.12731	164	
269.11790	162	
272.11506	624	1+
273.11841	528	1+
276.20347	106	
277.14665	82	
278.10567	98	
285.13405	1712	1+
286.34017	82	
288.12530	100	
290.14195	664	
290.44710	84	
291.12274	78	
294.13781	112	
295.12745	168	
295.20639	162	
301.63436	144	
302.19210	94	
305.15676	102	
306.14035	90	
307.36719	98	
308.14932	596	
309.13333	328	
313.13753	298	1+
313.22856	84	
314.92731	90	
315.16502	114	
324.24850	86	
326.16226	222	
326.21477	122	
330.14035	78	
330.17872	102	
331.12252	162	
332.17014	120	
333.10853	118	
337.16723	98	
342.08445	110	
342.14624	110	
342.37078	122	
344.16937	440	1+
347.16748	100	
349.17174	138	
350.17878	138	
350.87387	138	
354.14997	1404	1+
354.26971	80	
355.20121	112	
356.27796	94	
357.14313	92	
357.18634	134	
359.17879	106	
359.29343	78	
364.11853	92	
364.28305	84	
366.10508	94	
368.17755	116	
371.22907	98	
372.16632	5980	1+
376.18934	126	
389.05466	126	
389.14935	82	
391.18744	218	
392.83162	80	
393.16159	78	
394.14179	86	
407.16164	86	
407.82120	90	
410.16893	552	1+
411.16403	362	1+
414.84842	92	
420.18324	98	
426.85788	88	
427.14407	106	
427.18605	120	
427.32848	88	
428.17749	534	1+
428.85608	410	
431.17993	104	
432.37057	108	
444.20107	120	
445.20202	200	
446.37783	86	
446.86789	452	1+
450.89971	88	
453.17045	252	
461.22085	112	
471.18193	134	
482.12087	112	
486.34516	158	
488.22131	248	
488.34583	110	
489.21457	208	
490.29629	88	
505.23951	482	1+
505.30706	142	
517.05690	102	
524.23087	84	
541.24356	356	1+
550.35075	92	
558.29131	112	
567.26436	98	
569.35810	94	
575.23227	110	
583.25252	82	
584.26259	590	1+
592.26175	82	
593.11910	100	
595.94262	100	
602.04758	106	1+
602.12350	84	
602.28794	5770	1+
602.42953	260	
602.59236	112	1+
602.75661	92	
608.30691	96	
638.11888	104	
650.63824	130	
659.31627	90	
661.29981	88	
675.32969	82	
710.25410	120	
730.34023	90	
732.32624	270	1+
732.42126	86	
741.19660	114	1+
749.35200	1224	1+
749.44785	164	
749.53745	80	
END IONS

###FS:    #m/z: 443.24089 #charge 2+
###MS: 2092
###MSMS: 2094
BEGIN IONS
TITLE=Cmpd 164, +MS2(443.2409), 24.7eV, 17.4min #2094
RTINSECONDS=1045.58
SCANS=2092,2094
PEPMASS=443.24089	111664
CHARGE=2+
205.10819	94	
209.69082	24	
210.10770	122	
211.10228	74	
212.12170	64	
212.13475	418	1+
213.08616	102	
213.11595	108	
214.11989	72	
224.11296	90	
230.94290	24	
237.13038	96	
240.11116	172	
240.16072	102	
240.19373	118	
247.18257	110	
251.11338	106	
254.17128	102	
256.09780	50	
256.82016	70	
257.14238	1628	1+
257.23108	22	
258.92838	46	
268.11082	114	
269.13596	226	
270.12013	50	
270.17017	102	
280.17598	94	
282.08115	80	
284.79257	28	
285.13313	1166	1+
286.17664	86	
287.18233	84	
290.13995	70	
296.20811	78	
299.06747	72	
300.12125	78	
303.14171	90	
308.92969	76	
311.16679	92	
311.20494	70	
313.15356	76	
314.12967	60	
314.95819	108	
323.11037	108	
327.86320	78	
328.28040	68	
329.18619	120	
332.12808	118	
334.13601	44	
337.08401	120	
340.14800	136	
340.66208	126	
343.15843	56	
344.97061	70	
347.18320	124	
348.85399	62	
349.17789	132	
350.16477	100	
352.79275	112	
353.14902	52	
354.90654	74	
356.99896	102	
357.18370	180	
359.01992	116	
359.16042	60	
359.22204	38	
361.81555	68	
365.89063	56	
367.18803	140	
375.05377	44	
383.18751	52	
386.71303	54	
387.19721	140	
387.29328	24	
388.89341	78	
393.18272	62	
395.16600	38	
398.14996	132	
400.17364	32	
400.65372	48	
401.20071	444	1+
401.27954	94	
401.84830	52	
402.60968	22	
404.44746	22	
411.17311	72	
413.19295	64	
416.79351	46	
416.84195	50	
425.83439	102	
426.24855	56	
427.61418	46	
428.16035	78	
442.36067	36	
442.81857	44	
443.26134	94	
443.84160	32	
444.21235	118	
448.91246	50	
461.86359	64	
467.20700	76	
469.38106	74	
471.17615	64	
480.30005	88	
485.30371	44	
487.22418	90	
498.21479	54	
499.70567	24	
505.22603	228	
538.26918	50	
541.21737	122	
551.22108	38	
556.32063	90	
569.26769	248	1+
571.29172	60	
573.28054	60	
573.99238	80	
585.29555	72	
586.26118	104	1+
601.86150	42	
602.27997	330	
602.33870	230	
603.28725	288	
607.89393	104	
614.32526	98	
644.30336	46	
663.55266	32	
668.33284	82	
679.30047	64	
686.34397	214	
686.55652	84	
687.93065	42	
738.34724	42	
740.35876	54	
748.37736	74	
757.38499	118	1+
757.48341	58	
END IONS

###FS:    #m/z: 336.65680 #charge 2+
###MS: 2092
###MSMS: 2095
BEGIN IONS
TITLE=Cmpd 165, +MS2(336.6568), 23.0eV, 17.4min #2095
RTINSECONDS=1045.64
SCANS=2092,2095
PEPMASS=336.65680	131398
CHARGE=2+
205.07520	74	
206.13816	104	
207.13348	106	
208.06985	328	1+
208.26610	78	
212.12517	130	
213.10944	138	
214.10738	80	
217.09938	84	
217.13254	152	
222.05374	66	
222.14490	110	
223.07294	154	
225.10079	1552	1+
225.17893	34	
225.98131	42	
226.41807	32	
227.44533	40	
230.10871	812	1+
230.14895	174	
230.26314	54	
231.07932	72	
231.83070	48	
234.13637	204	
234.86368	32	
235.09451	240	
235.14594	80	
236.08036	80	
236.12871	96	
237.09135	58	
238.08268	120	
241.16395	90	
245.08176	104	
248.11510	374	
248.15891	94	
249.04416	126	
249.52288	36	
250.14199	262	
251.07009	122	
253.09397	104	
255.11007	82	
256.12746	126	
256.28698	48	
257.13917	804	1+
257.24507	74	
258.17383	148	
259.13259	88	
259.16687	52	
259.76411	30	
260.11820	712	
261.10265	124	
262.97980	34	
263.10832	86	
265.04958	114	
265.14675	102	
266.13061	196	
267.21318	92	
268.07998	32	
268.13611	282	
268.18872	60	
270.14089	40	
272.91826	100	
273.13140	110	
273.89836	48	
276.90072	50	
277.96992	36	
278.12190	1190	1+
284.93306	114	
285.13099	166	
285.17839	30	
286.13421	156	
287.07475	70	
290.14283	118	
290.89282	150	
290.93432	128	
291.36539	36	
293.02278	96	
295.03889	62	
295.10793	90	
296.05488	36	
296.13454	2214	1+
296.31801	32	
297.24026	32	
298.80497	48	
300.27767	40	
303.13288	106	
303.23317	82	
305.11011	100	
307.06741	94	
308.14060	86	
308.20009	136	
308.90820	1016	1+
308.95622	138	
309.13714	120	
310.19455	90	
311.19949	104	
313.15553	212	
314.14448	130	
314.95052	74	
318.11101	154	
324.13868	124	
325.18265	86	
326.92680	40	
327.92042	82	
335.26492	96	
336.17332	92	
336.91196	48	
336.98951	68	
339.12339	42	
342.16673	52	
348.13020	138	
349.17720	84	
350.11086	82	
354.16172	74	
354.95612	64	
360.14670	98	
362.14741	124	
363.12777	104	
366.18071	40	
366.21446	66	
372.16478	678	1+
376.70322	50	
378.18778	38	
378.29854	38	
383.14086	124	
398.15573	54	
405.93750	78	
410.16673	96	
413.32155	62	
415.20169	112	
416.20659	90	
426.15968	134	
441.33376	44	
443.21179	198	
443.85311	68	
444.19327	76	
461.63732	118	
465.97034	34	
471.16169	98	
479.18964	56	
494.14055	52	
504.24401	88	
538.24609	70	
617.33811	130	1+
END IONS

###FS:    #m/z: 487.22627 #charge 2+
###MS: 2096
###MSMS: 2097
BEGIN IONS
TITLE=Cmpd 166, +MS2(487.2263), 26.5eV, 17.4min #2097
RTINSECONDS=1046.34
SCANS=2096-2097
PEPMASS=487.22627	453694
CHARGE=2+
158.50013	100	
183.57012	96	
195.08671	156	
197.10459	134	
207.08948	790	
207.13102	378	1+
208.07199	1970	1+
208.44311	56	
210.10526	140	
210.67878	58	
212.10293	230	
212.15657	110	
216.10287	68	
216.15718	64	
217.12741	70	
218.09032	96	
220.07799	102	
221.06300	98	
221.83389	126	
224.81033	58	
225.10047	14160	1+
225.22044	264	
225.32151	76	
225.99570	114	
227.14107	84	
228.23511	96	
229.11978	116	
229.15792	134	
232.08644	54	
234.12882	72	
234.40473	74	
237.21275	74	
239.12012	308	1+
241.16695	116	
244.12449	78	
245.12570	222	
246.11827	92	
248.03773	72	
248.92938	92	
250.08052	98	
252.12846	124	
253.06335	120	
255.10199	156	
256.15639	88	
257.14288	1194	1+
265.15722	56	
267.13126	96	
267.16124	82	
268.12594	182	
272.12840	76	
273.12188	92	
274.11228	186	
276.15151	78	
279.11199	86	
285.13514	1052	1+
285.19399	72	
287.13742	76	
288.25510	58	
290.14556	272	
292.11520	104	
293.12698	68	
295.13227	196	
296.15076	166	
300.13978	66	
303.14265	82	
303.20162	94	
305.16615	98	
308.16035	74	
310.12629	84	
310.22276	80	
313.13436	184	
314.10106	174	
316.12711	114	
319.14397	68	
326.16206	372	1+
327.13502	88	
331.19071	98	
333.02826	74	
336.18135	100	
336.51049	54	
336.94012	78	
341.14753	60	
342.14122	90	
343.13468	120	
344.18515	68	
349.15694	68	
351.19116	62	
354.15928	730	1+
356.15052	102	
356.20469	60	
358.26432	114	
359.18963	74	
359.96139	72	
365.13127	58	
366.15767	82	
372.16530	3472	1+
375.80171	60	
378.95489	64	
388.27877	96	
390.68388	120	
391.20557	126	
392.19884	170	
398.84861	60	
402.18002	56	
410.16871	206	
410.22540	104	
410.27908	106	
410.89108	80	
411.19920	172	
414.26096	78	
415.21272	74	
428.17705	130	
428.86342	138	
429.19949	102	
429.24193	54	
432.52364	60	
432.88406	78	
436.14594	94	
436.36501	64	
442.23775	80	
442.77366	84	
445.20134	128	
446.86286	316	
446.95139	80	
450.82806	78	
454.17414	82	
455.18143	88	
460.22010	96	
470.88610	94	
472.17301	60	
480.24935	102	
487.37673	78	
488.21060	248	
488.30313	70	
505.23297	368	1+
515.18950	52	
516.19142	80	
518.25056	54	
522.22861	80	
527.21036	78	
543.25291	72	
551.20190	98	
556.30859	76	
558.24842	70	
567.24839	70	
568.22785	132	
575.25892	106	
584.27464	64	
585.25841	294	
586.11686	66	
587.25991	86	
593.25316	62	
602.28727	2694	1+
602.45833	166	
606.31434	88	
612.04228	60	
690.43610	72	
715.30747	110	
715.41906	84	
742.84882	196	1+
745.36164	66	
749.34769	428	1+
852.44504	78	
END IONS

###FS:    #m/z: 443.24141 #charge 2+
###MS: 2096
###MSMS: 2098
BEGIN IONS
TITLE=Cmpd 167, +MS2(443.2414), 24.7eV, 17.4min #2098
RTINSECONDS=1046.37
SCANS=2096,2098
PEPMASS=443.24141	120882
CHARGE=2+
212.12015	518	1+
212.22884	116	
214.11164	106	
217.10294	108	
221.07519	112	
221.14657	84	
224.13395	258	
228.16310	84	
229.08553	92	
232.02437	48	
237.15114	98	
239.08794	100	
239.13327	78	
240.11311	60	
240.30050	52	
242.15461	78	
242.67935	56	
245.14721	94	
251.11220	72	
252.12938	108	
254.16066	62	
257.13965	1360	1+
268.12349	46	
269.11315	84	
270.08943	70	
270.12945	84	
273.11677	114	
284.78283	52	
285.00040	28	
285.03507	60	
285.13261	304	
286.15622	102	
290.17439	70	
293.12219	90	
294.11568	114	
295.37151	28	
296.11976	112	
297.17817	82	
312.16630	122	
313.14822	78	
314.97882	72	
317.14844	78	
318.11515	26	
320.15352	102	
321.14116	50	
323.66399	116	
330.51883	34	
331.17105	34	
331.20867	42	
331.47677	28	
340.11535	94	
340.67253	92	
349.11317	54	
357.20813	144	
358.18807	156	
358.26034	44	
359.03900	70	
359.18559	66	
366.85328	78	
370.16543	54	
370.91474	54	
375.16610	76	
378.92840	110	
383.19327	62	
383.85629	56	
389.26088	102	
391.00767	24	
398.87367	36	
400.20150	82	
401.19171	228	
401.31196	90	
402.27540	98	
403.15436	82	
408.84964	82	
414.83816	74	
415.32440	52	
420.82984	46	
424.89062	86	
425.21385	50	
425.82150	86	
428.17708	78	
442.95833	104	
444.22866	132	
445.22108	96	
445.26407	60	
447.18419	64	
457.35888	118	
463.19614	66	
485.32668	38	
498.21811	102	
499.32002	92	
500.24742	96	
505.24982	86	
513.29695	52	
516.22199	62	
531.32460	90	
534.24625	58	
540.35134	52	
541.26648	56	
552.25104	84	
558.29704	48	
558.37408	28	
569.25259	80	
584.28853	40	
585.24911	22	
602.28918	476	1+
603.39576	92	
609.24612	40	
625.37917	42	
630.38796	82	
686.31991	66	
687.34427	254	1+
694.38025	30	
720.33872	78	
741.29625	52	
741.44553	50	
757.37941	514	1+
767.39707	46	
END IONS

###FS:    #m/z: 487.22628 #charge 2+
###MS: 2099
###MSMS: 2100
BEGIN IONS
TITLE=Cmpd 168, +MS2(487.2263), 26.5eV, 17.5min #2100
RTINSECONDS=1047
SCANS=2099-2100
PEPMASS=487.22628	451418
CHARGE=2+
151.33273	120	
158.76569	132	
197.12972	120	
199.06856	78	
206.79790	74	
207.08995	472	
207.20538	134	
208.07400	3156	1+
208.16604	138	
208.21505	82	
208.57137	74	
210.57952	74	
212.10806	392	
213.15203	110	
216.10308	126	
218.09448	82	
218.12965	100	
224.10833	82	
224.95450	142	
225.01568	124	
225.10008	18504	1+
225.82069	80	
225.96277	72	
227.01526	96	
229.15752	250	
229.22022	96	
229.69743	68	
230.11976	102	
237.11787	302	1+
239.16353	214	
244.16217	78	
245.12466	518	1+
245.15681	74	
251.08259	84	
251.14488	132	
251.17574	72	
252.09965	82	
253.12705	90	
254.08043	74	
255.12611	118	
256.10111	82	
257.14075	1856	1+
257.21401	76	
265.21140	196	
267.13009	296	1+
273.11900	986	1+
278.10520	100	
279.08304	78	
285.13528	1792	1+
286.09611	86	
287.10898	96	
290.14077	122	
291.12050	94	
292.13714	146	
293.15341	86	
296.08625	82	
296.17375	82	
297.24466	112	
304.13485	132	
308.15790	204	
309.15296	194	
310.79651	72	
311.21527	88	
313.12659	318	
314.10670	166	
314.14897	68	
323.05896	72	
324.14122	90	
325.13047	108	
326.16299	208	
326.20756	88	
327.24713	78	
327.27734	104	
329.14377	86	
331.11376	250	1+
331.17013	66	
336.14131	194	
336.17646	76	
337.13385	132	
341.15663	74	
342.14685	106	
342.18798	74	
342.23112	104	
344.17058	70	
348.14255	116	
354.15471	576	1+
354.21060	74	
356.15662	280	
359.16990	144	
368.88799	210	
372.10379	92	
372.16577	4106	1+
372.32048	82	
372.35635	80	
372.41258	104	
375.17010	252	
377.16090	68	
379.86425	94	
382.17026	112	
384.25355	100	
391.19191	160	
393.14688	164	
397.83566	78	
401.19148	98	
407.88411	102	
408.16286	74	
410.26767	72	
410.85950	104	
411.14424	80	
412.89374	82	
415.28096	86	
417.18924	124	
425.23230	74	
426.74890	76	
427.28121	70	
428.16632	376	1+
428.84656	344	1+
429.60052	70	
435.18623	104	
439.85065	104	
445.18222	100	
445.24293	90	
446.85813	290	
448.54673	136	1+
449.42655	290	1+
451.70127	124	1+
457.16254	78	
459.22122	230	1+
461.28735	104	
462.86640	120	
464.86413	168	
464.99538	92	
470.19146	76	
471.18156	118	
486.23579	66	
486.35881	142	
487.31550	76	
488.20347	308	
488.34414	120	
489.35608	88	
505.23852	596	1+
515.21445	114	
516.27537	70	
524.23418	112	
525.24629	112	
526.29412	102	
544.25062	70	
551.34578	78	
558.25367	150	
558.31512	98	
561.28706	90	
567.24387	108	
568.23001	74	
579.27150	76	
580.18692	78	
583.30783	172	1+
584.25011	300	1+
585.25223	254	1+
585.37195	82	
590.86834	130	
592.27509	118	
594.28118	96	
602.29276	4318	1+
602.38920	198	
602.45071	194	1+
605.64149	66	
608.80731	110	
618.26177	96	
732.39866	70	
733.34421	116	
746.34267	70	
749.36092	1164	1+
750.43862	76	
751.45478	86	
819.36410	318	1+
END IONS

###FS:    #m/z: 443.24122 #charge 2+
###MS: 2099
###MSMS: 2101
BEGIN IONS
TITLE=Cmpd 169, +MS2(443.2412), 24.7eV, 17.5min #2101
RTINSECONDS=1047.05
SCANS=2099,2101
PEPMASS=443.24122	115048
CHARGE=2+
205.01029	94	
210.09646	102	
210.25609	88	
212.11764	486	1+
213.08929	194	1+
215.06567	96	
216.25753	60	
231.10354	124	
232.15104	70	
236.14108	102	
240.10184	70	
242.89196	86	
243.10850	60	
244.14638	98	
248.15019	106	
252.06212	80	
252.11582	180	
253.17276	70	
254.05147	76	
254.14286	64	
256.09214	102	
257.14197	2418	1+
258.93366	100	
268.12984	140	
269.12363	232	
270.11180	122	
272.11932	88	
273.11314	86	
274.13781	74	
275.14898	94	
283.16889	104	
283.98666	54	
285.13251	968	
286.15302	194	
287.14536	102	
288.11686	140	
288.18412	108	
289.05708	80	
290.25160	126	
293.15728	90	
296.08779	92	
304.13455	116	
312.15009	86	
313.15131	184	
314.11379	150	
316.09229	90	
319.92310	62	
322.14008	72	
324.10865	96	
324.15489	98	
329.18897	294	
337.18091	82	
339.19409	60	
340.15766	92	
341.16217	196	
341.23458	88	
346.20492	80	
348.14685	86	
350.10962	82	
350.18821	100	
354.89828	116	
354.99178	120	
357.19036	602	1+
359.02893	142	
361.23403	72	
367.16245	120	
369.17642	104	
370.18241	78	
371.09736	94	
371.88529	66	
372.18620	74	
372.87941	100	
374.10302	84	
374.15925	86	
378.89286	100	
379.78168	124	
383.18890	54	
385.97937	72	
390.21687	62	
391.07410	84	
392.29362	104	
392.67309	98	
394.07543	82	
396.85287	64	
397.83254	64	
398.82762	84	
399.16305	116	
400.38693	70	
400.88109	98	
401.19975	548	1+
402.16533	78	
407.82856	78	
408.88524	74	
409.22009	72	
410.18739	70	
411.17106	60	
411.23621	78	
414.79698	76	
416.86289	98	
418.86609	74	
422.14480	76	
424.88991	118	
425.79419	74	
426.23768	96	
427.20478	94	
442.33833	74	
442.80129	86	
442.88296	94	
443.36009	76	
444.22455	204	
444.30725	66	
446.26920	56	
453.20799	90	
455.14925	88	
462.85716	90	
471.20388	64	
471.28334	108	
485.27974	150	
486.36876	56	
488.21195	92	
498.20595	84	
498.25447	66	
501.22564	116	
505.23019	154	
505.34793	64	
511.27447	60	
516.20808	78	
530.20946	100	
539.28138	74	
540.26047	88	
550.24068	104	
551.19517	62	
551.30132	74	
555.36437	56	
557.29256	56	
557.41510	58	
558.24059	86	
569.26865	134
[truncated: 20,273,515 more chars]
