# Supplementary material for: Substrate Specificity and Peptide Motif Preferences of β-Lytic and L5 Proteases from Lysobacter spp. Revealed by LC–MS/MS Analysis
Source: Int J Mol Sci. 2025 Sep 4;26(17):8603. doi: 10.3390/ijms26178603 (PMC12429127; doi:10.3390/ijms26178603)
Supplement: Supplementary file 1 [file ijms-26-08603-s001.zip › B5+Beta_Slot1-10_1_1879_5.1.201.mgf]

###	D:\Data\results\2024\09\24\B5+Beta_Slot1-10_1_1879.d\ProteinAnalysisResults.mgf
###	D:\Data\results\2024\09\24\B5+Beta_Slot1-10_1_1879.d\analysis.baf
###	B5+Beta_Slot1-10_1_1879.d
###	Instrument: micrOTOF-QII
###	Manufacturer: Bruker
###    B5+Beta
###    PeakWidth 5.00, MiniumIntensity 10, S/N 1Apply threshold 0, Threshold 10
###    Retain Residuals no, Create neutrally no,
###    FullScan Parameters: AdductIon (+)+H (-)-H, LowMass 0, HighMass 8000, MaxCharge charge decon 4, MinPeaks 3
###    Perf. isotope decon yes, Max Charge Istopic decon 6, MW agreement 5.00, Abund. cutoff 2.00, Envelope cutoff 75.00
###    MaxRes   Parameters: AdductIon (+)+H (-)-H, LowMass 0, HighMass 8000 
###    Perf. isotope decon yes, Max Charge Istopic decon 6, Abund. cutoff 2.00
###    MSn      Parameters: AdductIon (+)+H (-)-H, LowMass 0, HighMass 8000 
###    Perf. isotope decon yes, Max Charge Istopic decon 4, Abund. cutoff 0.05
###    Global Charge Limit: no 3, Prefer FullScan Result: yes, Export what: 2 (0=non deconv/1=deconv only/2=mixed), NoMSMSSignals: 150, Intensity threshold: 10, NoMSSignals (deconv): 2, NoMSSignals (non-deconv): 2, NormalizeData: no, SingleCharged: yes
###
COM=B5+Beta_Slot1-10_1_1879.d
USERNAME=Demo User

###FS:    #m/z: 492.84159 #charge 1+
###MS: 1
###MSMS: 2
BEGIN IONS
TITLE=Cmpd 1, +MS2(492.8416), 24.9eV, 0.0min #2
RTINSECONDS=0.635
SCANS=1-2
PEPMASS=492.84159	6324
CHARGE=1+
249.84915	80	
250.93117	58	
270.11894	108	
273.12795	84	
291.92418	66	
307.89315	96	
308.92559	92	
334.89013	74	
337.88649	64	
346.96951	68	
350.63303	52	
350.78919	96	
350.84194	142	
352.90376	74	
353.15020	90	
354.89344	202	1+
356.86987	98	
357.03285	62	
357.91715	106	
358.83444	80	
365.87007	94	
368.87265	208	
369.84499	64	
378.86344	88	
381.93008	62	
385.87307	54	
386.86290	38	
388.90548	64	
392.21295	50	
394.84704	82	
394.89660	36	
395.88733	120	
396.91896	140	
397.83390	94	
401.92956	100	
404.89357	176	
405.42197	34	
410.83422	238	
411.06860	66	
411.78020	66	
412.86301	1054	1+
412.93244	130	
413.90717	156	
414.43947	48	
414.50437	42	
414.92088	72	
415.16053	72	
415.84572	50	
417.14197	40	
418.21571	40	
418.85980	94	
419.29697	54	
420.88481	120	
427.27054	54	
428.84437	252	
429.83797	122	
430.88037	2184	1+
430.98684	68	
431.33097	54	
431.98537	84	
433.31826	88	
433.90066	98	
437.86208	60	
438.89598	72	
440.86652	72	
445.16219	54	
445.34357	96	
446.84567	1064	1+
446.94083	82	
447.95790	82	
448.84813	106	
448.89789	276	
449.83164	96	
449.87798	88	
450.80704	42	
450.84649	68	
450.89359	262	
451.54446	44	
452.25940	46	
452.82719	158	
454.77585	84	
456.85830	172	
457.79064	264	1+
458.84576	154	
458.97453	60	
464.87741	66	
465.89819	116	
466.81144	74	
466.90381	106	
467.37735	44	
468.77817	36	
468.84827	108	
470.82985	76	
474.75506	68	
474.87084	220	
474.99631	34	
475.81365	110	
475.90669	92	
476.88201	70	
484.83206	52	
488.79401	52	
488.93191	80	
491.83404	74	
492.51092	42	
492.83592	316	1+
493.91573	60	
493.95551	72	
494.80581	170	
494.86765	104	
496.89159	48	
END IONS

###FS:    #m/z: 363.19749 #charge 2+
###MS: 2425
###MSMS: 2426
BEGIN IONS
TITLE=Cmpd 2, +MS2(363.1975), 23.0eV, 21.5min #2426
RTINSECONDS=1292.61
SCANS=2425-2426
PEPMASS=363.19749	23546
CHARGE=2+
193.26772	48	
205.08097	86	
207.16883	70	
209.16172	98	
211.12397	202	
211.71032	42	
212.13870	124	
212.87805	80	
212.91985	114	
222.10770	400	
223.12494	66	
224.12297	60	
228.15167	148	
229.15122	128	
234.10593	146	
234.17105	46	
235.08440	86	
236.12261	86	
242.12072	78	
245.17970	154	
252.16851	56	
269.15837	42	
272.95181	78	
279.12632	192	
282.85654	62	
285.19377	52	
293.93078	88	
296.15150	86	
296.21719	46	
302.20222	168	
303.02958	122	
303.20340	212	
304.89374	112	
309.92109	102	
312.17710	74	
319.14259	54	
320.18950	68	
324.13978	116	
330.85485	86	
332.06487	36	
334.53659	42	
334.64906	40	
336.14860	100	
340.99413	72	
344.78993	32	
346.03034	28	
347.19192	96	
362.90960	78	
363.16953	64	
363.20609	92	
366.80986	30	
367.51169	36	
369.20071	56	
371.17555	44	
387.23117	88	
402.19325	54	
480.24060	66	
488.26688	120	
552.29276	38	
572.84188	50	
END IONS

###FS:    #m/z: 363.19733 #charge 2+
###MS: 2427
###MSMS: 2428
BEGIN IONS
TITLE=Cmpd 3, +MS2(363.1973), 23.0eV, 21.6min #2428
RTINSECONDS=1293.23
SCANS=2427-2428
PEPMASS=363.19733	31968
CHARGE=2+
207.08941	54	
209.14170	20	
211.12876	126	
211.23045	146	
212.11688	80	
212.16530	122	
214.16758	128	
214.88982	38	
222.11571	130	
222.17229	68	
222.38694	58	
223.10194	82	
226.12671	72	
227.12772	122	
229.14620	84	
230.40846	28	
231.16610	68	
234.11410	210	
235.18006	66	
245.16719	102	
247.12771	30	
251.17399	70	
253.09144	134	
255.93152	84	
255.99561	44	
258.17225	110	
258.88068	118	
261.11717	82	
267.14647	42	
274.91193	58	
278.21665	76	
279.12121	56	
280.13531	66	
281.65620	34	
281.90852	42	
282.54137	26	
284.13537	92	
294.16732	76	
296.14891	94	
297.15784	42	
298.18091	146	
302.19797	226	
303.20328	168	
316.90772	92	
318.92592	60	
338.16988	86	
344.19837	58	
345.18818	102	
353.22615	104	
361.20236	74	
364.91538	74	
372.07634	62	
386.22618	54	
415.23193	66	
430.96100	46	
508.23188	94	
523.32097	74	
552.28443	46	
END IONS

###FS:    #m/z: 363.19707 #charge 1+
###MS: 2429
###MSMS: 2430
BEGIN IONS
TITLE=Cmpd 4, +MS2(363.1971), 23.0eV, 21.6min #2430
RTINSECONDS=1293.83
SCANS=2429-2430
PEPMASS=363.19707	38476
CHARGE=1+
211.12341	502	1+
214.12926	124	
221.83179	38	
221.87319	26	
222.10387	526	
222.22123	30	
223.12026	96	
224.11408	78	
224.17792	68	
228.15091	68	
228.19456	70	
234.11529	68	
234.98244	96	
235.12718	88	
240.13656	194	
245.18727	106	
251.13543	48	
253.08140	72	
263.87386	70	
270.85446	74	
279.12543	112	
286.92924	98	
289.99496	92	
290.02465	114	
291.16162	44	
296.17113	96	
298.15936	78	
302.19004	90	
304.92529	54	
307.13453	68	
318.89764	40	
318.95026	80	
326.88319	56	
334.97997	74	
340.98594	80	
364.23600	90	
END IONS

###FS:    #m/z: 363.19686 #charge 2+
###MS: 2431
###MSMS: 2432
BEGIN IONS
TITLE=Cmpd 5, +MS2(363.1969), 23.0eV, 21.6min #2432
RTINSECONDS=1294.43
SCANS=2431-2432
PEPMASS=363.19686	47398
CHARGE=2+
162.02846	42	
207.11982	66	
209.14549	188	
209.20872	80	
211.11870	658	1+
211.15968	88	
220.08281	38	
222.10606	606	
223.10667	308	
223.14438	118	
223.20384	100	
225.14561	110	
228.14717	654	1+
233.94529	30	
234.12687	104	
235.09353	36	
242.15837	68	
247.11867	142	
249.17083	82	
257.17586	54	
262.11451	132	
266.99282	56	
267.15430	74	
273.94443	72	
279.12934	64	
283.16286	64	
285.16304	166	
288.85919	110	
290.89790	64	
296.22649	36	
298.16843	86	
302.19304	376	
302.85167	84	
303.30039	78	
306.90047	96	
308.89965	76	
315.01260	56	
316.97440	82	
317.01066	66	
320.20455	56	
323.16597	62	
363.03036	48	
367.19619	76	
373.21699	76	
405.17455	44	
405.24997	32	
415.26634	64	
450.22051	42	
452.25018	52	
507.41657	84	
516.26777	64	
526.28551	52	
551.26762	54	
567.86768	20	
569.27953	20	
END IONS

###FS:    #m/z: 363.19761 #charge 2+
###MS: 2433
###MSMS: 2434
BEGIN IONS
TITLE=Cmpd 6, +MS2(363.1976), 23.0eV, 21.6min #2434
RTINSECONDS=1295.03
SCANS=2433-2434
PEPMASS=363.19761	62008
CHARGE=2+
156.96843	18	
183.62195	18	
186.53705	18	
210.10071	112	
210.79528	48	
211.11831	86	
212.18181	66	
214.22189	74	
222.10169	204	
222.23907	18	
223.46725	52	
225.13440	60	
227.16775	96	
228.14613	192	
228.17914	100	
229.14648	104	
229.81890	18	
232.08506	54	
234.12647	88	
241.07437	24	
243.15981	106	
245.17968	38	
246.16373	82	
250.13810	82	
253.64302	108	
258.17456	84	
258.98146	82	
263.10954	68	
263.14361	48	
271.91556	86	
280.15103	104	
284.31205	18	
286.99809	76	
289.98957	60	
298.17007	40	
300.90161	30	
302.19295	70	
302.21699	84	
303.16341	46	
303.20402	54	
307.12030	54	
315.11521	68	
315.20107	70	
324.96853	94	
329.25113	108	
362.62531	18	
380.29786	18	
394.23382	82	
407.60565	18	
410.22311	84	
465.56001	18	
487.43306	18	
491.22051	66	
512.24213	18	
525.28712	80	
575.55309	18	
600.25674	18	
679.56161	18	
698.29540	18	
END IONS

###FS:    #m/z: 363.19778 #charge 1+
###MS: 2435
###MSMS: 2436
BEGIN IONS
TITLE=Cmpd 7, +MS2(363.1978), 23.0eV, 21.6min #2436
RTINSECONDS=1295.61
SCANS=2435-2436
PEPMASS=363.19778	67338
CHARGE=1+
175.32028	18	
196.74385	18	
209.10912	82	
209.13800	180	
209.33139	30	
210.11807	448	1+
211.04640	56	
211.12163	372	1+
211.17585	90	
211.35574	20	
212.15757	80	
220.09097	84	
221.81338	36	
222.10535	664	
222.15353	108	
223.13973	104	
224.14464	70	
225.06268	20	
228.17127	124	
229.15314	72	
234.10592	160	
235.11692	102	
235.13845	92	
235.17827	22	
237.13285	82	
238.90763	78	
262.15292	24	
263.08101	100	
279.11993	126	
279.15506	18	
292.13690	68	
297.15651	124	
302.19334	538	1+
308.87749	18	
314.19486	66	
318.90890	62	
319.16532	54	
324.17180	110	
336.09171	60	
353.15254	72	
354.22362	94	
354.93528	74	
END IONS

###FS:    #m/z: 363.19707 #charge 1+
###MS: 2437
###MSMS: 2438
BEGIN IONS
TITLE=Cmpd 8, +MS2(363.1971), 23.0eV, 21.6min #2438
RTINSECONDS=1296.21
SCANS=2437-2438
PEPMASS=363.19707	75334
CHARGE=1+
162.34338	18	
180.05266	18	
193.19456	18	
194.86251	18	
207.13222	130	
207.67641	18	
208.11201	44	
209.14795	54	
211.11932	550	
211.18388	82	
214.14635	114	
216.92077	56	
216.97074	90	
217.08688	106	
218.20226	54	
220.13770	92	
222.10332	756	1+
222.20722	72	
223.14057	68	
224.12545	108	
224.89281	104	
226.14793	42	
228.14972	326	
229.11407	78	
234.10495	158	
235.03022	48	
235.10431	56	
235.34543	24	
237.13422	82	
243.15557	80	
244.97563	28	
246.15448	104	
248.22512	26	
249.09693	46	
249.22521	52	
251.12356	94	
274.61941	18	
298.15905	156	
299.10357	92	
302.18914	170	
302.82192	26	
305.19637	42	
311.93937	86	
319.14629	38	
324.24818	72	
324.66435	18	
326.19345	88	
342.16009	106	
355.16708	58	
END IONS

###FS:    #m/z: 363.19759 #charge 1+
###MS: 2439
###MSMS: 2440
BEGIN IONS
TITLE=Cmpd 9, +MS2(363.1976), 23.0eV, 21.6min #2440
RTINSECONDS=1296.81
SCANS=2439-2440
PEPMASS=363.19759	89902
CHARGE=1+
186.33626	18	
198.94567	48	
200.95035	18	
205.07442	96	
205.77630	46	
207.08571	82	
207.15778	90	
209.15038	96	
210.10918	104	
210.15476	90	
210.97659	80	
211.08180	74	
211.11624	252	
211.20307	18	
212.12401	102	
212.15430	50	
214.13147	98	
219.89977	60	
222.10912	532	1+
222.14766	76	
222.20841	52	
222.24456	30	
224.08191	104	
224.13097	56	
224.55029	32	
224.81456	18	
225.14096	124	
226.13866	82	
228.15535	302	
228.29666	56	
231.13368	102	
234.10067	254	
234.95796	78	
237.10590	116	
237.13099	80	
247.11073	74	
247.17674	100	
248.16138	56	
248.33460	18	
250.02586	18	
255.12171	70	
262.09310	110	
268.12730	46	
276.14832	80	
278.15908	92	
279.12053	70	
296.15383	268	1+
299.90339	100	
302.19641	354	1+
302.28174	80	
303.24976	18	
312.39036	18	
320.95356	26	
321.06413	18	
327.93193	54	
334.93039	92	
346.90799	76	
348.17937	76	
353.13805	38	
355.20680	58	
364.80889	18	
END IONS

###FS:    #m/z: 363.19731 #charge 1+
###MS: 2441
###MSMS: 2442
BEGIN IONS
TITLE=Cmpd 10, +MS2(363.1973), 23.0eV, 21.6min #2442
RTINSECONDS=1297.38
SCANS=2441-2442
PEPMASS=363.19731	96308
CHARGE=1+
174.68804	18	
209.14642	90	
209.19722	82	
211.14622	100	
212.12064	76	
220.10655	112	
221.99643	18	
222.10888	432	
223.12952	88	
226.14371	102	
228.14951	298	1+
234.11717	120	
234.95488	82	
236.11862	100	
236.20429	18	
238.14246	74	
243.18567	80	
246.16886	34	
263.16190	72	
265.12423	86	
279.12850	124	
281.14988	50	
283.44713	38	
285.15888	124	
302.20346	70	
302.30131	26	
303.19022	110	
308.92325	66	
311.56011	22	
311.66448	36	
313.20305	132	
313.38983	54	
316.86679	36	
318.07780	58	
324.16326	100	
340.98080	58	
360.20449	80	
END IONS

###FS:    #m/z: 363.19732 #charge 1+
###MS: 2443
###MSMS: 2444
BEGIN IONS
TITLE=Cmpd 11, +MS2(363.1973), 23.0eV, 21.6min #2444
RTINSECONDS=1297.96
SCANS=2443-2444
PEPMASS=363.19732	112744
CHARGE=1+
167.12918	18	
171.66783	18	
181.77628	18	
209.08650	94	
210.95718	22	
211.12612	266	
211.17926	70	
211.21275	184	
214.13574	98	
220.07630	36	
221.10554	76	
222.10394	544	
222.15183	150	1+
222.21951	24	
226.56812	24	
228.08849	28	
228.14455	116	
228.77932	36	
228.89194	24	
234.09813	38	
247.13561	46	
252.28980	18	
254.92504	98	
261.11210	82	
267.15962	64	
279.12513	92	
286.12978	120	
300.12890	72	
311.01374	88	
316.67501	18	
320.18067	76	
325.14784	100	
334.86325	38	
354.18577	126	
361.20653	18	
END IONS

###FS:    #m/z: 363.19658 #charge 1+
###MS: 2445
###MSMS: 2446
BEGIN IONS
TITLE=Cmpd 12, +MS2(363.1966), 23.0eV, 21.6min #2446
RTINSECONDS=1298.55
SCANS=2445-2446
PEPMASS=363.19658	121636
CHARGE=1+
146.95443	18	
171.11091	18	
208.10425	84	
209.14673	76	
210.10546	88	
211.12290	366	1+
211.70911	26	
212.15162	222	
214.12830	82	
221.09337	76	
221.79694	24	
222.10549	1190	1+
223.44252	18	
224.74839	32	
225.12932	90	
228.14846	370	1+
229.10621	80	
231.14210	114	
232.02344	22	
234.11271	72	
237.15322	58	
240.14746	98	
244.69812	18	
249.05866	78	
254.08890	26	
257.18509	20	
272.08395	78	
272.42242	62	
281.12471	52	
287.15295	18	
302.19381	88	
302.22464	92	
306.62285	30	
312.16288	110	
318.93540	56	
324.15448	54	
324.99829	30	
326.26597	94	
326.35392	38	
344.87143	72	
367.15474	74	
END IONS

###FS:    #m/z: 363.19690 #charge 1+
###MS: 2447
###MSMS: 2448
BEGIN IONS
TITLE=Cmpd 13, +MS2(363.1969), 23.0eV, 21.7min #2448
RTINSECONDS=1299.13
SCANS=2447-2448
PEPMASS=363.19690	130940
CHARGE=1+
160.40862	18	
203.48961	18	
210.10309	70	
211.12163	278	
211.18439	92	
211.22986	58	
212.60803	28	
214.19431	62	
214.25771	22	
215.13666	70	
220.12321	98	
222.12033	434	1+
222.29408	72	
223.21491	20	
226.14311	90	
228.14446	240	
229.17799	74	
233.05077	18	
234.09968	208	
237.18011	82	
246.17544	54	
267.16413	78	
272.93835	90	
279.12007	108	
279.16845	92	
284.13940	104	
287.20258	96	
295.79897	22	
302.19156	46	
302.25340	76	
312.92500	64	
316.07714	18	
320.68781	18	
343.15144	18	
345.41229	18	
352.55489	18	
359.19896	74	
END IONS

###FS:    #m/z: 363.19708 #charge 1+
###MS: 2449
###MSMS: 2450
BEGIN IONS
TITLE=Cmpd 14, +MS2(363.1971), 23.0eV, 21.7min #2450
RTINSECONDS=1299.69
SCANS=2449-2450
PEPMASS=363.19708	134100
CHARGE=1+
156.65276	18	
193.31138	18	
205.07403	84	
206.08284	68	
208.97455	24	
209.05618	18	
209.24009	24	
210.14169	278	
210.95127	20	
211.03900	22	
211.12264	316	1+
211.15734	216	
211.18552	96	
211.46445	34	
213.07787	94	
213.16455	40	
214.13353	56	
214.40938	24	
214.92532	88	
216.94784	66	
220.09131	118	
221.76174	32	
222.10783	484	
223.14174	150	
223.25672	38	
224.12142	68	
224.78897	20	
226.24553	28	
228.14938	642	1+
233.06280	18	
234.10976	180	
237.14067	92	
238.95327	30	
245.16600	84	
265.13356	48	
283.15655	82	
285.15791	48	
296.15442	86	
298.15906	80	
302.19451	148	
302.89305	80	
306.77196	18	
316.92261	124	
317.92844	102	
322.17215	90	
324.14850	52	
326.17078	98	
326.94975	66	
329.15225	36	
345.52944	18	
348.18006	38	
354.18968	110	
360.35919	128	
END IONS

###FS:    #m/z: 363.19689 #charge 1+
###MS: 2451
###MSMS: 2452
BEGIN IONS
TITLE=Cmpd 15, +MS2(363.1969), 23.0eV, 21.7min #2452
RTINSECONDS=1300.28
SCANS=2451-2452
PEPMASS=363.19689	140022
CHARGE=1+
156.86318	18	
183.16678	18	
205.10707	54	
206.11099	32	
208.19485	24	
209.09725	80	
209.14376	160	
210.10341	158	
210.25952	26	
210.99119	30	
211.12262	614	
211.16873	72	
211.22123	64	
213.03837	76	
214.15959	130	
215.14793	146	
216.30150	18	
217.29607	58	
218.52469	42	
221.12842	116	
222.10563	786	1+
222.28215	18	
224.16275	110	
226.13196	56	
228.14799	442	
228.60622	40	
228.92408	20	
229.20602	110	
229.27385	18	
232.13366	122	
232.75822	34	
234.10282	56	
235.11628	98	
236.61651	36	
240.13981	110	
241.03882	62	
244.47635	18	
245.17584	94	
248.13183	100	
251.13659	70	
251.16539	94	
254.13573	70	
255.06635	74	
263.03379	30	
263.12790	82	
276.15270	96	
278.67266	18	
279.14719	72	
280.13386	68	
282.16815	84	
284.14819	76	
285.17126	128	
292.13540	80	
296.14374	90	
301.22682	108	
302.19194	130	
303.18826	22	
304.31647	56	
311.67629	168	
319.13806	94	
320.17584	88	
324.14616	96	
326.88731	18	
333.97834	38	
344.25306	36	
359.16398	76	
END IONS

###FS:    #m/z: 363.19666 #charge 1+
###MS: 2453
###MSMS: 2454
BEGIN IONS
TITLE=Cmpd 16, +MS2(363.1967), 23.0eV, 21.7min #2454
RTINSECONDS=1300.86
SCANS=2453-2454
PEPMASS=363.19666	154608
CHARGE=1+
169.52764	18	
171.52336	18	
197.09855	78	
200.86815	66	
209.14316	108	
210.10527	190	
211.12093	882	
211.16423	62	
211.19192	86	
212.16574	36	
214.13159	72	
215.12889	98	
221.71688	20	
221.89502	46	
222.10602	1250	1+
222.43963	40	
222.84557	48	
223.79250	46	
223.88682	34	
225.14380	58	
225.82760	24	
226.15512	100	
228.15049	316	
234.09901	164	
234.15469	130	
236.11888	88	
237.10425	92	
251.12659	64	
257.17155	110	
258.18927	116	
262.14818	140	
262.87506	68	
263.10376	84	
267.16140	88	
271.10677	82	
273.93629	102	
279.12088	104	
285.15308	80	
296.14871	72	
299.56608	18	
302.19368	440	1+
303.15438	74	
304.16010	112	
306.12893	72	
306.25137	34	
316.91897	60	
324.13933	156	
326.16086	84	
327.19962	102	
337.22310	18	
354.18771	48	
361.21543	92	
END IONS

###FS:    #m/z: 363.19698 #charge 1+
###MS: 2455
###MSMS: 2456
BEGIN IONS
TITLE=Cmpd 17, +MS2(363.1970), 23.0eV, 21.7min #2456
RTINSECONDS=1301.43
SCANS=2455-2456
PEPMASS=363.19698	157740
CHARGE=1+
161.12113	18	
208.07765	46	
210.09845	102	
211.12163	594	1+
214.14596	36	
215.17182	82	
222.10409	904	
224.02299	44	
225.96004	30	
226.14790	30	
228.15468	402	1+
228.21876	102	
232.40221	34	
234.10976	174	
234.14674	80	
234.95201	108	
234.97742	82	
238.15724	104	
245.17089	98	
247.11479	84	
252.14883	94	
255.14271	82	
276.15348	88	
276.63867	108	
279.41735	44	
279.96810	78	
280.13847	72	
283.16107	98	
296.14902	74	
298.18652	88	
302.19129	262	1+
307.12222	74	
308.26860	18	
309.49732	42	
311.15791	86	
312.15799	100	
312.26772	24	
316.94193	94	
345.15382	128	
END IONS

###FS:    #m/z: 363.19715 #charge 1+
###MS: 2457
###MSMS: 2458
BEGIN IONS
TITLE=Cmpd 18, +MS2(363.1972), 23.0eV, 21.7min #2458
RTINSECONDS=1302
SCANS=2457-2458
PEPMASS=363.19715	168544
CHARGE=1+
174.87552	20	
193.60358	18	
193.79432	102	
198.13122	18	
206.09437	64	
208.10609	30	
209.14372	82	
211.00676	24	
211.12144	694	1+
211.17654	24	
211.26498	76	
216.50973	42	
222.10582	1276	1+
222.23909	34	
222.34176	78	
222.64299	54	
228.01116	54	
228.14485	248	
228.32221	28	
229.11565	72	
231.15768	68	
234.12258	220	
236.11218	110	
236.73542	20	
237.12968	102	
245.48746	18	
250.62416	18	
251.12275	70	
253.15846	98	
260.14591	88	
262.15253	92	
262.63774	40	
263.92834	92	
264.78713	18	
265.12003	84	
267.15104	114	
296.02481	26	
296.14488	106	
299.18037	52	
299.79309	74	
302.19187	294	
308.15776	50	
312.16358	78	
313.17115	78	
320.17907	78	
323.15116	74	
323.51945	48	
329.15997	80	
334.87162	22	
334.94679	36	
336.50266	22	
337.17994	86	
342.14037	18	
346.92203	18	
361.21042	76	
365.20441	90	
END IONS

###FS:    #m/z: 363.19728 #charge 1+
###MS: 2459
###MSMS: 2460
BEGIN IONS
TITLE=Cmpd 19, +MS2(363.1973), 23.0eV, 21.7min #2460
RTINSECONDS=1302.57
SCANS=2459-2460
PEPMASS=363.19728	180244
CHARGE=1+
148.58237	18	
206.84400	34	
207.55598	50	
210.10217	68	
210.52362	46	
211.11921	870	1+
211.22585	34	
211.28713	98	
214.12890	112	
214.17523	130	
218.53177	18	
221.90456	34	
222.10723	1148	1+
222.17236	118	
222.31786	78	
224.12633	98	
225.13847	68	
227.06799	32	
228.08070	30	
228.14717	398	
228.21358	72	
228.24443	68	
229.66735	72	
234.10881	138	
234.16864	30	
235.12106	108	
236.12686	62	
239.09504	40	
239.17111	48	
240.13277	122	
245.18365	50	
246.22940	72	
247.16532	112	
249.10052	132	
250.13800	90	
251.15314	86	
261.10877	56	
263.09781	72	
266.12296	84	
267.00415	56	
268.13325	28	
278.21134	44	
286.14350	46	
290.26723	84	
296.15611	30	
298.14990	72	
302.19737	210	
308.09803	18	
313.16035	50	
316.90908	86	
325.15071	64	
329.16468	58	
343.17998	96	
357.58233	18	
END IONS

###FS:    #m/z: 363.19735 #charge 1+
###MS: 2461
###MSMS: 2462
BEGIN IONS
TITLE=Cmpd 20, +MS2(363.1974), 23.0eV, 21.7min #2462
RTINSECONDS=1303.14
SCANS=2461-2462
PEPMASS=363.19735	187862
CHARGE=1+
195.09035	82	
197.17772	92	
207.08168	120	
207.33167	78	
208.11177	130	
209.13662	214	1+
210.17574	20	
211.12417	592	1+
211.27559	18	
214.12686	18	
215.12935	92	
218.25189	38	
220.09487	112	
221.08885	54	
221.70674	48	
222.10590	1738	1+
222.15547	82	
222.55231	66	
222.99951	28	
225.13891	326	1+
225.17328	100	
226.68079	18	
228.14853	636	1+
229.10599	64	
230.11725	100	
233.11434	98	
234.10869	120	
237.14508	86	
243.14844	108	
243.18470	18	
245.14170	86	
245.17458	82	
245.87762	72	
251.16899	74	
257.43904	98	
260.11590	126	
262.09258	96	
262.15337	186	
262.76525	154	
279.15021	90	
280.12514	48	
282.93226	116	
289.86961	96	
296.14793	180	
298.16753	118	
298.34985	48	
300.11174	18	
302.19529	142	
303.19025	70	
308.11706	74	
314.18815	70	
316.88890	76	
317.17494	54	
320.13133	50	
320.17451	82	
321.14309	54	
322.21216	58	
324.15377	72	
325.84362	20	
326.16646	86	
335.28250	18	
347.02965	24	
347.11731	82	
351.18549	20	
351.29433	28	
END IONS

###FS:    #m/z: 363.19721 #charge 1+
###MS: 2463
###MSMS: 2464
BEGIN IONS
TITLE=Cmpd 21, +MS2(363.1972), 23.0eV, 21.7min #2464
RTINSECONDS=1303.71
SCANS=2463-2464
PEPMASS=363.19721	193642
CHARGE=1+
194.79289	26	
204.11192	20	
205.11538	96	
207.10959	120	
207.14271	106	
208.08612	80	
208.25203	18	
208.62656	54	
209.07828	126	
210.10907	158	
211.05236	20	
211.12035	1428	1+
211.20665	88	
212.22271	76	
212.94689	18	
216.16183	76	
216.93143	82	
222.10515	1940	1+
222.41484	104	
225.14186	108	
225.18801	46	
226.15801	106	
228.01841	50	
228.14964	1082	1+
228.19876	208	
229.33524	26	
230.14528	68	
231.16332	40	
232.08895	132	
234.10874	268	
236.04627	90	
237.13782	74	
242.89300	46	
243.05748	50	
245.18669	72	
250.76731	24	
251.11526	62	
253.10371	82	
259.13760	88	
262.12761	84	
262.64850	182	
266.14404	92	
266.73925	18	
267.14148	44	
267.97586	18	
270.10674	42	
274.12826	82	
277.10239	66	
279.12112	312	
279.15954	78	
285.16333	98	
297.17116	74	
301.18653	74	
302.19326	676	
303.25390	76	
303.29756	22	
304.93079	100	
307.12478	128	
308.89062	82	
312.16847	82	
316.86122	94	
316.99389	86	
323.19406	122	
327.16690	84	
334.97028	62	
346.88377	80	
354.19944	86	
361.23068	108	
363.93076	70	
END IONS

###FS:    #m/z: 363.19719 #charge 2+
###MS: 2465
###MSMS: 2466
BEGIN IONS
TITLE=Cmpd 22, +MS2(363.1972), 23.0eV, 21.7min #2466
RTINSECONDS=1304.29
SCANS=2465-2466
PEPMASS=363.19719	203398
CHARGE=2+
196.74279	60	
205.07372	86	
209.14219	164	
210.12462	46	
210.21280	92	
211.12067	1124	1+
211.19622	186	
213.90780	22	
214.11771	76	
214.25509	40	
222.05905	18	
222.10412	2112	1+
224.07389	68	
224.12639	26	
227.96973	22	
229.14976	146	
234.10963	150	
236.11209	76	
238.26731	40	
239.12751	108	
242.16118	70	
245.16865	176	
251.13576	74	
251.57517	26	
252.13931	40	
253.15730	82	
253.63127	112	
257.20284	68	
262.11879	74	
262.93625	98	
264.13456	60	
271.15530	36	
272.94637	118	
278.14227	68	
279.12046	104	
279.90641	58	
280.89034	80	
289.14545	72	
296.14893	264	
296.32064	20	
298.17175	48	
299.15632	88	
299.90155	86	
301.68802	30	
302.20386	200	
305.22851	18	
311.09215	18	
312.20475	18	
314.18079	106	
314.33348	20	
316.89454	34	
318.86632	72	
322.12400	78	
323.25618	88	
324.14638	30	
342.16869	82	
343.41906	26	
346.89736	50	
371.18077	66	
372.20428	74	
393.20449	88	
394.20745	86	
414.23123	62	
414.30868	58	
422.22343	58	
423.14831	80	
428.17516	18	
437.20981	120	
452.24583	48	
455.30030	308	1+
462.23923	90	
481.21534	100	
507.28680	46	
523.27852	88	
523.33339	74	
523.61397	52	
525.29996	96	
551.28598	142	
552.30014	94	
END IONS

###FS:    #m/z: 363.19728 #charge 2+
###MS: 2467
###MSMS: 2468
BEGIN IONS
TITLE=Cmpd 23, +MS2(363.1973), 23.0eV, 21.7min #2468
RTINSECONDS=1304.86
SCANS=2467-2468
PEPMASS=363.19728	207526
CHARGE=2+
198.12675	98	
200.57828	18	
208.10007	54	
209.14379	222	
210.10222	236	
210.19384	94	
210.71047	40	
210.75681	24	
211.12415	716	1+
211.19085	96	
211.25254	114	
212.38778	20	
214.12891	104	
220.09499	128	
222.10888	1194	1+
223.22762	84	
224.13049	124	
225.14965	78	
227.14439	86	
227.71356	28	
228.16639	362	
229.14718	294	
229.20263	90	
234.09839	246	
234.92264	48	
235.15296	106	
236.13518	98	
236.34876	34	
237.13846	76	
245.17420	54	
246.13025	54	
251.13037	112	
256.14972	62	
256.65475	18	
262.09534	132	
263.12301	84	
265.17161	80	
267.12041	296	1+
269.16708	66	
272.11856	18	
276.64317	108	
278.12351	198	1+
278.16007	80	
279.12962	138	1+
280.19115	58	
280.90443	112	
296.15066	178	
297.15747	172	
298.16689	110	
298.31987	20	
302.02337	26	
302.19789	542	1+
303.17445	90	
303.32992	22	
316.89890	54	
319.20380	78	
326.17316	24	
354.20749	120	
360.22120	158	
362.90801	38	
363.96221	72	
371.21565	102	
372.18791	58	
379.76549	18	
386.24008	76	
431.25043	84	
481.23102	48	
484.56168	18	
490.27736	96	
523.27930	442	1+
523.30301	74	
534.23208	82	
535.25833	72	
538.66002	18	
551.28571	218	1+
615.27603	18	
729.06310	18	
END IONS

###FS:    #m/z: 363.19699 #charge 1+
###MS: 2469
###MSMS: 2470
BEGIN IONS
TITLE=Cmpd 24, +MS2(363.1970), 23.0eV, 21.8min #2470
RTINSECONDS=1305.44
SCANS=2469-2470
PEPMASS=363.19699	222576
CHARGE=1+
202.24414	22	
203.61385	40	
205.08044	104	
208.08785	70	
209.11906	86	
210.11201	42	
210.14018	80	
211.12542	1008	1+
214.28617	92	
216.08839	46	
221.87231	42	
222.02062	50	
222.10491	1026	1+
222.21547	96	
222.26297	42	
222.43025	42	
224.11690	190	
225.14094	94	
227.78345	30	
227.84810	40	
227.92485	92	
228.14828	486	1+
229.24593	92	
237.85380	18	
245.18764	104	
246.16184	58	
248.23492	36	
264.11677	56	
267.16357	64	
267.97539	152	
269.18191	68	
279.12516	314	
279.88504	58	
280.91820	96	
291.14953	68	
296.14895	86	
302.19175	282	
306.78117	18	
310.19813	80	
311.13927	130	
314.54769	18	
316.90318	50	
319.48509	18	
324.13537	118	
326.20275	70	
327.18616	66	
335.13933	62	
342.15407	88	
344.94794	104	
364.92027	68	
END IONS

###FS:    #m/z: 363.19701 #charge 1+
###MS: 2471
###MSMS: 2472
BEGIN IONS
TITLE=Cmpd 25, +MS2(363.1970), 23.0eV, 21.8min #2472
RTINSECONDS=1306.01
SCANS=2471-2472
PEPMASS=363.19701	217582
CHARGE=1+
150.40601	18	
183.28053	18	
196.18391	82	
206.07813	70	
207.09052	108	
210.11166	44	
210.39431	92	
210.93248	66	
211.01413	22	
211.12291	1432	1+
211.17991	108	
211.25203	82	
213.18298	26	
214.13702	114	
214.20141	110	
220.12978	134	
221.03890	18	
221.12046	88	
221.74220	18	
222.02330	70	
222.10508	1628	
222.19427	34	
222.75810	24	
223.13247	124	
223.30982	48	
224.11912	88	
225.13704	154	
225.17659	70	
227.18030	82	
228.14902	728	1+
228.19440	82	
233.25729	20	
233.31473	114	
234.10528	222	
235.10038	86	
237.15358	92	
238.21134	86	
239.14802	68	
239.63951	114	
242.13037	68	
245.04320	44	
245.11663	24	
245.17482	90	
246.01440	18	
261.00456	28	
262.14427	134	
262.64958	94	
265.20970	80	
276.10952	116	
278.99170	46	
279.12776	234	
284.89163	110	
285.16744	112	
291.17110	106	
296.14126	206	
297.05390	82	
297.15622	84	
297.20223	56	
302.19460	436	1+
303.15889	98	
309.13844	24	
312.17260	66	
313.19752	104	
316.91912	58	
317.60066	82	
324.15176	42	
326.16202	94	
329.17563	76	
331.04522	48	
334.13381	110	
337.37744	18	
344.17312	88	
348.21509	74	
354.52997	18	
363.15126	84	
364.18337	90	
364.95703	20	
END IONS

###FS:    #m/z: 363.19669 #charge 1+
###MS: 2473
###MSMS: 2474
BEGIN IONS
TITLE=Cmpd 26, +MS2(363.1967), 23.0eV, 21.8min #2474
RTINSECONDS=1306.59
SCANS=2473-2474
PEPMASS=363.19669	226594
CHARGE=1+
157.31115	80	
162.65135	18	
184.39138	18	
186.39363	18	
195.09754	72	
196.00789	18	
205.10434	96	
206.10866	66	
209.13243	72	
210.10471	122	
210.15419	106	
211.12168	962	1+
211.19155	98	
211.21742	82	
211.27930	114	
215.27195	34	
221.10609	86	
221.91636	36	
222.10846	1766	1+
222.18060	106	
222.25898	130	
225.09741	38	
225.13394	106	
225.51202	18	
227.18260	44	
228.14597	546	1+
228.92763	42	
230.15650	114	
231.17101	76	
233.89942	36	
234.10213	348	
234.64470	30	
235.13887	100	
242.12977	74	
244.73922	18	
245.20033	90	
246.15920	74	
247.11218	96	
250.75939	22	
251.13507	88	
251.21416	82	
252.13049	100	
253.15732	72	
259.89149	32	
261.12454	100	
262.10686	82	
262.14543	142	
262.27626	26	
267.13883	92	
274.12859	74	
279.12551	138	
284.17957	94	
286.85035	54	
292.05159	98	
296.15564	90	
299.15372	76	
300.16660	80	
302.19295	270	1+
304.01852	18	
304.28080	52	
306.14158	92	
307.12224	72	
319.17165	124	
324.14402	68	
327.30527	18	
345.68549	150	
348.17443	68	
349.40631	18	
354.17995	64	
END IONS

###FS:    #m/z: 363.19699 #charge 1+
###MS: 2475
###MSMS: 2476
BEGIN IONS
TITLE=Cmpd 27, +MS2(363.1970), 23.0eV, 21.8min #2476
RTINSECONDS=1307.17
SCANS=2475-2476
PEPMASS=363.19699	254562
CHARGE=1+
148.53437	18	
177.35672	18	
197.92414	138	
198.16845	34	
207.07266	96	
207.09845	78	
208.80567	18	
209.08205	74	
209.17838	42	
210.10551	164	
210.77764	42	
210.97081	26	
211.12224	842	1+
211.19691	76	
211.25709	176	
211.46658	46	
213.12325	94	
214.13033	154	
220.09049	90	
222.07030	106	
222.10525	630	1+
222.19680	112	
223.72085	26	
223.88632	32	
224.13326	52	
225.13543	116	
226.13655	92	
226.16409	68	
227.10089	72	
227.15608	78	
228.14932	474	
229.16705	54	
234.10183	432	1+
234.13248	70	
234.25900	18	
236.12336	98	
237.14474	90	
241.03461	82	
247.00463	114	
248.11866	96	
250.14263	112	
251.12744	40	
252.17659	44	
252.32267	38	
262.65674	254	
262.88099	66	
270.11187	70	
276.09664	22	
276.16836	26	
279.12328	102	
285.15795	82	
296.15207	204	
296.23024	18	
297.16274	98	
302.18981	416	1+
302.88149	28	
305.65804	26	
308.13049	86	
312.18620	18	
314.18562	40	
323.16597	132	
325.14245	22	
329.16172	56	
330.15820	110	
344.87653	106	
345.86131	70	
348.16654	104	
END IONS

###FS:    #m/z: 363.19715 #charge 2+
###MS: 2477
###MSMS: 2478
BEGIN IONS
TITLE=Cmpd 28, +MS2(363.1972), 23.0eV, 21.8min #2478
RTINSECONDS=1307.75
SCANS=2477-2478
PEPMASS=363.19715	237406
CHARGE=2+
156.42279	18	
168.73876	18	
174.98666	18	
186.47968	18	
197.00127	42	
200.68243	18	
205.07550	186	
205.20925	32	
206.08346	224	
207.09181	172	
209.13738	334	
210.11529	220	
210.18456	66	
211.06190	20	
211.12291	1186	
211.19625	94	
211.29001	82	
211.41135	28	
211.45939	68	
211.91420	46	
212.14064	358	
212.71529	24	
212.91942	106	
213.05345	36	
213.12271	104	
214.12509	88	
214.15592	36	
215.94827	26	
216.03896	20	
216.57966	18	
216.91988	20	
218.09722	18	
219.11876	102	
220.08658	90	
220.96286	22	
221.89901	60	
221.99081	28	
222.05821	48	
222.10941	1816	1+
222.19499	120	
222.27726	40	
222.91862	22	
223.26985	20	
224.23128	102	
224.44068	18	
224.75527	38	
224.91476	30	
225.13924	148	
226.42585	36	
227.15552	104	
227.77952	26	
228.07646	30	
228.14962	1094	1+
228.22095	114	
228.26801	92	
229.10207	124	
234.09625	476	1+
235.12374	116	
242.12907	56	
243.16281	164	
245.18206	192	1+
249.12972	72	
250.16244	54	
251.13576	58	
252.16930	84	
253.95997	92	
254.93279	18	
255.14568	62	
261.14121	100	
262.10197	94	
262.71873	18	
263.14799	126	
267.15903	156	
268.11567	68	
268.14363	104	
268.38870	18	
271.98390	62	
278.16438	24	
282.19956	76	
283.11858	78	
283.15818	88	
284.98857	52	
286.16560	104	
286.88223	54	
291.05760	20	
291.70085	18	
292.14471	106	
294.98673	28	
295.66102	20	
296.15086	366	
296.26174	114	
298.16844	120	
298.21289	74	
298.35030	54	
299.16282	78	
299.85704	18	
301.60118	18	
302.00747	58	
302.19317	336	
302.51397	18	
305.59564	18	
307.11205	104	
310.88895	74	
311.63691	26	
312.17202	84	
312.21217	30	
316.92373	96	
316.95944	100	
320.93776	72	
322.13210	114	
322.86176	142	
326.16592	168	
330.15224	102	
332.99280	18	
341.17528	116	
343.19947	92	
351.22878	46	
355.23302	74	
360.09195	30	
361.21667	62	
362.96473	94	
364.92244	128	
366.41570	24	
367.16117	94	
370.29650	20	
371.17617	90	
378.22606	90	
379.15320	50	
386.23443	64	
397.20625	94	
398.18726	84	
407.19819	36	
414.22301	332	1+
414.39781	70	
422.20745	96	
422.28838	70	
423.20126	54	
425.88064	98	
435.22925	112	
452.22755	56	
452.26817	70	
480.18282	82	
481.37602	18	
489.23071	56	
490.24334	66	
495.63047	18	
506.25098	82	
516.22719	54	
522.60911	34	
523.28430	634	1+
525.00763	28	
551.28352	326	1+
552.33140	28	
552.41188	60	
553.28184	76	
569.97230	18	
570.32344	18	
647.28191	224	1+
END IONS

###FS:    #m/z: 363.19686 #charge 1+
###MS: 2479
###MSMS: 2480
BEGIN IONS
TITLE=Cmpd 29, +MS2(363.1969), 23.0eV, 21.8min #2480
RTINSECONDS=1308.33
SCANS=2479-2480
PEPMASS=363.19686	255816
CHARGE=1+
175.37593	18	
203.07029	18	
207.09331	90	
210.10827	168	
210.14371	90	
210.94365	26	
211.11949	564	
211.19167	108	
212.25823	38	
217.82584	20	
220.08817	86	
220.45377	170	
220.56479	24	
221.72600	48	
221.87185	34	
222.10645	1778	1+
222.15552	98	
222.21908	100	
224.11729	96	
224.88938	20	
225.17317	28	
226.62951	42	
227.67483	36	
227.92394	34	
228.14534	842	1+
228.23974	34	
229.10611	80	
234.11072	144	
235.10370	84	
237.13886	154	
237.58840	22	
245.17303	150	
246.24855	92	
247.14455	106	
251.12338	48	
251.16955	102	
253.11173	80	
262.65852	92	
263.33620	72	
265.14683	42	
266.12605	116	
267.18200	250	
270.85549	114	
279.12806	88	
284.97687	44	
290.89469	102	
292.13143	76	
296.15719	82	
296.21337	82	
298.15858	112	
300.17529	74	
300.86651	106	
302.19215	302	
302.30448	96	
307.12467	126	
308.13898	108	
310.83282	18	
312.16800	82	
316.85661	72	
319.18542	112	
324.13464	68	
327.89069	56	
328.19895	62	
342.15521	170	
345.05612	22	
352.15596	32	
354.20336	118	
361.20098	106	
END IONS

###FS:    #m/z: 363.19688 #charge 1+
###MS: 2481
###MSMS: 2482
BEGIN IONS
TITLE=Cmpd 30, +MS2(363.1969), 23.0eV, 21.8min #2482
RTINSECONDS=1308.92
SCANS=2481-2482
PEPMASS=363.19688	249996
CHARGE=1+
155.99614	18	
192.64018	18	
196.10780	36	
207.14574	120	
208.09316	60	
208.13357	44	
208.17292	62	
209.09273	142	
209.15725	82	
210.10240	108	
210.15233	138	
211.03520	20	
211.11822	1040	
211.15543	196	
212.14407	88	
212.17165	148	
214.12471	178	
215.11722	88	
217.07428	54	
220.11294	110	
221.08170	62	
221.55930	46	
221.66596	30	
221.79695	18	
222.10561	2946	1+
222.17715	80	
222.21358	112	
222.30234	76	
222.47012	18	
223.21910	38	
224.26732	46	
225.13786	298	
225.22420	102	
226.46132	40	
227.17992	116	
227.94773	22	
228.04464	28	
228.14900	536	
228.20973	106	
228.25766	52	
228.99760	24	
229.27460	82	
231.32653	40	
232.24742	24	
234.10532	726	1+
234.16328	94	
236.10669	88	
237.14147	114	
239.13196	74	
239.64036	106	
241.13688	32	
245.18421	74	
246.16184	94	
247.12754	72	
247.15595	110	
251.13166	86	
257.17311	84	
262.15737	110	
262.20787	24	
262.65025	154	
266.14665	114	
268.13986	234	
278.93781	34	
279.11526	42	
279.17402	100	
285.16414	226	
287.05600	66	
291.12226	96	
296.15029	326	1+
296.22476	62	
298.08343	66	
298.25418	56	
301.58046	24	
302.19460	598	
302.26884	172	
303.22183	56	
307.12677	118	
307.72407	42	
311.91012	36	
312.16406	80	
313.09635	70	
313.56824	30	
322.14829	80	
324.14895	46	
324.24339	18	
337.17601	74	
340.87791	74	
341.16947	40	
342.17341	84	
344.16520	72	
345.14986	76	
346.89855	58	
348.18006	36	
353.18229	76	
354.18332	104	
359.32247	24	
360.20328	118	
361.20145	98	
363.16091	78	
363.20466	50	
END IONS

###FS:    #m/z: 363.19718 #charge 2+
###MS: 2483
###MSMS: 2484
BEGIN IONS
TITLE=Cmpd 31, +MS2(363.1972), 23.0eV, 21.8min #2484
RTINSECONDS=1309.51
SCANS=2483-2484
PEPMASS=363.19718	263006
CHARGE=2+
148.09625	18	
158.88879	94	
190.05357	86	
204.10837	108	
206.08325	106	
208.11811	62	
208.67668	18	
209.15139	64	
210.09487	138	
210.79702	36	
211.11864	1676	
211.19763	140	
212.13824	130	
212.17840	164	
213.12320	46	
214.13229	128	
215.14451	62	
215.62272	44	
218.22910	26	
218.99786	20	
220.10654	68	
220.15006	76	
220.18501	62	
221.57770	114	
221.96603	42	
222.10660	2110	1+
222.83061	18	
223.03638	26	
223.19187	72	
223.30034	104	
224.12679	586	1+
224.18572	60	
225.09756	42	
226.28209	60	
226.62594	96	
228.14740	578	1+
230.93797	92	
232.12185	74	
234.10288	416	
234.19801	92	
235.10783	18	
236.10822	114	
237.13414	288	
237.30333	18	
245.17324	154	
246.90151	34	
249.14662	136	
250.13180	174	
250.16234	112	
251.13630	86	
252.13180	74	
255.16271	84	
257.18941	50	
261.13385	110	
262.09849	102	
262.15611	82	
262.66359	102	
263.09796	124	
267.15641	106	
268.14513	96	
269.12119	94	
278.16501	84	
279.12486	152	
280.10360	100	
280.13896	102	
281.14786	66	
282.84859	42	
284.13988	74	
285.16739	116	
290.16531	88	
295.70393	26	
295.90571	46	
296.12103	92	
296.17149	86	
297.15582	680	1+
297.35015	22	
297.71692	24	
298.16325	428	1+
299.20444	32	
300.94955	32	
302.19207	706	1+
302.41010	70	
302.57852	32	
307.11322	90	
308.92577	98	
309.11687	86	
309.87570	92	
320.92560	32	
324.15815	42	
325.04258	62	
325.15291	78	
327.19044	36	
328.27141	76	
336.25933	18	
348.18462	64	
353.18193	76	
362.21996	86	
363.22425	56	
371.18232	54	
378.13860	104	
379.20216	38	
386.22195	144	
390.31217	50	
391.19027	126	
391.85560	18	
394.23120	108	
397.20627	54	
398.22451	40	
413.23383	88	
414.22921	364	1+
422.24529	80	
423.21703	84	
452.34575	76	
463.23389	108	
490.25646	94	
491.21431	120	
506.25099	32	
507.06079	18	
507.27239	50	
523.27863	74	
523.32231	46	
524.30094	68	
524.35435	20	
551.27563	142	1+
604.26530	18	
612.82928	18	
644.48386	20	
649.61399	18	
699.47566	18	
END IONS

###FS:    #m/z: 363.19712 #charge 1+
###MS: 2485
###MSMS: 2486
BEGIN IONS
TITLE=Cmpd 32, +MS2(363.1971), 23.0eV, 21.8min #2486
RTINSECONDS=1310.1
SCANS=2485-2486
PEPMASS=363.19712	269212
CHARGE=1+
190.86568	20	
196.10331	110	
206.09071	78	
207.09545	172	
208.74894	24	
209.09468	86	
209.17068	110	
210.04453	26	
210.13235	182	
210.19252	82	
210.62349	126	
211.12286	1418	1+
211.19475	74	
212.18259	98	
214.13193	186	
214.94451	58	
217.66310	18	
221.88496	34	
222.11424	1122	1+
222.17970	74	
222.69124	36	
222.87339	34	
223.30193	44	
223.45543	54	
224.11824	144	
224.15678	274	1+
224.23813	20	
225.10316	116	
225.21169	120	
226.13652	56	
226.64963	148	
227.73958	32	
227.84846	26	
228.15208	374	
228.19749	120	
229.12073	100	
229.15862	240	
234.10571	434	1+
236.95219	66	
237.13341	72	
241.17011	64	
243.15562	54	
243.25934	112	
245.17925	136	
245.40022	80	
251.13201	88	
251.16927	22	
254.14186	102	
254.99480	104	
261.12888	72	
261.83651	32	
262.09696	88	
262.15407	150	
262.24627	64	
263.12840	94	
265.01367	22	
267.15353	76	
278.88489	30	
279.12668	112	
284.91459	18	
296.14717	98	
296.77296	56	
298.16942	162	
300.03990	50	
302.08262	24	
302.18791	190	
303.20789	128	
306.82771	58	
307.24346	32	
307.38028	68	
308.15774	66	
308.94292	94	
324.15925	104	
325.12954	86	
325.18975	86	
326.15428	62	
327.20077	68	
335.29695	18	
344.20216	56	
344.93467	150	
346.14512	70	
353.20067	80	
354.15513	80	
354.19458	82	
362.87053	66	
366.20579	42	
END IONS

###FS:    #m/z: 363.19743 #charge 2+
###MS: 2487
###MSMS: 2488
BEGIN IONS
TITLE=Cmpd 33, +MS2(363.1974), 23.0eV, 21.8min #2488
RTINSECONDS=1310.68
SCANS=2487-2488
PEPMASS=363.19743	272560
CHARGE=2+
150.97334	18	
161.20782	18	
176.65377	82	
199.12234	62	
204.12395	80	
206.09092	120	
207.07798	78	
208.07960	34	
208.11266	112	
209.11027	104	
209.13958	86	
210.13180	134	
210.76105	42	
210.89953	24	
211.12194	1598	1+
211.85834	26	
212.26131	44	
212.47582	18	
213.03121	20	
215.13242	186	
216.73717	56	
220.09117	92	
220.98462	120	
221.09267	52	
222.10389	2650	1+
222.15579	174	
222.18798	64	
222.24370	80	
222.77589	30	
225.14174	110	
226.14366	76	
227.13109	92	
227.83476	24	
228.14732	990	1+
228.21201	88	
229.08657	94	
229.11326	90	
231.22208	34	
233.99784	24	
234.10339	444	1+
237.14621	98	
239.63858	104	
242.12956	62	
243.14716	68	
244.99445	40	
245.03322	38	
245.18088	80	
246.15559	86	
249.15552	42	
251.11580	98	
255.12991	96	
261.14093	84	
262.09002	74	
262.84432	32	
263.13640	66	
268.15260	72	
269.17567	78	
274.30620	18	
275.11181	108	
278.16532	82	
279.12541	374	1+
279.16885	96	
279.33304	22	
282.76417	36	
296.15264	76	
297.16109	80	
298.17176	138	
301.93877	18	
302.19696	606	1+
303.15889	64	
303.30009	22	
303.55168	18	
306.13729	52	
306.17381	88	
306.28038	106	
306.63653	24	
307.11112	80	
311.14649	50	
312.17229	46	
313.21231	108	
313.98325	40	
314.19789	92	
322.13285	150	
323.17913	70	
324.14724	82	
324.18520	94	
326.16769	72	
336.18308	72	
337.16007	88	
344.12507	18	
354.54412	58	
363.00134	50	
371.17935	76	
372.23460	86	
379.22401	108	
384.19718	22	
386.23407	122	
387.14856	78	
389.61316	18	
390.26548	74	
394.22908	72	
397.19397	140	
413.23515	122	
414.23456	136	
414.50573	18	
415.24020	202	1+
417.20728	24	
422.22354	66	
423.28514	22	
424.27172	18	
435.99185	18	
452.24036	84	
453.25733	72	
453.31154	50	
459.06142	26	
464.21896	90	
499.28447	48	
507.29453	24	
508.32570	54	
523.29203	516	1+
524.34996	58	
534.29956	90	
550.98317	34	
551.29810	218	1+
552.53515	40	
559.19027	18	
641.84289	38	
651.81120	20	
675.95201	18	
702.14519	18	
END IONS

###FS:    #m/z: 363.19706 #charge 1+
###MS: 2489
###MSMS: 2490
BEGIN IONS
TITLE=Cmpd 34, +MS2(363.1971), 23.0eV, 21.9min #2490
RTINSECONDS=1311.28
SCANS=2489-2490
PEPMASS=363.19706	274006
CHARGE=1+
164.81255	36	
196.58920	18	
206.08857	52	
206.11197	82	
206.87494	18	
207.07840	72	
209.09719	114	
209.14517	442	1+
210.06547	18	
210.10311	312	
211.03970	36	
211.07174	28	
211.12106	1930	1+
211.23399	36	
211.30996	18	
212.75151	32	
214.13282	312	1+
214.64030	34	
214.69788	18	
214.91785	108	
218.04307	34	
218.58024	26	
219.07560	20	
220.10664	200	1+
221.72628	48	
221.84833	40	
221.90123	52	
222.10595	3298	1+
222.18981	150	
222.78946	22	
222.88535	56	
222.92634	28	
223.15975	66	
224.15797	96	
224.18848	94	
225.15026	42	
225.24761	178	
225.40109	32	
225.97563	18	
226.12794	98	
228.05083	20	
228.14685	1330	1+
228.26085	44	
230.93113	110	
232.44153	72	
234.10295	350	
235.10690	222	
235.97458	36	
237.15046	142	
238.12742	144	
238.16171	20	
240.44038	56	
242.12940	142	
245.17958	70	
250.13521	74	
251.12506	132	
251.22402	80	
251.46031	28	
252.16956	44	
253.63874	146	
255.13888	76	
257.19276	164	
258.13534	24	
261.09231	114	
261.13113	96	
262.15683	204	
262.64843	24	
263.12678	98	
268.13302	22	
278.38781	18	
279.12580	114	
279.21242	88	
280.15707	110	
284.18892	108	
285.15940	62	
292.13607	22	
296.15024	508	
296.19832	70	
296.77053	32	
298.17148	210	
298.93518	66	
300.17152	66	
301.14033	84	
302.19160	590	1+
302.22717	116	
304.97166	18	
307.12281	160	
312.16727	84	
314.18689	150	
315.20985	44	
318.14465	86	
319.15115	78	
320.12881	110	
323.15733	96	
324.13572	68	
324.19230	52	
326.18931	66	
334.15997	82	
338.17563	52	
342.15890	72	
342.20272	166	
343.19449	80	
344.26236	54	
345.22445	22	
346.91287	34	
348.03702	64	
354.19869	68	
355.18660	54	
358.94036	72	
360.21322	68	
362.94669	62	
363.96131	118	
END IONS

###FS:    #m/z: 363.19696 #charge 2+
###MS: 2491
###MSMS: 2492
BEGIN IONS
TITLE=Cmpd 35, +MS2(363.1970), 23.0eV, 21.9min #2492
RTINSECONDS=1311.87
SCANS=2491-2492
PEPMASS=363.19696	277864
CHARGE=2+
149.42861	18	
152.11121	18	
154.93159	116	
155.05302	18	
186.33629	18	
190.16650	34	
195.16727	48	
199.19387	64	
199.55316	18	
206.08706	116	
207.08321	80	
207.12730	64	
209.10248	146	
209.18171	66	
210.10131	54	
210.13629	82	
211.12157	1520	1+
211.17191	320	
212.15155	112	
212.27281	116	
212.56005	18	
213.11938	20	
213.55279	20	
214.12956	98	
214.18211	78	
214.54400	18	
214.71787	32	
214.91311	102	
218.50132	52	
220.08404	128	
220.16511	96	
221.94259	40	
222.10463	2714	1+
222.16093	300	
222.26818	94	
223.19480	172	1+
224.05546	34	
224.09504	84	
224.15128	68	
224.52092	28	
225.13442	172	
226.02320	22	
226.81921	36	
227.95361	26	
228.14882	1128	1+
228.34439	20	
228.46558	28	
229.19880	100	
230.89093	38	
232.11833	68	
234.10397	768	1+
234.18728	66	
234.80595	20	
234.95097	100	
235.07543	94	
237.13267	130	
237.15929	180	
241.14063	110	
242.13139	124	
243.14405	182	
245.17063	96	
245.23184	80	
246.05481	50	
246.15109	62	
251.12896	314	1+
257.17561	64	
262.14836	132	
263.12281	84	
264.15080	106	
266.92041	84	
268.90930	108	
271.18260	60	
278.14800	96	
279.12480	142	
280.11701	22	
281.28303	108	
283.03175	32	
285.16699	108	
295.97721	18	
296.15568	422	1+
296.19371	80	
299.18055	98	
302.20218	360	
302.26960	26	
302.30850	116	
304.18438	74	
305.86553	82	
306.14679	18	
307.12658	88	
307.87275	80	
314.24401	82	
324.14809	370	1+
329.15193	92	
329.19410	40	
337.17215	24	
340.98124	56	
341.63543	18	
342.15121	72	
344.00817	18	
344.59347	38	
344.93317	94	
348.17991	70	
354.19326	56	
359.27252	28	
361.20111	80	
364.18308	78	
364.22019	24	
371.25299	106	
372.21848	34	
378.29311	18	
379.23386	74	
379.56084	18	
386.23536	116	
387.21566	104	
393.28702	50	
414.22791	44	
422.22285	130	
423.21726	102	
453.25524	60	
464.28151	32	
490.23857	64	
506.26415	54	
508.23730	78	
523.29668	312	1+
523.42151	50	
524.96115	36	
526.77778	26	
527.91393	64	
534.24955	62	
535.26439	140	
549.98262	50	
551.28977	46	
552.30504	28	
552.53394	58	
553.83786	18	
563.31370	70	
657.02422	18	
664.47644	18	
678.57630	18	
END IONS

###FS:    #m/z: 363.19715 #charge 1+
###MS: 2493
###MSMS: 2494
BEGIN IONS
TITLE=Cmpd 36, +MS2(363.1972), 23.0eV, 21.9min #2494
RTINSECONDS=1312.45
SCANS=2493-2494
PEPMASS=363.19715	291132
CHARGE=1+
149.92335	18	
175.48724	18	
204.05984	110	
206.09075	36	
206.14580	94	
207.08017	158	
207.11953	62	
208.09724	88	
208.15890	28	
209.15145	174	
209.73669	44	
210.14945	146	
211.12296	808	
211.20941	36	
211.26112	78	
211.53333	42	
212.14324	148	
215.79508	46	
216.06295	70	
219.16890	20	
220.08406	100	
221.10573	134	
221.87954	52	
221.94798	28	
222.00037	20	
222.10571	1234	1+
222.18004	100	
223.99041	32	
224.11640	290	
224.16607	86	
225.13937	26	
225.32099	26	
227.15635	102	
227.28019	20	
228.10852	24	
228.15497	362	
229.14581	192	
230.11824	94	
233.11127	68	
233.33762	20	
234.10618	528	
237.13348	50	
237.19222	20	
238.14745	26	
241.84013	48	
242.15312	66	
243.11995	86	
244.14490	76	
245.16748	352	
245.21601	20	
246.19247	100	
247.11069	150	
250.59075	28	
251.11480	78	
252.18908	86	
253.15757	92	
253.63892	120	
262.10650	80	
262.15274	106	
265.05182	30	
265.08179	26	
265.47129	18	
267.01619	32	
267.15545	92	
267.20608	110	
268.14434	58	
269.14685	104	
278.23011	18	
279.12604	188	
280.12524	222	
296.15111	74	
297.06186	90	
297.15311	80	
297.87533	20	
298.15437	172	
298.20946	60	
299.17647	58	
302.19999	334	
303.19294	174	
303.49032	34	
307.11621	64	
307.24132	20	
307.61888	18	
312.17383	144	
312.95780	78	
317.16202	60	
326.22648	62	
330.58205	18	
333.06951	18	
343.77443	18	
352.12128	54	
361.24616	68	
363.10603	40	
END IONS

###FS:    #m/z: 363.19696 #charge 1+
###MS: 2495
###MSMS: 2496
BEGIN IONS
TITLE=Cmpd 37, +MS2(363.1970), 23.0eV, 21.9min #2496
RTINSECONDS=1313.03
SCANS=2495-2496
PEPMASS=363.19696	287382
CHARGE=1+
186.45990	24	
204.13799	78	
206.08921	192	
207.09074	186	
208.12030	76	
208.33531	38	
208.64841	24	
209.14337	102	
210.10731	414	
210.21648	106	
210.74682	30	
210.82894	54	
211.02813	56	
211.12111	2008	1+
211.22854	54	
211.25361	126	
211.72957	118	
213.16874	104	
214.14993	86	
220.10663	76	
221.08193	62	
221.74557	28	
221.86559	24	
221.91066	34	
221.97690	22	
222.10505	3508	1+
222.86347	42	
223.04619	54	
223.23868	70	
224.12175	340	
224.90338	22	
225.13635	304	
227.94700	34	
227.97880	40	
228.04886	20	
228.14799	1488	1+
228.18709	156	
228.29497	24	
229.63468	68	
233.93369	38	
234.10194	496	1+
234.29921	40	
236.15237	58	
237.15774	102	
238.13350	92	
239.17593	20	
240.33246	26	
242.68326	28	
243.15035	120	
243.20564	112	
245.13714	62	
245.17222	134	
246.17541	98	
247.13212	98	
250.12865	90	
250.94886	76	
251.12039	92	
251.16885	74	
254.16109	84	
257.16945	102	
258.25063	64	
258.95312	88	
262.10128	70	
262.14986	166	
262.18511	28	
262.65361	216	
262.95712	100	
264.12445	80	
266.13424	76	
267.16942	102	
268.14464	268	
270.88168	92	
272.98543	50	
276.16172	128	
278.87207	20	
278.91506	48	
279.13192	286	
279.18299	102	
280.15108	144	
282.95511	102	
283.15829	88	
284.13835	104	
284.17994	86	
285.16294	170	
289.04746	76	
292.14157	66	
296.14822	184	
296.21640	262	1+
298.10906	100	
298.16330	264	
302.04252	46	
302.18929	684	
303.08941	42	
303.15450	64	
303.21426	144	
304.13269	90	
304.16966	88	
306.14667	88	
306.56789	32	
307.06847	30	
307.11768	30	
312.15439	92	
314.19916	116	
316.15195	78	
320.15211	122	
321.90648	104	
323.15725	92	
324.14364	98	
325.18532	92	
326.15595	216	1+
326.93047	68	
337.19787	100	
340.18070	38	
342.16987	138	
343.19490	104	
345.89123	52	
352.11595	90	
354.19064	134	
362.88170	40	
364.22673	88	
368.70898	22	
END IONS

###FS:    #m/z: 363.19694 #charge 2+
###MS: 2497
###MSMS: 2498
BEGIN IONS
TITLE=Cmpd 38, +MS2(363.1969), 23.0eV, 21.9min #2498
RTINSECONDS=1313.62
SCANS=2497-2498
PEPMASS=363.19694	287382
CHARGE=2+
192.06848	52	
196.11018	104	
197.58642	24	
199.08655	78	
204.13796	86	
207.08070	226	
207.11773	178	
208.10914	68	
209.04789	38	
209.14159	250	
209.85792	144	
210.10440	170	
210.12875	108	
210.98605	50	
211.02167	22	
211.12247	2266	1+
211.21519	76	
211.24677	30	
211.28673	52	
211.89807	28	
214.13151	206	
217.01985	76	
218.08885	108	
220.10161	88	
221.87510	54	
221.93089	80	
222.10679	3358	1+
222.23134	76	
222.26223	94	
222.36156	52	
223.04864	64	
223.22264	62	
224.11971	308	
224.55656	32	
224.58576	32	
225.10197	102	
225.15519	218	
226.13383	146	
227.14006	78	
227.56646	42	
228.14849	1308	1+
228.25343	82	
231.23809	90	
233.14616	114	
234.10856	664	1+
235.13636	112	
236.87815	40	
237.13317	316	
237.16929	110	
237.78288	30	
243.14261	64	
245.17359	160	
245.21587	100	
248.93971	68	
250.13487	142	
253.14504	56	
253.79890	40	
257.95626	88	
258.15507	116	
261.10872	50	
261.89840	70	
262.09480	146	
263.76302	146	
265.14668	38	
266.12696	70	
267.16498	100	
267.21549	92	
268.13908	56	
268.19015	90	
269.17001	22	
269.21042	94	
272.98907	72	
275.44147	92	
276.12190	92	
277.13561	46	
279.12521	124	
279.20014	98	
280.11999	76	
280.16013	82	
281.14137	74	
281.51069	50	
284.14459	72	
286.13154	76	
286.24215	56	
295.93595	90	
296.15184	676	1+
296.19508	84	
298.26241	128	
299.16599	54	
301.66962	46	
302.19087	998	1+
302.24025	276	1+
303.06483	24	
303.14864	136	
304.16446	90	
306.72646	36	
307.03422	22	
307.12526	66	
312.16832	66	
313.17559	122	
320.13366	84	
324.14806	68	
325.14616	82	
326.18950	56	
329.17406	98	
331.14503	72	
334.16776	76	
334.30669	48	
339.87830	26	
342.14954	94	
343.19437	80	
344.17918	116	
348.17955	76	
352.20889	112	
353.17073	118	
354.18838	260	1+
360.21817	42	
362.15554	80	
362.21641	54	
362.55307	40	
362.68523	38	
362.86645	42	
366.20925	92	
366.34775	44	
371.19647	66	
378.22263	64	
387.23915	124	
395.24280	60	
406.36470	58	
407.21922	92	
413.24990	78	
414.06995	32	
414.23244	42	
415.22783	200	
421.18926	64	
422.28305	76	
424.83477	42	
432.25049	60	
435.21810	34	
450.19728	58	
452.24435	104	
452.29464	50	
453.25488	70	
460.99297	54	
466.30358	118	
491.25049	54	
492.24980	64	
506.27600	82	
507.31512	62	
508.54678	40	
517.22410	68	
523.28881	780	1+
523.35694	72	
525.27725	62	
527.31255	58	
533.38295	88	
535.26532	58	
551.29532	210	
552.29447	196	
END IONS

###FS:    #m/z: 363.19729 #charge 1+
###MS: 2499
###MSMS: 2500
BEGIN IONS
TITLE=Cmpd 39, +MS2(363.1973), 23.0eV, 21.9min #2500
RTINSECONDS=1314.21
SCANS=2499-2500
PEPMASS=363.19729	309894
CHARGE=1+
152.65579	18	
163.50983	18	
206.19566	18	
207.07526	110	
208.09025	210	
208.11995	146	
208.22174	18	
209.10411	150	
209.14572	212	1+
211.05863	50	
211.12321	1518	1+
211.17448	24	
212.16946	172	
214.19442	60	
214.92961	88	
220.10241	66	
221.17497	104	
222.10619	1920	1+
223.23467	90	
224.12853	58	
225.12378	28	
227.84072	18	
228.14855	854	1+
229.18462	34	
229.33560	26	
234.10635	492	1+
234.21444	64	
236.95100	56	
237.18223	108	
241.14565	138	
243.14330	82	
245.17236	200	
245.20803	76	
246.14212	98	
246.78355	26	
247.03606	98	
248.14911	82	
251.19339	60	
254.90270	72	
257.14764	82	
261.10910	68	
262.10349	196	
266.13042	128	
266.82524	28	
296.14776	120	
297.19803	44	
298.16309	56	
302.08725	34	
302.19410	166	
302.23586	68	
303.20352	62	
305.13209	50	
306.44093	18	
307.13030	64	
307.98022	24	
308.13012	92	
312.19291	78	
320.08621	18	
324.17203	56	
325.14742	82	
331.43249	18	
342.33474	18	
342.69904	26	
343.20522	52	
344.93944	96	
346.19367	18	
346.88880	104	
354.18457	46	
366.45595	18	
END IONS

###FS:    #m/z: 363.19693 #charge 2+
###MS: 2502
###MSMS: 2503
BEGIN IONS
TITLE=Cmpd 40, +MS2(363.1969), 23.0eV, 21.9min #2503
RTINSECONDS=1315.33
SCANS=2502-2503
PEPMASS=363.19693	309536
CHARGE=2+
174.87554	18	
186.47970	18	
189.47513	20	
189.78935	116	
205.07749	108	
205.11818	84	
206.99747	26	
207.10287	268	1+
207.37380	18	
209.06972	28	
209.14973	96	
209.72307	32	
209.79724	18	
210.10886	98	
210.14635	116	
210.92997	32	
210.96474	22	
212.13235	230	
212.18119	18	
212.28422	50	
212.96990	50	
214.14461	114	
214.27400	58	
214.92517	64	
215.13338	86	
215.41416	24	
217.10595	34	
220.04601	34	
220.09035	114	
220.11219	120	
222.04146	28	
222.10404	2636	1+
222.19553	198	
222.41113	70	
222.78370	40	
223.16381	162	
223.90912	44	
224.13840	60	
224.29319	18	
224.75841	42	
225.13208	146	
225.86709	24	
227.15922	62	
228.14593	1112	1+
228.24487	94	
229.19537	48	
233.17549	30	
234.09898	162	
234.76571	18	
235.11160	118	
235.52678	18	
235.96191	112	
236.12691	74	
237.13279	36	
239.64561	154	
240.11883	124	
240.14567	72	
241.19099	102	
242.14588	86	
245.03268	26	
245.17113	284	1+
246.94615	18	
247.13108	98	
248.21420	78	
249.06350	18	
249.17232	52	
250.14324	70	
251.13418	330	1+
251.18105	100	
251.53760	30	
253.19158	18	
254.89927	18	
255.61425	28	
256.70861	82	
257.02431	72	
257.17258	278	
257.27403	78	
261.13330	104	
262.14482	132	
264.91946	28	
265.14164	94	
266.13917	54	
267.16086	46	
267.35516	26	
268.15500	166	
271.11019	110	
276.14426	134	
278.15609	76	
279.11990	438	
279.17946	22	
283.17187	110	
286.17064	62	
294.13712	70	
296.05853	24	
296.15845	200	
297.16251	86	
298.47855	20	
301.58490	30	
302.19409	526	1+
302.42159	108	
303.77321	26	
307.12117	52	
307.17688	18	
312.15828	52	
313.17879	74	
316.92247	100	
322.15286	82	
322.81133	104	
323.20445	44	
324.15256	222	1+
325.23753	104	
325.55930	18	
326.15659	76	
327.21549	58	
334.88846	56	
342.17348	102	
344.12909	66	
344.96835	18	
345.18909	108	
345.91632	72	
352.16527	92	
361.21157	52	
371.18100	72	
372.20952	90	
375.80473	18	
378.19187	68	
380.16063	40	
386.22556	442	1+
397.20746	112	
398.22859	152	
413.22574	272	1+
413.94769	34	
421.23708	1766	1+
422.23515	32	
423.27757	60	
434.89590	18	
436.22246	74	
437.25509	70	
476.28397	62	
481.21579	82	
493.88986	18	
507.15257	32	
507.25506	224	1+
507.33369	84	
523.28666	202	1+
523.32932	76	
524.32876	76	
525.29244	48	
532.15233	18	
534.25743	68	
539.15385	18	
551.28317	480	1+
551.40450	76	
567.36726	18	
597.38360	74	
615.24420	124	1+
680.54785	18	
694.45641	20	
END IONS

###FS:    #m/z: 363.19714 #charge 2+
###MS: 2504
###MSMS: 2505
BEGIN IONS
TITLE=Cmpd 41, +MS2(363.1971), 23.0eV, 21.9min #2505
RTINSECONDS=1315.93
SCANS=2504-2505
PEPMASS=363.19714	310530
CHARGE=2+
206.13516	108	
207.07638	96	
209.13995	302	1+
209.26063	96	
209.43401	28	
209.87712	26	
210.10259	210	
211.01558	38	
211.12146	2344	1+
211.17881	86	
211.30042	22	
213.44578	30	
213.84454	22	
214.13313	200	
214.23596	68	
217.05492	118	
218.12890	154	
220.09437	124	
221.10768	114	
221.84169	26	
221.96924	54	
222.10512	3354	1+
222.18875	124	
222.26339	98	
222.31004	56	
222.35610	26	
222.48793	26	
222.60758	52	
223.16641	54	
224.07961	42	
224.36202	36	
224.40307	26	
225.13978	82	
226.45748	28	
227.17337	80	
228.14938	1520	1+
228.22153	96	
228.27594	80	
229.07341	24	
229.84047	26	
231.17814	146	
234.10574	892	1+
234.23971	38	
234.31328	22	
234.96729	172	
235.06139	100	
236.16475	104	
237.13950	232	
240.15128	82	
243.16052	88	
245.18617	154	
245.25705	166	
246.10590	68	
246.16232	164	
246.17492	126	
246.90439	74	
251.13935	148	
255.13884	120	
259.08801	60	
261.14605	46	
262.00400	28	
262.07436	42	
262.11065	180	
262.14660	132	
262.91869	68	
263.13626	88	
264.11122	88	
267.17706	126	
267.90791	52	
268.13272	84	
268.21434	94	
274.14895	52	
274.97213	120	
275.12923	122	
279.12273	296	
280.14728	72	
282.13382	64	
286.20096	92	
289.10592	86	
292.93924	118	
294.15025	126	
296.15441	416	1+
296.50602	52	
298.17210	166	
298.23213	72	
302.19313	1134	1+
302.27629	62	
302.41747	62	
306.13232	64	
307.11323	84	
310.94944	76	
312.17629	90	
314.20043	166	
314.84147	74	
314.95691	48	
315.47987	22	
316.90758	70	
319.22268	58	
321.01234	80	
323.16083	136	
324.13934	86	
325.11314	76	
325.14711	80	
325.20625	76	
334.17176	58	
342.15904	312	1+
342.20072	80	
345.93103	64	
351.22824	128	
352.18427	38	
353.06685	70	
354.19417	152	
355.19215	60	
359.15382	78	
362.88511	48	
367.15821	104	
368.18709	90	
369.26615	74	
376.19787	36	
378.23095	46	
379.19135	68	
380.19446	78	
380.92198	58	
382.75034	40	
386.22688	222	1+
388.23977	80	
390.22423	68	
394.21569	76	
395.23214	28	
405.19774	100	
409.39837	140	
413.24546	58	
414.23111	74	
414.30576	72	
415.22741	104	
417.20443	122	
418.38076	112	
421.65721	30	
421.85625	90	
422.24145	104	
432.22451	82	
435.21870	50	
437.18874	54	
447.19393	118	
452.24770	34	
466.28032	84	
473.23600	46	
485.62336	40	
490.24255	72	
506.26975	80	
506.31097	52	
506.57157	38	
507.22090	34	
507.29300	54	
508.24932	64	
509.26864	56	
523.29735	286	1+
524.39003	76	
551.27891	558	1+
551.34437	90	
551.44906	48	
END IONS

###FS:    #m/z: 363.19674 #charge 2+
###MS: 2506
###MSMS: 2507
BEGIN IONS
TITLE=Cmpd 42, +MS2(363.1967), 23.0eV, 21.9min #2507
RTINSECONDS=1316.53
SCANS=2506-2507
PEPMASS=363.19674	308510
CHARGE=2+
195.09374	216	
205.10193	74	
207.08834	132	
208.08528	78	
209.14167	214	
210.11511	124	
210.84818	28	
211.12234	2126	1+
211.21859	92	
212.33423	36	
212.47956	86	
213.15791	90	
214.13303	426	1+
214.17076	68	
214.56247	26	
217.09819	88	
220.08702	146	
221.10219	82	
221.97314	30	
222.04903	52	
222.10714	3584	1+
222.20391	220	
222.48580	74	
222.88211	32	
223.18670	104	
223.34470	48	
225.18082	100	
227.18637	96	
228.14894	1646	1+
228.25796	114	
229.31347	82	
230.16143	64	
232.30793	38	
233.82529	32	
234.10444	614	
235.12437	168	
237.13467	324	
237.17869	84	
238.10504	90	
240.14389	74	
242.17743	72	
243.13435	194	
245.08378	48	
245.17942	282	
245.22075	90	
246.16010	202	
248.93968	78	
250.12457	494	1+
250.15455	60	
250.75775	38	
257.17316	392	
262.09956	220	1+
264.19817	44	
267.16108	180	
268.15144	84	
269.03938	80	
272.11758	106	
275.11008	84	
276.15854	122	
276.59431	42	
277.29552	36	
277.92712	46	
279.12261	284	
279.20390	76	
280.12432	272	
285.16735	168	
286.20185	98	
289.54972	28	
290.89761	72	
292.94530	82	
293.13321	36	
294.18356	90	
295.96733	48	
296.15670	248	
296.23478	70	
297.16550	288	
298.16968	418	
300.22000	74	
302.19361	1308	1+
304.19660	100	
304.34061	56	
307.12585	64	
307.18920	256	
308.11240	118	
308.17143	78	
310.14264	66	
312.17412	134	
314.19597	142	
315.18699	58	
316.88151	86	
317.08230	100	
317.13802	68	
320.14160	74	
321.19186	82	
322.14898	60	
323.19018	68	
323.30691	36	
324.15010	264	
325.14492	128	
326.15734	70	
326.60345	90	
328.14269	98	
331.14045	102	
334.16244	70	
343.18526	58	
345.95897	56	
348.17831	70	
348.23632	30	
353.13587	78	
360.19337	116	
362.21538	98	
363.71194	106	
367.15894	36	
369.20610	42	
370.27131	140	
371.17676	104	
372.19394	60	
373.18297	88	
377.19564	76	
379.17817	74	
379.23248	72	
382.92325	98	
386.24829	166	
390.19857	148	
390.25456	48	
391.18540	88	
396.21346	66	
397.20744	88	
406.22254	68	
413.26026	40	
413.51101	68	
414.24074	74	
418.19196	82	
422.22572	98	
432.24087	70	
435.23583	82	
447.21614	104	
449.18881	60	
452.25619	124	
453.25168	66	
463.22138	128	
464.25123	82	
480.23947	170	1+
491.26645	56	
499.25512	28	
506.27060	488	1+
508.24202	38	
508.27863	62	
511.56203	28	
518.23225	62	
523.28979	1262	1+
524.44543	62	
533.28481	82	
534.25427	106	
536.24965	32	
551.28731	614	1+
551.37584	48	
560.08837	26	
566.76257	54	
588.64814	48	
589.65590	72	
END IONS

###FS:    #m/z: 363.19661 #charge 1+
###MS: 2508
###MSMS: 2509
BEGIN IONS
TITLE=Cmpd 43, +MS2(363.1966), 23.0eV, 22.0min #2509
RTINSECONDS=1317.13
SCANS=2508-2509
PEPMASS=363.19661	318966
CHARGE=1+
197.10426	140	
207.09402	252	
207.12724	82	
209.07509	94	
209.14454	68	
210.01001	30	
210.10501	130	
210.13548	114	
210.33768	20	
210.42121	30	
211.11999	1410	1+
211.19968	42	
211.24301	82	
211.48427	52	
212.16335	180	
212.32657	18	
213.17279	68	
214.13495	154	
216.95525	36	
220.07957	102	
220.11116	82	
221.10557	136	
221.84032	40	
221.90204	40	
222.01817	22	
222.10685	2732	1+
222.15595	184	
222.18980	76	
222.35952	42	
223.29548	20	
223.42732	26	
224.17274	82	
224.46429	24	
224.83050	28	
225.14769	98	
225.94172	40	
226.02960	30	
227.79069	60	
228.14476	1704	
228.25312	20	
228.90423	18	
229.16445	114	
229.27818	84	
230.13347	92	
230.45400	28	
231.14947	88	
233.09786	82	
233.18295	86	
234.02402	30	
234.10589	830	1+
234.94690	96	
242.18006	110	
243.14866	84	
244.15183	98	
245.17439	310	
245.65968	42	
246.17691	178	
246.38524	22	
248.25012	38	
249.15053	98	
249.26245	18	
250.18286	112	
251.13206	74	
252.14599	94	
252.86890	84	
253.65978	18	
257.17179	60	
262.10870	132	
262.14457	134	
262.65431	94	
264.14766	78	
267.15481	306	1+
267.19487	60	
268.84050	42	
270.97400	24	
276.65909	118	
279.07689	180	
279.12539	210	
280.13100	98	
285.17203	94	
287.11942	26	
289.99423	118	
290.14271	46	
296.15381	166	
298.17278	212	
301.79038	22	
302.05742	18	
302.18998	988	1+
302.36785	20	
302.87255	28	
304.24837	72	
306.16930	86	
306.57900	34	
309.13048	76	
312.16427	136	
312.19800	110	
314.19436	170	
315.85311	18	
317.12649	24	
317.80763	28	
321.24690	102	
322.03391	38	
323.15694	80	
324.15197	142	
325.16096	94	
326.17076	160	
327.20031	38	
327.87563	18	
331.15761	90	
338.88327	42	
342.15406	64	
354.18897	72	
354.22916	82	
355.20717	70	
360.88722	18	
362.94556	72	
363.98247	70	
END IONS

###FS:    #m/z: 363.19664 #charge 2+
###MS: 2511
###MSMS: 2512
BEGIN IONS
TITLE=Cmpd 44, +MS2(363.1966), 23.0eV, 22.0min #2512
RTINSECONDS=1318.27
SCANS=2511-2512
PEPMASS=363.19664	317570
CHARGE=2+
196.96831	94	
203.64262	64	
207.09686	226	
208.11898	210	
209.10093	74	
209.14447	180	
210.10044	192	
210.18959	98	
211.12402	2320	1+
211.24671	254	1+
211.29526	94	
211.52197	74	
211.89791	42	
212.15238	108	
212.18571	66	
212.86639	106	
213.15097	80	
214.12649	128	
216.07279	64	
216.09958	38	
220.09149	102	
222.10671	4294	1+
222.30634	142	
222.36035	42	
222.43144	38	
223.18287	144	1+
224.12518	602	1+
225.39004	36	
228.14670	2404	1+
228.20961	186	
228.26590	86	
233.17080	110	
233.90508	38	
234.10331	1076	1+
234.61645	44	
234.72132	40	
234.95431	130	
235.01831	108	
236.12381	150	
237.13016	100	
237.16517	102	
237.25430	48	
238.13690	46	
242.11717	100	
243.14721	154	
243.19169	96	
245.17755	280	
246.15412	144	
247.15538	76	
249.13285	70	
250.13386	48	
251.13988	144	
252.14450	234	
255.13502	80	
259.13798	84	
261.12958	60	
261.94385	38	
262.10963	282	
262.55722	44	
262.73111	112	
264.10600	152	
267.15875	72	
268.13985	282	
269.16416	54	
271.18325	94	
273.17779	64	
279.12897	478	1+
279.19967	82	
284.15929	222	1+
284.87902	90	
286.00515	44	
290.13327	96	
291.30643	48	
294.94251	66	
295.11475	60	
296.15200	734	1+
298.16529	436	
298.99424	74	
302.05831	40	
302.19300	1260	1+
302.24547	54	
302.88840	46	
303.14846	156	
307.11904	116	
308.12317	150	
308.57978	36	
310.17642	38	
312.16605	160	
312.25221	88	
313.16693	86	
314.22133	70	
316.14714	78	
316.91517	162	
317.14167	86	
320.18519	80	
321.98310	82	
322.18896	106	
324.14394	122	
325.14834	88	
327.15772	86	
327.20136	46	
334.16834	72	
334.87462	54	
336.17158	88	
340.16519	54	
342.16387	110	
344.85588	56	
345.97367	80	
349.18920	98	
352.86070	52	
354.18484	64	
354.25736	80	
362.61474	124	
362.87019	72	
362.94580	102	
363.08457	48	
364.12110	76	
364.18189	46	
370.22465	58	
371.18611	114	
372.19967	76	
376.23297	58	
377.20668	78	
378.22796	80	
379.19286	98	
386.23113	136	
387.22044	56	
394.23787	128	
395.21861	134	
397.21784	84	
413.23842	52	
414.27122	184	
415.22167	82	
422.22924	150	
424.22824	118	
435.22396	104	
436.22556	144	
438.19908	74	
440.79739	74	
445.20272	64	
453.25067	72	
453.30059	96	
463.21691	80	
464.19125	76	
464.24690	54	
481.21488	50	
481.27707	102	
490.24968	62	
492.24616	116	
506.26171	52	
507.30633	100	
508.23774	130	
508.30234	66	
508.83664	46	
516.23875	90	
522.60694	64	
523.29088	1366	1+
523.38484	72	
534.28546	80	
535.28833	68	
551.28179	988	1+
551.38594	60	
551.45981	82	
552.28976	438	1+
END IONS

###FS:    #m/z: 363.19701 #charge 1+
###MS: 2513
###MSMS: 2514
BEGIN IONS
TITLE=Cmpd 45, +MS2(363.1970), 23.0eV, 22.0min #2514
RTINSECONDS=1318.88
SCANS=2513-2514
PEPMASS=363.19701	327220
CHARGE=1+
147.96517	80	
203.07350	104	
207.09188	190	
207.15375	96	
207.88462	24	
208.12387	94	
209.07518	22	
209.15094	80	
209.23666	26	
209.55965	28	
210.10211	182	
210.13375	78	
210.18575	22	
210.22349	102	
210.61645	104	
210.82545	22	
211.03167	28	
211.12229	2420	
211.21506	80	
211.25266	92	
211.49106	34	
211.96338	54	
212.14608	232	
212.20031	22	
213.93104	20	
214.13831	202	
214.92163	52	
215.03987	42	
215.34275	20	
216.06890	78	
216.30152	24	
216.57612	28	
218.11687	80	
219.22797	52	
220.08909	144	
221.09409	176	
221.69314	22	
221.72080	22	
221.85331	32	
221.96907	26	
222.03244	54	
222.10650	4450	1+
222.16509	286	
222.23680	92	
222.91510	22	
223.39554	52	
223.45076	48	
224.11772	286	
224.31774	44	
224.40074	72	
225.16366	172	
226.25346	42	
227.89620	32	
228.14810	1830	1+
228.30440	30	
229.82738	52	
230.90284	54	
232.06471	44	
233.82502	40	
234.10641	1184	1+
234.30113	24	
234.99034	102	
235.16049	30	
236.50519	20	
237.13355	172	
238.14472	78	
239.63567	156	
241.21286	20	
243.14438	102	
244.11882	94	
245.17711	402	
245.63089	76	
246.15807	44	
247.17396	108	
248.16838	58	
250.09852	108	
250.13028	82	
250.16493	26	
251.12116	160	
252.12962	142	
255.16251	92	
256.14597	60	
257.17977	82	
261.83842	24	
262.09004	80	
262.15488	240	
262.26808	32	
262.64786	350	
264.14708	64	
267.16015	332	1+
269.14263	82	
272.94175	70	
276.64738	90	
279.04884	120	
279.12769	386	
280.02011	30	
284.16260	70	
285.16258	136	
285.63410	38	
286.69835	42	
287.20138	54	
294.92158	140	
295.15962	68	
296.14987	374	1+
298.02769	24	
298.16623	350	
298.21327	64	
298.25036	66	
299.17975	190	
301.61678	28	
302.19421	1734	1+
302.28173	172	
302.51030	60	
303.23607	84	
306.06953	44	
307.12605	94	
307.21788	64	
308.14960	92	
312.17735	154	
313.15282	38	
314.18908	106	
316.15717	120	
316.94169	50	
324.14285	152	
324.46345	20	
325.14410	58	
326.17001	52	
326.91622	68	
328.22369	60	
328.94253	46	
333.17068	42	
334.61394	58	
341.16930	166	
342.21059	22	
343.19252	154	
344.93887	76	
345.04160	118	
345.19971	32	
351.19633	62	
352.15668	76	
356.18806	74	
361.21173	66	
361.26209	52	
362.86501	78	
363.21493	120	
END IONS

###FS:    #m/z: 363.19691 #charge 2+
###MS: 2515
###MSMS: 2516
BEGIN IONS
TITLE=Cmpd 46, +MS2(363.1969), 23.0eV, 22.0min #2516
RTINSECONDS=1319.47
SCANS=2515-2516
PEPMASS=363.19691	335540
CHARGE=2+
188.27992	126	
188.42122	44	
195.08642	96	
205.07785	66	
206.12768	90	
207.05960	54	
208.08814	96	
208.13102	38	
208.19439	70	
209.15486	66	
210.10331	134	
210.12239	90	
210.19101	74	
210.81963	20	
210.89027	26	
211.06096	24	
211.12210	1482	1+
211.16732	174	
212.07396	80	
212.41511	30	
214.22929	36	
215.15215	72	
218.29823	94	
220.08662	78	
220.25502	62	
221.61900	36	
221.92433	26	
222.10764	2858	1+
222.17714	104	
222.35278	34	
223.20357	140	
223.54402	48	
223.93584	36	
225.12876	264	
225.29902	110	
226.92411	24	
227.66850	24	
228.15071	1536	1+
228.33825	24	
229.20670	104	
231.12729	38	
234.10402	492	1+
234.18237	96	
234.22691	90	
235.46998	60	
237.13444	170	
239.16830	68	
240.12004	58	
244.87070	20	
245.17426	56	
250.13910	50	
251.11044	88	
251.15167	66	
251.25647	34	
254.12028	42	
257.07480	106	
257.13065	150	
261.16689	64	
262.10388	72	
262.55071	34	
263.98208	24	
265.12510	54	
267.15219	112	
279.11953	84	
279.15507	192	
279.88327	48	
280.18263	58	
281.13654	84	
283.13986	96	
285.16294	82	
291.17582	92	
296.15135	524	1+
298.07633	68	
298.16836	114	
299.20714	106	
302.19286	808	1+
303.29033	86	
303.84969	26	
306.13604	118	
307.11235	108	
312.16337	246	
314.21047	136	
320.18850	72	
321.20966	54	
323.57957	26	
324.14485	128	
327.23940	56	
330.43468	90	
333.16496	92	
335.19604	90	
338.14066	86	
342.77782	38	
343.49634	106	
344.15374	52	
346.61291	64	
354.18424	78	
356.19242	68	
361.08929	28	
361.22716	78	
363.17072	74	
368.22215	74	
371.18258	72	
372.19123	32	
376.21630	60	
377.19600	104	
379.23231	68	
386.22640	366	1+
391.22100	88	
399.47580	126	
413.27625	56	
414.22059	318	1+
414.29610	90	
416.74088	38	
416.86383	26	
417.25236	56	
421.85176	38	
422.21906	108	
423.22394	82	
435.23549	60	
436.21781	60	
437.19601	24	
452.25042	90	
453.25218	52	
454.26322	110	
462.22052	32	
480.23632	88	
492.29770	66	
506.28500	78	
507.29392	90	
523.28742	522	1+
523.37607	80	
551.31975	302	1+
551.47959	20	
638.32456	104	
687.62194	80	
END IONS

###FS:    #m/z: 363.19666 #charge 2+
###MS: 2517
###MSMS: 2518
BEGIN IONS
TITLE=Cmpd 47, +MS2(363.1967), 23.0eV, 22.0min #2518
RTINSECONDS=1320.07
SCANS=2517-2518
PEPMASS=363.19666	326366
CHARGE=2+
188.45683	108	
191.58895	76	
195.10145	82	
199.82863	110	
205.07068	92	
206.08271	292	
206.15990	282	1+
207.11404	292	
209.13764	134	
210.12283	252	
210.16346	146	
211.12274	2814	1+
211.18981	118	
214.13092	290	
217.03028	42	
220.11641	174	
221.09864	114	
221.77871	60	
221.99474	46	
222.10597	3914	1+
222.15852	228	
223.90281	44	
225.13743	36	
225.87174	42	
226.13534	206	
227.94703	52	
228.10677	40	
228.14852	2430	1+
228.24994	76	
228.50297	134	
229.20131	50	
230.12061	88	
231.16179	272	
233.77214	42	
233.95040	48	
234.05717	40	
234.10833	974	1+
234.40830	50	
235.02808	44	
235.26564	58	
237.13672	220	
237.60385	44	
240.16401	88	
241.17041	52	
242.12557	86	
244.15083	58	
244.17537	82	
245.17345	418	1+
247.11860	100	
249.06763	82	
250.03058	76	
250.17951	152	
250.97378	102	
251.12843	488	1+
253.16729	88	
253.63081	46	
256.91187	58	
257.17040	172	
260.07763	104	
260.19151	102	
262.09801	86	
263.00758	142	
263.12593	114	
263.17021	106	
263.33550	56	
265.04270	48	
265.13398	66	
267.16576	248	
268.14272	198	
269.16473	96	
270.13383	104	
271.99212	36	
276.13522	62	
279.13399	74	
279.15243	400	1+
279.19092	108	
284.10281	44	
284.14781	180	
285.17693	162	
291.12741	102	
296.15192	616	1+
298.18805	116	
298.45111	36	
300.93948	60	
301.15853	90	
302.19835	816	1+
303.15274	74	
303.25926	66	
303.32849	44	
304.05913	82	
304.98967	80	
306.13076	474	1+
309.13568	74	
312.17270	58	
313.10601	72	
313.16662	72	
314.18840	118	
316.88956	64	
321.13392	118	
321.19127	118	
322.17524	94	
323.15281	70	
324.14841	342	
324.91115	80	
326.13861	102	
326.19933	86	
327.18583	76	
331.14946	40	
334.88880	80	
335.18532	86	
342.15199	276	1+
350.16266	72	
352.16420	64	
352.91106	98	
353.22994	66	
354.20807	102	
360.26033	46	
361.22591	80	
362.20214	50	
363.90757	68	
364.27195	82	
364.90047	102	
365.01962	74	
367.15561	76	
368.15288	78	
368.22232	80	
371.19626	188	
372.20121	82	
377.20578	88	
378.25760	62	
382.17927	74	
386.23097	188	
387.19554	58	
387.23692	86	
389.23606	66	
393.23033	56	
395.26800	64	
400.17976	76	
402.85905	74	
412.48680	56	
413.23572	178	
414.22337	94	
416.21715	44	
419.22382	46	
422.21940	118	
423.20292	124	
435.21895	124	
435.29506	104	
447.20542	78	
452.25199	130	
463.21654	150	
465.51579	90	
492.23287	42	
506.28605	156	1+
508.24600	116	
508.42254	70	
508.89611	42	
523.03168	58	
523.29104	1436	1+
523.42996	44	
534.26998	98	
536.07304	50	
551.28491	830	1+
552.36005	82	
555.31992	224	1+
645.40502	126	
END IONS

###FS:    #m/z: 363.19639 #charge 1+
###MS: 2520
###MSMS: 2521
BEGIN IONS
TITLE=Cmpd 48, +MS2(363.1964), 23.0eV, 22.0min #2521
RTINSECONDS=1321.19
SCANS=2520-2521
PEPMASS=363.19639	342154
CHARGE=1+
153.99541	36	
157.62713	18	
162.51743	18	
197.11277	84	
198.58244	18	
205.07575	254	1+
207.10934	58	
209.13901	206	
210.11956	184	
210.14855	332	
211.12463	1908	1+
211.23178	34	
211.43007	26	
211.53324	22	
212.07410	20	
212.34953	18	
213.80987	38	
214.13014	180	
214.22872	18	
217.07811	78	
219.88782	128	
220.09224	194	
220.18931	88	
220.67625	46	
221.13307	28	
222.10518	3938	1+
222.21198	262	1+
223.06208	42	
225.14100	158	
226.27307	36	
226.62491	148	
227.13115	116	
227.76125	46	
228.02694	44	
228.10301	26	
228.14982	926	1+
228.22882	68	
228.49178	40	
228.59876	40	
228.68616	34	
230.15255	82	
230.53423	28	
231.12208	38	
231.17127	108	
231.31595	26	
231.42206	26	
233.99799	32	
234.10455	642	1+
234.15783	74	
234.38837	52	
237.15737	108	
238.16196	112	
243.17327	80	
245.09642	88	
245.19468	210	
245.61916	128	
246.17053	96	
247.21067	92	
248.72724	72	
250.12467	114	
251.13130	74	
253.82711	20	
254.13214	146	
254.33359	28	
255.02035	54	
255.15541	86	
257.18910	80	
258.19254	68	
261.10722	98	
261.94891	26	
262.08940	118	
262.16341	26	
262.65132	146	
266.79812	44	
267.15267	158	
268.17003	88	
269.15394	72	
279.12915	216	1+
280.15626	54	
283.15287	96	
285.07875	44	
285.15433	42	
286.13924	84	
286.17572	84	
287.23309	18	
292.14122	186	
293.87483	72	
296.14867	302	
297.17201	74	
297.54695	18	
297.98124	84	
298.16642	76	
298.22271	56	
299.22579	80	
301.18738	56	
301.57767	34	
302.03722	24	
302.19293	852	1+
302.90124	38	
303.16010	54	
303.37785	20	
304.11928	74	
308.94741	84	
312.20561	66	
313.92833	106	
314.21214	122	
315.18624	108	
316.16092	86	
316.75976	46	
316.93244	84	
317.13247	58	
319.16171	92	
322.94444	62	
323.98873	34	
324.14525	122	
324.23815	96	
324.78743	18	
326.04065	32	
326.18978	18	
330.15666	88	
344.13430	66	
345.94949	70	
346.17034	48	
354.44364	30	
355.18447	118	
362.91986	62	
363.02792	22	
367.14049	90	
END IONS

###FS:    #m/z: 363.19702 #charge 2+
###MS: 2523
###MSMS: 2524
BEGIN IONS
TITLE=Cmpd 49, +MS2(363.1970), 23.0eV, 22.0min #2524
RTINSECONDS=1322.32
SCANS=2523-2524
PEPMASS=363.19702	343494
CHARGE=2+
175.98434	124	
197.12029	66	
204.12699	104	
205.07372	104	
205.20057	100	
206.07912	168	
207.09218	136	
209.10129	80	
209.14941	298	1+
209.22724	94	
209.30302	88	
210.11278	60	
210.12540	66	
211.12215	3234	1+
211.19233	224	
211.37030	98	
214.13642	414	1+
220.08413	96	
220.11862	80	
221.11630	106	
221.81160	68	
222.10891	3784	1+
222.18989	110	
222.59946	100	
223.16618	138	
224.07516	130	
224.61333	110	
225.13621	290	
226.14137	150	
227.12384	96	
227.20480	210	
228.14912	2634	1+
228.38333	104	
228.78095	62	
229.10591	130	
230.14653	268	1+
230.62730	106	
231.05177	106	
232.19349	124	
232.68566	136	
233.10054	134	
234.10516	558	
234.21927	86	
235.18519	122	
237.13554	372	1+
237.24303	90	
243.14494	126	
245.17270	242	
246.16051	402	1+
247.11632	108	
250.12426	118	
251.13151	420	
251.19906	66	
252.15441	166	
253.05293	118	
253.14155	98	
256.16691	458	1+
257.25611	88	
259.12153	84	
260.21288	102	
261.09610	70	
262.09807	126	
263.10148	84	
263.13096	86	
265.12197	126	
265.18018	92	
267.11885	72	
267.17044	182	
268.11238	68	
268.14997	236	
275.10315	118	
276.15539	134	
277.09329	84	
277.13189	78	
278.14305	170	
279.04494	98	
279.12240	620	1+
279.16942	98	
282.12033	120	
283.15251	76	
285.16695	154	
286.29437	76	
290.96456	60	
294.16429	102	
295.12062	62	
296.15339	824	1+
297.17471	78	
298.17098	310	1+
300.52486	60	
302.19095	2136	1+
302.24138	166	
302.29087	102	
303.25966	76	
306.85113	80	
307.12966	76	
309.13949	88	
312.17064	258	
313.17315	122	
313.23644	80	
314.18825	226	1+
317.24582	76	
318.13920	72	
322.13890	94	
324.15233	470	1+
326.27086	62	
327.17806	60	
334.13899	88	
335.93325	66	
343.32762	86	
344.20830	82	
344.94310	96	
347.21017	106	
348.19465	108	
348.23291	84	
349.18467	64	
350.11471	64	
352.19034	100	
354.19226	154	
355.21808	84	
357.17926	74	
360.20957	86	
361.20505	68	
361.24542	74	
362.88709	78	
363.25039	84	
365.09571	92	
365.99353	68	
373.20794	100	
375.20819	82	
378.23689	130	
379.17774	90	
380.89230	60	
386.22897	360	1+
386.29091	114	
390.18984	86	
393.19238	112	
395.22600	76	
397.21747	90	
399.82879	106	
405.22776	92	
407.23393	78	
413.23545	458	1+
415.20846	62	
418.18811	74	
422.23402	68	
423.23274	68	
435.23873	148	
436.24241	126	
438.22133	76	
447.18741	80	
452.24879	96	
457.21244	82	
464.24703	120	
474.21809	62	
480.25922	80	
481.22077	80	
489.24387	96	
491.23705	76	
506.28772	68	
507.29194	186	
517.23977	64	
523.29609	1600	1+
524.37975	76	
524.49393	60	
534.23936	70	
551.28350	272	1+
553.31985	74	
655.33504	70	
703.51703	128	
END IONS

###FS:    #m/z: 363.19684 #charge 2+
###MS: 2526
###MSMS: 2527
BEGIN IONS
TITLE=Cmpd 50, +MS2(363.1968), 23.0eV, 22.1min #2527
RTINSECONDS=1323.47
SCANS=2526-2527
PEPMASS=363.19684	354892
CHARGE=2+
191.06874	72	
199.81840	24	
206.09046	88	
207.00262	78	
207.09271	140	
207.15465	78	
209.14763	72	
209.18894	76	
210.02953	42	
210.06296	40	
210.10273	202	
210.13032	122	
210.21513	76	
211.07415	40	
211.12522	1992	1+
211.21050	74	
212.06469	28	
212.92353	56	
213.11432	94	
214.13102	418	1+
218.39156	100	
220.09131	192	
220.97693	78	
221.10761	144	
221.78914	34	
221.92548	40	
222.10538	5260	1+
222.22289	92	
223.03673	26	
223.16996	32	
223.23898	86	
223.55248	28	
224.13045	54	
224.46499	62	
225.14641	200	
225.43416	46	
226.12475	82	
227.62715	40	
227.88457	36	
228.04291	32	
228.10915	58	
228.14754	2294	1+
228.27988	54	
228.32011	74	
229.20599	102	
233.09375	60	
233.19856	92	
233.96390	34	
234.11028	586	1+
234.27292	26	
235.13263	198	
235.18390	66	
237.14216	38	
238.14084	84	
241.14513	42	
242.15831	76	
245.17267	316	
245.23552	90	
245.54458	24	
245.85423	32	
246.17060	216	
249.13751	92	
250.12380	364	1+
251.15879	86	
252.15391	140	
262.09563	34	
262.73240	36	
265.15985	92	
266.11678	98	
267.16446	80	
268.13510	102	
269.14254	110	
270.95548	72	
273.95879	72	
275.17187	100	
276.14399	78	
279.12592	234	
280.14002	126	
281.02530	26	
281.15065	90	
282.01367	106	
284.14298	100	
285.17278	124	
289.14047	138	
292.92615	74	
295.12766	98	
296.15268	284	
297.15697	234	
298.16565	204	
299.11896	28	
300.22019	78	
301.12369	46	
301.54193	38	
301.67855	24	
301.73285	44	
302.14016	34	
302.19314	968	1+
302.44050	82	
303.15324	78	
304.13671	98	
306.23859	54	
307.11793	124	
311.18018	82	
312.12621	102	
312.16638	168	
314.20452	90	
314.25508	84	
316.92283	102	
319.31413	34	
324.14390	406	1+
325.19363	80	
326.13213	102	
326.16999	182	
327.18270	72	
328.20895	56	
335.17729	82	
340.16254	42	
348.19010	102	
352.15074	50	
352.20917	68	
353.15229	76	
353.21610	82	
354.18732	234	
360.22072	60	
361.20289	124	
367.15475	64	
371.19797	48	
372.21558	152	
377.26272	66	
386.22727	366	
386.37967	90	
390.22555	62	
394.24013	110	
397.19122	106	
398.21837	82	
400.20181	80	
404.21366	76	
413.23073	498	1+
414.30131	102	
422.21924	78	
424.21491	144	
435.23495	42	
452.25444	102	
453.46393	32	
463.22968	68	
464.25206	96	
464.28961	122	
492.29336	98	
499.25090	74	
506.26910	94	
508.29020	94	
523.28750	1418	1+
523.33954	118	
524.28855	400	1+
524.54720	38	
531.64889	70	
534.27413	94	
534.34645	54	
537.29120	48	
551.29446	478	1+
552.45471	68	
623.36091	48	
END IONS

###FS:    #m/z: 363.19729 #charge 1+
###MS: 2528
###MSMS: 2529
BEGIN IONS
TITLE=Cmpd 51, +MS2(363.1973), 23.0eV, 22.1min #2529
RTINSECONDS=1324.07
SCANS=2528-2529
PEPMASS=363.19729	344492
CHARGE=1+
194.67558	72	
195.09069	78	
196.10020	72	
196.63705	128	
205.07680	64	
205.86357	32	
206.69416	36	
207.08356	120	
207.13564	22	
208.09617	294	1+
209.15121	56	
209.70806	32	
210.10698	286	
210.13977	144	
210.76790	36	
210.89420	38	
211.00326	46	
211.12216	2226	1+
211.23341	252	
211.44651	58	
211.85633	88	
212.17041	250	
213.06999	28	
214.13954	306	
214.17244	54	
217.04368	34	
218.11674	124	
220.08744	80	
220.21617	100	
221.09297	106	
221.72239	32	
221.79850	28	
221.95945	28	
222.03080	40	
222.10637	4524	1+
222.16511	240	
222.40950	30	
222.56619	26	
222.63490	44	
224.65122	28	
225.05312	26	
225.13752	98	
225.28719	38	
225.76833	44	
226.09676	100	
226.13642	132	
226.63280	110	
226.93768	22	
227.16551	96	
227.66080	30	
228.15018	1398	1+
228.20504	134	
228.27138	30	
228.48391	50	
228.89743	40	
229.21334	74	
229.31179	32	
230.14749	20	
230.37849	36	
231.16239	152	
231.62935	100	
231.93286	90	
232.62641	118	
233.10930	26	
233.13946	128	
234.10573	982	1+
234.15497	72	
234.95421	104	
236.17170	84	
237.14957	306	1+
237.54403	30	
239.63840	78	
240.16266	54	
242.12606	70	
242.63834	28	
243.14439	120	
244.62892	110	
245.17349	410	
246.15595	238	
247.12105	106	
250.14136	92	
251.11902	72	
251.15235	250	1+
257.16867	82	
258.17064	52	
261.10843	106	
261.15024	34	
262.09684	266	
262.15310	38	
262.21441	22	
262.64967	126	
263.16203	86	
264.13877	110	
266.33972	48	
266.88537	40	
267.10921	58	
267.16800	58	
268.07712	34	
268.18185	102	
269.15422	102	
269.18234	94	
269.26376	80	
270.68042	26	
274.92771	76	
275.56060	52	
276.30105	60	
278.06132	26	
278.16003	104	
279.12311	506	1+
281.12909	104	
284.22835	54	
285.17061	156	
286.15172	118	
292.14282	68	
296.08046	38	
296.15251	742	1+
297.20211	76	
298.16549	434	1+
299.08827	100	
301.97496	62	
302.05646	66	
302.19494	1488	1+
302.30725	106	
302.44112	28	
303.06920	34	
303.16424	172	
304.00966	38	
307.11233	84	
307.28045	28	
309.30480	24	
310.10897	30	
310.82780	60	
311.14793	88	
312.17441	298	1+
314.57343	24	
316.15488	86	
316.90931	102	
317.12743	40	
317.91917	74	
322.14156	70	
324.14199	408	1+
324.23147	20	
325.20854	96	
326.14586	50	
327.15749	48	
328.45423	30	
333.22727	48	
335.19492	46	
337.15812	28	
339.90017	120	
341.24762	44	
343.19952	112	
344.93808	56	
345.23429	38	
348.17913	54	
349.18563	36	
349.88820	96	
352.18070	54	
354.07009	26	
354.18988	74	
362.16527	90	
363.16145	96	
363.70019	42	
END IONS

###FS:    #m/z: 363.19725 #charge 2+
###MS: 2530
###MSMS: 2531
BEGIN IONS
TITLE=Cmpd 52, +MS2(363.1972), 23.0eV, 22.1min #2531
RTINSECONDS=1324.68
SCANS=2530-2531
PEPMASS=363.19725	372760
CHARGE=2+
200.11336	76	
207.09014	138	
209.14547	126	
209.21585	94	
210.11224	176	
210.93547	70	
211.12000	2012	1+
211.21777	70	
211.31005	56	
213.16081	90	
214.12880	164	
215.14096	104	
216.15801	98	
217.79873	24	
221.10613	90	
222.00472	30	
222.10711	3550	1+
222.18492	112	
222.24206	66	
222.31327	42	
222.55444	26	
222.74073	34	
222.95555	42	
224.19775	50	
224.40151	32	
225.13365	482	
225.44482	46	
225.76654	28	
226.15279	142	
227.16254	56	
227.34799	30	
227.60899	22	
228.01291	26	
228.10655	94	
228.14910	1494	1+
228.23562	98	
228.28046	80	
228.38476	30	
228.89439	24	
231.09849	90	
233.52451	32	
234.10447	840	1+
234.99166	102	
235.08412	72	
236.11633	156	
237.13685	102	
237.16651	62	
238.14595	80	
239.11147	62	
241.58589	32	
242.20597	52	
243.16341	40	
245.17664	120	
246.17533	126	
247.18072	56	
250.15402	54	
251.13214	162	
251.60530	36	
252.11795	80	
252.16787	92	
253.09452	86	
253.14988	62	
262.09726	142	
262.56091	76	
262.71355	80	
264.10817	24	
267.16216	258	1+
268.06141	32	
276.16106	78	
276.65884	110	
278.18270	70	
279.12929	324	
279.43166	78	
280.21465	66	
280.65754	42	
284.14761	82	
285.16615	188	
286.16969	118	
286.21834	88	
288.88662	22	
291.01855	108	
294.14659	100	
295.14158	82	
295.96783	62	
296.11310	60	
296.15782	170	
298.16596	242	
300.17558	86	
301.15445	74	
301.75703	48	
302.19482	1140	1+
302.67828	28	
303.15315	84	
303.88577	26	
304.47234	32	
307.14095	122	
307.51075	24	
311.15154	62	
312.19140	94	
313.05046	64	
313.16501	92	
314.18454	26	
315.19131	104	
316.97539	82	
317.91747	124	
322.19218	28	
324.14207	238	
326.15133	120	
327.15197	50	
327.19098	88	
327.93271	70	
342.14944	90	
344.42328	86	
344.97438	70	
346.12916	84	
347.35962	24	
351.17926	80	
354.21700	122	
355.16544	38	
355.20337	68	
355.74994	34	
359.15278	80	
360.16187	22	
360.24289	66	
362.22025	88	
364.68105	28	
364.93855	86	
371.21379	110	
374.21794	70	
378.23472	70	
379.18524	148	
386.23040	60	
386.64921	84	
393.20874	72	
395.21521	92	
396.21789	110	
397.19116	90	
403.21209	80	
412.19953	82	
413.23311	78	
413.89562	52	
414.21667	234	1+
414.26611	36	
423.23511	56	
435.23003	40	
446.18584	134	
463.20685	88	
475.20865	60	
485.35977	20	
499.21589	76	
506.26715	74	
507.28446	42	
509.30540	34	
523.29780	872	1+
533.57040	34	
551.30052	282	
552.29656	196	
552.53582	78	
END IONS

###FS:    #m/z: 363.19752 #charge 2+
###MS: 2533
###MSMS: 2534
BEGIN IONS
TITLE=Cmpd 53, +MS2(363.1975), 23.0eV, 22.1min #2534
RTINSECONDS=1325.84
SCANS=2533-2534
PEPMASS=363.19752	345896
CHARGE=2+
192.97616	86	
195.09031	230	
205.07356	70	
205.12325	90	
206.12361	220	1+
207.07159	174	
207.12514	146	1+
207.23809	112	
208.09995	334	1+
209.07579	88	
209.14325	578	1+
209.60423	84	
210.10562	352	
211.12278	3216	1+
211.20569	90	
211.25702	82	
212.15465	250	
212.20480	94	
214.12675	192	
214.16369	206	
219.88875	90	
220.09044	174	
220.14454	102	
221.10352	202	
222.10670	6230	1+
222.23441	120	
223.20244	82	
225.13924	168	
226.16251	94	
227.03757	74	
227.09267	92	
227.15904	164	
228.15134	2580	1+
228.24028	94	
228.32089	76	
230.20596	82	
231.12306	96	
231.20980	74	
234.10552	1268	1+
235.08784	138	
236.13787	614	1+
237.14235	444	1+
240.15841	96	
243.17336	72	
244.14384	120	
244.64528	148	
245.16087	704	1+
246.19077	84	
250.27581	92	
251.13268	156	
252.14160	178	
253.14644	132	
254.07487	106	
254.13250	120	
257.17641	230	
261.13448	68	
262.07281	78	
262.44276	120	
263.12194	130	
267.16243	490	
268.14105	354	1+
269.17139	84	
276.12168	92	
278.16489	78	
279.13104	198	
280.12831	228	
283.16321	68	
284.88772	118	
285.19316	90	
290.14562	72	
290.17875	86	
296.04097	80	
296.15199	922	1+
297.27893	86	
297.38816	76	
298.16242	476	1+
298.90234	116	
301.20930	66	
302.19607	1978	1+
303.16145	140	
304.16554	80	
306.13784	68	
307.12715	146	
307.20824	64	
310.13341	72	
311.15729	76	
312.17174	142	
313.16520	128	
314.19142	356	1+
316.88071	94	
317.13397	84	
318.20471	72	
318.91753	102	
323.97868	72	
324.14352	866	1+
326.26025	88	
327.18347	86	
328.18513	80	
329.17466	68	
331.15414	106	
332.16483	250	1+
334.92418	96	
336.88187	88	
339.37742	112	
342.15205	148	
342.20228	68	
343.18825	192	
344.93047	84	
348.17428	68	
348.25741	66	
349.14252	78	
351.17187	94	
352.14112	98	
352.34367	100	
354.19553	156	
355.20265	94	
360.21415	96	
360.26968	76	
361.19269	62	
362.18513	102	
365.91853	66	
371.17931	158	
371.23727	104	
372.20775	146	
373.21291	132	
378.24367	70	
379.26522	62	
380.18537	62	
380.23642	88	
381.19491	68	
386.22607	810	1+
390.21498	72	
394.22477	124	
394.37583	100	
395.23561	76	
396.21308	196	
397.22773	88	
405.20334	78	
407.25508	80	
413.23052	72	
414.22515	420	1+
414.29702	72	
419.55394	154	1+
422.22300	158	
422.28841	66	
430.89652	96	
432.22210	70	
433.23895	66	
435.25047	150	
436.25818	138	
436.31684	94	
444.22182	90	
447.23212	118	
449.20595	72	
452.25494	142	
453.24797	82	
453.35693	72	
463.23355	128	
465.22720	66	
471.22751	78	
504.18525	64	
506.29722	70	
507.26319	102	
507.33428	188	
508.24008	288	1+
509.24067	212	1+
520.29204	80	
523.29254	1792	1+
523.41104	128	
524.36701	68	
526.07375	70	
534.25707	132	
534.32375	86	
535.27138	88	
551.28133	1068	1+
END IONS

###FS:    #m/z: 363.19746 #charge 2+
###MS: 2535
###MSMS: 2536
BEGIN IONS
TITLE=Cmpd 54, +MS2(363.1975), 23.0eV, 22.1min #2536
RTINSECONDS=1326.48
SCANS=2535-2536
PEPMASS=363.19746	347378
CHARGE=2+
163.13036	104	
200.11380	120	
205.08478	84	
207.08281	200	
208.10056	166	
209.14163	390	1+
209.75881	106	
210.11124	120	
211.12210	3130	1+
211.21894	108	
215.97260	78	
218.12359	86	
220.08995	224	
221.10450	92	
222.10608	6814	1+
222.19437	262	
225.13396	374	
225.19832	132	
227.13930	106	
228.14908	2256	1+
228.24582	96	
230.10546	70	
231.13917	62	
231.19360	102	
232.13120	82	
234.10534	1478	1+
234.94710	78	
235.03161	88	
236.08776	100	
236.15226	100	
236.21263	110	
237.12528	82	
239.11908	72	
240.11628	220	
240.14847	164	
242.11213	84	
243.14733	66	
243.26730	90	
244.14810	128	
244.18844	104	
245.17177	406	
245.21120	102	
245.29332	84	
246.15110	132	
247.11874	180	
250.13385	390	1+
253.63929	128	
255.13931	106	
257.17420	146	
257.38673	86	
261.10491	90	
263.12425	100	
263.66459	144	
265.15049	88	
267.16038	78	
268.14832	394	1+
269.17793	136	
272.16710	102	
274.17061	124	
275.11512	72	
276.13925	88	
276.65162	268	
279.12534	732	1+
279.60383	110	
280.18796	78	
281.14226	148	
283.17027	76	
284.19317	64	
285.17369	412	1+
288.16041	76	
291.15751	78	
294.11896	174	
296.15107	620	
296.22089	106	
298.16577	548	1+
298.31108	88	
302.19586	1946	1+
302.27018	166	
304.15852	116	
307.11888	202	
310.91509	72	
312.17075	392	1+
313.11495	84	
316.91334	116	
317.14630	86	
318.17658	68	
322.15130	96	
323.16063	152	
324.14439	672	1+
325.20634	94	
326.17337	76	
327.19035	74	
333.17898	72	
334.89826	76	
338.91286	84	
341.17410	88	
342.17478	98	
343.14784	68	
343.28652	92	
344.17227	88	
348.17393	78	
351.18547	90	
354.18896	304	1+
356.22265	100	
359.18358	62	
360.22322	102	
361.20159	148	
362.90427	100	
365.18020	68	
365.21350	76	
366.16040	96	
368.17183	70	
368.21240	78	
369.20504	90	
371.18197	192	
372.20214	144	
375.96761	140	
376.17221	78	
378.22793	86	
378.27768	82	
379.23894	82	
381.24550	80	
386.15328	62	
386.22703	702	1+
387.26972	80	
390.19097	164	
391.27896	90	
393.22329	388	1+
394.30388	78	
394.52654	64	
397.19463	66	
397.25578	100	
398.19982	114	
399.06827	110	
402.21723	74	
403.20700	102	
413.24252	74	
414.23262	212	
415.22945	252	
422.21997	76	
422.25629	106	
423.27084	502	1+
435.25208	96	
435.30664	68	
449.24995	66	
452.25050	146	
452.30188	94	
453.24772	140	
463.21478	142	
464.25265	82	
465.24905	70	
467.23177	64	
481.20914	94	
484.44724	72	
490.25492	96	
498.22712	70	
499.24975	74	
506.26126	80	
508.23125	114	
510.23426	88	
516.32788	76	
523.28943	2036	1+
523.43270	84	
524.36104	106	
534.31646	80	
535.25165	80	
551.28122	1108	1+
638.31276	62	
654.36140	126	
END IONS

###FS:    #m/z: 363.19746 #charge 2+
###MS: 2537
###MSMS: 2538
BEGIN IONS
TITLE=Cmpd 55, +MS2(363.1975), 23.0eV, 22.1min #2538
RTINSECONDS=1327.09
SCANS=2537-2538
PEPMASS=363.19746	378388
CHARGE=2+
149.86548	18	
166.07171	18	
177.97276	18	
195.50089	18	
200.05055	18	
205.07000	34	
206.07803	72	
207.08679	62	
209.14807	100	
210.10536	164	
210.24548	76	
210.76789	34	
211.01052	40	
211.05636	26	
211.12076	2170	1+
211.20598	96	
211.92499	20	
212.15460	110	
213.10724	102	
214.12827	32	
214.61116	26	
216.97436	70	
219.06040	66	
220.09235	148	
220.93279	58	
221.08577	18	
221.70116	42	
222.10497	2664	1+
222.20378	86	
222.26260	70	
222.34688	20	
222.58347	80	
223.21046	60	
223.56224	38	
224.18430	66	
224.71806	26	
225.05026	34	
225.13345	168	
226.13875	172	
226.78969	30	
227.78850	44	
228.15423	568	
229.14363	314	1+
229.17378	74	
233.57970	46	
233.87146	34	
234.01427	64	
234.10353	414	
234.16579	52	
235.02732	18	
235.12343	110	
237.13850	142	
237.74854	18	
238.14551	82	
240.11906	106	
243.18095	118	
245.17854	88	
247.73910	18	
250.18812	90	
251.14337	70	
252.34925	96	
253.02051	20	
254.12778	130	
256.13848	76	
260.07264	70	
262.10795	214	
262.15641	136	
263.14837	74	
266.94196	80	
267.14675	80	
267.64069	24	
268.16293	130	
277.12715	102	
278.50614	18	
279.12055	164	
281.15919	92	
290.97360	90	
292.13990	56	
295.07831	60	
295.95216	24	
296.15894	146	
297.16124	82	
297.24850	70	
302.19765	460	
305.13686	72	
307.12769	90	
308.11587	114	
308.90956	72	
309.23691	36	
312.17198	252	1+
314.18816	36	
317.14353	34	
320.17822	198	
321.93557	82	
322.17167	76	
324.14904	204	
324.19634	80	
325.12924	78	
330.81128	28	
343.14751	106	
352.15066	70	
354.19586	54	
355.99087	82	
362.95486	44	
363.19515	108	
368.21813	90	
374.16230	88	
378.23926	36	
379.18235	84	
381.65109	18	
386.24759	130	
388.22662	66	
390.25005	88	
397.22388	74	
399.75489	18	
403.67726	42	
405.31858	18	
414.07547	26	
414.21849	70	
415.22699	76	
417.72365	70	
422.23498	76	
433.25983	68	
435.22402	68	
448.20549	86	
449.18457	70	
458.51559	18	
468.37474	18	
499.29640	60	
505.29542	104	
505.68305	26	
507.28668	260	1+
509.25111	18	
523.28280	174	
523.32527	188	1+
523.37477	72	
524.27976	128	
543.31955	76	
551.28198	298	1+
552.42009	28	
619.86463	42	
622.35633	70	
679.72603	18	
END IONS

###FS:    #m/z: 363.19719 #charge 2+
###MS: 2541
###MSMS: 2542
BEGIN IONS
TITLE=Cmpd 56, +MS2(363.1972), 23.0eV, 22.1min #2542
RTINSECONDS=1328.73
SCANS=2541-2542
PEPMASS=363.19719	386738
CHARGE=2+
187.42758	18	
205.07769	74	
206.03325	46	
207.09386	144	
207.14603	94	
208.09322	74	
209.09488	102	
209.15128	28	
210.09989	154	
210.14740	158	
211.02377	22	
211.12215	1490	1+
211.17002	160	
211.37540	62	
212.08200	84	
213.20372	18	
214.13867	182	
221.97911	26	
222.10832	1710	1+
222.17652	94	
222.22298	82	
222.31705	36	
222.39979	28	
223.16354	78	
223.21314	26	
223.25205	26	
223.54291	26	
224.16917	82	
225.13862	144	
226.15415	82	
226.30196	58	
226.54653	38	
227.30515	102	
227.91206	26	
228.14826	856	
228.20082	90	
228.23349	112	
228.99562	18	
229.07719	22	
229.13033	138	
229.26592	18	
229.39508	24	
231.86953	28	
233.96210	34	
234.11552	152	
235.08418	198	
235.11347	102	
237.14613	64	
238.09718	106	
239.65171	100	
243.15641	46	
244.15264	118	
245.17115	214	
246.15526	206	
246.81823	18	
247.12943	26	
247.44384	24	
249.11411	112	
251.05671	18	
251.13346	148	
251.37110	30	
252.14809	88	
257.18084	140	
260.17049	84	
261.22203	66	
262.10111	108	
262.14510	134	
264.03562	18	
268.13577	68	
268.18974	72	
274.58463	18	
278.16878	86	
279.12654	574	
280.17768	76	
284.06418	18	
285.73077	20	
296.14914	398	1+
298.16925	108	
302.20159	336	
303.16284	66	
303.19747	160	
307.02241	26	
314.15660	18	
317.17480	70	
318.90420	70	
334.19265	68	
335.84787	22	
342.22201	50	
342.50583	82	
346.87434	82	
348.21103	70	
348.75377	18	
350.35317	64	
352.19134	80	
354.20443	88	
355.18706	76	
355.59880	18	
360.19960	78	
362.15523	52	
364.15632	104	
365.28822	20	
379.17592	44	
381.22079	64	
386.23927	78	
386.30251	54	
391.20202	66	
393.25000	90	
397.21333	74	
398.95721	24	
414.22236	428	1+
422.21329	76	
423.26010	66	
432.23338	44	
435.22692	116	
435.29028	18	
436.22269	86	
446.21111	86	
448.37256	86	
452.24861	110	
463.21493	138	
476.91545	18	
481.24964	76	
498.25301	84	
499.27427	90	
508.26500	26	
518.23875	18	
523.29266	64	
524.27470	98	
524.32087	24	
525.28123	86	
528.66929	36	
551.28722	226	
552.28249	222	
552.45416	60	
568.34346	20	
654.38909	78	
676.71690	18	
END IONS

###FS:    #m/z: 363.19760 #charge 2+
###MS: 2543
###MSMS: 2544
BEGIN IONS
TITLE=Cmpd 57, +MS2(363.1976), 23.0eV, 22.2min #2544
RTINSECONDS=1329.33
SCANS=2543-2544
PEPMASS=363.19760	372110
CHARGE=2+
195.08686	58	
196.09687	104	
198.12087	132	
204.14170	82	
205.07565	216	
207.09376	180	
208.11233	104	
209.14148	144	
209.94920	48	
210.10252	360	
210.14498	152	
211.12330	2292	1+
211.18974	146	
211.28840	96	
212.20463	68	
212.95413	78	
213.15437	78	
214.13119	366	
214.17951	124	
221.08980	96	
221.76978	50	
222.10751	5772	1+
222.28242	68	
222.45076	66	
224.08167	168	
225.13733	684	1+
227.15640	74	
227.94837	100	
228.14865	2376	1+
228.21143	154	
229.17281	344	
230.11398	88	
231.15357	160	
232.08446	94	
232.63708	78	
233.10380	74	
233.87370	60	
234.10840	620	
234.16392	230	
234.98249	80	
235.12989	104	
235.54278	42	
236.12000	116	
236.16468	56	
237.12600	108	
239.13494	106	
241.16225	88	
242.14160	62	
243.17623	90	
245.16667	334	1+
245.62258	100	
247.15001	66	
248.12787	92	
248.98003	72	
250.12235	102	
251.14009	112	
252.14410	84	
253.64306	116	
254.11996	58	
255.15442	84	
255.54202	74	
256.18734	66	
257.18215	192	1+
262.10535	616	1+
262.24187	98	
266.13594	66	
267.15271	226	
267.18887	110	
268.16038	192	
270.75921	198	
279.12289	602	1+
280.86392	66	
281.17153	66	
284.13982	72	
285.16715	250	
290.00305	70	
292.21797	42	
296.15256	1136	1+
297.22558	98	
298.17513	144	
299.17535	48	
299.23879	68	
300.17485	84	
302.19379	1484	1+
303.02994	78	
303.15834	80	
303.25468	50	
304.16507	106	
307.12553	216	
308.14569	124	
310.15689	122	
310.92460	74	
311.17019	60	
311.68029	102	
312.17141	918	1+
312.92038	90	
314.24539	108	
324.14857	456	1+
324.20409	76	
326.14791	38	
329.99613	106	
334.13038	82	
336.13924	102	
338.19940	46	
342.15926	54	
343.18240	174	
344.17350	76	
344.93933	90	
347.20116	72	
349.13169	86	
350.14236	100	
352.14189	82	
353.58580	82	
354.18245	138	
355.19775	182	
360.17353	78	
361.21122	118	
362.14971	134	
362.93683	72	
363.02571	98	
363.17992	80	
371.17617	78	
373.21237	88	
376.17221	94	
377.82804	44	
378.20117	58	
379.17855	60	
379.24302	64	
386.23586	162	
386.32996	126	
387.22836	150	
388.19861	78	
390.19939	156	
396.22313	78	
413.23365	534	1+
414.23396	346	1+
415.28718	72	
422.19093	158	
422.22990	410	1+
423.29766	68	
423.35308	76	
425.24486	76	
430.20888	62	
435.22794	280	
436.27171	78	
437.23173	88	
437.29849	56	
439.24369	84	
452.24975	84	
453.30078	150	
463.21866	82	
464.25079	66	
466.27385	86	
481.22588	70	
482.68482	62	
489.23673	104	
492.23093	108	
506.28986	172	1+
509.26309	140	
523.29066	1674	1+
524.34876	68	
534.27320	104	
535.26981	78	
551.28394	836	1+
552.35515	42	
562.27411	70	
570.29959	44	
655.36743	56	
END IONS

###FS:    #m/z: 363.19746 #charge 2+
###MS: 2545
###MSMS: 2546
BEGIN IONS
TITLE=Cmpd 58, +MS2(363.1975), 23.0eV, 22.2min #2546
RTINSECONDS=1329.96
SCANS=2545-2546
PEPMASS=363.19746	371780
CHARGE=2+
206.10127	102	
207.08572	88	
208.10428	96	
209.14466	54	
210.10382	104	
210.13356	330	
210.34165	56	
210.85603	66	
211.12080	3648	1+
211.20265	98	
211.23902	80	
211.52015	76	
212.15772	138	
214.14073	178	1+
216.97419	122	
218.13665	120	
219.14931	90	
220.10685	100	
221.61628	54	
222.10668	6186	1+
222.24812	160	
222.84186	72	
223.18324	84	
223.21540	120	
224.16064	82	
225.00379	56	
225.09764	86	
225.13871	96	
228.15004	1486	1+
228.20878	292	1+
231.15598	204	
231.28695	78	
232.64131	116	
233.13889	84	
234.10531	1146	1+
234.95830	126	
234.99434	52	
235.15684	98	
236.11981	128	
237.13855	116	
238.14579	222	
243.14880	130	
245.17260	500	1+
246.59175	64	
246.64568	118	
248.96832	144	
251.13626	70	
253.14557	94	
253.63325	278	
257.19023	212	
260.11560	100	
261.11301	50	
262.11715	160	
264.12823	116	
267.16258	184	
268.15469	156	
269.16787	112	
277.80588	58	
278.15656	54	
279.12278	642	1+
279.16803	84	
280.16515	80	
280.90888	58	
281.09866	68	
282.26586	60	
284.15233	116	
284.18331	82	
285.05118	80	
285.16568	140	
285.19890	82	
285.99246	56	
286.14532	78	
286.20231	80	
290.02659	70	
291.90741	136	
296.15067	584	1+
298.17106	490	1+
300.15203	70	
300.90351	90	
302.19272	1860	1+
302.24469	304	
302.81970	54	
303.15700	106	
307.11990	278	1+
309.92057	68	
312.17561	614	1+
312.23340	110	
314.30070	98	
316.98439	50	
317.13860	148	
318.16789	72	
320.13907	108	
320.17244	208	
320.92693	158	
324.14777	594	1+
327.20510	76	
331.20798	100	
336.90457	104	
342.15408	150	
344.19305	120	
349.16585	114	
353.21015	74	
354.19542	124	
354.33263	98	
355.19164	130	
358.98343	102	
359.17287	128	
360.21253	140	
361.21505	64	
362.87568	74	
364.94945	108	
365.95796	54	
367.14424	92	
368.15615	66	
368.22206	72	
368.88405	74	
369.20496	60	
371.17078	60	
372.20048	178	
376.19202	58	
377.22228	50	
378.23858	68	
379.26020	96	
380.16511	104	
382.88029	84	
386.22893	618	1+
394.23711	80	
396.19309	78	
398.20176	80	
404.27322	76	
406.22415	74	
407.23461	90	
413.25084	72	
414.22930	286	
415.23029	172	
416.29228	120	
419.20353	56	
419.23939	76	
421.24287	68	
422.22421	194	
423.23325	78	
427.24056	68	
432.23441	224	
435.22304	306	1+
437.19332	152	
452.24529	110	
452.29987	80	
453.36189	68	
459.15810	56	
460.83738	54	
461.24594	82	
463.23225	162	
464.21688	76	
473.26488	106	
478.28216	360	1+
480.26382	80	
488.24419	64	
506.28553	66	
507.29887	204	
508.26440	120	
509.27382	96	
517.25274	78	
523.29010	1962	1+
524.34495	74	
524.40239	72	
550.28474	60	
551.28846	1066	1+
552.35299	148	
637.35061	154	
END IONS

###FS:    #m/z: 363.19756 #charge 2+
###MS: 2547
###MSMS: 2548
BEGIN IONS
TITLE=Cmpd 59, +MS2(363.1976), 23.0eV, 22.2min #2548
RTINSECONDS=1330.6
SCANS=2547-2548
PEPMASS=363.19756	365934
CHARGE=2+
195.09468	84	
196.12118	160	
200.15041	76	
205.08728	126	
205.12200	76	
206.08340	90	
207.10162	400	1+
209.14480	216	
210.10622	336	
210.14155	128	
210.18961	72	
210.26233	112	
211.12274	3676	1+
211.21607	104	
214.13189	186	
214.97097	72	
215.15639	100	
216.23596	98	
216.93965	94	
220.08826	318	1+
222.10652	8576	1+
222.20834	312	1+
224.18099	66	
225.13924	262	
226.13877	198	
227.18306	124	
228.14846	2834	1+
228.22868	72	
228.27108	66	
228.43119	76	
229.21108	92	
232.62951	110	
234.10518	1602	1+
234.22653	120	
234.28413	116	
235.95747	66	
237.13113	166	
238.13077	112	
239.14833	84	
242.16747	180	
243.14998	144	
245.17370	492	
246.10867	70	
246.16816	290	
247.16351	190	
248.03361	74	
248.14921	86	
251.13433	506	1+
254.55518	72	
256.12440	108	
257.14848	102	
257.18074	108	
258.17472	70	
259.15502	116	
260.17137	80	
261.07889	88	
262.09849	166	
263.12828	184	
265.11310	94	
267.11239	104	
267.15530	198	
267.22336	86	
268.13731	238	
268.18250	104	
269.17190	92	
273.14293	70	
276.09760	92	
278.15222	74	
279.12613	768	1+
280.88738	114	
281.15543	220	1+
284.14765	88	
285.16474	166	
291.15899	78	
293.08928	66	
296.15080	1054	1+
298.17373	306	1+
298.25855	128	
298.34106	72	
301.16733	112	
302.19530	3240	1+
302.24861	148	
305.14468	70	
306.13659	76	
307.11660	258	
308.15790	118	
309.16390	74	
309.89745	106	
311.14736	182	
311.69590	106	
312.17186	236	
314.19270	190	
316.14771	96	
316.90887	138	
317.15249	88	
319.16170	128	
320.22711	92	
321.13489	122	
323.15417	114	
324.14259	628	1+
325.22719	90	
326.16217	168	
328.18064	98	
329.15995	80	
330.88293	106	
331.18393	116	
334.16051	70	
337.12169	90	
342.15756	388	
343.18574	152	
343.26760	102	
344.17323	90	
345.41764	90	
348.18962	190	
352.19074	120	
354.17379	98	
354.26499	104	
355.20311	140	
360.21408	140	
362.21667	80	
363.16039	92	
363.87205	90	
367.15924	78	
368.15014	70	
368.21260	92	
369.20300	264	1+
377.21015	82	
378.19632	68	
379.19280	106	
380.16979	184	
386.22938	820	1+
390.19359	120	
390.24165	66	
394.22933	380	
396.21443	88	
398.22511	122	
401.09389	90	
405.19715	80	
413.24121	138	
414.22079	898	1+
415.25414	178	
421.23571	252	1+
423.18464	82	
424.21765	84	
432.22927	118	
433.25880	74	
435.22172	202	
435.45329	68	
436.24263	80	
437.23688	148	
450.21011	90	
453.26304	104	
456.25881	102	
459.22226	222	1+
461.32979	298	1+
462.37100	66	
463.21563	112	
463.33453	72	
465.27767	86	
481.33428	88	
482.24529	70	
506.30736	278	1+
507.24473	228	1+
507.34914	76	
508.27735	268	1+
508.40442	88	
523.29189	2618	1+
523.43221	114	
535.26342	156	
551.28922	1426	1+
551.39490	148	
552.23565	92	
579.28323	68	
581.28199	84	
616.39172	70	
END IONS

###FS:    #m/z: 363.19768 #charge 2+
###MS: 2549
###MSMS: 2550
BEGIN IONS
TITLE=Cmpd 60, +MS2(363.1977), 23.0eV, 22.2min #2550
RTINSECONDS=1331.24
SCANS=2549-2550
PEPMASS=363.19768	373530
CHARGE=2+
197.18336	56	
204.07412	70	
204.12701	74	
205.07360	244	
206.17934	76	
207.08765	132	
208.11268	98	
209.10415	100	
209.15002	164	
210.10424	288	
210.14788	66	
211.12125	3478	1+
211.22384	78	
212.16017	332	
212.21239	98	
214.12268	78	
214.14842	142	
214.34308	112	
215.15781	94	
219.71785	50	
220.09284	116	
220.14663	80	
221.09263	130	
222.10566	5042	1+
222.19818	106	
223.15209	100	
224.15432	112	
224.29494	60	
225.18038	118	
226.07627	118	
227.09541	60	
227.16597	96	
228.15172	872	
228.23291	84	
228.41229	88	
229.15018	526	
230.34111	86	
230.43133	90	
230.83629	68	
231.09279	112	
231.76550	56	
234.10514	1290	1+
236.12815	96	
237.13848	112	
239.15193	64	
239.63889	150	
240.16517	104	
241.14969	246	1+
242.12579	106	
245.17408	356	
246.15517	82	
250.10060	116	
250.15958	72	
251.12993	252	
251.16712	192	
252.13519	112	
253.16739	130	
253.63059	220	
254.15339	258	
255.15932	114	
256.14450	214	
256.90802	78	
258.90702	112	
259.94287	68	
262.09609	200	
262.14507	536	
263.13069	60	
267.15571	310	1+
268.22451	116	
269.15594	76	
270.18047	90	
272.94626	88	
277.23239	68	
278.16186	194	
279.13041	448	1+
280.19185	92	
280.85554	88	
281.13408	236	
282.19003	100	
283.14064	68	
283.17397	76	
285.17063	152	
286.16611	146	
291.12673	70	
292.18035	132	
296.15558	674	1+
298.16146	384	
298.21243	76	
301.15822	76	
302.05672	80	
302.19446	2428	1+
302.24814	86	
302.29572	100	
302.33506	70	
302.90131	136	
303.26429	82	
303.94585	52	
306.13730	182	
306.17425	46	
307.12403	74	
308.18558	76	
312.16669	524	1+
313.19948	86	
314.20200	98	
314.26776	52	
324.16939	200	
325.05732	78	
325.14713	182	
336.14451	60	
337.16955	68	
342.15848	154	
343.19902	64	
345.00313	56	
348.18624	94	
352.14581	116	
354.18856	342	
356.24296	60	
362.56560	54	
362.96977	66	
363.13607	86	
364.18832	74	
366.16832	68	
367.14458	116	
371.18442	196	
371.44968	62	
372.19969	98	
378.29724	78	
378.39514	88	
379.28153	76	
386.23311	676	1+
394.23194	122	
396.23350	56	
405.21745	102	
407.19859	74	
413.25249	122	
414.23565	142	
415.27112	108	
416.22808	130	
422.22348	48	
423.23215	218	
425.20120	70	
435.23581	140	
436.19916	58	
436.36968	60	
451.21305	54	
452.24944	130	
464.25220	104	
481.26597	50	
488.26935	78	
491.26206	62	
496.36263	56	
498.25824	58	
506.26987	278	1+
506.30927	110	
509.26138	216	1+
523.28986	672	1+
551.28503	456	
552.07112	110	
552.31895	56	
553.28798	108	
566.23625	48	
638.31283	64	
704.40878	132	
END IONS

###FS:    #m/z: 363.19762 #charge 2+
###MS: 2559
###MSMS: 2560
BEGIN IONS
TITLE=Cmpd 61, +MS2(363.1976), 23.0eV, 22.3min #2560
RTINSECONDS=1336.14
SCANS=2559-2560
PEPMASS=363.19762	377272
CHARGE=2+
174.39593	50	
195.17496	74	
197.61844	140	
198.12312	116	
205.09994	72	
206.08854	146	
207.09637	76	
208.09565	248	
208.12994	118	
209.15507	324	1+
210.11132	272	
211.12195	2882	1+
211.20409	100	
211.23568	70	
212.08362	56	
212.23846	112	
212.26918	74	
213.10451	110	
214.13629	602	1+
219.76448	58	
220.10182	216	
221.10821	128	
221.94196	50	
222.10568	7706	1+
222.21391	206	
223.19096	86	
224.15990	100	
224.20408	64	
225.13444	402	1+
225.30781	52	
226.62620	102	
228.14831	3700	1+
228.27263	58	
229.09033	56	
229.38471	116	
231.12676	98	
232.62673	100	
232.65299	136	
234.10998	1282	1+
234.95937	82	
234.99058	86	
236.11932	596	1+
241.14921	82	
242.12883	120	
243.16037	172	
243.19560	70	
245.17493	566	1+
245.62406	120	
247.13300	86	
250.13387	76	
251.13310	526	1+
251.18667	82	
252.25225	108	
257.19813	98	
257.23103	112	
258.18782	88	
260.11751	74	
260.14911	70	
262.10050	378	
263.10127	200	
264.11720	102	
265.14170	114	
266.12530	80	
267.15875	204	
267.33617	70	
268.15228	86	
278.16178	170	
279.12221	794	1+
280.15616	106	
282.16492	70	
283.15773	78	
284.14052	66	
285.16388	356	
285.21665	68	
286.13128	214	
290.00303	96	
291.15853	56	
292.90908	62	
293.17425	90	
296.15188	1156	1+
296.20695	138	
297.33361	60	
298.16856	438	
300.13985	56	
302.19389	1848	1+
303.15182	186	
303.23213	62	
305.15151	82	
306.12399	528	1+
307.12124	342	1+
308.91374	50	
311.16582	90	
312.16280	226	
314.19878	74	
315.16371	120	
319.17126	112	
323.14903	566	1+
323.19397	66	
326.03723	88	
329.17445	112	
334.11593	60	
334.91730	52	
335.24383	70	
339.17855	60	
340.13648	56	
340.18634	82	
340.94096	78	
342.15171	62	
343.17960	64	
344.16209	74	
348.17546	162	
350.17212	88	
354.19158	198	
355.17746	104	
359.14401	70	
360.21477	94	
361.22619	78	
362.86545	58	
363.15599	82	
363.19664	70	
365.16421	138	
367.15011	52	
371.18332	320	
375.18879	82	
376.17570	78	
377.20371	138	
378.23312	276	1+
379.18812	64	
380.28903	60	
381.16913	88	
386.23045	540	1+
390.19646	138	1+
393.20713	52	
394.25774	80	
397.20857	138	
398.20543	210	
402.20088	76	
404.22081	56	
413.23881	246	
413.29804	84	
414.22436	484	1+
422.22668	122	
423.21649	84	
423.28114	72	
424.21791	112	
432.24281	210	1+
435.21310	98	
436.21788	84	
442.11767	50	
444.26720	72	
452.25181	194	
453.26284	84	
463.22896	58	
464.20708	82	
481.25552	76	
491.22533	84	
498.30567	104	
504.26019	50	
506.32360	56	
508.24456	202	
508.28790	162	
508.52235	64	
509.24221	146	
509.29027	158	
523.29091	2610	1+
525.31450	198	
534.28213	80	
535.30263	52	
551.28746	578	
551.36759	146	
552.28863	514	
553.38063	66	
END IONS

###FS:    #m/z: 363.19684 #charge 2+
###MS: 2571
###MSMS: 2572
BEGIN IONS
TITLE=Cmpd 62, +MS2(363.1968), 23.0eV, 22.4min #2572
RTINSECONDS=1342.1
SCANS=2571-2572
PEPMASS=363.19684	374132
CHARGE=2+
172.59466	96	
197.10248	176	
199.09771	98	
207.08002	164	
209.09823	66	
209.13733	268	
209.94870	74	
210.10566	276	
210.13308	208	
211.12116	3380	1+
211.21390	90	
211.28408	100	
212.14989	230	
214.12875	290	1+
218.62851	110	
220.09083	206	
221.69809	66	
221.93718	198	1+
222.10540	7456	1+
222.18469	312	
222.23660	122	
224.19698	110	
225.15589	198	
226.14458	170	
228.15065	1390	1+
229.07192	60	
229.19082	106	
229.22653	124	
230.11446	100	
231.16665	154	
233.12354	224	
234.10724	554	
234.96749	62	
235.06412	98	
236.11180	60	
237.10535	80	
237.14546	112	
238.14826	62	
239.63937	118	
239.89167	76	
244.57013	58	
244.63613	116	
245.17067	224	
246.15817	94	
249.13189	110	
250.13324	618	1+
253.40853	62	
254.07496	112	
256.14130	74	
257.17334	144	
261.72744	136	
262.10633	82	
263.12544	140	
264.12985	88	
266.90722	196	
267.15627	180	
267.64084	130	
268.18197	94	
269.16399	78	
271.13976	76	
276.14840	60	
279.12146	1232	1+
283.15827	84	
284.17952	82	
285.16660	294	
286.16149	152	
287.14777	92	
288.16446	66	
289.13655	64	
295.17256	76	
296.14796	318	
296.19824	206	
296.24032	78	
297.06790	124	
297.17230	68	
298.16684	740	1+
302.19183	2002	1+
302.26720	134	
303.15762	234	
305.14170	80	
306.16169	72	
307.12710	68	
308.12013	166	
308.33808	76	
311.14619	138	
312.17335	402	1+
314.19325	158	
315.19547	132	
316.16031	110	
316.19778	80	
316.91356	78	
317.13385	90	
317.87711	72	
320.15185	120	
322.14685	76	
324.14254	762	1+
325.14652	516	1+
325.88676	114	
327.17229	88	
336.21146	88	
336.90976	74	
342.17131	270	1+
343.22016	106	
343.91653	62	
345.04525	88	
346.15077	176	
347.19492	94	
351.18469	84	
352.16069	66	
354.18690	186	
360.14559	94	
360.17657	80	
361.21171	176	
361.25686	66	
362.94526	72	
363.16147	86	
364.92463	76	
367.17058	90	
368.12161	100	
369.20146	92	
371.21696	84	
371.26715	88	
372.18999	66	
373.16335	72	
376.18122	64	
379.18494	124	
380.17962	124	
380.87792	110	
386.22616	264	1+
390.20128	148	
390.24602	90	
394.21789	160	
396.19919	84	
398.24428	74	
413.25184	76	
414.21407	682	1+
422.21443	62	
423.21793	152	
424.20665	126	
425.21249	62	
429.19685	70	
432.23369	88	
435.24083	70	
436.22382	78	
446.26754	62	
452.27316	158	
453.23916	122	
461.23460	212	1+
463.37078	82	
465.25946	70	
467.83573	236	
475.32205	68	
490.28315	66	
492.29101	110	
506.25903	192	
507.29405	160	
508.23609	186	1+
508.34598	88	
523.29018	1766	1+
523.38553	176	1+
528.77860	66	
551.28475	378	
552.29170	364	
552.41631	142	
555.05679	72	
579.68052	80	
580.05331	124	
637.32445	78	
654.33360	70	
END IONS

###FS:    #m/z: 363.19713 #charge 2+
###MS: 2576
###MSMS: 2577
BEGIN IONS
TITLE=Cmpd 63, +MS2(363.1971), 23.0eV, 22.4min #2577
RTINSECONDS=1344.35
SCANS=2576-2577
PEPMASS=363.19713	389186
CHARGE=2+
174.07410	112	
184.80444	106	
199.63779	132	
205.08185	280	1+
206.11358	84	
208.08706	148	
208.12734	98	
209.10569	118	
209.14265	146	
209.42793	90	
209.61445	114	
210.11018	306	
210.15589	338	
211.12285	4292	1+
211.22200	102	
211.26092	100	
212.17403	118	
213.14992	124	
213.86026	128	
214.13125	534	1+
216.12835	90	
219.21178	86	
220.09340	108	
220.73748	126	
221.10057	172	
222.10633	9202	1+
223.61851	104	
225.13869	596	1+
228.14901	4376	1+
229.10494	104	
229.35716	90	
231.16397	88	
232.16564	202	1+
234.10592	1944	1+
234.73033	88	
234.95384	198	
237.13255	246	
238.09661	80	
238.15840	172	
239.18096	74	
239.64263	98	
240.70914	72	
245.17097	722	1+
245.23793	144	
249.10060	88	
249.13379	106	
250.12751	830	1+
251.13024	654	1+
252.96215	72	
253.20410	118	
255.15569	122	
257.18913	74	
258.22183	112	
261.72836	82	
262.10217	218	
263.10735	184	
265.13690	80	
266.13077	102	
267.12269	76	
267.16244	472	1+
268.10931	80	
269.18146	370	
273.14376	78	
274.98846	78	
276.64247	154	
278.02823	78	
278.15810	186	
279.12740	1400	1+
281.14724	148	
284.14869	104	
285.17024	496	1+
285.22493	98	
286.12532	190	
289.99141	70	
290.91643	92	
290.96637	96	
292.14456	96	
294.17634	74	
296.42918	80	
297.15158	92	
298.16361	722	1+
298.89831	88	
298.94951	74	
302.19449	3308	1+
302.25558	136	
302.33076	110	
303.16039	266	
304.23387	82	
305.14344	122	
306.13846	146	
307.15464	212	
308.14902	204	
311.18405	98	
312.17095	546	1+
313.34298	148	
315.19905	190	
316.85624	86	
317.16594	86	
319.39131	148	
320.18013	90	
322.15215	122	
322.87940	92	
323.86629	80	
324.14851	300	
324.23432	114	
325.14054	174	
326.16475	538	1+
331.16561	86	
332.14277	272	
332.18027	96	
336.40873	202	
337.03140	80	
338.16359	74	
341.17067	90	
342.16115	130	
344.17920	78	
346.18021	92	
348.18935	84	
349.75610	144	
353.95561	136	
354.19667	310	1+
358.17754	106	
359.15916	106	
360.22374	86	
362.95495	96	
364.25768	76	
371.18761	310	1+
373.19394	158	
374.18773	78	
377.17101	84	
378.24276	130	
379.19197	124	
384.20568	74	
386.24120	614	
386.28676	112	
387.22585	454	1+
390.17928	94	
390.23081	76	
392.19251	104	
394.23107	136	
395.22811	192	
396.23535	96	
397.20505	238	
398.20694	154	
406.24975	96	
413.24418	100	
414.07416	76	
414.22063	626	1+
415.27704	190	
418.19318	72	
422.23047	406	1+
423.23270	300	1+
435.23423	148	
435.44914	74	
436.22501	128	
446.20506	72	
452.25271	534	1+
452.54807	78	
461.25326	102	
462.21510	294	1+
472.23067	156	
480.24584	74	
480.35821	82	
482.44133	80	
489.23167	100	
498.24830	80	
505.27872	580	1+
505.84360	92	
507.25964	438	1+
508.98320	76	
516.23793	106	
523.29227	4034	1+
534.24897	116	
535.26560	76	
551.28394	1596	1+
551.38298	120	
569.64974	224	1+
578.38511	70	
591.30175	574	1+
596.32548	78	
638.39179	76	
649.68814	72	
END IONS

###FS:    #m/z: 363.19731 #charge 2+
###MS: 2579
###MSMS: 2580
BEGIN IONS
TITLE=Cmpd 64, +MS2(363.1973), 23.0eV, 22.4min #2580
RTINSECONDS=1345.52
SCANS=2579-2580
PEPMASS=363.19731	397018
CHARGE=2+
197.11567	74	
205.07675	156	
205.12225	82	
206.17275	74	
207.09428	116	
208.08944	88	
208.85805	72	
209.17028	126	
210.10340	178	
210.15335	134	
210.85064	36	
210.96685	50	
211.12014	2554	1+
211.19710	144	
211.99666	56	
213.16841	72	
214.12934	310	
214.22100	80	
215.14775	58	
217.10639	88	
219.09936	32	
220.08449	64	
221.01216	192	
222.10597	3646	1+
223.28144	58	
223.74829	30	
224.13059	234	
224.23587	82	
225.13644	128	
226.06440	54	
226.33019	38	
227.98813	54	
228.14939	1696	1+
228.27055	92	
229.17818	246	
231.28195	54	
232.13696	114	
233.83763	32	
234.10810	564	1+
234.18274	90	
234.95521	70	
237.13636	432	1+
238.30145	36	
239.63549	124	
243.14683	176	
245.13030	90	
245.17230	330	
245.23254	82	
246.19646	40	
247.13977	102	
250.14290	74	
251.13460	546	1+
255.13372	80	
257.17030	136	
259.16461	72	
262.47976	146	
262.72397	58	
263.13185	186	
263.16118	102	
266.11867	62	
267.18045	88	
268.14211	70	
268.24614	82	
271.20138	54	
273.88970	76	
274.13311	102	
276.13581	68	
278.16362	98	
279.12573	732	1+
279.17356	88	
281.13820	84	
281.24270	60	
284.15676	48	
285.15930	346	1+
292.14183	80	
293.14749	72	
294.12325	52	
296.15106	284	1+
298.16551	140	
301.16298	88	
301.71631	42	
301.83795	72	
302.19518	1320	
302.27564	66	
302.98059	128	
303.15423	94	
303.22789	96	
303.29571	98	
304.14759	98	
307.15311	38	
308.12136	90	
309.90672	38	
311.68952	108	
311.89133	30	
312.27099	62	
312.67138	30	
313.22558	76	
314.20164	66	
317.13669	50	
320.19043	68	
321.12576	70	
321.47370	74	
324.14714	156	
325.12521	150	
325.19046	66	
326.17665	100	
327.23031	64	
333.17565	84	
341.90743	114	
342.14891	90	
343.24866	74	
344.36886	46	
345.17412	96	
348.18575	80	
349.13515	58	
351.18133	62	
352.18224	110	
354.19474	54	
355.18809	122	
361.21177	68	
378.23627	122	
379.22423	86	
385.19304	82	
386.22705	472	1+
388.17819	50	
394.22987	92	
395.21498	40	
395.28388	44	
397.21149	88	
403.23036	34	
413.25419	70	
413.36903	54	
414.22758	182	
415.23540	104	
415.31769	80	
416.22450	56	
422.21743	90	
424.23961	66	
432.26000	68	
433.22922	246	1+
436.28687	52	
451.59874	38	
452.18043	30	
452.25050	148	
453.26079	128	
461.21962	54	
463.23237	58	
465.27827	82	
476.21601	64	
490.28265	62	
506.26910	470	1+
508.32141	90	
522.93862	40	
523.29012	1314	1+
523.35158	166	
524.07048	48	
524.39206	70	
524.51615	62	
525.29498	146	
534.25065	196	
546.03995	50	
550.68973	32	
551.28092	672	1+
552.28257	390	1+
554.53312	38	
END IONS

###FS:    #m/z: 363.19744 #charge 2+
###MS: 2586
###MSMS: 2587
BEGIN IONS
TITLE=Cmpd 65, +MS2(363.1974), 23.0eV, 22.5min #2587
RTINSECONDS=1348.86
SCANS=2586-2587
PEPMASS=363.19744	394166
CHARGE=2+
153.96297	92	
185.24536	76	
195.10428	98	
195.97876	134	
200.12151	64	
203.61599	78	
204.99738	82	
205.07760	90	
206.07917	168	
207.09695	72	
208.09696	122	
209.14723	168	
209.60269	114	
210.10452	220	
210.15059	62	
211.12265	3662	1+
211.61156	126	
212.87403	86	
214.10760	182	
214.14435	514	1+
217.66630	80	
220.08677	192	
221.10166	78	
222.10551	6556	1+
222.19914	282	1+
224.13425	442	
224.60988	110	
225.13622	380	
226.16350	76	
226.63119	270	
228.09245	68	
228.14968	2512	1+
228.28046	118	
228.44452	72	
231.92986	86	
232.92281	70	
233.10274	196	
234.10415	1720	1+
234.95051	62	
236.04599	148	
236.13946	140	
237.14078	520	1+
239.63874	188	
242.13256	80	
243.13087	68	
243.19143	76	
244.62903	136	
245.17670	330	
246.15932	156	
247.11578	170	
247.14904	76	
247.22673	104	
249.14962	76	
250.13780	522	1+
253.14134	82	
253.63844	82	
255.13751	104	
256.03279	100	
256.14613	128	
257.17468	196	
261.10957	104	
262.11008	154	
263.18788	108	
264.12032	74	
264.17982	72	
265.13006	80	
267.16818	84	
268.14323	240	
273.86645	88	
278.14997	72	
279.12883	882	1+
280.18596	68	
280.65393	60	
280.92577	96	
281.15466	94	
282.19913	78	
283.15097	134	
283.18831	78	
284.19707	114	
285.17152	502	1+
285.33036	60	
289.73473	144	
294.12454	82	
294.20482	90	
296.15458	1238	1+
297.30223	102	
298.16708	558	1+
302.19371	2246	1+
303.36884	110	
304.11866	112	
306.16443	108	
307.12265	214	
308.14492	138	
308.91037	84	
312.16646	436	1+
312.96217	98	
315.19167	122	
315.51178	82	
318.91358	94	
320.93606	90	
322.14609	94	
322.95363	94	
324.14836	214	
325.16524	92	
325.20054	68	
326.15631	184	
328.27553	88	
332.15588	68	
337.08846	72	
346.89246	108	
348.17523	66	
348.87703	80	
349.18558	84	
352.13191	98	
352.21445	100	
354.17370	88	
354.21436	116	
354.94457	90	
358.98433	82	
359.13949	88	
360.21296	74	
365.20592	128	
369.19625	72	
371.18771	260	1+
376.22290	96	
377.23720	72	
378.22367	134	
379.23460	74	
380.20118	78	
380.84160	64	
382.91531	62	
383.19116	88	
386.23338	538	1+
386.31414	66	
391.20537	78	
393.37993	106	
394.23863	128	
395.24952	78	
396.21069	76	
397.25989	124	
398.28625	68	
413.22841	746	1+
414.22979	550	1+
415.30229	96	
416.25711	92	
421.25271	136	
422.22797	158	
423.21540	152	
425.23456	80	
432.22780	80	
433.24404	68	
435.23906	102	
438.08784	70	
446.20059	76	
452.26271	88	
453.25179	166	
463.22731	98	
465.24321	64	
480.26178	102	
481.26071	72	
481.30723	80	
489.23372	100	
489.27761	70	
506.26919	86	
506.38715	82	
507.28973	266	1+
508.29496	188	1+
523.29165	2742	1+
523.36057	234	1+
533.26748	92	
534.31653	102	
551.29086	1234	1+
554.12251	136	
649.25549	216	1+
END IONS

###FS:    #m/z: 363.19739 #charge 1+
###MS: 2589
###MSMS: 2590
BEGIN IONS
TITLE=Cmpd 66, +MS2(363.1974), 23.0eV, 22.5min #2590
RTINSECONDS=1350.01
SCANS=2589-2590
PEPMASS=363.19739	414176
CHARGE=1+
169.48844	24	
193.07418	48	
199.63427	90	
203.05908	122	
204.10794	146	
207.09292	172	
207.15827	56	
208.10943	196	
209.14219	116	
209.20488	74	
210.13767	248	
211.12125	1996	1+
211.16968	228	
211.21545	106	
211.94009	78	
212.22234	152	
212.43787	90	
213.20723	104	
214.08041	42	
214.13173	344	1+
214.60401	26	
218.83060	36	
219.82437	20	
220.00493	58	
220.08668	148	
220.41820	40	
220.62140	28	
220.73266	24	
220.94135	22	
221.40394	22	
221.66209	26	
221.99836	22	
222.04054	40	
222.10635	4002	1+
222.23594	70	
222.36373	58	
222.83416	30	
223.24694	68	
223.56868	38	
223.81172	32	
225.12530	108	
225.19751	62	
225.74140	64	
226.30429	48	
227.94616	26	
228.14929	1540	1+
228.22503	104	
229.22825	30	
230.57416	24	
232.15423	52	
234.10720	388	
234.15682	28	
234.92646	32	
235.10424	412	
237.15435	126	
238.13368	106	
239.12728	104	
239.64513	86	
239.85100	34	
242.13258	100	
242.16023	92	
243.11873	92	
244.16906	112	
245.07016	28	
245.10901	76	
245.13732	116	
245.17904	62	
246.05976	22	
246.16736	150	
249.39319	26	
250.12903	108	
251.13403	222	
252.15353	90	
252.29623	22	
254.50842	50	
257.17471	188	
258.13757	130	
260.11564	88	
261.12255	94	
262.14500	120	
262.17825	110	
262.65069	20	
269.13877	74	
273.14646	42	
276.16133	106	
277.11431	48	
278.12094	86	
278.16390	70	
279.13328	284	
283.15689	70	
286.15383	50	
287.13000	82	
290.37289	28	
291.12207	52	
294.06278	22	
295.11401	38	
295.70558	80	
296.15470	380	1+
296.22956	82	
296.56938	30	
297.08988	96	
297.19930	118	
298.18121	114	
299.17109	68	
299.55895	28	
300.20008	106	
300.24391	102	
301.17188	84	
302.14309	76	
302.19436	652	
302.24554	54	
303.19442	326	
305.38699	22	
307.13005	76	
312.13208	88	
312.17068	74	
315.11268	38	
315.19485	62	
317.13741	56	
318.97388	42	
320.19542	52	
322.14717	84	
323.19338	94	
324.15730	226	
325.14034	126	
327.18103	46	
330.92016	60	
331.15538	70	
334.91305	94	
335.90331	74	
342.16994	48	
343.17853	22	
344.93071	70	
345.03660	62	
346.91308	50	
351.18998	82	
352.14642	98	
354.18964	236	1+
356.35951	24	
358.98887	120	
360.10547	144	
362.88477	108	
362.99495	72	
363.99148	80	
367.86952	38	
END IONS

###FS:    #m/z: 363.19723 #charge 2+
###MS: 2602
###MSMS: 2603
BEGIN IONS
TITLE=Cmpd 67, +MS2(363.1972), 23.0eV, 22.6min #2603
RTINSECONDS=1356.51
SCANS=2602-2603
PEPMASS=363.19723	380150
CHARGE=2+
195.60368	166	
197.06769	124	
197.16729	90	
203.61645	124	
204.07456	102	
208.08139	124	
209.16940	92	
210.11221	336	
210.21556	90	
211.12203	2702	1+
211.69569	92	
212.15836	134	
213.12611	142	
214.13292	428	
214.17101	154	
217.14886	104	
218.12422	142	
219.50768	92	
220.09354	86	
221.10016	282	
221.82104	120	
221.97968	94	
222.10598	6464	1+
222.20528	74	
222.27048	70	
222.33283	72	
224.08391	66	
224.25995	146	
225.14206	214	
226.14902	92	
226.63301	142	
228.14901	3040	1+
229.83899	110	
231.18461	112	
231.24174	84	
233.11009	64	
234.06176	106	
234.10735	782	1+
234.18743	82	
235.01906	102	
237.08068	78	
237.13745	332	1+
239.08988	96	
242.15989	132	
243.14759	190	
244.15592	98	
245.17024	368	1+
246.23258	100	
247.12053	248	
249.11761	84	
250.12448	536	1+
251.12934	358	1+
251.16914	70	
251.28170	78	
253.19977	78	
253.63392	138	
255.06221	82	
257.17220	104	
261.13518	200	
262.10757	282	1+
262.20308	80	
267.11267	142	
267.16003	296	
267.25343	66	
268.14367	134	
269.14013	88	
271.08932	86	
272.13270	84	
275.11098	68	
275.16443	74	
276.14247	190	
277.12272	78	
278.16989	68	
279.12135	646	1+
283.15374	150	
284.16234	94	
285.14194	126	
289.11014	80	
291.19914	102	
292.13127	90	
292.92293	118	
292.97655	108	
296.15188	650	
297.16323	812	1+
298.06838	74	
298.16880	492	1+
300.17045	100	
300.25843	80	
302.19430	2370	1+
302.26942	124	
303.15213	122	
303.92711	84	
304.16581	66	
306.26236	130	
307.13234	196	
310.17206	74	
312.13750	102	
312.16996	234	
312.23641	62	
313.21672	86	
313.87779	66	
314.20163	142	
315.03828	92	
315.19244	202	
316.15233	86	
317.15709	94	
318.20397	78	
319.13927	64	
323.16462	116	
324.14095	232	
324.23018	92	
325.12144	64	
325.17760	132	
326.15392	268	1+
327.21251	104	
331.15173	110	
335.90677	74	
336.92491	94	
338.17031	96	
340.95600	102	
341.17360	82	
344.78884	98	
346.89885	116	
348.17673	66	
352.16118	112	
354.19899	126	
360.25350	72	
361.20054	102	
371.18716	336	1+
375.18917	82	
377.20073	118	
378.19612	114	
378.23883	64	
380.22197	66	
381.19518	76	
385.19463	96	
386.23223	398	1+
386.36033	72	
390.19979	78	
394.22636	276	1+
397.19468	128	
398.22288	108	
399.24083	82	
413.23992	78	
414.22557	530	1+
417.27648	620	1+
421.18743	112	
422.22643	214	1+
424.25530	116	
435.22909	334	1+
435.44448	98	
438.20028	88	
439.21006	88	
446.27343	102	
449.21331	90	
453.25175	116	
465.27251	82	
478.27893	344	1+
481.22216	92	
498.24346	116	
506.26356	128	
507.28455	246	1+
508.25409	178	1+
521.49713	98	
523.29158	2314	1+
523.35306	66	
523.42317	110	
534.24858	140	1+
534.28430	68	
537.27672	82	
551.28510	1090	1+
551.43129	68	
554.91366	78	
562.82184	144	
570.06127	128	
593.80072	66	
656.33680	66	
END IONS

###FS:    #m/z: 363.19708 #charge 2+
###MS: 2607
###MSMS: 2608
BEGIN IONS
TITLE=Cmpd 68, +MS2(363.1971), 23.0eV, 22.6min #2608
RTINSECONDS=1358.75
SCANS=2607-2608
PEPMASS=363.19708	395156
CHARGE=2+
181.89658	182	
197.14979	116	
199.21511	122	
205.08091	150	
206.21012	82	
207.09791	102	
208.09440	88	
209.13994	312	
210.11003	300	
210.15226	278	
211.12204	3700	1+
211.26372	100	
211.29642	102	
214.13234	254	
218.12084	84	
219.12635	146	
220.09838	142	
221.08606	100	
222.10562	8656	1+
222.19015	226	1+
223.06595	74	
223.26287	112	
224.16379	74	
225.13291	320	
225.18537	100	
227.15997	76	
227.19110	104	
228.15033	2534	1+
229.10749	108	
229.18709	108	
230.11450	94	
231.15850	166	
231.32236	104	
233.11625	130	
234.10374	1602	1+
234.95024	82	
235.12595	250	
236.12988	144	
237.13435	372	1+
239.14693	102	
240.14320	82	
240.64857	84	
243.14645	344	1+
245.17747	646	1+
246.15862	118	
247.12053	178	
250.13117	314	
251.13965	348	
252.14889	224	
253.63054	106	
256.14328	120	
257.17757	138	
258.13692	70	
259.16464	108	
260.10253	146	
262.10059	566	1+
265.10000	96	
266.08886	102	
267.15528	376	
268.14342	166	
269.14191	120	
270.75240	94	
271.07924	106	
271.88009	90	
272.92583	94	
278.16287	104	
279.12315	1098	1+
280.15135	78	
283.71050	82	
285.17002	356	
286.12535	80	
288.15510	68	
292.14336	102	
296.15232	1008	1+
296.22685	90	
297.19894	84	
297.26269	72	
298.16580	472	1+
298.26336	80	
301.18638	104	
302.19311	2850	1+
302.31968	108	
304.11503	90	
307.11502	210	
308.14801	282	
308.91378	94	
309.92845	174	
312.17543	244	
316.91825	94	
319.17704	94	
320.93784	108	
321.12114	82	
322.88728	154	
323.18639	78	
324.14636	374	1+
325.20413	130	
327.18437	70	
330.19481	90	
332.14166	84	
332.24014	128	
335.18235	74	
335.98483	108	
338.91672	70	
340.20910	88	
343.21035	106	
345.05076	72	
348.19764	98	
350.13834	94	
350.20603	96	
353.17633	86	
354.19651	530	1+
355.15474	82	
360.17901	200	
360.21304	100	
361.21098	84	
362.21630	76	
362.97489	84	
363.03012	82	
371.07999	70	
372.20909	78	
373.21514	166	
376.23252	94	
378.23518	198	
379.20276	76	
380.16482	80	
386.23121	516	
387.22876	282	
387.26606	92	
390.21465	72	
393.20266	126	
394.19958	92	
394.23958	260	
397.21354	80	
404.17338	86	
404.21481	76	
405.26062	76	
413.23766	134	
414.23296	314	
414.37703	88	
415.23581	158	
416.20843	98	
422.19264	92	
422.22552	230	1+
429.20855	68	
432.23035	132	
435.22875	138	
435.28067	70	
436.22409	242	
443.44872	262	1+
444.25683	84	
449.24850	104	
452.24978	270	
463.21786	120	
467.20995	68	
472.28046	76	
490.37200	144	
492.21633	88	
500.37097	80	
506.25433	148	
507.29966	270	1+
507.40885	112	
523.29409	3178	1+
533.26657	80	
534.28243	96	
535.97742	82	
551.28400	1734	1+
551.34800	262	1+
551.42514	180	1+
552.56002	76	
625.33057	150	1+
638.35231	76	
655.35045	124	
669.65839	176	
END IONS

###FS:    #m/z: 363.19699 #charge 2+
###MS: 2610
###MSMS: 2611
BEGIN IONS
TITLE=Cmpd 69, +MS2(363.1970), 23.0eV, 22.7min #2611
RTINSECONDS=1359.91
SCANS=2610-2611
PEPMASS=363.19699	399290
CHARGE=2+
171.74272	98	
181.87126	102	
195.08648	96	
203.43667	78	
204.11872	110	
205.08096	72	
206.01557	78	
206.13141	82	
206.16206	76	
207.08284	86	
208.09661	88	
208.69604	106	
209.14407	76	
210.10578	570	
210.14399	272	
211.12217	3596	1+
211.17497	290	
211.23598	90	
212.15768	154	
212.58263	94	
213.20071	104	
214.13466	768	1+
214.17489	84	
220.10236	166	
221.08835	138	
222.10641	6240	1+
222.19524	146	
223.18378	182	
225.10119	120	
225.13491	200	
225.20834	96	
226.74367	170	
227.13546	74	
227.21191	104	
228.14831	3422	1+
228.25356	84	
228.31844	158	
228.49107	112	
231.15918	206	
231.18925	100	
232.16154	138	
232.50955	90	
234.10535	1070	1+
234.22680	130	
234.95982	108	
236.11701	144	
237.13863	138	
239.63785	180	
241.14977	110	
243.12048	92	
244.63583	100	
245.17554	578	1+
247.11712	270	
247.15609	86	
249.10654	108	
250.12773	168	
251.12694	510	1+
254.99246	78	
257.16712	68	
260.07415	96	
260.16785	100	
261.18009	70	
262.09933	350	1+
262.69347	130	
262.82131	152	
266.99708	74	
267.16222	100	
268.14063	180	
269.13459	116	
269.19853	74	
273.17180	92	
276.64213	168	
279.12680	716	1+
279.20854	120	
283.66276	106	
284.14446	94	
285.16300	466	1+
285.20751	152	
289.80613	128	
291.19555	108	
296.15267	994	1+
296.19962	76	
297.06627	70	
298.16577	520	1+
298.25322	82	
300.13868	162	
302.19280	3188	1+
302.32182	94	
304.61950	68	
305.14650	76	
305.89184	90	
307.12771	102	
308.13032	100	
308.96548	104	
310.16728	90	
310.87906	86	
312.13298	130	
312.17025	192	
312.21864	106	
313.17755	110	
314.19156	174	
314.91504	92	
316.96022	108	
317.42216	118	
320.17906	150	
321.14011	100	
324.14910	362	
324.25197	86	
325.15669	318	
326.15131	180	
326.21744	90	
331.16569	112	
336.16270	94	
336.91444	92	
338.18874	76	
339.21694	78	
339.88208	70	
341.14630	100	
342.15556	78	
343.16389	70	
346.16360	76	
349.13672	80	
350.18864	84	
354.19533	246	
355.18776	154	
356.36079	96	
362.95452	86	
366.15380	118	
369.20220	136	
371.17934	122	
371.23472	148	
373.19228	72	
376.17472	180	
377.20491	106	
378.23605	126	
380.87165	110	
386.22960	580	1+
386.32305	82	
387.34574	70	
392.16139	110	
394.23386	280	1+
396.31920	92	
397.20405	164	
398.20736	110	
407.68612	180	
408.26381	84	
413.22787	962	1+
413.33505	84	
413.50056	80	
414.22391	576	1+
414.28610	214	
414.33451	72	
417.19931	100	
422.23638	216	1+
432.23817	274	1+
436.23779	76	
447.23016	168	
452.24939	136	
453.28881	72	
462.21408	102	
464.24272	98	
472.28152	72	
481.23570	100	
482.25553	442	1+
488.24965	94	
490.27001	94	
505.27982	340	1+
506.27571	376	1+
507.28165	288	1+
522.29408	94	
523.28934	2446	1+
524.22288	80	
524.36663	124	
533.25554	192	1+
551.28225	1548	1+
563.28546	90	
END IONS

###FS:    #m/z: 363.19707 #charge 2+
###MS: 2615
###MSMS: 2616
BEGIN IONS
TITLE=Cmpd 70, +MS2(363.1971), 23.0eV, 22.7min #2616
RTINSECONDS=1362.2
SCANS=2615-2616
PEPMASS=363.19707	391978
CHARGE=2+
195.09001	124	
195.60419	104	
198.12482	110	
205.10220	348	1+
205.13329	130	
207.08023	152	
208.09951	114	
209.08806	104	
209.14330	440	
210.10749	446	
210.16900	182	
211.12313	5928	1+
211.19346	208	
211.24498	106	
212.20712	126	
215.46755	84	
218.09051	74	
218.11990	102	
220.08512	242	
220.11096	240	
221.07690	152	
222.10749	11032	1+
222.20736	80	
224.22455	86	
225.13592	1070	1+
225.23188	118	
225.49296	180	
228.14844	4602	1+
228.23255	84	
230.89031	124	
231.11817	104	
232.10163	78	
232.63722	154	
232.94728	92	
233.15026	178	
234.10508	2124	1+
234.17205	114	
237.13179	628	1+
239.12577	108	
239.63847	100	
240.11480	118	
241.10110	106	
241.14914	80	
242.15680	128	
243.14499	290	
245.17022	1178	1+
246.12102	168	
249.12285	96	
249.15354	118	
250.12948	218	
251.14062	124	
252.12291	88	
252.13820	102	
253.13974	168	
253.18787	116	
253.63963	268	
257.17018	400	1+
260.11564	74	
261.07477	98	
262.09305	164	
262.20523	132	
263.13391	306	1+
266.12742	150	
267.15525	460	
268.14200	304	
271.18918	78	
273.17722	98	
278.17728	78	
279.04460	82	
279.12900	644	1+
279.21568	106	
281.05799	82	
283.15080	212	
284.14196	244	
285.16715	558	1+
286.12864	190	
287.16955	110	
289.98947	100	
291.13202	78	
292.19902	92	
296.15443	1382	1+
296.19928	270	
297.20432	186	
298.16836	828	1+
298.22745	150	
299.94382	102	
302.19416	4174	1+
302.28651	172	
302.98123	106	
306.22988	76	
307.12972	294	
308.15529	112	
308.90450	114	
309.12691	116	
311.69419	130	
312.16676	960	1+
314.21861	312	1+
314.28188	80	
316.15576	122	
317.13700	156	
320.18615	192	
321.14002	82	
322.18913	114	
322.22163	78	
324.14442	614	1+
326.15819	508	1+
330.16248	76	
335.90391	76	
336.14181	140	
338.14886	96	
340.91750	90	
341.01354	82	
342.15527	166	
343.20146	80	
344.16978	82	
344.28624	78	
345.04663	134	
348.17542	264	1+
349.14532	80	
350.13776	98	
351.20368	130	
352.13483	132	
352.25545	96	
353.17187	80	
354.19096	536	1+
355.21796	96	
359.20900	482	1+
360.21568	312	1+
363.15588	92	
363.21190	104	
364.25865	76	
367.15498	110	
369.20904	150	
371.17982	212	
372.18053	422	1+
377.20545	214	
378.23952	126	
386.23454	822	1+
390.21556	136	
391.23784	90	
394.23483	494	1+
396.20694	488	1+
397.56238	74	
401.31217	92	
405.21725	102	
411.62406	100	
413.23314	1466	1+
414.29455	154	
417.21106	74	
421.21320	94	
422.22010	558	1+
423.22270	318	1+
429.08946	136	
431.26350	122	
432.23105	146	
435.22032	328	
436.23301	142	
437.18768	78	
438.21456	76	
445.04226	100	
446.28326	76	
447.22198	98	
452.25174	648	
461.24777	92	
463.22155	148	
464.26401	76	
476.28951	76	
478.27033	112	
481.24115	142	
489.26165	90	
493.73904	90	
498.24434	112	
506.26423	310	
507.28471	676	1+
508.24907	422	1+
509.25466	274	1+
523.29302	6036	1+
524.37652	140	
531.37620	98	
538.84956	168	
551.28868	2572	1+
551.36658	154	
552.42328	112	
563.22664	142	
699.87067	92	
704.79291	290	1+
705.80519	190	1+
END IONS

###FS:    #m/z: 363.19742 #charge 2+
###MS: 2618
###MSMS: 2619
BEGIN IONS
TITLE=Cmpd 71, +MS2(363.1974), 23.0eV, 22.7min #2619
RTINSECONDS=1363.39
SCANS=2618-2619
PEPMASS=363.19742	395430
CHARGE=2+
197.09092	86	
197.16003	134	
200.17706	146	
201.10759	74	
205.08129	104	
205.11062	78	
206.08579	92	
207.09030	148	
207.15848	88	
208.09408	96	
208.30458	76	
209.10403	244	
209.14416	420	
209.18140	138	
210.10287	544	
210.74582	84	
210.89158	72	
211.12107	4056	1+
212.06265	82	
212.19975	120	
214.09769	88	
214.13133	396	
214.23624	72	
216.40131	92	
217.09066	130	
221.09907	134	
221.20325	102	
222.10626	8748	1+
222.18566	76	
222.23738	78	
222.61185	106	
223.24673	120	
224.17865	142	
225.13541	464	1+
225.18199	72	
226.63872	232	
227.15511	122	
228.14874	3220	1+
228.23758	82	
232.62991	100	
234.10675	1580	1+
234.17042	88	
234.94758	100	
234.99587	80	
236.08389	106	
236.11779	152	
237.10201	76	
237.14208	150	
239.64392	166	
240.18907	72	
241.15337	122	
243.14197	154	
245.17757	462	
246.17939	272	
247.11727	122	
247.17734	144	
250.13588	240	1+
255.33973	116	
256.14169	160	
257.17346	192	1+
261.11444	274	
262.10406	218	
262.70991	108	
263.10958	172	
264.13372	106	
267.11221	80	
267.16256	508	1+
268.14065	232	1+
269.20224	140	
272.15733	76	
278.13420	134	
279.12490	946	1+
280.92275	104	
282.88735	88	
285.17406	138	
286.12688	106	
286.18004	120	
286.89427	92	
289.11356	108	
289.19045	104	
294.09673	76	
295.15214	78	
296.15618	1238	1+
299.23982	92	
300.99445	94	
302.19467	2954	1+
302.78309	80	
303.27645	134	
304.11565	84	
304.17301	74	
306.12861	112	
306.89159	96	
307.12040	132	
308.12931	90	
312.17484	402	
314.21234	130	
315.16807	70	
316.18801	84	
319.92714	108	
320.14169	114	
321.46964	102	
321.90709	92	
322.16714	92	
323.15738	134	
324.14755	834	1+
324.21058	106	
326.16651	310	
326.22367	116	
327.16784	160	
328.17564	108	
334.12800	128	
342.16732	164	
342.20378	102	
343.19412	104	
344.18796	90	
347.17227	80	
348.17051	144	
352.17537	90	
354.21703	184	
354.37754	102	
355.17839	86	
356.21751	100	
361.20843	158	
362.21078	82	
363.18973	70	
366.15986	90	
368.15312	78	
371.18579	360	1+
374.21407	100	
377.28780	74	
378.23057	92	
380.20263	72	
380.87605	96	
386.22966	640	1+
387.18115	100	
390.21141	214	
393.21989	414	1+
393.26212	100	
394.22999	276	1+
397.20419	256	
405.22088	76	
406.18195	98	
410.24096	84	
413.24453	194	
413.35267	76	
414.23379	194	
415.23233	324	1+
418.19426	288	1+
422.21923	284	1+
432.23911	106	
433.23360	118	
435.23335	176	
436.22671	116	
443.65393	122	
445.20621	80	
446.18426	86	
453.25925	134	
453.51988	154	
464.20942	170	
481.23780	84	
481.34229	92	
492.24609	88	
505.26558	472	1+
506.27180	382	1+
506.29868	102	
510.26920	94	
517.25808	70	
523.29688	2550	1+
551.28668	2200	1+
551.81133	82	
579.27767	76	
595.31512	78	
620.31496	84	
637.32264	74	
END IONS

###FS:    #m/z: 305.17291 #charge 2+
###MS: 2634
###MSMS: 2635
BEGIN IONS
TITLE=Cmpd 72, +MS2(305.1729), 23.0eV, 22.9min #2635
RTINSECONDS=1371.53
SCANS=2634-2635
PEPMASS=305.17291	106356
CHARGE=2+
194.90213	84	
217.10546	106	
221.14537	92	
225.17720	1394	1+
228.19399	82	
229.15371	80	
232.09832	48	
233.12764	74	
233.17986	268	
234.15807	96	
235.18402	40	
236.34532	38	
236.49293	30	
242.20092	826	
242.25198	146	
242.30866	88	
243.11646	66	
243.25017	132	
244.09729	238	
244.13602	160	
244.80483	42	
245.08500	62	
245.12031	90	
246.12471	96	
252.19760	46	
253.16183	66	
254.15808	102	
258.12883	90	
261.12725	130	
261.16092	100	
261.21331	80	
262.13874	54	
263.91589	88	
267.21628	58	
269.92592	88	
270.19273	102	
270.24151	48	
270.92878	106	
271.17979	224	
271.23488	92	
272.15680	90	
275.15385	182	
277.68613	84	
286.12781	94	
288.20135	274	
298.18076	48	
300.13388	100	
300.85380	76	
302.15873	120	
303.02167	58	
303.14886	1100	1+
303.23586	90	
309.18317	40	
310.22979	174	
313.17504	70	
320.17641	370	1+
320.76323	28	
323.05251	80	
326.27436	74	
327.24981	266	1+
328.19324	92	
330.21111	218	1+
332.27060	60	
334.20638	86	
337.19532	54	
337.23687	54	
337.41044	76	
338.26644	98	
339.19793	66	
342.15037	104	
345.22604	90	
345.26033	56	
346.28571	82	
347.51396	70	
348.15988	42	
349.19711	324	
350.19685	216	
354.21443	80	
360.16996	94	
361.16242	80	
371.20090	100	
372.22694	332	
372.30650	80	
377.19227	554	1+
378.26830	70	
384.78690	36	
389.07963	34	
389.25056	520	1+
389.41070	48	
389.51449	32	
390.02918	62	
391.27520	146	
393.06273	42	
394.22321	54	
405.26155	384	
428.84495	64	
432.50506	46	
445.25351	48	
451.26355	74	
463.30118	60	
474.24052	86	
490.32578	96	
507.31019	80	
552.31003	64	
552.39341	70	
END IONS

###FS:    #m/z: 363.19738 #charge 2+
###MS: 2634
###MSMS: 2636
BEGIN IONS
TITLE=Cmpd 73, +MS2(363.1974), 23.0eV, 22.9min #2636
RTINSECONDS=1371.59
SCANS=2634,2636
PEPMASS=363.19738	392618
CHARGE=2+
183.59281	70	
183.69371	114	
203.63959	128	
204.13132	112	
205.08746	290	1+
209.10168	122	
209.16678	92	
210.10699	336	
210.17101	80	
211.12367	3818	1+
211.23045	82	
214.13148	218	
215.03712	136	
215.12102	92	
218.05551	138	
220.08679	304	1+
222.10749	6206	1+
222.21552	70	
222.26468	78	
225.14465	230	
226.09908	74	
226.12734	154	
226.63430	174	1+
227.14347	90	
228.14897	2410	1+
228.25521	194	
229.11366	76	
232.11807	90	
232.63756	126	
233.09799	110	
234.10611	836	1+
234.16926	72	
234.95456	106	
235.16749	98	
237.13800	452	1+
240.09830	80	
241.14886	92	
241.65909	92	
242.13349	112	
243.14296	84	
245.17618	312	
245.24008	86	
245.63550	102	
246.10527	102	
246.15247	214	
247.11703	100	
247.98782	86	
249.14406	134	
250.11707	154	
251.12888	478	1+
251.16525	198	
252.15709	104	
253.13755	132	
254.13501	118	
260.11240	72	
261.13690	146	
262.20018	82	
263.10584	202	
264.14182	164	
265.12118	76	
267.10762	80	
267.16016	280	
268.00108	116	
268.14495	178	
269.18633	136	
270.14148	110	
272.94349	88	
273.09864	76	
273.14641	98	
278.15950	108	
279.05578	90	
279.12303	1288	1+
281.19016	88	
282.12061	92	
285.17136	250	
286.20538	80	
287.09086	104	
291.13734	76	
296.15403	686	1+
296.19656	148	
296.23877	102	
297.21737	94	
298.16289	260	
298.22158	80	
299.16510	190	
302.13038	98	
302.19430	1324	1+
302.26886	160	
303.15137	122	
306.11813	320	1+
312.16670	240	
314.19128	186	
315.34016	82	
317.15383	98	
320.18233	142	
322.15618	104	
323.17974	94	
324.15089	342	1+
326.17569	102	
327.15806	102	
327.28094	74	
334.88456	70	
342.19263	100	
343.17052	122	
344.15885	90	
345.25144	96	
349.20914	100	
350.13785	110	
351.39765	116	
354.18738	222	
355.18769	92	
356.42534	76	
360.22935	160	
363.95245	104	
364.17184	96	
366.13938	128	
366.17883	108	
368.22153	106	
371.20747	82	
372.19969	106	
372.29995	70	
373.18745	102	
375.19969	80	
378.22790	400	1+
380.87679	132	
381.12310	74	
386.23296	422	
387.24364	198	
391.24727	128	
391.71457	96	
393.20558	88	
394.23187	194	
395.22579	84	
395.28803	80	
414.23646	572	1+
415.08246	80	
415.31408	80	
419.19718	156	
422.22648	82	
423.22892	98	
427.19783	84	
428.18126	78	
432.24331	82	
433.24437	74	
435.22322	94	
436.22173	112	
437.23125	76	
447.21523	112	
452.24723	168	
453.27269	86	
458.20020	76	
458.25073	108	
461.21321	80	
463.22768	132	
464.21933	76	
465.24735	70	
472.21274	84	
480.24305	84	
507.30098	92	
507.37786	120	
508.23945	158	
508.42280	80	
509.23825	112	
523.29151	1792	1+
551.28179	800	1+
551.45842	78	
612.04395	72	
637.31803	84	
END IONS

###FS:    #m/z: 363.19748 #charge 2+
###MS: 2646
###MSMS: 2647
BEGIN IONS
TITLE=Cmpd 74, +MS2(363.1975), 23.0eV, 23.0min #2647
RTINSECONDS=1377.06
SCANS=2646-2647
PEPMASS=363.19748	396172
CHARGE=2+
195.16427	70	
196.09554	76	
199.46751	98	
201.11831	84	
205.08147	110	
205.70628	78	
206.07059	110	
206.12760	64	
207.09404	196	
207.12421	146	
208.09259	128	
208.11879	168	
209.09901	94	
209.14553	162	
209.19687	132	
210.10389	424	
211.12267	2536	1+
213.10437	94	
213.16144	102	
214.13446	282	
217.14033	76	
220.08475	396	
220.11914	92	
222.10611	6948	1+
222.18861	112	
222.27042	80	
222.30664	82	
222.63809	86	
225.13494	568	
226.11965	236	
226.63700	104	
227.18768	116	
228.14867	1842	1+
229.40082	106	
230.13259	74	
232.12217	100	
234.10857	892	1+
235.06178	136	
235.18940	136	
236.48348	170	
237.13525	408	1+
239.11587	82	
239.19615	74	
240.65269	110	
242.16675	102	
243.14438	74	
245.16895	626	1+
247.11198	88	
247.13322	108	
248.15202	90	
249.12090	72	
250.12853	242	
251.14511	176	
253.07846	108	
253.14122	112	
253.63058	110	
254.10351	116	
255.12253	64	
257.19108	62	
260.15085	100	
261.12726	146	
262.92742	90	
263.12704	360	1+
265.24415	86	
267.16090	332	
268.15351	344	
270.10387	62	
272.13163	82	
276.11359	60	
277.10904	68	
279.12484	568	1+
279.21681	96	
281.12550	62	
282.17323	114	
284.14330	100	
285.17150	294	1+
289.12294	154	
289.16326	74	
290.89888	66	
291.19493	70	
292.19960	70	
296.15206	686	1+
297.18435	94	
298.16722	330	1+
302.19411	1442	1+
303.15720	150	
307.11540	114	
307.16308	84	
308.12538	106	
312.16442	268	
312.21395	88	
314.19527	216	
318.13418	120	
320.17976	84	
321.14885	68	
323.18457	86	
324.08821	68	
324.14204	330	
324.20041	62	
325.14666	212	
325.19999	120	
326.15775	118	
326.19543	72	
327.19906	108	
332.18382	82	
342.16552	64	
343.14763	80	
343.22941	84	
344.93383	108	
348.18007	206	
349.18238	96	
352.20008	62	
353.18251	320	1+
354.18948	206	1+
358.16853	88	
361.25769	102	
363.24040	72	
363.48704	106	
366.17005	94	
367.15501	68	
369.21671	86	
371.18939	90	
372.21403	102	
373.18157	86	
377.20629	82	
378.24597	86	
379.22937	104	
379.93959	108	
380.16615	154	
386.22705	252	
387.23169	158	
389.23580	94	
393.21259	80	
396.20958	202	1+
405.21232	84	
413.23841	172	
414.22690	618	1+
414.30457	66	
421.19337	64	
422.23358	236	
432.23791	70	
433.27054	86	
435.22629	104	
436.25863	70	
437.19901	92	
437.35693	68	
438.23342	74	
452.26059	70	
453.24715	136	
453.41428	92	
455.43326	196	1+
463.26833	70	
473.42435	74	
491.20987	64	
491.27226	66	
492.41581	74	
498.24693	98	
506.26532	154	
508.25506	144	
509.23975	246	
516.38177	64	
523.19089	358	1+
523.29306	1832	1+
523.36016	70	
534.25656	82	
534.40164	84	
551.28301	832	1+
551.49396	66	
637.32508	108	
654.36347	76	
END IONS

###FS:    #m/z: 363.19709 #charge 2+
###MS: 2650
###MSMS: 2651
BEGIN IONS
TITLE=Cmpd 75, +MS2(363.1971), 23.0eV, 23.0min #2651
RTINSECONDS=1378.77
SCANS=2650-2651
PEPMASS=363.19709	378862
CHARGE=2+
186.95325	118	
195.09039	124	
198.58185	74	
203.58775	88	
205.08440	80	
205.12169	112	
206.31243	96	
207.08959	638	1+
207.11228	80	
208.09740	416	1+
209.14063	354	
209.31805	82	
210.10328	282	
210.14684	236	
210.20383	136	
211.12333	3314	1+
211.23195	308	1+
214.19212	160	1+
214.75996	74	
215.25273	108	
217.64447	90	
218.13964	108	
220.08822	230	
221.09043	152	
221.88576	76	
221.99816	78	
222.10616	8450	1+
222.24379	92	
222.40240	84	
223.21172	86	
224.39570	98	
226.16902	112	
226.64594	92	
227.01653	86	
227.16407	90	
228.14918	2944	1+
228.20957	168	
229.11034	120	
231.13029	142	
233.09811	98	
233.38465	106	
234.10727	1358	1+
235.02656	100	
236.13068	622	1+
237.21006	110	
239.65622	96	
242.14350	102	
243.16641	198	
244.63040	228	
245.17397	878	1+
247.12990	132	
250.12872	766	1+
253.63054	108	
255.18287	82	
256.18000	104	
257.13073	122	
261.09025	76	
261.12960	98	
262.10572	112	
265.14730	98	
266.98002	82	
267.15759	600	1+
268.18863	180	
269.16895	84	
272.10611	118	
275.14114	80	
276.14735	208	
276.64602	200	
277.10475	84	
279.12605	788	1+
280.98801	76	
284.13543	120	
285.16823	196	
290.18248	120	
296.15297	1198	1+
297.24006	82	
298.16699	712	1+
301.14636	106	
302.19500	2550	1+
302.29942	194	
303.15089	218	
304.16464	106	
306.11990	478	1+
306.14841	100	
307.11800	342	1+
307.17263	76	
308.15555	140	
309.12652	84	
310.94842	76	
312.17588	126	
313.17509	122	
314.19018	82	
316.16672	88	
317.14677	86	
318.98348	82	
322.15190	116	
324.14727	610	1+
326.19736	224	1+
327.24281	82	
328.15649	112	
338.17658	184	
339.88548	78	
342.16230	378	1+
343.19802	156	
344.92453	74	
346.94620	76	
352.13510	86	
352.17253	168	
353.18777	508	1+
355.15813	108	
355.94010	84	
360.21437	84	
361.20095	138	
362.87015	82	
363.01960	82	
363.18039	78	
365.27462	84	
366.38085	78	
369.20182	160	
370.65092	166	
372.18851	86	
373.23783	78	
377.19771	150	
378.23436	210	
379.18686	162	
380.19549	132	
380.23166	82	
386.23256	582	1+
386.38089	106	
387.18589	78	
387.42878	76	
387.86976	144	
391.24994	84	
393.26566	80	
394.23314	120	
397.19790	226	
399.20361	102	
404.17246	90	
413.25007	148	
414.22266	276	
414.28403	80	
415.22978	230	
416.24139	128	
419.23605	86	
422.21907	276	1+
426.22671	96	
432.24885	106	
434.24931	78	
435.22869	364	1+
438.47918	94	
452.19955	82	
452.24166	166	
452.31628	80	
452.47919	86	
453.25857	78	
455.48636	204	1+
461.19516	76	
463.22652	160	
464.21902	144	
465.53287	82	
481.20480	86	
481.33616	94	
486.56388	98	
491.20502	122	
491.26744	102	
492.24701	90	
492.87514	104	
495.36304	96	
506.27880	398	1+
507.28366	284	1+
509.21642	84	
517.27666	88	
523.29072	2920	1+
523.40373	74	
523.49622	82	
524.38664	92	
533.28025	88	
534.26788	76	
551.28383	1632	1+
553.32932	122	
END IONS

###FS:    #m/z: 363.19769 #charge 2+
###MS: 2659
###MSMS: 2660
BEGIN IONS
TITLE=Cmpd 76, +MS2(363.1977), 23.0eV, 23.1min #2660
RTINSECONDS=1383.14
SCANS=2659-2660
PEPMASS=363.19769	375084
CHARGE=2+
187.09043	94	
197.92827	92	
200.10695	88	
201.11114	96	
205.07424	74	
206.12411	100	
207.08758	200	
208.07852	98	
208.11589	88	
209.15199	184	
209.18970	94	
209.21908	96	
210.10520	256	
210.14430	194	
210.25499	80	
211.12313	3578	1+
211.23714	184	
212.15471	522	1+
212.20324	94	
214.13553	206	
214.22177	84	
215.14244	144	
216.13902	78	
218.11679	84	
220.09490	104	
221.14914	82	
222.10593	8428	1+
222.18880	310	
222.28451	148	
224.15196	188	
224.19330	98	
225.30408	108	
226.53972	70	
228.14839	4190	1+
228.24872	110	
228.27957	106	
228.30613	124	
229.11065	102	
230.11288	118	
231.25863	86	
233.09501	78	
234.10876	1346	1+
235.16611	100	
236.14017	296	1+
242.12203	96	
242.19803	138	
243.14656	256	
243.18831	130	
245.17468	858	1+
246.15641	234	
249.18476	94	
250.12331	182	
250.16635	82	
250.94840	136	
251.13159	196	
252.13791	164	
254.65540	106	
257.18880	138	
257.23524	118	
258.18773	96	
259.42688	88	
260.12284	90	
261.13118	92	
261.68918	72	
262.10120	182	
263.09830	192	
263.13089	108	
263.18687	90	
264.89434	86	
266.13628	78	
267.16926	228	
268.14092	80	
274.13304	130	
275.11607	88	
277.14525	120	
279.12664	1114	1+
282.16852	118	
283.15681	102	
284.21024	96	
285.16961	84	
286.20650	70	
289.11849	98	
291.14881	84	
292.14781	126	
296.15318	624	1+
296.19184	230	1+
298.16605	378	
301.16363	76	
301.44421	134	1+
302.14357	126	
302.19520	2144	1+
303.15920	166	
304.14333	110	
306.12998	526	1+
307.20949	106	
309.15405	96	
312.17221	180	
313.17906	126	
314.18947	300	1+
314.22583	150	
316.88134	74	
320.17935	140	
320.21744	96	
323.16613	74	
324.14553	636	1+
326.15997	304	1+
327.24928	106	
329.16000	70	
333.17937	78	
334.17180	102	
334.24850	86	
335.18607	84	
342.15688	356	1+
343.18400	288	1+
344.93393	112	
348.17691	118	
350.12559	148	
352.17285	126	
352.97878	88	
353.14248	76	
354.18857	142	
354.24872	170	
357.83502	90	
364.20793	84	
366.18558	88	
368.17684	112	
369.20313	234	
370.23638	112	
371.19495	624	1+
372.20693	386	1+
376.21749	98	
377.21190	86	
378.23661	186	
380.87367	136	
380.94347	110	
386.23023	788	1+
386.28674	160	
390.66579	82	
393.20815	148	
394.21006	132	
394.26160	72	
396.19994	628	1+
397.19866	438	1+
405.23392	90	
410.22643	124	
411.21312	94	
413.25480	174	
414.22515	536	
415.22519	276	
421.20427	112	
421.28520	108	
422.22143	138	
422.27742	74	
431.25557	100	
435.22623	370	1+
443.25499	74	
449.25514	404	1+
451.24320	346	1+
452.25577	262	
453.26637	110	
457.19436	70	
463.22804	126	
464.23472	102	
471.20448	122	
478.29220	74	
481.23537	118	
481.28997	72	
488.25090	88	
491.26055	74	
505.28616	384	1+
506.27244	792	1+
508.23805	134	
509.24229	196	
516.24287	74	
523.29425	2844	1+
551.28613	1398	1+
551.37355	116	
562.85273	70	
564.04975	82	
616.39019	94	
END IONS

###FS:    #m/z: 363.19759 #charge 2+
###MS: 2662
###MSMS: 2663
BEGIN IONS
TITLE=Cmpd 77, +MS2(363.1976), 23.0eV, 23.1min #2663
RTINSECONDS=1384.31
SCANS=2662-2663
PEPMASS=363.19759	390056
CHARGE=2+
205.07780	90	
207.09704	90	
208.08513	136	
208.13073	340	1+
209.09467	74	
209.16308	82	
210.10104	356	
210.20122	86	
211.12195	2326	1+
211.20281	90	
212.15086	194	1+
214.14663	220	
214.25818	144	
219.12281	136	
219.70144	80	
220.08939	166	
222.05186	120	
222.10633	3636	1+
222.19365	134	
222.23736	82	
223.18444	110	
223.21072	148	
225.13811	196	
226.08014	124	
227.15091	108	
227.20358	78	
228.14889	1824	1+
228.21253	104	
228.92304	100	
229.11574	94	
230.11385	116	
232.13739	60	
234.10738	946	1+
234.22252	88	
234.97021	126	
236.11618	182	
237.20643	94	
238.12135	102	
239.14274	60	
241.17728	94	
242.12687	92	
243.16328	84	
244.15223	108	
245.17025	98	
245.27664	144	
245.32722	80	
246.05613	120	
246.10073	96	
246.14290	102	
246.17704	162	
247.12135	150	
249.13506	110	
250.13778	88	
251.13368	316	
251.17743	104	
252.15686	88	
253.14745	128	
254.14492	102	
256.16800	74	
257.19310	114	
261.11072	134	1+
263.12987	174	
266.12278	96	
267.15373	132	
268.14096	78	
273.11603	110	
275.16751	86	
279.12163	642	
279.15672	302	1+
281.14280	84	
282.13272	82	
284.14163	110	
285.16247	228	
286.13426	106	
287.19728	86	
290.00821	118	
290.88348	114	
291.31013	98	
292.15880	104	
296.15070	758	1+
296.23560	62	
300.20738	84	
300.94587	72	
302.19370	1066	1+
302.25849	76	
302.30849	72	
304.18747	114	
305.15164	68	
306.16975	70	
307.11835	240	
308.91325	80	
312.17379	302	
312.70146	124	
320.18433	82	
320.94157	112	
324.14824	224	
324.41870	70	
325.17044	142	
326.19038	210	
327.15892	82	
327.23816	58	
330.19122	76	
334.15481	60	
334.21702	124	
335.15767	74	
341.15572	88	
344.17526	110	
348.17345	118	
350.65962	94	
354.20250	174	
355.18165	58	
360.24472	76	
361.18004	70	
361.21539	86	
364.19238	100	
366.16986	72	
367.14931	82	
370.88387	64	
371.17268	68	
372.18876	150	
373.19847	106	
376.22187	86	
378.23960	160	
379.17710	78	
379.27026	88	
381.19443	90	
382.06726	66	
386.23857	92	
387.25754	70	
390.19929	112	
393.21288	70	
394.26050	98	
395.28337	58	
397.17525	128	
398.20238	102	
398.34334	58	
404.21098	216	1+
413.25149	92	
413.30243	74	
414.22257	424	1+
422.22471	68	
423.23882	62	
432.24264	104	
435.22748	94	
436.21917	120	
448.15619	102	
452.28543	124	
453.24537	94	
467.20384	64	
472.26505	94	
481.30033	96	
489.25519	70	
490.26598	92	
493.31284	76	
498.28825	110	
506.27053	166	
507.28981	128	
508.23965	210	1+
510.36565	70	
523.29469	2026	1+
551.28890	356	
551.49690	66	
552.28464	272	
597.33153	198	1+
637.33773	66	
647.36710	126	1+
END IONS

###FS:    #m/z: 363.19743 #charge 2+
###MS: 2672
###MSMS: 2673
BEGIN IONS
TITLE=Cmpd 78, +MS2(363.1974), 23.0eV, 23.2min #2673
RTINSECONDS=1389.27
SCANS=2672-2673
PEPMASS=363.19743	384008
CHARGE=2+
191.32772	158	
196.11496	106	
206.08907	82	
207.09322	896	1+
209.14360	372	
210.10954	372	
210.16687	84	
211.12251	3572	1+
211.27316	100	
211.32137	90	
212.15005	308	
214.21024	84	
214.24826	112	
215.05958	76	
215.13241	78	
218.05750	74	
219.15313	112	
220.03767	82	
220.08944	160	
222.10621	8598	1+
222.17457	328	
222.28154	94	
223.16449	208	
225.13345	812	1+
225.22084	78	
225.90646	118	
227.13742	190	
228.14895	3292	1+
228.44462	110	
231.15652	164	
232.13212	190	
233.10289	74	
234.10499	1854	1+
234.22264	116	
235.16385	108	
237.14546	126	
239.16760	76	
240.14393	212	
241.16011	172	
243.14838	222	
244.15544	90	
245.17732	340	
246.11032	192	1+
246.15443	138	
247.16177	74	
249.14252	84	
250.15118	76	
251.14134	156	
252.14647	168	
253.14568	96	
253.63484	144	
255.15604	72	
257.90075	86	
258.17252	94	
262.09810	94	
264.14045	308	1+
268.15061	406	1+
276.10963	74	
276.14290	180	
278.13584	124	
279.12582	932	1+
281.13799	216	
285.17341	80	
286.19081	128	
288.92297	102	
290.18243	80	
291.14536	130	
294.10945	110	
294.15036	104	
296.15453	1676	1+
299.23925	90	
300.19827	78	
301.00401	80	
302.00118	80	
302.19579	1892	1+
302.61943	84	
304.96344	76	
306.13410	102	
307.11646	142	
308.11729	108	
308.93938	218	
312.16938	532	1+
314.20280	82	
315.20303	198	
316.96417	98	
319.12808	76	
320.18025	90	
322.08612	82	
322.13823	80	
324.15072	832	1+
324.22485	100	
325.27047	86	
326.22678	84	
327.19092	80	
328.18522	72	
331.21716	74	
338.14142	98	
338.93352	96	
339.15435	108	
340.90894	110	
343.20044	132	
344.96324	98	
345.20798	72	
348.16042	76	
348.21208	156	
350.20164	88	
352.18052	84	
352.31300	74	
353.20049	126	
354.19578	282	
360.15892	108	
361.21080	100	
361.43642	74	
363.17264	118	
364.13465	80	
369.22507	104	
371.18144	364	1+
371.29273	92	
377.18026	102	
378.18196	266	1+
378.23965	230	
379.22859	114	
380.87690	72	
383.90190	140	
386.22700	634	1+
386.32260	74	
387.27886	78	
388.23189	86	
390.22767	114	
394.24046	126	
395.22725	94	
396.21148	144	
397.19702	82	
397.26469	120	
398.25882	76	
413.22978	126	
414.22664	994	1+
414.33932	72	
418.20887	130	
419.18552	72	
420.23331	92	
422.23804	88	
423.22422	90	
433.24883	80	
435.23018	392	1+
446.17241	76	
448.24956	90	
452.25510	100	
452.31791	94	
453.60385	72	
462.23731	166	1+
465.26831	148	
466.49555	114	
481.23940	72	
490.30217	72	
491.20621	92	
498.22504	102	
498.27676	74	
506.26372	204	
506.32174	96	
507.30349	370	1+
508.23977	118	
508.30905	238	1+
509.25257	98	
523.29002	2886	1+
523.47065	74	
524.52959	100	
525.23784	78	
527.52778	78	
533.29911	332	1+
534.26411	200	1+
551.28656	1176	1+
551.40460	78	
571.08122	110	
650.34296	228	1+
667.75535	100	
667.96218	76	
END IONS

###FS:    #m/z: 363.19715 #charge 2+
###MS: 2689
###MSMS: 2690
BEGIN IONS
TITLE=Cmpd 79, +MS2(363.1972), 23.0eV, 23.3min #2690
RTINSECONDS=1397.95
SCANS=2689-2690
PEPMASS=363.19715	380052
CHARGE=2+
181.03400	90	
195.59938	132	
197.62562	88	
198.97062	102	
205.08546	84	
206.08983	78	
206.11602	92	
207.09505	146	
207.15496	86	
208.09286	96	
209.14260	332	
209.16897	132	
209.25780	92	
210.13794	232	
211.12390	3462	1+
211.18784	130	
214.51985	72	
214.92103	108	
215.14113	172	
215.92425	80	
216.12727	88	
216.18131	78	
220.08694	74	
220.11323	88	
220.70253	70	
221.10600	220	
222.10871	5596	1+
222.18435	188	
222.27889	102	
222.38874	92	
224.20017	68	
224.23626	134	
225.13902	290	
225.19309	92	
226.15911	116	
227.15988	94	
228.14700	2862	1+
228.23477	160	
228.47990	106	
229.11575	110	
231.16195	90	
231.19416	120	
232.12608	250	1+
232.92698	136	
233.09454	88	
233.58428	156	
234.10394	2326	1+
236.12231	668	1+
240.17534	74	
242.12434	106	
242.19972	102	
243.16043	86	
244.08750	68	
244.15370	70	
244.54168	76	
245.18148	240	
245.65586	80	
246.15360	170	
247.15244	152	
247.66982	82	
249.13346	100	
250.12387	370	1+
257.16892	134	
262.10293	74	
263.10116	156	
266.13058	76	
267.15601	158	
268.15841	112	
271.12404	104	
273.00692	84	
279.07726	76	
279.12345	590	1+
280.19236	92	
283.16234	70	
285.16852	110	
285.21600	98	
286.19261	100	
289.13270	70	
291.14403	72	
292.12615	98	
295.54432	110	
296.15342	544	
297.06302	112	
297.16155	378	
297.20254	84	
297.24323	108	
298.16772	354	
299.23472	76	
302.19668	2280	1+
302.24660	264	1+
302.98891	88	
306.13817	76	
307.11661	172	
307.31856	184	
308.13890	72	
308.90491	72	
309.16776	80	
312.17951	74	
312.20570	90	
313.14266	70	
315.18208	78	
323.15190	108	
324.14257	478	1+
326.15824	232	
335.88030	116	
336.92462	76	
339.19006	74	
341.16606	88	
342.15992	112	
342.89439	142	
343.19161	118	
345.17787	92	
345.21720	74	
351.19131	70	
353.17635	84	
354.18574	110	
362.14112	88	
362.95637	126	
368.22269	74	
371.17982	356	1+
372.22420	124	
373.25474	102	
377.21787	146	
378.18634	82	
379.24300	78	
380.16962	94	
380.88302	104	
387.31076	86	
390.19448	88	
391.21225	104	
394.27512	94	
396.21516	116	
397.20161	86	
398.19983	244	
404.17302	84	
413.23219	802	1+
414.22788	458	1+
416.21994	92	
417.25432	82	
422.25123	72	
423.23428	86	
431.23361	102	
432.23094	198	
433.25025	74	
435.22260	402	1+
452.24411	70	
462.22391	94	
464.20735	104	
471.82611	70	
476.17518	120	
480.24918	108	
489.20488	112	
489.25328	122	
490.23618	72	
497.66207	92	
499.25561	74	
499.31553	72	
505.30188	288	1+
506.25653	196	
507.24878	426	1+
508.24454	292	1+
510.26246	170	1+
523.28865	2512	1+
524.88901	88	
535.26938	88	
536.25033	68	
551.28656	1288	1+
560.96014	172	
596.33196	90	
620.30285	108	
726.34149	110	
END IONS

###FS:    #m/z: 363.19708 #charge 2+
###MS: 2737
###MSMS: 2738
BEGIN IONS
TITLE=Cmpd 80, +MS2(363.1971), 23.0eV, 23.7min #2738
RTINSECONDS=1423.08
SCANS=2737-2738
PEPMASS=363.19708	326012
CHARGE=2+
196.12873	108	
196.78500	92	
198.14671	144	
200.59653	118	
205.09934	86	
206.08539	184	
206.58804	170	
207.09975	82	
207.12470	160	
208.10036	164	
209.08946	90	
209.15538	378	1+
210.10706	358	
210.20075	72	
211.12395	3938	1+
211.31317	78	
213.99002	72	
214.13748	378	
220.13351	114	
221.10336	196	
221.86435	72	
222.10676	7848	1+
222.18157	330	
222.28981	118	
222.53694	72	
222.64481	96	
225.13885	680	
226.62644	146	
228.14891	3498	1+
228.46360	74	
232.94659	100	
234.10629	1578	1+
234.15253	148	
234.95363	108	
235.13724	130	
236.12574	620	1+
236.17159	78	
237.16884	222	
239.11761	134	
239.64620	104	
239.70325	110	
240.17584	160	
241.15458	80	
242.19050	94	
243.15508	98	
245.17897	678	1+
246.15642	342	1+
247.11893	150	
250.95243	92	
251.12647	436	
252.15448	106	
252.18240	104	
253.17140	120	
255.05924	128	
256.14600	80	
257.18519	86	
262.10619	252	
262.73185	228	
263.65161	128	
264.13260	84	
264.18600	106	
266.13066	104	
266.45195	128	
267.14413	634	1+
268.14157	360	1+
273.12896	88	
278.72950	74	
279.12665	352	
280.12061	174	
281.16595	142	
285.18900	102	
286.16516	76	
291.12211	102	
295.22341	116	
296.15040	786	1+
296.21068	178	
297.75133	74	
298.16990	290	
298.25368	88	
298.89856	82	
299.17571	126	
299.21113	108	
300.12512	270	1+
302.19492	3250	1+
302.53579	144	
304.28869	76	
306.13812	108	
308.11998	98	
308.15124	144	
309.87937	102	
312.16327	306	
313.16636	142	
314.19643	328	
316.12795	118	
316.90833	90	
318.91669	72	
319.15168	106	
320.18367	104	
320.98041	78	
324.14819	350	
325.15592	996	1+
325.67741	106	
326.15990	756	1+
326.85633	144	
329.85666	104	
330.18141	90	
330.38218	92	
333.19305	96	
333.84511	98	
335.13247	112	
335.20125	84	
336.17060	72	
337.88987	72	
340.17084	86	
341.17399	90	
342.15536	74	
343.23889	110	
344.87105	94	
347.23840	110	
348.18562	82	
354.19191	558	1+
359.14428	92	
359.19118	130	
360.20805	254	
361.22396	124	
362.21992	122	
365.13946	84	
366.17933	144	
372.19912	214	
373.21918	92	
376.22142	102	
377.20688	248	
378.24364	304	1+
379.18569	332	1+
383.23835	74	
386.23325	846	1+
386.34223	112	
388.24064	80	
390.22374	78	
394.23131	96	
394.31409	94	
397.20041	154	
398.20177	70	
413.22911	732	1+
414.22429	546	1+
414.26988	180	
421.19410	178	
422.21350	124	
423.21940	438	
433.21722	78	
435.21981	516	1+
436.25228	116	
442.64851	142	1+
444.27284	76	
446.22267	112	
452.25870	112	
453.26755	78	
462.24344	126	
463.20686	90	
463.25558	76	
481.27809	146	
489.23240	120	
491.22569	102	
492.23640	80	
492.38558	74	
496.61399	86	
498.29390	90	
506.24928	160	
506.26184	584	1+
507.29145	302	1+
508.25189	212	1+
508.29427	220	1+
508.35685	74	
523.22480	72	
523.29329	3772	1+
524.29619	2032	1+
534.26137	366	1+
551.28209	2046	1+
551.44779	88	
552.39318	132	
555.31302	238	1+
593.11651	130	1+
640.84093	132	
END IONS

###FS:    #m/z: 363.19677 #charge 2+
###MS: 2746
###MSMS: 2747
BEGIN IONS
TITLE=Cmpd 81, +MS2(363.1968), 23.0eV, 23.8min #2747
RTINSECONDS=1427.45
SCANS=2746-2747
PEPMASS=363.19677	330382
CHARGE=2+
150.07443	112	
165.65191	110	
179.45689	92	
195.11497	90	
197.61702	124	
206.08821	72	
207.08712	114	
208.08799	102	
209.13917	152	
210.10558	312	
210.13803	110	
211.01174	110	
211.12392	3394	1+
211.17946	156	
212.03235	68	
212.17787	140	
213.17627	68	
214.13281	644	1+
217.82473	80	
218.52375	76	
220.09187	76	
221.11354	84	
222.04413	72	
222.10635	6032	1+
222.22649	90	
223.15868	120	
223.26207	88	
223.40635	86	
225.13997	222	1+
227.12022	74	
228.03201	64	
228.14967	2224	1+
228.24076	98	
232.11456	70	
232.19864	76	
232.62168	148	
233.10204	80	
234.10792	1396	1+
234.19911	92	
234.23793	80	
234.94709	90	
237.13297	210	
237.95817	80	
239.12012	88	
239.64616	106	
240.15579	98	
240.64488	146	
242.12961	86	
243.14273	104	
245.16847	1078	1+
247.12975	102	
248.94371	90	
250.12471	524	1+
251.12223	362	1+
251.16643	92	
254.13405	160	
254.16682	68	
256.14293	84	
257.17261	74	
257.20935	112	
258.10320	98	
260.11193	90	
261.11659	188	
262.09853	312	
262.76155	66	
263.12650	156	
265.14532	78	
267.15964	156	
268.15034	456	1+
271.18859	124	
275.20262	78	
276.14961	178	
276.64261	140	
279.12363	410	
279.17426	102	
280.14428	258	
283.89068	74	
284.13112	112	
284.18007	88	
285.16025	192	
286.18335	84	
290.17423	74	
291.03269	72	
291.17966	76	
292.14493	92	
294.19617	74	
296.15149	844	1+
298.16565	536	1+
301.13045	80	
301.17749	170	
302.02527	114	
302.19442	2526	1+
302.30832	218	
306.13396	86	
306.28534	76	
307.12547	162	
312.17523	244	
312.22683	120	
312.97135	110	
317.13797	136	
318.17206	84	
322.14550	160	
322.19359	72	
323.16586	90	
324.14785	254	
325.14177	126	
325.89384	86	
326.13724	170	
326.19911	74	
328.22620	80	
333.66905	110	
334.16589	134	
335.14377	118	
335.20950	80	
342.15434	66	
345.88047	82	
347.18520	68	
348.68408	76	
351.33838	86	
352.18384	276	1+
355.18882	130	
358.98500	88	
360.21428	306	1+
363.19571	78	
367.13875	64	
371.18882	112	
371.26397	86	
372.20817	94	
374.20252	72	
377.21203	86	
378.23723	110	
379.24447	180	
386.23237	264	
386.31195	94	
387.23905	212	
393.26131	106	
394.23338	66	
395.22208	86	
396.26141	94	
397.21259	110	
398.23025	74	
402.19548	68	
405.20624	312	1+
413.23422	216	
414.23332	306	
415.23280	190	
418.26196	72	
419.95454	138	
426.96954	100	
432.22285	92	
435.23106	82	
436.23036	96	
452.24718	418	1+
452.29527	88	
464.25323	94	
481.25513	74	
491.29462	144	
498.23817	64	
506.26325	236	1+
506.42379	66	
507.35382	208	1+
508.30256	98	
523.29668	2242	1+
524.35446	110	
534.24997	90	
534.37315	88	
551.28533	438	
552.29383	298	
552.36293	80	
553.93737	72	
607.31735	290	1+
608.32724	246	1+
END IONS

###FS:    #m/z: 363.19692 #charge 2+
###MS: 2752
###MSMS: 2753
BEGIN IONS
TITLE=Cmpd 82, +MS2(363.1969), 23.0eV, 23.8min #2753
RTINSECONDS=1430.22
SCANS=2752-2753
PEPMASS=363.19692	326880
CHARGE=2+
195.09789	80	
196.61166	78	
198.93065	110	
200.11646	90	
206.09623	102	
207.09544	108	
207.15151	92	
208.08854	82	
208.12354	102	
209.10788	172	
209.15111	216	
210.10443	402	
210.13272	302	
211.12142	3480	1+
211.17918	176	
211.26976	144	
212.20623	144	
212.23898	92	
214.13245	236	
214.64320	104	
214.93987	86	
217.53531	132	
220.10279	86	
221.09330	108	
222.10643	6532	1+
222.28090	80	
225.12396	234	
226.12077	166	
227.13330	104	
227.15920	128	
227.24656	102	
227.71321	100	
228.14890	3514	1+
230.11955	152	
231.12482	102	
234.10325	1680	1+
234.16526	78	
234.21448	88	
234.94683	100	
235.36616	80	
236.13612	86	
236.16405	90	
236.60702	110	
237.14811	340	1+
240.13991	390	1+
240.20843	120	
241.14469	308	1+
242.12453	86	
245.17733	518	
246.15770	210	
249.07171	98	
251.14215	232	
253.63920	114	
254.14939	136	
255.17674	82	
255.47848	88	
257.16533	294	1+
257.21906	136	
259.01944	102	
261.29885	82	
262.10072	154	
262.20014	106	
262.24099	152	
262.42493	104	
263.09391	86	
263.12390	84	
264.91582	96	
266.13017	92	
266.90585	104	
267.09928	132	
267.15309	806	1+
273.14690	104	
276.14473	96	
277.12726	120	
278.15332	172	
278.69096	176	
279.12663	898	1+
280.20102	82	
283.14411	108	
284.15073	172	
285.15683	162	
286.13648	166	
286.17004	82	
286.97600	80	
289.10882	90	
290.89958	76	
291.02374	76	
294.14620	190	
296.15143	776	1+
298.17325	368	1+
298.21144	104	
300.14370	90	
302.19369	2746	1+
303.15784	326	
306.13893	82	
306.17951	96	
307.12763	190	
308.14912	150	
309.15377	106	
312.17427	952	1+
313.23096	104	
314.96607	106	
316.14722	108	
317.13875	106	
319.23170	108	
321.15064	100	
321.20974	100	
322.12923	86	
323.16709	88	
323.21511	94	
324.14620	298	
325.14746	256	
326.16395	226	
330.16654	98	
330.20113	90	
334.13338	106	
336.14007	94	
336.92378	204	
340.91372	94	
342.15893	106	
343.20360	78	
344.15542	82	
345.86247	168	
346.93002	84	
354.19773	90	
355.35610	76	
360.22006	162	
361.21974	124	
363.01131	86	
363.91672	78	
368.22293	86	
369.19743	300	1+
369.25511	86	
371.17863	286	1+
371.22205	124	
372.21498	126	
376.18143	84	
378.22909	84	
379.19246	104	
379.24942	100	
386.24056	558	1+
390.20530	92	
394.22786	208	
397.21006	98	
398.89542	80	
399.22431	90	
407.10754	86	
413.24560	170	
414.22688	650	1+
416.27778	90	
418.19000	114	
423.22240	148	
429.24847	164	
432.23864	148	
435.22905	390	1+
439.19586	94	
452.25155	94	
463.24221	344	1+
465.26665	86	
475.73598	84	
490.28965	90	
499.25143	84	
500.23550	96	
506.27519	150	
507.25968	120	
507.30183	108	
508.24509	106	
509.25795	98	
523.29042	3656	1+
523.36176	324	1+
527.35812	92	
551.28419	1846	1+
552.36726	76	
END IONS

###FS:    #m/z: 363.19677 #charge 2+
###MS: 2760
###MSMS: 2761
BEGIN IONS
TITLE=Cmpd 83, +MS2(363.1968), 23.0eV, 23.9min #2761
RTINSECONDS=1434.11
SCANS=2760-2761
PEPMASS=363.19677	331740
CHARGE=2+
191.07965	80	
195.09311	74	
195.48175	78	
195.69491	74	
196.09965	104	
197.61764	76	
205.07814	106	
207.07749	116	
207.11232	104	
208.09858	142	
209.09844	84	
209.14331	362	
210.10899	656	
210.16555	96	
210.91007	72	
211.12226	3474	1+
212.14935	408	1+
213.09725	82	
214.13054	100	
214.18926	108	
215.18904	90	
219.13440	70	
220.08101	98	
221.09275	112	
222.10672	6946	1+
222.21424	182	
223.16252	112	
225.13713	214	
226.10036	126	
226.14722	82	
226.62965	94	
227.13151	140	
227.21521	68	
228.15055	2722	1+
228.72857	84	
231.12571	154	
231.18143	78	
231.24585	98	
232.62277	88	
233.09884	112	
234.10896	458	
234.22963	68	
234.27918	104	
234.92187	82	
235.09975	630	1+
235.23759	84	
236.13162	82	
237.13719	208	
238.16036	90	
240.13719	70	
241.14119	140	
242.13991	102	
243.14319	252	
245.17770	392	
246.06866	124	
246.18473	276	
246.30212	72	
249.14692	102	
251.12684	470	
251.15893	132	
253.08202	96	
255.14587	354	1+
259.07005	84	
261.19212	74	
262.10204	202	
263.13280	374	
265.11478	80	
266.14426	492	1+
267.22376	80	
269.14575	232	
276.14124	74	
279.12750	1000	1+
279.18624	100	
280.85620	80	
281.91816	86	
284.19793	104	
285.16470	226	
286.24469	106	
291.12747	74	
292.90028	92	
296.14840	680	1+
296.43391	98	
298.16434	726	1+
298.89875	78	
300.17501	118	
300.24715	74	
301.18535	82	
302.19643	2100	1+
302.88375	76	
302.93414	94	
307.12239	198	
307.16192	84	
308.13469	98	
308.19425	140	
311.70377	92	
312.18643	74	
313.17257	190	
321.23351	68	
323.17578	84	
324.14691	156	
324.96204	72	
325.14613	90	
325.69694	110	
326.17228	118	
328.18109	84	
331.15315	86	
334.15717	76	
341.22699	100	
342.14734	240	
343.19510	68	
352.71134	78	
354.19607	162	
355.20219	124	
356.24299	118	
356.85345	100	
362.85994	104	
362.93895	126	
363.17548	76	
363.86698	110	
363.97563	106	
367.17291	136	
371.17918	130	
372.20064	348	1+
377.24546	70	
378.23071	98	
379.18624	208	
380.88754	70	
381.17951	76	
386.23080	346	
387.22832	224	
390.20348	90	
393.20511	102	
394.22577	488	1+
397.20723	94	
401.16260	102	
404.21892	96	
404.27707	86	
413.23200	278	
413.27614	134	
414.23212	214	
415.22979	202	
416.23891	128	
417.23049	114	
419.24063	86	
422.22680	132	
423.22005	152	
433.23228	68	
435.22797	440	1+
436.35296	92	
443.33612	512	1+
447.20450	80	
448.23810	84	
452.24098	274	
453.26681	124	
466.25531	92	
468.32328	80	
483.21506	120	
483.26040	76	
506.27559	564	1+
508.25161	366	1+
508.30216	106	
509.26342	246	1+
522.28833	82	
523.29076	2452	1+
523.39568	90	
527.25166	74	
534.26015	158	
551.28140	1142	1+
552.51509	80	
638.35367	98	
END IONS

###FS:    #m/z: 363.19707 #charge 2+
###MS: 2769
###MSMS: 2770
BEGIN IONS
TITLE=Cmpd 84, +MS2(363.1971), 23.0eV, 24.0min #2770
RTINSECONDS=1438.52
SCANS=2769-2770
PEPMASS=363.19707	332868
CHARGE=2+
203.92010	100	
205.07988	74	
206.07817	160	
207.09066	72	
208.10684	128	
209.09373	260	
209.14482	114	
209.20763	84	
209.28107	96	
210.12098	174	
210.15631	120	
210.23776	80	
211.12152	2150	1+
211.19101	90	
214.18974	92	
215.12523	106	
217.12973	80	
218.15870	102	
219.10596	106	
220.10701	112	
221.98508	82	
222.10680	6500	1+
222.22097	136	
222.25525	76	
223.20193	82	
224.14454	316	
226.62536	138	
227.29292	66	
228.10732	162	
228.14910	2872	1+
228.24338	104	
231.17779	148	
232.62855	138	
233.09839	106	
234.10847	792	1+
234.18209	98	
236.12428	126	
237.13651	434	1+
238.64456	124	
239.13559	132	
240.14371	114	
241.18644	98	
242.11807	78	
242.16867	94	
243.15695	146	
244.63248	100	
245.16998	566	1+
248.10726	82	
249.19123	140	
250.13013	556	1+
251.13324	364	1+
256.87796	118	
257.18715	86	
258.17192	116	
259.16417	80	
260.10811	144	
262.10996	316	1+
263.17812	220	
264.05191	132	
267.14783	414	1+
267.33021	66	
268.18978	80	
271.08717	70	
274.14976	88	
276.14309	310	1+
279.11884	284	
280.14496	218	
281.12765	94	
282.89142	92	
284.16390	102	
285.17209	412	
285.22448	96	
286.13941	192	
286.85137	66	
289.99520	82	
293.14152	82	
296.15405	676	1+
296.25284	66	
298.16981	482	1+
298.97997	68	
300.15174	78	
300.83590	70	
301.16363	102	
302.19423	2302	1+
302.30273	80	
302.92441	104	
303.15786	212	
304.23102	78	
307.12108	396	1+
312.16314	64	
313.16122	88	
314.18908	64	
316.17081	82	
316.92586	88	
318.95401	70	
319.16607	64	
322.92925	76	
323.17510	82	
324.15208	172	
325.17130	126	
325.22176	76	
327.28197	122	
329.87984	118	
331.15061	130	
335.95853	92	
338.16911	64	
342.17124	102	
343.15542	116	
344.03295	84	
351.18564	70	
352.13545	78	
354.19486	86	
355.21166	106	
358.16338	66	
361.20143	100	
362.21516	196	
362.87430	76	
362.92091	108	
365.21025	138	
367.14953	68	
369.21486	76	
370.20935	102	
371.19659	68	
372.19539	212	
378.17944	64	
378.23771	118	
379.18563	78	
380.94387	112	
381.83961	86	
384.23112	234	
386.22839	688	1+
386.47262	68	
390.21272	74	
395.22989	90	
396.20232	122	
397.21817	114	
398.22839	64	
408.24276	68	
413.23784	190	
414.22177	438	
418.18595	96	
421.22860	92	
422.24183	194	
427.25208	206	1+
432.24904	160	
435.24755	132	
442.85512	94	
443.22722	98	
446.20654	66	
447.25547	74	
448.20429	88	
452.26005	150	
463.22203	68	
464.21297	118	
481.27089	80	
492.21697	112	
506.27628	334	1+
506.84795	90	
507.28514	260	1+
507.36849	122	
508.25242	200	1+
510.36079	78	
521.25721	70	
523.29166	2822	1+
534.41422	120	
535.27566	74	
551.28320	1430	1+
551.41185	66	
552.28259	844	1+
552.67071	70	
609.06574	112	
668.36019	84	
694.85026	64	
END IONS

###FS:    #m/z: 363.19728 #charge 2+
###MS: 2773
###MSMS: 2774
BEGIN IONS
TITLE=Cmpd 85, +MS2(363.1973), 23.0eV, 24.0min #2774
RTINSECONDS=1440.24
SCANS=2773-2774
PEPMASS=363.19728	320444
CHARGE=2+
198.07156	82	
205.11941	98	
207.13568	100	
209.08835	150	
209.13505	476	
209.16627	100	
210.10937	336	
210.14077	308	
210.21604	112	
211.12269	3264	1+
211.17675	244	
212.20158	172	
214.13848	214	
214.91946	94	
215.13318	120	
215.97395	96	
217.17039	94	
218.36516	98	
220.24326	82	
221.09308	74	
221.13260	72	
222.10602	6126	1+
222.18161	128	
222.27667	98	
225.15256	190	
225.24785	142	
226.15571	132	
227.16746	84	
228.14948	2542	1+
228.20708	210	
228.28027	92	
229.11172	156	
231.15697	362	1+
231.21375	92	
231.62480	110	
232.62642	102	
233.09086	100	
234.10462	1416	1+
234.15521	146	
236.12606	730	1+
237.13299	522	1+
241.15479	262	
245.17509	446	
246.15368	72	
247.11824	70	
250.12598	730	1+
250.49433	100	
251.12858	606	1+
254.13235	98	
257.17684	120	
257.26047	90	
258.02725	96	
261.15486	100	
262.09968	190	
263.11204	84	
267.15519	222	
268.15691	196	
269.15447	110	
276.12934	92	
278.14929	204	
279.12660	570	1+
280.09813	82	
280.68868	82	
281.86753	98	
284.17472	90	
285.15747	136	
286.12695	78	
289.90989	108	
292.15848	70	
292.22242	76	
295.98522	88	
296.15220	496	1+
298.16760	302	
299.19474	100	
301.19058	128	
302.19523	2160	1+
302.23877	186	
304.91722	104	
305.15454	78	
306.17493	76	
307.12428	102	
308.14280	72	
308.93286	118	
309.17162	84	
311.69455	156	
312.17297	460	1+
313.86229	96	
313.92357	104	
314.18843	216	
316.92159	114	
318.16702	74	
321.14318	94	
322.71342	102	
324.14171	184	
324.19167	92	
326.15724	74	
327.13949	82	
328.68825	116	
332.96369	126	
341.18120	176	
342.15460	216	
343.18777	100	
348.23798	70	
349.22729	68	
352.13926	76	
354.19891	90	
354.25646	68	
355.17698	118	
356.25857	74	
360.20996	124	
362.22249	170	
366.19888	78	
367.16031	78	
369.19966	84	
371.18315	172	
371.23688	70	
372.18921	78	
372.25250	114	
373.20202	104	
376.21736	80	
377.17848	132	
378.26130	82	
379.27979	84	
386.23025	586	1+
390.21544	170	
391.18038	68	
393.19277	118	
394.22433	294	1+
397.18676	108	
400.17009	68	
404.33698	72	
405.19923	148	
408.23043	88	
409.21816	74	
413.25478	174	
414.22233	436	
415.23717	264	
418.26761	66	
422.22119	368	1+
426.87311	166	
432.22772	88	
433.06726	94	
435.22897	196	
435.29310	180	
436.21627	78	
436.87359	102	
446.18937	102	
450.23085	100	
452.25606	112	
464.23867	158	
473.22966	82	
475.19650	102	
488.25337	94	
490.23704	66	
498.24499	90	
506.30773	126	
508.24980	202	1+
521.28490	74	
523.28980	2140	1+
523.38223	372	1+
533.28609	76	
535.36086	86	
536.28586	82	
551.28854	1484	1+
552.39936	106	
580.31815	82	
603.49574	90	
604.24511	76	
641.35480	90	
654.34667	90	
END IONS

###FS:    #m/z: 363.19648 #charge 2+
###MS: 2781
###MSMS: 2782
BEGIN IONS
TITLE=Cmpd 86, +MS2(363.1965), 23.0eV, 24.1min #2782
RTINSECONDS=1444.08
SCANS=2781-2782
PEPMASS=363.19648	321220
CHARGE=2+
195.09537	188	1+
206.08625	98	
207.09691	102	
207.12402	72	
208.17623	106	
209.14295	102	
210.05999	44	
210.10309	226	
210.13446	174	
210.80482	42	
211.12168	1770	1+
211.30157	100	
212.08481	54	
212.20009	66	
212.24677	92	
214.13403	250	
215.13238	178	
216.86235	46	
219.11142	48	
220.10142	88	
220.11109	136	
221.00769	56	
221.10558	136	
221.84310	72	
222.10660	3436	1+
222.17170	88	
222.82010	42	
224.11793	326	
225.14038	210	
226.15896	88	
227.20969	46	
227.81681	104	
228.14631	2198	1+
228.91233	56	
233.01560	58	
233.13257	140	
234.10510	622	
234.99817	80	
235.07164	108	
235.16052	62	
237.13451	262	1+
239.12002	112	
240.15273	110	
240.25650	124	
243.16002	96	
243.20028	110	
245.16416	622	1+
245.27340	104	
246.16098	360	1+
249.12314	46	
250.14193	80	
250.93252	96	
251.22703	162	
252.15988	104	
255.04216	90	
256.13739	98	
258.16215	74	
259.13501	98	
262.09818	216	
263.13111	96	
264.14260	82	
265.00951	94	
267.15668	194	
268.16876	80	
269.14144	108	
269.17301	108	
273.95879	54	
276.17490	94	
279.13600	126	
280.13776	98	
284.11660	70	
284.20976	64	
285.18394	98	
285.30967	52	
286.18443	48	
292.17954	86	
293.92521	106	
296.15030	378	1+
296.24753	70	
298.16624	200	1+
298.22605	72	
302.19361	1092	1+
303.15853	210	
303.26839	106	
304.86611	76	
305.12751	80	
305.23345	88	
307.12469	70	
307.19883	98	
308.11819	148	
308.17841	52	
311.68901	76	
312.16737	90	
315.20000	104	
317.19726	82	
318.90408	116	
320.90937	52	
321.90304	86	
322.16023	92	
323.16841	118	
324.13866	58	
325.18550	62	
327.16814	78	
328.18488	80	
331.18001	80	
334.14919	112	
334.18010	100	
335.01902	46	
342.18223	108	
343.16690	82	
345.16322	80	
348.17105	74	
351.96399	44	
353.21159	56	
354.19370	42	
355.20127	222	
361.20172	138	
364.17185	56	
371.18552	96	
372.21424	54	
376.22701	66	
378.24312	112	
379.15067	56	
380.84004	60	
381.11841	116	
386.23060	182	
386.29278	126	
387.22561	212	
393.19357	56	
394.20821	82	
396.32879	56	
397.21321	58	
402.32562	128	
404.23968	76	
412.23050	76	
413.23675	214	
414.22453	330	1+
414.28599	124	
420.02450	98	
421.20909	90	
422.22497	84	
429.25057	68	
431.27729	52	
432.76201	74	
435.22154	106	
436.25544	54	
445.18599	46	
452.16039	46	
453.25453	126	
463.22955	42	
464.25713	84	
491.21389	62	
492.21669	80	
509.23845	66	
516.24451	70	
518.22601	96	
523.29926	1246	1+
523.42372	96	
531.40624	48	
546.95458	44	
551.28817	578	1+
551.36564	116	
651.30891	142	1+
686.25092	80	
END IONS

###FS:    #m/z: 363.19637 #charge 2+
###MS: 2792
###MSMS: 2793
BEGIN IONS
TITLE=Cmpd 87, +MS2(363.1964), 23.0eV, 24.2min #2793
RTINSECONDS=1449.5
SCANS=2792-2793
PEPMASS=363.19637	297930
CHARGE=2+
206.08617	84	
207.08414	180	
207.12578	106	
208.09628	130	
209.09027	102	
209.15840	104	
209.21910	62	
210.10463	276	
210.13114	350	
211.12183	2752	1+
212.30297	110	
214.13111	292	
214.18269	104	
215.15507	86	
220.10676	64	
220.97572	88	
221.09863	62	
221.33189	78	
222.10475	5316	1+
223.15842	144	
223.44967	56	
225.13811	494	1+
225.35867	60	
226.62803	232	
227.16385	108	
228.14853	1384	1+
229.25871	106	
230.15304	106	
230.93542	118	
231.16048	208	
231.88981	110	
232.14775	180	
233.10464	188	
234.10423	1316	1+
236.12731	70	
237.14491	162	
238.15774	62	
239.13436	304	1+
239.63647	196	
241.17178	100	
243.17210	110	
244.15251	72	
245.17261	154	
246.14834	132	
246.19703	94	
247.18865	66	
247.21734	104	
250.11242	82	
251.13258	336	1+
253.63058	76	
255.15526	66	
257.16860	98	
257.21971	64	
260.11499	74	
260.16608	68	
261.11274	60	
262.11126	608	1+
262.14393	732	
265.16263	88	
266.12159	120	
268.14230	160	
269.17123	82	
270.16385	76	
279.12582	342	
280.12546	170	
281.14044	82	
282.91797	78	
283.16852	90	
284.15641	72	
285.17725	60	
286.13445	74	
286.18253	116	
286.94355	90	
287.14450	98	
287.17483	82	
289.68490	86	
292.07257	98	
293.14586	84	
296.15485	442	
297.18519	64	
298.16323	496	1+
300.94060	104	
302.19280	1666	1+
302.94393	108	
303.15278	258	
306.13203	70	
306.20699	98	
307.12230	348	
309.03616	82	
309.16852	94	
312.17570	104	
313.15584	70	
314.18913	94	
315.00420	84	
315.18640	82	
316.16931	104	
317.14188	72	
319.14670	82	
320.18417	66	
320.93632	86	
324.14771	598	
327.17581	82	
336.93828	66	
343.19111	98	
344.18313	130	
344.47458	76	
351.18576	106	
354.21761	68	
360.21251	90	
362.86835	158	
363.10467	76	
364.88260	82	
371.12098	128	
371.20610	74	
372.18279	186	
376.17516	66	
378.23584	86	
378.33394	74	
379.17104	70	
379.24452	120	
381.13320	82	
386.23090	364	
386.41637	76	
387.23718	164	
387.78530	68	
388.22940	118	
391.20055	56	
393.19237	92	
394.22565	166	1+
396.20799	102	
397.19357	210	
401.17838	66	
405.20399	90	
406.18097	76	
413.24380	170	
414.23006	796	1+
414.28489	104	
422.19701	62	
423.23143	150	
423.32489	62	
424.20607	96	
435.22379	70	
445.20835	80	
446.27328	56	
449.17707	66	
449.27193	64	
452.26068	82	
462.25613	84	
475.24216	104	
499.20869	56	
505.28827	58	
505.93798	74	
506.28037	282	1+
509.27440	218	
523.29497	1250	1+
523.56078	80	
523.76569	74	
526.04499	56	
533.35846	66	
534.35820	76	
551.28267	1102	1+
562.10155	62	
597.33318	82	
637.32446	66	
716.35409	104	
END IONS

###FS:    #m/z: 363.19647 #charge 2+
###MS: 2841
###MSMS: 2842
BEGIN IONS
TITLE=Cmpd 88, +MS2(363.1965), 23.0eV, 24.6min #2842
RTINSECONDS=1475.15
SCANS=2841-2842
PEPMASS=363.19647	280886
CHARGE=2+
177.87118	90	
205.08419	94	
205.15989	76	
206.08382	152	
207.08209	72	
208.09656	164	
209.09859	106	
209.16218	176	
210.10252	212	
210.14933	90	
210.24266	98	
211.12321	2910	1+
211.18950	156	
211.24984	96	
212.17395	278	
212.27248	88	
214.16190	68	
219.11341	96	
220.09943	86	
221.10403	60	
221.75573	70	
221.99093	82	
222.10561	5926	1+
222.19978	200	
222.28381	90	
224.16531	66	
225.14537	372	1+
227.16490	134	
228.14920	2324	1+
229.10319	140	
229.19918	248	
231.17420	88	
234.10380	818	
234.15429	80	
234.23965	84	
236.12231	110	
237.13644	376	1+
243.16450	100	
245.18339	126	
246.15946	106	
247.11419	70	
248.11994	86	
248.14473	68	
250.13060	236	
251.14652	164	
252.15412	120	
256.16000	98	
257.18259	126	
260.12339	72	
260.17406	96	
261.15090	82	
262.09792	222	
266.12968	102	
267.15184	398	1+
269.17324	138	
273.15460	94	
276.16387	174	
277.12749	64	
277.16213	74	
279.12633	710	1+
279.19804	86	
282.12841	84	
283.13579	72	
283.17545	114	
284.15712	66	
284.27092	90	
285.16652	290	1+
286.12315	120	
290.16342	102	
290.95130	98	
291.16346	104	
291.19877	78	
292.14057	182	
296.15121	590	
296.20159	180	
297.05326	102	
298.16692	338	1+
299.24785	110	
300.13022	82	
301.18009	76	
302.19262	2254	1+
302.27416	98	
303.15981	244	
305.87035	64	
306.10998	108	
306.14746	66	
306.98232	70	
307.11066	138	
307.17245	76	
312.12944	104	
312.16574	522	
314.19231	240	
315.01749	68	
315.20015	148	
317.91972	80	
322.14578	94	
324.14868	302	
324.32736	62	
325.14209	276	
328.17928	98	
332.14952	94	
332.92040	128	
334.95013	92	
335.93176	76	
337.16949	78	
338.92167	84	
339.86387	60	
343.18523	180	
350.15667	86	
355.19311	62	
360.21176	74	
361.21749	94	
362.87438	76	
362.93984	76	
363.15438	114	
369.22094	80	
371.18340	122	
372.20638	118	
373.18780	106	
376.16960	86	
376.22691	100	
377.20878	184	
378.21822	76	
379.18109	102	
382.91800	88	
386.23245	330	
387.22957	176	
390.10910	64	
394.22434	264	1+
397.21617	114	
398.23786	100	
398.66193	70	
402.15102	70	
406.20699	96	
413.22579	620	1+
414.22254	454	1+
416.19087	104	
421.19219	82	
422.22513	294	1+
435.23883	144	
436.20975	68	
441.24183	76	
447.18860	82	
452.20074	74	
452.25153	204	
453.25920	136	
462.17769	86	
464.23443	112	
465.25392	92	
466.25001	84	
480.25016	92	
485.27700	90	
489.23791	258	
492.22030	66	
506.23801	64	
507.29012	62	
508.26758	90	
509.25079	70	
516.27248	72	
523.29119	2586	1+
524.34998	168	
537.60433	64	
538.30460	98	
551.28659	966	1+
649.37823	118	1+
654.32043	84	
655.34919	68	
END IONS

###FS:    #m/z: 363.19665 #charge 2+
###MS: 2848
###MSMS: 2849
BEGIN IONS
TITLE=Cmpd 89, +MS2(363.1967), 23.0eV, 24.6min #2849
RTINSECONDS=1478.46
SCANS=2848-2849
PEPMASS=363.19665	280598
CHARGE=2+
194.90999	88	
197.11556	124	
206.09744	92	
207.10095	84	
209.14146	400	1+
210.10128	190	
211.12206	2840	1+
211.18271	120	
211.26720	68	
212.44845	70	
212.64725	58	
214.13070	336	
215.15208	84	
219.10260	68	
219.24194	104	
220.08687	80	
221.10347	70	
222.10725	3820	1+
222.20830	84	
222.55169	64	
224.11811	776	
225.14300	192	
226.17769	82	
226.63904	90	
227.14779	74	
228.14752	2762	1+
228.29687	96	
228.41248	90	
229.18936	64	
231.07040	82	
233.09201	78	
233.12037	140	
234.10469	804	1+
236.11689	164	
236.15107	58	
237.13346	254	
238.10807	82	
239.13915	96	
240.14327	100	
240.67233	204	
242.12524	102	
243.25335	86	
244.13988	90	
245.17473	270	
246.17441	212	
247.02099	120	
247.12113	138	
249.14210	78	
250.14629	92	
250.95592	150	
251.13185	210	
252.14062	148	
255.16038	238	1+
259.64052	86	
260.98480	80	
261.04328	80	
261.10412	64	
261.17213	84	
262.10671	266	1+
266.12495	218	
267.12482	84	
267.16672	90	
268.10350	80	
268.15002	180	
272.95415	132	
275.13344	108	
279.12838	654	1+
279.21537	88	
284.17566	94	
285.17505	78	
286.39160	60	
291.01108	84	
292.14304	126	
296.14834	170	
296.96811	92	
297.06206	88	
297.16500	770	1+
297.30570	84	
301.97950	80	
302.19340	1828	1+
303.28705	68	
307.12502	208	1+
308.91879	76	
312.16751	212	
312.25519	76	
313.22992	90	
314.21490	56	
316.91839	64	
317.65085	64	
318.19513	106	
320.17939	58	
320.92329	108	
321.13442	92	
322.16601	78	
323.15486	152	
324.14311	372	1+
325.09605	58	
325.14540	262	1+
327.19695	102	
334.16362	60	
337.17525	70	
342.06750	86	
344.16962	56	
352.25452	76	
353.17166	128	
354.22713	208	
360.21715	108	
362.86427	82	
363.06937	86	
363.21025	66	
363.24611	78	
364.18198	76	
367.14975	134	
370.24987	56	
371.17730	104	
372.19685	92	
377.19881	80	
378.23042	112	
379.17570	188	
380.92305	80	
386.23418	348	
386.57033	98	
387.23015	172	
391.19016	122	
393.20183	160	
394.22836	146	
394.75504	66	
396.21763	66	
397.19584	144	
398.20502	62	
414.23624	216	
415.24144	222	
417.23036	114	
418.19234	82	
422.21332	152	
423.21669	114	
424.22327	64	
426.16549	100	
432.24260	56	
435.22527	232	
435.29420	58	
447.18901	56	
452.27318	192	
463.21624	70	
465.27704	86	
466.28983	82	
480.25720	94	
481.35802	88	
489.30212	72	
492.22733	60	
506.26291	406	1+
507.35796	100	
508.31211	106	
509.26649	130	
523.29400	2570	1+
523.39156	140	
524.51506	82	
534.26794	84	
535.24694	76	
538.32533	90	
551.28035	818	1+
551.34675	82	
551.88505	62	
552.28327	482	1+
552.37893	72	
553.46051	68	
654.34833	70	
END IONS

###FS:    #m/z: 363.19567 #charge 2+
###MS: 2880
###MSMS: 2881
BEGIN IONS
TITLE=Cmpd 90, +MS2(363.1957), 23.0eV, 24.9min #2881
RTINSECONDS=1495.04
SCANS=2880-2881
PEPMASS=363.19567	266818
CHARGE=2+
157.38243	54	
159.63077	130	
189.25715	84	
191.93344	86	
197.10769	78	
204.06971	126	
206.08902	76	
206.13153	208	
206.79516	66	
207.09055	84	
207.16858	72	
208.08551	72	
209.13805	140	
209.22740	222	
209.26103	82	
210.13270	208	
211.12129	2574	1+
211.25612	82	
212.16083	164	
214.12899	270	
214.20904	100	
214.88185	64	
217.14149	194	
220.10904	80	
221.06196	82	
222.10449	4366	1+
222.18112	414	1+
222.24042	114	
222.28872	94	
222.40284	64	
223.15622	90	
224.13055	642	1+
225.13140	388	1+
225.17310	92	
227.13478	80	
228.15036	1702	1+
232.62492	150	
233.08706	62	
234.10373	1558	1+
234.34751	112	
237.23827	90	
238.14016	70	
239.65100	100	
242.12586	88	
243.00054	116	
243.14580	78	
245.17064	102	
246.15770	148	
246.19587	82	
247.11549	72	
250.13765	136	
251.13836	168	
255.15096	98	
256.21158	84	
257.18407	146	
258.18286	66	
260.07806	76	
260.11154	116	
262.09973	208	
263.12456	142	
263.18990	82	
265.14041	72	
267.15479	162	
268.15585	224	
269.17092	128	
273.14039	70	
275.11523	88	
275.17516	56	
276.66025	112	
278.13658	120	
279.12718	600	1+
280.10050	86	
280.15765	130	
282.15849	92	
284.13550	118	
284.17997	74	
285.16286	272	
286.16181	146	
293.19086	56	
294.92460	122	
295.07469	72	
295.15226	190	
296.15042	1124	1+
296.22735	118	
296.34812	82	
297.25222	94	
298.94362	86	
300.20285	76	
302.19416	1472	1+
302.33583	64	
302.89332	102	
303.05260	108	
304.14033	80	
305.13669	60	
307.11883	182	
308.92833	90	
310.19878	214	1+
312.17543	88	
313.16850	138	
314.18432	108	
315.06937	84	
317.14666	74	
317.89471	74	
319.16148	58	
322.00009	110	
324.14451	340	1+
326.16069	64	
326.19863	66	
326.88788	82	
327.15723	66	
329.15101	160	
335.18162	216	
335.90820	70	
336.14200	90	
336.21673	56	
338.22148	108	
342.17461	152	
343.17506	78	
344.16231	178	
344.96330	66	
350.16234	96	
350.22079	64	
351.05270	126	
353.17687	72	
354.15807	124	
354.19712	134	
363.18061	92	
364.98307	92	
365.13403	58	
368.18760	62	
371.18026	286	1+
373.19738	104	
378.24509	84	
379.18080	86	
379.27312	94	
386.22737	704	1+
388.21961	306	1+
394.23824	182	
397.18613	68	
397.25387	58	
398.18608	114	
401.23097	84	
402.20909	62	
406.20158	140	
413.23458	124	
414.21623	274	
415.23129	236	
419.36635	142	1+
421.20507	180	1+
422.33802	62	
431.24474	68	
432.23255	58	
435.22409	230	1+
442.89317	74	
452.24920	240	
463.21020	130	
476.20238	82	
481.21036	76	
481.25787	76	
482.88495	58	
506.26477	162	1+
523.29500	1984	1+
523.44667	110	
534.30491	92	
551.27763	590	1+
551.35211	138	
552.61879	58	
552.74296	96	
553.35456	76	
554.91136	94	
594.67856	126	1+
637.44322	58	
END IONS

###FS:    #m/z: 363.19545 #charge 2+
###MS: 2937
###MSMS: 2938
BEGIN IONS
TITLE=Cmpd 91, +MS2(363.1955), 23.0eV, 25.4min #2938
RTINSECONDS=1524.87
SCANS=2937-2938
PEPMASS=363.19545	236774
CHARGE=2+
195.10153	226	
204.11802	128	
204.14936	102	
205.07685	98	
206.21087	94	
208.10547	176	
209.14381	220	
209.18590	276	1+
209.83856	40	
210.51305	52	
211.03457	42	
211.12112	2854	1+
211.22714	68	
213.15324	140	
220.07456	146	
220.32453	54	
221.64380	36	
222.00296	40	
222.05772	70	
222.10504	3642	1+
222.15910	466	
222.20985	124	
222.25064	68	
222.41385	38	
223.18599	88	
225.35318	46	
225.46699	48	
226.11457	118	
227.14634	98	
227.96980	66	
228.14698	2230	1+
229.10582	46	
231.63391	108	
233.09338	82	
234.10392	434	
234.49135	36	
234.97079	88	
235.12549	90	
236.11803	138	
237.14581	284	
237.43842	36	
240.82244	40	
241.13248	36	
242.12864	134	
243.14571	180	
244.93240	84	
245.18128	56	
246.15653	44	
246.19912	64	
248.12679	102	
249.13639	102	
250.13323	80	
251.12633	504	1+
253.06978	74	
253.74863	38	
255.15765	62	
256.69277	40	
257.18278	172	
261.12450	36	
262.10434	142	
263.11914	90	
264.13230	58	
267.15043	518	1+
267.21005	118	
268.14833	306	1+
271.08302	46	
278.96947	88	
279.12920	446	1+
279.28625	44	
282.24228	78	
282.40916	50	
284.92355	74	
285.18086	118	
286.16064	48	
288.15759	78	
290.12765	92	
290.91338	194	
296.14831	744	1+
296.22881	70	
296.52084	42	
297.06971	106	
297.78536	42	
298.16582	164	
299.14352	66	
299.85293	90	
302.19445	1282	1+
303.23973	100	
304.07407	58	
306.16766	84	
307.11674	152	
307.36244	36	
308.11593	100	
309.13554	82	
310.49315	80	
311.90774	40	
312.16201	244	
312.97018	72	
313.15974	102	
318.14283	82	
318.44674	108	
320.18369	104	
322.21137	72	
324.14813	412	1+
326.16957	84	
327.41840	80	
334.15249	80	
336.21082	88	
336.90209	118	
354.18565	122	
355.20284	58	
359.20310	84	
360.21751	98	
361.42458	60	
362.82409	70	
362.95485	112	
363.19020	60	
364.90266	66	
368.85103	108	
369.19739	40	
371.18311	260	
371.22494	62	
378.23154	88	
379.18143	150	
380.83979	52	
386.22757	148	
387.25177	98	
388.25074	48	
390.21293	98	
390.25030	102	
394.23124	166	
396.20703	70	
396.26467	86	
397.20670	60	
405.18481	76	
413.23469	74	
413.28011	88	
414.23274	172	
414.29432	76	
415.23557	124	
417.18211	268	1+
421.20354	88	
422.22009	384	1+
429.29319	164	
432.22104	68	
435.23052	196	
463.23204	48	
464.21730	38	
481.34514	82	
482.21533	86	
482.27224	58	
489.31735	96	
498.22940	66	
506.25777	542	1+
506.71702	110	
508.29586	132	
517.22265	52	
523.29109	1550	1+
524.54674	70	
534.26828	38	
535.26881	76	
551.29394	198	
551.91039	60	
552.28488	632	
552.36046	108	
619.31128	76	
END IONS

###FS:    #m/z: 363.19397 #charge 2+
###MS: 2993
###MSMS: 2994
BEGIN IONS
TITLE=Cmpd 92, +MS2(363.1940), 23.0eV, 25.9min #2994
RTINSECONDS=1554.27
SCANS=2993-2994
PEPMASS=363.19397	215842
CHARGE=2+
205.10969	94	
206.08966	92	
207.07710	98	
207.13064	50	
208.08126	120	
209.14060	154	
209.26039	100	
209.87439	32	
210.09916	216	
210.87464	42	
211.12111	1642	1+
212.17763	254	
213.15285	102	
214.14021	200	
214.22354	48	
218.82628	76	
218.88506	76	
220.11609	100	
220.87592	32	
220.90924	110	
221.26226	34	
222.04603	34	
222.10489	3034	1+
222.23034	54	
223.02433	38	
223.15053	136	
223.51665	40	
223.59442	42	
224.12390	430	
225.15506	262	
226.09443	108	
226.15645	202	
227.63007	64	
228.14853	1276	1+
228.20658	128	
229.18649	164	
230.14557	68	
234.10280	760	1+
237.14129	90	
238.12841	116	
241.19371	120	
243.15583	90	
245.17887	162	
246.17231	144	
247.17649	92	
249.13301	72	
251.13032	120	
252.12524	72	
253.14474	102	
253.64164	134	
255.14515	82	
256.20406	74	
257.18446	86	
258.18781	72	
261.20414	68	
262.09718	104	
263.12889	168	
265.10606	104	
267.15333	248	
269.17539	120	
271.19136	90	
276.17923	82	
276.96785	40	
279.12724	614	1+
279.31687	32	
281.18054	76	
283.17027	90	
284.15200	78	
285.16214	132	
286.12963	114	
289.98538	62	
295.41062	82	
296.16637	186	
296.34269	64	
298.16472	420	1+
299.02840	116	
300.99319	90	
301.77747	44	
302.19264	1592	1+
302.27545	106	
303.06954	48	
303.14895	66	
304.14924	34	
304.96950	74	
307.11131	162	
312.15875	176	
315.19490	96	
315.23703	78	
317.12699	94	
320.93176	102	
323.15627	62	
324.14343	484	1+
327.17395	140	
334.84251	124	
334.92107	98	
335.19025	66	
335.88173	76	
336.89433	80	
338.37130	82	
339.01355	40	
339.89297	116	
341.13965	76	
344.94149	74	
345.19802	64	
346.93424	74	
348.18300	58	
352.14431	78	
353.05029	76	
354.19464	50	
356.23182	70	
360.21151	48	
362.99833	34	
363.95553	74	
365.97115	60	
371.18050	138	
372.20835	94	
378.22993	64	
379.18052	82	
379.23597	102	
380.17893	56	
380.27685	52	
386.22937	378	
388.30398	34	
393.20994	56	
393.23793	70	
393.62368	42	
394.23172	102	
408.18342	76	
414.22068	246	
415.22034	108	
420.20583	116	
423.21350	58	
435.21240	120	
452.25025	80	
453.24361	98	
461.23268	78	
463.22776	72	
463.26624	76	
465.27366	86	
466.30074	88	
481.20791	74	
481.24688	68	
505.36196	56	
506.27003	66	
507.28035	322	1+
508.22997	100	
508.80596	58	
523.28532	1228	1+
523.50115	78	
524.43004	70	
535.23724	70	
535.32419	72	
551.28688	204	
551.40521	130	
552.29045	198	
552.76071	80	
578.79976	118	
589.85080	118	
593.34245	124	1+
END IONS

###FS:    #m/z: 506.27465 #charge 2+
###MS: 3480
###MSMS: 3481
BEGIN IONS
TITLE=Cmpd 93, +MS2(506.2746), 27.4eV, 30.2min #3481
RTINSECONDS=1812.84
SCANS=3480-3481
PEPMASS=506.27465	20952
CHARGE=2+
223.15458	1446	1+
229.14940	120	
231.13365	72	
235.14723	140	
243.13389	102	
244.98522	34	
245.09091	174	
246.07893	82	
248.15558	60	
251.14928	852	
251.27790	36	
253.14328	106	
256.42658	32	
261.16186	60	
263.19363	36	
264.13722	58	
274.11105	278	
281.23173	76	
287.99391	80	
301.10703	64	
305.18218	584	1+
305.23133	94	
306.28309	64	
326.27252	64	
332.20351	440	
336.91817	64	
339.12326	86	
343.02398	104	
345.07275	68	
350.22688	106	
351.21340	94	
352.29774	74	
358.15619	118	
359.06159	110	
359.90443	72	
368.89612	92	
369.02267	68	
372.12118	82	
372.90527	76	
392.00496	108	
401.38096	162	
402.18478	112	
402.88791	52	
406.86672	98	
407.01486	34	
408.83009	54	
415.18179	48	
418.99088	88	
420.21028	248	
420.66503	42	
420.82302	110	
424.89221	70	
426.16526	86	
426.95591	42	
428.85125	100	
429.85246	82	
434.89703	74	
436.86191	92	
444.85758	76	
446.82402	126	
446.90105	62	
447.25881	34	
448.80826	48	
454.05447	40	
462.83512	142	
463.30346	72	
463.44123	88	
463.83231	56	
464.30609	64	
464.83469	52	
464.88323	96	
475.89295	258	1+
477.11835	122	
478.06487	76	
478.91705	72	
482.84483	52	
484.85445	52	
486.25876	118	
488.31785	60	
488.94378	56	
490.83846	50	
532.22359	48	
550.25457	48	
551.17362	98	
570.31464	80	
651.32794	38	
662.53234	54	
751.83679	68	
END IONS

###FS:    #m/z: 363.19402 #charge 1+
###MS: 3485
###MSMS: 3486
BEGIN IONS
TITLE=Cmpd 94, +MS2(363.1940), 23.0eV, 30.3min #3486
RTINSECONDS=1815.04
SCANS=3485-3486
PEPMASS=363.19402	109272
CHARGE=1+
182.90234	82	
210.16160	56	
210.70603	24	
211.12014	634	1+
211.18268	46	
212.14722	72	
212.33703	36	
214.12703	180	
216.96148	110	
220.08677	138	
221.08479	222	
221.11624	94	
221.95660	42	
222.10427	294	
222.15563	150	
223.13779	50	
223.16230	100	
223.60322	66	
224.14432	148	
225.12908	112	
225.15653	126	
227.74816	80	
228.14278	548	1+
228.96171	46	
229.97744	38	
230.13803	32	
231.38794	60	
234.10883	148	
235.10304	128	
235.12976	108	
235.20761	92	
237.12707	68	
243.40425	82	
250.12901	46	
257.14259	108	
262.10057	88	
262.16497	84	
263.19840	24	
267.15700	72	
276.95033	42	
278.13261	96	
278.82647	22	
279.13146	78	
283.96154	46	
285.92350	104	
288.84251	20	
291.10718	96	
291.52912	82	
296.22036	52	
298.16086	72	
299.11959	92	
302.19084	378	1+
302.33209	30	
303.13491	94	
311.17451	96	
312.14087	106	
314.93978	30	
316.95314	80	
318.95352	58	
320.11840	100	
325.13008	84	
326.08444	44	
328.30572	66	
328.89627	66	
335.17074	68	
337.23792	24	
344.70414	34	
344.85501	72	
345.07322	110	
353.20318	60	
357.72676	24	
358.94208	70	
361.23335	86	
363.89870	108	
364.19125	76	
367.15823	86	
END IONS

###FS:    #m/z: 506.27390 #charge 2+
###MS: 3485
###MSMS: 3487
BEGIN IONS
TITLE=Cmpd 95, +MS2(506.2739), 27.4eV, 30.3min #3487
RTINSECONDS=1815.09
SCANS=3485,3487
PEPMASS=506.27390	35544
CHARGE=2+
213.15980	70	
215.16621	98	
222.96056	24	
223.15762	626	1+
223.21009	90	
224.18310	86	
225.39188	32	
227.29652	32	
239.17927	56	
243.14638	88	
246.08239	58	
248.15968	64	
248.19312	62	
251.14731	544	1+
255.17773	42	
297.05541	62	
302.10015	72	
304.20986	62	
305.18042	350	
305.66177	58	
315.19011	82	
332.20666	360	1+
339.12360	26	
350.20915	142	
352.19240	106	
371.22425	72	
385.51062	104	
392.90941	46	
401.16103	42	
403.13445	86	
410.20471	72	
420.21662	76	
421.16530	86	
421.22942	52	
432.88077	64	
434.79969	78	
441.79415	68	
444.82397	76	
446.81803	76	
449.07564	38	
452.80161	82	
456.84348	32	
458.86304	58	
459.84986	32	
464.86203	48	
467.82179	70	
481.20167	70	
483.83723	50	
513.23141	56	
514.20344	68	
515.29356	84	
516.26501	70	
525.82125	58	
531.22910	70	
550.24436	100	
645.33263	34	
764.38502	52	
END IONS

###FS:    #m/z: 506.27419 #charge 1+
###MS: 3489
###MSMS: 3490
BEGIN IONS
TITLE=Cmpd 96, +MS2(506.2742), 27.4eV, 30.3min #3490
RTINSECONDS=1816.29
SCANS=3489-3490
PEPMASS=506.27419	30342
CHARGE=1+
212.14223	78	
213.00517	34	
213.16157	184	
219.15913	124	
223.15962	1710	1+
223.75190	48	
224.07394	74	
226.00716	44	
230.14365	98	
248.16349	94	
249.16923	78	
249.77480	56	
251.14992	604	
252.13481	40	
252.17287	100	
256.10385	116	
258.38558	52	
270.14886	58	
287.16996	38	
287.48296	40	
290.96453	120	
300.05497	114	
305.17832	858	1+
305.22914	174	
310.11364	58	
327.27970	56	
332.20002	72	
333.20622	118	
336.20846	60	
337.16354	82	
348.15387	60	
350.21854	86	
352.12833	96	
356.08649	66	
362.19410	60	
368.88049	150	
385.13606	66	
387.89285	88	
401.83533	124	
402.19536	72	
403.14006	60	
410.21611	68	
418.98532	32	
420.20231	442	
424.86428	80	
430.80425	42	
431.19518	52	
433.89833	92	
435.20095	96	
439.15254	100	
442.85975	70	
446.84137	94	
447.81355	76	
448.82365	50	
451.86778	80	
463.34558	44	
464.89504	48	
468.24581	44	
468.86181	114	
470.92124	94	
474.20913	80	
482.84241	62	
483.84727	78	
491.92848	78	
501.77249	70	
506.21359	50	
END IONS

###FS:    #m/z: 506.27336 #charge 1+
###MS: 3492
###MSMS: 3493
BEGIN IONS
TITLE=Cmpd 97, +MS2(506.2734), 27.4eV, 30.3min #3493
RTINSECONDS=1817.5
SCANS=3492-3493
PEPMASS=506.27336	36030
CHARGE=1+
212.13877	72	
212.85343	50	
213.17631	94	
214.16985	104	
215.11552	46	
215.18274	68	
219.12947	72	
223.15526	2076	1+
223.20786	156	
223.25282	100	
223.51648	38	
226.13468	78	
229.01409	82	
230.15916	36	
231.00494	36	
238.14417	72	
243.13455	42	
248.16066	188	
250.11504	94	
251.15376	712	1+
251.20790	44	
256.08991	70	
261.16201	120	
270.14515	58	
272.17418	36	
285.98993	84	
287.17314	66	
296.18356	44	
297.37794	36	
302.10210	80	
304.21897	86	
305.18338	580	1+
305.60342	96	
309.01461	84	
330.96632	66	
332.20649	240	1+
332.25365	68	
342.64820	82	
350.21390	372	1+
350.25954	40	
350.85822	44	
351.36442	58	
354.87426	36	
354.91817	98	
368.18062	94	
368.87883	128	
376.18363	92	
378.89974	100	
382.86177	58	
384.17687	104	
385.12475	104	
391.22385	74	
392.25923	68	
392.93408	66	
394.78984	56	
395.89224	126	
420.20868	124	
420.26971	44	
420.43138	44	
420.99683	52	
427.27786	56	
428.86244	88	
430.84344	64	
432.88486	62	
436.31883	52	
443.04219	92	
444.23159	88	
445.81580	94	
446.83549	74	
447.00775	104	
450.79663	32	
451.84679	46	
452.75541	66	
463.30523	98	
463.36061	52	
463.83174	62	
464.35532	100	
464.82336	190	
464.87247	126	
466.19792	78	
466.83792	74	
470.80907	78	
480.84457	56	
482.83032	48	
500.83913	58	
END IONS

###FS:    #m/z: 506.27370 #charge 1+
###MS: 3495
###MSMS: 3496
BEGIN IONS
TITLE=Cmpd 98, +MS2(506.2737), 27.4eV, 30.3min #3496
RTINSECONDS=1818.69
SCANS=3495-3496
PEPMASS=506.27370	38978
CHARGE=1+
165.91922	70	
206.12616	42	
212.13751	72	
213.12109	104	
213.16346	358	1+
222.85368	48	
223.03415	42	
223.08967	50	
223.15696	2294	1+
223.70348	52	
223.99296	36	
226.12304	136	
230.14031	60	
231.12962	82	
234.12473	108	
235.16271	66	
243.13816	168	
248.15756	194	
248.18690	94	
251.15181	1196	
252.17244	98	
252.31285	38	
253.18648	48	
256.08645	90	
260.12275	122	
260.15326	98	
263.22450	86	
269.15832	116	
270.15931	78	
272.12090	68	
279.90401	160	
281.21933	80	
283.04138	44	
286.14558	96	
287.15744	78	
287.18666	106	
292.92970	58	
299.15904	66	
303.13141	40	
305.18003	946	1+
305.25343	82	
314.19619	68	
322.21169	58	
328.20271	80	
332.20444	162	
333.22120	60	
339.13281	70	
349.17340	58	
350.21702	150	
367.17821	64	
369.17722	68	
373.19164	70	
379.14501	82	
384.14722	102	
384.18669	52	
386.38783	80	
388.99438	70	
397.83423	66	
398.22980	182	
402.19104	200	
403.13994	46	
410.89689	50	
414.85571	124	
415.17641	92	
419.00026	72	
420.20722	182	1+
420.98652	106	
421.13739	102	
424.97709	118	
428.84862	180	
429.77307	76	
429.83759	66	
435.33085	62	
435.39654	74	
438.31173	116	
444.82758	60	
445.82171	204	1+
446.85347	132	
447.15744	46	
447.84225	88	
448.83124	80	
448.87463	84	
452.86324	60	
462.16876	76	
462.84269	348	1+
464.90785	60	
470.80078	50	
471.84475	80	
488.22875	78	
489.14269	54	
END IONS

###FS:    #m/z: 506.27395 #charge 2+
###MS: 3498
###MSMS: 3499
BEGIN IONS
TITLE=Cmpd 99, +MS2(506.2740), 27.4eV, 30.3min #3499
RTINSECONDS=1819.88
SCANS=3498-3499
PEPMASS=506.27395	41030
CHARGE=2+
157.77477	66	
213.15356	80	
222.64815	52	
223.15614	1356	1+
223.36212	46	
227.06323	96	
230.09169	102	
230.15013	182	
246.10233	66	
248.17545	44	
248.20161	68	
249.18329	70	
251.14854	912	1+
251.62226	48	
276.10345	78	
281.21453	86	
283.82701	76	
284.08797	136	
287.17675	64	
290.96336	96	
297.12346	84	
299.09131	56	
302.09295	98	
304.21272	96	
305.17835	856	1+
307.22543	38	
311.10954	44	
319.23477	102	
321.11948	108	
326.24957	94	
332.21776	96	
339.16670	78	
340.13032	66	
350.21884	250	1+
352.95660	38	
355.16190	102	
357.14748	64	
358.15607	48	
371.87372	76	
372.91650	96	
374.91308	102	
376.17429	92	
376.96409	60	
385.13493	90	
388.89590	126	
392.92000	82	
414.85304	120	
415.87756	86	
420.19843	116	
420.25394	70	
421.20619	124	
430.84699	112	
438.23385	58	
446.85769	122	
447.85816	70	
448.80973	68	
450.13426	38	
452.79646	68	
462.77475	44	
462.84128	88	
463.30021	54	
464.83373	90	
465.17136	34	
466.31065	32	
466.82134	60	
468.28625	40	
472.77604	46	
478.83135	86	
480.19789	64	
494.30824	68	
495.21369	72	
502.19864	80	
505.85252	90	
516.22833	86	
524.29686	88	
526.20488	54	
531.24099	82	
549.27201	262	1+
551.30951	58	
564.56609	36	
592.33489	100	
595.34310	100	
597.27069	84	
662.35748	152	
689.35269	52	
707.36893	60	
743.40729	52	
761.37891	284	1+
END IONS

###FS:    #m/z: 506.27408 #charge 1+
###MS: 3504
###MSMS: 3505
BEGIN IONS
TITLE=Cmpd 100, +MS2(506.2741), 27.4eV, 30.4min #3505
RTINSECONDS=1822.68
SCANS=3504-3505
PEPMASS=506.27408	51468
CHARGE=1+
210.08526	132	
213.11468	118	
213.16320	174	
215.13986	164	
222.85123	32	
223.03293	36	
223.15609	3200	1+
223.26068	222	
223.72998	42	
224.30200	90	
228.08997	74	
229.10158	56	
230.15893	182	
231.12860	90	
237.00589	68	
240.17489	126	
243.13193	72	
243.17587	88	
244.11452	78	
244.15146	70	
245.07524	86	
246.10757	38	
247.12164	78	
248.15633	318	1+
248.19758	94	
250.88559	46	
250.94498	32	
251.14804	1708	1+
251.25673	118	
251.38460	88	
261.11840	70	
266.35283	82	
269.06513	38	
274.13251	136	
275.90670	52	
280.96445	72	
284.08775	74	
287.16351	254	
293.07354	56	
297.02954	104	
299.05909	46	
299.15034	82	
301.14330	80	
302.10032	68	
304.88179	116	
305.17941	714	1+
307.16231	100	
309.16745	78	
310.11319	92	
327.24529	162	
332.21071	238	
333.20099	116	
338.91551	58	
339.11884	122	
346.11013	56	
349.94916	100	
350.21616	354	1+
354.18229	104	
356.21987	92	
356.91474	80	
357.18711	96	
358.15854	110	
358.87689	38	
362.20302	62	
363.21463	70	
365.90686	70	
368.88182	106	
369.05186	92	
371.21893	66	
375.14085	38	
375.18078	80	
375.70579	36	
387.19780	80	
395.13557	100	
399.17262	40	
402.16337	32	
404.16551	92	
409.91379	40	
410.78612	58	
410.97161	72	
420.21506	100	
420.43099	44	
420.99161	52	
424.82702	84	
428.84389	104	
429.83659	130	
432.87513	114	
433.89832	62	
445.82531	60	
446.85289	236	1+
446.91908	50	
449.31513	34	
450.87793	36	
464.29788	114	
464.87602	110	
465.93258	72	
466.83289	106	
466.95804	48	
472.27201	76	
478.83677	70	
481.23235	34	
482.86160	90	
489.79575	40	
END IONS

###FS:    #m/z: 506.27470 #charge 2+
###MS: 3511
###MSMS: 3512
BEGIN IONS
TITLE=Cmpd 101, +MS2(506.2747), 27.4eV, 30.4min #3512
RTINSECONDS=1825.99
SCANS=3511-3512
PEPMASS=506.27470	56292
CHARGE=2+
167.38642	98	
186.70829	90	
206.11940	32	
207.89506	40	
209.10420	108	
212.71105	34	
213.16071	90	
216.13053	48	
223.09924	34	
223.15832	2040	1+
223.30077	34	
225.15928	100	
225.24656	44	
227.13016	128	
227.67879	34	
228.10591	88	
230.16155	120	
231.13120	96	
231.45065	36	
234.12014	54	
236.17870	34	
239.07370	112	
243.12923	62	
245.07194	84	
246.11171	90	
247.08539	82	
247.79592	34	
248.15979	464	
249.11932	102	
250.16630	76	
251.02003	80	
251.10261	36	
251.15259	1888	1+
254.34385	58	
258.15736	120	
265.00337	80	
265.16516	90	
269.21341	58	
270.17423	58	
272.15168	84	
272.94872	90	
274.09651	78	
281.21531	102	
284.09295	46	
287.16644	340	
295.09605	84	
299.15598	102	
302.09199	106	
305.18274	880	1+
305.41470	76	
307.17022	122	
310.34568	62	
314.09402	74	
320.11127	62	
326.16336	114	
326.23869	124	
332.20307	336	1+
335.18906	46	
343.21768	86	
343.32518	36	
346.97025	66	
350.02514	88	
350.21268	470	
351.24465	60	
352.21326	58	
354.21754	64	
355.16151	86	
357.13910	68	
357.17166	76	
358.15853	100	
362.21383	78	
365.89191	66	
368.88008	74	
368.93027	84	
369.87941	70	
372.96634	108	
377.24846	44	
384.87598	66	
385.17496	96	
397.19030	58	
402.23547	118	
403.14222	86	
411.84513	76	
412.85192	62	
420.23067	80	
420.88488	72	
421.21343	62	
426.17532	66	
426.91906	64	
428.84719	166	
429.89677	84	
430.85670	92	
435.31056	68	
438.76278	76	
438.89553	44	
442.89899	106	
443.11995	42	
444.79054	84	
445.82147	94	
446.03640	70	
446.81879	66	
446.87955	78	
448.85727	68	
451.22038	82	
461.17643	70	
462.30574	66	
463.30190	102	
463.36157	60	
464.84969	66	
465.33191	46	
465.82560	70	
465.86343	72	
471.76594	40	
481.87962	102	
484.87055	54	
485.18314	34	
485.88261	72	
487.82449	84	
496.23417	68	
498.22810	76	
500.96048	46	
502.21974	42	
506.16061	62	
514.23934	118	
516.21203	46	
531.23551	48	
549.24870	366	1+
551.38303	34	
553.23705	52	
565.98169	40	
587.28453	68	
592.38539	34	
610.31199	66	
662.32863	352	1+
737.41578	56	
761.40802	160	
763.39627	130	
838.27635	68	
848.04594	72	
865.43056	80	
874.46309	88	
END IONS

###FS:    #m/z: 506.27433 #charge 1+
###MS: 3522
###MSMS: 3523
BEGIN IONS
TITLE=Cmpd 102, +MS2(506.2743), 27.4eV, 30.5min #3523
RTINSECONDS=1831.41
SCANS=3522-3523
PEPMASS=506.27433	68312
CHARGE=1+
205.10172	54	
207.12250	60	
207.18394	78	
213.19494	74	
214.13162	122	
223.15434	4184	
223.40107	68	
224.17449	142	
227.06416	56	
228.08954	78	
229.09696	84	
230.15164	74	
234.11755	94	
243.13075	118	
243.16993	156	
244.13751	36	
245.06742	80	
247.10960	104	
247.17193	68	
248.16929	260	
251.15214	2030	1+
251.76787	32	
251.90011	56	
255.01529	62	
256.10333	90	
261.14899	192	
262.95578	88	
264.08183	92	
266.07387	78	
269.15874	52	
272.14263	124	
274.09991	146	
286.01720	68	
286.37196	84	
289.01389	34	
298.21599	82	
299.06422	68	
299.13338	90	
302.09239	104	
303.09627	82	
304.20417	110	
305.17960	742	1+
305.40627	176	
305.63067	42	
305.83264	72	
308.89801	76	
314.20976	52	
315.16527	80	
320.95470	80	
321.12304	60	
322.45566	94	
324.18566	86	
326.23622	74	
326.28281	74	
328.95489	46	
331.66933	76	
332.21011	690	1+
334.87253	84	
338.13305	96	
338.27378	102	
339.12032	98	
339.16717	58	
343.20375	62	
349.15005	96	
350.21530	228	
351.21441	152	
352.92647	50	
353.50048	32	
358.11053	110	
358.16165	48	
358.20054	60	
359.19073	36	
367.12242	60	
368.87573	104	
368.94658	100	
372.92089	66	
373.17432	82	
377.17788	92	
384.18783	88	
386.89500	100	
392.85634	92	
394.22724	136	
395.15116	68	
402.19401	106	
402.25938	66	
403.15756	106	
403.24681	84	
414.90369	66	
415.19257	90	
420.21152	154	
421.19666	106	
423.18877	68	
424.02029	74	
426.30972	68	
432.28476	60	
442.83085	80	
445.81988	44	
446.83006	162	
446.96465	86	
448.83665	118	
449.07625	96	
449.18726	84	
452.80684	108	
453.19212	66	
455.29172	42	
455.34785	104	
456.28857	66	
457.22686	44	
463.29588	200	
463.33431	146	
464.30100	122	
464.83618	88	
468.25242	102	
471.18902	90	
482.76187	92	
482.84834	82	
496.23692	84	
501.12742	32	
504.22196	82	
END IONS

###FS:    #m/z: 506.27361 #charge 1+
###MS: 3525
###MSMS: 3526
BEGIN IONS
TITLE=Cmpd 103, +MS2(506.2736), 27.4eV, 30.5min #3526
RTINSECONDS=1832.58
SCANS=3525-3526
PEPMASS=506.27361	71068
CHARGE=1+
212.13418	48	
213.14905	42	
214.04881	44	
214.16578	98	
222.08191	90	
222.76669	32	
223.06718	38	
223.15603	3650	1+
223.22091	90	
223.35137	56	
224.21958	50	
224.25202	120	
224.47560	62	
225.18613	110	
225.90570	50	
227.00460	66	
227.09004	64	
227.81506	48	
230.14376	40	
230.18345	90	
231.12906	76	
232.70496	44	
234.12889	92	
243.13469	120	
245.07719	158	
248.16008	136	
248.28852	76	
249.17777	190	
251.15073	2090	1+
251.25545	54	
252.21396	64	
255.05082	36	
256.08784	184	
261.13566	100	
266.97813	92	
269.15838	78	
270.14518	94	
274.10646	102	
275.10192	78	
279.14347	88	
283.11610	52	
284.08358	74	
284.92187	106	
285.09380	52	
287.17325	156	
288.17067	84	
296.98722	70	
301.10140	58	
302.10612	62	
302.69049	54	
304.21750	82	
305.18218	912	1+
319.86830	74	
322.22108	184	
326.27257	36	
327.74567	104	
328.20626	70	
332.20709	366	1+
332.90435	90	
333.20958	218	1+
339.13246	66	
340.12118	72	
342.21412	76	
343.15527	52	
347.23305	36	
350.21180	392	1+
352.21219	36	
356.18260	78	
357.18266	64	
358.14985	68	
362.94773	50	
363.05410	70	
368.90655	84	
375.14542	56	
387.19850	68	
388.88979	104	
397.18455	72	
399.83220	50	
402.19248	84	
403.19234	64	
404.17409	100	
406.23075	80	
410.26337	70	
413.20907	56	
414.43824	34	
415.15802	94	
415.19216	106	
416.19383	42	
419.98040	96	
420.21072	358	1+
421.88204	38	
428.83809	70	
430.81271	64	
430.99852	120	
431.88197	82	
432.88062	90	
446.85162	224	
447.81361	130	
451.80081	52	
452.19722	100	
453.20914	70	
455.60032	98	
457.24474	82	
462.38987	100	
462.56364	40	
462.86465	98	
463.30485	228	1+
463.83587	56	
464.83245	134	
466.19167	66	
466.76764	32	
466.83859	98	
468.83761	96	
470.22131	56	
470.81283	42	
482.22079	54	
485.01477	118	
486.28737	48	
487.28078	120	
488.80632	54	
489.89790	68	
490.79398	54	
504.90116	52	
506.28937	76	
END IONS

###FS:    #m/z: 424.16231 #charge 2+
###MS: 3886
###MSMS: 3887
BEGIN IONS
TITLE=Cmpd 104, +MS2(424.1623), 24.0eV, 33.7min #3887
RTINSECONDS=2023.53
SCANS=3886-3887
PEPMASS=424.16231	20230
CHARGE=2+
230.10268	84	
240.08755	100	
252.13212	108	
252.38310	58	
268.02976	78	
283.93690	92	
288.05863	80	
294.06693	60	
298.95895	62	
300.61842	56	
304.12903	78	
309.17826	60	
316.11514	86	
320.04009	70	
330.05386	74	
335.12512	66	
335.16367	40	
337.08063	108	
345.98962	122	
347.09053	84	
347.13126	32	
348.03562	80	
350.99610	80	
360.83905	74	
361.01205	88	
365.91486	48	
367.13232	104	
371.91093	76	
380.11964	94	
380.91839	78	
381.13547	64	
381.91907	66	
382.89423	158	
394.14121	58	
421.73977	102	
422.88509	102	
423.13740	62	
425.21571	98	
432.21691	72	
445.12579	108	
469.15484	90	
478.19679	52	
558.16924	144	
574.21781	70	
END IONS

###FS:    #m/z: 424.16080 #charge 2+
###MS: 3889
###MSMS: 3890
BEGIN IONS
TITLE=Cmpd 105, +MS2(424.1608), 24.0eV, 33.7min #3890
RTINSECONDS=2024.72
SCANS=3889-3890
PEPMASS=424.16080	26408
CHARGE=2+
219.09227	68	
222.07187	70	
226.22778	92	
252.12370	88	
259.15256	138	
263.13793	84	
268.02032	118	
268.93777	48	
272.93612	142	
277.12928	90	
281.02102	70	
281.13370	104	
286.06528	90	
293.59801	150	
303.05368	34	
305.99142	82	
313.05129	70	
315.09852	48	
318.03332	56	
318.89135	68	
318.98533	96	
323.13556	96	
327.60033	86	
334.94208	52	
338.14588	78	
341.15142	60	
362.06641	96	
376.15683	46	
384.85485	82	
397.87911	64	
425.83677	94	
430.12871	84	
430.22290	100	
490.51057	84	
504.19851	74	
519.21015	78	
557.21198	68	
570.40660	64	
573.07748	36	
689.24895	58	
END IONS

###FS:    #m/z: 424.16193 #charge 2+
###MS: 3891
###MSMS: 3892
BEGIN IONS
TITLE=Cmpd 106, +MS2(424.1619), 24.0eV, 33.8min #3892
RTINSECONDS=2025.38
SCANS=3891-3892
PEPMASS=424.16193	34740
CHARGE=2+
211.13951	88	
217.10826	120	
242.14673	78	
242.36400	24	
254.04645	68	
261.13490	86	
265.01096	108	
272.11553	70	
281.98026	88	
282.03412	56	
286.03364	78	
289.72114	28	
300.80042	20	
310.11662	90	
312.17871	46	
318.77369	102	
330.06663	66	
335.19341	34	
342.26390	34	
343.96009	84	
344.97063	110	
356.18069	74	
357.17624	84	
364.15842	62	
368.89012	98	
372.91073	82	
382.90590	48	
388.87466	62	
397.92617	62	
406.81311	62	
418.23577	44	
425.13764	110	
425.21471	100	
448.12298	104	
449.16911	100	
492.14039	76	
502.12463	24	
513.27836	66	
604.18823	68	
END IONS

###FS:    #m/z: 424.16166 #charge 2+
###MS: 3893
###MSMS: 3894
BEGIN IONS
TITLE=Cmpd 107, +MS2(424.1617), 24.0eV, 33.8min #3894
RTINSECONDS=2026.03
SCANS=3893-3894
PEPMASS=424.16166	37618
CHARGE=2+
206.08395	92	
229.02563	72	
246.11944	112	
250.14442	96	
252.17425	94	
259.13117	32	
284.12368	102	
286.02292	36	
288.05797	82	
299.98704	80	
308.90249	80	
323.10197	58	
329.08973	74	
341.23031	48	
347.10260	116	
348.07879	96	
351.93641	60	
354.94148	94	
356.11080	84	
356.61695	132	
373.63635	60	
387.09535	70	
395.64622	110	
398.18277	98	
398.90478	70	
399.05334	40	
406.86026	116	
415.32142	54	
425.19950	36	
425.26415	54	
426.21946	24	
442.15018	36	
457.20843	90	
501.21260	70	
542.18274	68	
558.25858	60	
564.16963	36	
END IONS

###FS:    #m/z: 424.16154 #charge 2+
###MS: 3895
###MSMS: 3896
BEGIN IONS
TITLE=Cmpd 108, +MS2(424.1615), 24.0eV, 33.8min #3896
RTINSECONDS=2026.65
SCANS=3895-3896
PEPMASS=424.16154	39856
CHARGE=2+
215.08018	96	
219.04240	78	
235.07680	82	
238.35985	30	
242.14679	112	
256.10097	112	
257.08513	92	
270.11851	62	
275.09618	68	
278.07046	76	
280.98839	88	
281.13093	78	
286.02935	76	
296.61516	110	
312.08019	80	
318.89556	92	
325.12036	96	
333.90802	38	
334.13469	82	
335.10215	62	
336.91080	64	
354.92461	30	
366.86344	62	
369.81759	66	
371.16241	156	
371.86012	50	
374.13264	142	
378.14145	30	
386.64478	52	
391.11520	82	
392.08467	78	
395.06082	56	
406.06687	54	
416.96012	34	
423.84466	64	
424.15510	74	
424.20005	20	
425.24317	48	
462.12317	74	
484.14718	102	
519.13774	84	
585.15075	76	
END IONS

###FS:    #m/z: 424.16262 #charge 2+
###MS: 3897
###MSMS: 3898
BEGIN IONS
TITLE=Cmpd 109, +MS2(424.1626), 24.0eV, 33.8min #3898
RTINSECONDS=2027.27
SCANS=3897-3898
PEPMASS=424.16262	50286
CHARGE=2+
210.02696	62	
212.13648	92	
246.69298	74	
251.11278	92	
255.09885	90	
280.03603	62	
282.17888	52	
284.80642	36	
297.01957	74	
298.06562	42	
298.88404	24	
301.93816	26	
302.00001	62	
304.06993	64	
338.91567	56	
347.98984	60	
368.90957	60	
394.13217	164	
402.88021	82	
406.84327	74	
425.21502	104	
441.31221	114	
449.22531	46	
458.10599	44	
END IONS

###FS:    #m/z: 424.16262 #charge 2+
###MS: 3899
###MSMS: 3900
BEGIN IONS
TITLE=Cmpd 110, +MS2(424.1626), 24.0eV, 33.8min #3900
RTINSECONDS=2027.86
SCANS=3899-3900
PEPMASS=424.16262	58036
CHARGE=2+
222.05731	94	
224.12386	100	
247.11810	76	
248.95275	84	
252.12891	198	
256.09334	84	
268.02428	114	
291.11545	70	
301.12896	36	
323.11002	86	
345.11479	72	
347.11340	96	
348.08292	88	
350.13909	82	
352.97561	104	
365.87967	108	
366.14666	48	
377.10662	82	
448.16866	36	
498.13616	70	
574.21383	90	
END IONS

###FS:    #m/z: 424.16274 #charge 2+
###MS: 3901
###MSMS: 3902
BEGIN IONS
TITLE=Cmpd 111, +MS2(424.1627), 24.0eV, 33.8min #3902
RTINSECONDS=2028.45
SCANS=3901-3902
PEPMASS=424.16274	61054
CHARGE=2+
228.05764	66	
228.15534	68	
252.14113	100	
268.02515	82	
269.02385	50	
272.13775	92	
279.10379	104	
286.02487	78	
292.04253	124	
298.82275	32	
302.14672	32	
310.89476	64	
325.11077	86	
347.10354	102	
347.15303	82	
349.46668	22	
356.06518	38	
357.08346	84	
362.86733	66	
364.85532	76	
365.18225	108	
370.14518	72	
376.43888	48	
386.97072	54	
395.20718	96	
395.65651	108	
396.74699	34	
400.11948	82	
406.96069	88	
407.29350	74	
407.86187	78	
411.16739	90	
416.11885	66	
425.20406	48	
448.09013	56	
466.10595	34	
501.16118	82	
557.22917	32	
END IONS

###FS:    #m/z: 424.16190 #charge 2+
###MS: 3903
###MSMS: 3904
BEGIN IONS
TITLE=Cmpd 112, +MS2(424.1619), 24.0eV, 33.8min #3904
RTINSECONDS=2029.05
SCANS=3903-3904
PEPMASS=424.16190	69414
CHARGE=2+
158.52358	18	
169.82698	18	
178.47581	18	
207.00570	86	
208.01919	84	
216.06057	64	
217.56724	48	
223.10832	32	
225.23385	18	
228.04012	98	
233.08821	86	
258.94486	100	
270.01828	84	
272.13842	116	
277.16398	20	
286.02631	90	
286.09204	26	
287.62734	130	
309.16458	64	
322.10597	102	
341.11180	66	
351.10288	54	
352.90654	18	
358.49309	18	
359.08052	134	
361.84247	78	
364.63896	78	
364.93130	38	
365.48777	18	
375.12389	62	
378.83713	76	
382.96098	120	
384.85446	72	
388.08606	84	
394.12602	64	
396.85198	46	
400.21309	18	
400.92667	50	
407.11391	72	
416.14392	100	
430.60876	18	
432.25550	60	
446.09023	92	
448.12310	70	
458.08394	84	
492.13036	58	
502.23739	70	
512.17770	62	
562.41848	18	
565.21195	18	
590.71564	18	
612.31629	18	
659.06556	18	
787.29588	18	
801.44704	18	
END IONS

###FS:    #m/z: 424.16246 #charge 2+
###MS: 3905
###MSMS: 3906
BEGIN IONS
TITLE=Cmpd 113, +MS2(424.1625), 24.0eV, 33.8min #3906
RTINSECONDS=2029.64
SCANS=3905-3906
PEPMASS=424.16246	75724
CHARGE=2+
197.57163	88	
212.94468	118	
213.17135	112	
220.75572	18	
230.07493	90	
244.05966	66	
261.11797	82	
263.07001	52	
265.06648	100	
266.70897	22	
281.12516	96	
283.07128	78	
287.03534	72	
288.54075	68	
300.61797	134	
303.29252	18	
306.12031	58	
306.31024	72	
308.89766	100	
308.98029	104	
313.05186	76	
313.12505	100	
314.05058	106	
314.29780	18	
335.15504	44	
338.12599	108	
341.10249	76	
347.10439	88	
347.32471	18	
354.93614	38	
360.00562	80	
364.15890	38	
370.82300	134	
377.13610	78	
384.89619	50	
394.86209	18	
398.05219	108	
569.82878	18	
575.17040	64	
677.09281	18	
719.20526	18	
802.62207	18	
851.87669	18	
END IONS

###FS:    #m/z: 424.16253 #charge 2+
###MS: 3907
###MSMS: 3908
BEGIN IONS
TITLE=Cmpd 114, +MS2(424.1625), 24.0eV, 33.8min #3908
RTINSECONDS=2030.23
SCANS=3907-3908
PEPMASS=424.16253	83642
CHARGE=2+
150.24999	18	
195.91774	18	
197.57495	118	
207.00462	114	
213.92691	18	
224.03295	90	
225.25349	74	
225.59692	110	
226.62717	18	
236.39574	18	
281.86795	32	
282.10400	58	
298.67694	38	
303.09959	86	
305.92325	18	
313.03333	66	
335.94791	18	
340.46070	30	
347.09090	106	
348.93180	46	
350.92128	60	
351.08363	28	
351.72358	18	
352.22834	24	
364.88703	60	
382.07201	58	
393.63938	30	
401.90130	70	
402.91503	24	
404.51137	18	
405.90728	50	
410.09328	130	
430.19911	78	
449.10236	72	
456.07352	84	
459.12433	80	
571.97466	18	
575.39629	18	
632.74494	18	
766.97442	18	
END IONS

###FS:    #m/z: 424.16243 #charge 2+
###MS: 3909
###MSMS: 3910
BEGIN IONS
TITLE=Cmpd 115, +MS2(424.1624), 24.0eV, 33.8min #3910
RTINSECONDS=2030.83
SCANS=3909-3910
PEPMASS=424.16243	88642
CHARGE=2+
206.18150	92	
208.09477	106	
229.10504	122	
241.05680	78	
246.85292	18	
247.11261	60	
252.14075	74	
258.80224	18	
268.03275	110	
281.10256	70	
287.12701	92	
288.06350	72	
291.13342	90	
303.16839	104	
303.31996	18	
314.97399	84	
320.01930	26	
323.69192	18	
325.70771	18	
330.69338	18	
343.62043	80	
348.10819	18	
350.94611	94	
356.18006	84	
366.84031	40	
374.10172	58	
376.06570	82	
382.88999	94	
387.63731	128	
400.91252	46	
402.70433	22	
425.18865	116	
425.37727	74	
426.60744	18	
449.11853	22	
493.75658	18	
527.14957	80	
547.29491	82	
558.16612	78	
566.56128	18	
575.22666	98	
585.15129	76	
586.16070	64	
614.19876	38	
643.46460	18	
END IONS

###FS:    #m/z: 424.16226 #charge 2+
###MS: 3911
###MSMS: 3912
BEGIN IONS
TITLE=Cmpd 116, +MS2(424.1623), 24.0eV, 33.9min #3912
RTINSECONDS=2031.41
SCANS=3911-3912
PEPMASS=424.16226	104552
CHARGE=2+
148.83068	18	
150.89443	18	
162.86415	18	
165.42098	18	
207.02804	94	
216.08326	88	
219.86704	18	
224.03732	76	
225.12733	140	
252.02799	90	
259.13584	114	
261.11806	66	
286.11484	90	
295.80989	28	
313.61791	160	
322.63808	66	
334.87279	34	
340.46814	18	
344.12102	86	
344.80531	56	
348.07466	72	
355.03118	60	
365.11009	46	
366.85088	68	
377.01752	76	
394.15807	54	
399.10649	38	
405.93805	60	
406.62675	18	
416.12267	72	
448.11075	84	
459.14023	106	
557.19797	36	
558.25516	48	
570.46837	18	
602.17334	34	
665.60757	18	
701.98518	18	
END IONS

###FS:    #m/z: 424.16252 #charge 2+
###MS: 3913
###MSMS: 3914
BEGIN IONS
TITLE=Cmpd 117, +MS2(424.1625), 24.0eV, 33.9min #3914
RTINSECONDS=2032.01
SCANS=3913-3914
PEPMASS=424.16252	107300
CHARGE=2+
189.56002	18	
209.17952	114	
217.09252	82	
228.13819	142	
247.10872	66	
255.11970	70	
262.70339	18	
264.14060	82	
279.61718	144	
287.62256	126	
294.03541	60	
295.11690	64	
299.12167	74	
300.64104	102	
304.06215	140	
304.18756	26	
306.07500	68	
306.90644	78	
307.98371	100	
309.11907	88	
310.10245	46	
311.07007	72	
313.81417	64	
315.00172	68	
316.93290	74	
326.65625	18	
360.12579	18	
362.89201	44	
365.10569	118	
367.13178	54	
368.06271	18	
371.02672	48	
373.02639	102	
376.08517	92	
376.37138	18	
377.08959	38	
380.17030	34	
391.17562	102	
399.16310	18	
402.09063	74	
402.64953	76	
435.11068	18	
459.16392	68	
474.12685	54	
492.13806	118	
557.20589	72	
752.72881	18	
END IONS

###FS:    #m/z: 424.16209 #charge 2+
###MS: 3915
###MSMS: 3916
BEGIN IONS
TITLE=Cmpd 118, +MS2(424.1621), 24.0eV, 33.9min #3916
RTINSECONDS=2032.61
SCANS=3915-3916
PEPMASS=424.16209	116764
CHARGE=2+
154.99917	18	
208.18936	18	
214.35730	18	
220.45150	18	
224.01424	98	
226.03546	78	
231.86340	18	
242.08813	20	
243.06844	92	
243.96587	104	
244.08035	60	
248.94190	102	
250.91710	92	
251.64977	52	
256.11414	88	
256.58985	122	
268.02106	44	
272.67550	46	
273.62310	28	
274.15528	42	
287.62001	210	
300.15788	40	
309.20758	46	
310.11211	118	
323.13587	64	
327.26404	18	
330.07278	112	
330.61665	100	
384.85984	64	
391.88294	18	
407.83458	116	
441.84654	72	
501.15081	60	
504.59887	18	
522.11465	18	
546.34302	18	
608.86420	18	
644.38961	82	
END IONS

###FS:    #m/z: 424.16255 #charge 1+
###MS: 3917
###MSMS: 3918
BEGIN IONS
TITLE=Cmpd 119, +MS2(424.1625), 24.0eV, 33.9min #3918
RTINSECONDS=2033.19
SCANS=3917-3918
PEPMASS=424.16255	118474
CHARGE=1+
145.54938	18	
154.24164	18	
200.13437	122	
221.03626	108	
221.89646	18	
224.03350	106	
233.10920	102	
246.04905	18	
247.07604	54	
248.10398	76	
264.10084	78	
266.69816	36	
269.00222	84	
273.04453	104	
284.08660	76	
286.02183	76	
286.96995	32	
287.61347	138	
293.04843	46	
296.00490	94	
312.04938	84	
319.10605	64	
322.62529	90	
323.09732	68	
329.10026	82	
333.19110	60	
350.63639	162	
351.30893	84	
353.85435	18	
363.28717	18	
364.92099	74	
368.14307	92	
387.78088	64	
400.91320	80	
401.09660	78	
406.86064	74	
415.63620	152	
424.41630	24	
END IONS

###FS:    #m/z: 424.16247 #charge 2+
###MS: 3919
###MSMS: 3920
BEGIN IONS
TITLE=Cmpd 120, +MS2(424.1625), 24.0eV, 33.9min #3920
RTINSECONDS=2033.77
SCANS=3919-3920
PEPMASS=424.16247	129624
CHARGE=2+
158.65585	18	
200.14059	124	
224.04115	108	
226.39400	18	
236.87117	64	
242.37429	32	
249.91132	18	
259.36874	52	
262.08621	102	
265.02781	82	
268.03756	122	
272.02539	102	
280.67247	18	
282.80850	34	
284.98814	82	
286.03339	94	
291.15447	66	
294.03565	74	
303.11420	22	
320.76978	48	
321.86877	26	
328.78599	18	
333.07959	90	
355.09943	54	
362.13262	68	
363.88750	70	
364.85624	104	
368.11825	52	
370.98043	18	
382.87367	80	
402.13412	128	
402.17640	48	
444.12411	74	
446.18441	78	
453.73314	74	
467.64293	18	
503.19701	90	
559.15272	46	
626.20195	90	
650.73252	18	
666.85475	18	
746.27412	66	
806.22690	18	
850.65082	18	
END IONS

###FS:    #m/z: 424.16250 #charge 2+
###MS: 3921
###MSMS: 3922
BEGIN IONS
TITLE=Cmpd 121, +MS2(424.1625), 24.0eV, 33.9min #3922
RTINSECONDS=2034.35
SCANS=3921-3922
PEPMASS=424.16250	130758
CHARGE=2+
156.67753	18	
177.66286	18	
198.07400	132	
206.02728	64	
207.05341	84	
208.10234	110	
210.01947	84	
211.75090	18	
212.13516	40	
217.77776	38	
222.07672	46	
228.13352	58	
248.10851	56	
252.04548	76	
254.05894	18	
259.11029	84	
260.07891	32	
268.02492	94	
268.06341	92	
270.59242	124	
274.61599	100	
279.11281	106	
285.08438	86	
285.59258	20	
287.61788	48	
288.11725	142	
290.12484	104	
292.06929	48	
299.09138	98	
306.07963	86	
312.03864	148	
314.12814	210	
314.20936	18	
321.07592	114	
324.11181	68	
338.90438	90	
344.87159	112	
345.12612	130	
348.08838	102	
352.89175	60	
356.14099	122	
359.12024	58	
372.75281	18	
376.07507	68	
379.92438	64	
383.12202	74	
389.94006	72	
394.13235	76	
400.88067	52	
420.15152	74	
424.16471	104	
448.12382	80	
460.08043	70	
501.16652	100	
502.10710	104	
511.94002	18	
558.14381	80	
570.67826	28	
577.79831	122	
622.25943	22	
624.10808	18	
638.46505	18	
670.87532	18	
732.25845	32	
747.29926	52	
776.42862	18	
813.07885	18	
END IONS

###FS:    #m/z: 424.16302 #charge 2+
###MS: 3923
###MSMS: 3924
BEGIN IONS
TITLE=Cmpd 122, +MS2(424.1630), 24.0eV, 33.9min #3924
RTINSECONDS=2034.93
SCANS=3923-3924
PEPMASS=424.16302	138870
CHARGE=2+
182.82397	18	
206.08509	94	
207.13337	132	
212.17050	86	
212.94417	146	
214.08350	76	
216.69557	28	
217.09964	74	
224.02999	160	
228.12805	28	
241.10021	26	
243.35844	18	
247.05047	68	
247.12141	60	
250.99109	120	
251.32060	18	
268.05426	92	
275.06532	80	
276.08174	96	
279.17464	56	
281.08127	70	
284.06152	72	
285.03642	76	
285.90553	18	
286.02128	68	
289.06210	70	
295.07632	24	
297.04622	94	
313.06906	114	
328.13453	46	
330.06333	86	
331.05240	80	
340.57268	24	
342.07862	94	
349.18588	82	
355.83761	74	
366.47686	40	
366.82516	64	
372.66130	112	
375.09303	46	
378.33023	18	
385.02009	18	
389.15164	74	
407.32021	20	
415.16946	68	
425.87011	18	
457.61180	18	
458.07837	70	
464.18042	86	
473.15614	18	
492.14701	70	
501.15383	80	
503.17197	70	
531.66256	18	
619.81190	18	
737.14727	18	
758.85079	18	
791.42753	18	
END IONS

###FS:    #m/z: 424.16246 #charge 2+
###MS: 3925
###MSMS: 3926
BEGIN IONS
TITLE=Cmpd 123, +MS2(424.1625), 24.0eV, 33.9min #3926
RTINSECONDS=2035.53
SCANS=3925-3926
PEPMASS=424.16246	149466
CHARGE=2+
204.08404	112	
227.15011	76	
228.09279	66	
228.13231	80	
231.11284	64	
237.04999	32	
239.07170	66	
241.05350	70	
252.12996	24	
253.13101	100	
254.25990	18	
270.92669	140	
272.11530	82	
275.12165	86	
281.06330	132	
284.07073	88	
285.05275	80	
287.60961	106	
288.06679	74	
290.07613	104	
290.92375	76	
291.89108	104	
310.08077	76	
313.04216	80	
316.93352	34	
322.12502	120	
323.06028	48	
323.10124	76	
329.10129	58	
330.27329	18	
336.62171	250	
338.18495	18	
346.06896	96	
350.08941	82	
356.31865	24	
360.83942	82	
366.06527	142	
366.53276	26	
368.14789	82	
382.03836	48	
393.13663	116	
393.45967	22	
402.15149	54	
403.33181	28	
411.15616	70	
418.01630	18	
425.19556	20	
442.92433	86	
449.51377	18	
455.72627	18	
462.13868	86	
512.20026	72	
515.21152	52	
558.19197	44	
559.15297	112	
560.17194	96	
575.49711	18	
580.26173	74	
603.16858	42	
609.18825	18	
612.22557	34	
661.38673	18	
739.54483	18	
851.81541	18	
END IONS

###FS:    #m/z: 424.16258 #charge 2+
###MS: 3927
###MSMS: 3928
BEGIN IONS
TITLE=Cmpd 124, +MS2(424.1626), 24.0eV, 33.9min #3928
RTINSECONDS=2036.12
SCANS=3927-3928
PEPMASS=424.16258	154470
CHARGE=2+
168.40641	18	
200.15680	84	
207.01988	84	
211.06714	40	
212.06128	68	
219.04587	80	
223.13388	64	
224.14330	78	
231.32791	18	
236.03341	80	
239.24668	18	
256.10471	112	
262.96324	66	
264.80948	50	
268.01636	76	
268.05922	58	
272.95217	128	
275.76175	46	
284.08020	36	
286.05625	58	
286.10475	98	
287.00868	78	
287.11820	40	
287.61313	18	
290.03994	70	
312.05770	94	
315.00075	92	
315.13673	100	
315.58164	32	
316.09311	84	
320.07459	118	
330.06900	78	
331.13871	48	
333.15283	66	
348.93102	72	
356.11534	104	
362.13782	40	
366.16708	56	
371.18705	34	
372.07801	94	
372.64123	102	
385.12711	66	
405.20446	52	
411.17208	86	
415.10698	112	
416.12348	84	
424.15346	92	
425.36208	68	
426.20510	106	
432.25483	70	
438.71147	18	
446.12389	118	
448.11021	56	
483.11298	64	
486.17782	70	
555.81176	18	
586.14914	44	
596.05107	80	
607.32302	18	
621.16068	52	
645.01098	18	
657.93349	18	
664.25329	18	
733.20270	18	
742.04641	18	
799.05505	18	
END IONS

###FS:    #m/z: 424.16270 #charge 2+
###MS: 3929
###MSMS: 3930
BEGIN IONS
TITLE=Cmpd 125, +MS2(424.1627), 24.0eV, 33.9min #3930
RTINSECONDS=2036.7
SCANS=3929-3930
PEPMASS=424.16270	159172
CHARGE=2+
179.25195	18	
191.25320	58	
206.09164	48	
207.14537	26	
210.13027	50	
211.02464	76	
212.09074	82	
227.13859	68	
228.13752	92	
229.15442	26	
231.10497	78	
250.04493	96	
251.55956	32	
256.06409	68	
258.02553	22	
266.04581	104	
268.02039	72	
268.09221	76	
274.77272	40	
279.10298	68	
283.05327	64	
284.08399	92	
284.17989	102	
287.62105	72	
288.06331	98	
294.14375	78	
295.06312	76	
298.05675	90	
298.87698	38	
303.74464	70	
304.21344	68	
304.78755	18	
312.04453	72	
321.14611	80	
322.13420	88	
324.07893	86	
326.95088	94	
330.10138	40	
343.42057	18	
348.09113	130	
352.92165	100	
364.84152	96	
367.01442	58	
373.63624	100	
376.08671	82	
376.12149	88	
380.28945	28	
384.63994	68	
394.45815	26	
412.13224	78	
412.16701	54	
420.42508	18	
424.75450	26	
431.07520	108	
432.41439	36	
454.14695	106	
459.12011	40	
460.17234	66	
474.11603	72	
500.14828	52	
502.17544	58	
503.19888	52	
521.34691	18	
559.15309	74	
574.01904	28	
577.12958	90	
690.25002	68	
774.96590	18	
END IONS

###FS:    #m/z: 424.16292 #charge 2+
###MS: 3931
###MSMS: 3932
BEGIN IONS
TITLE=Cmpd 126, +MS2(424.1629), 24.0eV, 34.0min #3932
RTINSECONDS=2037.29
SCANS=3931-3932
PEPMASS=424.16292	154634
CHARGE=2+
207.00937	34	
217.18754	74	
221.06729	56	
222.08812	68	
223.06788	94	
226.02267	116	
226.13348	106	
232.90095	118	
244.06395	80	
250.05282	114	
265.11890	46	
267.43083	52	
268.06401	98	
282.93633	46	
285.04084	82	
287.46173	22	
287.61322	118	
288.11904	22	
292.04420	86	
294.03438	86	
297.05883	78	
301.54980	32	
301.89684	28	
303.05484	80	
307.10466	66	
309.12782	74	
312.03903	70	
315.21805	24	
323.04474	102	
325.89252	78	
326.11508	120	
327.60996	106	
332.84080	98	
332.90897	108	
338.18546	50	
347.09555	56	
358.13036	94	
376.12758	74	
377.10101	76	
380.89309	36	
413.10241	76	
415.18715	78	
417.11610	60	
428.15550	48	
459.09605	70	
461.18707	40	
474.11495	72	
503.14890	72	
503.19600	98	
516.19671	80	
520.12953	42	
541.16775	124	
558.33918	78	
569.11336	50	
575.24000	44	
615.28134	66	
689.35204	88	
END IONS

###FS:    #m/z: 424.16254 #charge 2+
###MS: 3933
###MSMS: 3934
BEGIN IONS
TITLE=Cmpd 127, +MS2(424.1625), 24.0eV, 34.0min #3934
RTINSECONDS=2037.88
SCANS=3933-3934
PEPMASS=424.16254	159832
CHARGE=2+
206.39729	22	
206.99363	100	
212.04086	94	
212.10997	132	
212.98260	58	
217.04833	48	
221.05473	174	
235.06614	108	
236.14953	22	
238.10417	100	
242.58696	22	
250.06832	108	
252.04206	72	
252.14113	92	
267.16588	26	
268.02505	130	
269.06089	78	
273.56825	80	
276.03252	86	
283.10580	158	
285.08868	100	
285.86095	54	
286.02153	64	
287.06155	64	
287.61810	74	
288.08499	86	
288.12132	108	
288.58020	108	
294.03015	78	
294.38431	28	
299.08511	62	
301.12480	246	
304.07093	128	
304.96900	94	
310.07460	52	
314.12482	110	
324.13198	62	
325.93940	44	
330.05955	62	
330.48570	22	
337.10017	58	
347.10046	52	
363.09231	96	
373.14729	112	
382.89474	102	
382.95075	48	
383.12006	74	
384.62266	102	
406.34525	78	
407.88374	38	
417.10944	36	
424.32705	24	
448.09966	102	
474.12302	68	
492.14322	50	
497.08947	72	
504.17858	82	
560.17412	72	
628.22696	64	
630.20797	24	
689.27973	28	
694.31661	56	
712.22202	62	
786.17635	20	
END IONS

###FS:    #m/z: 424.16220 #charge 2+
###MS: 3935
###MSMS: 3936
BEGIN IONS
TITLE=Cmpd 128, +MS2(424.1622), 24.0eV, 34.0min #3936
RTINSECONDS=2038.46
SCANS=3935-3936
PEPMASS=424.16220	169580
CHARGE=2+
169.41597	118	
172.33083	18	
203.06919	68	
207.00437	106	
223.04335	78	
224.18678	18	
228.13110	132	
234.12329	122	
235.11962	22	
246.03354	100	
248.07166	98	
249.06194	74	
251.44760	26	
254.15180	84	
267.04055	68	
267.92167	24	
268.02356	156	
283.10653	112	
284.11935	80	
285.05286	78	
286.05233	74	
291.15507	98	
293.05597	24	
299.04627	86	
300.62205	92	
309.04529	18	
310.87516	70	
316.05964	62	
317.60724	18	
327.05632	66	
327.13119	82	
329.08007	64	
331.12592	26	
335.14043	138	
336.61349	110	
339.18592	72	
339.53848	18	
343.95685	78	
347.07510	60	
347.12838	118	
348.08023	56	
350.08632	78	
351.11872	104	
364.86630	46	
365.10526	64	
374.09034	24	
384.11944	74	
388.15495	80	
394.13220	40	
407.31409	52	
424.17021	44	
427.16619	48	
430.14520	74	
434.01586	18	
501.14928	52	
502.13071	46	
503.20664	54	
515.28471	18	
530.19854	56	
574.20658	46	
615.89551	18	
656.69472	18	
705.20334	18	
759.54546	18	
822.88003	18	
END IONS

###FS:    #m/z: 424.16246 #charge 2+
###MS: 3937
###MSMS: 3938
BEGIN IONS
TITLE=Cmpd 129, +MS2(424.1625), 24.0eV, 34.0min #3938
RTINSECONDS=2039.06
SCANS=3937-3938
PEPMASS=424.16246	170644
CHARGE=2+
200.13112	150	
212.09573	70	
216.10985	142	
218.04434	36	
224.03255	78	
225.12262	78	
230.94087	84	
236.04899	68	
239.06088	78	
247.03963	48	
249.08109	78	
252.12925	102	
256.08904	146	
257.08427	74	
258.91694	30	
262.13436	100	
268.01678	228	
269.02747	22	
270.11003	124	
280.10474	82	
283.05876	86	
284.09160	82	
284.12703	36	
286.04873	92	
287.49262	38	
290.49631	44	
296.62941	108	
298.03683	80	
298.92704	96	
303.06954	58	
303.12271	82	
313.61443	62	
321.06630	70	
322.09716	76	
322.16713	120	
326.12473	82	
327.94126	22	
330.11128	74	
333.08452	98	
336.10399	104	
336.61746	100	
339.12743	76	
340.11990	44	
342.89318	28	
346.06727	66	
347.09909	106	
347.16588	30	
348.08535	202	
350.92503	68	
354.85403	64	
357.12138	60	
358.06579	78	
364.65083	104	
367.13338	34	
371.89674	22	
372.08429	58	
373.16329	120	
375.09496	84	
378.81122	60	
378.84474	74	
380.13088	90	
387.93613	84	
388.13307	98	
388.19018	56	
388.84751	66	
397.13126	76	
399.09000	74	
402.07951	102	
412.13388	88	
414.15471	60	
415.62998	78	
415.80127	32	
415.83504	46	
417.14119	94	
425.24589	94	
431.07233	26	
436.26160	72	
444.16150	54	
464.13011	72	
465.17604	78	
475.06062	36	
495.11736	64	
498.14958	60	
502.16074	62	
525.10216	92	
528.20922	66	
562.15224	86	
600.31597	90	
716.23648	38	
END IONS

###FS:    #m/z: 424.16215 #charge 2+
###MS: 3939
###MSMS: 3940
BEGIN IONS
TITLE=Cmpd 130, +MS2(424.1622), 24.0eV, 34.0min #3940
RTINSECONDS=2039.66
SCANS=3939-3940
PEPMASS=424.16215	175698
CHARGE=2+
202.10339	104	
206.07989	42	
207.00793	74	
207.03454	94	
209.06872	60	
211.13816	20	
213.09348	86	
219.09083	36	
224.03485	132	
225.13119	100	
228.02946	116	
236.04086	58	
238.08250	46	
241.06945	48	
242.03364	78	
246.15713	96	
253.59045	156	
260.12612	128	
261.05116	100	
265.07468	96	
268.02015	112	
271.63096	20	
280.11405	94	
281.13056	88	
283.94610	42	
284.08729	102	
286.07002	98	
288.62141	132	
292.11173	88	
292.77975	36	
293.15810	100	
300.95776	28	
301.11135	92	
302.09217	56	
304.05168	68	
309.12929	84	
313.60455	20	
319.14046	74	
321.08508	56	
323.08786	102	
323.12954	36	
327.14039	120	
335.12449	88	
336.09824	66	
340.16873	76	
342.06437	100	
342.15182	84	
343.00116	96	
344.38262	22	
345.00673	36	
348.11231	110	
349.08375	70	
352.92197	82	
358.98572	62	
362.09286	74	
363.09406	44	
366.13440	72	
370.94615	82	
372.65090	82	
373.15822	104	
375.10836	66	
377.10473	84	
378.00344	20	
382.89587	106	
382.95716	98	
384.85757	44	
385.83469	86	
388.08761	60	
388.84389	92	
389.10719	88	
392.75194	34	
393.64642	148	
395.11907	78	
401.90186	86	
407.14628	94	
411.17225	76	
412.16286	74	
413.06475	116	
424.15374	70	
430.11196	92	
446.15077	56	
448.12008	124	
452.07198	74	
458.15642	72	
470.08894	104	
486.17621	84	
494.18588	24	
495.75738	36	
542.11617	96	
543.09986	72	
558.21134	94	
559.17352	84	
564.15849	62	
574.25662	96	
613.16888	74	
628.24897	50	
647.09352	20	
690.25455	174	1+
END IONS

###FS:    #m/z: 424.16248 #charge 2+
###MS: 3941
###MSMS: 3942
BEGIN IONS
TITLE=Cmpd 131, +MS2(424.1625), 24.0eV, 34.0min #3942
RTINSECONDS=2040.27
SCANS=3941-3942
PEPMASS=424.16248	173628
CHARGE=2+
197.57109	110	
200.14900	100	
207.11024	82	
209.59348	130	
211.06019	66	
211.10229	104	
212.07960	56	
224.04879	84	
224.10496	122	
229.93196	116	
234.10785	74	
238.10740	110	
241.57635	104	
242.04546	88	
242.07873	72	
242.59386	96	
249.04016	106	
251.10507	88	
253.13154	70	
256.09201	52	
261.13012	78	
265.10053	174	
266.07327	124	
267.12595	62	
268.02291	158	
268.08918	112	
274.60815	160	
275.11738	100	
276.06130	34	
277.97548	24	
283.94210	28	
285.08399	100	
285.90170	66	
286.02171	74	
286.06112	82	
287.61839	76	
288.09888	54	
293.15402	108	
294.02690	70	
298.05077	68	
298.10245	60	
299.11388	140	
300.66230	28	
301.10813	128	
302.59397	86	
305.08754	52	
305.98745	80	
309.13223	72	
310.15966	42	
311.06116	92	
314.06884	84	
319.03113	102	
321.15429	80	
324.11614	82	
330.05353	148	
330.15293	82	
331.15224	70	
332.12173	102	
333.74742	40	
338.63903	150	
340.99702	78	
342.88515	92	
345.10186	48	
347.65242	86	
348.09265	64	
348.60457	42	
351.08433	100	
354.16151	120	
355.09588	64	
357.18052	78	
357.95710	44	
368.00296	50	
368.15330	128	
368.87806	76	
372.20527	102	
372.65253	126	
373.11251	128	
373.14675	110	
374.12388	56	
376.09591	64	
377.05929	26	
377.99930	112	
382.89127	122	
384.85088	56	
387.64842	254	
388.09315	46	
390.21864	20	
391.11917	84	
392.08645	68	
394.16247	48	
399.16863	48	
405.85654	20	
407.63413	102	
411.18349	30	
414.18921	38	
416.14990	60	
416.23504	60	
417.08833	132	
424.17044	80	
424.66337	106	
425.26899	78	
426.10321	76	
444.12152	24	
448.10950	144	
458.16848	60	
474.11368	28	
476.12596	82	
478.16823	58	
493.15076	110	
502.10567	102	
511.11465	48	
515.18324	90	
517.19946	50	
529.20585	78	
557.19884	34	
558.17189	64	
559.14663	36	
577.25422	58	
586.15430	52	
602.20802	56	
626.90039	72	
689.24227	78	
END IONS

###FS:    #m/z: 424.16244 #charge 1+
###MS: 3943
###MSMS: 3944
BEGIN IONS
TITLE=Cmpd 132, +MS2(424.1624), 24.0eV, 34.0min #3944
RTINSECONDS=2040.88
SCANS=3943-3944
PEPMASS=424.16244	179974
CHARGE=1+
197.08465	92	
206.10005	112	
228.13168	214	
228.16272	128	
229.09204	66	
242.08517	86	
246.22173	94	
252.14613	58	
256.05865	68	
256.08885	78	
256.13469	36	
261.04290	66	
261.10067	98	
264.04241	48	
264.19052	60	
265.10000	104	
265.15677	88	
265.60619	96	
268.02991	166	
269.01919	134	
269.19481	182	
285.04416	54	
286.02526	492	1+
286.07466	30	
287.61371	196	
288.11322	130	
288.61222	114	
289.05777	50	
290.10616	28	
290.19954	26	
291.17267	62	
298.53200	104	
299.08976	84	
301.12472	118	
308.08982	90	
319.11508	94	
321.15741	122	
325.19574	70	
326.80768	38	
330.06476	72	
336.13096	68	
340.12062	58	
342.13238	30	
345.12976	110	
346.87478	48	
348.08504	168	
350.11098	56	
352.93604	110	
355.40735	32	
364.96840	30	
366.07623	88	
368.16267	60	
369.13117	120	
372.64878	84	
374.09800	58	
376.08063	52	
379.84246	76	
385.13854	100	
391.56030	54	
392.06887	86	
393.14752	82	
398.07261	32	
399.09109	50	
409.09683	60	
412.17847	102	
414.84840	102	
416.11879	68	
427.16102	60	
END IONS

###FS:    #m/z: 424.16261 #charge 2+
###MS: 3945
###MSMS: 3946
BEGIN IONS
TITLE=Cmpd 133, +MS2(424.1626), 24.0eV, 34.0min #3946
RTINSECONDS=2041.49
SCANS=3945-3946
PEPMASS=424.16261	181136
CHARGE=2+
168.71685	44	
197.57093	110	
206.09420	110	
206.59802	112	
207.01660	106	
209.05359	56	
212.06283	54	
215.09164	110	
215.27298	74	
224.04833	56	
227.10586	64	
237.13058	58	
243.05987	78	
244.08377	70	
244.60141	86	
244.74118	178	
247.01810	66	
251.05016	102	
252.13287	74	
252.83191	28	
256.08975	76	
264.12342	94	
265.60195	38	
266.11954	100	
267.03257	98	
267.22619	90	
268.03244	72	
272.05858	98	
274.11139	82	
274.61279	152	
278.11828	88	
278.90230	102	
279.09524	138	
279.60169	114	
280.15796	90	
281.05441	82	
285.04410	68	
286.03683	168	
287.37680	66	
287.61121	190	
288.06348	130	
289.14516	24	
290.62905	26	
291.15513	106	
292.30615	26	
295.07205	100	
297.11896	82	
301.10675	84	
302.09926	106	
303.05110	38	
305.23493	26	
306.07007	72	
310.12301	80	
312.04208	80	
314.12213	190	
321.10911	74	
322.13251	20	
322.44138	56	
322.62515	102	
323.10403	36	
323.94111	66	
326.11020	48	
330.07818	54	
330.13017	62	
332.92106	64	
333.13345	60	
333.62630	100	
334.11497	190	
334.94859	62	
336.11675	36	
336.60838	118	
341.13749	56	
342.12158	84	
342.64741	84	
343.08004	90	
344.99936	74	
345.10145	98	
347.12847	132	
348.08764	70	
350.11475	96	
351.15661	76	
352.79561	38	
356.13442	124	
357.11238	90	
364.64853	140	
364.96177	80	
366.83501	90	
372.12822	84	
372.65693	346	
374.13949	80	
376.34121	104	
377.12156	58	
378.93433	76	
383.86498	48	
387.12039	96	
387.26976	90	
391.08803	64	
394.14279	266	
398.11553	78	
399.10090	144	
402.14899	124	
402.64761	178	
408.15011	68	
411.16595	98	
417.11590	180	
423.85728	80	
424.15883	108	
424.68424	116	
424.92105	42	
425.21005	70	
430.11747	42	
431.09517	84	
435.11613	68	
448.12224	76	
458.21023	30	
485.07716	64	
492.17100	86	
512.46876	48	
546.18857	48	
561.19173	82	
562.14322	60	
568.89524	40	
572.28911	72	
574.70716	32	
696.23077	80	
END IONS

###FS:    #m/z: 424.16293 #charge 2+
###MS: 3947
###MSMS: 3948
BEGIN IONS
TITLE=Cmpd 134, +MS2(424.1629), 24.0eV, 34.0min #3948
RTINSECONDS=2042.11
SCANS=3947-3948
PEPMASS=424.16293	179420
CHARGE=2+
206.02034	76	
206.09117	114	
206.12775	20	
206.65245	28	
209.07646	140	
211.00174	70	
211.10857	48	
212.11084	132	
213.02888	80	
222.98841	90	
224.02985	180	
225.17693	34	
228.13925	68	
237.05100	76	
238.07724	82	
246.99260	54	
247.03372	78	
250.11920	40	
252.14975	20	
257.34588	60	
260.58832	148	
261.11326	120	
262.13832	112	
263.03910	86	
265.03694	74	
265.12595	120	
266.04648	108	
268.01912	70	
268.09464	42	
270.59852	88	
275.06942	48	
279.10273	110	
280.09123	58	
284.09074	98	
285.05298	88	
285.11156	66	
286.02117	68	
287.61619	312	
291.06609	108	
291.99780	76	
294.04382	74	
299.09030	78	
300.62242	110	
301.11519	76	
303.12068	26	
304.12626	44	
313.04550	76	
314.20186	68	
319.97714	22	
320.02619	98	
320.07827	50	
321.04759	100	
321.11701	104	
322.08851	94	
322.13459	140	
323.11659	122	
327.09304	100	
328.14468	58	
329.98750	70	
330.69356	86	
331.10415	130	
336.62587	98	
337.92967	64	
338.86103	72	
339.18010	104	
340.04677	88	
340.14878	54	
343.39140	30	
347.09015	94	
348.10057	186	
350.63217	102	
350.92086	70	
352.11659	54	
352.18262	36	
353.11848	82	
353.17304	30	
354.63505	104	
356.19014	86	
356.61016	68	
358.07995	62	
358.15905	88	
360.05116	86	
360.88349	78	
361.06887	110	
361.13872	88	
363.09227	76	
364.65044	86	
365.11250	42	
365.96503	52	
366.12108	54	
368.88363	82	
369.13598	126	
369.36876	24	
371.15299	114	
372.65434	26	
373.10686	48	
374.07647	86	
374.13365	38	
382.89238	202	
385.12866	62	
388.84372	110	
388.93056	68	
393.55890	28	
395.23775	56	
396.91610	132	
398.10455	36	
402.14271	88	
406.12904	76	
409.24142	64	
411.16704	118	
413.07580	170	
413.14986	78	
416.14370	74	
417.10345	60	
423.25744	82	
425.17745	90	
448.11968	42	
450.13316	72	
456.10882	84	
459.11388	56	
466.12722	72	
486.16233	126	
501.13604	60	
502.11352	90	
503.20511	34	
521.23856	42	
529.19403	74	
539.26349	54	
557.20948	180	
559.15410	68	
573.90802	34	
577.12254	52	
654.21714	22	
773.25872	110	1+
END IONS

###FS:    #m/z: 424.16259 #charge 2+
###MS: 3949
###MSMS: 3950
BEGIN IONS
TITLE=Cmpd 135, +MS2(424.1626), 24.0eV, 34.0min #3950
RTINSECONDS=2042.73
SCANS=3949-3950
PEPMASS=424.16259	186206
CHARGE=2+
197.58966	98	
198.56281	114	
202.02485	94	
206.62699	94	
207.00053	36	
208.08701	90	
212.05966	44	
212.10594	94	
213.09792	76	
217.04613	116	
217.11055	98	
217.59443	146	
220.96724	126	
222.56115	104	
223.05242	76	
224.04076	72	
227.10630	84	
228.13158	68	
229.13672	74	
231.11591	78	
234.95208	74	
238.08703	104	
239.11488	42	
239.90481	38	
241.78878	38	
245.73972	68	
246.12651	76	
252.13897	52	
265.61151	210	
266.08141	26	
268.02755	242	1+
268.04933	82	
272.06061	100	
274.11182	38	
274.96447	70	
278.14088	54	
279.10339	66	
281.08622	60	
281.94178	34	
282.12625	102	
282.92997	88	
283.09717	86	
284.09665	110	
285.09033	92	
286.02707	174	
292.11023	138	
293.05964	134	
293.98455	62	
298.96442	48	
300.63261	96	
301.98695	78	
303.05566	98	
304.09281	52	
306.07046	68	
310.10394	100	
312.11398	158	
312.59676	30	
313.60893	142	
314.14250	72	
315.58795	104	
316.62151	60	
323.08863	82	
326.15734	72	
327.63078	122	
329.08984	62	
330.06963	184	
332.08416	72	
334.10273	90	
335.09701	98	
335.29586	22	
336.14047	104	
338.03109	78	
338.91393	82	
340.13978	72	
340.99069	82	
343.62953	104	
345.62992	38	
346.09957	346	1+
349.13871	62	
352.89604	58	
354.88820	94	
356.14114	50	
357.10767	90	
363.09191	80	
363.27835	108	
364.84598	62	
364.90630	70	
365.15079	108	
366.13026	116	
366.83895	80	
368.86047	52	
372.09826	30	
372.40574	34	
372.64673	210	
375.08346	34	
376.07602	102	
376.11670	88	
376.60083	64	
376.88148	96	
377.07778	36	
378.88749	96	
383.05352	50	
383.10540	76	
383.85162	70	
383.96466	68	
385.12938	136	
389.14909	96	
393.63668	204	
395.64464	64	
399.09443	98	
400.45444	28	
401.06381	74	
401.90703	100	
405.88107	66	
411.15691	98	
415.12847	46	
415.66772	74	
416.11958	40	
424.15844	188	
424.33304	58	
429.01218	86	
432.08740	78	
444.17984	74	
448.11090	96	
449.11797	76	
460.18040	76	
461.17036	58	
474.12154	82	
474.16669	86	
486.13586	64	
492.13437	54	
492.28077	100	
503.14815	72	
512.18301	66	
513.69578	44	
514.99569	22	
521.14912	24	
530.20514	60	
537.20030	58	
540.13403	188	1+
545.15911	68	
557.19949	82	
557.26181	62	
559.15338	82	
574.22208	232	1+
635.29701	60	
648.75956	40	
END IONS

###FS:    #m/z: 424.16236 #charge 2+
###MS: 3952
###MSMS: 3953
BEGIN IONS
TITLE=Cmpd 136, +MS2(424.1624), 24.0eV, 34.1min #3953
RTINSECONDS=2043.86
SCANS=3952-3953
PEPMASS=424.16236	209124
CHARGE=2+
206.02434	84	
211.68980	18	
212.29334	58	
213.05252	78	
214.91920	50	
222.13508	92	
225.06854	66	
225.13050	82	
226.64698	20	
229.10046	72	
231.00854	92	
241.05023	52	
242.36194	36	
251.56120	102	
252.12875	180	
255.05586	52	
255.09418	94	
257.15336	46	
265.13923	112	
266.06620	102	
268.02958	180	
276.06727	36	
278.11332	96	
280.53176	18	
282.93335	88	
284.09533	98	
285.03549	86	
289.82633	18	
292.10589	48	
293.16248	96	
294.07210	60	
295.91108	22	
297.15452	44	
299.08080	70	
302.10082	64	
303.05414	120	
306.07421	66	
306.11196	64	
307.12787	18	
308.08515	90	
313.06916	88	
313.60952	108	
313.64377	24	
316.91541	68	
320.94868	84	
323.13105	38	
324.14184	92	
328.13989	84	
336.20997	30	
339.13364	56	
345.12627	106	
348.10436	52	
349.10767	60	
351.09551	52	
351.12970	90	
352.11718	88	
358.98000	54	
364.67384	78	
366.83956	74	
367.12140	144	
370.23589	46	
370.59175	46	
371.08292	50	
372.64725	128	
374.11406	80	
382.61758	18	
382.87546	42	
389.10248	78	
395.65001	126	
412.16987	66	
416.10762	96	
418.12991	96	
424.15645	296	1+
424.86339	94	
425.26761	44	
429.11689	76	
442.09659	94	
448.11539	136	
458.20172	34	
459.17529	60	
466.11435	46	
468.18730	92	
476.19397	74	
530.74268	18	
542.17036	26	
553.38761	18	
587.65615	18	
604.84057	18	
638.57133	18	
689.28163	62	
705.81722	18	
737.70362	18	
767.61468	18	
820.05017	18	
END IONS

###FS:    #m/z: 424.16219 #charge 1+
###MS: 3954
###MSMS: 3955
BEGIN IONS
TITLE=Cmpd 137, +MS2(424.1622), 24.0eV, 34.1min #3955
RTINSECONDS=2044.46
SCANS=3954-3955
PEPMASS=424.16219	199540
CHARGE=1+
206.02112	96	
206.09531	156	
207.00854	108	
221.05851	172	
227.04324	92	
231.14820	82	
238.07926	74	
239.08769	54	
243.07927	94	
246.12426	62	
246.19229	68	
247.04712	100	
247.11628	100	
252.12856	88	
253.09778	88	
253.15954	94	
254.11409	66	
256.01978	28	
256.09321	106	
256.14794	62	
257.05956	80	
264.13234	78	
265.09679	134	
265.14029	126	
267.06165	76	
267.78909	30	
270.05131	76	
270.58859	102	
271.07206	56	
272.12101	110	
273.95883	56	
278.13210	116	
279.12095	104	
281.07844	40	
283.10939	262	
285.05092	158	
286.02970	212	
287.03046	90	
288.07848	28	
288.88038	76	
288.92916	48	
289.05271	82	
294.08265	190	
302.09897	76	
302.19495	68	
303.07100	176	
307.60754	102	
312.09893	82	
314.12841	120	
315.60369	134	
322.12917	104	
328.10999	78	
329.18729	88	
334.13648	100	
334.89555	84	
337.61403	96	
337.66800	46	
338.07491	56	
338.89608	70	
345.12498	90	
348.08283	90	
348.89337	66	
349.11772	118	
351.13247	124	
351.92156	40	
352.69913	36	
353.19352	44	
364.74025	128	
365.18611	82	
365.63843	116	
366.83487	84	
367.13591	96	
371.11090	106	
372.64903	142	
373.08246	162	1+
373.14236	124	
382.89627	92	
383.88700	86	
387.14724	102	
387.19804	102	
391.10460	96	
395.13142	118	
396.11043	104	
396.81536	80	
398.12723	28	
404.88653	46	
405.85401	84	
407.63460	106	
410.09629	62	
411.94948	122	
412.13752	66	
415.65293	66	
423.17013	68	
424.16444	128	
426.09113	76	
428.17049	98	
END IONS

###FS:    #m/z: 424.16212 #charge 2+
###MS: 3956
###MSMS: 3957
BEGIN IONS
TITLE=Cmpd 138, +MS2(424.1621), 24.0eV, 34.1min #3957
RTINSECONDS=2045.09
SCANS=3956-3957
PEPMASS=424.16212	200078
CHARGE=2+
206.09254	162	
206.57390	126	
207.01146	128	
211.17574	76	
212.06562	72	
212.09194	88	
212.13331	128	
215.05851	138	
216.04442	120	
216.08404	122	
219.04204	74	
223.06803	88	
224.02713	174	
224.10062	132	
224.16154	120	
225.11911	76	
228.13063	194	
232.11169	100	
235.60961	130	
239.86772	76	
242.04503	112	
247.14183	118	
247.64665	90	
248.13326	88	
252.13333	76	
253.59813	100	
254.12157	68	
258.11845	74	
260.59598	70	
264.07595	140	
264.13575	70	
265.13482	134	
267.09277	82	
268.01808	126	
270.10585	168	
274.11632	144	
274.93455	68	
275.07381	106	
278.14748	94	
283.10037	236	
286.03324	94	
286.09547	92	
287.08368	116	
287.61476	192	
288.11825	184	
291.10478	150	
294.03154	76	
294.14222	88	
296.09274	76	
297.06330	80	
297.13647	82	
300.61928	104	
301.12597	212	
302.07666	166	
302.58917	134	
304.00272	76	
305.07310	150	
306.05253	86	
307.87757	104	
309.11920	104	
309.16903	82	
313.12557	102	
313.60462	148	
314.07382	120	
316.08413	84	
320.87717	62	
322.11306	86	
326.09167	108	
327.06907	70	
327.13687	76	
328.08090	62	
328.59950	82	
330.07520	134	
331.06712	80	
332.15519	98	
333.08521	108	
333.12505	84	
335.05806	76	
336.60495	240	
337.12747	120	
340.11365	72	
340.24607	80	
343.12993	68	
345.16615	128	
345.62010	62	
346.08856	76	
346.61647	68	
347.09760	112	
348.08241	262	
349.10380	106	
350.11548	64	
350.63528	104	
353.11394	122	
356.13490	152	
356.19014	98	
362.06545	60	
362.86743	66	
364.23295	74	
365.13551	158	
366.24222	136	
367.11727	72	
372.07804	72	
374.14273	84	
379.10717	72	
382.87057	88	
382.91029	80	
385.13236	86	
387.63275	146	
389.15257	114	
393.07632	104	
394.94590	80	
398.13135	62	
406.96545	118	
411.15543	76	
412.16627	142	
415.19280	58	
416.13944	60	
417.12480	102	
419.29567	58	
420.10864	60	
423.18562	70	
425.21359	78	
432.08262	70	
432.22967	74	
435.19281	94	
436.08624	56	
443.18456	66	
448.10562	132	
451.17335	92	
453.16244	122	
456.11948	108	
481.19914	76	
485.17581	86	
492.13640	70	
497.08249	62	
498.74566	64	
502.15861	86	
503.11880	80	
503.17798	90	
515.18918	92	
557.19449	64	
557.21562	332	1+
557.76958	60	
576.15940	66	
585.14489	64	
588.14759	58	
613.22022	98	
655.19401	70	
690.24981	78	
739.26507	58	
786.25980	246	1+
789.28242	438	1+
790.28999	350	1+
797.85360	150	
847.33094	328	1+
END IONS

###FS:    #m/z: 424.16242 #charge 2+
###MS: 3958
###MSMS: 3959
BEGIN IONS
TITLE=Cmpd 139, +MS2(424.1624), 24.0eV, 34.1min #3959
RTINSECONDS=2045.76
SCANS=3958-3959
PEPMASS=424.16242	201706
CHARGE=2+
162.23108	82	
197.07677	88	
197.56770	150	
200.13753	118	
206.11130	132	
206.60451	124	
209.03105	108	
211.12391	88	
212.06097	98	
219.04235	92	
224.03726	108	
228.13549	92	
228.21106	92	
236.97699	94	
237.01361	122	
239.06761	96	
241.88271	104	
246.13327	88	
247.11345	92	
247.58704	154	
249.58456	126	
251.07151	126	
251.57983	134	
252.14961	86	
254.03821	100	
256.05537	84	
257.07390	88	
258.11041	98	
259.57970	156	
261.16848	106	
263.57593	96	
265.02865	84	
266.09459	108	
268.01876	572	
272.09479	142	
272.12958	104	
273.57312	148	
274.08256	110	
275.10586	192	
277.05432	100	
277.60681	102	
278.11780	116	
278.14878	100	
279.10214	184	
280.10710	194	
280.57097	126	
281.13060	132	
284.08841	206	
285.04261	166	
285.08432	102	
286.02728	180	
288.05880	150	
291.08319	88	
292.62415	254	
293.15391	82	
294.05793	78	
295.02854	96	
296.11474	90	
296.61637	98	
299.09677	168	
301.12390	116	
301.61808	106	
302.10151	232	
303.09288	160	
304.55687	88	
305.07449	108	
310.60030	108	
311.06545	108	
314.88874	84	
316.08932	100	
316.90051	90	
317.04030	90	
318.89610	86	
319.12071	102	
320.13893	104	
322.12296	460	
323.09686	106	
324.10754	104	
324.21230	80	
325.61870	108	
327.08435	98	
327.63580	110	
329.61021	90	
330.06863	110	
334.91327	112	
334.97162	96	
336.88169	82	
342.63781	94	
347.10273	108	
348.08017	352	1+
348.20717	94	
348.43270	92	
349.11062	94	
350.85746	112	
354.12685	136	
356.11888	160	
360.93389	110	
364.12776	242	
364.64382	282	1+
365.14686	108	
367.13015	98	
370.12026	80	
372.14085	118	
373.67168	114	
373.74646	100	
380.86802	78	
382.91459	88	
387.13002	78	
392.15460	80	
393.14291	104	
396.23022	148	
398.12230	84	
399.09428	116	
400.79037	98	
400.91160	102	
401.20160	78	
402.15205	154	
406.84835	94	
415.16694	220	
415.64657	390	
423.17133	126	
424.24275	108	
424.69484	106	
425.15607	116	
425.21038	92	
427.10787	106	
431.09131	160	1+
431.13348	92	
443.15138	78	
443.25682	82	
444.10896	116	
444.14699	108	
448.10780	396	1+
450.15934	84	
460.16596	100	
467.23338	78	
470.19555	94	
471.21088	84	
474.12741	144	
475.10862	102	
493.16095	102	
496.11193	84	
502.16543	80	
503.18757	170	
529.20673	694	1+
540.21635	110	
545.16575	82	
557.20173	106	
558.19424	108	
574.22202	764	1+
576.16518	100	
577.29449	108	
585.18762	126	
600.26372	164	
620.99691	82	
625.22303	386	1+
671.22340	860	1+
672.21757	622	1+
689.26023	400	1+
744.27826	890	1+
786.24565	578	1+
790.28376	492	1+
796.39306	94	
847.30774	568	1+
END IONS

###FS:    #m/z: 424.16250 #charge 2+
###MS: 3960
###MSMS: 3961
BEGIN IONS
TITLE=Cmpd 140, +MS2(424.1625), 24.0eV, 34.1min #3961
RTINSECONDS=2046.4
SCANS=3960-3961
PEPMASS=424.16250	203946
CHARGE=2+
197.57608	92	
198.09161	106	
206.08828	264	
211.13993	128	
221.05300	166	
224.03805	80	
228.13582	70	
235.12206	80	
237.08711	80	
237.58827	110	
238.09412	70	
240.11742	90	
242.03612	52	
243.03657	76	
249.58380	74	
251.08728	80	
252.09595	120	
252.14186	144	
256.08830	130	
256.59404	102	
259.10188	94	
261.04582	72	
262.92015	58	
264.13954	112	
265.10097	258	
268.02656	122	
268.07702	198	
268.99988	130	
269.10012	126	
272.06397	74	
273.08236	106	
274.11551	92	
274.90479	90	
278.07465	110	
278.61311	104	
279.60205	218	
281.09104	142	
283.11875	58	
284.13569	96	
285.05551	100	
286.03454	64	
286.87526	64	
287.61582	454	
288.06998	84	
288.11779	344	
292.12357	62	
293.61705	118	
294.07438	108	
295.08112	104	
298.10506	94	
300.62080	260	
301.11474	240	
302.09996	82	
303.05784	140	
310.10287	78	
313.60971	106	
314.12057	88	
315.62670	110	
317.19014	84	
318.60927	152	
319.09632	138	
321.12730	90	
322.14494	136	
328.08629	84	
328.95795	58	
331.06224	56	
332.09955	98	
333.04287	62	
337.11413	112	
340.12890	94	
340.81219	76	
347.09187	186	
348.08223	160	
350.03990	48	
350.11629	68	
352.11204	64	
355.63389	94	
356.08236	82	
356.11623	120	
356.61059	144	
360.88847	108	
360.98813	86	
362.11212	88	
362.92119	68	
363.64179	100	
364.12454	112	
364.65536	96	
365.16816	92	
365.63956	92	
365.89472	110	
368.16876	72	
370.98062	54	
373.10724	84	
375.43595	54	
379.13323	62	
379.65497	84	
382.15978	88	
385.11783	90	
386.12450	90	
389.11744	76	
389.87826	70	
391.08304	142	
392.11124	114	
395.11686	50	
398.14494	90	
398.96272	58	
399.09091	66	
402.11870	94	
402.15367	80	
402.64476	104	
405.85312	54	
411.16213	66	
414.17632	64	
416.64926	112	
419.08175	64	
423.18777	62	
424.15482	128	
424.66161	106	
425.19167	100	
427.08488	62	
432.11855	78	
444.10710	52	
444.16342	50	
445.09802	52	
448.11555	98	
449.10835	66	
452.19474	94	
459.08497	74	
469.12630	88	
478.17267	104	
486.15443	76	
492.12501	82	
494.20083	90	
497.15885	88	
501.13681	48	
529.19228	76	
529.23384	62	
530.21583	94	
557.19306	52	
558.14213	86	
559.14612	90	
564.35863	48	
568.16217	54	
573.15602	70	
574.33791	48	
647.20635	64	
672.20830	60	
682.72109	62	
689.25433	460	1+
689.29821	74	
744.27953	390	1+
754.68471	58	
END IONS

###FS:    #m/z: 424.16247 #charge 2+
###MS: 3962
###MSMS: 3963
BEGIN IONS
TITLE=Cmpd 141, +MS2(424.1625), 24.0eV, 34.1min #3963
RTINSECONDS=2047.01
SCANS=3962-3963
PEPMASS=424.16247	218044
CHARGE=2+
197.17668	22	
200.08466	86	
207.00434	64	
212.06007	108	
217.14922	54	
225.06415	142	
225.11573	122	
229.04841	112	
234.07794	36	
239.06620	90	
243.04322	102	
246.13160	50	
252.13357	96	
256.05606	84	
258.11731	68	
258.16426	110	
268.01649	290	
273.08372	118	
274.10389	140	
279.07990	36	
281.06762	50	
281.14402	106	
283.10210	62	
286.06954	134	
286.62054	24	
287.61684	136	
288.09406	98	
289.61089	76	
290.62611	88	
291.03881	46	
292.49143	64	
294.03972	82	
299.09594	48	
300.61867	158	
301.18815	70	
303.06427	72	
305.17590	92	
308.06164	110	
314.03709	38	
315.20753	98	
322.12424	332	
323.08850	118	
326.52254	32	
327.05090	102	
333.14538	30	
342.62337	104	
346.06912	82	
347.60890	124	
348.07303	68	
350.09872	144	
350.97050	88	
351.88249	58	
354.08143	76	
363.78001	46	
363.86919	48	
363.96091	40	
364.05561	24	
364.12841	102	
365.11063	46	
366.84048	90	
373.65554	108	
374.14701	70	
375.95613	32	
376.07105	66	
380.13523	80	
382.20060	58	
382.87603	80	
384.02592	26	
395.14844	68	
399.10093	60	
401.19299	28	
403.09160	60	
406.82860	108	
408.63097	32	
411.22498	66	
415.67344	102	
423.66088	78	
424.19199	142	
445.09597	110	
448.10720	66	
449.07996	52	
462.22722	20	
470.16172	60	
475.10058	34	
484.21709	128	
492.14296	56	
504.18045	72	
525.20879	88	
529.19590	62	
559.13682	66	
564.16265	76	
574.22032	100	
576.22739	88	
606.22026	22	
621.16050	46	
644.31103	32	
END IONS

###FS:    #m/z: 424.16209 #charge 2+
###MS: 3964
###MSMS: 3965
BEGIN IONS
TITLE=Cmpd 142, +MS2(424.1621), 24.0eV, 34.1min #3965
RTINSECONDS=2047.61
SCANS=3964-3965
PEPMASS=424.16209	216038
CHARGE=2+
200.01161	68	
202.54826	46	
206.08777	98	
207.02709	68	
208.03848	134	
209.00442	72	
209.13380	94	
217.11172	94	
217.53725	94	
225.13172	110	
226.08692	118	
236.74696	74	
237.03037	92	
237.06550	74	
242.04075	84	
247.10469	86	
251.08281	36	
251.21167	34	
251.59115	124	
255.10164	100	
256.13051	82	
257.12393	86	
258.03924	78	
268.01973	68	
271.08558	86	
280.06372	58	
281.08009	134	
283.59251	100	
284.09851	114	
285.03497	74	
286.03818	154	
286.61172	108	
287.61696	156	
288.05809	132	
288.11015	146	
290.07710	44	
292.11591	74	
293.04954	132	
299.08234	62	
300.11268	52	
302.10112	54	
303.06462	66	
304.21349	58	
304.48960	24	
310.10712	80	
313.05535	70	
314.11958	104	
314.17672	36	
314.96473	72	
315.11951	60	
316.91165	74	
317.07786	62	
317.93265	38	
318.10296	98	
318.84871	50	
320.07301	72	
320.20005	66	
322.12066	134	
327.60211	114	
330.06430	48	
338.17628	100	
339.16748	56	
340.90330	38	
345.08649	52	
347.09471	82	
348.07657	192	
349.10975	42	
351.12771	84	
351.85465	26	
355.13386	70	
358.17396	46	
362.88243	98	
364.68615	110	
364.89036	78	
365.17094	88	
367.13495	88	
372.64570	126	
374.08325	70	
379.92569	128	
380.11512	102	
380.87743	88	
381.91937	24	
383.11536	86	
388.65509	50	
392.11288	66	
393.09003	32	
397.14006	116	
406.83260	80	
411.16141	66	
415.64109	130	
415.71375	20	
416.07924	66	
418.19648	32	
425.20275	98	
431.11084	78	
432.08085	78	
434.14122	48	
443.14976	48	
446.08983	80	
448.09640	90	
457.08477	68	
457.15772	86	
458.18792	30	
460.18138	110	
467.16755	62	
482.25870	150	
486.14527	22	
503.18972	84	
515.18057	118	
519.13707	72	
529.20031	202	1+
532.21326	86	
557.20592	40	
558.18852	134	1+
559.14129	86	
559.32095	58	
574.23368	114	
575.24635	100	
628.23445	90	
655.20923	100	
672.22960	238	1+
847.34333	120	1+
END IONS

###FS:    #m/z: 424.16265 #charge 2+
###MS: 3966
###MSMS: 3967
BEGIN IONS
TITLE=Cmpd 143, +MS2(424.1626), 24.0eV, 34.1min #3967
RTINSECONDS=2048.21
SCANS=3966-3967
PEPMASS=424.16265	227114
CHARGE=2+
203.51765	18	
206.09138	140	
212.15593	92	
219.05796	18	
224.04601	48	
225.01744	82	
228.09640	124	
230.07673	84	
234.62266	18	
239.06376	78	
242.04030	228	
243.01385	58	
247.10390	96	
248.09980	126	
251.15069	62	
252.15828	64	
255.02727	82	
257.07303	104	
257.98658	36	
264.92137	18	
265.09756	156	
265.13062	46	
266.08836	68	
267.15041	30	
268.03069	84	
269.01950	110	
270.02002	52	
271.23747	92	
272.12551	94	
277.04943	94	
279.07269	42	
281.05449	68	
284.10127	182	
285.78962	36	
286.03419	52	
291.74808	28	
292.08157	24	
292.12765	72	
293.11534	152	
293.53567	40	
296.01412	104	
298.12383	56	
298.48249	22	
300.25448	18	
300.61799	102	
301.13815	76	
303.06881	66	
304.09841	44	
310.88359	136	
311.09856	98	
313.36736	82	
313.58522	40	
313.61804	98	
314.63741	36	
322.09057	50	
322.60856	28	
323.10608	58	
324.20230	58	
330.07162	54	
334.03442	80	
334.37651	40	
338.06432	74	
339.15711	80	
340.12392	72	
340.17718	90	
341.07384	90	
341.12734	54	
347.09197	34	
348.08515	64	
350.14546	48	
350.28709	26	
351.09358	22	
353.08352	34	
356.19429	90	
359.10068	78	
359.21565	110	
364.94189	86	
365.18606	102	
367.08688	112	
370.04631	112	
372.13464	18	
373.14976	80	
377.09099	138	
382.69468	20	
382.86992	102	
391.09891	54	
392.87428	30	
400.90763	124	
401.10696	74	
401.55922	18	
404.38474	18	
413.16597	48	
424.66915	100	
425.18072	96	
425.25747	46	
436.77762	18	
448.15096	118	
448.37325	20	
451.11228	58	
458.13904	54	
460.18775	56	
484.12991	64	
484.18039	98	
493.13988	116	
503.17811	48	
515.18945	20	
520.17167	78	
558.13457	266	1+
574.21232	246	1+
574.21942	114	
604.18028	70	
605.66759	18	
615.13958	90	
671.21583	42	
689.31227	84	
712.69897	18	
732.80476	18	
END IONS

###FS:    #m/z: 424.16274 #charge 2+
###MS: 3968
###MSMS: 3969
BEGIN IONS
TITLE=Cmpd 144, +MS2(424.1627), 24.0eV, 34.1min #3969
RTINSECONDS=2048.8
SCANS=3968-3969
PEPMASS=424.16274	225700
CHARGE=2+
200.05572	40	
206.08149	134	
207.00962	96	
211.11371	114	
212.03071	68	
214.05359	106	
214.09627	134	
217.09549	94	
222.10068	126	
226.59526	110	
227.01818	106	
228.13560	170	
235.10942	90	
236.03991	78	
242.05741	88	
248.87673	34	
249.05208	98	
252.02050	90	
252.13950	132	
255.15318	66	
260.59164	132	
263.09983	128	
265.10019	124	
268.02845	314	
269.05848	148	
270.04963	106	
273.15688	90	
274.10418	44	
275.09677	104	
279.10162	294	
281.66392	48	
282.00523	28	
283.13813	74	
284.10060	72	
285.04152	80	
286.06264	102	
286.24762	24	
287.53974	28	
287.61407	60	
288.10619	136	
290.94906	40	
295.13366	116	
300.03248	82	
300.13978	68	
300.94569	84	
301.11024	188	
301.69219	36	
302.07223	36	
304.05708	132	
305.10084	82	
306.92182	72	
307.07639	82	
310.18653	76	
310.92199	70	
313.04098	160	
316.08877	122	
316.15586	22	
317.04068	48	
319.06971	116	
321.10777	96	
327.12341	34	
328.08221	82	
329.13334	56	
330.08630	102	
333.13830	66	
333.62698	104	
334.27894	36	
336.12072	80	
338.10390	110	
339.14696	100	
342.63716	134	
345.63874	58	
347.10210	26	
348.08926	100	
348.73677	54	
348.92235	138	
350.15760	80	
351.13311	80	
358.07117	110	
360.84019	70	
363.88438	80	
364.00809	54	
364.13323	94	
364.18901	54	
364.47464	42	
364.64812	112	
365.19152	72	
367.11630	42	
375.05353	80	
376.08215	66	
380.01254	42	
382.75698	64	
383.88272	40	
386.11897	66	
387.30885	34	
387.47683	22	
389.13022	32	
394.09013	62	
395.11223	68	
399.12719	50	
400.04783	42	
402.14369	90	
402.66084	146	
402.95077	26	
407.14559	110	
416.16611	86	
417.16280	90	
424.66781	128	
425.17030	24	
425.20434	34	
430.08885	140	
433.22940	74	
441.06783	72	
443.15095	72	
447.16500	28	
448.10634	96	
458.09983	60	
467.12109	90	
486.43170	58	
492.17677	82	
496.22171	64	
504.19782	76	
504.33644	22	
515.18860	98	
543.13160	44	
557.21808	72	
560.16193	42	
574.20129	134	
587.13260	84	
643.24146	238	1+
657.86669	44	
690.24056	96	
744.28082	384	1+
786.27150	190	1+
END IONS

###FS:    #m/z: 424.16255 #charge 2+
###MS: 3970
###MSMS: 3971
BEGIN IONS
TITLE=Cmpd 145, +MS2(424.1625), 24.0eV, 34.2min #3971
RTINSECONDS=2049.42
SCANS=3970-3971
PEPMASS=424.16255	229294
CHARGE=2+
197.56721	114	
206.37026	252	
207.01612	76	
207.11086	68	
212.06837	124	
212.98344	138	
219.10939	100	
222.07995	124	
224.02492	40	
224.05295	106	
224.15483	164	
231.11718	78	
237.10393	80	
239.19065	48	
241.05702	74	
243.05547	46	
247.10188	88	
248.07351	142	
252.12937	176	
254.06676	36	
256.02633	88	
256.59013	114	
257.09528	78	
260.07547	66	
260.96203	88	
265.00051	38	
265.10437	88	
265.62280	140	
268.01718	272	
270.13219	134	
270.93391	34	
271.04522	84	
271.47614	96	
272.11977	80	
275.11222	134	
275.25742	46	
279.04734	132	
281.09149	90	
282.10954	92	
283.11303	134	
284.08168	70	
286.03337	230	1+
286.07448	106	
292.11002	98	
292.58731	126	
293.17579	94	
297.05622	124	
297.12199	96	
299.06062	76	
301.15116	114	
304.12964	42	
305.03835	94	
312.06247	78	
312.61517	106	
313.04609	92	
313.77911	34	
315.12361	70	
315.59233	90	
316.09263	106	
320.09266	88	
322.07706	72	
323.13022	94	
324.07216	62	
324.12413	122	
325.10711	50	
329.11440	64	
330.08710	52	
330.64633	114	
331.07159	52	
332.21730	70	
333.10946	36	
335.09461	144	
337.67908	32	
339.07857	102	
339.12670	192	
340.15805	128	
343.62904	88	
344.16931	64	
345.12510	236	
346.97173	82	
347.09370	76	
347.13002	70	
348.07920	68	
350.63750	66	
360.83410	116	
364.09217	72	
364.87992	80	
365.12130	56	
365.18166	92	
365.81380	56	
366.84511	98	
369.14063	74	
372.64259	132	
373.07204	78	
373.14139	108	
374.12812	122	
376.07720	66	
378.14546	114	
381.08307	68	
382.87717	132	
388.11875	94	
394.13699	70	
401.29500	56	
405.12890	86	
406.64802	114	
406.83388	54	
408.14932	82	
412.16444	72	
413.13482	72	
415.23417	76	
415.66749	100	
416.14922	98	
418.18346	52	
418.87140	54	
423.18639	68	
423.91148	34	
424.18532	46	
424.30690	60	
424.66749	96	
425.24682	80	
440.07675	96	
441.14284	160	
448.10887	100	
458.11291	50	
459.17497	62	
467.11843	96	
480.50289	66	
485.08251	104	
487.54971	70	
492.14461	78	
494.14206	62	
499.17404	104	
499.30273	38	
500.14050	122	
502.09056	70	
507.18549	76	
520.13533	54	
521.08070	32	
541.19824	82	
546.29451	50	
547.21359	60	
554.19020	68	
557.19207	86	
558.15954	82	
559.14494	92	
571.11353	90	
573.30618	126	
574.22189	532	1+
574.25026	78	
600.22747	332	1+
602.23473	58	
620.17695	58	
650.22999	38	
671.24472	308	1+
END IONS

###FS:    #m/z: 424.16224 #charge 2+
###MS: 3972
###MSMS: 3973
BEGIN IONS
TITLE=Cmpd 146, +MS2(424.1622), 24.0eV, 34.2min #3973
RTINSECONDS=2050.04
SCANS=3972-3973
PEPMASS=424.16224	234100
CHARGE=2+
205.21774	102	
207.07694	102	
210.11170	78	
212.10190	110	
217.14807	34	
217.18840	38	
224.97015	52	
226.08649	34	
228.09199	44	
228.13579	98	
229.13673	92	
237.05888	132	
239.09268	96	
242.00818	86	
242.06171	126	
247.03163	78	
249.07414	54	
249.75869	46	
250.02280	66	
251.59092	102	
252.12790	54	
256.08967	70	
257.08606	164	
258.91304	38	
263.02343	116	
264.95976	104	
265.12229	342	1+
265.55780	134	
267.03215	76	
267.08408	90	
268.01915	216	
269.16593	82	
270.02700	80	
270.95120	74	
273.25134	36	
275.09447	72	
277.12432	80	
278.62554	114	
279.09810	268	
279.68868	108	
283.10719	38	
284.11079	68	
284.61459	96	
286.04385	182	
287.52032	50	
288.62575	116	
289.06286	114	
290.60396	100	
291.10712	98	
292.14706	70	
292.93922	34	
293.24833	50	
294.08181	172	
295.03466	130	
297.11510	108	
298.11139	134	
298.15581	78	
300.63875	216	
301.11156	80	
302.09681	62	
307.05053	60	
311.10211	68	
312.04420	76	
313.61836	90	
315.59733	124	
316.15845	48	
321.15955	70	
322.11783	226	
322.63549	100	
327.07418	114	
328.10241	122	
330.10313	124	
336.61988	282	
338.62021	130	
339.13614	92	
339.17024	80	
341.17080	48	
343.13353	112	
345.13068	52	
346.07684	82	
346.90986	92	
352.08729	136	
353.03448	78	
353.10876	106	
354.09249	82	
356.10058	44	
356.61161	106	
362.63315	376	1+
365.14246	188	
366.12658	108	
372.65168	96	
373.10718	92	
373.17877	94	
373.63902	196	
374.16887	132	
375.08381	60	
377.10669	170	
378.90764	44	
381.09104	32	
382.89065	58	
387.14068	116	
387.19272	96	
394.13651	78	
395.12397	54	
401.06512	88	
401.89010	80	
402.67539	112	
406.86150	78	
408.14879	58	
413.12892	48	
414.08569	64	
414.86089	92	
415.64819	66	
416.14919	76	
418.81175	60	
422.28934	92	
423.11705	68	
423.26703	188	
424.15885	124	
424.66763	244	
425.21380	68	
428.12222	40	
430.11838	94	
431.06827	48	
447.15181	56	
448.10426	76	
458.09646	74	
459.16486	56	
460.18702	96	
470.09534	90	
474.27737	62	
485.12410	78	
495.18718	78	
500.10082	92	
501.13617	68	
503.12449	92	
515.18251	54	
519.13684	94	
523.19381	50	
541.13834	34	
542.16334	68	
557.19469	54	
558.94801	42	
559.19010	54	
561.27886	46	
574.21802	254	1+
574.23417	46	
576.16038	68	
579.70664	64	
602.18993	74	
603.21459	80	
643.22587	88	
727.26002	354	1+
733.27556	240	1+
746.27246	80	
790.30522	550	1+
END IONS

###FS:    #m/z: 424.16236 #charge 2+
###MS: 3974
###MSMS: 3975
BEGIN IONS
TITLE=Cmpd 147, +MS2(424.1624), 24.0eV, 34.2min #3975
RTINSECONDS=2050.65
SCANS=3974-3975
PEPMASS=424.16236	239102
CHARGE=2+
207.09566	76	
209.01290	102	
217.06492	52	
221.14188	118	
222.05242	82	
224.03720	188	
228.13060	130	
229.03700	50	
234.57079	114	
237.99157	26	
238.05078	128	
241.00122	62	
241.05777	122	
242.05659	74	
245.11015	70	
245.89492	22	
246.04419	76	
246.15541	94	
249.02366	52	
249.35242	88	
252.15767	94	
253.13481	82	
253.60312	92	
254.05440	108	
255.10016	28	
257.09214	120	
264.07960	70	
265.10270	230	
266.71943	32	
267.34658	30	
268.01949	506	
273.11920	64	
279.10484	66	
283.10110	76	
285.04117	58	
287.62127	78	
288.11557	188	
293.03621	122	
296.61681	104	
299.10112	54	
299.16769	86	
302.09171	68	
303.07990	106	
303.14159	120	
304.07541	72	
305.10178	32	
307.06319	78	
314.63830	88	
316.10278	96	
317.05555	86	
322.10596	92	
327.10998	128	
329.09598	80	
330.07017	138	
330.22578	62	
333.19190	104	
335.09741	32	
336.12120	106	
340.12920	84	
345.13046	124	
347.09084	110	
347.28502	54	
349.11821	100	
350.11898	98	
355.09245	54	
356.13610	92	
357.12757	80	
364.13320	34	
364.65897	68	
366.14575	106	
369.16135	72	
372.64814	310	
373.67098	78	
374.09367	48	
374.64081	122	
375.11987	108	
378.13131	108	
378.40820	44	
381.05702	48	
382.88524	72	
387.13086	118	
389.96282	58	
394.14796	116	
395.11263	78	
395.64641	114	
396.16138	134	
401.09738	80	
402.14895	74	
402.64403	68	
403.11810	56	
405.78563	26	
406.30524	70	
412.15690	68	
415.16571	86	
415.67285	126	
416.08156	60	
416.13220	112	
424.04598	92	
426.10994	88	
442.15128	42	
442.89923	38	
448.11467	90	
451.15758	104	
460.18362	60	
462.11073	72	
462.17836	78	
469.13285	36	
478.11509	46	
483.11990	84	
486.15395	92	
487.16713	96	
492.12525	110	
502.11903	62	
508.18541	76	
515.17859	64	
537.20423	70	
542.12843	108	
557.22421	96	
560.14071	82	
576.16763	86	
584.24331	54	
642.21449	96	
671.24883	64	
714.52998	76	
END IONS

###FS:    #m/z: 424.16282 #charge 2+
###MS: 3976
###MSMS: 3977
BEGIN IONS
TITLE=Cmpd 148, +MS2(424.1628), 24.0eV, 34.2min #3977
RTINSECONDS=2051.24
SCANS=3976-3977
PEPMASS=424.16282	240226
CHARGE=2+
206.09149	196	
208.18149	88	
212.96068	128	
214.97961	108	
217.09665	98	
224.05634	116	
228.13149	176	
232.94088	68	
238.05516	48	
239.06780	64	
240.05941	132	
241.06283	98	
246.13507	110	
247.11529	62	
248.03930	82	
250.11904	22	
252.13369	40	
252.16600	102	
256.10656	64	
256.16877	32	
257.06928	70	
265.11054	42	
265.61027	232	
268.02745	164	
271.08615	104	
279.05174	114	
279.10181	24	
280.07852	126	
284.10162	220	
285.07131	52	
285.68812	22	
286.04683	88	
288.05945	112	
291.14696	82	
293.05296	66	
294.07040	94	
296.61438	36	
299.07935	34	
300.63922	28	
302.07556	162	
302.11500	98	
302.14935	66	
303.05911	44	
303.56496	36	
304.04403	50	
304.12595	116	
308.09074	52	
311.15963	82	
313.57305	46	
313.93492	36	
317.83736	94	
323.08672	60	
329.58124	56	
329.75951	44	
330.06886	58	
332.57999	24	
334.13099	72	
336.12540	124	
336.61137	100	
336.90578	86	
336.95498	24	
337.10421	68	
337.62399	112	
338.92330	38	
339.17069	42	
341.78958	30	
343.14291	120	
345.14017	150	
346.09164	74	
347.10760	100	
348.07480	64	
348.13838	56	
349.08665	144	
350.11111	110	
353.10824	84	
363.63732	134	
364.40398	110	
364.65021	248	
366.08137	80	
367.25624	86	
374.09538	110	
378.07618	74	
379.81777	54	
379.94863	28	
380.11470	70	
380.14878	50	
381.00558	72	
384.06806	86	
389.10358	90	
393.13147	116	
394.13206	100	
396.14755	76	
399.09589	102	
400.97460	58	
401.07434	84	
405.93228	82	
415.15307	118	
420.81873	190	
423.20957	76	
424.16995	116	
425.19846	106	
442.17128	82	
446.14487	72	
448.10785	68	
451.15221	62	
455.60449	116	
458.16690	92	
460.24577	88	
468.17773	58	
473.17418	90	
479.16822	56	
484.16310	76	
492.16415	48	
493.12985	22	
498.18414	86	
500.15294	34	
501.13090	74	
502.12548	44	
503.14448	70	
503.20126	66	
510.15228	34	
512.22386	94	
519.14849	94	
524.10859	82	
557.21023	74	
563.18020	64	
570.13624	58	
574.21431	324	1+
574.26856	60	
626.22717	178	1+
643.28354	50	
689.24871	68	
END IONS

###FS:    #m/z: 424.16274 #charge 2+
###MS: 3978
###MSMS: 3979
BEGIN IONS
TITLE=Cmpd 149, +MS2(424.1627), 24.0eV, 34.2min #3979
RTINSECONDS=2051.83
SCANS=3978-3979
PEPMASS=424.16274	253524
CHARGE=2+
159.73270	18	
183.12242	18	
198.11113	98	
206.04373	54	
207.05381	48	
207.11511	50	
207.14705	28	
212.08648	74	
213.04843	68	
213.60139	104	
220.58484	120	
223.05818	158	
224.02893	94	
224.08434	86	
224.13210	124	
228.12988	20	
231.09164	150	
231.12435	18	
238.01771	70	
241.05790	98	
241.28972	34	
242.04215	70	
242.07393	18	
243.04344	102	
247.11749	106	
250.66962	20	
252.13444	64	
256.08057	100	
257.07684	84	
257.11432	88	
265.10275	52	
268.02941	100	
268.09732	98	
272.04236	20	
273.17821	86	
283.10555	94	
284.13058	112	
285.04155	74	
286.02897	316	
288.11276	84	
290.09006	30	
291.00783	18	
292.10710	134	
296.07913	72	
299.09893	102	
300.62411	100	
301.01378	90	
301.09919	18	
313.11423	20	
314.01492	32	
314.11203	180	
319.12282	36	
322.13045	96	
325.04067	52	
325.12602	94	
329.88738	114	
330.06430	48	
330.11810	22	
332.92309	74	
334.11279	66	
335.88939	42	
342.85205	32	
344.90744	22	
345.13532	102	
347.12147	80	
348.09266	90	
348.73576	18	
349.85460	76	
350.10030	62	
350.91545	68	
351.08890	74	
351.12372	50	
355.96952	24	
356.08514	60	
362.27667	58	
363.10974	34	
363.64333	98	
364.69041	98	
365.12655	22	
367.14075	36	
368.15859	52	
369.14798	80	
372.65579	98	
375.06847	20	
376.09655	94	
377.11517	52	
380.13190	58	
381.17659	40	
385.02588	106	
385.51507	18	
385.72134	22	
388.93736	58	
394.14677	48	
395.13944	28	
395.68177	36	
400.90734	126	
406.85995	90	
412.15274	20	
413.09231	98	
415.64179	102	
416.17067	70	
422.74374	18	
424.16538	84	
432.08630	52	
435.09999	74	
441.51123	36	
447.63155	22	
448.11435	108	
449.11308	78	
455.90585	18	
466.13379	60	
470.16666	56	
486.37991	68	
487.24302	18	
501.95984	18	
502.11946	32	
540.19041	78	
541.20661	78	
557.18070	90	
559.15814	74	
561.13782	72	
565.41200	18	
571.47259	18	
600.09675	18	
600.71447	18	
644.27226	70	
694.80972	18	
719.48730	18	
838.50175	18	
END IONS

###FS:    #m/z: 424.16259 #charge 2+
###MS: 3980
###MSMS: 3981
BEGIN IONS
TITLE=Cmpd 150, +MS2(424.1626), 24.0eV, 34.2min #3981
RTINSECONDS=2052.43
SCANS=3980-3981
PEPMASS=424.16259	251008
CHARGE=2+
197.08409	108	
198.07107	90	
204.13915	106	
206.10641	140	
211.12525	98	
216.55128	46	
224.04972	114	
225.15419	72	
226.04568	112	
227.14597	72	
228.13137	120	
234.11310	84	
238.03285	50	
239.35162	60	
241.09802	118	
243.05055	124	
246.13944	96	
247.11284	98	
251.04106	98	
251.12137	80	
251.19101	74	
252.12812	56	
253.07563	54	
253.13487	100	
256.09250	78	
257.09076	108	
263.06208	84	
264.12818	84	
265.64379	118	
267.07123	132	
268.05608	52	
271.57513	128	
274.11191	158	
277.59783	106	
279.60003	116	
283.07595	76	
284.08799	84	
286.04679	114	
287.61598	340	
288.06867	180	
288.96352	66	
289.08952	120	
289.48785	42	
290.07285	66	
291.11264	96	
293.05801	76	
294.02718	82	
294.08920	76	
299.09183	132	
303.05009	138	
306.06981	78	
306.62211	118	
307.11989	72	
309.11102	74	
311.61272	108	
312.04017	80	
313.05881	128	
314.12068	150	
316.11675	46	
317.11257	56	
319.12665	88	
320.14458	92	
322.22384	56	
322.97417	74	
327.11243	76	
329.08230	62	
330.05265	156	
331.05847	164	
333.82407	74	
334.07925	66	
336.12882	128	
336.65275	146	
339.09466	72	
340.13318	80	
340.28019	48	
342.12342	164	
345.14011	104	
346.86882	46	
347.08074	502	1+
347.62392	116	
349.17325	52	
351.87606	62	
353.82055	92	
355.12926	134	
358.13943	76	
360.07523	98	
362.00086	84	
363.16605	54	
364.68570	84	
365.17285	80	
365.70264	92	
367.14183	94	
371.17863	100	
371.26466	44	
372.65570	130	
373.08849	62	
373.64017	78	
374.14736	102	
374.90109	76	
376.07652	74	
378.06866	92	
378.14759	76	
382.89543	72	
385.12828	90	
386.14529	82	
387.18329	130	
388.85282	92	
389.09598	66	
391.08176	84	
392.08472	78	
393.72616	82	
394.13929	118	
395.66695	100	
400.91709	92	
401.17071	60	
403.09706	46	
405.31474	48	
407.64364	38	
408.09999	76	
411.16091	46	
412.14080	76	
424.15624	250	
424.81821	66	
427.08773	150	
429.70583	64	
430.14177	78	
431.08789	74	
431.31675	64	
444.13984	68	
445.12003	90	
448.10388	92	
448.17315	70	
464.14569	64	
467.13776	66	
471.18857	48	
475.15105	56	
483.14903	44	
484.11683	70	
484.21149	68	
492.13503	80	
502.51833	46	
503.13053	68	
505.24378	82	
557.18662	168	1+
574.21793	66	
589.15463	90	
600.23726	200	1+
600.25810	98	
613.17356	64	
643.24366	374	1+
674.22461	74	
689.25769	118	
730.21805	54	
841.43026	106	
END IONS

###FS:    #m/z: 424.16322 #charge 2+
###MS: 3982
###MSMS: 3983
BEGIN IONS
TITLE=Cmpd 151, +MS2(424.1632), 24.0eV, 34.2min #3983
RTINSECONDS=2053.02
SCANS=3982-3983
PEPMASS=424.16322	254638
CHARGE=2+
148.76028	20	
151.77314	18	
189.47333	18	
192.95923	18	
206.03197	44	
206.58540	104	
212.08039	90	
222.05783	84	
224.05185	210	
225.01244	74	
227.03079	112	
228.12403	76	
228.17573	70	
228.63786	24	
229.08027	98	
233.09296	84	
238.65189	22	
242.03686	88	
243.06448	90	
245.83912	18	
247.87729	22	
256.58991	54	
261.11802	80	
268.01677	100	
271.98606	18	
279.10079	132	
280.08809	46	
283.10631	64	
285.05188	98	
286.02950	188	
292.95095	28	
293.98993	18	
300.13622	22	
300.62335	102	
301.11868	66	
301.89434	98	
302.10745	124	
303.09796	76	
307.11378	74	
313.05077	96	
321.06573	48	
321.16922	116	
322.62434	116	
323.09759	46	
325.04061	68	
330.07308	76	
331.52294	30	
336.13603	68	
339.49989	18	
344.98005	62	
345.62886	120	
352.90207	106	
364.63989	164	
368.15476	162	
371.51536	54	
372.63950	156	
373.61568	36	
375.32534	22	
375.60520	18	
378.90852	70	
385.16510	80	
388.12910	146	
388.82822	82	
395.65701	94	
400.11802	86	
406.85403	64	
409.11387	48	
413.15073	40	
416.10717	56	
417.15713	98	
419.11734	60	
424.20926	130	
424.66392	88	
452.14541	46	
456.17563	52	
460.26108	60	
461.11934	58	
462.45545	84	
470.09958	18	
486.17073	38	
487.22284	26	
498.15764	28	
508.17576	62	
567.76227	18	
570.11592	76	
575.39670	90	
600.97194	18	
647.26790	64	
654.54329	18	
671.47429	18	
713.13377	18	
727.86553	18	
END IONS

###FS:    #m/z: 424.16300 #charge 2+
###MS: 3984
###MSMS: 3985
BEGIN IONS
TITLE=Cmpd 152, +MS2(424.1630), 24.0eV, 34.2min #3985
RTINSECONDS=2053.6
SCANS=3984-3985
PEPMASS=424.16300	269788
CHARGE=2+
155.65377	18	
159.31812	18	
210.98744	18	
211.11759	132	
213.97117	24	
221.04948	120	
224.03390	82	
229.11997	62	
238.45896	36	
243.06414	86	
246.03723	106	
246.12032	48	
252.13247	80	
255.88761	24	
258.06303	110	
264.02504	94	
265.10957	134	
265.59769	122	
268.02259	320	
268.13439	26	
269.11317	68	
271.05930	80	
274.07845	102	
274.13760	76	
278.07419	28	
278.11400	36	
279.59681	78	
281.07474	122	
282.07692	72	
283.12020	82	
285.04106	94	
285.08955	110	
285.91231	28	
286.03204	86	
287.61452	212	
293.13699	24	
293.18404	70	
300.62283	98	
302.07863	84	
305.60654	18	
306.06629	40	
308.09458	74	
309.12317	90	
310.10245	102	
310.59830	100	
323.11120	64	
327.03058	36	
327.13593	28	
333.09032	64	
334.10254	78	
335.09813	72	
336.60836	26	
339.12670	122	
340.12509	94	
344.09836	108	
345.13135	102	
347.11814	56	
349.13045	28	
350.11513	64	
355.07085	98	
356.62568	108	
357.08777	96	
364.13461	118	
364.65674	232	
366.12805	22	
367.12710	140	
368.14851	20	
369.13533	112	
370.80968	54	
372.12972	120	
373.64054	118	
374.05004	44	
376.08044	92	
394.12800	114	
395.64626	118	
397.13423	40	
398.62877	122	
401.06885	78	
406.13510	62	
406.63323	106	
406.86974	70	
406.96435	66	
410.80032	30	
414.11712	120	
415.65032	232	
417.12434	42	
424.16178	136	
424.66378	270	
424.88427	44	
425.21599	96	
431.11092	52	
466.78035	18	
484.11799	72	
492.18274	72	
500.28937	84	
515.34590	54	
517.15853	38	
519.13673	36	
523.85644	18	
529.24469	62	
531.37218	18	
546.13448	78	
556.19717	78	
558.14575	222	1+
558.22411	78	
586.37079	94	
602.15652	52	
603.15136	60	
652.07324	18	
714.55103	18	
796.35564	18	
797.94228	18	
END IONS

###FS:    #m/z: 424.16305 #charge 2+
###MS: 3986
###MSMS: 3987
BEGIN IONS
TITLE=Cmpd 153, +MS2(424.1630), 24.0eV, 34.2min #3987
RTINSECONDS=2054.2
SCANS=3986-3987
PEPMASS=424.16305	271024
CHARGE=2+
195.07318	146	
200.21879	70	
206.08124	118	
206.19203	40	
207.00510	118	
210.01169	98	
210.03895	106	
212.07176	98	
217.10282	88	
217.15415	106	
219.00737	94	
219.05819	90	
224.03261	90	
226.97594	76	
227.15009	70	
229.04219	98	
229.19949	68	
234.10062	58	
237.05381	66	
241.06308	198	
242.05070	66	
245.15107	94	
248.03110	74	
250.03271	76	
250.58507	92	
251.11677	82	
252.13315	46	
254.03863	90	
255.04567	166	
256.08788	48	
257.08044	136	
265.05905	140	
265.11200	176	
266.08123	92	
267.07500	94	
267.36355	36	
268.02165	116	
268.76584	66	
269.02655	60	
270.06592	94	
273.12130	50	
274.10359	24	
278.60484	158	
279.12194	82	
284.09470	62	
285.05861	108	
286.03504	56	
288.12428	90	
292.11474	68	
294.08026	98	
295.03176	78	
297.15452	78	
298.10991	48	
301.94125	32	
302.10027	98	
303.06769	66	
304.14012	88	
305.06149	44	
305.10239	114	
306.06931	168	
309.12461	82	
310.02366	54	
310.33251	26	
310.93993	76	
313.03781	92	
314.63720	114	
319.12070	72	
320.95316	114	
321.07615	98	
322.12528	118	
323.06822	92	
329.09212	72	
331.15418	24	
333.10965	72	
339.20867	60	
341.11899	50	
342.18083	82	
347.11413	256	
349.14364	74	
350.93521	52	
353.16299	76	
354.43810	52	
355.06150	42	
357.09162	70	
362.94225	64	
365.12733	132	
365.25135	110	
365.30635	44	
365.38626	40	
367.12621	146	
367.93655	74	
368.15605	102	
368.87415	40	
371.07728	108	
372.90119	40	
373.63455	38	
375.08795	82	
376.06237	112	
379.13778	76	
379.59019	36	
382.93613	62	
383.05342	108	
383.09634	72	
384.85642	42	
387.15197	56	
393.13772	82	
393.18325	90	
393.64342	86	
394.16930	102	
395.66039	106	
396.15577	84	
397.14723	72	
399.12253	106	
400.91218	164	
402.15277	70	
406.96482	76	
408.14269	90	
411.16077	88	
416.10808	90	
417.12557	96	
418.10265	46	
422.80315	24	
425.23045	44	
432.11428	28	
434.11982	152	
435.11240	74	
436.18053	108	
436.89903	92	
443.15010	128	
444.25173	34	
445.14201	64	
448.11550	60	
450.12723	60	
451.08076	62	
460.18940	72	
484.14764	90	
485.13496	80	
486.16293	110	
491.42217	24	
492.32117	40	
501.14884	68	
501.19417	82	
519.14782	82	
525.28061	78	
527.17459	54	
541.14503	88	
557.18656	28	
576.16033	136	1+
578.20868	56	
598.05783	112	
598.20544	56	
847.29516	212	1+
END IONS

###FS:    #m/z: 424.16318 #charge 2+
###MS: 3988
###MSMS: 3989
BEGIN IONS
TITLE=Cmpd 154, +MS2(424.1632), 24.0eV, 34.2min #3989
RTINSECONDS=2054.81
SCANS=3988-3989
PEPMASS=424.16318	261178
CHARGE=2+
197.58590	92	
198.08423	134	
200.63993	222	
207.00178	84	
207.12666	100	
210.01867	88	
212.07151	54	
213.10569	70	
216.72516	72	
217.10693	86	
221.05693	110	
222.96115	72	
224.05868	116	
228.13920	82	
228.97284	98	
235.12498	68	
236.04136	94	
238.04566	88	
239.07252	68	
242.04470	52	
242.10279	96	
243.96638	88	
247.10385	110	
248.08072	74	
248.11812	66	
250.04840	84	
251.05781	62	
251.59117	132	
252.12803	54	
264.92613	96	
265.10726	192	
266.08023	104	
268.01364	126	
269.02700	86	
270.10936	60	
274.06363	96	
274.11307	128	
275.99835	36	
278.63199	140	
280.12828	74	
281.80080	58	
284.05827	110	
284.09512	82	
286.02420	148	
288.05948	80	
295.03913	68	
295.10852	88	
297.16359	106	
300.63251	110	
302.00417	50	
302.09491	86	
303.06183	40	
309.05014	98	
310.03818	80	
310.09447	66	
310.14414	102	
311.60331	102	
312.05775	118	
313.60838	102	
318.10454	84	
321.16046	82	
321.61771	152	
322.63049	112	
327.12558	88	
327.38391	56	
329.08127	106	
330.07421	220	
332.09473	60	
333.07674	104	
335.10049	100	
337.12065	256	
339.11879	88	
344.12746	132	
347.10759	228	
347.14665	94	
347.81013	28	
348.09175	102	
349.11738	82	
350.14899	38	
351.13350	90	
352.12840	80	
356.11494	64	
356.18890	78	
358.06397	80	
358.89671	108	
360.84571	108	
361.90285	36	
362.05707	140	
365.17719	40	
366.06635	66	
366.87583	54	
367.13811	124	
368.10892	102	
369.11032	58	
373.06872	66	
373.10778	88	
379.03826	30	
381.13418	98	
382.89558	124	
383.61026	44	
385.08734	76	
386.65237	134	
387.14701	106	
388.81720	34	
389.13857	64	
390.12197	56	
393.15146	52	
394.13638	216	
395.65705	60	
396.14862	82	
401.06929	74	
401.90210	36	
402.09544	74	
402.15262	196	
402.77629	74	
410.12515	118	
411.16085	70	
412.16043	124	
424.17814	134	
429.12866	48	
430.09653	100	
430.44831	40	
432.11463	76	
439.08605	70	
444.12816	66	
448.11636	70	
448.87265	52	
458.09481	72	
460.10304	36	
461.19062	116	
469.14432	66	
470.11688	72	
484.08265	66	
484.14114	72	
485.10190	106	
491.27529	108	
492.15391	58	
493.12642	50	
498.12270	32	
501.14110	48	
503.12460	88	
528.13761	40	
541.12576	64	
542.09290	62	
558.20297	90	
559.15415	78	
574.22474	942	1+
574.22717	54	
576.22176	74	
626.21754	50	
671.24563	130	1+
689.26225	80	
690.24338	490	1+
728.26518	432	1+
744.28453	332	1+
745.28333	222	1+
830.29071	292	1+
848.30688	280	1+
END IONS

###FS:    #m/z: 424.16327 #charge 2+
###MS: 3990
###MSMS: 3991
BEGIN IONS
TITLE=Cmpd 155, +MS2(424.1633), 24.0eV, 34.3min #3991
RTINSECONDS=2055.41
SCANS=3990-3991
PEPMASS=424.16327	268668
CHARGE=2+
191.08559	120	
198.28140	70	
205.57555	116	
206.58667	136	
212.13758	98	
212.18711	30	
215.06105	102	
219.60571	144	
220.10557	82	
221.07220	76	
224.05733	120	
225.01809	82	
239.08935	72	
242.60119	96	
243.07954	102	
245.15983	100	
248.59701	88	
251.05473	100	
251.09236	92	
252.09547	148	
252.13441	124	
253.05551	22	
256.60230	122	
257.04403	86	
265.06259	44	
265.10601	82	
265.60812	210	
266.09049	78	
268.02204	94	
268.07200	106	
270.15735	90	
270.36924	32	
275.03004	76	
275.26677	66	
278.14412	228	
285.04088	60	
286.04777	120	
287.01664	92	
287.60948	76	
288.06046	84	
288.31927	26	
291.12452	110	
292.05233	92	
292.12588	138	
294.05817	94	
296.61556	144	
302.09558	64	
303.06739	84	
304.05882	84	
306.08018	62	
307.07235	64	
307.10910	44	
309.13817	74	
312.06136	62	
313.29414	58	
314.02113	22	
315.99421	42	
316.09070	72	
317.03805	86	
320.82368	22	
322.12631	144	
323.10541	42	
328.13319	80	
329.09131	80	
331.05158	78	
336.11907	282	1+
336.43920	24	
337.05168	76	
340.12782	74	
341.10446	76	
342.06838	90	
342.63850	68	
343.12792	120	
345.63429	64	
347.10421	44	
348.06746	98	
349.11382	98	
351.13753	68	
352.88269	90	
354.21954	96	
356.47200	56	
361.88101	86	
366.16540	88	
368.15235	74	
372.66583	82	
373.07858	84	
373.15934	88	
376.07090	40	
376.62676	148	
378.08097	118	
379.13281	106	
380.82776	62	
393.59220	32	
394.13660	122	
395.14086	52	
395.64490	138	
396.88945	68	
402.21337	54	
403.12641	42	
411.16047	64	
424.09535	44	
424.15461	82	
424.66372	98	
424.87418	42	
425.20974	60	
425.58394	54	
431.06756	108	
431.86610	20	
432.09137	40	
444.14339	150	
448.21209	56	
450.11670	60	
460.18316	98	
486.17047	72	
501.15377	52	
513.13510	98	
557.21724	58	
557.29794	44	
558.22331	92	
559.17420	68	
574.22341	92	
576.16585	146	
690.28281	36	
712.24997	104	
727.26522	338	1+
746.25305	90	
END IONS

###FS:    #m/z: 424.16307 #charge 2+
###MS: 3992
###MSMS: 3993
BEGIN IONS
TITLE=Cmpd 156, +MS2(424.1631), 24.0eV, 34.3min #3993
RTINSECONDS=2056.01
SCANS=3992-3993
PEPMASS=424.16307	280402
CHARGE=2+
197.58347	142	
203.08736	82	
205.89594	32	
205.94116	28	
206.08151	86	
206.57898	120	
207.00862	90	
209.02098	76	
215.11590	98	
216.58149	152	
216.74454	46	
223.56286	124	
224.04412	294	
225.02795	74	
228.15501	106	
238.02991	110	
241.05799	90	
246.14057	100	
247.53771	146	
250.59350	150	
251.11203	156	
252.13266	54	
253.13462	84	
255.86243	54	
256.08501	126	
256.60285	94	
257.08108	48	
261.09659	76	
264.06387	76	
265.15248	46	
265.78075	48	
266.07995	80	
267.05514	238	
268.02636	340	
270.10921	88	
271.61272	144	
278.60772	106	
279.11749	150	
281.07979	58	
282.06977	88	
285.07117	70	
286.03334	110	
287.10168	120	
288.05843	138	
288.11157	134	
288.23891	32	
290.94113	74	
292.62283	94	
295.02891	26	
297.10474	98	
300.62725	86	
300.88406	78	
301.13437	92	
303.05369	74	
304.11760	64	
305.09141	128	
305.61993	108	
306.06517	74	
308.85249	46	
308.89099	26	
311.05749	76	
311.17760	64	
313.04988	122	
314.63817	100	
322.11781	42	
325.06939	78	
328.09192	144	
328.59929	104	
329.03297	118	
329.06934	26	
330.07225	116	
333.12953	70	
334.10901	302	1+
337.00348	34	
339.06519	98	
341.11243	152	
342.11400	60	
343.10000	74	
345.13424	282	
347.10750	32	
348.10228	50	
349.06551	94	
349.62486	40	
350.63171	104	
352.08741	76	
352.95038	62	
354.87231	106	
356.19595	48	
356.65023	80	
358.14070	78	
358.66200	122	
362.86580	78	
364.64466	102	
365.17873	78	
365.21202	100	
366.14507	50	
367.07596	110	
368.12399	54	
372.07953	94	
372.12883	64	
376.60712	76	
377.10494	64	
379.13313	94	
380.12516	104	
384.11520	54	
384.31857	60	
387.03644	90	
387.19238	84	
395.17116	102	
395.65491	68	
400.90274	84	
402.12810	94	
406.73729	32	
407.15668	114	
412.37406	28	
417.10985	88	
418.19378	84	
419.14517	92	
419.88286	80	
423.14926	72	
424.16073	392	
424.31719	32	
425.22705	156	
426.10832	38	
430.09591	70	
430.17869	82	
444.15767	82	
445.11966	110	
451.11331	46	
452.15640	48	
468.18165	40	
476.10282	72	
483.13007	54	
485.14417	32	
487.17221	80	
492.13975	104	
500.90748	34	
502.15396	64	
504.18764	68	
509.15280	46	
515.28417	90	
521.14391	76	
531.28217	80	
540.18689	46	
542.10374	94	
543.13671	78	
559.10018	54	
559.15256	72	
574.22080	88	
576.19013	72	
744.28027	382	1+
820.43505	88	
END IONS

###FS:    #m/z: 424.16291 #charge 2+
###MS: 3994
###MSMS: 3995
BEGIN IONS
TITLE=Cmpd 157, +MS2(424.1629), 24.0eV, 34.3min #3995
RTINSECONDS=2056.6
SCANS=3994-3995
PEPMASS=424.16291	285836
CHARGE=2+
206.08672	374	
208.11047	108	
209.03233	104	
211.09970	184	
211.13696	70	
217.09903	114	
222.06413	120	
222.77783	36	
224.02218	130	
225.03989	98	
230.08267	124	
233.09681	108	
239.07693	92	
240.05521	70	
241.07494	110	
241.98856	46	
242.06617	120	
246.81180	32	
247.10887	84	
248.10829	74	
252.12115	92	
252.51256	76	
254.18398	68	
256.10517	80	
257.11183	58	
259.12710	82	
261.06233	136	
262.06919	104	
265.60885	70	
268.05017	74	
271.03303	126	
271.08671	106	
274.59076	70	
275.06113	94	
278.42477	168	
279.07809	108	
279.11758	132	
281.06450	102	
283.10502	72	
284.09013	156	
285.04499	86	
286.03084	290	
287.61194	294	
287.65803	90	
290.07657	60	
291.42714	36	
295.03641	46	
297.06426	106	
297.20389	46	
298.09748	118	
299.13232	54	
300.62286	208	
300.66362	114	
301.09756	224	1+
303.05581	130	
304.12187	74	
306.07082	78	
310.13508	118	
312.04915	86	
313.05096	50	
314.13137	86	
316.12341	100	
316.21375	88	
318.10279	66	
320.99560	66	
322.11696	254	
325.11652	46	
326.10724	56	
327.03167	112	
327.61200	88	
329.11058	68	
330.07195	94	
331.13832	114	
332.07525	110	
332.93597	68	
333.11006	78	
334.04901	80	
334.10380	58	
335.16921	40	
336.61300	102	
337.10841	122	
339.12151	56	
342.82219	72	
344.19113	74	
347.03044	68	
348.07955	198	
348.12748	70	
348.18796	82	
349.11295	78	
350.08688	80	
352.08230	78	
354.08578	42	
356.12068	108	
356.19573	106	
356.67523	44	
363.11249	40	
364.12851	132	
364.87555	58	
366.14189	64	
372.09359	74	
372.46317	92	
372.86901	62	
376.08076	46	
377.02996	82	
377.92072	92	
378.08034	118	
380.12646	58	
382.90600	78	
387.14544	98	
387.65229	108	
389.93190	46	
394.07006	66	
395.64957	66	
396.14238	116	
396.89077	70	
399.10067	66	
401.06029	112	
402.05398	48	
402.66445	90	
407.03471	60	
409.18959	66	
415.15198	136	
416.15013	100	
418.14442	98	
419.10762	48	
424.15929	148	
430.09619	92	
444.12481	76	
444.16712	50	
444.29042	86	
448.11370	122	
458.08207	46	
461.17577	80	
464.16825	80	
484.15972	62	
492.27717	78	
493.13346	88	
503.19039	64	
515.17801	92	
525.13872	72	
541.14400	62	
557.21762	62	
558.27794	98	
559.15151	52	
568.14958	80	
574.26920	70	
574.92094	38	
575.29516	62	
577.19869	40	
586.22603	72	
595.39671	80	
689.24358	296	1+
743.28034	656	1+
END IONS

###FS:    #m/z: 424.16291 #charge 2+
###MS: 3996
###MSMS: 3997
BEGIN IONS
TITLE=Cmpd 158, +MS2(424.1629), 24.0eV, 34.3min #3997
RTINSECONDS=2057.19
SCANS=3996-3997
PEPMASS=424.16291	297424
CHARGE=2+
159.87546	18	
185.70421	18	
207.00620	128	
217.08117	106	
222.04603	76	
224.03681	70	
224.05788	74	
228.13175	144	
229.13305	58	
240.51362	22	
242.04010	62	
245.11979	68	
246.11606	100	
246.15265	48	
252.16683	96	
256.09411	54	
256.21458	30	
257.10077	28	
257.78950	18	
261.00842	76	
265.92204	82	
267.11488	100	
268.02164	360	
268.07856	68	
269.06104	66	
276.90174	32	
279.09995	166	
279.14787	60	
279.49044	18	
282.08211	116	
283.10136	108	
284.08958	152	
287.52422	34	
287.60961	98	
288.06520	106	
289.00562	70	
291.12203	26	
292.56046	62	
292.67201	52	
293.10348	66	
299.09526	56	
300.09092	68	
304.06213	88	
306.08958	102	
316.05513	98	
318.13184	74	
322.13547	106	
323.58427	110	
324.16584	96	
331.05660	18	
335.08334	98	
335.12083	124	
336.60777	98	
339.14797	90	
345.12806	140	
347.09797	148	
348.09934	74	
352.98568	18	
363.63903	102	
364.28660	18	
364.62203	26	
365.11239	54	
365.22948	22	
366.14059	86	
367.13592	106	
368.15299	80	
369.30762	202	
370.85454	48	
371.10443	20	
372.63414	22	
375.05256	88	
377.25796	48	
387.63741	124	
389.18534	80	
390.27202	100	
390.48524	58	
394.12784	104	
394.68492	18	
395.64481	128	
400.91186	98	
406.89753	66	
408.13762	114	
413.22513	116	
416.10865	84	
416.15556	134	
418.81204	56	
420.20995	18	
424.20271	110	
424.66882	96	
427.09499	104	
429.14356	60	
430.10832	44	
432.21348	102	
445.28149	56	
449.10661	62	
487.26751	62	
492.13007	52	
503.09113	56	
503.18911	54	
537.19475	68	
542.12248	78	
544.16079	78	
558.21631	44	
559.08572	18	
559.16051	50	
576.70459	22	
589.31268	18	
641.22871	18	
660.23299	66	
699.31640	18	
760.64630	18	
767.73140	18	
840.81512	18	
END IONS

###FS:    #m/z: 424.16309 #charge 2+
###MS: 3998
###MSMS: 3999
BEGIN IONS
TITLE=Cmpd 159, +MS2(424.1631), 24.0eV, 34.3min #3999
RTINSECONDS=2057.77
SCANS=3998-3999
PEPMASS=424.16309	300424
CHARGE=2+
165.07002	18	
174.09987	94	
197.21747	18	
197.59749	18	
200.76986	18	
203.21394	38	
204.98126	106	
206.03756	30	
208.73912	36	
211.00325	86	
211.57870	52	
211.98036	18	
212.85296	18	
224.18292	106	
228.14831	126	
228.27480	18	
231.13190	90	
233.09193	76	
242.04276	154	
252.14254	124	
256.61118	142	
265.10095	156	
268.02776	74	
269.94103	40	
273.13151	102	
275.00374	48	
279.09519	158	
281.08094	52	
284.05688	46	
286.03898	80	
287.04352	26	
287.61045	192	
288.07135	66	
291.03475	18	
292.33761	18	
294.03022	52	
303.10432	92	
308.08571	78	
310.94528	68	
311.05755	78	
315.09905	28	
317.04701	48	
318.05240	106	
323.08686	48	
328.60008	116	
328.91534	62	
329.15694	64	
330.06816	80	
333.15747	64	
345.05406	40	
345.13320	24	
346.13761	92	
347.10046	206	
348.46125	28	
350.11123	60	
351.13768	78	
352.87777	104	
358.92600	38	
360.93625	22	
364.65543	110	
364.81048	84	
365.11854	184	
366.13694	72	
367.14139	124	
368.16888	40	
372.65244	138	
377.06588	50	
377.15656	72	
380.14214	78	
383.86645	86	
386.64113	120	
393.08384	102	
394.15338	102	
395.66122	110	
402.14365	92	
404.09067	86	
417.09824	36	
424.66875	68	
437.18428	96	
458.12419	46	
460.37471	92	
462.22439	26	
482.95153	18	
492.12479	112	
497.20029	96	
540.17837	74	
543.10112	64	
558.15379	86	
559.16506	84	
584.75712	18	
588.15176	70	
601.74480	18	
621.90610	18	
645.25008	62	
664.47024	18	
680.04835	18	
689.27079	38	
718.34588	78	
850.40623	18	
END IONS

###FS:    #m/z: 424.16328 #charge 2+
###MS: 4000
###MSMS: 4001
BEGIN IONS
TITLE=Cmpd 160, +MS2(424.1633), 24.0eV, 34.3min #4001
RTINSECONDS=2058.35
SCANS=4000-4001
PEPMASS=424.16328	300044
CHARGE=2+
206.59672	110	
210.02431	68	
211.00354	106	
211.04412	92	
212.07073	38	
217.09565	152	
221.07266	66	
221.58377	18	
224.05299	72	
224.10227	20	
225.08932	88	
227.75360	30	
229.14859	100	
230.07638	146	
233.05072	26	
239.10539	78	
241.07305	42	
242.04619	88	
242.11971	102	
242.15365	34	
243.05937	54	
245.16913	110	
246.38296	18	
251.02552	92	
252.12554	96	
255.16747	28	
260.17647	80	
262.11661	48	
265.02770	78	
265.10041	128	
266.00161	28	
268.01792	280	
268.16042	22	
270.02196	62	
276.11102	36	
277.08647	72	
281.90966	52	
282.73640	146	
287.61747	134	
288.07322	64	
288.12184	132	
291.11037	62	
292.60120	142	
294.02201	88	
295.06607	66	
296.00207	98	
301.11497	70	
303.01038	70	
303.04948	60	
305.14436	100	
305.95812	22	
308.06665	76	
309.73830	24	
312.04499	98	
315.06662	18	
318.88614	116	
323.09956	46	
326.15299	102	
328.10505	68	
330.06481	42	
331.08592	34	
332.09430	120	
332.92159	76	
335.05577	26	
335.12076	20	
337.22482	18	
339.31071	84	
340.12381	150	
340.16205	66	
341.00358	28	
342.16858	36	
347.10001	66	
348.07744	140	
352.13829	86	
352.87805	122	
353.03923	48	
356.24426	48	
357.10305	70	
361.23402	88	
361.98191	94	
363.63873	82	
364.14369	120	
365.04634	18	
367.14085	58	
368.17909	80	
372.65731	138	
373.13634	48	
373.78303	82	
375.07913	120	
378.34311	24	
378.63737	74	
384.84966	120	
386.03631	24	
386.16542	100	
386.64049	158	
389.14728	38	
391.12935	42	
398.12937	82	
398.21854	90	
399.15285	98	
405.83308	98	
412.16866	40	
415.65720	36	
419.20380	46	
424.66156	148	
430.15635	48	
431.10469	66	
431.21533	74	
444.15805	84	
449.11384	110	
459.08395	76	
467.37067	18	
470.25866	142	
472.21334	70	
485.10334	22	
492.22675	24	
502.21168	62	
519.14785	86	
521.46433	32	
527.17042	40	
528.12038	44	
536.25381	32	
537.21048	82	
542.10756	24	
557.18853	92	
558.16313	112	
559.14830	78	
560.75727	18	
571.82429	18	
576.21554	134	
578.67686	18	
586.23272	60	
595.16654	18	
618.07446	18	
648.43055	18	
651.56718	32	
671.22758	220	1+
713.93357	18	
757.52079	18	
786.27395	268	1+
END IONS

###FS:    #m/z: 424.16292 #charge 2+
###MS: 4002
###MSMS: 4003
BEGIN IONS
TITLE=Cmpd 161, +MS2(424.1629), 24.0eV, 34.3min #4003
RTINSECONDS=2058.93
SCANS=4002-4003
PEPMASS=424.16292	309596
CHARGE=2+
169.30734	18	
197.59016	138	
206.03115	84	
206.58986	96	
206.88994	22	
207.02767	84	
208.01598	76	
224.04915	82	
227.79313	20	
231.66366	18	
236.12136	74	
242.06672	146	
252.13366	100	
256.09771	128	
264.54546	18	
264.89656	82	
266.11050	94	
268.01940	290	
269.15293	48	
273.04301	126	
276.05077	82	
278.14321	80	
283.06628	90	
284.04807	96	
284.08415	94	
285.05390	68	
286.03262	126	
286.24632	52	
287.03512	216	
287.20916	122	
291.11111	122	
295.03111	106	
297.08270	56	
297.15522	154	
299.08698	64	
300.64981	110	
300.98307	18	
301.10685	70	
303.06450	144	
304.03514	50	
306.06610	84	
308.18740	18	
308.92065	88	
309.56291	26	
313.61817	32	
314.08445	64	
315.60844	88	
316.00914	108	
318.84028	40	
321.07094	92	
322.62313	34	
325.12040	86	
329.31971	18	
330.07777	62	
331.11933	114	
334.09884	74	
335.15907	70	
336.12190	110	
336.34884	36	
336.64164	110	
338.22979	74	
339.14932	38	
340.48813	28	
341.11225	138	
343.14838	80	
345.12835	24	
347.09108	134	
347.13434	62	
347.86825	42	
348.08040	50	
349.11914	118	
351.11888	48	
352.18315	54	
352.94605	90	
356.13475	122	
357.41024	18	
357.72544	22	
363.64898	104	
364.65420	162	
365.18649	94	
366.14531	164	
367.12561	76	
372.28316	56	
372.65626	80	
373.14929	132	
373.44895	44	
374.12883	92	
376.02262	24	
376.10197	74	
378.87659	72	
379.13775	66	
380.88794	122	
382.13067	98	
382.89053	82	
385.12748	108	
387.19756	76	
389.13883	86	
392.11251	32	
393.13769	84	
393.65706	82	
398.15702	66	
398.98023	106	
402.10706	74	
404.05641	112	
404.20635	40	
407.89825	78	
415.06473	68	
416.19346	50	
418.44619	18	
423.81474	38	
423.99191	72	
424.67243	98	
424.84737	28	
425.16076	20	
430.10241	60	
430.32523	84	
431.09501	84	
445.17173	42	
448.14436	44	
449.11826	104	
452.36918	18	
458.16875	74	
459.13562	66	
460.70374	24	
466.17252	68	
468.15502	66	
479.25843	36	
494.16587	76	
504.18096	92	
508.19372	56	
510.13567	18	
515.15387	20	
558.15729	32	
559.12943	198	1+
569.19080	30	
574.21866	92	
574.22347	288	1+
576.25343	60	
576.41783	26	
598.96522	18	
632.26983	18	
847.42314	96	1+
END IONS

###FS:    #m/z: 424.16290 #charge 2+
###MS: 4004
###MSMS: 4005
BEGIN IONS
TITLE=Cmpd 162, +MS2(424.1629), 24.0eV, 34.3min #4005
RTINSECONDS=2059.52
SCANS=4004-4005
PEPMASS=424.16290	326950
CHARGE=2+
158.87433	18	
205.50051	18	
206.11146	140	
211.10242	44	
212.06478	62	
215.92892	18	
216.83333	50	
217.09275	90	
222.08866	110	
224.03026	48	
228.12879	148	
237.02930	76	
237.10282	62	
238.20772	94	
245.15695	106	
247.10820	82	
247.16262	18	
247.35867	24	
252.13719	72	
253.13475	106	
256.09738	76	
257.15704	34	
264.13994	62	
264.47713	18	
266.06766	62	
268.03506	202	
268.11874	92	
269.05717	76	
270.01454	74	
273.57406	74	
274.11262	108	
279.09623	130	
280.11340	124	
283.10722	114	
285.05382	42	
286.03129	194	
287.48153	26	
287.73777	102	
288.06407	90	
291.06108	66	
291.10618	94	
291.14743	124	
292.10715	94	
295.03991	42	
296.08494	22	
296.12907	62	
297.14952	68	
301.11064	116	
303.05454	72	
305.08412	102	
305.40109	76	
306.06955	44	
308.04989	116	
309.48156	34	
310.60331	106	
314.63711	142	
315.58424	18	
316.06443	62	
317.08800	68	
321.95830	22	
322.21975	24	
323.06484	86	
327.12729	118	
327.62482	98	
333.63197	80	
334.94292	18	
335.13760	26	
336.62819	84	
337.11290	134	
337.64450	18	
338.10774	116	
338.91100	78	
339.12799	82	
340.92000	68	
341.15753	96	
346.89523	80	
348.08787	66	
349.12646	104	
350.67987	36	
353.08823	46	
364.12828	36	
366.12311	22	
367.12048	64	
368.91486	20	
369.80753	84	
371.33452	44	
373.08698	54	
373.12427	98	
373.63487	118	
374.11290	120	
374.14937	78	
381.10920	46	
382.80308	90	
382.88550	102	
384.63842	30	
389.15006	178	
393.12093	72	
393.65719	112	
394.13809	68	
404.32292	76	
408.35066	36	
409.17207	84	
411.16750	50	
412.15823	96	
412.20164	58	
423.28967	110	
424.16604	92	
424.66290	130	
424.78766	42	
435.11691	62	
447.08428	18	
448.10893	154	
449.13484	80	
458.11321	86	
475.18208	46	
478.19351	26	
483.10178	42	
493.05693	18	
498.13136	74	
511.12072	18	
516.12661	66	
524.10243	100	
531.14366	106	
539.19282	84	
540.16057	64	
558.19819	68	
559.27152	114	
574.21809	504	1+
603.17690	88	
609.31117	50	
646.21124	48	
847.31533	160	
END IONS

###FS:    #m/z: 424.16289 #charge 2+
###MS: 4006
###MSMS: 4007
BEGIN IONS
TITLE=Cmpd 163, +MS2(424.1629), 24.0eV, 34.3min #4007
RTINSECONDS=2060.11
SCANS=4006-4007
PEPMASS=424.16289	318304
CHARGE=2+
175.21751	82	
210.08090	94	
212.06776	102	
213.07619	106	
221.05559	98	
224.03597	188	
225.01925	170	
225.11986	104	
232.08328	52	
237.04547	40	
237.09116	106	
239.03070	72	
239.08481	68	
240.02302	78	
241.07200	22	
242.04640	60	
245.05685	80	
247.10455	82	
250.04478	110	
250.82894	36	
252.05789	106	
252.15026	138	
253.14397	80	
254.07978	56	
255.14434	42	
259.07747	84	
263.05248	72	
266.08146	40	
267.04970	66	
268.03266	46	
269.10953	88	
274.10743	122	
275.04860	82	
276.12110	82	
281.07765	98	
283.11506	32	
284.08424	98	
285.04290	180	
286.03815	96	
288.04148	84	
288.63045	138	
291.16023	28	
292.10992	72	
296.93754	92	
297.03705	112	
298.10609	72	
299.05822	62	
300.64401	134	
301.11851	234	
302.00362	100	
306.09505	68	
306.11972	70	
309.18298	108	
310.07602	44	
312.05122	24	
313.04795	104	
313.61338	74	
316.13002	80	
319.12199	112	
322.11990	104	
326.09307	100	
327.09757	82	
329.13278	48	
330.06498	88	
333.10027	76	
334.92733	86	
338.96218	58	
340.12681	126	
341.10430	66	
342.21946	60	
342.61354	104	
345.12015	80	
348.10204	138	
348.38788	48	
349.06818	76	
351.14284	138	
352.12367	72	
354.09253	54	
358.15562	78	
360.19619	88	
362.00807	86	
362.87326	80	
364.64633	128	
366.83895	98	
368.05792	20	
372.49369	32	
372.64178	132	
382.89944	34	
383.11691	44	
385.10871	36	
385.92777	20	
387.15206	94	
393.63659	24	
394.13547	130	
400.06723	84	
400.14371	82	
400.95000	48	
418.19461	66	
423.87368	66	
424.17730	96	
424.66558	144	
430.09569	80	
437.15572	62	
448.12404	212	
453.14658	34	
456.17031	50	
476.10880	96	
482.16209	82	
483.10852	80	
483.16485	70	
484.10613	78	
489.15232	108	
492.13735	50	
498.25998	82	
502.10728	58	
503.31113	28	
515.17619	70	
529.19623	154	
557.19654	150	
559.14040	100	
574.22281	124	
574.22549	336	1+
574.32696	32	
575.18875	88	
576.17050	64	
671.21802	352	1+
672.23578	70	
673.21666	68	
END IONS

###FS:    #m/z: 424.16313 #charge 2+
###MS: 4008
###MSMS: 4009
BEGIN IONS
TITLE=Cmpd 164, +MS2(424.1631), 24.0eV, 34.3min #4009
RTINSECONDS=2060.7
SCANS=4008-4009
PEPMASS=424.16313	333936
CHARGE=2+
146.51414	18	
193.04127	20	
217.08408	30	
218.09466	68	
224.03317	182	
229.02531	24	
231.04004	126	
237.05776	62	
237.08764	40	
238.09167	48	
239.06785	90	
242.03622	66	
243.05540	120	
251.32077	18	
251.95394	26	
252.16144	92	
252.61667	80	
253.13599	84	
263.05026	94	
264.15856	162	
265.10604	106	
266.07773	76	
267.15189	58	
268.02523	198	
271.97747	18	
273.00915	28	
274.54729	18	
275.01646	74	
279.90769	18	
280.05502	36	
283.11123	44	
284.08787	40	
286.03723	144	
287.61563	250	
290.79339	62	
297.10098	132	
299.08232	88	
301.12047	62	
311.07962	86	
311.11838	74	
316.05458	76	
318.07186	100	
321.21180	18	
322.12618	84	
322.62027	92	
323.10175	116	
323.48448	60	
326.08280	62	
327.08391	76	
327.12815	62	
329.10030	108	
330.07045	90	
331.07358	76	
331.10766	114	
333.08980	54	
335.14001	22	
336.61712	112	
341.66140	18	
345.63415	132	
348.14389	56	
349.07501	106	
350.11071	96	
352.87339	62	
356.12980	112	
360.26935	42	
363.84750	54	
364.63746	24	
364.69041	64	
364.79053	18	
365.01626	20	
367.14661	92	
370.72782	18	
372.64710	122	
374.10342	104	
377.10997	120	
378.06929	82	
378.98519	90	
380.88807	54	
382.93896	34	
387.14486	100	
387.67746	50	
394.13177	152	
399.05760	56	
404.12567	60	
405.11132	18	
406.03534	106	
406.38469	36	
406.44720	36	
409.04638	46	
411.17122	64	
412.14855	84	
413.76407	30	
416.17703	20	
420.19385	22	
426.96543	36	
427.09746	50	
431.09315	42	
448.11222	242	
448.18136	76	
448.26832	68	
450.12014	64	
458.16819	28	
485.07880	70	
487.17470	62	
492.11277	18	
492.17242	72	
501.13001	52	
504.19142	58	
534.42759	18	
539.18583	42	
576.22345	68	
656.96432	18	
671.27714	18	
759.01770	18	
END IONS

###FS:    #m/z: 424.16303 #charge 2+
###MS: 4010
###MSMS: 4011
BEGIN IONS
TITLE=Cmpd 165, +MS2(424.1630), 24.0eV, 34.4min #4011
RTINSECONDS=2061.28
SCANS=4010-4011
PEPMASS=424.16303	328600
CHARGE=2+
173.17340	82	
197.51583	52	
201.06798	128	
206.05752	58	
206.10243	118	
207.01316	70	
213.05305	54	
217.09608	110	
217.50904	62	
219.84352	58	
224.04418	84	
225.01008	94	
226.44212	102	
228.13223	238	
229.06101	66	
234.05618	78	
235.03284	112	
238.03699	80	
242.03911	90	
242.14776	66	
246.11910	94	
247.12034	82	
250.14425	144	
254.13372	78	
255.12706	52	
256.10170	196	
256.89980	62	
257.06115	98	
257.63712	116	
259.57086	144	
260.04486	72	
260.57976	68	
263.07376	86	
265.10545	222	
268.02221	134	
268.07153	90	
270.59834	130	
272.12948	102	
275.12274	76	
276.99042	84	
278.61749	180	
279.10386	208	
283.09838	86	
286.02850	156	
287.10230	52	
288.05488	58	
288.60398	94	
290.09586	84	
292.11595	256	1+
294.03743	76	
294.83233	60	
299.60352	98	
302.09557	88	
303.09147	78	
308.02522	72	
311.02556	76	
313.60918	138	
314.63855	76	
315.59882	134	
317.03773	68	
318.89061	62	
319.13592	118	
320.90112	86	
321.08512	80	
322.13168	232	
324.06931	56	
324.11297	80	
327.64017	112	
330.05437	86	
331.06074	68	
334.12225	108	
335.11216	76	
336.87667	106	
337.45094	56	
338.08310	86	
339.14193	60	
341.10361	52	
342.91902	68	
345.13939	202	
346.06287	106	
346.12696	78	
346.87563	52	
347.09113	168	
348.07343	64	
348.12689	60	
349.06380	174	
349.10781	96	
351.13299	208	1+
352.08438	80	
353.11232	80	
354.13368	260	1+
355.06125	120	
355.13301	178	1+
356.07028	78	
356.19076	78	
356.63581	102	
358.06278	74	
358.13177	108	
360.07143	82	
363.65289	62	
364.04736	84	
364.13835	134	
365.10769	78	
367.11561	78	
368.13924	68	
368.19900	76	
370.16133	92	
370.92935	82	
374.12309	90	
378.07087	64	
383.88692	76	
385.12269	60	
386.64421	108	
387.13592	120	
389.14264	78	
394.12992	82	
396.14716	82	
400.20924	70	
401.05552	106	
402.15222	116	
405.00735	56	
407.14117	160	
415.64684	82	
423.10149	114	
424.16300	164	
424.35313	80	
424.66249	212	
425.20990	96	
425.89147	78	
430.09748	158	
435.16490	112	
444.10873	68	
448.10626	186	
449.11336	80	
460.23211	52	
467.11668	82	
477.16791	56	
483.15963	72	
484.14620	70	
492.12421	68	
494.17009	68	
499.16409	78	
515.17261	82	
530.13187	88	
530.22402	98	
546.24689	168	1+
558.20562	60	
559.13024	80	
559.25415	78	
574.22474	662	1+
574.49157	76	
576.16372	58	
577.15463	56	
584.15637	108	
586.15506	68	
600.23563	386	1+
643.27023	80	
671.22946	374	1+
744.28958	594	1+
END IONS

###FS:    #m/z: 424.16299 #charge 2+
###MS: 4012
###MSMS: 4013
BEGIN IONS
TITLE=Cmpd 166, +MS2(424.1630), 24.0eV, 34.4min #4013
RTINSECONDS=2061.89
SCANS=4012-4013
PEPMASS=424.16299	332586
CHARGE=2+
201.12352	104	
209.06105	80	
215.07227	82	
216.93143	46	
220.06161	84	
224.04917	136	
228.09193	50	
228.15558	96	
235.03132	48	
235.10255	104	
237.05837	74	
238.08165	76	
242.16841	96	
243.08870	50	
250.05762	72	
251.10018	84	
254.12595	110	
256.03753	54	
256.11442	88	
258.91962	50	
259.08577	130	
260.11396	102	
260.58898	102	
261.05523	76	
265.05706	148	
265.11926	146	
266.04572	82	
268.02696	164	
270.14802	86	
271.06796	148	
272.10730	144	
274.11262	116	
274.61222	114	
276.17641	96	
281.07258	56	
281.13399	82	
283.12854	84	
285.05327	54	
285.12043	56	
286.03069	200	
287.05671	56	
288.02684	92	
288.06010	74	
290.08142	74	
291.10303	62	
292.11969	128	
292.60477	66	
294.03422	112	
294.08525	56	
298.10133	72	
299.04912	80	
302.08599	160	
304.03967	124	
306.80167	102	
309.12502	102	
310.10784	48	
310.60388	78	
312.12838	84	
313.03695	78	
313.61327	142	
314.02248	112	
315.60374	100	
318.09069	120	
318.60892	146	
320.14925	94	
321.13209	72	
322.12874	626	
323.09441	156	
327.60593	82	
328.21132	80	
328.61414	106	
329.08931	176	
330.08043	94	
332.05634	80	
333.06851	54	
336.12691	102	
339.11967	236	1+
345.12747	290	
347.09893	46	
347.62784	144	
348.08625	210	
348.17790	48	
350.15434	84	
350.92212	82	
353.10400	78	
356.13624	104	
357.09552	46	
363.64401	108	
366.12644	100	
367.14200	202	
368.24482	106	
372.91279	60	
373.07438	114	
373.63264	186	
374.07344	60	
377.10039	88	
378.06425	48	
379.64355	96	
379.88367	114	
380.19284	70	
381.89983	84	
385.12443	126	
394.13054	96	
394.96780	86	
395.12751	64	
402.05503	140	
402.15364	108	
403.64469	90	
406.64367	56	
407.63877	80	
411.16223	104	
413.14114	60	
415.65387	104	
416.16534	84	
417.11387	78	
425.14922	100	
425.29115	58	
425.68045	100	
425.81126	74	
429.15069	52	
431.08734	56	
444.16773	112	
445.09778	70	
448.12279	82	
448.34610	76	
456.21867	60	
459.12307	52	
460.20120	104	
467.37108	72	
468.16584	68	
473.24265	74	
476.10872	68	
486.16064	66	
488.17661	118	
492.13015	66	
493.13878	68	
493.24309	78	
503.20768	56	
514.15783	66	
519.19659	64	
521.19728	96	
524.06563	48	
556.20894	282	1+
557.20801	126	
559.17190	86	
561.18796	72	
572.25272	70	
574.22972	766	1+
575.23105	556	1+
576.15413	76	
587.15493	92	
597.18228	114	1+
600.24591	536	1+
608.24771	48	
615.39960	52	
672.23438	474	1+
673.19674	68	
727.27732	304	1+
744.29130	486	1+
790.29281	338	1+
847.32679	610	1+
END IONS

###FS:    #m/z: 424.16328 #charge 2+
###MS: 4014
###MSMS: 4015
BEGIN IONS
TITLE=Cmpd 167, +MS2(424.1633), 24.0eV, 34.4min #4015
RTINSECONDS=2062.48
SCANS=4014-4015
PEPMASS=424.16328	341144
CHARGE=2+
154.18957	18	
175.54129	18	
184.09570	28	
206.08529	102	
206.28992	34	
209.60885	136	
211.99551	52	
212.08463	92	
212.14247	32	
212.91741	78	
215.08841	118	
224.03547	128	
226.04688	76	
228.15098	64	
229.11662	212	
241.07486	86	
243.02670	92	
244.98353	24	
250.07806	78	
252.14623	78	
253.13021	60	
253.32312	34	
255.40913	52	
259.37728	18	
265.10542	150	
265.56299	18	
265.60727	166	
268.04252	106	
269.88945	92	
270.56813	64	
272.12432	102	
272.84431	18	
273.13537	106	
273.59096	128	
278.07668	248	1+
284.09147	58	
285.59065	120	
285.89763	60	
286.03380	88	
286.07674	138	
287.55336	30	
287.61169	200	
288.06809	46	
292.13523	186	
293.05512	64	
295.14937	100	
295.56803	18	
297.94783	124	
300.50947	18	
300.62730	128	
301.10666	98	
303.06578	70	
303.09902	172	
303.83270	76	
304.06090	96	
305.03795	86	
308.91115	68	
311.10377	62	
313.03995	96	
314.63316	130	
317.05026	100	
322.11123	84	
323.05585	88	
323.09184	42	
324.06971	90	
324.11697	84	
325.12603	120	
329.04189	100	
329.09469	58	
329.75353	18	
330.08329	108	
331.03861	44	
333.06160	104	
335.09946	194	
336.62184	88	
339.06436	74	
339.13284	138	
340.12545	88	
340.71333	26	
344.72894	30	
345.13052	482	
347.05067	78	
347.09674	120	
348.10434	148	
351.08779	40	
354.10222	46	
355.06147	74	
355.63453	108	
357.07839	134	
360.89825	58	
363.65007	26	
365.09743	118	
365.14074	104	
366.13084	74	
366.85476	72	
367.05508	94	
368.15334	52	
368.38547	18	
371.91193	18	
372.08303	60	
372.13054	96	
372.65160	68	
373.66293	196	
376.09074	84	
378.63738	78	
380.15591	44	
382.90563	86	
394.13345	160	1+
397.10311	68	
400.11118	24	
400.82855	86	
401.26475	18	
402.11159	88	
403.52476	82	
416.20259	86	
416.79813	30	
424.17531	164	
424.65568	96	
431.07167	128	
431.17013	70	
437.14035	74	
440.07597	50	
444.18101	70	
445.70557	24	
448.10707	148	
469.13892	78	
474.61992	18	
475.11481	28	
484.31333	56	
484.60351	18	
492.12912	62	
495.18240	28	
498.15970	68	
501.65997	22	
504.13243	82	
505.77970	18	
522.16353	42	
529.20190	92	
536.12877	18	
541.17022	62	
542.16557	92	
557.19312	118	1+
558.14252	56	
573.41576	76	
574.23030	82	
586.30612	84	
588.15903	64	
616.99125	18	
640.23099	62	
643.20664	120	
802.22096	18	
END IONS

###FS:    #m/z: 424.16325 #charge 2+
###MS: 4016
###MSMS: 4017
BEGIN IONS
TITLE=Cmpd 168, +MS2(424.1633), 24.0eV, 34.4min #4017
RTINSECONDS=2063.06
SCANS=4016-4017
PEPMASS=424.16325	342528
CHARGE=2+
197.57510	46	
199.93579	32	
201.13386	74	
207.13800	70	
210.99482	80	
211.12558	84	
212.02213	52	
214.04978	106	
224.04513	96	
227.04412	58	
227.55016	42	
227.73898	30	
228.13990	64	
229.01409	86	
229.09765	76	
229.13718	76	
229.59595	26	
233.09670	66	
233.16533	56	
234.13326	100	
236.04160	86	
237.14727	64	
239.07232	50	
241.06098	76	
242.14764	212	
243.65550	22	
247.12944	110	
247.16691	66	
247.82392	48	
251.09634	78	
252.12967	54	
257.05720	94	
257.11322	32	
261.07202	96	
263.07055	110	
264.13135	104	
265.10492	224	
266.08852	60	
266.15020	96	
268.01731	342	
269.06196	72	
270.09757	128	
274.88908	70	
279.11732	116	
281.07968	158	
283.60998	152	
284.09180	70	
285.03241	54	
285.08992	98	
285.99354	76	
286.03719	252	
287.62030	150	
287.65843	64	
288.10992	122	
288.54011	106	
293.05330	90	
293.16142	66	
296.12301	68	
299.11283	76	
299.17690	120	
300.14207	68	
300.51385	28	
300.54634	46	
300.61608	28	
302.09568	82	
303.05951	106	
305.62536	56	
306.07689	74	
307.57921	22	
308.08547	54	
308.11908	116	
309.10267	64	
309.13329	68	
313.05258	58	
313.61345	104	
316.05045	74	
322.11739	48	
324.06540	48	
326.07716	74	
328.10018	98	
330.06357	104	
333.08141	82	
335.33235	18	
336.06430	108	
336.12711	72	
336.61366	354	
336.89442	40	
340.14073	100	
345.13012	126	
346.62616	98	
347.80238	30	
348.09860	84	
350.11083	66	
352.11225	86	
353.12365	46	
357.13157	28	
360.09684	72	
360.85856	78	
361.07783	40	
366.18620	80	
366.39683	38	
367.11608	44	
368.12730	48	
368.17271	94	
369.99433	72	
373.07866	74	
373.15427	100	
377.11005	90	
377.20638	46	
382.90011	68	
383.20388	62	
386.64559	236	
392.07498	82	
393.99664	22	
394.15922	70	
396.08866	100	
400.89766	56	
401.12980	94	
401.85362	56	
402.10789	54	
404.86041	78	
408.88029	72	
411.18752	56	
411.75374	28	
412.15357	84	
415.15440	102	
415.65845	86	
416.10729	54	
424.16859	228	
448.10078	54	
460.09930	50	
479.62174	18	
487.18639	44	
503.13149	40	
505.18850	72	
508.44081	18	
518.72432	24	
532.14746	18	
549.93392	18	
557.19390	70	
558.19214	70	
587.22347	74	
594.30081	44	
595.56328	38	
597.36524	68	
602.16958	64	
607.48351	60	
632.42837	18	
633.00966	18	
644.95807	18	
END IONS

###FS:    #m/z: 424.16354 #charge 2+
###MS: 4018
###MSMS: 4019
BEGIN IONS
TITLE=Cmpd 169, +MS2(424.1635), 24.0eV, 34.4min #4019
RTINSECONDS=2063.66
SCANS=4018-4019
PEPMASS=424.16354	333670
CHARGE=2+
157.16809	100	
195.04013	84	
198.07361	106	
205.09879	80	
206.08730	126	
206.58607	258	
207.01736	86	
210.06075	70	
212.14477	82	
214.58356	70	
217.09869	118	
217.19215	104	
224.03484	460	
224.07736	100	
225.45848	112	
225.57729	96	
228.13187	80	
229.21200	96	
230.08800	112	
230.94049	94	
232.13114	108	
236.03275	134	
237.57216	118	
238.59759	172	
239.54827	124	
241.06344	116	
242.07601	174	
242.59255	82	
247.11206	144	
250.08199	114	
250.57266	152	
251.06315	102	
252.12859	90	
253.13461	206	
254.10922	138	
256.09253	118	
256.58985	106	
265.10282	218	
267.59891	124	
268.02104	222	
269.06635	82	
272.12541	86	
276.09321	78	
278.60844	78	
279.04789	74	
281.08253	86	
281.13545	82	
283.10130	86	
284.01716	94	
285.04173	500	1+
287.61616	552	
288.06125	162	
288.11389	588	1+
288.63884	70	
291.14722	84	
293.06378	78	
293.58086	128	
296.62613	112	
297.05629	70	
298.10720	96	
299.08316	118	
300.03544	162	
300.62296	154	
304.05800	76	
307.12459	84	
308.12647	70	
309.12379	136	
309.62275	84	
310.96814	72	
311.63133	76	
312.03954	108	
313.04175	90	
314.12831	176	
314.83896	70	
319.15296	108	
321.06655	76	
321.14991	82	
322.04068	80	
322.12456	568	1+
328.20466	74	
329.07568	82	
329.11396	100	
330.07733	290	1+
332.07875	78	
334.94692	78	
335.09823	88	
335.12872	92	
335.62948	144	
336.12743	304	
337.16648	92	
337.91077	134	
340.11681	424	1+
344.14047	78	
345.19466	112	
347.09896	222	
348.07654	220	
348.76931	72	
349.15751	120	
350.63580	102	
355.05990	90	
356.17971	110	
363.65092	110	
364.12531	596	1+
364.64555	522	
364.84994	72	
364.88628	78	
366.10541	82	
366.16651	82	
367.21176	96	
368.15427	74	
371.10122	74	
372.12947	182	
374.05137	76	
378.09980	78	
385.08299	76	
385.14958	120	
389.12765	142	
390.12173	90	
394.18498	78	
398.64005	72	
401.12145	70	
402.14925	180	
402.65001	294	
402.89267	74	
405.83409	86	
406.64727	106	
407.15632	76	
409.15118	80	
411.16136	80	
412.20619	74	
413.15594	98	
415.67891	100	
418.12807	72	
424.70253	130	
432.09172	82	
436.15321	78	
439.18612	72	
445.03804	100	
445.12642	84	
448.12532	86	
449.10567	148	
455.10019	88	
457.05171	72	
458.18439	78	
466.12754	114	
472.12225	102	
473.23610	72	
476.19594	74	
500.12596	88	
503.10501	176	
512.12928	68	
515.11726	72	
529.17697	100	
530.14417	368	1+
557.19040	502	1+
557.19388	128	
575.22708	130	
577.16258	108	
583.21867	314	1+
672.21966	590	1+
689.24115	512	1+
744.28929	670	1+
772.27334	376	1+
786.25908	290	1+
790.29546	342	1+
846.61250	152	1+
847.31585	768	1+
END IONS

###FS:    #m/z: 424.16332 #charge 2+
###MS: 4020
###MSMS: 4021
BEGIN IONS
TITLE=Cmpd 170, +MS2(424.1633), 24.0eV, 34.4min #4021
RTINSECONDS=2064.26
SCANS=4020-4021
PEPMASS=424.16332	349780
CHARGE=2+
197.57118	100	
205.07081	64	
206.08741	130	
207.11148	118	
208.04216	60	
212.01914	42	
212.07126	72	
217.08891	146	
218.07612	88	
218.10385	90	
225.03656	116	
228.13892	140	
231.11588	94	
238.07115	54	
239.08739	74	
241.05876	100	
246.56927	92	
249.04951	114	
251.15747	68	
252.06177	76	
252.13912	28	
252.23690	48	
255.07720	114	
256.08418	46	
257.05738	112	
259.09435	126	
264.04236	88	
265.05832	106	
265.19000	122	
268.02408	92	
269.00722	70	
270.04144	104	
271.11163	70	
272.08161	78	
272.12432	80	
276.98094	74	
278.60998	112	
280.97997	70	
283.04652	32	
283.10193	104	
284.88035	38	
285.05643	160	
285.10367	98	
286.04018	274	
286.07893	76	
286.93263	72	
287.10509	64	
287.62041	158	
288.08108	112	
291.13858	138	
293.44996	22	
299.08892	116	
300.62382	28	
301.03713	106	
301.11535	150	
302.08245	90	
303.09519	68	
304.12038	78	
306.09880	74	
310.90800	102	
312.06185	76	
313.04718	72	
313.61978	108	
314.14541	130	
315.59820	100	
318.22130	104	
320.87496	26	
322.07918	66	
322.93710	96	
323.11425	88	
325.10229	62	
326.10074	98	
330.05769	38	
333.08633	44	
334.11753	114	
336.12591	30	
337.60659	72	
338.20013	114	
339.13100	64	
339.18020	62	
344.86201	76	
346.84786	24	
347.10612	60	
347.48227	110	
348.09053	118	
349.12754	44	
351.70684	22	
352.11301	48	
353.23493	20	
354.87358	50	
355.13109	94	
357.14202	112	
359.06112	134	
364.14827	104	
364.66113	70	
364.92025	80	
366.12608	130	
367.12052	92	
369.14189	86	
370.92639	72	
372.64119	232	
373.63137	116	
374.13782	126	
376.07611	102	
379.64898	70	
379.97763	52	
382.98168	68	
385.13285	78	
386.64232	130	
393.63773	102	
394.14472	94	
394.93987	62	
400.10351	70	
401.55657	30	
402.06575	32	
403.72509	20	
406.64216	88	
411.15725	190	
412.13391	72	
413.07669	86	
415.64357	164	
416.11702	76	
420.13926	96	
424.16635	52	
424.65704	126	
425.27915	52	
431.08363	56	
441.16339	96	
445.80216	126	
448.12293	120	
466.14405	78	
468.23506	84	
486.16587	52	
501.98917	140	
502.12166	126	
505.96604	34	
515.18860	130	
520.19799	70	
529.20537	266	1+
542.26159	82	
545.17284	88	
557.20891	60	
558.33500	54	
561.12401	26	
574.21963	58	
576.15860	58	
583.17075	68	
602.27427	60	
643.24176	208	1+
672.29015	58	
690.27822	46	
746.28734	76	
790.28688	352	1+
END IONS

###FS:    #m/z: 424.16301 #charge 2+
###MS: 4022
###MSMS: 4023
BEGIN IONS
TITLE=Cmpd 171, +MS2(424.1630), 24.0eV, 34.4min #4023
RTINSECONDS=2064.85
SCANS=4022-4023
PEPMASS=424.16301	366220
CHARGE=2+
155.44421	18	
160.54022	18	
201.07435	76	
203.75587	34	
206.08092	140	
207.00522	100	
208.09550	74	
209.13033	122	
211.10168	44	
214.15829	84	
214.68052	32	
221.06747	108	
226.17231	80	
228.12751	114	
228.60006	96	
229.02313	22	
236.26673	18	
238.08133	58	
239.93153	32	
242.07182	108	
247.25829	94	
248.06743	62	
252.13333	86	
253.15327	126	
256.08900	108	
264.13153	84	
265.10538	128	
267.07971	92	
268.01610	94	
268.09721	100	
268.20927	28	
268.70901	24	
274.07694	144	
274.11648	118	
278.13010	120	
279.59608	112	
282.10540	66	
283.10819	184	
283.38925	18	
285.07095	122	
286.03534	156	
286.48326	22	
287.62023	234	
288.06768	128	
288.12099	150	
290.11229	90	
291.15057	68	
296.72039	20	
301.11691	78	
303.06260	54	
306.07572	82	
306.17101	60	
310.89370	96	
311.05739	92	
312.05374	88	
313.61353	112	
314.05718	56	
316.06027	18	
326.09244	104	
327.61116	34	
328.20004	66	
329.08553	74	
333.09135	142	
333.14374	102	
333.90974	72	
336.61479	246	
338.13094	58	
339.14249	78	
339.77100	18	
339.85560	22	
342.17241	52	
347.09367	84	
347.63398	114	
351.13692	66	
352.95181	64	
353.13256	90	
359.06458	50	
365.17765	124	
367.12552	66	
367.69581	30	
369.13643	52	
372.04125	32	
372.11361	48	
372.18039	20	
372.95591	20	
376.33090	18	
377.05030	66	
377.43206	26	
379.08726	78	
379.96228	34	
383.14304	96	
384.07429	58	
386.13700	22	
387.09640	140	
387.84703	32	
388.13334	56	
389.80758	82	
394.18398	54	
396.16508	202	
396.64373	98	
400.93275	76	
406.33056	18	
406.87167	78	
407.90857	60	
411.90623	64	
412.15614	72	
415.18581	68	
417.01319	18	
417.09900	76	
419.12936	64	
424.16531	128	
424.66665	232	
425.20990	58	
428.10542	66	
431.08289	76	
432.09315	112	
440.34138	18	
448.10209	116	
451.15477	28	
458.16219	68	
460.14977	86	
469.64434	18	
486.16488	44	
487.16871	96	
498.15631	46	
500.14469	130	
504.20409	98	
515.17814	70	
517.08685	18	
529.21215	52	
542.13429	82	
559.15236	36	
560.16051	20	
564.43225	18	
566.36169	18	
574.27073	58	
631.16196	40	
700.46975	20	
744.29922	424	1+
782.50335	24	
785.29357	18	
789.24468	108	
800.91245	18	
830.76375	20	
846.18446	18	
END IONS

###FS:    #m/z: 424.16347 #charge 2+
###MS: 4024
###MSMS: 4025
BEGIN IONS
TITLE=Cmpd 172, +MS2(424.1635), 24.0eV, 34.4min #4025
RTINSECONDS=2065.44
SCANS=4024-4025
PEPMASS=424.16347	342878
CHARGE=2+
195.57621	92	
198.08958	102	
206.08295	202	
206.59597	142	
208.07213	130	
209.03873	92	
211.10901	86	
212.99797	110	
219.17044	90	
223.04049	100	
224.03206	162	
234.11711	78	
235.14573	84	
237.04721	138	
241.09847	122	
242.06106	88	
242.10169	78	
242.13137	88	
243.04377	100	
245.02832	124	
245.09353	110	
245.16720	172	
246.12408	94	
246.17214	90	
249.05918	104	
251.09617	238	
252.09087	100	
252.12788	174	
253.14423	112	
255.06047	80	
256.63520	84	
257.10692	112	
259.59358	148	
260.06799	126	
261.08457	162	
266.99451	98	
267.04510	84	
268.02126	518	
268.07632	120	
269.06133	148	
270.04078	82	
271.15900	74	
271.65349	146	
272.06917	94	
272.95159	74	
273.57767	74	
274.11376	224	
278.00449	86	
278.11028	74	
279.10083	148	
279.60501	120	
282.11082	274	1+
284.11711	274	
285.09717	74	
286.02938	290	
288.06760	98	
288.58421	96	
288.62764	238	
289.74239	90	
294.06239	80	
299.08755	118	
302.12226	84	
302.59389	124	
304.04759	96	
309.09117	140	
311.06601	108	
313.60437	138	
314.12371	166	
315.12670	132	
322.07650	124	
322.12452	196	
322.62334	178	
322.93743	74	
323.76689	84	
324.11664	88	
325.15451	76	
330.07809	324	1+
331.10450	82	
338.21501	74	
340.11128	76	
342.63796	82	
345.12214	96	
347.09447	254	
347.61482	118	
348.07853	154	
349.11778	300	
351.20709	94	
352.90620	82	
357.06819	82	
357.10068	78	
358.05058	100	
363.64850	150	
365.19508	94	
365.90552	82	
367.13739	126	
367.18742	84	
369.45046	128	
370.12617	102	
373.07792	164	
374.09374	90	
374.13855	228	
376.07017	78	
378.12094	102	
382.89790	76	
385.08307	74	
385.15971	86	
386.13360	72	
388.08238	80	
392.06935	104	
393.62646	128	
394.64011	158	
395.11698	102	
397.12505	100	1+
401.98525	116	
402.65005	100	
406.63672	120	
406.67981	92	
407.13377	114	
411.15125	146	
413.23489	88	
415.15563	74	
415.66835	82	
416.14328	182	
425.19853	188	
432.61171	88	
444.10875	76	
445.10402	82	
448.11750	150	
450.11032	82	
458.08855	124	
459.07380	112	
474.16790	76	
475.33044	122	
476.18787	98	
485.16305	72	
486.16264	96	
492.13085	184	
502.13695	104	
504.18751	84	
517.22491	72	
520.19602	112	
529.20314	530	1+
529.20365	128	
531.19034	82	
539.19079	82	
542.12761	80	
557.20984	142	
574.22712	982	1+
574.22843	206	
575.20155	76	
576.20321	102	
600.24738	474	1+
603.17554	84	
630.21336	282	1+
638.19937	108	
655.26822	84	
672.22390	348	1+
689.23531	86	
709.24397	390	1+
727.24899	424	1+
744.28406	780	1+
773.26517	336	1+
790.30086	626	1+
847.31363	660	1+
END IONS

###FS:    #m/z: 424.16325 #charge 2+
###MS: 4026
###MSMS: 4027
BEGIN IONS
TITLE=Cmpd 173, +MS2(424.1633), 24.0eV, 34.4min #4027
RTINSECONDS=2066.06
SCANS=4026-4027
PEPMASS=424.16325	353376
CHARGE=2+
186.10540	120	
197.57561	118	
197.60138	122	
200.13705	92	
205.59526	144	
206.08848	170	
206.58584	250	
207.00353	206	
208.06499	106	
208.09409	86	
211.12424	88	
221.11868	110	
222.03766	90	
223.05665	76	
224.02945	124	
225.07978	112	
225.12298	102	
227.10950	92	
228.07222	126	
229.13609	142	
234.11980	162	
236.10135	110	
239.05482	240	1+
239.12103	106	
239.59140	120	
241.11580	102	
242.02048	106	
242.04874	116	
242.09030	104	
244.59671	100	
245.09490	94	
246.12515	74	
246.60125	76	
247.60876	98	
250.03136	82	
250.08188	100	
251.05788	80	
251.17425	126	
251.58409	138	
252.04097	108	
252.13158	194	
253.06449	96	
254.10909	84	
255.05647	76	
256.05912	82	
256.09551	164	
258.15582	108	
260.07477	122	
263.06893	76	
266.02603	96	
268.02243	630	1+
270.60696	162	
273.57438	122	
274.10367	118	
278.89762	112	
280.08664	76	
285.04764	132	
286.03865	262	
286.10947	96	
292.12077	80	
294.03981	136	
294.07288	82	
294.96273	80	
296.62524	118	
297.11800	102	
298.07793	144	
300.27841	84	
302.10369	276	
303.05492	86	
303.18408	124	
304.62060	98	
305.61222	74	
306.07261	86	
308.08812	196	
308.92575	112	
309.07694	110	
311.09027	104	
312.05352	84	
314.81912	74	
314.89879	118	
316.07466	86	
317.09467	96	
324.13607	162	
325.15479	100	
327.60660	136	
328.91024	82	
331.06754	94	
335.10234	94	
336.12064	720	1+
338.97647	96	
344.63781	94	
345.12878	626	
345.32010	78	
347.10147	196	
347.63797	132	
348.08606	202	
349.06646	100	
350.11447	392	1+
350.61223	120	
351.63441	108	
351.89219	80	
352.91662	124	
352.98939	82	
354.65474	94	
356.64110	142	
357.16620	74	
358.06851	74	
358.13458	114	
365.12295	208	
366.14851	92	
370.84001	76	
373.07236	90	
374.10189	90	
374.14192	120	
376.12256	90	
377.11222	104	
378.13396	160	
382.88689	178	
383.89356	78	
385.13874	110	
389.11474	96	
390.09130	102	
390.13314	116	
392.06951	132	
392.12804	92	
393.14740	114	
402.14812	232	
402.64850	220	
403.17723	118	
404.11625	102	
408.14829	112	
411.20919	162	
412.17172	124	
412.91470	82	
423.22966	84	
425.23188	100	
426.24549	78	
431.08278	102	
440.18219	80	
448.10713	302	1+
456.11508	212	1+
458.09196	178	
466.11793	204	
469.14438	76	
471.40898	78	
502.12180	126	
508.16731	112	
529.20691	508	1+
530.10071	80	
541.18150	96	
556.20911	438	1+
574.22320	2196	1+
576.17886	74	
577.18650	88	
600.23522	724	1+
600.24301	76	
639.12313	80	
643.24250	772	1+
643.35742	102	
644.25005	442	1+
672.22109	834	1+
672.27088	76	
684.26272	314	1+
690.26155	112	
726.27729	256	1+
744.29498	1008	1+
772.28054	286	1+
790.29271	548	1+
830.30208	478	1+
832.30819	360	1+
847.30930	784	1+
848.30613	504	1+
END IONS

###FS:    #m/z: 424.16300 #charge 2+
###MS: 4028
###MSMS: 4029
BEGIN IONS
TITLE=Cmpd 174, +MS2(424.1630), 24.0eV, 34.4min #4029
RTINSECONDS=2066.66
SCANS=4028-4029
PEPMASS=424.16300	367142
CHARGE=2+
200.14072	74	
202.10713	76	
205.09336	138	
206.08394	282	
206.11496	128	
207.00127	64	
208.99767	72	
209.05032	102	
211.10196	190	
212.07159	78	
217.09143	54	
223.83235	42	
224.02648	108	
227.08549	104	
233.33263	70	
237.04972	46	
239.06010	92	
239.99509	80	
240.09625	146	
241.06689	92	
242.04530	118	
242.18493	66	
247.04756	110	
247.11704	118	
251.14933	60	
256.09706	68	
258.11789	66	
262.09010	74	
265.10186	122	
266.05166	136	
267.10485	136	
269.17311	98	
270.10895	78	
270.91837	90	
276.08297	198	
277.13881	74	
278.61269	40	
279.10466	102	
279.17973	120	
282.03725	70	
283.10947	284	1+
284.23433	52	
284.55352	44	
285.05267	82	
285.77617	44	
286.04371	70	
287.61577	490	
287.70280	116	
292.06655	44	
293.11816	108	
293.16269	74	
295.08136	46	
296.62081	258	
297.05159	74	
302.19641	84	
303.06046	68	
311.13468	130	
312.06319	146	
313.04783	120	
314.10760	104	
320.07367	66	
320.10660	70	
320.27513	72	
321.10817	46	
321.15501	52	
323.12127	140	
323.18612	84	
327.13055	78	
328.10727	262	
330.07699	128	
334.11263	46	
335.61343	100	
336.13173	122	
337.17134	116	
339.16201	76	
341.16419	54	
346.12752	100	
347.11077	60	
347.40756	50	
348.07864	66	
349.10551	86	
350.90102	56	
351.09326	70	
351.13335	110	
355.62581	134	
356.04109	62	
363.11212	146	
364.13977	104	
364.65583	112	
364.89663	68	
365.11752	76	
365.85842	54	
366.14038	92	
367.12499	92	
369.13150	88	
371.14221	148	
372.39784	56	
374.05696	112	
374.12910	84	
377.54324	52	
380.12096	66	
382.89441	56	
385.07273	86	
386.64727	150	
387.07403	50	
389.12820	70	
393.63244	52	
395.65150	126	
395.70866	100	
397.05649	62	
400.85021	110	
400.94370	92	
401.12257	68	
402.14829	112	
406.14117	88	
413.06241	50	
416.13927	66	
417.13968	124	
418.17769	64	
424.04601	62	
430.21668	162	
431.07580	42	
432.07688	92	
433.10848	70	
440.06525	56	
448.11036	172	
448.16331	66	
452.20087	56	
458.09538	80	
460.21723	94	
461.19881	98	
462.21270	68	
467.24627	46	
475.11704	80	
482.13779	106	
492.12997	62	
502.11438	78	
510.14292	52	
519.14991	120	
519.23310	52	
528.19203	70	
530.12508	74	
535.04315	212	1+
557.18199	52	
559.14543	70	
560.13818	148	
564.16880	78	
574.22500	78	
579.16456	52	
587.13451	76	
602.17067	70	
602.23524	202	1+
642.20671	94	
643.23530	314	1+
686.24877	192	1+
689.24978	244	1+
743.27427	296	1+
847.32637	516	1+
END IONS

###FS:    #m/z: 424.16298 #charge 2+
###MS: 4031
###MSMS: 4032
BEGIN IONS
TITLE=Cmpd 175, +MS2(424.1630), 24.0eV, 34.5min #4032
RTINSECONDS=2067.79
SCANS=4031-4032
PEPMASS=424.16298	381740
CHARGE=2+
197.58203	102	
200.02944	70	
208.55811	132	
209.04630	76	
210.11507	46	
211.12485	100	
212.08721	68	
212.15262	98	
213.14527	74	
224.03284	138	
226.12648	74	
228.12800	58	
228.16814	100	
229.14394	96	
235.04981	108	
237.05370	128	
239.06000	82	
241.05313	152	
242.09507	100	
245.20084	86	
246.04851	80	
247.09693	100	
250.58534	60	
251.06792	64	
252.13917	118	
253.06394	92	
255.14437	66	
256.09371	92	
256.17035	88	
257.08729	192	
262.06196	54	
264.13585	48	
265.10739	446	
265.56234	94	
266.13221	134	
268.02143	344	1+
268.11181	94	
272.15119	120	
272.92574	76	
274.60704	94	
279.10401	130	
281.07758	92	
284.43022	50	
285.04673	220	
286.02552	72	
287.08752	74	
287.61440	964	
288.08156	98	
290.90595	66	
291.14201	46	
296.04699	54	
297.59760	86	
299.09264	86	
300.62611	134	
301.10090	100	
302.08336	122	
303.09603	136	
304.15270	64	
305.03876	74	
306.07240	78	
307.07673	104	
309.14602	64	
310.10816	122	
310.62686	118	
311.09459	106	
313.06057	78	
315.62231	120	
318.08022	108	
320.12997	88	
321.14513	76	
322.12698	326	
323.11217	82	
323.95613	82	
324.82584	74	
328.10444	284	1+
328.20982	58	
329.15368	132	
330.07892	82	
331.05576	50	
335.10136	70	
335.13537	84	
337.11971	96	
340.97296	80	
347.09912	146	
348.07384	50	
348.11408	78	
350.13541	74	
350.87359	70	
354.91133	72	
359.13088	70	
364.14829	96	
364.65277	158	
366.06119	86	
366.10539	52	
367.12247	98	
369.83882	72	
371.10118	90	
374.13843	200	
375.09970	94	
376.10222	68	
379.08102	92	
379.87007	64	
381.07280	98	
382.05805	144	
382.89595	102	
383.86573	60	
386.19495	64	
387.63327	78	
389.10323	82	
392.10054	122	
394.14526	198	
395.64978	150	
396.15693	120	
396.19785	98	
398.08449	66	
401.28559	76	
402.14500	172	
402.64922	240	
402.83891	46	
403.12266	112	
408.10064	96	
411.16066	52	
412.14926	48	
414.70624	60	
415.64672	76	
416.11542	234	
419.15515	90	
425.22063	100	
431.08151	90	
432.20842	100	
434.14849	82	
443.15241	136	
444.19112	88	
446.31251	182	
470.18472	70	
472.11116	60	
474.14948	72	
483.13114	52	
484.10669	114	
485.10182	116	
492.12660	80	
501.24334	116	
503.20097	50	
503.76670	186	
515.18449	86	
557.18795	80	
558.13596	52	
559.13748	166	
561.16671	46	
574.22571	80	
575.23108	132	
586.27728	96	
689.24439	570	1+
744.29668	408	1+
847.30888	240	1+
END IONS

###FS:    #m/z: 424.16308 #charge 2+
###MS: 4033
###MSMS: 4034
BEGIN IONS
TITLE=Cmpd 176, +MS2(424.1631), 24.0eV, 34.5min #4034
RTINSECONDS=2068.4
SCANS=4033-4034
PEPMASS=424.16308	372294
CHARGE=2+
197.57173	166	
198.05212	140	
206.08388	210	
206.12671	88	
215.55529	146	
216.09455	80	
217.02623	108	
219.04725	82	
224.03278	98	
224.35194	102	
227.62036	172	
228.15629	80	
229.01261	82	
229.06884	84	
230.04070	92	
235.05029	82	
236.59470	106	
239.01973	84	
242.08783	120	
247.12221	94	
250.08634	130	
252.12873	82	
253.61503	104	
254.06328	102	
256.09351	140	
257.09234	226	
258.63779	158	
259.03908	82	
260.08444	126	
261.12793	88	
263.06031	94	
265.11407	90	
265.55507	142	
265.60261	168	
268.02060	220	
268.61358	100	
270.58570	118	
270.98639	82	
271.10625	168	
273.59057	126	
273.63401	84	
274.61788	110	
276.02425	106	
281.08733	82	
282.04240	82	
283.11002	102	
284.05182	98	
285.04845	204	
286.04288	152	
287.03537	82	
287.11534	86	
289.08993	94	
290.09040	154	
291.07066	122	
291.11413	138	
292.13734	128	
293.04957	238	
293.15865	120	
293.63875	124	
295.02434	170	
300.62357	590	1+
301.10903	120	
302.07265	104	
303.06351	306	1+
305.09386	94	
307.12322	84	
307.63389	102	
311.06111	110	
312.04395	80	
313.08648	106	
313.78065	124	
314.17000	94	
314.62016	182	
315.13177	148	
316.09775	110	
321.05172	102	
321.99865	120	
322.12338	412	
327.13437	146	
327.61209	88	
329.08565	86	
333.08614	82	
335.84195	120	
335.95410	94	
336.05471	90	
340.12004	82	
340.17815	80	
342.71054	132	
343.09396	118	
346.18054	104	
346.85491	104	
347.09838	492	1+
349.08567	94	
349.65833	94	
351.85154	114	
352.13814	84	
356.13714	262	
356.61593	122	
357.10900	130	
360.62524	114	
363.65013	220	
364.12845	678	1+
364.31316	88	
364.64545	280	
365.12955	420	1+
367.12963	150	
369.63983	92	
370.61707	80	
371.13800	94	
372.07794	90	
373.06528	124	
373.64264	92	
373.67728	94	
374.14459	90	
375.08837	92	
377.66195	98	
378.05512	82	
378.12721	100	
378.52025	92	
378.62826	112	
383.10459	102	
387.11243	80	
387.64644	82	
391.11709	168	
394.14463	172	
395.13087	122	
402.15249	412	1+
413.14550	92	
416.17994	166	1+
417.22753	80	
420.11299	102	
425.20691	122	
431.08188	224	
442.07254	108	
445.13770	80	
446.18172	122	
448.10375	216	
448.15653	116	
448.20679	116	
453.22931	92	
455.23803	108	
484.10115	132	
487.16662	82	
492.13435	134	
497.12828	88	
500.13917	84	
504.25027	94	
529.20449	130	
530.19552	90	
534.09771	360	1+
538.22178	100	
542.12508	120	
556.20475	552	1+
557.20682	452	1+
558.16830	270	1+
559.13351	144	
566.16936	160	1+
574.21756	1024	1+
575.21822	158	1+
587.14134	172	
588.11361	86	
602.18983	88	
620.20368	98	
626.22096	454	1+
668.23176	132	1+
671.22890	752	1+
672.22923	518	1+
672.23372	108	
689.25302	332	1+
695.15614	132	1+
699.28021	258	1+
744.28964	736	1+
768.25298	226	1+
772.28486	228	1+
785.27924	322	1+
790.31210	486	1+
791.32079	374	1+
830.28900	590	1+
847.31064	566	1+
848.31275	432	1+
END IONS

###FS:    #m/z: 424.16302 #charge 2+
###MS: 4035
###MSMS: 4036
BEGIN IONS
TITLE=Cmpd 177, +MS2(424.1630), 24.0eV, 34.5min #4036
RTINSECONDS=2069.02
SCANS=4035-4036
PEPMASS=424.16302	380490
CHARGE=2+
162.15837	126	
197.57843	100	
206.09660	98	
207.00483	196	
209.01322	104	
211.00709	76	
211.07619	72	
216.05955	102	
217.57541	116	
224.07342	94	
225.15053	84	
226.07836	116	
228.12905	180	
229.09331	106	
229.14086	88	
230.04693	84	
231.12769	100	
233.12543	74	
235.14220	144	
235.59652	104	
237.11066	110	
239.06509	108	
242.06137	80	
242.10362	72	
246.11199	104	
247.10613	100	
248.02612	108	
251.18301	74	
252.13447	98	
254.03882	188	
256.09284	86	
257.08255	132	
259.08885	80	
259.12317	102	
260.09610	130	
262.10337	76	
263.06131	74	
264.62215	98	
265.09751	508	1+
268.02700	376	
269.10158	82	
269.16482	104	
273.60430	146	
279.20572	78	
283.10504	132	
284.10189	80	
285.04300	130	
285.15987	116	
286.03284	444	
287.61440	1370	1+
287.64944	134	
291.15209	96	
292.10754	128	
294.13949	84	
296.09607	88	
296.15179	70	
296.61552	76	
296.98331	96	
297.12616	256	
299.13277	88	
300.09441	78	
300.45384	76	
302.08327	98	
302.16098	120	
303.05250	176	
306.97984	86	
310.61168	98	
311.14037	80	
313.61963	106	
314.12501	112	
315.05744	74	
315.94278	84	
316.13759	98	
317.58808	112	
318.10881	92	
319.16265	90	
323.10309	92	
326.09605	128	
328.13953	88	
330.07881	90	
333.63783	126	
335.09518	152	
338.63454	84	
340.13006	164	
340.40110	94	
343.13305	120	
343.97029	92	
346.96747	136	
347.08976	86	
347.13416	110	
348.08624	210	
349.08744	152	
349.13827	88	
350.64092	92	
351.14528	206	
352.12789	88	
356.61206	88	
356.69674	120	
363.08273	136	
363.12231	108	
363.64836	112	
363.69715	106	
364.94525	84	
367.12892	174	
373.19448	84	
374.13160	126	
375.12601	104	
382.84486	96	
383.20287	104	
383.95945	82	
385.14923	128	
386.66576	94	
387.13400	182	
389.08642	88	
390.12696	84	
392.08963	76	
395.11935	88	
395.64870	210	
396.12019	80	
406.64234	108	
407.19902	146	
411.16190	90	
412.15057	102	
415.64690	98	
415.69938	156	
416.11773	82	
425.19739	116	
428.19866	96	
430.11156	84	
441.16846	90	
443.83026	88	
445.10408	86	
446.14791	82	
448.10413	458	
449.13452	80	
456.22521	76	
458.09385	138	
459.17518	72	
465.12594	82	
487.17165	84	
492.13988	132	
502.13164	80	
503.18558	190	1+
510.16520	120	
514.18182	98	
529.20889	116	
530.18703	312	1+
533.21503	104	
534.20679	152	1+
540.13667	88	
556.12947	106	
556.20500	732	1+
559.12820	88	
574.22273	90	
587.12946	72	
600.24163	390	1+
643.24636	470	1+
644.25199	278	1+
646.30672	98	
671.23071	1068	1+
672.22673	822	1+
689.25764	304	1+
709.25636	492	1+
727.26902	884	1+
740.25306	338	1+
744.29093	1202	1+
752.21198	182	1+
757.16287	128	1+
786.30309	402	1+
802.28671	404	1+
803.28603	310	1+
847.33008	730	1+
END IONS

###FS:    #m/z: 424.16343 #charge 2+
###MS: 4038
###MSMS: 4039
BEGIN IONS
TITLE=Cmpd 178, +MS2(424.1634), 24.0eV, 34.5min #4039
RTINSECONDS=2070.15
SCANS=4038-4039
PEPMASS=424.16343	388068
CHARGE=2+
197.57540	160	
200.14576	122	
203.60390	120	
206.09080	120	
209.03179	106	
211.10608	100	
219.00416	124	
224.03978	206	
225.01798	104	
226.00730	88	
227.14904	86	
228.13131	98	
235.12266	88	
240.09905	140	
242.04474	120	
242.07513	60	
242.59729	102	
243.08006	94	
244.19831	100	
246.04541	68	
247.10116	76	
247.15083	76	
250.01051	52	
251.09518	96	
251.56132	170	
255.15652	54	
256.11917	108	
256.59872	90	
257.21197	62	
265.05910	80	
265.10055	338	
268.02029	378	
269.05386	86	
270.11395	62	
271.09971	128	
274.07369	126	
274.11463	226	
278.07435	108	
279.11932	244	
281.06814	90	
285.04708	246	
286.03303	248	
288.05918	118	
290.89653	70	
291.11501	98	
292.10454	234	
293.15540	80	
296.61243	108	
299.05942	80	
302.09365	134	
303.11039	52	
304.06524	144	
305.12129	72	
311.08540	96	
313.62275	120	
313.84765	86	
314.12711	194	
320.08717	68	
322.02697	54	
322.12576	110	
325.61355	156	
326.96544	48	
327.13022	70	
329.04730	76	
330.01660	74	
331.02853	106	
331.06975	144	
335.08713	184	
336.14716	218	
339.12298	86	
340.12307	88	
340.82262	72	
342.07842	54	
342.63699	124	
343.05540	106	
343.13459	112	
345.12896	190	
345.62163	224	
346.15618	74	
347.13348	138	
347.17821	80	
348.02952	82	
348.07814	106	
350.08499	106	
350.64075	108	
352.88346	74	
354.87849	106	
356.17928	140	
359.07606	100	
359.10837	108	
362.08126	100	
364.60465	128	
364.88596	90	
366.93117	72	
367.11498	198	1+
368.16781	116	
369.15677	74	
372.12530	120	
372.64714	556	1+
373.15128	102	
374.12826	60	
374.91718	70	
376.14231	102	
384.85844	150	
389.10762	102	
391.08851	52	
393.63212	166	
394.12974	306	
399.17317	62	
401.10772	68	
402.63829	82	
406.64704	112	
407.13471	116	
411.16355	152	
412.13610	72	
415.71827	84	
416.08167	80	
416.12976	92	
421.11419	94	
424.16194	602	
424.24167	110	
424.93283	68	
425.21408	74	
425.25291	80	
425.36799	56	
426.11537	54	
428.19417	126	
431.08757	70	
441.09713	56	
447.86207	52	
448.11567	218	
449.12462	124	
455.29497	58	
458.12938	86	
460.19463	74	
470.16825	88	
478.14055	134	
493.10307	64	
498.15400	76	
502.13542	72	
503.17197	70	
503.25522	126	1+
503.31425	70	
515.19071	142	1+
543.13672	72	
557.19174	152	
558.11781	86	
558.16737	82	
560.24913	70	
574.22501	158	
574.22699	634	1+
577.17970	110	
585.17510	52	
600.23196	432	1+
613.21409	74	
644.24401	456	1+
671.22714	564	1+
672.22997	330	1+
689.29773	64	
728.27457	686	1+
773.27764	210	1+
773.38357	126	1+
829.31596	218	1+
END IONS

###FS:    #m/z: 424.16345 #charge 2+
###MS: 4040
###MSMS: 4041
BEGIN IONS
TITLE=Cmpd 179, +MS2(424.1635), 24.0eV, 34.5min #4041
RTINSECONDS=2070.74
SCANS=4040-4041
PEPMASS=424.16345	386914
CHARGE=2+
206.08743	88	
206.57953	74	
207.04705	150	
209.05439	226	
210.11200	90	
211.22828	56	
221.08845	76	
224.03459	276	
227.15318	102	
228.03309	104	
228.12660	142	
233.12186	74	
236.04845	70	
239.06994	118	
240.05659	84	
241.08703	76	
245.03636	76	
247.10929	98	
247.26887	68	
249.58356	144	
250.01636	122	
251.03843	90	
251.58803	108	
252.13725	112	
253.13824	72	
259.04411	100	
259.59667	118	
261.13521	98	
264.55336	116	
264.89170	46	
265.05451	106	
265.18245	124	
266.08949	60	
268.01659	182	
269.00592	96	
270.07946	72	
270.17854	66	
270.61414	122	
272.06784	120	
274.10897	114	
274.94699	92	
279.04211	48	
279.10579	272	
280.12793	130	
282.08125	62	
283.11940	72	
284.08755	122	
285.05043	66	
286.03276	250	
286.11871	84	
288.58892	94	
292.93362	122	
293.10805	120	
295.02664	72	
299.06434	92	
301.11965	186	
302.07409	64	
303.08353	70	
304.12466	100	
305.94573	90	
306.07354	82	
306.88050	82	
309.05421	112	
312.04903	92	
313.03770	98	
313.61623	72	
315.58850	78	
318.34255	50	
320.11243	50	
320.64159	106	
322.09195	68	
323.09828	58	
326.11297	66	
329.62426	138	
330.04984	228	1+
331.16300	138	
333.12790	68	
334.76003	58	
335.10120	80	
339.13185	48	
340.03349	82	
345.19858	60	
347.10013	484	1+
349.08265	184	
351.06357	86	
352.07885	100	
352.14344	120	
353.12967	74	
355.07591	72	
355.62614	94	
356.17546	66	
357.61413	88	
358.08035	54	
361.10768	72	
364.13756	132	
364.93220	52	
366.10654	52	
373.64177	80	
374.22076	64	
377.64635	96	
378.11020	60	
379.19308	78	
380.14201	62	
384.62460	82	
386.10796	114	
387.08827	72	
387.13796	92	
388.85221	56	
389.05577	96	
389.10452	132	
394.14737	74	
394.63236	116	
396.33017	104	
398.09271	70	
399.08451	102	
406.90895	130	
411.16121	68	
416.14406	178	
417.12482	72	
424.16423	132	
424.28346	64	
424.67141	222	
424.94015	52	
425.13827	80	
425.23793	52	
430.14514	112	
431.13174	78	
432.08229	70	
433.09738	90	
444.15248	74	
449.11903	56	
460.19428	50	
467.13882	88	
471.10749	158	
472.11198	66	
476.10975	52	
479.12776	90	
481.13079	54	
485.14039	78	
486.16375	198	
498.17836	74	
500.12879	242	1+
511.13945	104	
515.18938	74	
530.22241	46	
558.15612	58	
559.13677	64	
560.13987	116	
569.89802	68	
574.22747	982	1+
574.23643	122	
580.15026	80	
671.22646	568	1+
672.22058	370	1+
689.25523	338	1+
689.27091	60	
728.28273	268	1+
744.29804	532	1+
758.59234	74	
829.31123	292	1+
END IONS

###FS:    #m/z: 424.16355 #charge 2+
###MS: 4042
###MSMS: 4043
BEGIN IONS
TITLE=Cmpd 180, +MS2(424.1635), 24.0eV, 34.5min #4043
RTINSECONDS=2071.34
SCANS=4042-4043
PEPMASS=424.16355	383544
CHARGE=2+
197.56515	134	
198.05158	170	
206.01623	102	
206.09343	190	
206.58903	108	
209.10744	130	
212.09157	112	
212.14088	82	
213.14013	78	
214.09222	74	
215.16153	74	
217.09529	142	
222.08138	116	
224.04252	270	
225.01501	174	
226.13690	82	
227.03005	76	
228.13651	130	
233.09225	72	
237.05764	80	
239.06492	100	
240.05498	68	
245.15696	104	
246.17021	100	
247.12053	86	
250.57297	98	
252.13362	102	
252.18357	116	
257.15272	72	
262.11216	82	
264.09739	134	
266.09696	180	
268.02557	486	
268.09739	90	
270.09354	316	1+
272.13379	98	
274.61325	88	
278.60550	200	
279.10183	318	
279.81122	128	
283.23017	68	
284.10559	84	
285.06577	154	
286.03217	190	
288.06039	132	
288.58450	134	
291.11966	102	
292.09319	76	
293.11765	84	
293.61647	102	
296.04683	96	
296.62107	250	
300.81875	98	
302.06978	142	1+
302.10815	80	
304.11693	68	
305.18064	68	
306.07047	104	
308.12825	116	
310.04832	78	
310.12746	78	
311.60934	140	
312.03505	96	
312.10989	116	
313.03753	228	
316.09782	106	
317.07010	88	
321.22479	108	
321.61719	92	
322.11957	138	
323.06415	78	
323.58339	98	
324.10277	88	
326.10603	86	
327.08933	86	
327.60923	144	
328.10320	198	
328.18732	70	
330.07341	72	
332.06116	106	
334.85263	140	
335.05819	70	
335.11706	96	
336.12745	152	
336.61429	410	
336.92046	86	
339.05561	86	
342.64727	80	
345.13173	444	1+
345.61926	112	
347.13975	76	
347.61945	108	
348.08666	336	1+
351.14213	190	
351.87259	90	
356.12541	246	
358.06634	84	
365.12036	162	
365.62379	170	
366.84397	84	
367.13698	128	
369.02503	104	
369.63114	88	
373.07989	142	
373.68691	108	
373.84839	108	
374.20395	96	
376.07613	74	
378.15238	114	
378.63082	92	
384.86644	70	
387.13527	96	
387.74580	70	
389.10551	74	
395.65066	138	
396.15249	116	
402.09153	88	
406.14814	128	
409.08891	106	
411.17158	86	
415.15578	108	
415.21815	90	
415.65286	256	
425.21445	70	
427.10142	110	
431.06729	86	
444.11271	84	
445.12078	110	
448.11440	136	
449.10877	76	
466.11670	106	
470.17112	174	
479.16191	92	
486.16559	150	
492.19503	84	
499.17084	86	
499.24007	90	
501.13035	68	
502.10699	74	
507.08091	90	
512.26731	68	
515.17673	80	
527.25080	274	1+
529.20411	554	1+
529.20799	86	
530.25204	68	
541.12145	200	1+
553.07373	154	1+
557.19974	178	
559.14073	94	
560.14716	80	
574.22841	1278	1+
574.27622	76	
576.17978	70	
584.94175	106	
587.12779	90	
587.22483	86	
600.23624	318	1+
605.15213	76	
626.24052	700	1+
627.24560	590	1+
644.27514	238	1+
671.27198	102	
707.25747	254	1+
726.26757	578	1+
728.28605	708	1+
744.28872	1036	1+
753.23691	310	1+
785.28256	348	1+
786.27899	250	1+
795.26357	264	1+
803.30733	286	1+
847.32243	900	1+
END IONS

###FS:    #m/z: 424.16368 #charge 1+
###MS: 4045
###MSMS: 4046
BEGIN IONS
TITLE=Cmpd 181, +MS2(424.1637), 24.0eV, 34.5min #4046
RTINSECONDS=2072.48
SCANS=4045-4046
PEPMASS=424.16368	396822
CHARGE=1+
157.39502	18	
197.57868	158	
199.56567	106	
206.09306	92	
212.32111	32	
217.08858	78	
217.17291	70	
218.04393	72	
219.07363	20	
224.05333	146	
225.12322	136	
227.15410	86	
227.93776	18	
228.14199	34	
231.04462	96	
235.97011	26	
236.03722	102	
237.12278	100	
237.17613	74	
238.10284	90	
239.06811	96	
241.10719	72	
242.72327	40	
244.09752	74	
247.87700	42	
248.32740	68	
250.07806	32	
251.59226	130	
252.12820	64	
254.05545	76	
259.07354	88	
263.08173	84	
264.82824	30	
265.12272	102	
265.62398	104	
268.02696	188	
270.01592	50	
271.87360	18	
275.06506	74	
279.10067	116	
280.09160	86	
281.24494	18	
282.08577	100	
283.08368	152	
284.13466	24	
285.06011	106	
286.03862	144	
287.62172	138	
288.11398	188	
288.62461	160	
291.65340	30	
300.62329	280	
302.07422	82	
304.07094	56	
310.08772	118	
311.08983	92	
312.04383	68	
313.06450	52	
313.27936	18	
314.11431	28	
315.08109	106	
316.06447	88	
321.05590	70	
322.18266	84	
322.34240	18	
322.38737	28	
323.12072	76	
324.08991	78	
327.12086	90	
328.15263	46	
329.98648	42	
330.06818	148	
334.11274	78	
336.13638	110	
336.62395	164	
340.12238	168	
342.08875	20	
342.63773	128	
346.17664	68	
347.11962	52	
348.05717	24	
348.12304	96	
350.11534	126	
350.62624	108	
352.12733	54	
353.05878	92	
353.11375	100	
355.62492	54	
355.99267	34	
356.14454	90	
356.59794	92	
356.85735	24	
358.93526	74	
364.14208	72	
365.12738	246	1+
367.12741	78	
370.05455	68	
371.17866	52	
372.64711	204	
373.63559	114	
382.90988	76	
384.63922	88	
393.82993	18	
394.15396	128	
394.22844	22	
395.14544	80	
396.15333	110	
399.09579	76	
400.93241	62	
402.13983	90	
402.84969	104	
412.14518	80	
418.35801	26	
423.38219	64	
424.16301	214	
426.14681	60	
END IONS

###FS:    #m/z: 424.16371 #charge 2+
###MS: 4047
###MSMS: 4048
BEGIN IONS
TITLE=Cmpd 182, +MS2(424.1637), 24.0eV, 34.6min #4048
RTINSECONDS=2073.09
SCANS=4047-4048
PEPMASS=424.16371	378042
CHARGE=2+
198.08572	92	
199.07399	94	
200.16747	96	
206.08573	118	
209.05408	90	
209.57798	126	
210.21462	100	
212.16016	106	
214.58485	158	
216.06399	144	
219.10570	112	
221.05821	150	
222.07765	116	
224.04130	126	
225.58560	138	
225.94736	90	
226.58396	144	
228.12890	136	
228.15488	104	
232.10064	120	
235.08078	92	
236.06546	126	
237.06072	128	
237.09081	128	
240.02403	122	
240.06341	104	
242.06099	92	
242.16727	90	
243.60014	138	
244.59800	144	
246.98956	116	
247.07726	90	
247.10688	152	
247.73637	130	
249.13645	90	
250.60482	116	
251.57811	126	
252.13125	108	
254.11226	156	
256.11661	112	
259.07966	350	1+
259.58403	136	
264.57957	114	
265.06063	222	
265.15341	96	
267.05831	90	
268.02350	804	1+
268.99886	92	
272.12486	222	
277.59815	136	
282.09304	354	1+
284.57458	126	
285.04827	206	
286.03237	194	
287.06545	498	1+
288.58654	96	
290.09203	164	
290.61419	100	
291.14643	246	
291.61340	122	
292.12631	98	
293.05144	118	
294.11593	152	
295.07495	142	
296.09289	130	
297.10116	92	
301.16513	168	
303.06352	170	
305.61904	240	
306.04213	138	
306.07550	124	
307.06832	100	
309.17031	98	
309.63604	94	
310.12601	114	
310.27489	98	
313.03676	124	
313.09722	104	
313.60903	294	
314.13274	626	
315.11750	116	
317.64303	166	
319.11069	112	
319.61352	104	
320.09552	144	
321.15163	196	
321.63180	102	
323.09171	302	1+
326.10360	168	
327.61045	90	
328.10646	128	
329.13401	134	
330.07948	280	
331.05758	174	
334.63045	108	
335.09453	114	
336.07933	92	
336.11803	832	1+
336.88613	108	
339.08908	114	
341.61418	174	
342.64970	114	
343.13471	146	
345.16923	114	
345.71356	98	
346.62592	354	1+
347.10607	246	
348.07976	338	1+
350.12524	144	
352.16324	104	
355.12706	116	
355.62495	142	
357.83666	94	
358.09490	112	
365.12278	296	
366.14835	148	
367.12772	218	
371.61841	152	
372.74323	96	
373.07256	92	
375.14904	90	
375.62412	106	
376.08231	118	
377.11876	114	
377.64695	112	
377.82792	98	
382.91167	152	
383.09030	144	
386.11449	136	
388.08151	100	
389.14599	108	
391.08760	108	
393.14304	110	
395.65474	848	1+
396.16252	120	
397.14145	108	
406.63946	138	
407.14773	204	
410.52956	104	
412.15175	518	1+
413.11336	100	
416.11245	412	1+
426.21268	98	
433.15761	108	
444.11790	94	
448.10512	102	
458.08827	192	
473.13364	96	
474.15297	172	1+
481.16938	96	
484.12815	128	
492.13494	138	
510.15951	226	1+
511.16519	388	1+
512.18854	432	1+
515.20573	152	
521.13221	122	
529.20272	1004	1+
531.13026	120	
539.20213	398	1+
540.20622	302	1+
540.21688	90	
543.19178	90	
547.19864	384	1+
556.19807	1152	1+
557.19628	854	1+
559.14643	532	1+
574.22698	3866	1+
574.28331	102	
576.17437	192	
579.88915	106	
585.14066	272	1+
596.43004	100	
597.19034	254	1+
600.23315	1470	1+
613.20127	98	
613.21709	150	1+
630.19048	204	1+
643.24484	1798	1+
672.23042	1314	1+
689.24308	758	1+
700.26350	408	1+
712.22829	338	1+
726.27841	1472	1+
743.28277	2726	1+
744.29106	2318	1+
755.24943	700	1+
756.25208	500	1+
772.27324	798	1+
773.27291	700	1+
786.25595	524	1+
803.30320	562	1+
830.29108	692	1+
847.32112	1772	1+
END IONS

###FS:    #m/z: 424.16343 #charge 2+
###MS: 4049
###MSMS: 4050
BEGIN IONS
TITLE=Cmpd 183, +MS2(424.1634), 24.0eV, 34.6min #4050
RTINSECONDS=2073.72
SCANS=4049-4050
PEPMASS=424.16343	398044
CHARGE=2+
197.56820	244	
198.16604	116	
200.14434	110	
206.08808	142	
210.02180	158	
211.10188	164	
212.06114	70	
212.16442	86	
217.09903	84	
224.06920	78	
224.16411	90	
228.04141	78	
228.13500	80	
230.07183	84	
233.10078	98	
233.14056	74	
236.08106	114	
237.10024	150	
239.07147	80	
239.60098	142	
240.56121	88	
241.02101	108	
242.15108	86	
243.06021	90	
245.18091	110	
247.12117	134	
250.11902	134	
252.08826	148	
252.13094	76	
253.07175	86	
256.09031	72	
257.09821	72	
258.60736	96	
259.09588	100	
261.09689	96	
265.12244	270	
265.60651	256	
266.07725	84	
267.09243	80	
268.02402	418	1+
268.06871	104	
268.58908	124	
270.03262	112	
270.11635	152	
273.08253	108	
273.14038	114	
274.11888	106	
278.60970	126	
279.12609	112	
280.02285	106	
281.06894	82	
282.92598	86	
283.11026	78	
284.08775	296	1+
284.19006	86	
285.04473	90	
285.12491	76	
286.03389	418	1+
288.06110	78	
291.10630	88	
292.12687	98	
293.57657	132	
294.02622	90	
294.08056	106	
295.14443	106	
303.06036	134	
304.12611	184	
304.66099	126	
305.13447	142	
307.17803	96	
309.63199	134	
310.09437	120	
312.04389	76	
315.07085	94	
316.49459	80	
316.84624	98	
317.06416	86	
317.12046	70	
321.12000	112	
322.12400	932	1+
322.63489	98	
327.10588	88	
329.08492	74	
330.06313	72	
330.11535	132	
333.91921	110	
335.12619	210	
338.11171	70	
339.17540	88	
342.64947	138	
343.14333	106	
345.18037	98	
347.10444	522	1+
347.13989	106	
348.07285	82	
349.06150	80	
350.88225	74	
351.13198	98	
355.10654	94	
357.08269	92	
363.64302	102	
364.12626	88	
364.65547	156	
365.12726	206	
368.15699	128	
373.10208	76	
377.83050	124	
378.09656	120	
379.08165	80	
380.25354	102	
380.87439	82	
381.04391	80	
382.97208	76	
384.62875	96	
385.63372	86	
387.13447	132	
387.64229	266	
388.85181	88	
388.92502	116	
390.14451	86	
391.12095	102	
393.17762	76	
394.22531	82	
396.15544	308	1+
398.09997	80	
399.10202	128	
400.91819	74	
411.15746	84	
413.09632	88	
415.64730	90	
415.73703	118	
416.12436	160	
418.01613	86	
420.12615	138	
423.27406	100	
423.85620	84	
424.09606	78	
424.17683	754	1+
427.10803	76	
430.11456	88	
431.05973	100	
432.11499	98	
433.18397	74	
448.11197	72	
460.17551	104	
500.14998	94	
501.14561	124	
501.21278	80	
503.20875	76	
515.20055	74	
529.19064	128	
529.75036	108	
530.10872	76	
557.20026	78	
559.14053	90	
574.22625	1796	1+
575.21878	90	
600.23450	958	1+
621.27017	82	
626.21633	610	1+
630.18341	430	1+
671.24567	448	1+
672.25265	342	1+
689.24111	260	1+
711.25646	432	1+
744.29946	838	1+
786.27574	230	1+
803.28965	416	1+
848.30376	280	1+
END IONS

###FS:    #m/z: 424.16361 #charge 2+
###MS: 4052
###MSMS: 4053
BEGIN IONS
TITLE=Cmpd 184, +MS2(424.1636), 24.0eV, 34.6min #4053
RTINSECONDS=2074.84
SCANS=4052-4053
PEPMASS=424.16361	407628
CHARGE=2+
197.57486	254	
198.08210	130	
199.58140	62	
206.09578	90	
207.03120	86	
210.19492	68	
211.11349	88	
217.09671	70	
220.02405	82	
222.06791	118	
224.02861	92	
226.02235	78	
228.13558	188	
228.18278	132	
237.04971	60	
238.08188	76	
239.08531	68	
241.07826	118	
242.04649	88	
243.03560	82	
246.12242	146	
247.14316	68	
251.56706	98	
251.59929	108	
252.13375	168	1+
254.07642	78	
258.08992	132	
259.11539	130	
261.05858	80	
265.05054	132	
265.10913	124	
266.06851	112	
266.60400	90	
267.04063	92	
268.02221	404	
273.58297	100	
274.11180	134	
275.14767	84	
278.69714	72	
283.29170	108	
284.10541	138	
285.04380	96	
286.03002	210	
287.11362	58	
288.06705	74	
289.07604	98	
290.10379	82	
291.14580	156	
293.17506	88	
294.07470	90	
296.08710	100	
296.62180	76	
297.04642	114	
299.13523	90	
300.06388	88	
300.67117	128	
306.11659	98	
307.12406	90	
307.61531	150	
308.08972	96	
309.25922	74	
313.05687	118	
313.60928	84	
314.13571	118	
315.16473	100	
315.59399	78	
316.05635	66	
317.11053	80	
320.86816	108	
321.00863	70	
321.06205	70	
321.12396	70	
323.09914	104	
326.11661	90	
327.14655	94	
328.11509	94	
330.06663	124	
330.55447	76	
331.05712	66	
332.91378	80	
333.13842	94	
335.11103	92	
336.12565	118	
336.64630	82	
338.11967	156	
338.93419	66	
347.08760	564	1+
347.60783	106	
351.12223	72	
354.85356	70	
356.14680	88	
356.62758	104	
357.17688	98	
357.61490	126	
360.07539	92	
361.14338	80	
363.12259	74	
364.64852	262	
365.12719	102	
365.67262	64	
366.10703	68	
366.90599	92	
367.13214	102	
369.96872	92	
372.63896	190	
373.10815	80	
373.16470	70	
373.64589	100	
378.14646	66	
379.11803	128	
381.06757	74	
389.10800	168	
392.06974	72	
401.08006	72	
402.12965	132	
406.90697	56	
411.15571	82	
411.21188	118	
412.15166	90	
415.65732	88	
424.17089	98	
424.65650	124	
425.25311	76	
426.10267	66	
430.09871	54	
431.09414	148	
442.96249	102	
448.11573	290	
451.16309	90	
455.12705	86	
459.09742	58	
459.14077	104	
462.12379	86	
467.09865	70	
473.19675	76	
474.13309	72	
476.10202	120	
482.08104	58	
484.13461	84	
503.11990	80	
503.19031	70	
514.19444	62	
527.17947	60	
530.17496	84	
541.12870	122	
556.21512	342	1+
558.15428	104	
559.15423	58	
574.21978	130	
574.22114	872	1+
584.17396	60	
600.22974	366	1+
614.19126	68	
643.24602	624	1+
653.23254	76	
689.24840	326	1+
701.24105	56	
772.27583	682	1+
787.29565	226	1+
789.28756	316	1+
790.28653	244	1+
END IONS

###FS:    #m/z: 424.16361 #charge 2+
###MS: 4054
###MSMS: 4055
BEGIN IONS
TITLE=Cmpd 185, +MS2(424.1636), 24.0eV, 34.6min #4055
RTINSECONDS=2075.44
SCANS=4054-4055
PEPMASS=424.16361	407834
CHARGE=2+
163.23302	64	
197.59086	78	
200.00706	82	
201.14581	82	
206.08611	188	
206.58291	200	
208.56839	94	
209.02468	120	
210.50054	72	
212.06898	108	
212.12855	92	
218.06835	146	
221.05346	72	
221.10633	68	
222.08050	78	
224.03150	116	
225.12293	76	
228.13088	190	1+
229.06505	72	
234.12485	80	
238.08305	122	
238.57771	102	
239.61360	102	
241.06568	68	
242.05717	104	
244.61050	80	
245.17743	80	
245.22627	160	
246.15209	104	
246.57262	78	
247.11187	162	
249.05371	122	
252.06711	80	
252.13652	88	
256.07318	108	
259.08608	108	
265.06757	94	
265.10779	224	
265.20903	112	
266.13304	80	
268.02442	322	
268.13242	106	
270.04017	82	
270.60129	156	
272.00731	84	
274.11879	140	
278.62177	118	
279.06065	88	
279.60089	114	
281.05296	96	
285.04631	160	
286.03537	298	
288.59365	172	
290.89527	94	
291.14849	100	
291.60969	112	
292.61120	216	
293.05833	104	
294.09285	94	
294.15451	130	
295.19728	118	
298.10429	182	
301.59381	76	
302.09635	112	
303.05667	114	
313.04505	160	
316.12584	120	
322.63442	112	
324.05613	70	
327.13100	78	
328.62042	120	
330.05835	82	
334.09377	72	
334.13107	138	
336.13148	66	
339.06398	88	
343.10381	70	
345.13160	166	
345.62796	108	
347.10152	136	
347.64281	102	
348.07938	110	
348.12800	88	
349.08912	68	
349.17138	74	
350.13526	150	
350.64549	164	
350.92155	90	
351.93188	78	
352.12302	78	
355.11538	82	
356.17035	98	
363.65872	108	
364.14517	198	
364.64917	292	
365.11530	134	
367.13201	190	1+
371.16216	76	
373.65606	180	
376.08798	98	
377.12566	68	
381.89826	86	
385.12879	102	
387.14555	130	
389.14268	86	
394.14067	122	
394.65330	122	
395.12054	68	
396.15316	76	
398.10890	78	
402.13838	186	
405.82155	100	
406.64780	134	
406.86089	110	
411.16225	104	
412.14344	74	
415.65183	76	
416.15026	262	
417.11629	94	
420.12853	96	
420.18166	70	
424.58161	120	
424.89060	74	
425.21216	150	
426.10306	88	
427.10127	84	
431.09327	74	
435.20362	90	
445.10890	80	
451.15892	78	
457.06843	96	
458.09250	102	
460.21013	112	
487.17275	68	
488.17135	76	
499.14556	80	
501.13738	74	
503.18334	66	
512.17763	68	
515.17757	70	
518.80353	108	
530.22195	74	
540.18028	96	
542.13540	82	
557.19347	332	
567.16014	248	1+
574.20810	66	
574.22540	652	1+
574.29463	70	
576.17190	68	
576.22998	88	
577.16196	66	
585.16462	66	
600.24636	1124	1+
672.22384	826	1+
690.26409	74	
725.24722	192	1+
744.30251	562	1+
847.33037	496	1+
END IONS

###FS:    #m/z: 424.16363 #charge 2+
###MS: 4057
###MSMS: 4058
BEGIN IONS
TITLE=Cmpd 186, +MS2(424.1636), 24.0eV, 34.6min #4058
RTINSECONDS=2076.59
SCANS=4057-4058
PEPMASS=424.16363	399754
CHARGE=2+
197.58609	136	
198.58011	114	
200.13993	160	
207.01960	164	
208.08449	98	
208.11809	120	
212.58591	108	
213.57797	102	
215.08786	146	
217.09139	156	
219.05489	114	
222.08764	116	
223.06849	168	
223.38997	134	
224.04209	200	
227.08956	110	
227.14863	98	
228.04310	100	
229.07526	362	1+
230.57698	134	
234.04401	100	
237.58796	100	
242.04865	144	
242.14825	112	
243.06771	100	
246.58498	106	
248.04714	112	
249.60072	190	
249.97045	116	
250.08551	144	
251.09721	118	
251.14989	122	
252.08286	110	
252.13752	166	
253.06426	108	
253.14027	126	
256.56434	126	
256.59694	100	
256.65179	138	
257.08141	156	
259.10811	302	
259.58032	132	
260.08125	110	
261.59778	124	
262.10333	150	
263.09142	226	
265.06599	138	
265.10798	1468	1+
266.07260	148	
268.02518	374	
269.05118	272	1+
272.13248	120	
273.61676	130	
274.11354	354	
278.61082	308	
279.10417	588	1+
279.62511	130	
280.98935	116	
284.19515	96	
285.05171	244	
285.10804	104	
286.03074	366	1+
286.62926	124	
287.12402	126	
288.06541	148	
289.96415	144	
291.15072	108	
293.12905	352	
293.15953	164	
294.05823	98	
294.18893	104	
294.62116	112	
297.12801	142	
299.10961	136	
300.14048	98	
303.06250	188	
304.09398	122	
304.58034	96	
305.61062	102	
307.11044	130	
307.60874	128	
310.59041	110	
310.63450	100	
312.04032	456	1+
312.59749	114	
313.03972	296	1+
314.58293	100	
318.15964	120	
323.58380	102	
324.14215	128	
325.12932	120	
326.61804	528	1+
327.12212	106	
330.06491	440	1+
331.10094	104	
332.08464	292	1+
334.61414	120	
336.66264	268	1+
338.79940	116	
339.12645	148	
339.26224	118	
340.12335	126	
341.07584	100	
341.61132	116	
343.68373	112	
347.11366	164	
347.62313	130	
348.08825	150	
349.07763	110	
350.17508	128	
352.13720	102	
353.20241	124	
353.88378	128	
355.63885	164	
356.13127	730	1+
356.18269	140	
356.62868	274	
357.19157	118	
359.12942	116	
363.64153	1346	1+
364.13971	390	
364.64479	954	1+
366.12512	764	1+
367.12315	452	1+
367.64808	112	
370.64199	102	
371.14338	160	
372.72224	96	
372.95704	116	
373.06789	100	
376.07734	132	
383.09175	98	
385.04384	120	
386.65154	106	
386.70267	110	
389.15156	132	
393.14095	584	1+
397.03744	108	
398.17782	100	
399.12631	116	
402.15404	680	
404.13105	322	1+
405.13356	274	1+
407.63773	232	
410.12354	102	
411.16516	718	1+
413.07057	166	
414.32495	106	
415.15946	290	
415.81676	102	
422.09596	116	
424.40893	138	
444.13458	100	
448.11122	384	1+
458.09934	118	
459.10102	114	
460.18332	286	
466.13304	156	1+
483.15013	98	
493.14127	114	
502.11970	154	
504.19213	106	
530.20336	804	1+
557.19938	238	1+
557.24954	104	
558.15925	114	
559.14983	194	
566.20568	124	
567.17931	194	1+
574.22381	106	
574.22504	5430	1+
574.32134	438	1+
574.42234	104	
575.26200	188	1+
575.34656	182	
576.17175	190	1+
581.23176	462	1+
585.18802	102	
600.23709	1882	1+
615.18807	190	1+
616.19857	142	1+
621.26631	288	1+
626.22776	860	1+
643.24909	1464	1+
654.21855	384	1+
671.23363	1720	1+
672.23132	1470	1+
683.25656	830	1+
684.26756	640	1+
689.24652	2582	1+
689.26128	126	
690.24326	192	
699.23459	490	1+
729.41687	226	1+
738.21909	162	1+
744.28499	2866	1+
752.23464	592	1+
756.27566	190	1+
769.23721	536	1+
773.27232	468	1+
786.26963	736	1+
790.29755	1676	1+
795.23714	130	1+
811.26998	366	1+
812.28046	280	1+
830.28822	1072	1+
831.29320	602	1+
847.32065	2692	1+
END IONS

###FS:    #m/z: 424.16357 #charge 2+
###MS: 4060
###MSMS: 4061
BEGIN IONS
TITLE=Cmpd 187, +MS2(424.1636), 24.0eV, 34.6min #4061
RTINSECONDS=2077.77
SCANS=4060-4061
PEPMASS=424.16357	405668
CHARGE=2+
197.08063	286	
197.57618	286	
199.08743	134	
205.08326	98	
206.08909	280	
206.58195	194	
207.08042	124	
207.58357	122	
208.07999	296	
209.59479	184	
213.12544	104	
214.08163	118	
214.56212	162	
217.07645	114	
223.05257	108	
223.08286	222	
224.03980	150	
225.00877	106	
225.11680	102	
225.58861	100	
226.01142	108	
228.13664	292	1+
236.10550	148	
237.05190	104	
237.09494	104	
239.59727	110	
244.59317	246	
245.16319	138	
246.57287	140	
247.60423	180	
248.09171	114	
249.58215	104	
250.08201	96	
250.11887	132	
252.13514	346	1+
254.90602	100	
255.06360	118	
256.09507	130	
257.60038	294	
259.03884	98	
264.11042	124	
266.09002	106	
266.59064	112	
267.09747	110	
268.02500	154	
268.06005	258	
271.61073	380	1+
273.06338	170	
273.57407	160	
274.11527	218	
274.61557	212	
280.11330	128	
280.14936	126	
285.05641	162	
286.03722	678	1+
288.22930	104	
291.62338	570	1+
291.74204	96	
292.10448	110	
293.05735	172	
294.08317	130	
294.59908	100	
296.62572	134	
297.11873	94	
298.07381	114	
299.10086	134	
302.13031	110	
302.49854	170	
303.05209	126	
304.60649	134	
305.10675	132	
306.07965	106	
306.14810	126	
307.03404	146	
307.07331	142	
307.10516	302	1+
308.60759	96	
309.14520	130	
309.63270	178	
310.60769	124	
311.61031	112	
313.05381	106	
316.58742	116	
317.84992	120	
318.03918	106	
319.13739	206	
321.60711	100	
322.84724	96	
323.10334	136	
323.13886	284	
327.61214	176	
329.08736	96	
330.08141	142	
331.62436	118	
332.10499	114	
332.90907	94	
334.61587	126	
335.59761	116	
339.13853	96	
341.11296	208	
341.62945	162	
342.64695	122	
348.10179	898	1+
350.63710	96	
351.09228	106	
351.15933	160	
355.12627	94	
355.66290	224	
356.18804	178	
357.10310	130	
358.65161	98	
359.12453	136	
361.57834	98	
363.14207	114	
363.63887	1016	1+
364.12965	1376	1+
364.22486	96	
365.12929	986	1+
365.18817	506	1+
365.87915	108	
366.84368	176	
372.07668	100	
372.14581	1626	1+
376.08233	236	1+
379.13356	148	
381.12526	94	
383.06746	138	
386.16556	108	
386.64434	796	1+
387.14034	164	
388.14208	406	
390.12248	166	
393.13573	112	
394.19468	130	
402.15028	686	1+
406.13984	642	1+
406.63318	118	
412.13513	146	
413.06525	102	
417.09751	108	
419.07559	108	
419.12296	108	
423.15236	334	1+
425.20953	206	
430.10066	118	
431.08899	128	
431.15247	110	
432.20677	128	
437.11960	130	
448.10998	406	1+
452.10161	102	
459.11078	168	
460.17689	140	
462.13047	102	
484.12464	214	1+
492.11862	142	
493.24299	116	
500.14834	98	
501.14481	558	1+
502.11832	230	
503.18256	200	
516.17060	236	1+
517.17112	374	1+
519.52710	102	
529.20608	100	
529.20615	2246	1+
541.17106	102	
542.18885	106	
543.12772	110	
556.20484	1260	1+
557.20398	1150	1+
560.18552	186	1+
567.17120	484	1+
574.22388	202	1+
574.22487	5516	1+
578.20881	268	1+
600.24432	2622	1+
600.39477	138	1+
602.17527	670	1+
603.17291	420	1+
626.23164	638	1+
627.18845	114	
629.26575	254	1+
630.18318	418	1+
630.31578	112	
643.23659	1178	1+
671.23209	2862	1+
672.22020	116	
689.24553	94	
689.24785	1636	1+
692.22765	530	1+
693.22394	362	1+
711.24548	532	1+
738.24436	140	1+
744.28993	3454	1+
755.27858	274	1+
768.24574	568	1+
786.25968	924	1+
790.30804	1502	1+
791.30365	902	1+
795.24744	282	1+
804.28943	344	1+
813.27557	494	1+
829.29430	1376	1+
830.29618	1228	1+
847.31927	3118	1+
END IONS

###FS:    #m/z: 424.16365 #charge 2+
###MS: 4063
###MSMS: 4064
BEGIN IONS
TITLE=Cmpd 188, +MS2(424.1637), 24.0eV, 34.6min #4064
RTINSECONDS=2078.94
SCANS=4063-4064
PEPMASS=424.16365	410496
CHARGE=2+
184.61014	134	
192.05547	160	
197.07815	158	
197.57974	110	
197.62783	140	
200.13849	84	
206.58349	128	
207.03482	108	
208.09319	184	
210.12707	84	
211.00637	92	
212.10737	136	
212.13669	104	
214.91633	92	
215.55186	148	
218.06792	128	
222.09975	148	
224.03221	368	
224.96995	102	
230.13472	114	
232.95618	84	
234.05687	96	
234.12596	120	
235.65035	124	
242.04962	118	
244.08819	140	
245.07437	204	
245.56349	112	
246.12305	110	
247.10080	88	
250.14791	88	
251.04958	114	
252.15313	90	
253.02585	124	
255.03911	90	
256.08908	88	
256.12332	88	
256.57678	104	
259.10905	144	
259.57284	132	
260.57138	86	
260.60194	148	
264.12744	126	
265.10611	948	1+
265.30202	110	
266.15362	116	
268.02140	734	1+
268.09016	84	
272.11201	102	
273.13044	136	
273.58173	122	
280.07497	164	
281.09584	128	
283.07193	126	
283.25618	136	
284.03983	106	
284.08581	160	
285.05075	128	
285.62112	124	
286.03358	144	
288.06050	258	
288.17493	108	
289.41056	108	
290.04562	90	
291.11963	276	1+
292.61418	200	
292.91988	90	
293.09402	96	
294.03606	86	
295.03449	194	
296.07906	88	
298.20070	104	
299.08158	98	
300.11275	152	
301.65661	112	
302.10017	88	
303.06044	210	
304.09382	84	
304.60185	142	
305.13289	88	
306.06975	102	
306.12458	98	
306.61695	104	
310.61412	112	
311.06073	102	
312.04984	96	
313.60518	108	
314.03899	90	
315.58525	120	
316.09777	134	
318.14221	94	
321.14687	90	
321.63651	102	
322.12433	384	
322.63009	344	
323.09925	158	
327.60645	164	
328.11193	182	
330.07240	92	
331.06860	174	
335.12351	286	
336.15673	250	
339.12343	202	1+
339.16149	134	
341.13700	104	
342.63772	110	
344.12710	86	
345.22834	112	
347.08511	480	1+
347.60952	114	
348.11927	438	1+
350.60558	118	
355.07174	140	
357.08076	158	
358.13066	114	
358.63011	182	
359.17427	110	
363.63580	332	
365.62255	96	
366.13516	162	
367.12993	288	
367.88766	90	
368.11380	140	
368.63745	110	
369.19335	104	
369.61651	152	
374.10428	218	1+
376.09570	90	
377.11695	168	
379.10873	102	
381.18498	86	
383.63896	430	1+
390.14081	110	
391.13739	282	1+
393.42372	110	
393.63212	130	
394.13645	380	1+
394.63157	92	
399.21658	106	
401.13594	164	
408.15383	112	
412.14571	98	
420.16853	88	
423.70462	104	
425.14525	136	
426.20716	90	
429.16677	108	
432.10860	90	
432.22262	84	
444.11572	90	
448.11266	430	1+
448.16049	244	
462.81794	102	
485.08897	106	
492.13113	108	
500.15624	84	
504.17535	108	
518.11391	92	
519.17501	92	
548.21210	300	1+
556.20437	1036	1+
557.20553	810	1+
574.22414	3034	1+
576.17905	292	
592.23725	506	1+
598.92789	100	
600.23994	952	1+
627.23714	320	1+
629.24824	318	1+
671.22436	1126	1+
672.22229	858	1+
689.25562	1324	1+
700.24528	364	1+
710.24628	394	1+
727.28293	956	1+
743.28974	2098	1+
744.12271	268	1+
744.29617	1802	1+
755.26666	314	1+
769.26633	366	1+
772.27546	654	1+
773.27547	522	1+
790.30374	670	1+
803.30042	516	1+
811.29188	286	1+
829.29207	1192	1+
830.29317	934	1+
845.60504	124	1+
847.32975	1354	1+
END IONS

###FS:    #m/z: 424.16404 #charge 2+
###MS: 4065
###MSMS: 4066
BEGIN IONS
TITLE=Cmpd 189, +MS2(424.1640), 24.0eV, 34.7min #4066
RTINSECONDS=2079.58
SCANS=4065-4066
PEPMASS=424.16404	398230
CHARGE=2+
195.06267	144	
197.57486	366	
206.61305	96	
207.00644	114	
207.56061	104	
211.13655	112	
212.09102	124	
217.10084	98	
222.06482	128	
223.07486	102	
224.03510	198	
224.08514	136	
225.03273	112	
226.05865	136	
226.09339	134	
227.55293	130	
227.58040	128	
228.13723	106	
231.11582	130	
237.09512	128	
238.05995	184	
239.06053	204	
239.09307	206	
242.05964	174	
243.02770	116	
245.15882	228	
246.03632	134	
250.57959	108	
252.14259	172	
252.60589	158	
253.10948	254	
254.00578	96	
255.58446	214	
257.55793	102	
260.06723	128	
261.09291	124	
264.09020	204	
266.07312	208	
267.11081	130	
268.01767	412	
268.05006	130	
268.87761	102	
269.02251	184	
270.15405	100	
270.59794	166	
271.09285	142	
273.04019	96	
274.53520	104	
274.78788	100	
280.57990	142	
281.07907	122	
281.59800	110	
282.93799	118	
283.10157	100	
285.04629	160	
286.03547	318	
286.11509	122	
286.23835	142	1+
287.08245	124	
288.02982	102	
288.06810	110	
292.16932	114	
295.07616	124	
295.13868	110	
296.01169	174	
296.62372	326	
297.09940	254	1+
304.08109	124	
305.10701	162	
306.61365	158	
307.10437	98	
308.08474	202	
308.63902	142	
309.13027	136	
310.11778	252	
310.59574	340	1+
313.11932	192	
317.63936	144	
318.14486	106	
318.60947	284	1+
318.88067	126	
321.12804	160	
321.62012	696	1+
324.07915	120	
325.13401	102	
325.59947	116	
327.05797	96	
327.11814	118	
328.16706	104	
329.07596	206	
330.06836	274	
330.65429	102	
331.05138	124	
331.10438	100	
332.59824	98	
333.08478	132	
333.86296	102	
334.13645	158	
334.61801	208	
335.62095	104	
336.12258	936	1+
336.71003	132	
339.08953	126	
341.12528	100	
343.62322	280	
344.65308	118	
348.58928	96	
349.11429	138	
350.13640	104	
355.13855	684	1+
355.62483	374	1+
356.14097	476	1+
356.66927	114	
359.07165	102	
363.10359	114	
363.14790	128	
363.64107	392	
364.14209	1152	1+
366.11350	602	1+
367.16207	138	
367.69939	118	
369.13100	110	
370.12747	98	
372.14127	246	
373.07333	108	
374.10135	134	
375.11884	160	
376.06794	196	
389.16104	144	
391.09680	100	
393.14377	232	
395.06143	106	
395.86902	126	
398.63283	152	
400.14727	112	
410.19766	96	
411.15681	820	1+
415.09406	108	
415.15237	188	
417.09336	100	
420.14599	126	
424.16155	960	
424.66110	1298	
424.86566	104	
425.20114	172	
426.09445	210	
430.11223	230	
431.08736	178	
431.14880	166	
441.13613	100	
448.11465	520	1+
457.17700	100	
463.11781	102	
466.12811	370	1+
467.09166	98	
487.17994	270	1+
498.17224	98	
501.12090	348	1+
502.12022	246	1+
512.17402	962	1+
529.20459	1814	1+
529.20873	148	
537.19405	98	
540.19183	96	
546.14518	308	1+
547.21543	800	1+
556.20409	2366	1+
557.20208	1828	1+
558.26233	118	
559.15518	98	
560.14887	102	
565.13057	114	
567.15544	500	1+
574.22647	4932	1+
576.17069	168	1+
583.22760	590	1+
585.14017	574	1+
586.14391	668	1+
600.23718	1866	1+
626.23373	1272	1+
627.24835	724	1+
630.19638	466	1+
637.22251	334	1+
643.24276	1894	1+
654.20696	382	1+
656.23673	322	1+
672.22888	1406	1+
676.27639	210	1+
682.24251	424	1+
689.25115	1450	1+
693.22050	356	1+
701.24902	502	1+
712.25665	292	1+
728.27768	2406	1+
732.05393	180	1+
733.24000	458	1+
744.29174	3408	1+
746.27944	1122	1+
755.25864	526	1+
756.25626	318	1+
767.27910	228	1+
769.24174	358	1+
770.24629	280	1+
772.28456	808	1+
773.28616	622	1+
786.26683	954	1+
787.26595	642	1+
790.30492	1314	1+
803.29883	1464	1+
805.31187	136	
812.26399	504	1+
830.28336	1488	1+
852.17540	178	1+
END IONS

###FS:    #m/z: 424.16325 #charge 2+
###MS: 4067
###MSMS: 4068
BEGIN IONS
TITLE=Cmpd 190, +MS2(424.1632), 24.0eV, 34.7min #4068
RTINSECONDS=2080.2
SCANS=4067-4068
PEPMASS=424.16325	416830
CHARGE=2+
197.57458	106	
207.01165	118	
215.08031	72	
215.60067	90	
216.03613	104	
217.10650	92	
224.07473	110	
228.14030	68	
229.13999	94	
233.08097	148	
234.12375	94	
234.60610	74	
238.08637	82	
241.07254	92	
242.05849	78	
243.04738	106	
246.25027	104	
247.10477	114	
250.03225	76	
250.11483	88	
251.15072	80	
252.13345	242	
252.27135	68	
253.05988	122	
253.12640	100	
256.11141	256	
256.59273	92	
257.09566	82	
264.63982	108	
265.06164	146	
268.02201	532	
268.10685	96	
269.85874	70	
270.01834	90	
270.11833	84	
272.11138	86	
274.09891	62	
276.68366	80	
280.07013	96	
280.10666	126	
280.64218	102	
281.05595	100	
284.09747	78	
285.05722	98	
286.03859	154	
287.09332	94	
287.68933	106	
288.03406	194	
290.89976	88	
292.12538	88	
293.15808	78	
294.15757	82	
298.10537	122	
299.09588	94	
300.62121	408	
301.12856	326	
303.08990	150	
304.02137	96	
304.10842	140	
306.11930	68	
308.09611	84	
309.62697	126	
310.14691	80	
312.04848	100	
314.14459	96	
316.61723	144	
321.19773	76	
322.12147	164	
322.95683	118	
323.09374	94	
324.12609	88	
325.18796	82	
328.11167	116	
330.07343	136	
332.07900	256	1+
335.10112	94	
335.58347	88	
336.12096	256	
337.13031	246	
341.12888	118	
344.07809	92	
344.62875	146	
345.14405	116	
345.62363	162	
346.08056	180	1+
346.63100	78	
348.13718	68	
350.63269	190	
352.12718	92	
355.06978	230	
356.14482	180	
356.26340	74	
357.14792	98	
358.06363	104	
358.08092	88	
359.06201	74	
363.64744	118	
364.89646	178	
365.12090	178	
367.12195	84	
372.06900	76	
372.64311	710	1+
373.01797	78	
373.09009	130	
373.15870	102	
377.10510	80	
380.12681	78	
384.63464	116	
385.61388	136	
386.17362	76	
393.63268	96	
394.14030	176	
395.64911	136	
399.12252	76	
402.15972	106	
403.11296	68	
403.54667	80	
406.92866	66	
407.63335	116	
411.16738	248	1+
412.14464	78	
425.16604	130	
426.90204	74	
427.07532	64	
428.22000	110	
430.11942	76	
432.12011	66	
437.87176	90	
444.16637	80	
448.11390	114	
449.11447	84	
460.88854	78	
461.20233	76	
466.09502	90	
474.14083	76	
486.15527	168	
492.14554	128	
494.13739	82	
497.19403	142	
498.17689	100	
501.16530	86	
515.33155	64	
516.18574	68	
516.22761	70	
520.12016	70	
529.20919	642	1+
543.10249	80	
557.20428	310	1+
557.21748	72	
558.15009	116	
559.16772	92	
574.22657	454	1+
575.21507	94	
576.20878	106	
597.32656	68	
602.18453	180	1+
623.21589	74	
728.27517	82	
771.27652	248	1+
772.27261	298	1+
847.31921	436	1+
END IONS

###FS:    #m/z: 424.16327 #charge 2+
###MS: 4070
###MSMS: 4071
BEGIN IONS
TITLE=Cmpd 191, +MS2(424.1633), 24.0eV, 34.7min #4071
RTINSECONDS=2081.34
SCANS=4070-4071
PEPMASS=424.16327	417750
CHARGE=2+
189.05496	134	
191.51363	88	
200.16735	124	
206.04656	138	
206.09088	138	
206.58686	122	
211.10908	100	
212.06407	88	
217.13497	92	
218.10631	90	
224.03803	246	
224.11287	92	
228.13481	138	
229.09334	118	
230.02373	144	
231.06455	104	
236.59730	150	
240.07629	118	
240.60233	128	
241.06172	90	
242.04171	256	
242.10285	94	
245.11488	122	
247.09695	104	
252.08108	90	
252.13498	266	
252.41347	128	
253.10939	90	
254.05898	104	
258.10650	98	
259.07798	208	
260.07230	104	
264.61737	142	
266.07620	96	
267.10940	124	
268.02450	620	1+
269.11860	98	
270.10177	130	
270.13953	108	
270.59301	100	
272.34930	148	
273.11286	104	
273.58284	258	
274.11051	208	
274.61261	286	
278.14508	88	
279.21493	90	
281.07435	292	
282.08854	182	
285.05945	330	
286.03587	176	
288.07113	184	1+
288.60040	132	
289.11218	112	
292.10797	182	
292.60230	196	
293.12901	180	
293.59029	106	
294.07504	140	
297.04258	86	
298.17499	118	
302.08313	142	
303.00126	102	
303.05923	360	1+
304.60668	248	
305.22614	88	
306.06891	116	
306.11167	348	1+
311.07959	118	
312.05446	120	
312.13270	138	
312.62963	90	
313.03992	180	
313.61066	300	
314.02309	90	
314.32181	152	
315.08543	110	
315.59751	136	
316.12163	104	
320.10135	110	
320.61864	108	
321.11776	104	
324.09942	126	1+
327.70690	134	
328.10043	230	
328.65719	124	
330.07588	240	
330.40682	98	
334.64470	92	
334.88231	116	
336.39606	88	
338.10811	94	
338.25293	108	
339.06013	98	
339.12620	432	1+
340.12169	252	1+
341.61502	178	
342.18018	96	
347.10432	126	
348.08231	292	
349.06552	102	
351.64999	96	
353.12040	122	
355.13198	342	1+
356.12533	88	
356.18069	112	
356.63584	176	
360.05584	102	
362.62186	150	
363.64801	216	
364.12922	272	
366.13405	184	
367.13606	156	
368.07417	110	
368.14457	88	
369.61685	130	
371.13171	920	1+
372.13406	854	1+
376.10684	166	
377.64685	154	
378.62107	98	
380.07414	108	
380.86926	142	
382.90785	132	
383.19947	102	
384.72608	116	
387.08393	92	
387.94211	136	
389.09208	94	
389.37752	124	
390.12814	94	
392.09825	136	
393.13624	110	
395.08236	94	
400.10913	88	
400.91781	88	
406.63780	116	
406.91452	116	
410.67302	110	
411.15757	162	
412.16030	104	
413.06497	124	
417.11032	152	
424.16269	1192	1+
424.21329	136	
424.65709	410	
427.48119	102	
428.92836	104	
431.12759	94	
438.11303	100	
448.11069	190	
449.12013	122	
452.18001	88	
458.08925	164	
492.13792	210	
501.12602	102	
502.12004	186	
504.17904	88	
511.17921	426	1+
529.20387	100	
529.21295	1176	1+
556.20342	1046	1+
557.19914	868	1+
557.38743	90	
574.22017	2516	1+
600.23663	1462	1+
614.21933	276	1+
616.76944	190	
627.25097	652	1+
632.17687	236	1+
643.24822	644	1+
663.20929	192	1+
671.23482	1390	1+
672.23719	986	1+
686.24166	368	1+
689.25047	484	1+
715.24181	294	1+
728.26499	908	1+
729.26113	568	1+
744.28120	1704	1+
768.25903	430	1+
769.26444	398	1+
773.27204	378	1+
786.30033	342	1+
790.29815	1128	1+
803.29721	992	1+
829.29058	858	1+
830.29570	596	1+
END IONS

###FS:    #m/z: 424.16347 #charge 2+
###MS: 4073
###MSMS: 4074
BEGIN IONS
TITLE=Cmpd 192, +MS2(424.1635), 24.0eV, 34.7min #4074
RTINSECONDS=2082.49
SCANS=4073-4074
PEPMASS=424.16347	422346
CHARGE=2+
197.07761	132	
197.57539	222	
206.08761	702	
207.00765	138	
207.10809	130	
207.99670	100	
208.56952	140	
213.04664	98	
215.10099	106	
217.09267	106	
224.04434	218	
224.13285	80	
228.14044	90	
238.07923	176	
241.09097	120	
242.13223	94	
244.11645	90	
247.11776	106	
250.01172	92	
250.57657	90	
252.13915	122	
255.02737	80	
256.58601	96	
257.17125	96	
259.09769	178	
259.58069	112	
261.07960	86	
264.12797	124	
264.56716	142	
265.05798	106	
265.10131	310	
265.60301	208	
265.63838	102	
266.07754	138	
268.02324	456	
270.59065	198	
271.07275	88	
273.58359	82	
274.10938	384	1+
276.92331	86	
278.61184	260	
279.10942	338	
279.60482	510	1+
281.07346	86	
285.05036	148	
285.10814	96	
286.02994	94	
288.07173	102	
289.09394	132	
291.54581	108	
292.11211	116	
293.05019	110	
293.12223	124	
294.04764	100	
297.62005	130	
299.09034	96	
300.75800	100	
303.06016	320	
305.09810	116	
307.03063	96	
309.15229	80	
311.05771	96	
311.61305	102	
312.11909	442	1+
313.18716	84	
317.13903	124	
318.95208	86	
319.12641	90	
320.61929	286	
321.09321	160	
321.15664	106	
322.12423	158	
322.64172	170	
325.11100	100	
327.12605	126	
328.10215	94	
330.07819	166	
332.07477	130	
332.79245	114	
333.60866	108	
335.09260	100	
337.19525	96	
338.17729	100	
339.12018	296	1+
342.04600	96	
342.63399	142	
344.12317	98	
345.12556	308	
345.63042	378	
348.08323	194	
349.06072	102	
349.10695	122	
349.17465	114	
350.09599	84	
351.13173	94	
352.12343	106	
354.89958	82	
355.63442	106	
356.13537	362	1+
360.06514	88	
361.08434	92	
362.13190	86	
363.63399	196	
364.07930	106	
364.15071	212	
364.64395	570	1+
365.19660	116	
366.14667	168	
367.12801	132	
368.16614	104	
371.08776	80	
375.08883	90	
375.31395	80	
376.09796	102	
380.07869	94	
386.13474	164	
390.11887	92	
393.14569	620	1+
407.64433	108	
414.47991	100	
415.14837	122	
415.65115	150	
415.99022	116	
424.16705	356	
424.66403	566	
424.73874	110	
425.22599	164	
430.11420	102	
431.10034	100	
434.12522	90	
438.26009	82	
442.10682	106	
443.16274	112	
448.12484	146	
449.09291	140	
449.14175	86	
455.17871	120	
458.20778	98	
460.19393	88	
464.11757	88	
470.16190	96	
484.12459	90	
485.11151	98	
497.18192	108	
500.14151	98	
502.12867	124	
515.18904	82	
557.23272	94	
559.16252	100	
560.13042	90	
574.22410	1970	1+
576.21573	84	
592.27392	170	1+
600.24621	430	1+
602.17519	80	
613.22766	152	1+
625.23134	456	1+
626.24165	472	1+
635.29172	86	
658.23647	98	
671.22457	1482	1+
672.22304	1134	1+
683.30601	128	
689.31221	96	
692.66724	84	
693.18926	428	1+
729.25160	262	1+
744.29001	1424	1+
756.23892	96	1+
773.27993	402	1+
790.29765	1190	1+
803.28259	392	1+
END IONS

###FS:    #m/z: 424.16299 #charge 2+
###MS: 4080
###MSMS: 4081
BEGIN IONS
TITLE=Cmpd 193, +MS2(424.1630), 24.0eV, 34.8min #4081
RTINSECONDS=2085.76
SCANS=4080-4081
PEPMASS=424.16299	422966
CHARGE=2+
200.13770	170	
201.07851	166	
206.03631	296	1+
206.08689	390	
206.58282	208	
207.00707	184	
208.00965	122	
209.58673	106	
210.56429	166	
212.06610	142	
212.10290	132	
214.07399	108	
215.07699	100	
215.12699	128	
216.06848	140	
222.06053	132	
224.03196	260	
228.02464	108	
228.13001	228	
229.13891	144	
233.08869	120	
234.11066	104	
235.11324	110	
235.58613	110	
236.08540	116	
236.12175	102	
239.12485	158	
239.58789	102	
241.03092	122	
243.09322	200	
244.08953	104	
246.12648	228	
247.10855	310	1+
248.61329	106	
250.60903	128	
251.20812	110	
252.12943	364	
256.12598	100	
257.09463	196	
257.12852	112	
260.58369	110	
264.08214	106	
266.06637	148	
268.02585	430	
269.04775	136	
270.58894	132	
271.10726	140	
272.11468	232	
273.58449	406	
278.60902	842	
281.05073	104	
284.08824	284	
284.56302	134	
286.03230	618	1+
287.07534	128	
287.70891	192	
288.05819	186	
290.57902	130	
291.10184	124	
291.14231	122	
292.26348	118	
292.87361	100	
295.60066	140	
296.08318	110	
297.55713	138	
298.11548	148	
299.09231	238	
300.12645	104	
302.08026	128	
303.07172	114	
304.13825	148	
310.59948	102	
311.05545	440	1+
312.05553	326	1+
314.58770	106	
317.64280	278	
319.09305	152	
321.82373	120	
322.21569	116	
324.12322	106	
327.62105	104	
328.60133	104	
329.10173	100	
330.11155	120	
331.05592	106	
332.08471	112	
333.12073	120	
334.13584	122	
334.64101	136	
335.03997	100	
335.10498	320	
338.17580	118	
339.89136	102	
342.06604	130	
342.10107	158	1+
342.66253	100	
343.13312	106	
344.07856	132	
344.12244	142	
344.62690	810	1+
347.09729	556	1+
347.67849	108	
349.64614	132	
350.09190	114	
355.62603	678	1+
356.13863	412	
356.18523	208	
357.12491	288	
358.10498	104	
360.37477	102	
362.11250	122	
362.21131	104	
363.64498	234	
364.13347	1432	1+
364.65055	474	
365.30121	112	
365.62407	250	
367.35091	124	
367.64184	198	1+
369.14740	104	
369.61247	126	
371.68201	120	
371.81780	130	1+
372.13039	222	
374.10215	110	
374.14352	224	
374.19819	110	
374.35350	122	
376.10992	416	1+
377.64504	184	
378.61893	120	
383.84226	102	
387.08935	108	
388.64079	152	
389.14530	132	
393.63463	442	
394.13833	1112	1+
394.64248	116	
395.70291	100	
397.38158	120	
400.16990	108	
406.63899	264	1+
415.15539	148	
417.11005	138	
424.16722	2500	1+
429.93835	116	
430.10034	136	
431.08299	186	
436.21944	138	
447.11702	108	
448.12015	442	1+
458.13736	140	
469.13913	102	
484.11192	256	1+
486.16427	144	
492.14389	148	
499.15406	150	1+
500.14349	110	
501.16968	610	1+
502.12782	210	
503.11960	186	
515.18823	100	
529.20622	2550	1+
547.22182	538	1+
553.10719	154	
557.20173	1780	1+
558.16095	134	1+
560.14577	142	
560.15565	292	1+
569.14703	294	1+
574.22684	5760	1+
576.15280	156	1+
583.21129	660	1+
586.14077	430	1+
591.26578	330	1+
592.26446	222	1+
600.23922	3268	1+
610.22851	284	1+
620.19620	100	
625.22106	974	1+
626.22499	814	1+
630.18501	736	1+
631.52423	112	
643.24312	2512	1+
652.22171	124	
671.23095	3304	1+
672.22752	2112	1+
672.26381	120	
689.24795	1690	1+
691.01702	112	
700.27716	576	1+
708.26807	258	1+
729.27092	112	
744.29208	3470	1+
768.24986	488	1+
769.25626	386	1+
772.27601	1094	1+
773.26989	724	1+
790.29671	1934	1+
803.29370	1260	1+
813.28257	522	1+
830.29318	1882	1+
848.31902	990	1+
849.41387	198	1+
END IONS

###FS:    #m/z: 424.16372 #charge 2+
###MS: 4083
###MSMS: 4084
BEGIN IONS
TITLE=Cmpd 194, +MS2(424.1637), 24.0eV, 34.8min #4084
RTINSECONDS=2086.94
SCANS=4083-4084
PEPMASS=424.16372	415414
CHARGE=2+
162.69100	96	
197.08071	142	
198.07455	156	
200.56994	112	
202.07079	116	
203.32714	100	
207.00182	124	
211.01399	98	
211.10588	222	
212.08658	110	
213.06690	126	
215.08541	120	
217.09229	128	
220.58456	138	
225.01273	102	
225.04888	106	
228.14356	102	
228.57659	158	
229.10279	298	1+
229.12828	116	
233.05817	190	
234.03635	124	
234.13211	146	
236.04865	122	
236.58516	98	
238.11420	94	
239.06030	108	
242.04904	100	
242.61287	100	
243.58619	116	
246.04595	122	
247.03425	100	
247.60972	126	
249.57458	104	
250.09254	330	1+
251.59222	260	
252.19283	94	
252.61638	124	
256.15469	166	
256.60382	152	
260.08204	160	
260.62700	116	
261.11035	106	
261.58086	142	
262.09530	128	
265.15693	110	
268.02487	474	1+
270.08884	112	
270.59341	112	
271.57932	284	
273.08542	198	
273.57283	330	
274.11458	206	
274.61309	206	
278.07314	104	
278.11852	138	
280.59664	124	
281.07738	206	
282.10059	96	
282.58466	108	
282.96592	108	
284.08857	212	
284.12274	104	
285.03902	1046	1+
286.03608	640	1+
287.07938	110	
288.70955	130	
289.61373	208	
290.09470	138	
294.03010	100	
294.08895	286	
296.08632	146	
296.62007	120	
299.09922	152	
299.61880	160	
302.08791	312	
303.06072	132	
303.14169	128	
306.07692	162	
306.62562	312	1+
307.11538	118	
308.08583	120	
308.13192	98	
311.06450	164	
313.04830	222	
313.09342	150	
316.90685	98	
317.64191	202	
321.14242	110	
325.10820	160	
325.14406	136	
329.18208	116	
330.07148	184	
330.65619	106	
331.12353	122	
332.04601	94	
334.61612	100	
335.10108	206	
335.14688	186	
335.63236	214	
336.16574	194	
340.11840	386	1+
340.17234	94	
341.22977	100	
345.17247	118	
347.10413	480	1+
347.62775	128	
348.07755	140	
349.10512	278	1+
355.13410	672	1+
355.64375	96	
358.62200	132	
364.64558	748	1+
365.12743	550	
365.17153	140	
367.13820	210	
368.71916	98	
371.14280	116	
373.05267	104	
385.12900	98	
386.65831	164	
387.87587	100	
388.34722	106	
391.13563	104	
392.08366	98	
395.10587	98	
398.11054	102	
399.12069	108	
400.20829	130	
402.20172	182	
403.11193	124	
406.13604	100	
411.16498	134	
411.17356	566	1+
412.14633	120	
413.17074	100	
415.82799	180	1+
416.08367	106	
424.05698	96	
424.16798	880	
424.66901	1076	1+
429.12983	112	
430.10013	140	
431.09406	142	
433.14641	102	
444.10276	338	1+
448.11412	442	1+
460.18681	102	
461.13087	94	
464.16407	118	
465.11478	134	
469.18883	110	
480.40925	120	
492.13256	200	
493.14506	110	
497.17690	128	
499.16585	164	
502.13038	374	
517.15476	388	1+
529.20265	1652	1+
530.13332	372	1+
550.89610	130	
556.20529	1418	1+
557.19951	188	
557.20374	1108	1+
558.15151	398	1+
564.63881	114	
569.15424	140	
574.22506	4550	1+
577.15008	98	
583.21618	384	1+
594.69948	98	
600.23995	1358	1+
617.24696	328	1+
626.23826	1482	1+
627.05504	246	1+
629.23480	98	
630.24310	284	1+
643.24699	1750	1+
645.25362	510	1+
654.20409	470	1+
655.20979	330	1+
671.23242	2610	1+
672.23234	1926	1+
684.27297	744	1+
685.27390	440	1+
689.25442	822	1+
690.24461	134	
711.26025	662	1+
726.27841	428	1+
731.27020	440	1+
735.23663	334	1+
736.24390	270	1+
744.28674	3756	1+
750.21543	418	1+
756.25448	640	1+
773.27166	532	1+
786.26975	1044	1+
790.29724	1264	1+
803.28711	882	1+
812.28708	276	1+
829.29854	1254	1+
830.29975	878	1+
END IONS

###FS:    #m/z: 424.16365 #charge 2+
###MS: 4086
###MSMS: 4087
BEGIN IONS
TITLE=Cmpd 195, +MS2(424.1636), 24.0eV, 34.8min #4087
RTINSECONDS=2088.13
SCANS=4086-4087
PEPMASS=424.16365	415704
CHARGE=2+
197.08740	344	
197.57200	590	1+
200.17142	130	
206.08660	302	
206.58224	274	
206.63328	216	
207.00420	202	
208.61100	112	
209.55659	134	
209.60497	134	
211.07094	100	
211.11362	142	
213.09497	126	
215.57447	106	
219.18284	114	
223.07162	112	
224.04242	306	1+
224.08973	106	
227.15435	98	
234.01572	106	
234.12392	100	
234.56210	102	
234.59846	350	1+
237.07902	140	
239.05692	134	
239.08815	112	
241.06077	290	1+
242.12942	106	
242.59375	144	
247.06039	172	
247.58780	100	
250.01407	128	
251.09094	140	
252.13484	192	
253.11410	134	
255.59351	308	1+
257.06685	272	1+
257.09481	162	
260.10538	120	
260.27459	112	
260.58910	98	
263.06473	160	
264.07118	126	
266.65524	156	
267.10817	200	
268.02382	490	
268.08949	104	
268.60162	112	
268.91630	104	
269.13451	122	
270.04504	150	
270.60205	108	
270.86949	112	
272.07737	136	
272.13450	106	
273.57944	198	
277.03729	100	
278.58136	132	
278.60766	354	1+
279.10314	1288	1+
280.06755	118	
281.09429	230	1+
283.10089	96	
283.58865	134	
284.08508	392	1+
284.59297	136	
285.05034	488	
286.03232	308	
287.11784	104	
291.10612	564	1+
292.19635	140	
293.57366	178	
294.07519	124	
294.63006	144	
295.08620	220	
300.06006	112	
302.13158	116	
302.58969	118	
305.61924	336	
306.06241	126	
307.06017	108	
307.10126	278	1+
307.62538	140	
308.06389	152	
308.15035	104	
311.05650	116	
311.60773	118	
312.06137	218	
313.04551	162	
313.09771	128	
313.61340	232	
314.12350	512	
315.59414	246	
316.06693	170	
316.64374	98	
318.58686	104	
321.61093	130	
323.09399	98	
323.62673	144	
325.12086	206	
327.60957	232	
328.11560	234	
330.07462	218	
335.62536	138	
336.20966	108	
338.62711	212	
338.90078	96	
340.13255	306	1+
340.31435	116	
341.61670	108	
343.18709	128	
347.09970	500	
347.62746	214	
348.09084	226	
349.08112	172	
349.12376	108	
350.63900	230	
351.13173	228	
355.12794	112	
355.64219	214	
356.19045	118	
356.94223	114	
358.11112	120	
363.11716	100	
363.64665	1000	1+
363.68865	138	
364.13559	464	
369.15762	172	
375.08790	118	
377.12140	94	
378.62976	226	
381.12863	128	
382.89704	132	
382.94240	112	
384.62533	98	
385.13605	242	
386.64095	114	
387.13374	128	
387.20426	180	
392.07831	194	
403.18542	96	
407.94620	102	
412.16192	124	
413.07100	142	
413.11123	118	
415.40689	106	
431.08212	144	
440.21463	100	
442.81388	124	
448.10863	176	
449.10005	174	1+
449.11595	110	
451.15622	148	
460.18111	230	
461.17951	104	
462.12363	100	
474.12378	112	
486.16341	252	
492.13785	200	
499.15704	230	1+
500.17304	96	
501.13896	270	1+
511.17862	318	1+
517.82151	98	
529.19873	2032	1+
547.22018	472	1+
558.14819	378	1+
574.22501	4796	1+
586.15865	136	
592.24003	342	1+
598.32936	112	
600.24464	1836	1+
607.00758	102	
643.24661	1632	1+
671.22534	2512	1+
672.22604	1832	1+
684.28295	228	1+
687.25483	382	1+
689.24960	120	
689.25196	1810	1+
711.26072	876	1+
728.26739	1666	1+
729.25722	1048	1+
734.29558	184	1+
744.28039	3290	1+
774.26185	348	1+
786.27165	618	1+
790.29956	1338	1+
803.29068	1042	1+
812.28964	378	1+
829.28705	1590	1+
830.28999	1430	1+
847.32180	2594	1+
END IONS

###FS:    #m/z: 424.16414 #charge 2+
###MS: 4173
###MSMS: 4174
BEGIN IONS
TITLE=Cmpd 196, +MS2(424.1641), 24.0eV, 35.6min #4174
RTINSECONDS=2133.96
SCANS=4173-4174
PEPMASS=424.16414	237382
CHARGE=2+
197.57193	124	
206.08402	134	
206.58601	124	
207.00538	84	
208.09799	96	
217.58820	102	
224.04853	174	
227.14921	116	
232.98140	76	
234.14047	86	
234.18474	112	
234.92866	128	
238.01053	116	
239.06755	84	
241.06309	74	
241.09521	132	
241.56064	112	
242.04496	84	
247.12517	114	
250.11365	116	
250.94646	94	
251.03341	124	
251.57827	86	
252.13109	200	
252.16787	102	
264.13075	94	
265.03090	76	
265.06073	120	
265.10368	260	
265.60084	274	
267.05918	104	
268.02490	146	
268.05799	80	
269.02468	100	
269.58362	90	
270.09686	78	
271.07293	140	
271.98231	112	
274.11320	132	
274.61260	108	
275.13605	80	
279.02978	86	
279.10872	460	1+
279.14917	98	
279.59516	80	
281.13934	126	
282.58914	128	
283.10926	236	
285.04390	198	
286.03183	274	1+
294.04508	84	
294.07621	94	
296.05127	76	
296.61242	130	
298.10310	76	
299.16884	78	
300.14122	106	
302.08162	84	
303.05963	168	
304.09471	258	1+
304.12052	84	
305.06534	100	
307.10100	160	
309.61824	94	
311.09973	90	
311.13090	76	
312.05163	130	
313.61821	138	
314.13693	122	
315.14604	78	
316.08759	96	
317.03859	88	
318.61067	110	
319.87216	96	
321.05691	94	
321.13215	88	
325.10697	132	
326.98852	110	
327.60676	78	
327.87822	76	
328.09756	76	
329.15857	76	
330.07462	148	
338.08304	76	
339.15167	74	
340.06246	80	
341.62334	112	
343.09467	88	
343.64506	126	
343.97083	80	
347.10714	158	
347.22764	126	
347.63972	78	
348.08207	188	
350.11100	136	
352.13808	94	
355.85936	126	
356.18044	126	
357.16122	90	
363.65329	84	
364.15417	256	
364.89661	98	
366.09091	110	
370.88173	82	
374.09857	98	
375.09860	104	
377.81977	98	
378.07656	90	
378.12949	204	
379.62374	120	
381.94065	92	
382.07279	84	
382.90159	84	
386.61581	132	
388.17468	80	
390.09740	86	
392.13008	252	1+
395.09845	78	
399.99426	80	
400.91162	100	
402.14483	194	
415.64676	230	
416.60439	116	
417.12122	144	
423.38216	78	
424.16895	250	
424.66029	210	
431.08606	116	
448.11755	194	
449.64920	82	
457.09004	84	
457.13594	90	
461.17141	98	
469.14995	136	
469.27416	96	
473.27266	84	
486.14521	114	
493.12787	116	
499.11015	118	
499.27446	76	
500.14629	78	
512.17923	318	1+
515.18626	152	
541.12813	78	
557.21156	100	
558.24299	88	
562.18335	74	
574.21576	84	
574.22701	1170	1+
576.23015	90	
583.20201	88	
584.20039	90	
594.21746	76	
600.24021	588	1+
602.18193	80	
643.25985	440	1+
654.21590	86	
668.18034	252	1+
671.23119	780	1+
711.23367	428	1+
712.23358	356	1+
728.27052	382	1+
730.26381	82	
744.29767	746	1+
746.26891	468	1+
773.27914	282	1+
785.26652	278	1+
786.26114	170	1+
788.28174	596	1+
789.28976	498	1+
END IONS

###FS:    #m/z: 419.72190 #charge 2+
###MS: 4195
###MSMS: 4196
BEGIN IONS
TITLE=Cmpd 197, +MS2(419.7219), 23.8eV, 35.8min #4196
RTINSECONDS=2145.21
SCANS=4195-4196
PEPMASS=419.72190	16908
CHARGE=2+
219.11323	86	
220.95536	84	
221.12365	92	
225.18355	98	
230.10981	66	
244.09605	82	
252.24515	76	
256.16992	92	
273.10287	40	
284.95690	74	
296.13191	82	
300.93822	86	
303.14734	100	
308.97768	102	
321.19877	106	
324.03807	64	
330.86008	64	
336.25619	76	
339.15742	62	
344.99221	98	
345.23476	72	
349.19616	62	
360.15683	104	
361.18829	72	
377.18690	286	
378.92909	90	
381.23700	64	
396.93178	88	
397.89597	82	
400.86682	70	
403.21680	40	
419.04413	46	
419.17208	68	
421.39447	66	
433.22497	52	
436.95885	44	
448.22440	64	
462.28233	86	
490.30051	66	
519.40642	66	
548.29939	46	
563.32237	48	
590.34619	74	
591.31437	84	
592.34547	64	
596.29444	72	
600.34126	72	
617.37664	38	
634.36514	40	
636.36533	110	
662.35359	122	
662.89478	102	
664.36257	42	
664.65456	42	
665.08006	64	
724.71029	66	
END IONS

###FS:    #m/z: 419.72229 #charge 2+
###MS: 4197
###MSMS: 4198
BEGIN IONS
TITLE=Cmpd 198, +MS2(419.7223), 23.8eV, 35.8min #4198
RTINSECONDS=2145.85
SCANS=4197-4198
PEPMASS=419.72229	25516
CHARGE=2+
219.11354	104	
221.11054	86	
224.92628	60	
226.45422	38	
230.11496	64	
230.19471	96	
231.13311	116	
244.87344	86	
249.12146	142	
253.18159	92	
257.15408	52	
270.20006	66	
287.22124	68	
292.90598	84	
303.16027	82	
304.12598	100	
305.26241	28	
308.89885	48	
316.91044	38	
317.16084	44	
322.08439	78	
326.88470	68	
330.91607	36	
346.86538	72	
348.16725	74	
350.06174	34	
356.77581	32	
360.16602	180	
366.89555	88	
373.12795	60	
373.84475	80	
377.17300	98	
378.19434	50	
378.92275	50	
390.84564	86	
391.84438	32	
395.24946	84	
400.88653	48	
403.18837	82	
408.83441	88	
443.31844	58	
452.19195	54	
460.22773	90	
478.48944	22	
479.24357	94	
490.26782	92	
491.26844	72	
500.29569	56	
517.30976	44	
526.25135	146	
543.32667	40	
563.29498	42	
573.31323	42	
574.30098	84	
576.31626	72	
584.24864	60	
591.35453	36	
604.34554	46	
617.39573	64	
618.33803	52	
633.32715	84	
635.36976	62	
644.50404	44	
662.35365	46	
END IONS

###FS:    #m/z: 419.72162 #charge 2+
###MS: 4199
###MSMS: 4200
BEGIN IONS
TITLE=Cmpd 199, +MS2(419.7216), 23.8eV, 35.8min #4200
RTINSECONDS=2146.46
SCANS=4199-4200
PEPMASS=419.72162	34512
CHARGE=2+
219.13538	92	
221.11583	92	
225.17063	114	
236.13397	110	
280.96894	44	
295.85651	94	
297.12471	78	
303.15513	60	
308.68219	84	
320.22365	66	
325.00212	24	
336.23540	32	
350.93113	76	
360.16526	84	
372.90119	56	
378.23997	86	
378.90880	70	
380.38958	22	
392.84570	70	
396.88973	70	
403.25181	70	
418.89792	124	
434.21924	66	
456.19139	80	
461.19216	66	
462.25939	44	
475.25121	66	
548.33583	68	
551.33856	66	
574.31459	36	
592.36350	62	
634.37675	76	
660.94152	44	
662.46889	72	
663.35382	36	
712.65910	66	
END IONS

###FS:    #m/z: 419.72134 #charge 2+
###MS: 4201
###MSMS: 4202
BEGIN IONS
TITLE=Cmpd 200, +MS2(419.7213), 23.8eV, 35.8min #4202
RTINSECONDS=2147.06
SCANS=4201-4202
PEPMASS=419.72134	39998
CHARGE=2+
225.16803	46	
225.19843	84	
230.11560	98	
253.07704	76	
267.17367	76	
268.15958	68	
274.15231	90	
287.23934	60	
314.18700	88	
337.85144	68	
349.19296	68	
351.20149	98	
355.21562	106	
356.85517	32	
359.38993	34	
360.06913	18	
360.50645	72	
361.17273	44	
377.19421	90	
377.22709	90	
378.51259	34	
378.91876	76	
381.25961	70	
382.21238	86	
388.26919	90	
403.18329	54	
411.24756	96	
416.23591	104	
433.22782	70	
442.26847	44	
448.23499	90	
449.24647	94	
450.24965	46	
460.22953	58	
462.29117	194	
463.28183	74	
474.25867	78	
489.30289	60	
499.31571	74	
531.27706	44	
547.31488	74	
549.32440	32	
573.30952	98	
590.34142	180	1+
603.32399	28	
603.79087	76	
610.34304	42	
618.37824	34	
634.33241	24	
634.41117	92	
635.36577	34	
663.38147	78	
END IONS

###FS:    #m/z: 419.72226 #charge 2+
###MS: 4203
###MSMS: 4204
BEGIN IONS
TITLE=Cmpd 201, +MS2(419.7223), 23.8eV, 35.8min #4204
RTINSECONDS=2147.65
SCANS=4203-4204
PEPMASS=419.72226	54590
CHARGE=2+
162.83764	18	
179.45975	18	
211.59846	18	
230.12711	78	
232.92923	62	
239.06054	58	
239.09319	42	
239.24710	18	
247.10869	100	
262.11737	90	
274.12086	74	
275.13898	132	
296.12803	86	
303.14182	100	
304.15237	58	
318.47656	44	
321.15993	82	
327.79691	18	
348.34404	18	
360.16152	84	
371.57570	42	
377.18929	66	
378.20166	86	
382.58433	38	
402.84002	52	
410.02358	18	
477.56558	18	
490.30293	42	
525.43307	18	
573.29522	62	
574.30146	62	
574.36949	38	
590.33497	72	
591.35416	52	
591.56588	24	
592.33396	76	
634.35119	60	
650.35839	32	
686.41903	18	
729.62460	18	
739.30334	18	
750.42641	18	
799.50933	18	
END IONS

###FS:    #m/z: 419.72199 #charge 2+
###MS: 4205
###MSMS: 4206
BEGIN IONS
TITLE=Cmpd 202, +MS2(419.7220), 23.8eV, 35.8min #4206
RTINSECONDS=2148.23
SCANS=4205-4206
PEPMASS=419.72199	64266
CHARGE=2+
221.09927	64	
225.18344	88	
230.12570	72	
242.18823	62	
253.19806	108	
259.10602	88	
261.00412	18	
269.69596	20	
271.11124	98	
292.19207	18	
315.81323	18	
318.89519	70	
345.35364	24	
346.13281	48	
346.90411	44	
349.17859	56	
349.89365	98	
354.21081	78	
360.17702	80	
371.23374	54	
375.22279	72	
377.19751	194	
377.88694	62	
378.20405	102	
388.28420	18	
394.90961	72	
401.03838	78	
401.95523	80	
403.19744	68	
405.24511	60	
407.47518	18	
411.24794	82	
428.27088	70	
443.20140	106	
445.38662	68	
462.28078	92	
490.31189	30	
491.26998	64	
514.79691	18	
517.28357	90	
519.28254	52	
547.33770	82	
553.24643	24	
569.26578	18	
573.31275	56	
590.32260	76	
591.31053	72	
592.34267	76	
630.35189	88	
636.37646	84	
662.35525	58	
662.46154	66	
689.26344	18	
735.25329	18	
END IONS

###FS:    #m/z: 419.72190 #charge 1+
###MS: 4207
###MSMS: 4208
BEGIN IONS
TITLE=Cmpd 203, +MS2(419.7219), 23.8eV, 35.8min #4208
RTINSECONDS=2148.82
SCANS=4207-4208
PEPMASS=419.72190	74420
CHARGE=1+
155.52296	18	
161.01986	18	
197.92270	18	
207.08856	104	
212.92256	54	
215.13747	106	
219.12393	100	
223.12493	34	
227.18549	106	
230.11107	290	
235.13369	102	
242.24159	130	
242.43822	46	
248.12152	96	
260.63091	18	
263.97840	120	
296.11995	78	
303.13963	162	
328.24782	90	
329.89667	96	
330.31222	30	
343.23582	76	
349.19779	100	
350.20811	94	
360.90983	64	
372.14532	20	
372.84605	54	
375.84689	74	
377.18909	470	1+
388.24258	82	
398.02331	30	
403.22994	78	
419.87258	92	
END IONS

###FS:    #m/z: 419.72168 #charge 2+
###MS: 4209
###MSMS: 4210
BEGIN IONS
TITLE=Cmpd 204, +MS2(419.7217), 23.8eV, 35.8min #4210
RTINSECONDS=2149.4
SCANS=4209-4210
PEPMASS=419.72168	88248
CHARGE=2+
160.78004	18	
210.04283	18	
219.11282	112	
221.08390	70	
225.17018	78	
227.17379	114	
230.11155	108	
230.16417	76	
231.11591	158	
241.91903	18	
246.09456	42	
247.05924	54	
288.11263	18	
324.89897	52	
335.19902	98	
336.23736	18	
368.78919	18	
377.19118	98	
378.19002	28	
384.85057	96	
392.09160	18	
408.79085	18	
462.29763	42	
467.91638	18	
471.25674	18	
474.75774	18	
502.37195	68	
517.42185	18	
524.27796	18	
525.32023	58	
533.96690	18	
547.28227	66	
547.32478	66	
548.30387	86	
563.32991	58	
573.30161	76	
577.28584	28	
581.00456	18	
591.33947	130	
634.36386	134	
651.80593	18	
662.35744	56	
683.17547	18	
798.12140	18	
END IONS

###FS:    #m/z: 419.72126 #charge 2+
###MS: 4211
###MSMS: 4212
BEGIN IONS
TITLE=Cmpd 205, +MS2(419.7213), 23.8eV, 35.8min #4212
RTINSECONDS=2149.97
SCANS=4211-4212
PEPMASS=419.72126	108176
CHARGE=2+
186.56425	18	
197.77495	18	
213.17199	48	
219.13977	98	
221.08946	142	
222.08471	78	
225.18317	114	
230.12435	62	
232.94232	26	
249.15290	56	
271.18061	94	
274.13447	66	
297.13590	78	
303.14200	62	
313.14462	68	
316.04130	80	
327.24161	104	
328.22720	22	
334.19808	78	
337.82894	46	
344.23408	90	
349.18318	110	
356.20527	18	
360.18157	172	
361.48817	18	
377.19930	66	
377.24462	64	
378.18714	66	
383.25083	52	
396.81681	18	
431.22495	42	
448.24557	42	
462.28233	86	
463.28218	72	
515.46443	18	
535.83752	18	
540.27199	18	
547.33213	92	
551.38878	18	
563.31168	84	
591.31596	64	
634.36686	38	
635.35260	194	
645.40532	42	
652.50336	18	
662.34265	44	
664.37966	38	
704.13101	18	
719.61506	18	
END IONS

###FS:    #m/z: 419.72203 #charge 2+
###MS: 4213
###MSMS: 4214
BEGIN IONS
TITLE=Cmpd 206, +MS2(419.7220), 23.8eV, 35.8min #4214
RTINSECONDS=2150.54
SCANS=4213-4214
PEPMASS=419.72203	123576
CHARGE=2+
201.51495	18	
210.16118	100	
219.11693	72	
222.09356	54	
228.34253	18	
230.13095	54	
239.06830	124	
239.78157	36	
242.20593	78	
256.10607	18	
263.05824	82	
272.16393	62	
304.91017	58	
306.86610	18	
320.16740	86	
330.94183	72	
348.95734	26	
360.17204	114	
361.92652	78	
372.17055	114	
372.91099	118	
376.96781	42	
377.19083	146	
377.40987	24	
377.50644	24	
377.92674	36	
378.27043	82	
386.16524	60	
391.22776	82	
391.53021	18	
403.20240	76	
415.20893	20	
416.60081	18	
431.35058	100	
433.22654	24	
443.19032	66	
445.82524	18	
479.23199	36	
490.27504	78	
519.32319	106	
548.34682	28	
550.31141	48	
559.32392	76	
569.56655	18	
607.99135	92	
636.35723	126	
662.35516	82	
675.35268	18	
683.42945	18	
697.85967	18	
813.44724	18	
823.40882	18	
END IONS

###FS:    #m/z: 419.72236 #charge 2+
###MS: 4215
###MSMS: 4216
BEGIN IONS
TITLE=Cmpd 207, +MS2(419.7224), 23.8eV, 35.9min #4216
[truncated: 3,178,292 more chars]
