# Supplementary material for: Substrate Specificity and Peptide Motif Preferences of β-Lytic and L5 Proteases from Lysobacter spp. Revealed by LC–MS/MS Analysis
Source: Int J Mol Sci. 2025 Sep 4;26(17):8603. doi: 10.3390/ijms26178603 (PMC12429127; doi:10.3390/ijms26178603)
Supplement: Supplementary file 1 [file ijms-26-08603-s001.zip › B5+L5_Slot1-4_1_1868_5.1.201.mgf]

###	D:\Data\results\2024\09\20\B5+L5_Slot1-4_1_1868.d\ProteinAnalysisResults.mgf
###	D:\Data\results\2024\09\20\B5+L5_Slot1-4_1_1868.d\analysis.baf
###	B5+L5_Slot1-4_1_1868.d
###	Instrument: micrOTOF-QII
###	Manufacturer: Bruker
###    B5+L5
###    PeakWidth 5.00, MiniumIntensity 10, S/N 1Apply threshold 0, Threshold 10
###    Retain Residuals no, Create neutrally no,
###    FullScan Parameters: AdductIon (+)+H (-)-H, LowMass 0, HighMass 8000, MaxCharge charge decon 4, MinPeaks 3
###    Perf. isotope decon yes, Max Charge Istopic decon 6, MW agreement 5.00, Abund. cutoff 2.00, Envelope cutoff 75.00
###    MaxRes   Parameters: AdductIon (+)+H (-)-H, LowMass 0, HighMass 8000 
###    Perf. isotope decon yes, Max Charge Istopic decon 6, Abund. cutoff 2.00
###    MSn      Parameters: AdductIon (+)+H (-)-H, LowMass 0, HighMass 8000 
###    Perf. isotope decon yes, Max Charge Istopic decon 4, Abund. cutoff 0.05
###    Global Charge Limit: no 3, Prefer FullScan Result: yes, Export what: 2 (0=non deconv/1=deconv only/2=mixed), NoMSMSSignals: 150, Intensity threshold: 10, NoMSSignals (deconv): 2, NoMSSignals (non-deconv): 2, NormalizeData: no, SingleCharged: yes
###
COM=B5+L5_Slot1-4_1_1868.d
USERNAME=Demo User

###FS:    #m/z: 428.84692 #charge 2+
###MS: 1
###MSMS: 2
BEGIN IONS
TITLE=Cmpd 1, +MS2(428.8469), 23.6eV, 0.0min #2
RTINSECONDS=0.646
SCANS=1-2
PEPMASS=428.84692	6882
CHARGE=2+
208.99205	82	
219.11043	134	
226.04022	108	
242.10424	132	
250.88971	144	
259.09190	106	
259.23707	54	
263.99776	168	
269.88795	92	
274.13622	58	
275.89070	54	
282.87938	100	
302.88433	74	
314.90602	84	
316.88973	102	
320.88149	86	
324.88812	58	
332.85525	64	
332.90048	60	
332.96468	120	
338.90465	106	
341.91280	64	
342.84538	86	
342.99625	46	
350.87285	102	
350.94525	102	
352.00268	62	
352.90759	168	
354.87769	86	
355.86116	36	
355.97016	116	
356.83315	74	
356.89305	96	
357.21586	68	
359.03234	286	1+
364.91950	52	
366.85053	156	
368.87879	588	1+
370.87664	128	
370.95855	86	
372.91953	76	
373.85759	90	
374.14093	40	
379.85268	70	
380.82611	84	
382.28697	88	
382.88045	94	
383.19706	60	
383.26350	72	
383.84995	202	
385.28323	52	
386.88876	288	
387.85418	86	
388.43832	84	
391.88309	66	
392.88727	900	1+
392.99150	64	
393.83417	130	
393.94401	86	
394.83915	110	
400.84833	230	
402.87426	76	
403.87135	86	
409.85103	234	
409.91504	138	
410.85448	434	1+
410.90757	134	
411.25563	72	
411.85662	322	1+
411.95178	40	
414.91231	54	
418.88571	106	
421.02317	58	
427.87732	76	
428.28974	94	
428.84604	210	
429.85949	262	
430.88638	242	
432.88957	44	
446.85008	174	
452.95068	54	
465.86027	32	
674.67047	38	
761.70812	178	1+
END IONS

###FS:    #m/z: 474.74654 #charge 2+
###MS: 1184
###MSMS: 1185
BEGIN IONS
TITLE=Cmpd 2, +MS2(474.7465), 26.0eV, 10.5min #1185
RTINSECONDS=631.229
SCANS=1184-1185
PEPMASS=474.74654	29180
CHARGE=2+
210.05149	96	
214.14861	126	
215.10330	106	
216.10511	82	
217.98857	48	
221.10165	64	
225.03695	160	
227.07221	114	
232.16122	48	
233.13810	102	
239.09535	74	
239.13172	132	
240.16068	112	
243.11199	90	
250.93586	52	
258.10444	98	
260.09562	60	
264.13013	98	
271.26682	78	
280.12494	174	
288.15444	54	
297.16153	68	
302.97011	100	
305.35265	100	
310.94841	92	
312.15742	104	
313.16534	88	
326.93381	74	
328.89366	82	
331.18868	124	
332.12569	106	
332.20185	84	
335.11472	102	
344.14340	98	
347.14155	72	
349.18023	62	
350.87074	44	
352.19086	98	
353.12688	108	
355.23349	56	
356.10574	156	
366.13168	36	
369.11468	70	
370.85676	48	
370.90296	112	
373.14181	130	
378.87064	104	
379.16769	82	
379.88944	70	
383.21100	64	
384.85822	62	
385.22450	54	
386.01857	58	
387.90984	58	
389.18271	98	
391.03372	50	
394.99644	86	
396.85648	78	
399.21831	72	
407.18263	156	
411.90019	86	
412.89356	90	
415.04149	70	
419.06710	70	
419.83149	74	
425.24513	98	
426.19942	86	
428.09806	86	
430.89752	74	
432.88658	184	
434.87446	54	
435.67472	74	
438.23223	46	
442.20816	154	
445.84078	74	
446.85947	76	
452.82483	96	
456.90721	60	
457.84333	142	
458.81996	102	
458.88783	74	
460.22813	84	
461.26231	38	
462.22850	76	
466.18933	90	
470.25316	106	
472.25342	70	
476.25107	58	
483.22132	102	
485.20633	38	
493.82435	50	
501.21246	82	
502.23054	82	
518.23735	86	
528.21661	62	
539.27575	36	
546.26384	58	
557.22921	88	
561.30441	36	
570.33467	50	
571.27802	92	
573.28188	64	
581.26250	84	
588.31642	70	
588.47690	82	
589.44530	62	
611.21183	124	
615.24323	62	
640.72872	56	
641.30904	48	
642.24581	34	
703.34772	68	
717.37515	132	
718.56527	54	
727.34108	68	
773.38058	102	
832.42079	44	
END IONS

###FS:    #m/z: 474.74646 #charge 2+
###MS: 1199
###MSMS: 1200
BEGIN IONS
TITLE=Cmpd 3, +MS2(474.7465), 26.0eV, 10.6min #1200
RTINSECONDS=638.886
SCANS=1199-1200
PEPMASS=474.74646	46468
CHARGE=2+
214.55844	48	
215.12147	174	
215.16768	126	
216.12011	118	
221.08577	80	
221.60036	56	
222.12131	126	
226.14794	84	
227.07236	68	
231.10631	98	
232.13984	130	
233.11464	100	
236.92798	76	
239.15326	74	
240.13903	82	
241.07684	34	
244.09145	44	
245.10104	78	
252.15644	76	
259.12625	138	
260.16489	176	
260.31462	40	
260.60111	32	
260.69993	44	
264.24957	70	
269.12694	44	
280.12224	78	
283.17943	98	
284.99895	100	
288.06670	80	
290.11053	132	
292.09440	132	
292.22152	84	
292.25868	32	
295.10233	64	
296.11632	66	
297.15664	88	
298.13208	88	
299.06267	78	
310.12808	44	
314.16631	86	
317.15745	100	
324.18617	78	
327.16455	118	
331.17763	272	
333.17454	66	
333.27099	68	
334.06708	98	
340.16009	82	
341.16428	54	
352.15984	44	
352.86544	100	
361.18313	142	
361.22529	76	
374.13556	84	
375.13198	170	
385.94165	68	
386.19804	100	
386.86604	40	
387.19609	64	
388.20996	56	
389.18784	138	
389.88390	48	
394.91351	82	
395.95138	62	
397.18615	92	
402.87328	68	
412.84857	122	
412.89311	78	
417.69720	48	
420.19235	56	
421.17099	82	
427.18034	56	
429.17538	70	
429.82815	56	
433.04167	40	
433.88970	62	
438.21400	78	
440.23994	66	
442.20487	130	
443.22613	136	
450.87120	78	
452.85908	44	
457.71659	130	
457.88635	46	
458.22810	104	
459.28372	174	
460.23701	46	
466.24125	48	
470.82251	76	
474.14202	40	
474.43646	36	
474.88714	74	
475.91289	92	
482.24646	74	
493.27820	56	
501.22937	84	
502.22392	86	
504.28421	42	
519.27841	50	
521.29282	90	
539.35481	58	
543.35158	64	
546.26832	76	
552.20870	46	
574.26709	70	
589.28454	92	
599.24814	56	
606.29981	40	
618.30807	84	
619.30136	92	
633.26734	70	
676.23117	50	
687.32400	38	
700.71260	38	
704.29063	60	
717.36681	34	
733.33739	34	
737.36693	84	
803.39546	40	
832.55738	84	
END IONS

###FS:    #m/z: 474.74717 #charge 2+
###MS: 1202
###MSMS: 1203
BEGIN IONS
TITLE=Cmpd 4, +MS2(474.7472), 26.0eV, 10.7min #1203
RTINSECONDS=640.063
SCANS=1202-1203
PEPMASS=474.74717	48818
CHARGE=2+
171.66480	58	
208.11584	128	
213.10685	52	
213.17000	110	
215.10668	108	
216.10419	106	
227.07390	140	
227.11597	84	
231.11375	82	
232.12939	494	
232.23427	74	
234.17388	92	
240.13737	202	
241.12254	186	
243.11870	90	
244.09787	84	
244.15626	104	
245.08345	106	
254.93258	122	
258.14274	84	
259.08830	86	
260.14525	186	
260.93689	58	
264.17539	102	
271.11962	122	
272.12168	70	
280.15211	72	
283.05173	66	
283.18367	88	
284.16709	84	
286.13862	64	
292.13281	50	
294.20960	88	
295.11398	40	
299.06734	92	
303.18074	68	
309.23221	36	
311.17922	80	
314.16525	162	
314.22583	74	
318.97249	50	
325.18040	88	
327.17262	104	
328.16919	56	
329.15083	110	
330.18571	132	
331.17920	256	
332.21580	82	
341.16497	104	
343.07858	104	
343.17523	86	
345.45076	78	
348.20857	70	
350.92940	84	
351.97796	124	
352.18405	50	
353.12143	86	
359.02775	70	
360.91323	82	
361.23171	72	
366.85272	126	
366.91857	80	
368.87330	68	
369.18412	70	
373.00948	64	
373.13898	88	
374.12155	46	
375.10769	48	
381.16885	86	
385.26822	32	
393.90109	68	
394.89129	42	
396.94134	50	
400.19461	86	
402.95204	36	
404.18378	72	
407.17136	74	
408.19361	80	
409.16497	76	
410.84730	62	
411.93156	66	
412.56605	32	
412.86062	96	
413.16537	86	
414.87012	74	
415.18490	60	
417.20912	46	
421.19885	76	
428.85656	98	
430.89164	78	
430.92981	80	
431.87685	68	
434.89414	52	
438.19913	78	
439.85795	128	
442.03343	38	
442.27001	70	
443.11105	98	
443.27536	52	
445.17575	58	
446.85017	50	
456.20895	72	
459.74109	46	
460.22587	114	
462.22254	78	
465.16343	78	
466.21283	98	
466.41124	68	
470.87230	34	
485.21495	74	
490.24234	66	
492.83940	132	
504.22659	92	
512.27031	74	
521.28676	86	
523.10291	100	
523.23617	94	
540.22723	72	
543.25777	66	
544.24928	62	
549.27486	68	
554.31289	54	
555.27188	254	
555.34147	50	
570.40309	102	
571.34699	56	
581.30004	60	
586.22869	76	
588.33661	72	
589.26658	50	
614.31892	76	
618.31334	70	
619.31920	52	
633.26748	80	
687.31869	94	
690.35264	44	
701.35262	60	
705.25711	120	
705.35048	66	
709.35970	68	
717.39708	34	
718.35905	48	
750.38274	54	
804.37787	60	
820.38193	64	
820.49290	42	
823.41577	66	
831.46176	92	
END IONS

###FS:    #m/z: 474.74671 #charge 1+
###MS: 1205
###MSMS: 1206
BEGIN IONS
TITLE=Cmpd 5, +MS2(474.7467), 26.0eV, 10.7min #1206
RTINSECONDS=641.238
SCANS=1205-1206
PEPMASS=474.74671	54708
CHARGE=1+
201.16572	36	
213.08837	82	
214.07150	88	
215.13872	102	
217.11275	120	
221.09935	176	
225.12562	116	
226.08319	130	
226.15558	104	
227.06510	110	
232.13976	170	
232.28628	78	
233.11022	100	
239.11389	66	
240.13112	158	
240.16267	78	
240.76665	48	
241.07978	70	
242.14087	110	
243.01373	32	
245.08730	80	
248.14463	104	
249.09685	102	
251.09853	74	
252.16071	74	
259.09200	84	
259.24055	98	
260.15847	68	
261.15068	74	
264.13708	144	
267.11685	96	
270.13718	198	
280.17889	122	
286.14261	36	
292.15898	90	
293.16394	76	
296.15108	82	
298.13192	80	
299.05925	98	
300.21279	48	
303.19191	182	
308.91594	74	
309.15819	86	
314.17489	74	
314.90080	118	
315.29836	38	
328.13684	108	
331.17772	302	1+
332.67558	48	
339.24071	34	
341.52763	142	
344.14444	40	
346.07488	82	
349.25948	102	
350.18227	90	
350.92356	80	
351.17135	40	
352.15633	56	
352.86417	82	
353.12684	36	
354.18949	84	
355.15817	88	
356.17865	82	
358.15787	112	
364.89380	56	
366.86908	92	
368.89211	80	
370.16592	70	
370.87655	68	
371.18544	88	
372.21573	44	
372.87252	60	
372.90872	78	
375.01049	88	
384.86905	152	
386.16794	42	
389.19320	64	
390.92993	36	
394.84590	130	
395.19227	158	
396.20834	80	
398.85320	86	
401.88290	120	
403.28527	66	
408.18312	154	
413.02587	56	
415.22143	94	
415.86710	102	
421.17649	110	
421.84115	86	
426.19959	102	
428.96943	98	
429.83806	90	
430.20391	80	
431.89313	100	
432.22295	102	
432.89215	84	
433.85441	46	
438.19409	82	
442.21784	126	
443.21485	106	
446.85720	88	
447.85336	64	
452.80937	86	
456.21833	134	
456.32443	94	
457.20710	62	
458.24421	108	
459.27112	70	
459.32655	102	
460.22472	80	
460.31506	80	
460.67948	36	
464.23349	80	
466.18208	62	
471.27090	106	
472.22350	46	
474.23056	74	
END IONS

###FS:    #m/z: 474.74713 #charge 1+
###MS: 1207
###MSMS: 1208
BEGIN IONS
TITLE=Cmpd 6, +MS2(474.7471), 26.0eV, 10.7min #1208
RTINSECONDS=641.892
SCANS=1207-1208
PEPMASS=474.74713	53306
CHARGE=1+
163.97025	50	
213.14097	94	
215.10492	184	
215.15520	88	
216.10780	90	
221.08130	74	
224.06745	78	
225.03573	66	
225.06572	98	
226.08341	64	
226.99337	70	
228.08978	68	
232.12868	280	
233.10691	46	
240.15438	68	
241.08155	172	
242.18301	118	
250.07900	114	
255.20838	78	
255.78889	36	
260.14106	250	1+
263.13973	60	
266.13151	62	
267.12601	128	
281.05385	40	
286.14695	114	
292.16275	70	
297.15454	266	1+
303.18124	102	
306.17624	34	
307.13604	76	
309.15609	138	
310.12824	84	
312.17631	120	
314.15104	52	
314.96162	54	
317.90257	32	
320.96086	54	
323.91196	164	
324.14322	90	
327.17107	70	
331.18969	110	
332.18258	144	
348.19989	94	
353.14146	70	
355.12685	58	
356.15407	58	
357.92104	58	
360.91136	86	
360.96175	84	
361.88647	116	
367.03144	36	
367.88453	76	
369.17445	56	
369.88285	58	
373.13874	132	
374.12559	84	
385.00307	98	
385.85380	60	
388.30505	42	
394.90740	38	
395.18989	36	
395.55065	34	
396.87155	78	
396.92371	102	
397.18615	60	
402.89490	100	
403.19538	98	
404.20407	104	
409.22319	64	
410.81283	46	
411.89613	82	
412.83983	92	
414.84182	56	
422.20715	90	
425.17613	108	
428.01741	74	
429.22437	36	
433.26483	144	
433.32534	110	
438.89746	108	
439.24825	48	
439.37653	44	
440.21400	44	
441.25050	96	
441.32646	84	
442.21607	92	
445.33228	40	
446.86486	66	
457.27987	118	
458.22170	72	
459.26869	154	
460.22717	70	
461.80380	40	
466.18858	52	
469.29422	70	
473.21064	60	
473.82398	74	
474.18470	76	
END IONS

###FS:    #m/z: 474.74691 #charge 1+
###MS: 1209
###MSMS: 1210
BEGIN IONS
TITLE=Cmpd 7, +MS2(474.7469), 26.0eV, 10.7min #1210
RTINSECONDS=642.557
SCANS=1209-1210
PEPMASS=474.74691	58906
CHARGE=1+
211.18705	88	
213.09229	64	
214.58228	52	
214.92894	78	
215.13819	158	
215.17592	92	
216.10437	116	
217.11993	58	
220.14902	112	
225.04320	52	
225.10923	104	
225.78477	160	
226.09312	134	
228.11469	108	
230.17695	104	
232.12527	186	
232.16753	58	
235.12603	74	
239.09802	90	
240.13170	96	
240.18005	80	
240.30214	32	
241.08357	96	
241.14933	88	
242.10899	80	
244.90806	38	
245.08583	144	
246.12536	162	
249.05566	100	
254.89573	80	
255.17204	80	
257.81669	34	
258.14958	100	
259.10127	62	
259.14621	114	
260.14383	228	
262.14893	94	
271.12358	90	
281.90784	70	
283.20120	44	
285.04252	52	
285.16157	48	
287.21992	112	
289.05085	108	
296.38278	58	
299.04520	38	
299.07566	60	
299.12920	96	
299.17863	80	
303.18899	76	
306.05923	34	
309.17157	184	
309.41805	38	
310.06512	64	
311.13439	72	
312.04740	86	
313.17859	78	
314.16934	108	
315.15222	120	
323.17129	84	
323.23626	102	
324.15915	192	1+
326.12220	108	
329.16150	84	
329.20398	98	
330.13315	100	
330.86940	64	
331.17864	742	1+
333.18469	72	
333.55937	40	
334.14404	72	
334.28369	78	
335.10863	80	
337.09846	76	
340.17589	60	
341.16331	68	
342.88775	98	
343.16615	164	
346.94617	120	
350.92983	48	
352.18446	134	
353.40833	96	
355.14099	86	
355.91493	70	
356.10817	84	
357.12503	38	
358.16740	106	
358.20409	62	
361.16739	62	
362.16557	52	
369.12742	100	
370.14995	42	
371.18010	86	
372.15239	88	
373.21877	74	
374.14641	98	
376.92414	64	
378.17117	56	
379.91986	106	
384.87870	96	
386.89887	146	
387.90418	74	
388.88906	146	
389.20265	62	
397.16633	104	
400.91004	68	
402.04791	54	
402.89788	42	
403.17499	60	
408.20023	72	
410.85178	66	
412.84001	54	
414.87606	130	
421.82518	40	
422.18635	98	
425.22110	110	
428.84365	86	
429.83875	72	
430.25804	36	
432.88890	82	
434.73243	108	
438.93474	88	
439.18184	96	
439.84844	74	
440.18658	80	
441.17211	66	
442.20761	156	
442.31547	100	
443.92258	80	
446.26015	86	
446.85011	94	
447.86634	80	
450.87697	96	
452.83232	56	
455.18076	82	
457.82955	50	
458.81869	70	
458.90242	78	
460.22513	596	1+
460.27805	70	
460.33355	66	
471.36234	44	
END IONS

###FS:    #m/z: 474.74655 #charge 2+
###MS: 1212
###MSMS: 1213
BEGIN IONS
TITLE=Cmpd 8, +MS2(474.7466), 26.0eV, 10.7min #1213
RTINSECONDS=643.755
SCANS=1212-1213
PEPMASS=474.74655	68450
CHARGE=2+
160.45692	28	
206.98106	78	
207.04733	106	
211.15752	40	
213.12419	92	
214.09728	114	
214.13579	70	
215.09743	122	
215.14441	176	
221.09283	114	
222.05036	104	
222.12131	82	
227.07141	98	
228.17449	66	
232.12886	218	
238.14113	92	
239.09403	98	
241.03047	44	
241.09608	106	
241.21845	56	
241.66703	48	
243.10273	72	
244.09018	108	
244.15116	60	
255.17922	94	
258.11354	84	
258.14268	98	
260.20968	46	
268.12260	86	
276.17204	74	
280.13806	62	
280.17700	82	
286.13533	134	
298.17246	28	
299.06239	68	
299.14871	70	
308.12586	74	
312.84012	96	
313.17100	140	
313.29644	66	
314.15177	152	
316.85141	106	
324.42146	46	
327.16987	102	
329.91821	52	
331.14004	66	
331.17295	98	
332.18833	86	
335.19146	86	
340.14728	60	
344.15084	68	
345.17826	82	
352.17102	76	
355.15259	92	
356.91104	96	
359.19817	82	
367.21038	84	
369.18141	50	
371.17142	92	
372.69014	112	
379.87337	60	
386.20471	60	
386.89698	72	
388.95505	114	
389.19290	82	
392.81250	70	
393.88651	74	
396.19241	104	
397.18685	96	
403.88259	68	
412.85053	54	
412.89641	66	
414.85758	72	
417.32184	48	
426.19991	84	
427.87173	78	
430.90175	98	
433.87219	38	
433.98416	22	
434.87376	74	
438.26442	102	
442.20101	196	
445.20855	98	
446.85858	132	
450.86604	48	
452.83895	132	
456.86907	22	
457.88462	78	
459.32038	74	
460.28753	80	
462.22750	64	
464.88563	72	
467.22664	90	
468.83585	52	
470.27569	74	
470.83203	78	
474.05191	74	
484.26037	78	
502.24166	84	
514.26463	100	
514.32270	76	
519.27584	168	1+
525.28672	80	
543.27213	88	
555.27241	56	
569.23203	88	
587.26118	32	
588.34845	84	
589.27620	22	
590.26170	112	
595.31175	76	
601.27926	68	
614.27454	52	
615.32780	42	
618.30745	72	
625.18252	36	
633.34437	80	
653.32643	60	
672.40030	80	
686.28220	62	
700.44585	64	
702.38279	64	
718.38217	80	
737.38848	70	
749.33950	108	
788.35749	98	
798.40075	94	
815.39231	38	
832.37932	36	
END IONS

###FS:    #m/z: 474.74753 #charge 1+
###MS: 1214
###MSMS: 1215
BEGIN IONS
TITLE=Cmpd 9, +MS2(474.7475), 26.0eV, 10.7min #1215
RTINSECONDS=644.406
SCANS=1214-1215
PEPMASS=474.74753	64158
CHARGE=1+
203.10791	110	
208.06922	68	
209.05687	82	
213.15240	140	
214.09359	100	
215.11142	154	
215.22519	90	
216.11256	124	
216.13859	88	
224.11008	78	
224.72351	42	
225.04696	36	
226.08050	126	
227.06461	294	
228.08428	44	
229.62812	68	
231.09767	78	
232.12674	340	
240.06104	44	
241.09730	98	
242.08657	168	
244.09508	82	
244.15932	102	
245.13265	74	
252.13171	100	
255.18061	248	
255.21461	116	
259.08752	92	
260.14541	386	1+
262.13523	120	
264.14670	62	
268.15160	50	
270.15025	94	
280.12885	128	
281.05128	190	
283.17956	68	
284.17620	184	
286.14283	76	
287.15321	84	
288.13761	62	
292.13106	80	
295.10667	104	
296.15849	70	
297.18790	54	
299.17133	96	
301.92135	38	
303.19463	118	
309.15256	328	
313.17223	120	
313.61165	64	
314.05773	74	
314.17603	94	
314.60298	32	
315.18585	90	
323.17516	70	
325.54491	38	
326.30366	58	
326.52873	38	
330.82890	44	
331.17904	462	1+
332.87782	70	
333.92379	36	
335.82945	66	
338.97543	112	
339.10241	102	
341.21706	54	
342.04377	102	
342.08610	48	
348.19882	238	
350.93302	36	
352.16055	76	
352.92027	216	
353.00772	56	
353.14270	60	
354.14459	64	
354.89648	48	
355.07483	88	
355.12819	92	
356.10837	66	
357.85894	48	
360.21837	60	
360.27933	100	
362.14910	96	
366.84172	66	
368.88120	142	
369.15441	82	
369.19426	48	
373.15601	62	
373.23184	52	
374.11707	122	
375.14262	96	
375.85053	34	
376.86888	58	
380.68949	34	
383.29916	46	
384.22917	54	
387.19544	88	
388.89911	64	
389.17817	108	
394.20223	82	
394.89625	66	
396.21745	48	
399.91181	50	
400.17990	44	
401.13680	94	
403.63240	46	
407.19236	102	
408.17732	80	
409.27061	76	
411.85797	86	
414.88039	110	
415.32959	36	
416.21878	70	
416.70203	160	
420.28490	66	
421.17271	44	
428.19659	82	
428.85843	82	
429.25568	64	
430.84168	36	
430.90615	90	
431.89991	84	
432.89081	154	
433.87686	104	
434.52836	130	
438.21957	74	
438.26497	94	
439.77634	46	
441.20519	90	
441.54787	66	
442.79409	66	
442.97726	34	
443.23294	48	
445.82329	46	
446.99903	106	
449.18336	62	
450.01387	166	
452.19360	100	
452.85789	88	
458.89718	74	
459.27547	68	
460.21990	192	
462.23383	86	
464.18245	56	
466.20013	50	
467.19200	82	
473.19935	72	
473.84018	60	
473.96092	88	
474.73766	74	
476.84717	54	
END IONS

###FS:    #m/z: 474.74707 #charge 1+
###MS: 1217
###MSMS: 1218
BEGIN IONS
TITLE=Cmpd 10, +MS2(474.7471), 26.0eV, 10.8min #1218
RTINSECONDS=645.575
SCANS=1217-1218
PEPMASS=474.74707	77234
CHARGE=1+
200.15147	124	
213.12613	38	
214.14607	22	
215.10114	232	
215.13668	328	
215.21804	84	
221.09931	20	
222.12756	28	
223.11649	26	
227.08717	88	
232.15241	134	
232.20123	134	
240.70068	36	
241.08929	88	
242.08850	52	
245.07670	88	
252.12292	32	
255.18330	88	
258.07000	30	
258.39975	70	
259.09048	116	
260.14412	198	
260.39078	32	
264.12965	48	
269.14124	98	
275.17966	78	
280.13960	104	
283.17481	80	
292.12687	92	
297.18013	94	
298.15654	32	
303.18493	84	
306.14708	60	
307.18657	86	
309.11766	78	
309.17666	54	
309.21849	30	
311.89887	110	
313.01791	72	
313.16735	180	
314.15614	202	
325.15578	104	
329.15138	132	
330.51033	24	
331.18035	220	1+
336.16308	86	
337.14385	34	
341.21785	90	
341.84415	52	
342.22750	62	
342.29046	84	
355.11915	76	
355.16180	108	
356.10821	112	
359.21765	114	
361.18587	70	
367.16379	90	
369.17423	82	
370.87752	50	
379.78610	32	
385.16666	74	
387.26712	62	
389.18166	60	
390.67129	128	
390.93548	86	
391.19984	66	
392.11768	42	
393.82645	78	
400.86842	88	
403.00153	88	
405.23273	114	
409.16591	76	
412.84101	102	
416.86343	26	
417.22558	34	
418.27535	22	
424.20099	42	
424.30325	94	
429.93781	120	
432.99627	42	
434.04597	72	
438.28165	48	
441.20028	40	
442.23253	48	
442.64343	30	
444.54030	28	
451.79893	70	
454.21218	74	
458.26242	108	
458.89664	84	
460.22599	82	
460.32250	42	
464.70454	120	
464.92031	64	
472.22476	50	
472.39453	74	
END IONS

###FS:    #m/z: 474.74678 #charge 2+
###MS: 1219
###MSMS: 1220
BEGIN IONS
TITLE=Cmpd 11, +MS2(474.7468), 26.0eV, 10.8min #1220
RTINSECONDS=646.203
SCANS=1219-1220
PEPMASS=474.74678	76338
CHARGE=2+
212.14290	132	
213.07250	84	
213.13839	78	
215.12729	80	
215.65745	38	
216.10933	90	
218.67076	38	
221.08210	110	
222.15291	122	
232.09319	102	
232.13528	98	
233.13001	80	
239.11127	78	
241.09660	138	
242.08510	54	
242.12949	104	
243.14254	74	
244.11826	52	
259.09130	186	
260.14896	282	
262.13132	80	
269.15507	80	
270.12913	30	
273.92309	84	
278.16513	66	
280.12935	90	
286.15735	108	
292.14214	102	
297.18975	110	
297.24300	44	
303.19414	40	
305.01332	88	
305.19566	76	
306.87243	124	
309.15901	84	
310.15614	80	
311.18840	74	
314.16062	56	
314.24432	34	
315.18951	80	
324.15369	94	
325.25983	28	
329.19200	80	
331.18448	720	1+
333.17436	124	
335.12272	94	
338.17792	90	
338.68181	76	
343.16918	114	
344.06554	92	
344.17906	58	
348.14648	36	
348.21040	102	
349.19888	58	
350.87017	46	
352.04165	36	
352.88423	88	
353.18969	132	
353.25392	44	
354.14856	122	
355.14316	80	
356.11836	94	
363.24595	68	
364.91125	64	
368.14066	96	
369.89276	86	
370.89245	74	
372.28491	78	
372.62837	42	
373.13161	110	
373.67333	40	
377.91406	40	
378.84511	68	
379.04976	28	
384.85373	72	
386.26599	36	
386.89583	82	
387.18466	108	
388.91783	56	
389.20772	66	
390.19359	136	
395.87931	66	
398.79881	62	
399.87604	124	
410.85528	70	
411.07549	50	
412.21443	88	
414.85255	68	
415.20152	34	
416.17923	58	
421.18138	62	
422.89826	72	
423.26067	72	
423.97910	36	
425.15837	38	
426.21010	88	
427.02617	28	
427.23508	88	
428.84849	38	
428.90812	58	
430.86261	42	
432.27778	34	
432.89959	118	
434.90368	30	
442.21381	88	
446.37845	62	
446.89895	98	
447.21988	80	
447.84821	90	
450.82247	68	
451.86194	130	
452.84807	48	
455.85801	36	
455.92045	74	
456.47322	32	
456.89269	114	
458.29541	42	
459.27808	136	
460.23207	182	
461.24083	78	
464.86708	66	
468.83486	90	
473.18166	54	
474.88031	92	
475.47712	90	
484.21298	90	
487.26361	70	
520.23213	72	
521.31019	52	
553.28253	104	
571.41955	96	
589.25338	150	1+
589.30501	44	
600.32805	116	
601.27965	42	
615.26454	110	
618.30713	70	
618.38693	46	
634.27799	60	
656.38471	34	
684.74763	68	
697.41344	40	
700.33598	88	
717.69877	54	
737.37298	54	
749.36690	42	
775.46214	82	
788.40273	52	
803.36774	82	
820.42491	62	
831.58789	86	
850.55901	96	
END IONS

###FS:    #m/z: 474.74671 #charge 1+
###MS: 1221
###MSMS: 1222
BEGIN IONS
TITLE=Cmpd 12, +MS2(474.7467), 26.0eV, 10.8min #1222
RTINSECONDS=646.827
SCANS=1221-1222
PEPMASS=474.74671	82968
CHARGE=1+
215.10562	200	
216.08890	108	
221.10470	134	
225.05928	120	
227.06406	240	
231.11372	82	
232.13497	464	1+
232.25739	48	
239.09419	128	
240.13164	150	
241.09210	104	
243.13165	90	
244.09092	192	
252.13497	90	
258.52609	32	
259.09332	134	
260.14033	280	1+
271.09609	76	
280.12974	130	
283.18047	110	
284.12135	114	
297.15761	92	
299.06559	64	
303.18075	108	
309.15385	102	
310.14393	62	
311.16376	44	
313.17402	70	
314.02388	22	
314.15491	54	
315.20968	68	
326.14119	86	
328.94652	110	
331.18195	150	
331.27531	70	
334.19636	102	
335.11488	74	
338.15941	74	
338.88267	104	
339.10230	82	
340.12641	74	
343.31670	38	
345.13885	92	
355.24578	68	
357.09958	100	
361.18879	58	
363.91643	106	
368.85623	138	
370.30121	28	
370.87683	68	
370.95764	68	
371.05364	74	
378.94247	70	
381.91678	110	
383.17450	82	
384.24861	26	
387.18438	98	
393.69791	106	
394.89468	24	
396.94938	48	
399.79152	102	
407.68920	92	
409.21381	132	
411.16026	66	
411.96317	52	
412.25708	38	
415.87414	62	
416.17068	76	
420.19966	166	
423.18945	54	
427.21124	48	
430.88463	80	
432.89322	120	
436.22111	48	
437.85469	32	
438.36428	46	
442.24351	56	
443.22072	102	
444.42691	86	
447.09930	82	
448.17713	96	
450.30591	20	
453.10960	62	
454.25230	72	
457.25603	34	
460.21953	270	
461.27580	74	
469.21491	38	
470.88830	66	
474.86842	74	
END IONS

###FS:    #m/z: 474.74724 #charge 2+
###MS: 1223
###MSMS: 1224
BEGIN IONS
TITLE=Cmpd 13, +MS2(474.7472), 26.0eV, 10.8min #1224
RTINSECONDS=647.446
SCANS=1223-1224
PEPMASS=474.74724	84950
CHARGE=2+
197.94099	32	
199.99286	22	
205.99601	78	
210.12472	118	
212.14674	68	
213.12135	80	
215.11369	92	
215.14064	110	
216.12331	104	
217.12393	88	
222.12863	114	
225.04353	70	
227.09219	164	
231.12231	66	
232.14145	114	
232.19368	64	
232.26994	126	
233.11826	106	
233.18910	40	
233.39859	104	
236.40427	32	
237.93023	90	
241.09475	206	
242.15278	110	
243.17174	108	
244.78077	44	
245.05637	102	
256.17898	130	
258.12872	84	
259.15183	96	
260.14264	432	1+
262.10152	94	
268.30446	22	
269.22595	22	
270.15927	124	
281.04837	76	
281.09438	60	
283.28918	106	
286.09799	120	
286.13814	84	
295.10480	80	
298.84453	96	
299.05803	82	
301.19617	86	
304.19225	88	
310.19770	94	
313.17460	128	
313.39272	38	
314.15614	118	
321.18632	84	
325.15724	86	
329.15954	86	
330.94368	44	
331.17387	148	
337.11782	74	
338.13590	120	
343.16474	112	
349.20018	80	
355.13216	68	
361.18698	70	
364.48524	22	
373.13599	94	
376.88953	78	
387.18030	74	
387.21620	78	
393.91211	70	
398.16590	84	
399.28318	42	
399.82819	26	
400.26655	28	
410.88430	60	
414.24914	104	
422.18182	94	
428.90279	130	
429.06594	78	
430.80739	78	
433.22011	86	
436.23321	34	
446.84696	110	
447.94357	64	
448.86939	98	
456.42423	76	
459.27611	82	
460.23998	70	
460.89646	42	
461.16096	84	
461.21605	164	
470.93533	52	
473.30849	36	
483.29619	66	
484.23266	66	
500.21133	62	
503.20594	58	
517.28125	90	
519.23670	60	
535.28147	154	1+
554.23907	66	
554.31862	34	
556.29219	74	
559.35372	26	
561.32713	40	
570.30364	170	
589.25231	68	
590.27746	50	
599.42309	28	
615.31565	96	
632.28236	78	
632.33567	34	
633.23629	28	
650.27011	46	
653.43353	74	
677.28230	50	
704.81211	30	
711.36043	72	
757.34788	50	
814.36804	50	
832.41516	56	
833.39066	52	
833.71406	22	
END IONS

###FS:    #m/z: 474.74731 #charge 1+
###MS: 1225
###MSMS: 1226
BEGIN IONS
TITLE=Cmpd 14, +MS2(474.7473), 26.0eV, 10.8min #1226
RTINSECONDS=648.083
SCANS=1225-1226
PEPMASS=474.74731	80684
CHARGE=1+
201.20325	68	
206.12282	60	
209.01855	118	
214.11763	82	
215.13474	292	
216.09568	158	
225.04060	158	
226.09612	84	
226.23037	44	
227.07582	102	
228.07077	116	
231.10268	80	
232.13586	400	
235.11890	100	
238.08949	74	
240.13910	262	
240.62277	40	
240.94640	114	
241.08502	122	
241.91331	42	
243.12883	96	
245.08774	86	
252.13042	120	
255.17993	76	
258.15109	114	
259.10268	48	
259.14179	58	
260.14397	110	
260.18846	138	
261.17186	92	
263.11388	76	
263.83259	38	
269.12973	40	
270.12125	66	
276.15655	72	
279.11544	50	
281.05687	62	
292.13202	118	
296.13876	80	
296.17586	68	
298.18944	56	
298.96216	70	
299.05864	78	
309.15608	122	
312.13041	110	
312.64596	142	
313.16900	132	
314.17214	252	
317.12801	32	
321.85971	64	
322.52825	76	
322.94114	54	
323.17587	82	
327.18307	80	
327.21287	84	
331.18378	338	
331.27453	76	
331.40796	96	
337.11640	72	
337.43266	32	
338.23645	100	
342.21268	68	
343.16524	34	
344.20844	132	
344.30978	66	
346.08998	50	
351.17011	116	
353.13759	52	
355.12985	220	
359.73556	36	
361.11533	68	
362.85468	62	
371.17279	134	
372.90804	86	
373.14066	228	
373.21317	98	
377.93545	70	
378.29711	154	
379.86199	64	
385.84778	94	
386.21003	74	
387.18352	150	
387.92048	38	
388.19040	158	
389.92975	90	
401.20004	106	
409.16890	68	
410.17586	108	
411.85679	62	
414.17872	34	
414.75060	62	
418.18713	64	
420.22169	86	
420.77778	68	
421.18835	100	
422.16902	36	
426.23353	146	
428.28855	96	
428.84447	48	
429.94726	84	
430.23558	86	
438.18856	70	
438.24206	50	
440.00769	52	
441.20399	62	
442.20819	182	
444.19518	38	
446.86080	94	
446.91614	68	
452.87285	50	
454.24597	112	
455.21594	224	1+
455.82116	88	
455.90879	46	
459.26455	170	
460.22895	162	
466.19400	82	
469.81388	100	
473.20482	78	
476.89254	50	
END IONS

###FS:    #m/z: 474.74731 #charge 2+
###MS: 1227
###MSMS: 1228
BEGIN IONS
TITLE=Cmpd 15, +MS2(474.7473), 26.0eV, 10.8min #1228
RTINSECONDS=648.736
SCANS=1227-1228
PEPMASS=474.74731	91636
CHARGE=2+
200.14583	110	
213.12311	198	
215.10415	214	
215.14728	78	
215.17906	82	
218.07799	82	
221.08797	274	
223.07760	102	
223.13951	68	
226.08679	60	
227.13127	90	
228.95131	70	
231.11580	100	
231.14185	108	
232.04739	52	
232.14693	110	
235.19225	52	
237.16930	54	
240.10314	106	
240.13511	214	
241.08512	274	1+
242.14081	112	
245.07572	76	
254.07346	80	
257.12848	254	1+
259.09525	150	
259.18883	102	
260.16536	208	
263.16213	78	
264.14296	46	
271.92761	128	
281.13323	108	
284.16988	102	
286.13720	210	
291.14854	82	
297.16516	50	
299.06628	130	
303.18590	80	
309.16039	72	
309.19025	68	
310.15414	130	
313.17078	186	
313.25900	70	
314.17539	72	
331.18069	592	1+
331.30420	72	
332.05784	46	
339.30410	54	
341.17297	64	
350.93004	58	
352.15434	112	
354.92415	44	
354.96051	52	
357.19477	84	
357.23064	76	
359.18210	106	
359.71061	106	
361.17152	90	
362.17452	76	
366.22405	56	
370.21612	80	
370.87232	88	
371.91619	84	
374.13590	104	
375.16362	92	
378.86939	86	
383.17016	56	
387.25906	82	
388.91324	62	
389.18376	142	
393.89417	60	
394.83314	74	
394.91668	68	
397.40611	54	
400.22293	96	
400.88330	84	
402.14242	56	
407.19749	92	
410.82932	84	
415.17331	76	
415.23186	92	
426.20888	60	
427.17611	72	
428.21889	98	
428.84383	68	
428.92577	48	
432.87693	66	
438.20475	58	
439.23726	110	
440.27351	106	
441.22748	82	
442.21573	210	1+
442.25887	146	
443.66224	110	
447.84986	54	
451.20030	58	
452.86463	74	
455.16981	106	
455.35351	88	
457.23849	90	
457.88922	56	
459.28028	184	
460.22397	124	
461.23989	92	
466.17917	80	
466.22829	84	
473.20709	76	
473.81862	76	
474.32743	58	
474.89380	92	
484.21187	142	
492.81061	120	
496.34881	56	
501.24017	76	
502.19975	90	
504.23261	136	
509.26778	88	
510.21692	108	
518.22010	72	
519.24405	92	
522.26463	92	
525.27976	84	
539.36161	82	
540.32617	94	
557.26610	124	
558.36901	78	
564.28064	58	
569.33193	66	
570.30482	84	
574.48978	76	
589.24125	46	
589.29097	66	
589.35745	102	
599.28376	72	
600.31988	78	
604.27858	80	
612.27637	58	
617.32344	74	
634.42239	44	
641.35954	62	
644.23622	76	
650.28297	64	
688.26832	76	
693.28572	88	
709.48223	60	
714.28471	58	
717.35412	66	
729.41855	96	
749.35425	74	
760.44995	76	
776.50068	46	
784.38184	72	
787.38364	56	
830.44592	74	
913.58386	208	1+
END IONS

###FS:    #m/z: 474.74723 #charge 1+
###MS: 1229
###MSMS: 1230
BEGIN IONS
TITLE=Cmpd 16, +MS2(474.7472), 26.0eV, 10.8min #1230
RTINSECONDS=649.372
SCANS=1229-1230
PEPMASS=474.74723	92348
CHARGE=1+
200.16451	180	1+
212.11186	158	
213.13066	194	
215.12655	350	
223.10517	118	
225.06728	96	
225.10329	148	
226.09597	86	
231.21377	72	
232.12241	358	
232.23801	42	
235.12048	68	
238.15762	92	
239.08630	96	
240.10650	94	
241.08458	84	
241.13245	80	
242.08906	74	
242.13263	40	
246.09706	64	
248.93802	144	
255.18076	52	
256.06679	90	
258.10297	84	
258.14965	94	
259.09966	94	
259.13359	86	
260.14288	158	
260.17961	72	
264.14711	132	
267.14647	78	
268.03978	62	
268.12575	42	
269.13696	74	
270.12875	96	
270.18524	86	
279.99367	94	
280.12058	76	
286.14872	112	
292.09176	70	
292.13597	82	
294.13602	92	
296.05429	42	
298.16166	96	
299.05299	138	
301.83829	24	
303.18919	88	
308.87625	38	
308.98789	48	
309.15901	82	
309.25153	54	
311.16712	48	
313.17110	276	
314.14645	160	
314.20683	74	
314.93506	60	
326.97224	74	
327.16287	134	
331.18431	152	
335.16290	118	
336.13285	98	
340.13734	38	
341.18925	66	
342.12977	36	
343.94858	46	
347.17664	80	
348.20683	148	
349.19531	56	
353.12367	54	
355.13090	32	
355.31091	102	
361.16728	42	
361.75291	22	
363.15928	88	
371.16458	78	
373.16316	86	
374.11529	56	
376.23629	76	
378.13659	24	
379.13571	80	
379.17018	94	
385.67889	54	
387.18639	92	
389.17275	70	
394.89065	118	
397.16941	58	
399.68127	118	
406.88970	34	
407.14948	38	
408.15193	32	
411.01176	74	
411.92147	82	
412.87054	68	
414.86452	100	
415.23871	78	
421.85054	82	
427.17957	74	
427.87630	100	
428.85942	110	
429.83949	70	
431.22386	90	
431.88225	78	
432.92035	28	
433.81698	80	
437.23236	68	
438.86441	88	
439.20495	88	
442.22455	104	
444.20415	62	
446.84909	88	
452.22882	114	
453.30626	48	
456.20663	60	
456.91808	42	
457.81687	50	
459.27002	72	
459.92451	22	
460.22034	78	
467.24461	56	
END IONS

###FS:    #m/z: 474.74751 #charge 1+
###MS: 1231
###MSMS: 1232
BEGIN IONS
TITLE=Cmpd 17, +MS2(474.7475), 26.0eV, 10.8min #1232
RTINSECONDS=650.009
SCANS=1231-1232
PEPMASS=474.74751	96286
CHARGE=1+
151.82282	122	
207.97475	102	
209.06430	110	
213.10377	98	
215.07115	82	
215.11648	126	
215.14947	100	
217.02446	38	
219.76992	30	
221.08500	66	
221.20341	72	
222.12894	92	
225.03922	90	
227.06830	124	
232.12928	286	
233.12808	172	
235.15232	98	
239.11535	118	
240.10985	102	
240.13707	112	
240.98620	90	
241.14466	90	
241.38221	44	
241.90828	22	
241.93597	68	
243.13874	78	
243.22090	44	
244.09708	392	1+
245.66390	34	
253.78930	82	
256.18261	90	
257.12672	88	
259.09770	266	
259.15558	80	
260.14585	492	
265.19245	78	
266.19863	60	
280.13725	36	
281.13252	30	
283.18812	54	
286.14634	138	
293.14219	96	
295.11006	100	
297.12632	88	
299.12548	38	
309.16353	132	
311.22645	74	
313.16953	70	
314.16749	78	
315.19055	76	
322.87803	62	
323.59979	30	
326.14274	82	
327.17129	82	
327.66192	56	
331.17841	374	
331.24917	112	
332.15875	82	
333.50163	34	
335.10886	46	
343.16078	86	
344.15549	144	
345.99979	28	
346.21880	68	
348.21825	80	
349.21510	88	
350.99283	92	
351.88932	118	
352.92918	60	
354.91952	86	
356.12862	42	
357.22476	46	
359.12238	126	
360.89147	90	
361.21013	40	
366.89303	72	
368.99959	68	
371.02680	24	
372.86714	74	
378.87557	74	
380.87603	92	
384.88939	86	
386.19509	86	
387.24913	78	
388.21067	104	
389.17847	174	
389.26602	82	
392.86548	84	
401.09919	82	
403.90662	74	
409.21814	92	
410.17497	46	
410.87178	68	
411.89577	86	
412.98912	98	
413.21326	82	
415.16915	74	
416.69475	96	
418.18722	132	
420.18592	60	
425.17989	70	
425.25595	88	
426.19431	74	
427.28288	64	
428.18989	44	
432.87950	146	
432.94375	66	
433.90453	128	
434.90761	88	
437.25774	82	
438.20126	126	
438.82493	74	
439.24306	68	
442.04888	38	
442.22146	74	
442.29628	74	
443.21156	94	
444.25567	74	
446.24483	76	
447.87729	78	
449.17303	72	
452.83125	94	
452.93275	74	
455.89348	68	
456.23543	40	
459.26669	152	
460.22862	102	
460.32137	44	
460.38386	26	
467.31542	26	
468.90613	80	
470.26037	24	
471.06922	26	
472.20214	84	
472.84701	118	
473.17745	34	
END IONS

###FS:    #m/z: 474.74704 #charge 2+
###MS: 1233
###MSMS: 1234
BEGIN IONS
TITLE=Cmpd 18, +MS2(474.7470), 26.0eV, 10.8min #1234
RTINSECONDS=650.651
SCANS=1233-1234
PEPMASS=474.74704	93076
CHARGE=2+
203.12538	82	
212.13945	116	
213.08767	68	
213.13163	176	
215.10918	292	1+
225.05713	100	
226.15581	72	
232.16360	164	
233.13827	82	
236.12266	132	
237.06934	92	
239.09139	78	
240.13126	396	
241.08740	170	
241.15716	128	
242.12907	72	
244.09410	240	
245.09748	100	
249.16724	78	
250.11765	58	
252.13488	96	
255.17919	110	
255.22701	130	
256.18790	80	
256.97479	98	
258.15047	94	
259.10724	84	
260.15260	248	
262.14429	68	
264.15600	220	
271.08460	84	
280.15105	130	
281.13625	82	
281.19988	60	
283.17035	104	
283.21019	88	
286.16086	110	
292.16860	100	
293.18177	108	
297.12188	100	
298.13237	102	
299.07118	84	
303.18028	60	
309.15507	276	
309.19679	106	
310.10212	66	
312.16725	92	
313.18693	86	
314.14621	94	
315.14915	76	
315.19520	112	
316.18970	68	
322.13334	90	
327.17207	104	
331.18935	428	1+
331.96695	86	
332.89273	88	
334.19521	74	
338.84941	114	
341.17346	90	
347.23902	66	
348.21075	226	
348.33722	78	
353.12761	68	
353.93089	72	
355.13308	104	
356.10914	120	
356.22729	110	
358.09256	68	
360.72325	114	
369.17025	112	
369.88095	62	
370.16664	76	
370.88269	74	
371.17085	56	
374.12146	98	
374.21308	104	
377.94715	60	
384.17372	64	
387.90400	68	
388.19888	86	
390.13257	86	
391.17433	72	
394.70404	108	
397.19206	122	
400.85739	106	
412.24125	74	
414.87276	170	
415.16899	110	
416.85624	84	
417.69658	110	
420.19071	168	
428.88350	78	
432.22625	68	
433.89785	82	
438.20078	106	
442.25008	190	
442.38493	58	
445.21750	60	
445.91709	88	
446.90569	76	
452.72420	102	
452.87432	64	
454.20956	178	
457.83049	64	
457.99128	60	
458.82393	72	
459.26419	104	
459.36492	82	
460.21942	284	1+
463.82103	66	
466.18273	82	
472.21724	148	
474.84749	114	
475.23193	56	
475.89899	58	
477.29455	78	
484.24601	150	
488.29670	98	
491.26770	78	
493.86042	76	
495.19219	130	
498.27134	82	
520.21209	78	
521.29812	84	
521.38607	78	
530.20256	82	
539.24995	96	
553.30743	56	
556.32610	70	
561.25835	94	
570.31611	146	1+
587.25604	86	
588.32564	82	
589.27449	88	
600.29307	172	1+
618.32035	194	
633.25183	148	
641.35328	78	
649.31227	64	
669.33099	74	
672.33757	78	
685.32244	84	
688.31085	68	
699.33470	66	
701.34394	110	
703.40629	84	
704.32768	116	
706.30598	66	
720.33845	68	
729.36010	120	
731.38898	56	
735.34122	100	
797.45862	106	
805.37856	90	
END IONS

###FS:    #m/z: 474.74745 #charge 2+
###MS: 1235
###MSMS: 1236
BEGIN IONS
TITLE=Cmpd 19, +MS2(474.7475), 26.0eV, 10.9min #1236
RTINSECONDS=651.284
SCANS=1235-1236
PEPMASS=474.74745	106482
CHARGE=2+
205.09998	82	
207.06002	86	
207.11337	96	
213.13763	54	
214.08609	44	
214.12054	90	
215.13726	204	
215.72809	42	
218.20772	22	
220.12578	86	
223.11129	136	
225.06277	44	
226.09123	88	
226.12808	120	
227.03741	84	
227.06297	78	
227.34526	26	
230.14988	88	
232.11950	24	
233.12972	56	
238.16083	90	
240.13227	68	
242.09638	24	
243.13896	68	
244.10632	60	
244.69363	34	
245.09549	104	
250.08197	24	
251.11127	68	
258.14190	182	
259.09181	106	
260.09928	118	
260.14611	270	
262.11324	82	
263.10678	68	
266.16048	80	
268.12275	98	
269.12939	80	
280.12899	96	
283.17983	64	
286.05924	22	
293.33617	100	
295.11022	82	
299.06563	50	
300.20633	92	
303.18134	64	
305.18222	56	
309.00283	74	
309.15990	250	
310.13195	30	
311.17509	94	
311.64833	100	
312.20461	84	
312.24243	86	
312.89582	32	
313.16706	478	1+
313.99121	30	
327.17275	60	
330.73244	24	
331.17596	324	
332.18202	160	
337.15620	64	
338.13897	100	
343.21507	42	
348.19379	76	
353.14630	96	
356.12787	106	
358.24700	72	
358.72286	24	
360.88145	46	
361.18736	104	
366.94251	80	
367.13882	116	
373.13186	34	
373.98474	72	
374.06774	28	
375.17215	52	
381.18530	80	
386.11702	56	
387.18986	94	
388.32737	58	
388.90883	72	
394.86556	70	
397.86254	38	
403.19604	52	
413.84173	50	
417.80995	52	
420.17464	96	
420.26608	78	
425.81434	114	
429.84357	46	
431.26094	76	
433.87840	122	
439.88673	60	
442.22402	142	
446.89457	66	
447.84358	66	
450.88965	46	
452.89260	118	
456.22309	90	
456.79009	98	
458.21813	68	
458.91440	44	
459.28346	114	
459.84562	22	
461.02910	24	
466.17737	24	
466.23366	58	
467.19803	78	
468.04139	24	
473.25169	70	
474.87608	56	
478.24680	94	
485.25240	30	
491.48734	82	
502.26413	62	
511.26121	60	
518.25635	86	
519.21345	54	
521.25861	34	
521.31408	86	
522.28784	112	1+
540.23771	56	
572.33884	48	
573.30671	60	
588.36391	48	
589.26572	42	
589.31189	38	
591.27504	92	
601.35618	74	
618.34708	56	
633.31358	60	
641.59644	18	
672.44328	44	
701.38075	64	
703.44960	52	
704.29114	80	
705.36441	76	
747.25475	104	
757.35202	86	
775.41711	68	
797.48258	76	
816.50444	22	
821.40540	40	
832.38832	138	1+
END IONS

###FS:    #m/z: 474.74741 #charge 2+
###MS: 1237
###MSMS: 1238
BEGIN IONS
TITLE=Cmpd 20, +MS2(474.7474), 26.0eV, 10.9min #1238
RTINSECONDS=651.901
SCANS=1237-1238
PEPMASS=474.74741	106294
CHARGE=2+
166.72188	36	
198.09471	104	
205.09143	82	
213.08443	88	
215.10408	272	
215.13878	142	
217.09797	100	
222.12114	84	
223.11195	80	
226.12423	82	
227.09948	104	
232.13587	476	1+
232.20249	38	
235.11519	84	
238.16034	88	
240.13659	74	
241.09571	40	
244.08558	76	
244.77170	40	
245.07588	170	
245.13418	70	
248.15628	84	
253.09482	62	
253.16251	58	
255.19176	78	
259.09441	186	
260.15181	134	
264.12001	76	
268.97435	90	
270.12981	52	
271.14101	138	
274.89759	120	
275.01200	60	
280.13417	92	
280.66507	154	
281.00027	110	
281.09209	96	
282.05786	134	
283.18364	132	
286.15230	40	
292.12285	106	
295.12456	76	
299.16569	110	
309.15949	78	
310.08750	102	
310.14181	66	
313.16870	226	
313.88079	48	
314.16924	90	
315.17245	78	
319.17603	34	
323.21672	94	
324.15243	62	
326.12746	86	
326.32639	82	
327.16640	68	
328.13298	118	
329.21839	86	
330.13768	106	
331.17838	260	
331.24065	106	
332.17956	200	
340.14239	46	
343.16344	90	
344.14879	42	
346.66217	38	
350.20625	66	
352.26920	46	
357.82483	46	
360.99557	76	
361.18509	72	
363.20427	92	
366.88228	56	
368.86643	80	
370.20010	48	
372.17233	34	
379.20130	88	
387.18568	68	
387.24785	86	
391.14868	42	
403.21554	66	
407.22945	64	
409.26516	78	
410.89923	72	
414.24835	88	
414.95344	72	
416.19081	82	
417.19447	120	
420.21823	74	
421.17172	74	
428.83825	52	
430.89056	106	
432.24877	56	
432.91459	84	
433.87768	134	
438.18294	90	
441.25916	96	
442.20937	70	
456.21143	76	
459.31294	76	
460.23302	298	1+
460.69481	34	
470.21233	96	
470.96887	42	
473.18787	110	
473.82837	80	
483.68438	44	
487.22525	100	
492.84674	54	
497.23963	82	
501.22781	78	
502.20650	72	
502.28270	34	
518.25625	88	
526.23733	46	
533.25482	76	
539.21399	98	
540.31829	68	
545.25048	40	
553.23873	74	
553.29107	130	1+
555.24524	72	
555.28438	278	1+
555.49598	96	
557.23551	78	
559.30038	76	
560.32345	148	1+
561.27054	88	
571.32153	34	
572.33325	98	
586.31750	50	
589.26954	76	
591.26205	70	
600.35850	74	
617.28914	64	
617.51005	38	
618.33682	164	
619.30859	62	
632.28037	82	
633.31085	34	
640.40329	56	
643.31006	48	
659.78510	78	
685.37068	100	
703.30753	182	
709.37176	82	
717.37032	40	
751.33127	60	
757.35486	80	
770.35086	82	
784.49083	68	
814.39586	158	
821.39431	76	
831.40066	58	
935.57964	36	
END IONS

###FS:    #m/z: 474.74672 #charge 1+
###MS: 1239
###MSMS: 1240
BEGIN IONS
TITLE=Cmpd 21, +MS2(474.7467), 26.0eV, 10.9min #1240
RTINSECONDS=652.531
SCANS=1239-1240
PEPMASS=474.74672	109730
CHARGE=1+
201.12126	82	
208.10815	104	
214.12128	104	
214.96111	24	
215.11460	206	
215.15134	132	
215.21915	36	
216.11546	90	
216.37731	52	
219.08338	86	
219.13659	104	
221.11243	38	
222.13285	124	
227.06733	136	
229.10279	76	
231.09120	102	
232.12611	82	
232.87074	28	
235.11952	36	
237.73160	28	
239.08986	142	
240.12788	120	
241.08445	102	
243.11120	70	
244.10781	120	
246.18272	42	
247.61941	122	
249.13410	96	
252.15560	94	
255.18167	146	
256.16544	62	
256.95832	94	
258.11669	98	
258.14661	114	
260.14453	286	1+
260.18355	164	
265.18390	100	
268.14001	66	
270.12505	94	
276.97846	130	
277.16839	34	
278.17373	94	
280.13040	102	
286.14384	120	
289.13639	46	
297.15687	120	
303.18796	108	
304.18713	60	
307.13028	72	
309.15911	228	
309.27946	40	
310.09737	94	
313.18470	86	
314.15418	182	
316.16225	74	
316.98304	74	
324.15705	78	
326.15057	46	
328.18374	112	
329.08509	54	
329.19845	124	
331.10483	20	
331.18475	328	
331.23238	94	
331.27492	92	
333.19281	38	
333.32618	30	
334.16357	94	
337.50973	26	
337.72186	30	
338.89875	80	
339.10975	72	
344.69630	72	
348.25278	84	
355.12426	84	
355.16164	94	
355.21770	88	
355.26422	20	
355.90484	90	
358.97947	82	
359.18342	56	
361.17608	86	
362.94427	88	
369.12431	108	
369.17513	152	
370.14590	56	
370.89198	108	
371.15876	138	
371.91528	94	
373.13194	88	
374.13753	54	
374.21723	92	
374.86837	100	
375.19755	70	
377.24041	84	
379.87847	76	
384.88157	80	
385.78478	64	
387.19053	44	
387.23144	98	
388.18289	94	
388.91353	48	
389.19315	180	
390.87389	70	
391.98622	208	
392.15184	94	
393.16498	68	
394.95453	90	
396.87744	68	
407.25665	62	
411.91527	32	
413.22098	172	
413.90772	90	
414.23159	108	
414.88550	78	
415.16364	106	
416.20760	114	
416.69479	106	
419.90004	78	
421.17771	100	
426.26318	38	
427.16884	48	
428.64988	30	
428.84496	100	
430.11707	68	
431.26644	118	
432.87206	130	
433.22226	118	
438.20072	132	
439.87234	80	
442.21791	256	
443.27662	34	
444.21523	70	
445.19536	82	
448.91710	82	
452.82167	78	
453.28353	68	
455.25415	46	
456.20701	144	
457.25727	66	
459.26986	146	
460.22117	112	
460.27668	64	
464.93664	46	
465.20843	58	
467.19157	92	
470.25610	64	
470.93443	42	
472.20012	74	
476.34118	90	
478.36166	68	
END IONS

###FS:    #m/z: 474.74707 #charge 1+
###MS: 1241
###MSMS: 1242
BEGIN IONS
TITLE=Cmpd 22, +MS2(474.7471), 26.0eV, 10.9min #1242
RTINSECONDS=653.156
SCANS=1241-1242
PEPMASS=474.74707	114468
CHARGE=1+
198.07475	96	
207.04057	94	
210.13593	92	
213.12878	32	
214.25521	24	
215.12000	254	
215.16285	76	
216.14309	162	
221.08643	158	
225.06332	98	
227.06591	24	
227.10676	70	
228.06282	104	
232.15235	290	1+
235.12046	76	
239.17084	98	
241.08717	104	
242.15407	26	
244.09186	158	
245.08862	76	
246.12146	38	
253.02401	84	
258.17173	128	
260.14204	428	
265.12941	90	
271.04394	74	
273.55606	22	
280.13040	70	
281.12885	42	
281.16282	82	
284.17532	108	
286.14336	96	
287.17524	72	
292.20388	94	
297.15032	150	
298.13894	54	
303.18329	206	
309.18251	82	
309.25492	120	
310.11497	96	
310.16122	142	
312.21325	70	
313.17453	78	
314.14758	152	
314.19735	74	
316.16423	66	
319.13776	102	
324.15456	200	
326.13193	82	
327.16631	72	
328.10816	70	
329.19001	70	
329.23584	96	
331.18078	210	
332.18806	92	
333.16971	90	
338.09516	72	
346.22258	84	
348.21934	76	
349.15651	58	
354.32771	82	
355.12899	144	
357.09499	78	
363.18294	28	
366.85283	80	
367.16955	110	
368.87654	76	
369.17445	74	
371.17127	80	
373.26959	42	
374.22021	20	
378.62552	48	
379.56572	28	
379.86333	82	
381.83423	90	
382.89231	60	
384.17966	46	
384.23548	58	
386.88555	112	
387.17118	72	
388.97830	72	
389.17834	104	
390.20825	90	
391.18379	58	
393.37357	80	
395.38776	30	
397.18146	74	
398.17131	76	
404.21696	30	
409.14351	82	
412.12922	122	
414.21786	88	
414.86373	106	
416.87800	102	
421.19631	94	
424.81675	118	
428.83730	30	
430.89559	88	
433.19878	78	
435.81156	72	
438.22676	98	
438.91785	94	
439.19798	74	
442.20457	120	
442.29719	90	
443.25311	78	
444.21062	92	
446.84788	66	
448.18838	94	
452.83249	200	
457.18882	82	
458.80638	52	
459.28449	152	
460.24966	88	
460.29468	82	
461.21917	72	
461.27426	50	
468.18168	92	
471.94306	82	
472.19481	64	
475.05381	92	
END IONS

###FS:    #m/z: 474.74689 #charge 1+
###MS: 1243
###MSMS: 1244
BEGIN IONS
TITLE=Cmpd 23, +MS2(474.7469), 26.0eV, 10.9min #1244
RTINSECONDS=653.762
SCANS=1243-1244
PEPMASS=474.74689	121048
CHARGE=1+
195.16729	78	
213.12658	124	
215.10855	154	
215.14071	56	
215.19095	48	
216.13143	74	
219.14246	72	
221.18709	84	
223.33965	38	
226.09973	84	
226.20345	100	
226.46304	40	
229.06264	78	
231.10274	102	
232.10491	114	
232.15277	112	
233.12989	50	
235.20744	88	
240.13092	254	1+
241.06772	48	
242.59920	24	
244.09779	178	
244.17859	26	
252.14311	80	
255.18796	116	
258.14096	138	
259.11232	70	
260.14367	382	1+
260.17744	28	
260.39937	40	
264.13140	32	
280.13752	74	
286.13876	76	
287.13829	68	
289.13538	122	
297.16656	80	
298.38520	24	
306.99452	22	
309.14917	42	
313.19703	64	
314.15056	84	
316.14274	100	
320.92669	62	
327.14889	46	
329.18863	46	
330.96768	34	
331.17896	192	
332.19884	76	
338.64301	34	
340.13686	80	
342.18396	92	
343.17142	84	
344.95332	58	
345.13981	70	
356.12393	78	
358.94357	78	
359.20770	104	
367.20471	54	
368.88345	124	
369.20147	68	
375.91565	74	
379.49658	22	
383.17680	64	
384.22311	174	
385.26596	62	
387.21167	82	
390.19945	96	
395.18545	48	
397.19378	32	
404.11438	36	
414.87425	36	
416.70654	96	
422.20789	62	
428.83757	96	
433.01473	106	
438.81499	60	
444.21045	78	
449.21686	60	
451.89848	74	
454.24071	76	
459.28419	58	
460.22135	136	
466.19378	78	
470.20821	28	
473.29146	92	
END IONS

###FS:    #m/z: 474.74729 #charge 2+
###MS: 1245
###MSMS: 1246
BEGIN IONS
TITLE=Cmpd 24, +MS2(474.7473), 26.0eV, 10.9min #1246
RTINSECONDS=654.368
SCANS=1245-1246
PEPMASS=474.74729	122054
CHARGE=2+
186.45399	70	
205.09644	110	
207.04448	58	
213.09152	102	
215.10510	284	
223.15280	62	
224.14473	80	
225.04680	80	
226.08260	448	1+
232.13449	176	
232.26896	94	
233.12041	122	
233.20117	24	
239.09399	70	
239.17934	82	
240.13478	136	
241.00304	78	
241.09273	148	
241.12931	44	
241.64947	24	
243.12613	84	
244.09889	88	
253.17148	160	
254.18709	106	
255.18410	88	
258.15092	50	
258.18185	126	
258.40837	32	
259.18908	52	
260.14007	264	
260.18710	106	
260.25896	68	
262.14155	76	
264.14538	80	
270.13441	102	
278.13812	30	
286.17879	64	
292.10685	96	
299.05775	60	
309.16015	114	
310.16060	70	
313.10040	62	
313.17523	92	
314.15053	36	
315.16614	82	
323.20817	82	
325.17020	72	
326.17625	70	
331.17790	430	1+
331.22804	112	
337.14747	28	
343.03370	78	
343.17479	94	
344.14856	100	
348.21007	50	
355.16160	62	
356.10881	100	
358.36420	30	
363.86137	58	
369.18425	52	
370.16482	64	
371.16980	52	
371.66106	56	
373.18647	32	
374.11501	146	
383.01915	28	
383.17526	46	
383.85392	44	
384.87426	50	
386.91168	74	
387.10836	30	
387.21751	178	
389.20463	52	
389.53389	66	
391.18926	60	
394.17704	74	
395.85337	52	
397.23886	36	
399.16643	78	
403.15369	60	
408.18304	56	
411.64532	94	
417.69873	78	
420.24531	68	
424.21010	76	
426.19285	78	
427.39216	74	
428.92561	50	
433.88796	66	
440.20165	30	
441.20354	116	
442.23441	92	
443.25877	42	
444.19911	76	
445.20636	84	
459.24768	116	
459.29093	72	
460.23024	134	
460.30626	74	
461.29254	106	
462.21091	62	
466.23110	24	
466.45446	40	
467.24430	90	
471.26573	80	
472.20404	292	1+
472.34378	34	
492.99095	44	
493.24877	68	
500.23303	82	
501.23430	60	
502.01338	28	
502.21546	42	
503.27169	92	
511.26039	48	
512.26539	46	
515.18799	92	
519.22589	48	
525.29234	88	
526.23795	86	
527.26849	58	
528.61927	52	
538.24477	72	
546.28181	40	
551.26240	92	
562.07571	118	
570.29934	162	
572.33818	102	
573.45152	76	
582.63116	70	
583.36103	46	
588.32101	236	1+
589.25429	52	
590.24903	68	
600.32625	32	
615.28018	50	
619.36806	60	
626.29971	86	
642.39195	38	
652.99710	64	
655.32254	82	
660.26404	50	
673.31366	98	
685.29471	56	
700.35128	48	
703.32932	86	
704.29669	66	
717.36723	106	
721.31933	74	
722.32604	60	
749.45243	42	
774.37329	26	
820.34316	50	
821.38236	64	
END IONS

###FS:    #m/z: 474.74664 #charge 1+
###MS: 1247
###MSMS: 1248
BEGIN IONS
TITLE=Cmpd 25, +MS2(474.7466), 26.0eV, 10.9min #1248
RTINSECONDS=654.982
SCANS=1247-1248
PEPMASS=474.74664	120124
CHARGE=1+
206.12728	34	
213.09968	132	
213.13661	128	
215.14886	408	
215.19848	46	
216.10491	72	
220.11471	96	
220.15359	30	
223.07276	146	
226.08375	72	
226.11618	114	
226.47909	34	
227.08040	96	
228.18240	62	
229.88827	30	
232.13347	272	
233.13830	112	
238.08523	132	
239.29946	28	
240.13932	94	
240.18942	80	
241.02678	34	
241.08500	508	1+
241.14864	76	
244.09750	202	
245.21184	60	
246.10448	86	
246.13358	86	
252.18091	98	
253.16716	46	
255.18842	60	
256.18905	82	
258.12098	48	
259.88885	26	
260.15530	104	
261.09949	68	
261.14162	172	
262.14053	82	
267.01289	58	
268.18151	44	
269.17131	86	
270.19888	60	
274.91085	118	
279.19084	56	
281.04785	110	
284.17547	110	
286.15662	140	
290.07159	118	
293.14127	80	
295.10016	128	
296.12188	92	
298.15422	144	
299.05786	106	
299.14734	74	
303.28201	36	
306.15541	76	
308.13107	46	
309.16267	78	
310.09304	42	
311.01388	80	
312.13567	72	
313.15578	340	1+
323.10555	68	
323.17019	80	
328.12807	134	
330.89312	46	
331.18433	516	1+
331.44744	96	
333.18492	74	
334.19045	74	
337.14150	60	
339.09693	62	
339.15536	72	
341.16596	100	
343.16002	86	
343.66700	132	
344.14444	78	
344.29596	76	
345.16394	72	
348.20376	28	
348.25377	78	
353.12178	132	
353.16215	70	
355.12556	124	
356.12733	94	
357.10580	108	
357.22444	104	
358.17926	60	
361.19038	86	
362.88031	82	
366.14320	46	
366.18475	74	
367.16525	90	
370.16923	104	
373.12674	140	
374.16178	30	
382.88380	64	
383.16647	90	
386.23530	60	
387.18009	94	
389.18368	250	
390.17164	120	
394.94299	80	
396.91635	28	
397.18433	138	
399.17780	86	
399.68206	130	
409.17138	108	
412.86019	46	
414.84827	74	
416.19490	178	
416.33118	36	
421.17423	102	
425.23945	66	
427.05294	32	
427.23527	48	
428.13556	38	
428.83178	88	
429.21207	94	
429.80110	46	
430.24065	70	
432.25503	78	
432.84524	62	
432.88253	62	
437.84217	62	
442.21707	44	
446.85390	64	
447.00637	60	
451.84341	92	
452.26615	88	
456.05394	62	
459.27351	84	
460.20847	142	
461.21756	112	
468.19347	50	
471.28414	86	
472.20718	68	
474.88788	60	
475.31750	152	
END IONS

###FS:    #m/z: 474.74653 #charge 2+
###MS: 1249
###MSMS: 1250
BEGIN IONS
TITLE=Cmpd 26, +MS2(474.7465), 26.0eV, 10.9min #1250
RTINSECONDS=655.603
SCANS=1249-1250
PEPMASS=474.74653	128614
CHARGE=2+
211.16042	104	
212.16965	196	
213.08441	80	
214.11769	94	
215.10927	122	
215.13516	214	
215.54799	56	
227.11920	54	
230.41595	54	
232.14291	88	
233.13161	96	
238.18620	70	
240.13422	210	
240.18048	110	
241.08300	90	
241.13541	112	
244.09795	78	
248.14343	98	
249.16661	86	
255.18063	132	
255.23124	106	
256.16273	100	
258.17648	74	
260.13665	94	
261.10175	178	
261.14434	146	
268.18206	86	
269.14463	70	
270.12140	98	
271.13034	64	
275.17650	68	
280.12615	96	
281.13632	68	
286.14935	64	
303.18812	106	
308.12626	60	
309.16067	234	1+
312.17125	108	
313.17020	222	
314.14935	184	
314.18078	150	
315.15386	108	
317.91514	82	
321.07819	92	
322.15612	112	
323.17448	48	
325.16556	50	
327.17601	46	
328.16498	106	
331.18897	620	1+
333.18768	76	
339.18227	102	
341.22808	94	
342.18817	70	
344.68891	38	
348.20834	168	
358.23162	76	
359.93034	82	
361.16676	56	
361.95554	46	
370.90173	50	
371.17141	94	
373.13180	134	
374.84211	82	
374.87934	44	
384.25495	54	
385.19774	72	
387.19501	126	
393.87565	92	
398.23249	120	
399.17590	92	
400.22657	78	
402.31624	102	
407.21910	64	
412.16263	94	
412.96139	98	
414.85820	60	
415.21138	68	
416.19497	162	
416.23881	36	
417.78373	52	
420.18509	86	
421.16525	124	
427.87009	70	
428.18115	76	
430.85674	124	
432.87802	72	
434.04272	76	
435.02225	80	
440.28374	66	
442.20386	96	
443.22635	154	
446.87581	82	
448.17737	134	
454.18562	68	
455.82519	98	
456.84699	66	
456.98737	72	
458.21900	146	
459.27542	94	
460.22269	280	1+
461.17356	66	
461.35806	80	
466.21215	102	
467.15849	72	
469.26064	56	
471.28680	72	
472.21890	88	
474.21306	82	
474.94879	124	
484.20330	102	
485.19657	106	
486.39062	78	
487.22294	96	
490.20274	76	
493.32849	84	
494.18248	48	
501.22806	200	
501.28678	74	
519.26842	48	
519.39146	76	
520.23611	62	
521.29111	92	
522.31635	48	
528.29401	118	
535.40263	124	
536.24377	104	
540.25174	116	
558.19155	64	
562.27384	74	
586.25494	68	
600.30832	138	1+
616.32583	78	
618.32086	80	
619.30035	106	
619.40597	104	
622.29024	120	
633.24778	94	
657.32525	64	
659.27490	50	
674.34871	68	
686.28012	36	
687.30518	86	
704.28532	78	
704.33145	74	
705.26635	108	
718.39785	74	
731.79117	42	
749.37246	160	
749.56840	40	
760.42241	68	
820.40878	36	
821.56327	60	
848.37831	58	
END IONS

###FS:    #m/z: 474.74658 #charge 1+
###MS: 1251
###MSMS: 1252
BEGIN IONS
TITLE=Cmpd 27, +MS2(474.7466), 26.0eV, 10.9min #1252
RTINSECONDS=656.217
SCANS=1251-1252
PEPMASS=474.74658	131964
CHARGE=1+
204.13790	72	
212.90794	44	
213.11975	104	
213.95259	66	
214.13529	108	
214.17007	72	
215.13970	358	
215.76274	20	
220.13758	96	
222.12070	50	
223.22292	56	
224.11399	168	
225.04076	184	
226.08073	68	
227.06639	134	
231.09920	74	
232.14146	154	
232.19002	114	
232.89493	34	
236.14045	114	
239.11835	40	
240.13443	86	
240.16730	78	
241.07769	174	
241.14141	46	
242.08060	130	
244.09393	88	
244.12804	70	
245.08666	130	
251.06597	130	
252.13980	82	
255.21851	112	
258.11168	80	
258.14810	180	
258.18461	64	
259.09185	98	
259.17132	54	
260.14550	206	
260.17840	172	
262.14853	74	
268.13977	64	
269.12551	134	
270.14120	78	
277.16324	94	
280.14180	308	1+
286.14401	82	
286.19882	22	
286.89441	50	
296.13265	28	
297.27940	36	
298.17198	112	
299.22489	78	
304.13229	28	
309.16345	70	
311.17556	66	
312.21339	54	
313.17144	270	
313.80260	22	
314.15142	156	
314.22281	132	
315.16624	68	
318.99472	26	
323.22643	66	
324.24800	44	
326.13171	84	
327.17152	136	
327.90934	74	
328.67352	72	
329.98987	20	
331.18465	124	
332.17615	158	
335.85828	62	
338.93269	66	
341.17915	90	
343.16742	72	
344.14415	34	
345.14805	28	
348.20021	74	
348.90494	72	
355.05953	80	
355.12306	134	
355.18239	74	
356.11470	324	
356.16552	28	
357.03140	84	
360.18900	64	
361.18834	60	
368.16045	56	
368.88527	24	
368.92050	36	
369.02162	30	
369.19479	98	
371.16589	46	
373.20350	46	
374.13490	48	
374.51535	26	
376.12564	88	
377.00721	78	
384.23626	82	
386.15260	94	
387.17047	130	
388.08663	44	
389.19057	104	
391.15951	74	
394.15597	60	
398.94680	82	
399.17858	76	
399.31065	26	
404.17090	86	
404.98450	94	
405.20778	32	
406.90614	104	
409.85004	76	
411.17558	62	
413.19107	82	
414.20732	64	
414.86881	80	
415.88591	46	
420.21754	86	
421.16698	70	
422.18632	56	
429.16921	54	
429.83783	58	
430.87455	60	
433.58752	40	
437.87120	32	
437.92424	46	
439.18783	80	
440.20163	22	
443.22196	58	
445.18815	174	1+
455.23098	100	
455.79094	82	
455.89740	76	
456.20442	34	
457.21686	82	
459.27428	136	
460.22186	52	
461.29590	74	
464.11876	20	
466.22337	66	
469.21983	94	
471.21505	68	
472.26329	98	
473.18895	104	
474.83121	50	
END IONS

###FS:    #m/z: 474.74693 #charge 2+
###MS: 1253
###MSMS: 1254
BEGIN IONS
TITLE=Cmpd 28, +MS2(474.7469), 26.0eV, 10.9min #1254
RTINSECONDS=656.836
SCANS=1253-1254
PEPMASS=474.74693	138166
CHARGE=2+
200.13306	68	
213.12188	166	
213.16863	120	
215.10123	122	
215.13577	304	
216.16125	66	
221.66773	54	
226.08352	152	
226.11946	92	
228.11009	128	
232.12593	154	
233.12582	70	
238.18153	114	
239.15604	76	
240.13846	82	
241.08582	104	
241.15097	98	
242.12972	148	
244.19715	98	
252.13966	88	
253.12528	80	
253.25416	88	
255.17606	132	
256.17466	86	
257.16384	116	
258.93154	64	
259.09834	158	
260.14360	290	1+
262.10894	92	
264.13287	98	
265.14132	82	
269.09179	100	
276.92271	60	
278.19035	74	
280.13018	78	
282.14228	88	
294.14039	86	
294.65999	126	
299.07465	70	
300.10635	96	
300.17980	64	
303.23234	96	
309.18483	186	
310.91701	62	
312.20543	74	
313.18877	124	
314.15172	62	
319.13790	84	
319.92202	90	
320.21284	64	
324.05457	94	
328.12517	136	
330.13388	78	
331.18509	208	
332.15530	124	
332.22615	102	
333.16599	116	
336.04210	62	
337.17474	68	
339.11559	48	
343.17064	88	
344.14284	160	
353.14083	64	
355.12506	140	
355.28629	122	
356.12426	116	
358.16717	50	
359.17352	116	
359.29688	98	
362.90075	100	
368.88259	80	
370.87319	64	
375.16323	106	
378.83019	58	
382.17440	106	
383.85936	80	
387.23385	110	
388.89696	88	
391.17982	72	
399.16746	100	
400.20497	56	
404.21459	66	
408.23577	68	
414.87903	142	
416.20126	110	
420.18243	120	
420.22987	50	
420.33109	66	
427.21822	68	
427.96774	88	
430.23123	70	
431.23986	68	
431.84018	68	
435.19303	70	
438.94499	108	
440.19582	84	
442.21591	68	
443.49218	56	
444.21055	112	
450.44866	92	
452.82155	158	
456.85736	54	
459.27816	70	
459.36557	94	
460.22002	140	
461.22473	100	
466.20118	78	
468.20865	102	
469.23871	68	
470.19970	102	
474.73860	96	
479.23996	76	
488.22267	86	
493.29950	78	
497.30328	90	
502.22368	72	
503.23014	50	
518.23747	58	
527.28158	70	
536.86351	50	
543.25302	78	
544.42198	62	
546.27494	78	
553.29850	84	
557.28951	100	
561.28447	110	
588.31662	170	
588.44513	56	
589.22938	56	
589.28466	210	1+
608.27317	92	
609.38875	74	
612.28218	80	
615.23747	72	
618.32593	78	
618.69889	56	
619.26788	82	
632.25406	60	
633.25404	76	
647.36471	48	
663.27802	52	
669.39946	54	
703.34330	102	
717.35590	84	
717.40852	82	
719.36989	84	
731.32065	54	
735.40151	50	
737.40919	78	
739.00249	66	
832.37041	58	
833.36808	54	
END IONS

###FS:    #m/z: 474.74640 #charge 2+
###MS: 1255
###MSMS: 1256
BEGIN IONS
TITLE=Cmpd 29, +MS2(474.7464), 26.0eV, 11.0min #1256
RTINSECONDS=657.446
SCANS=1255-1256
PEPMASS=474.74640	141128
CHARGE=2+
207.04477	56	
213.09212	54	
213.13099	78	
214.72114	28	
214.94821	40	
215.10906	474	1+
215.14249	480	
221.08229	54	
226.12325	110	
226.17554	88	
227.08880	130	
228.06332	120	
230.17737	30	
231.11794	132	
231.15095	118	
232.13204	326	
239.11524	62	
240.15131	42	
240.19578	60	
241.09302	124	
243.10144	74	
244.08810	84	
254.19003	92	
255.18814	76	
255.22183	86	
255.87194	92	
256.22167	26	
258.14837	186	
259.08439	110	
260.14262	176	
260.18936	86	
262.14388	130	
263.16107	66	
268.15587	94	
269.14112	164	
276.36635	42	
280.15953	86	
281.04536	114	
281.13223	88	
283.17101	88	
285.02936	68	
286.14668	62	
290.89335	74	
292.17582	68	
295.10964	58	
296.13762	56	
297.15644	94	
301.18147	102	
302.14457	90	
307.16165	68	
309.15578	440	
311.16972	88	
312.20802	74	
313.13414	54	
313.17005	58	
314.16997	192	
316.17402	82	
318.12854	76	
324.16530	146	
324.92965	56	
326.15314	70	
327.15726	54	
328.16477	104	
331.18005	574	1+
332.93154	68	
338.89736	52	
344.90917	22	
346.08944	134	
347.16845	34	
348.21000	92	
349.32744	82	
355.13671	74	
358.15432	82	
359.25262	88	
359.92351	68	
361.16475	152	
361.30624	98	
369.17359	126	
371.17789	144	
373.12528	74	
375.13695	82	
379.87740	116	
385.22363	82	
386.53738	22	
387.24777	42	
389.16205	34	
393.89575	108	
394.80704	116	
397.19375	108	
408.18778	48	
412.24786	70	
414.86404	70	
421.17713	134	
422.20774	46	
427.23602	90	
431.88901	74	
431.97130	78	
438.18686	72	
439.20046	68	
440.20200	110	
442.25912	78	
443.23833	82	
446.84697	96	
446.90356	74	
447.01267	24	
452.80982	86	
454.20731	78	
454.58213	102	
457.94631	110	
459.28170	150	
460.23687	74	
460.35072	68	
461.22918	60	
466.27378	110	
474.85531	24	
477.25275	72	
483.24498	58	
485.36980	154	
485.72850	80	
488.22684	60	
490.21919	36	
502.20666	60	
503.24055	76	
518.25123	102	
518.30248	68	
521.30359	142	
525.01071	42	
525.18372	40	
525.30940	86	
553.28164	80	
556.27366	52	
556.31954	42	
571.30317	234	1+
588.29172	74	
589.29091	208	
589.55017	26	
597.27980	50	
602.27090	64	
606.14526	48	
613.34331	64	
615.23801	82	
617.24511	58	
632.32051	70	
650.27508	60	
668.35513	84	
699.37710	44	
703.31639	206	1+
718.34613	52	
737.35331	60	
749.52473	66	
753.32997	32	
803.42605	44	
832.40607	80	
849.43336	58	
END IONS

###FS:    #m/z: 474.74711 #charge 1+
###MS: 1257
###MSMS: 1258
BEGIN IONS
TITLE=Cmpd 30, +MS2(474.7471), 26.0eV, 11.0min #1258
RTINSECONDS=658.054
SCANS=1257-1258
PEPMASS=474.74711	149066
CHARGE=1+
205.32214	142	
212.13822	94	
213.13007	84	
215.13193	418	
216.11572	168	
221.10495	72	
222.16087	132	
226.07971	102	
226.13924	116	
227.07899	130	
231.12185	96	
232.13097	412	
233.84532	36	
234.13981	26	
239.12706	104	
240.13499	108	
240.22371	72	
241.09586	158	
241.14555	66	
242.14107	120	
243.11413	96	
244.09107	354	1+
253.05010	58	
254.89080	84	
257.16335	56	
258.14121	98	
259.00297	48	
259.10107	70	
260.14312	210	
260.25150	72	
261.14131	88	
264.10671	84	
268.12937	104	
268.91843	74	
274.87971	86	
275.18890	58	
283.18280	76	
283.24084	78	
286.17044	50	
290.16926	84	
290.91714	108	
295.10040	74	
297.16973	80	
299.07093	86	
301.18993	86	
303.17978	72	
309.15513	286	
312.14943	90	
313.15447	478	1+
314.19718	68	
314.29104	92	
329.17989	72	
329.21130	78	
331.18245	828	1+
331.25066	68	
333.23630	100	
334.19269	100	
336.37898	94	
338.10185	78	
341.10997	68	
341.17370	62	
342.48478	32	
348.19703	164	
350.67287	112	
351.15633	54	
355.11903	70	
355.16246	120	
356.09825	70	
357.15382	52	
359.18864	94	
364.10546	104	
364.85979	94	
370.16538	56	
371.18817	34	
373.08121	54	
373.15667	22	
373.28438	86	
374.12377	126	
374.95489	72	
375.83563	92	
377.12160	24	
377.96664	74	
382.78522	32	
382.90826	64	
387.02944	104	
387.21031	70	
389.18279	82	
395.15297	74	
395.87686	58	
399.84352	48	
401.87015	36	
403.20038	96	
405.32342	98	
410.19525	82	
412.89226	72	
414.23324	46	
414.87081	136	
415.18364	86	
416.88811	80	
420.17660	102	
421.17966	184	
426.23310	52	
426.88184	56	
432.88711	64	
437.23758	62	
437.84627	102	
438.19434	134	
439.17122	52	
440.25158	78	
440.82907	74	
441.23918	60	
442.20386	198	
442.84010	62	
445.25112	102	
446.22884	88	
446.87134	64	
448.22668	100	
452.81334	58	
453.81038	56	
455.17717	84	
459.31326	62	
460.24255	78	
461.21996	46	
461.28126	62	
465.16962	78	
466.18827	202	
472.20781	64	
474.24164	60	
480.26412	56	
END IONS

###FS:    #m/z: 474.74671 #charge 1+
###MS: 1259
###MSMS: 1260
BEGIN IONS
TITLE=Cmpd 31, +MS2(474.7467), 26.0eV, 11.0min #1260
RTINSECONDS=658.665
SCANS=1259-1260
PEPMASS=474.74671	149968
CHARGE=1+
203.10022	92	
205.12294	108	
213.12733	64	
213.16078	126	
214.10153	84	
215.12476	502	1+
216.14223	98	
219.13028	162	
219.16185	74	
223.11295	112	
225.12515	44	
226.09104	54	
226.18621	58	
227.08742	56	
227.11960	74	
229.12334	74	
231.11444	110	
232.12820	180	
233.05815	38	
233.14651	64	
239.16767	86	
240.05151	20	
240.13758	112	
243.10328	56	
244.09876	322	1+
252.09815	70	
256.10307	100	
257.20622	88	
258.21010	78	
259.09647	110	
260.14960	172	
260.21529	18	
261.98472	34	
262.14734	68	
269.12811	84	
269.16362	78	
271.12791	68	
272.11930	58	
280.13780	76	
283.22870	74	
286.14364	38	
287.14445	58	
296.15334	74	
297.12527	52	
297.16223	74	
298.13994	64	
303.18790	66	
303.25053	66	
306.88201	76	
308.90991	70	
309.15499	138	
310.15693	138	
310.97672	76	
313.18283	62	
313.79827	62	
314.15859	130	
315.06716	32	
315.17162	60	
315.21004	78	
320.64958	42	
323.16956	86	
324.16248	108	
326.18989	82	
327.12316	90	
331.17249	216	
332.19921	94	
332.23363	88	
338.15376	94	
341.18850	56	
343.18730	80	
343.86443	32	
344.18367	82	
347.21580	68	
347.86071	68	
348.85160	64	
349.93067	66	
355.11334	60	
355.99448	38	
356.10852	70	
358.95644	30	
359.37270	52	
361.16846	210	
369.21882	84	
370.15838	72	
371.17576	60	
371.90972	118	
372.15824	102	
372.91743	88	
373.12631	84	
376.18089	66	
378.91085	100	
380.24652	100	
384.21244	34	
387.18476	102	
389.18302	66	
393.16062	80	
398.19971	34	
409.17052	82	
411.17496	76	
412.21441	66	
415.41441	60	
415.88116	98	
416.19675	70	
418.19442	22	
419.84752	42	
420.84267	98	
422.88816	88	
438.19315	46	
441.30402	92	
442.30208	62	
442.84178	20	
443.21617	56	
444.22241	118	
446.90355	66	
449.86393	56	
452.81981	88	
454.20823	90	
459.23023	34	
459.26737	50	
460.22116	306	
468.32564	30	
470.27427	26	
471.26879	24	
472.20658	68	
475.09467	70	
477.15102	90	
END IONS

###FS:    #m/z: 474.74660 #charge 1+
###MS: 1261
###MSMS: 1262
BEGIN IONS
TITLE=Cmpd 32, +MS2(474.7466), 26.0eV, 11.0min #1262
RTINSECONDS=659.279
SCANS=1261-1262
PEPMASS=474.74660	148930
CHARGE=1+
207.03999	108	
209.05500	70	
211.15258	118	
213.06470	70	
213.12315	170	
213.15438	80	
215.13042	242	
215.19391	98	
217.12423	110	
221.08617	118	
221.24903	106	
223.11894	128	
224.10912	76	
225.04332	92	
227.07612	82	
228.09879	86	
232.12838	390	
232.97781	48	
233.10863	206	
235.13171	52	
240.09386	106	
240.14810	134	
240.35134	60	
241.09023	186	
241.16544	186	
242.14543	112	
244.09337	88	
245.07274	72	
249.16778	92	
250.16669	110	
251.07647	92	
253.02878	92	
255.18012	176	
257.11789	110	
258.15745	100	
259.13509	146	
260.14683	392	1+
266.15640	78	
268.12603	74	
270.13811	78	
274.09613	62	
274.13161	108	
279.65878	44	
280.13317	124	
281.13162	82	
283.17929	108	
286.13034	90	
286.16210	56	
292.35980	52	
294.11444	56	
296.14537	94	
299.00775	90	
299.06412	156	
299.16047	80	
304.13798	104	
309.15561	98	
309.43949	64	
313.17585	504	1+
323.22340	120	
324.86171	60	
325.15571	128	
327.15818	64	
330.18996	132	
331.18589	278	
331.26256	80	
331.33221	48	
331.38362	72	
332.18799	206	
333.21214	118	
336.12974	100	
337.87991	48	
338.16937	48	
339.07260	54	
342.21214	86	
343.16014	60	
343.20562	52	
344.88424	76	
347.96551	54	
348.22385	104	
350.87469	88	
351.11661	52	
353.15214	46	
355.13497	100	
356.07414	74	
356.12747	108	
357.15771	154	
358.20481	218	1+
361.20577	62	
364.20070	82	
369.19199	52	
370.15872	54	
373.13231	76	
373.18293	82	
374.13559	86	
375.22879	128	
378.96594	60	
383.16616	98	
384.11242	44	
386.22608	64	
387.19108	126	
388.88318	100	
389.18132	138	
390.30194	64	
394.09982	70	
395.15346	90	
395.21042	82	
397.31091	100	
398.89838	102	
399.14518	90	
400.90615	74	
411.17807	68	
412.18213	88	
412.22000	86	
414.78923	60	
416.19217	70	
416.84448	86	
420.17665	86	
420.21391	70	
420.27149	64	
421.17203	200	
425.83027	78	
426.20502	82	
427.83728	90	
427.88722	74	
428.20149	90	
430.23836	72	
430.89141	70	
432.84917	70	
432.91505	50	
437.92464	50	
438.22071	70	
439.79937	52	
440.21492	48	
442.22476	80	
443.75052	120	
444.91952	80	
446.50981	70	
446.82641	106	
448.19115	186	
448.24322	58	
452.82558	98	
454.87346	82	
456.17354	52	
456.23452	88	
456.88456	60	
459.27399	82	
460.21705	234	
460.27796	82	
461.24127	116	
466.19176	74	
466.28027	112	
470.26381	88	
480.19905	52	
END IONS

###FS:    #m/z: 474.74655 #charge 2+
###MS: 1263
###MSMS: 1264
BEGIN IONS
TITLE=Cmpd 33, +MS2(474.7465), 26.0eV, 11.0min #1264
RTINSECONDS=659.877
SCANS=1263-1264
PEPMASS=474.74655	165722
CHARGE=2+
147.71285	18	
195.11274	80	
211.18810	74	
213.08653	30	
213.12082	158	
213.94886	94	
214.01176	28	
214.09344	64	
214.12068	136	
214.92838	110	
215.11798	396	
215.14551	218	
216.10410	98	
219.13386	122	
220.11372	78	
221.01955	28	
221.09243	46	
222.14473	58	
226.09101	96	
227.58232	42	
232.12505	328	
232.18076	92	
238.15376	114	
240.14711	136	
241.12920	76	
243.25729	88	
244.09351	82	
245.49540	18	
247.14395	18	
250.03388	18	
252.75689	18	
255.20146	84	
256.18356	60	
256.39765	82	
258.74111	18	
259.10070	100	
260.14065	178	
260.20372	72	
260.36889	42	
260.46095	28	
261.09117	104	
261.15391	86	
264.12446	32	
269.09008	100	
270.12306	92	
280.12476	100	
284.51545	18	
284.87878	18	
286.13894	92	
286.24063	108	
296.14817	74	
296.19490	82	
297.16092	40	
298.00652	26	
300.18736	60	
303.18522	60	
305.55856	18	
306.13831	110	
308.12502	100	
308.65796	30	
308.79041	50	
311.20295	18	
313.16977	220	
313.70234	34	
315.86206	40	
321.85475	18	
322.30718	18	
325.44518	18	
331.18555	244	
331.27237	32	
331.32099	70	
332.15024	72	
333.09305	18	
333.19341	36	
334.14487	46	
337.64720	18	
338.10173	74	
341.20384	62	
342.18757	100	
342.52867	18	
343.15216	98	
344.97388	46	
351.18433	92	
355.15353	56	
370.15998	82	
370.20903	50	
376.89021	84	
379.87282	38	
380.66624	18	
383.92177	150	
384.17284	78	
385.25928	84	
386.14783	104	
386.81350	78	
387.18627	80	
387.88744	54	
388.18222	84	
389.18742	52	
400.19979	40	
411.16429	106	
415.27496	72	
417.31113	34	
426.19918	106	
426.25877	96	
428.86944	56	
430.56447	122	
431.30766	26	
434.06635	22	
438.20406	92	
442.23039	48	
446.86496	28	
447.88343	62	
449.18287	80	
455.92673	102	
456.45795	62	
457.82853	66	
458.21197	58	
459.26265	72	
460.22702	98	
462.31281	18	
471.26667	42	
472.20745	46	
484.19840	82	
490.24043	138	
518.23799	120	
538.28743	30	
544.31229	66	
553.27985	86	
557.35746	54	
570.30426	72	
570.36544	54	
572.29295	58	
572.48946	90	
573.28003	60	
573.32330	132	
579.23688	62	
589.26873	86	
589.32359	68	
599.90870	20	
618.32175	28	
619.32034	112	
623.27429	54	
642.29655	72	
654.34799	34	
704.31811	70	
723.31460	34	
737.40319	34	
749.36093	54	
750.38995	72	
819.45663	42	
END IONS

###FS:    #m/z: 474.74675 #charge 2+
###MS: 1265
###MSMS: 1266
BEGIN IONS
TITLE=Cmpd 34, +MS2(474.7467), 26.0eV, 11.0min #1266
RTINSECONDS=660.481
SCANS=1265-1266
PEPMASS=474.74675	158744
CHARGE=2+
207.04116	118	
207.13479	96	
210.05662	96	
211.17247	80	
212.14949	126	
213.13613	132	
215.13222	392	1+
221.08181	98	
223.10878	108	
226.12845	68	
227.07789	104	
227.14395	102	
230.14831	66	
231.15384	64	
232.13069	798	
232.23246	100	
233.11117	68	
235.93429	72	
236.15164	110	
240.14659	276	1+
241.08453	258	
242.13233	76	
243.10235	80	
245.08063	262	1+
251.13896	74	
255.18157	192	
258.15210	158	
259.09223	130	
259.13630	160	
260.14265	422	1+
262.09797	98	
270.14146	84	
278.45236	80	
280.13417	72	
285.01188	86	
286.14625	100	
292.92227	102	
303.19891	108	
306.13737	166	
309.15968	428	1+
313.16730	270	
314.15071	240	
314.19523	180	
315.06937	102	
317.93748	100	
323.18581	104	
327.16182	104	
328.24207	120	
329.16912	138	
331.18056	646	
332.15252	80	
333.21744	96	
344.14427	80	
348.20795	106	
353.15594	80	
355.12521	194	1+
357.17436	80	
358.94468	84	
359.80603	72	
360.83167	122	
361.16559	82	
362.69966	104	
362.88387	76	
365.15855	82	
368.93325	86	
371.18690	116	
373.12751	212	1+
373.17252	70	
375.11828	70	
376.20135	70	
379.90712	70	
380.86116	118	
383.17132	90	
386.14205	104	
387.18661	180	
389.19280	252	1+
391.14378	72	
398.16085	68	
400.20599	108	
403.16383	86	
408.85711	68	
409.17317	146	
410.92064	112	
412.21285	158	
413.16347	72	
414.25403	106	
414.84960	70	
415.17908	90	
416.69947	80	
417.17860	76	
420.19273	100	
421.81300	86	
423.19648	66	
432.88703	96	
438.19026	118	
439.20684	180	
440.20849	92	
442.21038	66	
442.24948	78	
445.24032	88	
446.88738	102	
447.84876	104	
448.18349	92	
450.87700	76	
452.81421	94	
455.18027	78	
457.17799	84	
458.85099	162	
460.21840	68	
460.29269	64	
470.19470	80	
470.25691	94	
472.21038	148	
473.20829	64	
482.19537	74	
484.20648	84	
484.41578	64	
490.22556	74	
497.25629	68	
504.33762	70	
514.26470	74	
518.21348	88	
519.23793	72	
527.26716	64	
536.27206	100	
540.03240	64	
550.25733	70	
553.27555	76	
562.26804	76	
570.30097	148	
574.29845	84	
575.29546	78	
583.29358	76	
584.31777	74	
585.25052	72	
588.32248	78	
600.31329	68	
603.29042	74	
606.32513	68	
615.23811	74	
615.28551	142	
619.30713	156	
628.28722	90	
629.28174	78	
633.25947	76	
642.31860	68	
664.08295	80	
685.31800	92	
685.41883	88	
696.29916	78	
701.37144	74	
703.36966	68	
717.36033	124	
721.29887	78	
749.34428	84	
802.39950	78	
815.36343	64	
832.38912	78	
885.41646	148	1+
END IONS

###FS:    #m/z: 474.74679 #charge 2+
###MS: 1267
###MSMS: 1268
BEGIN IONS
TITLE=Cmpd 35, +MS2(474.7468), 26.0eV, 11.0min #1268
RTINSECONDS=661.097
SCANS=1267-1268
PEPMASS=474.74679	161058
CHARGE=2+
203.11877	110	
209.05903	96	
213.09227	84	
214.15859	66	
215.09854	78	
215.13873	404	
217.09409	72	
221.14818	78	
223.06890	140	
223.14067	76	
225.07083	254	1+
230.11000	78	
231.10052	150	
232.13376	344	1+
232.20134	82	
235.11007	198	
239.10048	228	
240.13428	388	1+
241.08490	302	
241.17799	94	
243.11856	166	
243.17422	74	
244.08501	228	1+
255.18430	92	
256.20378	70	
258.13320	64	
259.09120	166	
260.14329	436	1+
264.12830	154	
265.10669	66	
265.18425	94	
266.11390	80	
270.13080	66	
270.18927	74	
272.11866	132	
277.17498	80	
279.16379	72	
280.15159	86	
284.16170	76	
294.14525	80	
295.09850	146	
296.21243	118	
298.99694	62	
303.20086	148	
309.15015	158	
312.97873	78	
313.17097	94	
314.15613	232	1+
314.20249	62	
316.17101	88	
325.17513	86	
326.14115	90	
326.17415	62	
327.16737	116	
327.24662	66	
331.17904	468	
331.22325	112	
332.91934	82	
341.18381	70	
342.27639	88	
343.16122	124	
343.24123	130	
344.17990	106	
348.20035	382	1+
351.15663	66	
355.12318	164	
357.12426	82	
359.23659	82	
368.15152	86	
369.12477	126	
369.17907	68	
370.17257	90	
371.69680	102	
373.28958	64	
374.14752	80	
376.94960	104	
380.20488	78	
382.18891	100	
384.85979	74	
385.22871	68	
386.15213	94	
387.18680	78	
395.19800	90	
396.87288	84	
396.95440	96	
397.18571	86	
409.89446	106	
412.20929	200	
413.34002	86	
415.19943	90	
416.70584	102	
420.18844	82	
422.90244	72	
426.22524	82	
430.36028	78	
430.91155	120	
438.19950	76	
439.20556	78	
442.20493	102	
443.23250	104	
443.28648	92	
446.84904	98	
448.85096	60	
451.29013	74	
455.17409	96	
455.22025	74	
456.21343	68	
459.83760	108	
460.22681	270	
460.30993	74	
466.21662	92	
470.20162	72	
474.20059	110	
474.75424	74	
475.24693	64	
485.25553	84	
485.31285	68	
493.29488	92	
498.25194	88	
501.22228	194	
503.23209	150	
508.25473	98	
512.26636	60	
518.23454	234	
523.25984	68	
529.27702	84	
539.26972	130	
542.32762	94	
547.32946	130	
555.29007	66	
562.28584	78	
572.31885	82	
573.23093	92	
583.27760	80	
583.46140	76	
587.27657	92	
588.34383	74	
588.40060	82	
589.27713	184	1+
592.26778	62	
599.24045	84	
615.23920	132	
615.34833	114	
618.34342	134	
632.27199	304	1+
634.96609	90	
650.34882	92	
668.30455	64	
717.42507	72	
718.38478	78	
737.37524	90	
748.39136	66	
749.34524	98	
755.38872	102	
797.34713	66	
803.49355	76	
804.38642	62	
815.35794	88	
834.39383	88	
END IONS

###FS:    #m/z: 474.74664 #charge 1+
###MS: 1269
###MSMS: 1270
BEGIN IONS
TITLE=Cmpd 36, +MS2(474.7466), 26.0eV, 11.0min #1270
RTINSECONDS=661.708
SCANS=1269-1270
PEPMASS=474.74664	168376
CHARGE=1+
209.09474	80	
211.10400	106	
213.08367	70	
213.12747	78	
214.10152	90	
215.13338	386	1+
215.21584	100	
215.34760	102	
217.07900	110	
221.09656	68	
222.17588	72	
226.10597	154	
226.33875	20	
227.08450	88	
231.08922	74	
232.13001	440	
240.09761	122	
240.14085	126	
241.08092	94	
241.13990	88	
244.09478	128	
245.89529	44	
249.09583	78	
254.14587	86	
255.25093	48	
256.18270	86	
258.14564	94	
259.14688	82	
260.10694	118	
260.14832	250	
262.11508	102	
262.14925	108	
263.08940	94	
264.13412	84	
265.02129	100	
267.99792	44	
268.11836	68	
270.13359	92	
278.16495	96	
278.42218	104	
280.13111	274	
281.17712	90	
283.39147	36	
286.16660	78	
291.79987	48	
292.13654	96	
294.23018	34	
294.95738	98	
296.15219	80	
297.15159	82	
300.05141	76	
303.19368	86	
305.21793	62	
306.11108	56	
306.14011	64	
309.15212	156	
310.16373	130	
313.11826	52	
313.16894	130	
314.01040	56	
314.15329	436	
315.18329	170	
317.94694	108	
326.14228	46	
327.16280	62	
331.17559	372	1+
331.24065	60	
333.96014	52	
338.12943	102	
338.16837	108	
341.18009	56	
342.20910	118	
343.16217	160	
344.15888	108	
348.20600	234	
352.88910	78	
356.11960	78	
357.19054	92	
358.34928	24	
359.17806	56	
361.18683	122	
362.07467	48	
365.68207	30	
366.21478	40	
368.99597	18	
371.19162	74	
371.38245	58	
373.14227	238	1+
373.35183	36	
378.92194	64	
383.11855	58	
385.20937	90	
387.20305	26	
389.18684	74	
393.17455	28	
393.66933	30	
395.14809	86	
395.18339	106	
395.92998	110	
397.19154	56	
398.54347	30	
403.18497	80	
407.18623	28	
415.17804	76	
416.12697	56	
420.18256	158	
427.29973	62	
427.94593	36	
428.54421	28	
428.64279	34	
428.83167	126	
429.22299	32	
430.85689	104	
432.90494	98	
442.21589	72	
442.26605	86	
446.20015	64	
446.86434	82	
448.29814	72	
451.76430	110	
453.25103	124	
458.22154	58	
458.90780	80	
459.27625	240	
460.22126	238	
460.64373	100	
461.12203	88	
461.23001	100	
461.28502	36	
466.18302	98	
470.25786	86	
471.25739	22	
472.20098	112	
472.24554	82	
476.25668	64	
END IONS

###FS:    #m/z: 474.74660 #charge 2+
###MS: 1271
###MSMS: 1272
BEGIN IONS
TITLE=Cmpd 37, +MS2(474.7466), 26.0eV, 11.0min #1272
RTINSECONDS=662.308
SCANS=1271-1272
PEPMASS=474.74660	173152
CHARGE=2+
198.19410	60	
204.98596	108	
207.13445	64	
208.09186	90	
210.12010	122	
215.13829	470	1+
215.29033	134	
226.08796	86	
226.66469	98	
227.08703	98	
231.12876	218	1+
237.12530	62	
238.75359	122	
239.09884	60	
239.15192	72	
241.09216	228	
242.25886	36	
243.12811	100	
244.09481	78	
244.12742	38	
245.07147	102	
255.18456	80	
255.79745	54	
256.18446	78	
258.14709	120	
259.09153	100	
259.92742	36	
260.06855	48	
260.14666	316	
260.20086	68	
262.09724	96	
262.13905	56	
265.14164	86	
268.12106	88	
270.85586	36	
271.19608	84	
278.13826	60	
280.12618	132	
283.18313	60	
286.24099	98	
287.21940	112	
293.14724	82	
298.14435	82	
305.09068	92	
306.04919	50	
309.17332	84	
310.10496	74	
310.14269	146	
312.22224	82	
313.16829	362	
314.16826	228	
315.18149	118	
316.94203	88	
321.12444	78	
322.99927	46	
323.30811	36	
324.18510	74	
325.26119	92	
329.18443	74	
330.82937	48	
331.17852	646	1+
332.20513	130	
332.84321	76	
333.20362	76	
336.32536	54	
337.12975	60	
341.15539	86	
343.17948	106	
344.16739	88	
348.25943	106	
349.20940	116	
355.12844	86	
355.16674	108	
356.11839	82	
356.23783	80	
361.19346	52	
364.85917	60	
369.12412	92	
370.16982	118	
371.16510	162	
374.12408	148	
383.15082	72	
384.20396	88	
387.18686	128	
389.18665	142	
393.16192	80	
396.87738	90	
396.93498	154	
399.86384	72	
400.91573	92	
403.15353	58	
408.19379	138	
412.24107	70	
414.86158	50	
417.18896	108	
420.19760	68	
427.17495	156	
428.21864	68	
429.89372	68	
430.65629	52	
432.88250	88	
441.27725	64	
442.20604	50	
443.20393	88	
446.19450	64	
446.84663	74	
458.25672	70	
459.27103	170	
459.31212	58	
460.23094	130	
460.27844	88	
461.22287	46	
466.19888	44	
468.19077	58	
469.27389	54	
470.82590	78	
475.26413	92	
479.26796	80	
485.27813	36	
488.21538	56	
501.23400	72	
502.21769	184	
512.20722	128	
519.24194	72	
521.28658	128	
528.31126	78	
551.23315	36	
553.26810	44	
555.27904	74	
567.29261	128	1+
571.25324	80	
583.25835	58	
584.33157	60	
597.23073	70	
600.31492	98	
601.32412	154	
604.27838	66	
605.37689	134	1+
610.30878	84	
639.84545	34	
641.35972	34	
643.34933	52	
651.33359	52	
675.41990	66	
703.33525	120	
709.38845	46	
718.36445	54	
749.34742	126	
749.45296	62	
758.38403	50	
803.44044	72	
814.35888	44	
820.40489	58	
821.37231	78	
830.37909	200	1+
831.44362	82	
END IONS

###FS:    #m/z: 474.74644 #charge 2+
###MS: 1273
###MSMS: 1274
BEGIN IONS
TITLE=Cmpd 38, +MS2(474.7464), 26.0eV, 11.0min #1274
RTINSECONDS=662.901
SCANS=1273-1274
PEPMASS=474.74644	180976
CHARGE=2+
203.10423	72	
204.10482	108	
215.10770	490	1+
215.18393	154	
216.14613	108	
219.13458	90	
221.08937	108	
223.10368	88	
223.30581	52	
225.04665	62	
225.12929	94	
226.06749	138	
226.10696	212	
227.06056	144	
227.09955	110	
227.12642	70	
230.15239	102	
231.09813	86	
232.13848	202	
233.16989	96	
235.11960	92	
237.17373	72	
240.63881	58	
241.09964	160	
241.18538	86	
244.09261	194	
249.10375	100	
255.18822	126	
257.10902	108	
257.49718	70	
258.14939	50	
259.09161	104	
260.14955	332	
260.20115	120	
264.15480	112	
270.12030	162	
273.13375	96	
273.17633	118	
280.13021	156	
287.16122	92	
292.12180	94	
297.16641	66	
303.18495	62	
303.28589	66	
308.17593	126	
309.16076	142	
309.24183	94	
310.10042	60	
313.16178	268	
314.14667	104	
315.22862	74	
320.93628	76	
324.19023	48	
331.18167	626	1+
332.26957	82	
332.93478	50	
339.11937	98	
341.18293	80	
343.15934	142	
346.67185	126	
347.23877	96	
352.18490	82	
355.19270	104	
357.11938	100	
359.17852	102	
361.17070	82	
362.16979	92	
369.03379	92	
370.12350	72	
371.18540	124	
372.86221	108	
374.13807	108	
384.86376	62	
387.18560	100	
389.18438	102	
391.17743	190	
393.86840	52	
397.18031	48	
397.23756	54	
400.29045	46	
404.15624	62	
406.23758	112	
412.09170	100	
413.99787	178	
414.20161	44	
415.19306	74	
416.21762	98	
417.19824	114	
419.21869	94	
421.17154	130	
421.83510	70	
424.22174	56	
425.71206	78	
427.20293	72	
430.85770	84	
438.21649	46	
439.19428	74	
441.27028	60	
442.23534	124	
446.89778	84	
454.19548	84	
455.22690	86	
456.20220	46	
457.80767	58	
460.22818	234	
466.20019	106	
472.13700	44	
473.22989	84	
475.93506	82	
477.26389	80	
483.23236	90	
484.19106	58	
485.26554	68	
490.31204	56	
498.19508	74	
515.30680	78	
517.45961	68	
518.22549	74	
519.23749	76	
521.29873	86	
553.30528	56	
556.26122	86	
556.32996	54	
565.27948	112	
570.22801	62	
570.32650	148	
571.23802	62	
574.32337	80	
587.24583	56	
588.34678	82	
589.27941	50	
590.25663	76	
590.36357	66	
600.30341	44	
613.23311	76	
616.29182	64	
618.32034	72	
620.31338	76	
632.33554	68	
675.31545	82	
685.32491	82	
686.32870	54	
700.33489	70	
702.34476	60	
704.28931	78	
705.46748	74	
717.36627	78	
737.37770	60	
751.35429	78	
772.76716	174	
776.47767	62	
828.85605	170	
916.59782	242	1+
END IONS

###FS:    #m/z: 474.74632 #charge 2+
###MS: 1275
###MSMS: 1276
BEGIN IONS
TITLE=Cmpd 39, +MS2(474.7463), 26.0eV, 11.1min #1276
RTINSECONDS=663.502
SCANS=1275-1276
PEPMASS=474.74632	180344
CHARGE=2+
209.10130	122	
212.11941	56	
214.11761	96	
215.11741	564	
215.20673	72	
217.09724	72	
218.18637	96	
220.08349	62	
225.07811	80	
226.07971	94	
226.10643	78	
227.06908	84	
227.10442	82	
230.09056	88	
231.84505	68	
232.12769	296	
232.22944	108	
233.15101	118	
240.13569	172	
241.09383	128	
241.14209	84	
243.12286	84	
244.09004	66	
244.13993	90	
245.08415	228	
254.07790	112	
255.18064	78	
255.21857	56	
256.93556	82	
257.11076	78	
258.15435	72	
259.08934	110	
260.14298	254	
260.17939	100	
261.15240	146	
262.10947	68	
263.08824	138	
267.12056	96	
269.18163	106	
270.12576	128	
280.12840	246	
282.16396	94	
283.17432	114	
286.18270	98	
288.20726	78	
289.14113	54	
299.06234	74	
309.15984	296	
310.11508	70	
311.17493	102	
313.16678	350	1+
323.16976	104	
328.09902	86	
329.17593	308	
331.17796	644	1+
332.01012	58	
338.17334	116	
338.87967	96	
343.17003	72	
344.18373	110	
346.14848	90	
349.18610	78	
351.20546	120	
352.16427	94	
353.14183	74	
354.13978	94	
355.12589	160	
355.17315	58	
356.12232	166	
362.86889	76	
367.20515	96	
371.20658	70	
373.88378	74	
374.11971	242	
377.95528	80	
378.93623	90	
379.20776	94	
380.84141	144	
384.32168	76	
386.83494	74	
387.19007	76	
388.22034	56	
388.90316	74	
389.18671	290	1+
391.18620	64	
392.16897	112	
396.83812	152	
412.20477	72	
414.22643	64	
424.20196	80	
424.83443	118	
427.97409	96	
428.85625	94	
430.85679	102	
432.22262	90	
438.21498	82	
440.20265	88	
441.25946	64	
442.20846	298	1+
456.21151	62	
457.89619	86	
458.13672	58	
458.24031	90	
459.29016	84	
460.22196	408	1+
461.32025	98	
462.21643	88	
462.29504	82	
466.22710	106	
466.74343	118	
467.55661	96	
470.19935	94	
473.19004	76	
473.23316	64	
477.28062	60	
478.16593	118	
484.20814	94	
490.21414	66	
494.29779	58	
498.28670	90	
501.22422	74	
503.25311	58	
511.29616	116	
518.25628	174	1+
525.27551	86	
529.22782	56	
544.25505	76	
553.31337	72	
555.27296	62	
556.31808	86	
557.19327	96	
559.28144	66	
571.47841	72	
573.27446	82	
574.27517	82	
589.29692	64	
590.26099	110	
601.29959	140	
615.24892	84	
617.25752	72	
618.29607	78	
632.29373	144	
632.35428	70	
633.26442	58	
634.33019	70	
641.55199	100	
672.36553	64	
683.42553	72	
698.28609	88	
704.28144	92	
709.36579	92	
719.35917	54	
737.36076	74	
814.37621	62	
815.37085	76	
815.46873	56	
947.70735	266	1+
END IONS

###FS:    #m/z: 474.74611 #charge 2+
###MS: 1277
###MSMS: 1278
BEGIN IONS
TITLE=Cmpd 40, +MS2(474.7461), 26.0eV, 11.1min #1278
RTINSECONDS=664.112
SCANS=1277-1278
PEPMASS=474.74611	191398
CHARGE=2+
201.14290	122	
209.04529	82	
209.10126	134	
210.04371	112	
210.12702	54	
211.15024	72	
212.16210	106	
213.59435	70	
214.12094	118	
215.13048	160	
215.16925	70	
216.11165	116	
216.14254	156	
219.13572	82	
221.10911	278	1+
223.00244	56	
225.06143	104	
226.09184	178	
226.12263	98	
229.16630	106	
231.14136	134	
232.13848	162	
240.13056	96	
240.16322	68	
241.10505	70	
241.13760	90	
242.10344	64	
244.09352	142	
250.15854	102	
252.16442	112	
254.17538	48	
258.14917	128	
260.14446	282	
261.15798	146	
262.13999	100	
270.13867	62	
276.96534	90	
281.12864	118	
282.14205	168	
287.16115	134	
293.16516	54	
295.10988	72	
297.16157	74	
299.07018	52	
303.18009	84	
306.04109	92	
306.15134	68	
309.15494	280	
310.25763	64	
311.18056	74	
312.14500	112	
313.17283	226	
314.15879	390	1+
331.17796	510	1+
337.15092	72	
344.15493	58	
344.88009	74	
345.14865	68	
352.15481	74	
355.12200	70	
355.16138	58	
356.11389	46	
357.10972	78	
357.20516	122	
359.28847	60	
360.22763	84	
368.88255	68	
370.88955	108	
372.15776	88	
373.16048	90	
373.37938	68	
374.11594	196	
378.13997	90	
387.18566	412	1+
388.91770	50	
389.28664	70	
390.20281	88	
392.20471	68	
397.16505	104	
399.19087	62	
403.15777	64	
404.20242	96	
409.16976	108	
409.75464	66	
411.18117	94	
414.86311	70	
417.20946	94	
420.19801	102	
423.16337	68	
426.20933	66	
428.84390	90	
432.88725	50	
439.18256	64	
442.22583	72	
443.27706	62	
446.86170	56	
456.79632	76	
456.85808	56	
457.21257	90	
458.29032	76	
459.33103	70	
460.21980	316	1+
460.27389	136	
460.34383	96	
461.13464	84	
462.22298	82	
464.21293	54	
468.18217	76	
470.21371	64	
471.28448	78	
473.18189	68	
476.87413	60	
484.24207	60	
487.14746	56	
501.21045	72	
502.21400	306	1+
512.23472	64	
514.26964	88	
518.23075	60	
520.23709	96	
525.43025	54	
528.26322	122	
546.23136	72	
554.25079	122	
555.27760	54	
556.30115	56	
557.27765	52	
570.29738	60	
571.26993	100	
571.31183	82	
572.25511	66	
583.23894	58	
588.32110	110	
590.39592	48	
597.34371	50	
601.31678	94	
603.30164	78	
614.29175	76	
618.34201	46	
620.32023	56	
632.27419	82	
632.35988	62	
633.29922	48	
657.30037	68	
693.36396	88	
700.34992	150	
703.30766	78	
704.43612	76	
705.29490	84	
737.38401	78	
749.35163	44	
749.41211	70	
749.56960	56	
802.36992	54	
901.47031	106	
953.62573	68	
END IONS

###FS:    #m/z: 474.74660 #charge 2+
###MS: 1279
###MSMS: 1280
BEGIN IONS
TITLE=Cmpd 41, +MS2(474.7466), 26.0eV, 11.1min #1280
RTINSECONDS=664.709
SCANS=1279-1280
PEPMASS=474.74660	191890
CHARGE=2+
200.13575	92	
209.05961	126	
209.10179	84	
210.09071	86	
210.12490	122	
210.17356	118	
211.14166	98	
215.11227	366	
215.17330	98	
216.09708	128	
216.13923	98	
222.12463	88	
222.21887	118	
223.11425	78	
225.04278	130	
226.09880	50	
227.07118	212	
228.09012	72	
230.05048	54	
231.10603	176	
232.13905	272	
240.09506	114	
240.14142	260	1+
241.08084	86	
241.11661	102	
244.10671	94	
245.10012	104	
246.08035	74	
256.23498	72	
258.09640	50	
259.09290	86	
259.12204	116	
260.14984	102	
262.10610	108	
266.12216	54	
269.12943	70	
270.94066	78	
272.11890	58	
278.18255	60	
280.12603	278	
286.13466	54	
287.16945	58	
292.13508	104	
299.05485	158	
303.18488	190	
303.21790	102	
305.17438	66	
308.98789	52	
309.12966	82	
309.19616	82	
310.14816	116	
311.18090	82	
313.15384	92	
314.17765	108	
315.17233	80	
315.28398	62	
323.95385	122	
324.14736	82	
331.17921	466	
331.25012	144	
332.18064	306	
338.20183	56	
341.17385	72	
341.23763	68	
343.15637	86	
343.20721	142	
348.22899	60	
350.92308	100	
353.12190	64	
354.19870	68	
354.89985	74	
355.12393	68	
356.10184	72	
356.27312	56	
357.11512	88	
358.19171	70	
360.22835	92	
362.81430	96	
369.11884	56	
369.19944	64	
370.88348	76	
371.17603	54	
372.16942	70	
373.13650	140	
374.12039	102	
374.68028	150	
384.22453	78	
387.17987	256	
401.16373	74	
414.87392	78	
415.10931	72	
415.19109	86	
417.16758	54	
420.19793	74	
421.17175	66	
422.20110	84	
426.84375	64	
428.19678	80	
432.88207	66	
439.18376	60	
439.25424	78	
442.22285	132	
444.23202	102	
446.21069	76	
446.36503	106	
451.68112	62	
454.18866	82	
454.24007	70	
456.43579	82	
458.22860	84	
459.35281	94	
460.22024	60	
461.22253	220	1+
474.83103	86	
477.28106	80	
482.21234	80	
484.19027	74	
485.29617	74	
490.31133	56	
500.26511	70	
503.20020	54	
541.24515	82	
555.24571	52	
556.23092	94	
570.31046	72	
571.26313	152	
571.34524	142	
571.40580	132	
572.30761	114	
579.21350	54	
585.32627	112	
589.31767	100	
589.38611	108	
600.30859	144	
601.27851	62	
601.46640	66	
606.29925	74	
618.32678	136	
619.30438	158	
626.23452	72	
633.25143	52	
650.28129	158	
658.28827	54	
660.28579	70	
682.33662	72	
685.30888	60	
700.34929	82	
704.29415	180	1+
719.48022	88	
732.32922	66	
738.43571	88	
749.41584	72	
821.39591	74	
END IONS

###FS:    #m/z: 474.74650 #charge 1+
###MS: 1281
###MSMS: 1282
BEGIN IONS
TITLE=Cmpd 42, +MS2(474.7465), 26.0eV, 11.1min #1282
RTINSECONDS=665.312
SCANS=1281-1282
PEPMASS=474.74650	191144
CHARGE=1+
207.02930	122	
207.12435	88	
209.05729	78	
213.12734	90	
214.14367	106	
215.10200	72	
215.14321	324	
215.20541	146	
219.15309	110	
222.13373	188	
226.09523	158	
226.16590	106	
227.06756	92	
231.09520	194	
232.13014	538	
232.20508	86	
233.10799	52	
235.14030	112	
235.66360	48	
236.12835	40	
239.09294	80	
239.14581	234	1+
241.07635	160	
242.22253	102	
243.13439	76	
244.10447	98	
244.15178	120	
245.09027	64	
252.13222	62	
255.24752	100	
256.19954	62	
257.14262	148	
258.14579	92	
259.09419	238	
260.14294	142	
260.17425	158	
260.22542	110	
260.39463	44	
261.14412	200	
263.09640	82	
265.14067	78	
269.12447	120	
270.12372	114	
271.10962	150	
275.17282	76	
277.14544	84	
280.13739	218	
285.14001	32	
286.15207	112	
296.13821	136	
297.14856	88	
297.19027	128	
299.05721	174	
302.02115	68	
303.18458	98	
303.23005	58	
309.15394	108	
309.18228	184	
309.26942	100	
309.91524	98	
311.17458	68	
312.18583	116	
313.16072	302	
313.23016	64	
314.15036	172	
315.17104	96	
320.90976	72	
323.17074	56	
324.17117	70	
325.17547	106	
326.14203	128	
327.13149	92	
327.23873	64	
330.84658	40	
331.18421	1060	1+
331.30678	62	
332.24525	68	
334.11975	70	
334.15723	42	
338.18777	116	
341.16492	62	
342.17414	54	
343.15520	58	
344.14932	92	
344.19709	90	
348.20774	134	
348.24959	116	
351.16913	92	
353.12715	118	
355.12965	86	
356.12594	226	
357.16565	46	
357.91901	88	
358.93410	66	
360.19926	120	
361.19199	54	
363.85107	60	
366.15356	88	
369.18411	148	
373.13021	92	
374.12789	100	
378.91027	82	
381.17374	170	
384.21995	56	
384.25500	48	
386.17747	76	
387.18522	416	1+
387.23727	94	
389.22818	92	
394.18818	80	
397.83609	68	
399.17796	96	
399.91268	58	
400.16830	60	
404.21500	112	
407.21928	94	
410.86299	46	
412.21046	110	
415.19010	102	
417.16615	78	
420.88132	46	
420.95600	94	
421.20967	62	
423.24945	38	
426.33463	144	
427.17571	104	
427.22000	80	
429.83915	112	
430.91178	70	
438.20427	80	
442.25372	90	
443.20836	50	
446.86445	80	
446.97588	66	
448.17561	66	
452.22313	52	
452.82002	108	
453.79542	30	
454.18379	50	
454.24772	46	
456.21191	42	
457.21207	100	
457.33576	72	
458.97560	36	
459.28030	70	
460.22005	62	
460.27312	154	
461.21199	82	
462.26254	62	
469.02192	94	
470.21239	44	
473.29853	84	
476.16431	94	
END IONS

###FS:    #m/z: 474.74659 #charge 2+
###MS: 1283
###MSMS: 1284
BEGIN IONS
TITLE=Cmpd 43, +MS2(474.7466), 26.0eV, 11.1min #1284
RTINSECONDS=665.915
SCANS=1283-1284
PEPMASS=474.74659	201566
CHARGE=2+
198.06828	62	
205.14504	134	
212.13418	84	
213.11598	60	
214.11964	104	
215.12870	226	
215.17804	220	
216.17713	88	
217.08954	112	
222.12826	76	
223.12531	76	
225.04727	86	
226.19800	86	
227.06315	110	
230.16456	52	
231.14623	102	
232.13118	354	
234.12590	126	
240.15128	144	
241.08227	158	
242.13804	78	
243.08210	62	
243.14696	86	
244.09514	108	
245.08772	206	
246.07270	100	
252.17688	64	
253.16649	174	
255.21408	62	
257.10867	80	
258.15066	80	
259.09769	100	
260.09878	118	
260.14386	146	
261.15951	142	
263.13873	84	
264.13991	114	
270.13595	122	
270.95067	90	
280.13550	80	
283.22403	82	
288.19106	128	
292.08505	72	
295.10979	68	
308.11743	68	
309.15508	66	
310.10505	70	
310.16519	140	
310.92461	62	
312.89506	60	
313.17788	108	
314.15339	294	1+
323.17980	100	
326.14183	74	
327.10922	92	
331.17916	398	1+
331.27509	100	
333.20221	78	
338.11566	96	
339.17913	60	
341.19428	108	
344.15450	86	
348.20754	112	
348.24822	80	
356.10671	362	
362.89978	92	
365.19039	58	
367.84015	106	
369.11878	98	
369.16947	82	
370.87763	90	
371.17413	78	
373.14722	98	
385.25963	78	
387.20103	98	
389.18246	88	
389.89854	66	
391.23236	90	
393.69802	104	
396.41096	160	
397.24875	100	
408.21923	66	
415.22812	78	
415.28209	90	
416.86492	70	
418.18026	70	
420.20870	74	
424.22865	68	
427.17564	88	
428.96927	84	
430.24845	94	
432.86558	162	
433.30281	90	
439.19432	68	
440.23398	68	
441.25022	66	
442.20359	146	
442.25052	100	
443.73950	74	
453.81019	72	
455.16979	80	
455.83174	72	
459.29142	84	
460.22270	384	1+
460.28449	92	
466.19338	68	
470.25062	80	
472.22987	98	
474.17240	64	
474.92697	84	
485.31210	76	
489.33464	62	
490.25913	62	
493.28880	82	
502.20566	88	
505.23967	88	
512.27863	74	
514.32265	70	
519.24169	76	
521.29107	74	
522.30422	66	
528.29842	100	
535.26515	68	
544.24970	68	
553.27959	60	
555.25865	64	
555.30212	78	
557.22784	52	
560.80569	92	
567.29833	82	
570.33441	86	
571.32917	82	
572.30635	78	
573.27548	102	
589.30882	172	
591.26208	70	
599.40208	78	
600.30717	154	
601.30664	132	
614.25197	124	
617.29616	60	
618.31440	72	
633.25733	58	
645.22851	66	
678.75418	64	
689.37270	66	
700.35681	62	
704.30851	168	
709.36380	72	
714.26282	60	
738.38022	92	
749.34045	102	1+
820.39567	78	
833.40569	62	
END IONS

###FS:    #m/z: 474.74630 #charge 2+
###MS: 1285
###MSMS: 1286
BEGIN IONS
TITLE=Cmpd 44, +MS2(474.7463), 26.0eV, 11.1min #1286
RTINSECONDS=666.501
SCANS=1285-1286
PEPMASS=474.74630	207110
CHARGE=2+
207.03262	120	
207.05939	72	
213.08497	110	
215.07191	84	
215.13444	444	
215.23999	98	
215.28204	90	
216.09676	76	
222.28886	110	
225.07728	102	
226.08627	184	
226.62576	84	
227.07953	86	
228.06948	94	
231.10666	88	
232.13118	508	
235.12821	76	
238.17031	136	
239.10256	80	
240.13551	346	1+
244.10001	118	
245.08365	60	
253.17914	94	
255.18370	58	
255.22708	74	
258.15406	78	
258.40366	48	
259.12923	74	
260.09237	236	
260.14012	178	
262.13597	72	
265.17651	80	
275.16828	98	
276.18759	108	
281.13300	120	
283.17589	106	
286.19246	80	
287.19777	72	
293.11931	104	
295.11988	74	
297.15584	72	
299.07431	54	
309.15498	64	
310.11082	50	
313.18337	72	
313.24032	60	
314.15000	162	
314.20361	74	
315.17607	108	
316.18002	90	
323.23715	78	
327.16882	300	1+
330.20392	102	
331.18262	484	
331.22566	88	
331.30877	94	
332.23493	62	
341.17915	58	
343.16198	64	
343.19530	54	
344.14515	64	
345.69108	98	
348.19374	74	
349.20454	70	
351.19084	136	
355.12157	154	
356.12556	122	
357.12893	72	
357.23694	94	
357.88005	64	
361.18546	82	
362.15623	62	
368.05686	48	
368.33758	110	
371.16891	148	
373.14232	146	
374.12597	88	
383.69037	106	
389.17990	72	
390.15225	76	
392.65083	60	
397.20007	68	
400.88815	84	
405.22217	60	
415.17806	56	
416.34201	100	
417.22413	60	
417.37581	96	
418.48643	134	
425.21181	84	
429.83835	76	
439.21134	80	
440.21855	90	
442.20971	74	
445.20719	72	
446.89440	92	
448.17617	52	
449.21038	82	
451.88161	102	
454.24462	70	
458.30543	50	
458.86392	72	
459.28095	46	
460.22557	404	1+
466.75589	54	
467.17076	80	
469.17708	70	
472.20895	88	
473.18373	96	
475.32070	66	
475.61504	54	
502.21837	74	
503.21415	230	
512.19866	88	
518.23206	54	
518.44594	86	
519.23013	52	
528.32551	72	
535.26346	118	
539.26304	80	
543.29045	48	
552.20099	72	
554.28678	100	
557.31559	58	
570.30601	134	
571.23939	68	
589.26629	96	
590.28166	82	
590.33847	70	
600.25462	68	
600.32025	74	
601.31759	60	
601.37516	60	
616.26596	62	
617.50482	60	
619.32752	50	
634.25253	68	
650.30923	90	
656.34392	50	
667.30706	74	
674.30729	50	
699.66244	94	
701.35667	48	
703.34987	50	
704.30419	62	
709.43555	84	
717.34622	68	
721.35304	86	
737.35881	70	
804.37741	64	
816.35172	152	1+
820.36624	92	
831.41322	48	
832.40724	54	
END IONS

###FS:    #m/z: 474.74632 #charge 2+
###MS: 1287
###MSMS: 1288
BEGIN IONS
TITLE=Cmpd 45, +MS2(474.7463), 26.0eV, 11.1min #1288
RTINSECONDS=667.114
SCANS=1287-1288
PEPMASS=474.74632	201630
CHARGE=2+
205.10284	82	
209.20073	102	
211.16405	106	
212.13832	82	
212.19300	88	
213.12197	152	
214.13658	84	
215.07108	84	
215.10977	224	
215.14227	778	1+
220.11029	84	
221.10074	78	
225.11344	104	
226.12037	98	
227.07255	90	
232.12951	1064	1+
232.23410	80	
240.13563	240	
241.08283	80	
241.16141	100	
242.13658	104	
244.08987	90	
245.08004	84	
247.18851	132	
249.10073	78	
251.07331	128	
255.18068	88	
255.21713	88	
256.08263	110	
258.14858	174	
260.14565	422	
261.10225	86	
261.14510	238	
262.13533	112	
264.13116	178	
270.12879	298	
271.20908	104	
277.93312	102	
280.13253	328	1+
283.19315	100	
285.73949	150	
286.14181	262	1+
293.13739	120	
299.54731	76	
304.17816	84	
309.15284	654	1+
310.91507	82	
311.21328	110	
313.17216	210	
313.24912	118	
314.15769	396	1+
315.38658	86	
323.17101	96	
324.14290	122	
324.88245	86	
330.19889	84	
331.18507	972	1+
333.18952	106	
337.11116	116	
337.15071	112	
337.67653	130	
338.17248	76	
339.19331	78	
343.23825	86	
344.15501	114	
346.24227	80	
346.68271	86	
348.23295	172	
348.32738	110	
352.20826	80	
353.17599	104	
355.12695	208	
355.16407	86	
356.11072	312	
360.22959	122	
361.16994	178	
362.16947	110	
369.18446	78	
370.87169	94	
371.18034	194	
373.13309	250	
373.18401	118	
376.20218	92	
382.13729	100	
383.18163	88	
385.87499	148	
386.14749	146	
387.20321	132	
389.18976	190	
395.97176	80	
396.96167	92	
399.21752	82	
403.15885	144	
409.13562	94	
411.88961	114	
412.90589	146	
414.86676	104	
417.17733	82	
425.21630	228	1+
427.24482	82	
432.24337	124	
432.87649	80	
437.82380	106	
442.24025	154	
443.27537	94	
444.22116	130	
446.85000	84	
448.24423	90	
452.23827	132	
454.18596	104	
456.20035	124	
458.26264	134	
459.31207	102	
459.41458	108	
460.22000	262	
461.26411	84	
462.32497	98	
464.94692	76	
465.74565	114	
466.38659	82	
466.78419	100	
471.27839	86	
473.19825	110	
476.27321	100	
480.26866	82	
483.27289	100	
484.20339	104	
485.22050	84	
494.19379	88	
502.20468	140	
511.23509	202	1+
518.22048	290	1+
519.27277	84	
522.22126	90	
556.29450	80	
569.23932	82	
570.29952	94	
571.22022	98	
571.28832	98	
572.30576	94	
580.26687	104	
581.28332	118	
583.29381	176	
589.27686	358	1+
594.30520	96	
600.30266	254	1+
606.32647	98	
615.32168	88	
619.34613	90	
632.29882	90	
632.35359	82	
640.33093	92	
668.30546	92	
669.27024	86	
681.33373	108	
692.32637	84	
700.37950	96	
739.36571	86	
749.36500	118	
750.49444	86	
781.47218	78	
821.39744	84	
832.40487	156	1+
END IONS

###FS:    #m/z: 474.74679 #charge 2+
###MS: 1289
###MSMS: 1290
BEGIN IONS
TITLE=Cmpd 46, +MS2(474.7468), 26.0eV, 11.1min #1290
RTINSECONDS=667.741
SCANS=1289-1290
PEPMASS=474.74679	205090
CHARGE=2+
203.10706	76	
207.05546	84	
211.23771	72	
213.11956	88	
214.11321	112	
214.17423	90	
215.10402	358	
215.14164	608	1+
215.19925	120	
216.13043	104	
217.24824	102	
221.09322	104	
225.05507	128	
227.07187	88	
228.07473	84	
231.09245	188	1+
232.13616	338	
240.14145	216	
241.07775	76	
241.10302	96	
241.14052	130	
242.09620	78	
244.09439	384	
246.08529	178	
248.12344	94	
249.10360	142	
252.89058	132	
253.17962	108	
254.18109	324	1+
257.12941	72	
258.15017	208	
259.09377	204	
260.14289	466	
264.19385	72	
270.62916	102	
279.07966	132	
280.12397	252	
283.17989	222	1+
286.17476	78	
293.14616	74	
293.19523	178	
298.14317	172	
301.18188	68	
303.19392	116	
309.15484	370	
311.17399	78	
312.18589	94	
313.11916	74	
313.16811	386	1+
314.21389	96	
315.14098	80	
316.15224	84	
325.18004	84	
327.11544	78	
327.16457	140	
328.12653	96	
328.96589	76	
331.18222	922	1+
331.25940	78	
332.97320	82	
334.18137	100	
334.90724	90	
336.85562	122	
338.09642	90	
338.13922	92	
341.21383	68	
343.05910	96	
343.16177	78	
347.94397	94	
348.21115	118	
354.66712	176	
355.07496	94	
355.13051	120	
357.11013	82	
357.15087	104	
359.11414	126	
360.22787	82	
368.13688	76	
368.17752	70	
369.19067	246	
370.15516	106	
370.87703	72	
371.18626	84	
372.15803	82	
373.13461	138	
373.23286	80	
377.95499	88	
381.17795	94	
386.09054	96	
387.20136	174	
389.19109	116	
394.20729	152	
395.15322	110	
398.89321	80	
399.18350	96	
400.87336	68	
401.15784	88	
411.17019	94	
411.81515	72	
411.93111	86	
414.85772	94	
415.19020	86	
421.16061	108	
421.20294	84	
423.14253	78	
425.22817	72	
426.19311	116	
426.23197	160	
428.26784	80	
428.84200	108	
432.22143	110	
432.88241	82	
435.19691	70	
438.19251	100	
442.20979	74	
444.20385	72	
445.20802	104	
446.86453	82	
447.19216	70	
450.90367	94	
452.81435	74	
456.79488	86	
459.27835	134	
460.22911	194	
468.27867	108	
469.85725	82	
471.26053	102	
473.18781	88	
473.25097	84	
475.24865	100	
479.17078	70	
484.20978	210	
487.21071	80	
501.17050	90	
501.23524	88	
502.22270	68	
502.33339	78	
518.23057	256	1+
556.29938	76	
588.34721	124	
589.26163	136	
600.31185	370	1+
620.29410	68	
633.29244	90	
640.31091	106	
668.31358	86	
683.55191	82	
686.28042	118	
700.34051	86	
703.30574	126	
703.34669	188	1+
703.40273	96	
709.37973	82	
710.40140	80	
732.31679	134	
732.37092	74	
738.36637	92	
749.34925	234	1+
775.39587	74	
821.38167	96	
END IONS

###FS:    #m/z: 474.74636 #charge 2+
###MS: 1291
###MSMS: 1292
BEGIN IONS
TITLE=Cmpd 47, +MS2(474.7464), 26.0eV, 11.1min #1292
RTINSECONDS=668.353
SCANS=1291-1292
PEPMASS=474.74636	215746
CHARGE=2+
199.11986	94	
213.08027	108	
213.12732	92	
215.14175	1002	1+
215.20551	66	
218.10096	88	
224.14207	88	
225.04716	74	
227.06430	194	
227.09589	104	
227.12619	134	
228.12499	82	
230.46417	74	
231.09502	102	
232.13703	480	1+
234.96568	94	
240.13556	72	
241.09750	176	
241.17055	68	
243.10976	70	
244.09168	162	
245.08654	64	
255.18419	98	
256.17549	80	
258.15888	108	
259.09323	286	
259.20233	112	
260.14043	722	1+
261.23900	90	
265.16750	70	
268.14335	120	
269.13299	124	
270.13783	114	
278.13350	110	
280.12878	634	1+
282.18136	128	
283.03267	82	
286.13527	136	
292.20281	108	
296.14482	104	
297.15346	154	
298.14556	130	
300.16977	104	
304.19160	74	
309.15057	274	
310.20215	120	
312.14866	70	
312.19106	94	
312.94314	126	
313.17058	126	
313.48722	102	
314.15710	164	
315.17138	154	
315.21903	94	
324.15405	136	
326.13538	72	
326.16766	72	
327.16353	106	
331.17914	668	1+
333.17857	80	
334.22108	112	
341.20796	78	
343.16169	64	
343.22361	102	
348.22876	110	
352.23433	96	
355.12327	168	
356.10280	104	
357.12051	174	
358.88965	88	
361.17580	138	
370.15668	148	
371.18083	366	1+
372.11275	84	
373.15542	88	
374.11815	112	
383.19739	94	
384.23024	74	
387.20714	158	
388.19249	60	
389.21494	86	
390.19107	96	
391.23653	90	
392.19616	60	
392.81645	96	
393.17542	68	
397.16599	102	
399.19183	80	
408.27930	76	
415.20157	70	
420.18020	80	
420.22914	64	
427.18305	144	
433.24241	90	
438.20478	80	
442.23089	146	
443.27129	68	
445.21944	110	
446.83585	68	
447.85495	118	
447.99465	80	
452.74603	110	
452.85136	120	
452.89671	74	
453.84804	60	
458.80185	82	
459.28304	148	
460.22482	188	
460.32619	78	
466.28384	82	
467.27257	94	
470.20882	92	
470.24872	108	
470.86139	72	
474.18279	78	
477.20128	68	
478.23886	62	
484.20892	102	
485.17930	82	
486.23761	74	
488.20987	66	
490.21017	98	
494.52694	84	
501.22750	82	
502.22906	92	
518.27452	94	
518.40024	100	
530.40288	96	
531.23182	84	
557.27732	66	
570.33470	86	
571.29559	84	
572.31440	316	1+
573.26171	90	
588.30476	96	
589.26993	114	
600.31130	116	
601.30422	134	
602.41427	96	
616.27939	70	
618.30933	60	
619.28555	78	
632.28801	64	
633.24502	60	
637.34840	80	
640.30914	76	
650.44897	66	
671.37407	156	
685.29608	98	
699.34985	62	
700.32926	60	
701.31558	96	
703.31924	84	
709.41438	84	
714.32656	64	
717.35394	158	1+
737.38363	108	
750.35199	96	
END IONS

###FS:    #m/z: 474.74675 #charge 2+
###MS: 1293
###MSMS: 1294
BEGIN IONS
TITLE=Cmpd 48, +MS2(474.7467), 26.0eV, 11.2min #1294
RTINSECONDS=668.974
SCANS=1293-1294
PEPMASS=474.74675	212092
CHARGE=2+
166.86142	98	
199.10878	78	
206.13920	144	
212.15082	162	
213.08792	108	
214.14128	426	1+
215.14388	308	1+
216.09961	112	
219.14052	114	
220.21889	88	
222.13377	78	
223.11041	128	
224.11730	106	
225.11834	140	
226.10393	76	
226.15084	102	
227.06737	98	
230.14606	72	
231.10270	310	
232.12709	526	1+
232.15797	146	
233.06686	72	
235.13552	100	
240.10127	250	1+
240.13749	246	
241.13860	266	1+
244.09408	200	
253.16675	110	
255.19325	92	
256.17970	94	
258.14760	180	
259.09385	342	
260.14857	364	
260.20098	152	
261.13082	122	
261.18387	174	
263.15277	102	
264.14131	82	
264.17228	74	
268.12531	88	
269.14101	112	
271.12469	156	
275.18943	124	
277.13618	86	
286.13848	180	
295.10646	216	
296.15859	254	1+
303.10846	88	
303.22200	86	
307.13432	74	
309.15523	462	1+
310.13251	76	
313.17058	256	
314.15778	190	
316.01513	100	
321.69397	94	
323.17946	84	
327.16465	146	
330.22788	172	
331.18273	808	1+
333.24707	104	
341.86851	82	
343.16457	102	
346.13529	74	
348.21005	88	
350.18619	102	
352.18929	72	
354.13447	80	
355.13094	132	
356.04342	118	
356.11069	96	
356.19447	86	
356.28196	102	
357.12919	72	
357.22976	102	
359.19252	96	
360.22406	76	
361.17626	142	
368.26200	82	
368.96245	92	
370.17386	330	1+
370.88723	88	
373.13358	152	
374.12037	150	
378.93734	90	
386.19246	76	
387.16177	74	
387.20526	112	
389.18274	396	1+
391.19072	72	
394.20273	80	
397.20216	88	
397.25337	70	
398.17336	96	
400.19437	84	
401.11545	116	
401.84179	72	
409.17585	98	
410.82551	88	
413.16364	110	
415.22812	88	
416.17621	112	
416.28193	246	1+
420.19119	102	
422.04128	144	
427.87563	78	
428.83901	104	
429.24092	86	
432.23205	116	
432.89809	74	
439.18208	244	
442.20723	180	
446.84264	120	
456.20692	86	
458.22924	94	
459.27391	132	
460.22127	180	
466.19494	102	
467.20180	120	
470.83847	104	
484.20031	202	
485.20793	76	
487.21891	74	
490.21256	80	
492.80923	92	
497.23835	100	
502.10496	92	
503.23622	86	
508.26477	120	
512.04080	86	
512.26503	108	
515.28415	94	
518.23401	226	1+
519.45214	84	
524.26410	102	
528.29993	78	
556.30053	100	
557.31717	82	
558.23454	92	
558.33902	100	
561.26004	74	
568.32898	74	
570.31128	298	1+
571.30922	192	1+
572.48879	114	
583.27365	242	1+
589.28439	248	1+
589.35646	90	
600.32087	134	
614.32349	94	
618.31032	104	
618.37355	78	
619.31872	74	
632.32027	86	
651.27955	86	
668.36664	84	
669.33089	152	
685.35456	78	
687.28439	116	
700.34238	104	
703.32692	72	
719.35071	90	
737.49725	84	
758.42510	76	
765.43387	92	
796.73931	84	
END IONS

###FS:    #m/z: 474.74657 #charge 2+
###MS: 1295
###MSMS: 1296
BEGIN IONS
TITLE=Cmpd 49, +MS2(474.7466), 26.0eV, 11.2min #1296
RTINSECONDS=669.601
SCANS=1295-1296
PEPMASS=474.74657	224478
CHARGE=2+
211.12280	104	
211.21858	102	
213.14227	124	
214.11818	134	
215.11049	370	
215.13774	580	
222.12852	76	
223.11674	78	
226.11548	90	
227.06280	172	
228.19006	96	
231.10286	132	
232.13289	482	1+
240.12417	148	
240.16262	82	
241.08377	136	
244.10657	242	1+
248.13900	110	
249.11357	134	
251.07712	88	
251.14409	72	
252.15239	80	
253.14193	72	
255.18197	480	
258.14622	116	
259.09405	454	1+
259.15549	102	
259.19429	108	
260.14322	766	1+
266.14785	76	
267.15418	106	
268.13015	104	
269.13783	72	
280.12464	236	1+
281.05270	96	
286.13427	78	
286.16435	78	
294.14912	90	
295.10450	74	
296.14303	82	
297.17890	68	
303.20338	76	
309.14443	132	
310.16217	192	
313.16831	172	
314.15456	224	1+
314.19425	136	
318.86096	66	
324.30057	100	
326.14207	134	
330.12255	70	
330.18664	82	
331.18110	744	1+
334.21465	84	
334.33969	70	
335.21430	68	
336.67704	110	
337.14892	102	
342.16970	84	
350.19570	76	
351.17420	70	
355.12671	160	
356.13306	102	
356.33167	68	
356.94199	102	
359.19631	74	
360.92887	84	
367.18105	148	
368.90456	124	
372.17425	82	
373.13726	162	
373.19202	104	
374.12598	312	
377.25158	78	
378.90279	70	
383.19109	88	
384.10789	98	
386.35461	90	
387.18514	120	
389.19261	114	
391.18841	66	
393.87881	96	
398.84529	80	
402.25314	88	
403.15589	80	
410.78115	96	
410.82534	74	
411.12168	110	
412.18318	82	
412.23680	68	
412.84382	106	
415.17655	110	
417.22452	92	
420.18648	98	
421.16586	102	
427.33246	82	
428.85264	68	
431.86796	74	
432.21568	162	
432.90384	86	
433.23302	90	
440.89003	110	
442.20428	158	
443.23672	114	
448.18327	68	
450.84957	70	
459.27118	88	
460.24963	102	
470.20904	126	
474.24098	74	
478.95404	74	
486.21025	80	
487.16045	70	
490.21960	84	
493.29190	262	
493.89000	98	
501.23420	96	
502.21583	96	
502.51011	78	
507.26801	96	
511.27075	70	
514.23859	72	
518.22112	144	
519.26132	74	
523.31889	68	
543.28321	98	
549.31705	74	
553.29567	104	1+
555.28487	100	
570.35073	120	
570.53991	98	
571.26428	112	
572.31336	104	
575.23790	88	
582.29247	84	
589.27030	188	1+
589.31841	112	
600.31052	164	1+
602.33494	84	
616.31124	66	
633.25203	70	
644.33612	66	
656.33071	70	
672.37157	66	
673.35197	86	
693.35464	82	
697.30158	70	
700.35625	86	
705.28545	98	
715.31425	84	
717.36169	108	
719.40631	80	
722.30518	96	
732.34939	88	
737.36410	114	
749.40446	90	
796.49566	94	
814.38056	98	
820.40092	90	
820.44924	120	
END IONS

###FS:    #m/z: 474.74732 #charge 1+
###MS: 1297
###MSMS: 1298
BEGIN IONS
TITLE=Cmpd 50, +MS2(474.7473), 26.0eV, 11.2min #1298
RTINSECONDS=670.2
SCANS=1297-1298
PEPMASS=474.74732	223704
CHARGE=1+
145.14540	18	
148.22390	18	
160.59471	18	
171.41998	18	
172.59782	18	
174.38254	18	
186.50812	18	
200.08741	20	
200.14837	94	
200.21372	24	
200.39903	32	
203.10662	38	
209.77032	20	
211.52731	18	
214.11265	124	
215.08512	90	
215.13953	434	
215.43313	18	
216.12344	216	
217.11243	36	
217.14492	74	
221.08999	84	
221.33542	18	
227.07152	94	
227.11094	68	
231.64197	58	
231.96135	18	
232.13835	138	
235.12427	82	
236.12535	36	
240.10604	130	
240.13573	118	
241.09236	214	
242.13631	86	
244.11813	102	
244.89091	18	
250.75688	18	
251.13552	112	
252.12257	82	
255.19188	72	
257.14705	24	
259.11299	112	
260.14007	390	1+
264.15088	78	
264.85103	32	
271.46015	18	
277.41122	18	
280.13097	64	
284.02839	18	
284.48884	18	
286.14282	36	
287.18571	98	
288.70770	18	
293.10949	84	
293.58271	18	
295.25439	18	
296.14055	90	
297.14338	36	
298.14903	74	
300.80323	18	
300.84159	30	
303.18916	202	
309.15408	108	
310.15183	94	
313.16578	296	
313.50488	20	
314.18385	140	
316.22615	42	
317.90950	18	
318.92166	18	
319.10927	18	
320.09985	110	
323.16537	84	
326.17630	66	
327.13179	70	
329.01738	18	
329.22650	66	
331.18258	396	1+
335.47924	20	
342.16028	64	
343.79829	18	
348.21299	56	
354.09451	18	
355.11747	88	
362.12428	84	
362.52486	24	
365.15042	92	
368.93295	94	
370.15534	88	
371.17020	108	
373.13559	154	
374.11205	82	
374.17096	90	
374.46145	18	
375.13769	74	
376.13091	122	
380.83572	62	
382.18358	88	
385.24415	82	
387.19053	140	
387.74884	18	
388.88597	62	
389.17493	180	
389.21904	168	
389.26375	56	
389.87184	18	
390.52544	18	
394.84433	50	
397.18550	94	
400.04840	18	
401.29418	18	
403.16855	106	
404.18157	70	
404.29766	94	
405.20662	78	
407.76421	18	
408.20522	44	
413.92347	66	
414.63349	18	
414.86434	96	
417.19302	142	
419.17541	100	
421.17288	84	
423.22007	152	
428.22893	26	
428.84378	64	
434.26574	18	
437.49038	56	
438.20390	68	
441.19494	54	
442.22484	76	
442.86120	18	
444.20586	50	
447.85971	86	
449.33942	18	
454.19109	82	
457.23966	118	
459.27874	52	
460.22057	204	
460.27250	88	
461.22957	90	
465.39513	18	
465.74077	18	
466.18915	32	
470.28030	102	
470.90568	44	
472.23051	36	
472.96026	18	
475.08141	18	
475.31669	34	
477.23502	80	
479.62546	18	
END IONS

###FS:    #m/z: 474.74700 #charge 2+
###MS: 1299
###MSMS: 1300
BEGIN IONS
TITLE=Cmpd 51, +MS2(474.7470), 26.0eV, 11.2min #1300
RTINSECONDS=670.786
SCANS=1299-1300
PEPMASS=474.74700	230410
CHARGE=2+
207.04161	72	
212.13494	82	
213.08928	72	
215.13878	394	
216.12034	94	
216.16688	102	
217.30706	110	
220.11400	90	
221.12101	106	
225.05866	68	
226.12017	104	
227.08215	114	
228.07387	142	
232.13151	956	1+
232.20626	74	
235.14364	90	
238.17420	116	
240.07407	120	
240.13695	162	
241.07626	80	
242.14447	74	
244.09181	292	
244.12635	66	
245.08172	130	
249.14130	120	
252.12671	74	
253.17643	48	
256.17568	128	
258.11551	84	
259.14783	70	
260.14709	250	
260.19977	68	
274.08381	98	
275.18521	110	
280.12582	170	
283.18889	82	
284.15697	68	
286.16062	76	
289.13954	68	
290.90316	82	
292.19527	56	
299.07925	100	
302.85269	72	
303.22673	50	
309.15750	212	
310.15208	122	
310.91697	82	
311.13349	82	
311.18009	80	
312.12090	74	
313.17579	70	
314.15504	66	
315.19541	88	
321.19470	80	
326.19340	68	
326.99941	60	
331.18225	696	1+
338.10676	60	
342.17480	70	
343.16506	74	
343.20671	118	
348.21299	54	
353.16551	62	
355.13729	208	
356.10708	110	
357.12902	102	
359.21636	82	
368.76708	136	
368.88252	82	
369.98357	56	
371.17370	122	
374.11575	96	
385.04382	78	
385.88019	56	
387.18344	166	
387.26260	54	
389.18997	146	
391.18551	82	
402.94188	84	
407.71016	118	
408.18386	158	
414.20065	102	
415.18176	74	
416.69984	140	
417.00148	72	
423.21172	70	
427.18943	196	
428.87130	94	
430.13919	92	
434.86654	74	
439.30379	92	
440.40127	86	
442.20842	106	
443.72488	100	
445.25764	98	
446.19449	88	
446.85454	80	
451.88018	80	
456.21484	194	1+
459.27012	270	
460.21840	274	
463.88994	84	
470.92296	78	
471.20291	50	
471.28051	84	
473.19546	76	
474.99022	82	
482.28524	100	
483.23880	74	
484.20713	170	
484.37644	54	
487.29369	86	
491.22448	48	
501.21772	58	
502.22231	90	
503.24670	74	
507.28484	100	
508.26140	78	
553.28878	54	
554.26281	82	
558.35222	80	
561.28505	84	
570.34036	74	
571.33191	52	
572.30037	220	1+
576.22654	52	
589.26636	94	
591.27037	74	
597.23541	84	
600.30856	132	
618.30166	78	
632.40050	94	
633.24249	92	
638.40262	62	
641.26195	48	
651.29407	76	
667.32935	64	
668.35224	72	
672.37259	84	
688.34274	82	
702.36014	86	
703.31296	100	
704.30936	166	
709.41421	80	
717.36054	56	
718.38028	74	
722.32772	90	
723.46535	56	
738.37409	56	
747.39300	66	
749.34559	72	
820.39688	70	
821.41180	52	
833.00404	66	
END IONS

###FS:    #m/z: 474.74700 #charge 2+
###MS: 1301
###MSMS: 1302
BEGIN IONS
TITLE=Cmpd 52, +MS2(474.7470), 26.0eV, 11.2min #1302
RTINSECONDS=671.387
SCANS=1301-1302
PEPMASS=474.74700	228690
CHARGE=2+
200.14494	132	
205.10373	76	
207.03426	74	
212.14217	98	
213.08841	104	
214.06090	156	1+
215.10292	344	1+
215.14146	732	
215.79112	70	
225.03867	102	
226.08826	88	
226.11953	212	
227.07354	306	
231.10008	160	
232.13193	874	1+
232.16660	128	
232.44159	78	
240.14289	288	
241.09154	164	
241.13397	184	
244.11004	224	
248.13586	84	
249.14698	76	
250.11866	104	
252.14325	88	
255.18402	88	
256.18865	92	
258.10400	76	
259.09201	370	
260.14317	294	
261.16192	82	
263.11468	144	
264.13579	96	
264.17181	96	
267.10879	80	
269.12840	80	
278.17619	98	
280.14466	110	
284.15659	136	
286.13594	106	
287.15724	94	
295.10523	94	
298.13981	128	
299.07123	70	
308.11658	104	
309.05147	90	
309.16154	408	1+
310.09726	110	
311.16591	164	
313.17601	182	
314.15682	286	1+
314.24428	92	
315.20822	84	
316.15265	100	
318.06440	112	
325.15869	86	
327.16787	82	
328.23699	84	
329.18902	78	
331.18465	390	1+
331.27490	156	
332.14527	96	
332.99259	72	
333.17193	214	
338.16737	74	
343.21480	78	
345.16731	74	
348.20812	330	1+
351.18027	70	
355.13577	172	
356.10584	212	
360.17470	72	
361.16568	112	
366.47127	82	
367.15950	118	
369.17254	180	
371.16959	298	1+
371.40327	72	
373.13093	106	
381.88622	80	
383.09912	106	
386.22426	142	
387.19861	74	
387.35684	84	
388.88843	104	
389.19074	122	
390.18868	76	
392.89668	126	
393.93185	122	
394.24455	102	
397.23205	74	
398.80018	108	
401.19933	76	
402.43756	98	
404.19746	92	
407.24378	98	
409.16975	98	
412.89067	74	
416.68475	110	
420.21377	72	
421.20479	84	
428.82818	104	
429.89265	76	
432.22122	72	
437.18627	78	
439.21079	76	
441.17817	74	
446.87223	74	
452.23792	82	
453.26592	98	
454.27858	72	
456.22254	78	
459.28510	146	
459.87754	70	
460.22578	164	
460.29940	96	
461.22437	110	
473.27481	78	
474.84175	124	
475.26941	74	
484.20366	250	1+
486.27904	90	
490.21343	74	
493.83707	136	
499.34319	80	
500.21887	242	1+
502.29860	88	
503.22110	142	
518.22681	86	
519.26087	92	
529.24647	84	
539.25262	92	
546.23212	76	
555.30417	94	
570.32556	124	
573.31231	114	
575.27458	78	
583.28864	80	
590.26257	72	
597.20277	84	
600.31619	130	
601.26515	88	
602.23950	84	
603.24483	88	
618.31237	74	
619.36093	70	
624.31751	84	
638.29880	112	
640.29583	106	
642.37846	76	
650.28930	80	
669.28942	78	
699.34219	80	
702.37991	82	
703.30859	220	
738.36747	94	
749.35337	120	
787.41409	80	
821.40180	80	
832.41246	78	
END IONS

###FS:    #m/z: 474.74641 #charge 2+
###MS: 1303
###MSMS: 1304
BEGIN IONS
TITLE=Cmpd 53, +MS2(474.7464), 26.0eV, 11.2min #1304
RTINSECONDS=671.979
SCANS=1303-1304
PEPMASS=474.74641	246158
CHARGE=2+
209.09741	98	
210.55159	60	
213.14915	80	
214.08286	88	
215.14297	388	
216.10816	100	
217.12510	60	
222.14504	94	
223.06917	96	
223.10503	74	
226.08960	220	
227.12711	94	
229.14165	76	
230.10860	108	
232.12966	356	
235.12769	84	
237.17393	66	
239.13535	110	
240.10323	80	
240.13564	170	
241.08043	102	
243.15187	76	
244.09028	100	
245.07780	108	
252.16504	72	
253.16694	90	
255.03734	90	
255.20087	116	
255.26486	60	
256.19676	76	
259.09581	158	
260.09125	62	
261.15858	116	
264.13435	56	
266.90228	76	
270.15405	56	
280.12995	138	
286.16288	146	
290.90306	78	
295.10567	120	
297.13324	56	
297.15728	68	
305.44793	58	
309.15549	178	
310.14796	188	
313.17378	324	1+
315.15360	94	
315.22244	60	
316.15939	64	
327.16713	92	
331.18107	708	1+
334.18277	76	
337.11730	162	
340.21533	80	
341.17990	182	
342.21754	100	
351.95879	84	
352.20419	172	
353.12281	52	
355.12429	50	
356.10820	66	
361.16501	82	
367.22905	70	
369.18075	98	
369.25672	100	
370.88783	96	
371.15109	106	
371.20178	90	
372.20326	58	
375.16274	58	
376.90873	58	
378.83449	74	
386.91123	98	
387.17503	164	
388.16313	66	
389.18223	102	
390.20312	68	
397.17628	122	
397.95063	82	
408.21298	100	
408.31196	74	
414.21747	52	
415.06691	104	
416.73762	86	
420.18901	106	
420.89189	100	
422.25552	82	
427.19138	52	
428.84793	78	
439.19873	102	
441.16555	98	
442.23489	86	
442.33679	58	
454.20559	106	
455.23242	90	
459.28103	100	
459.45534	96	
460.22505	204	
461.22972	100	
466.18292	118	
467.24919	70	
468.18044	76	
469.20411	74	
470.22833	98	
472.21774	66	
474.21679	82	
486.21509	64	
487.15026	66	
496.20994	90	
496.39535	60	
500.20758	86	
502.21160	92	
502.28087	60	
503.24235	110	
512.19932	148	
518.22328	112	
519.22519	90	
519.28918	234	1+
521.30215	88	
531.24890	60	
539.22724	84	
543.28861	78	
544.25571	78	
553.26971	64	
558.25865	88	
568.31137	64	
570.30977	92	
572.11227	56	
572.32007	72	
588.32348	82	
589.25516	88	
589.33039	74	
590.27341	50	
600.30747	74	
601.31304	72	
601.35686	86	
607.23677	80	
614.32502	64	
618.30410	104	
618.35843	48	
618.43334	76	
626.33874	110	
632.25344	54	
634.35513	80	
650.31640	94	
684.39693	48	
732.31474	50	
737.40844	56	
749.38384	56	
775.36550	82	
820.38968	52	
821.39744	88	
831.38215	64	
END IONS

###FS:    #m/z: 474.74650 #charge 2+
###MS: 1305
###MSMS: 1306
BEGIN IONS
TITLE=Cmpd 54, +MS2(474.7465), 26.0eV, 11.2min #1306
RTINSECONDS=672.584
SCANS=1305-1306
PEPMASS=474.74650	235734
CHARGE=2+
203.10283	84	
212.29881	84	
213.12906	152	
215.11996	764	
215.14130	752	
215.20122	110	
216.10022	104	
216.25874	126	
221.12772	122	
223.10823	78	
225.04131	260	
226.09458	112	
227.06794	134	
231.10159	88	
232.13065	494	
232.20103	102	
232.23313	124	
234.14598	124	
235.14355	106	
236.18762	126	
237.16964	94	
239.14084	446	1+
241.11235	176	
244.09515	214	
245.07703	112	
245.10482	138	
247.01606	132	
255.18120	264	
256.18721	116	
259.10423	290	
260.13928	346	1+
260.17096	106	
264.21530	162	
266.15160	92	
274.17982	90	
279.14538	96	
280.12947	222	
280.17839	106	
283.09609	86	
284.16391	102	
285.15828	108	
286.14644	494	1+
289.15492	82	
292.12638	146	
296.16023	212	
297.18972	82	
298.14506	84	
301.13055	118	
303.18796	174	
303.23637	108	
303.32386	84	
304.19594	130	
309.16356	182	1+
310.79587	100	
311.19169	84	
312.18106	80	
313.17968	510	1+
314.15949	190	
315.16237	136	
318.89881	108	
322.18485	112	
325.01885	90	
325.22811	110	
326.13956	132	
327.16438	110	
328.11284	86	
329.68384	102	
331.18174	790	1+
331.27069	80	
333.18719	154	
334.18694	102	
334.68056	84	
335.29190	118	
342.15799	422	1+
343.20965	206	
348.20702	194	
348.83139	90	
350.96355	88	
351.17976	82	
354.12418	418	1+
359.17603	80	
361.19206	132	
364.20738	102	
365.26622	88	
370.15402	84	
370.93583	92	
371.17649	106	
373.14688	104	
374.13950	126	
383.94710	84	
387.17514	150	
389.18267	168	
391.16318	90	
392.15149	104	
393.89671	80	
398.19566	108	
404.84703	78	
408.68754	92	
409.21781	86	
410.86229	132	
411.17521	86	
412.22684	144	
416.21546	154	
417.17468	120	
420.16968	80	
422.18267	104	
427.18625	108	
430.87906	88	
432.87005	94	
433.22282	198	
434.69053	136	
438.20025	324	1+
440.87989	104	
442.22183	588	1+
443.22310	432	1+
444.29280	82	
454.24434	80	
455.18045	92	
457.21163	278	
457.82849	90	
459.27572	256	
460.23112	656	1+
468.20982	116	
471.26444	112	
473.21103	236	1+
476.30815	90	
477.06383	102	
478.30818	116	
484.20882	110	
486.19901	84	
493.29371	106	
502.21794	132	
508.20298	106	
512.19457	82	
514.32053	96	1+
518.23039	180	1+
520.33996	80	
527.26158	82	
535.24487	88	
542.23079	88	
546.23463	146	1+
556.35792	114	
557.28989	108	
561.26551	260	1+
565.31537	82	
570.30750	438	1+
582.33133	90	
588.31747	90	
588.37424	88	
589.25884	282	1+
589.38719	104	
600.35468	134	
601.28739	242	
613.27797	80	
615.31232	146	
618.29945	186	
629.32654	96	
632.26585	252	1+
642.36097	120	
657.34614	102	
670.27483	96	
689.35693	120	
714.27716	146	
718.37260	212	1+
737.38278	136	
749.35756	108	
751.37461	80	
758.35912	104	
803.37823	116	
820.38058	232	1+
831.41279	206	
832.37970	98	
END IONS

###FS:    #m/z: 474.74737 #charge 2+
###MS: 1307
###MSMS: 1308
BEGIN IONS
TITLE=Cmpd 55, +MS2(474.7474), 26.0eV, 11.2min #1308
RTINSECONDS=673.202
SCANS=1307-1308
PEPMASS=474.74737	233948
CHARGE=2+
197.09403	110	
199.07405	78	
199.17828	120	
207.03721	74	
207.11262	80	
215.13925	682	1+
215.40669	98	
216.10110	110	
223.11121	208	
224.87770	104	
226.08818	110	
227.06972	144	
227.11920	74	
231.10554	190	
232.13716	526	
235.11510	84	
235.14688	84	
239.10598	82	
240.10660	74	
240.13614	90	
241.08240	314	
241.13339	102	
241.21401	80	
243.11976	82	
244.14323	82	
245.09815	172	
245.14095	90	
248.13925	148	
252.10961	82	
255.18591	350	
258.15031	220	
259.10143	208	
260.10452	116	
260.14461	656	1+
260.19348	90	
265.15879	78	
268.12662	86	
270.23770	118	
280.12951	292	1+
282.17244	74	
283.62574	98	
284.84771	100	
284.95022	126	
288.77548	74	
293.10509	86	
295.11348	70	
297.15995	222	1+
297.17549	104	
302.14463	92	
303.18213	124	
303.25408	112	
306.14673	96	
306.79924	70	
309.15247	168	
309.18409	84	
309.69332	70	
310.16079	76	
313.16376	380	1+
313.22596	70	
324.15213	70	
325.15584	80	
326.13783	206	
330.18490	128	
331.17970	912	
331.23820	144	
332.20253	84	
333.18159	92	
333.23153	116	
337.11760	112	
338.12494	130	
340.13761	72	
341.16446	122	
344.15079	216	1+
349.85245	80	
354.99466	98	
355.12280	80	
355.18749	138	
359.19249	144	
361.17017	132	
361.98942	96	
368.92244	98	
371.25045	74	
373.17751	76	
373.21705	76	
374.11128	176	
378.93176	92	
385.15797	80	
386.14579	136	
387.18544	136	
389.18499	184	
390.18844	168	
391.20050	88	
392.68724	78	
395.21071	116	
400.21304	166	
403.16281	102	
410.84113	122	
415.18935	204	
421.16646	112	
421.20306	72	
422.18480	84	
428.19311	192	
432.23741	110	
432.87788	106	
437.17039	160	
439.18264	128	
442.21878	78	
443.26869	124	
445.25698	90	
446.87734	94	
456.21144	236	1+
460.22758	104	
460.29446	110	
461.21782	72	
466.21659	72	
467.23721	88	
473.19944	104	
474.05710	86	
484.24937	74	
485.19806	90	
486.23886	80	
488.21473	74	
490.21244	164	
493.32437	90	
494.24949	86	
500.21826	112	1+
500.28944	88	
501.38068	94	
502.20574	92	
512.24890	146	
519.22302	138	
529.20057	92	
535.29725	128	
557.29213	86	
558.17109	106	
570.32896	98	
571.23935	84	
571.27864	114	1+
572.52622	84	
583.33934	74	
587.31666	84	
590.26176	92	
600.32220	216	
606.27445	78	
618.30735	98	
626.34514	74	
632.28906	86	
633.36478	78	
685.30139	82	
687.47072	80	
703.30825	224	1+
709.36056	106	
719.37845	72	
731.32542	70	
737.38034	74	
737.56772	80	
758.39600	84	
813.49925	100	
820.39433	108	
833.42295	74	
END IONS

###FS:    #m/z: 474.74705 #charge 2+
###MS: 1309
###MSMS: 1310
BEGIN IONS
TITLE=Cmpd 56, +MS2(474.7471), 26.0eV, 11.2min #1310
RTINSECONDS=673.814
SCANS=1309-1310
PEPMASS=474.74705	247132
CHARGE=2+
200.13998	78	
212.14735	184	
213.11901	220	
214.12452	98	
215.14323	892	1+
215.30540	120	
217.07876	114	
219.14961	78	
222.08709	86	
222.11416	82	
222.14956	78	
226.10506	92	
228.18477	106	
231.12255	160	
232.13223	712	1+
232.98688	76	
239.10362	94	
240.14258	404	1+
241.08867	522	1+
244.12024	92	
253.16100	128	
255.18570	138	
257.10980	96	
258.14325	180	
259.09350	370	
260.15072	140	
268.13358	74	
280.12805	262	
283.15739	104	
284.13080	112	
286.13843	118	
287.14468	88	
292.13648	134	
295.12242	84	
296.12494	142	
299.14809	86	
301.19999	80	
304.17867	92	
309.15524	170	
309.26531	82	
310.10203	102	
313.17112	188	
314.15452	206	
315.18259	92	
315.94242	74	
318.89290	92	
322.90240	88	
323.16984	74	
326.14750	244	1+
331.18051	752	1+
332.92448	94	
337.14866	132	
338.10999	76	
342.03301	88	
342.17491	80	
342.21841	96	
343.15996	84	
343.21435	104	
348.20760	228	
350.13775	150	
352.62436	96	
353.12207	104	
355.15532	168	
356.11181	194	
357.11952	74	
361.18505	84	
362.24091	82	
362.88087	106	
371.17736	148	
374.11419	140	
375.13290	104	
376.18174	74	
377.21557	82	
378.95772	80	
380.19913	76	
383.18022	98	
385.19414	92	
387.25352	90	
388.17778	438	1+
389.18334	314	1+
391.33046	98	
394.20353	92	
398.19998	92	
399.17076	80	
400.87310	84	
408.17400	178	1+
408.21061	74	
414.25816	76	
415.24436	98	
420.18847	202	1+
426.24859	92	
428.84256	72	
430.83892	130	
432.23158	142	
432.87263	98	
434.22234	110	
438.29248	90	
439.17416	140	
441.25955	78	
442.27196	102	
445.23943	78	
446.84678	216	
448.21515	106	
449.30517	80	
452.81401	114	
452.85276	86	
459.27810	248	
459.33649	94	
460.22599	618	1+
460.28963	114	
465.20328	98	
466.19987	138	
468.22679	80	
471.26845	132	
472.20670	80	
472.27809	136	
473.28056	84	
474.19117	190	
476.15150	88	
476.25420	76	
484.19715	168	
492.26774	80	
493.28137	88	
494.19571	100	
501.28298	80	
502.20724	168	
503.20935	146	
512.20007	74	
514.36242	86	
518.23998	336	1+
521.29274	102	
537.28357	88	
538.24615	82	
554.27660	82	
555.28424	128	
556.25656	90	
561.28279	154	
570.30342	86	
570.35728	80	
571.29696	430	1+
571.38956	86	
572.29668	328	1+
572.37033	72	
583.28819	104	
585.35813	78	
589.29355	82	
598.30561	210	1+
600.29823	296	1+
601.29571	222	1+
615.23506	96	
619.31394	82	
626.28696	112	
632.27642	106	
633.24670	80	
640.35265	118	
651.24141	78	
667.31465	84	
686.47922	120	
703.51678	128	
705.30758	110	
706.27585	90	
706.36176	74	
717.37205	168	1+
721.35066	74	
737.37551	134	
749.34966	164	
760.40638	86	
774.38963	86	
803.37457	146	1+
832.39987	188	1+
END IONS

###FS:    #m/z: 474.74692 #charge 2+
###MS: 1311
###MSMS: 1312
BEGIN IONS
TITLE=Cmpd 57, +MS2(474.7469), 26.0eV, 11.2min #1312
RTINSECONDS=674.437
SCANS=1311-1312
PEPMASS=474.74692	249610
CHARGE=2+
199.11160	98	
203.14583	110	
205.13773	78	
210.14806	256	1+
211.11037	102	
215.14514	696	1+
215.28773	78	
216.10386	88	
217.12379	92	
219.14599	120	
220.10731	128	
220.14886	86	
221.10055	92	
223.07278	110	
224.13957	248	
226.08316	166	
227.08330	158	
231.09934	192	
232.13894	242	
232.49735	100	
234.15214	82	
238.17789	106	
239.10372	114	
239.15544	88	
240.13392	348	
241.08397	432	1+
243.11182	76	
245.07983	240	
254.07825	102	
255.18573	180	
256.19140	122	
258.15178	148	
259.09322	392	
259.15514	90	
260.13853	704	1+
263.65581	96	
264.13413	100	
280.12806	256	
283.11266	100	
283.20531	100	
296.14351	148	
297.08448	104	
298.13931	120	
299.06882	172	
309.15153	626	1+
310.90564	88	
313.15310	366	1+
316.14872	138	
324.17278	86	
326.13392	388	
326.18952	98	
327.16528	218	
329.19248	168	
331.03995	108	
331.17963	466	1+
331.21293	228	
333.19181	78	
337.14277	180	
341.15944	162	
343.16211	154	
345.12496	100	
347.25833	88	
348.21278	248	1+
354.17304	106	
355.12602	82	
355.17701	100	
356.11969	266	1+
357.17925	88	
358.23342	114	
359.14683	82	
370.88848	98	
371.17378	130	
372.14691	76	
372.25365	82	
373.13227	86	
374.13050	214	
375.20820	100	
377.12437	116	
383.15434	110	
387.18721	126	
389.19812	192	
390.18790	202	
390.64570	94	
394.88091	94	
399.16639	130	
404.17047	78	
408.21399	80	
411.18952	156	
415.18803	258	
415.99286	90	
416.20757	128	
423.16203	136	
425.21300	106	
428.19619	100	
430.20991	106	
434.88377	96	
438.99087	102	
443.17684	80	
443.22987	100	
443.29837	86	
444.20386	258	1+
444.27094	84	
446.85532	92	
453.26577	96	
455.21941	80	
456.22405	90	
456.81278	106	
458.28494	82	
459.27730	86	
460.22041	548	1+
466.20195	94	
466.27405	76	
468.20994	88	
470.22326	80	
470.85563	110	
472.22836	78	
473.22191	84	
482.28500	92	
483.22002	100	
484.23603	98	
490.20070	94	
491.21371	92	
502.21340	132	
514.28436	92	
520.26583	88	
521.24838	82	
527.21978	84	
530.22044	78	
530.62128	102	
537.25185	112	
538.23966	118	
540.18345	76	
565.29907	90	
571.30997	356	1+
571.35115	172	
583.27483	138	
588.31183	98	
588.39874	102	
589.26607	102	
590.29224	86	
600.31267	132	
601.28136	232	
601.33471	232	
618.31856	208	
622.26375	90	
629.48388	134	
632.28799	82	
641.65985	86	
656.38517	82	
686.39996	114	
704.29770	158	
704.77811	76	
705.31165	122	
709.37190	98	
711.30313	100	
717.37423	132	1+
737.38514	124	
749.36386	102	
758.32879	76	
802.35457	120	
814.37267	168	1+
820.41146	86	
820.47908	78	
831.39108	78	
END IONS

###FS:    #m/z: 474.74692 #charge 2+
###MS: 1313
###MSMS: 1314
BEGIN IONS
TITLE=Cmpd 58, +MS2(474.7469), 26.0eV, 11.3min #1314
RTINSECONDS=675.053
SCANS=1313-1314
PEPMASS=474.74692	249590
CHARGE=2+
200.13970	92	
201.07684	100	
211.11520	128	
213.11940	80	
215.14171	942	1+
216.10783	132	
222.12512	86	
226.08277	82	
226.14010	90	
230.13761	114	
231.10609	240	
231.14541	104	
232.13211	480	
232.19720	80	
232.23026	100	
238.15415	102	
239.10721	100	
239.18777	94	
240.13644	284	
241.08013	110	
241.10776	84	
241.15637	108	
242.15036	136	
243.11392	128	
244.10001	404	1+
245.07435	100	
251.06839	92	
252.14195	192	
255.18579	102	
257.14754	82	
259.09185	198	
260.14217	696	1+
264.16678	106	
264.94441	86	
278.97132	102	
279.15903	78	
279.19063	102	
280.12608	524	1+
288.13191	90	
291.17168	96	
294.14947	78	
294.86986	106	
296.19687	94	
299.05927	142	
303.18932	100	
309.15974	388	1+
312.14383	88	
313.17417	124	
314.14411	282	
314.19381	76	
315.16503	138	
321.42983	90	
327.16405	118	
330.12327	100	
330.17658	102	
331.18001	1210	1+
332.14078	110	
332.89619	80	
339.12955	122	
342.16490	92	
343.16535	124	
344.15785	174	
350.67755	132	
352.15135	94	
355.12721	84	
355.16136	82	
357.16347	140	
365.90696	86	
366.88841	80	
369.17192	114	
372.15814	88	
373.13728	86	
373.17690	120	
377.25165	114	
383.17536	142	
387.18487	226	
389.18391	80	
391.20632	90	
394.69889	130	
394.87708	96	
398.68378	112	
399.87997	82	
402.15183	112	
402.70936	108	
405.17474	110	
411.09638	80	
412.90862	82	
414.86835	84	
415.70324	82	
417.21466	126	
420.19147	88	
422.19187	124	
424.22831	80	
424.85077	88	
425.21746	102	
426.08561	140	
428.30591	116	
437.15502	110	
437.81322	100	
438.19566	100	
442.24306	138	
443.19581	78	
443.27909	78	
444.24313	86	
446.85378	218	
447.84217	84	
448.20455	96	
456.20164	100	
459.28526	196	
460.23511	254	
460.29913	104	
467.21312	150	
472.20091	88	
473.18125	98	
473.26514	78	
482.19964	86	
484.21788	210	
485.20649	328	1+
491.35837	84	
500.22038	296	1+
501.28548	104	
503.21169	76	
518.23691	86	
519.25347	80	
521.30352	122	
539.26400	94	
540.31186	140	
556.42725	162	
561.35169	82	
562.99763	76	
572.32127	160	
584.27943	100	
588.26382	296	1+
589.26828	236	1+
599.40651	84	
600.31820	354	1+
602.31672	98	
608.23391	86	
614.31095	86	
618.30120	220	
618.36193	188	
619.52318	82	
632.26655	84	
633.26229	122	
682.34291	118	
686.33294	82	
689.35280	112	
691.35285	88	
692.33382	96	
703.33403	80	
704.32041	102	
705.28353	140	
709.37055	84	
717.35889	98	
721.36790	102	
732.31594	84	
737.37268	132	1+
749.36112	86	
820.37625	116	
822.39541	164	
822.44869	80	
832.37689	154	
END IONS

###FS:    #m/z: 474.74654 #charge 2+
###MS: 1315
###MSMS: 1316
BEGIN IONS
TITLE=Cmpd 59, +MS2(474.7465), 26.0eV, 11.3min #1316
RTINSECONDS=675.66
SCANS=1315-1316
PEPMASS=474.74654	259326
CHARGE=2+
205.08448	80	
209.06710	140	
211.17534	84	
213.09246	102	
213.12972	132	
214.11990	100	
215.13999	536	1+
215.19877	94	
217.08399	124	
222.11018	84	
224.10524	86	
227.08540	76	
228.13803	98	
231.16537	82	
232.12843	264	
233.14858	172	
235.14777	118	
238.15381	92	
239.12690	98	
240.09389	76	
240.13984	94	
240.20757	80	
241.07977	104	
241.15332	70	
243.12711	82	
244.09497	222	
249.17111	70	
250.08018	102	
252.13862	78	
255.20244	218	
256.19019	148	
258.14636	102	
259.10135	332	
260.14464	596	1+
260.34467	88	
262.09865	164	
264.13710	108	
266.16056	94	
267.13100	70	
269.13872	144	
270.16278	120	
272.08855	94	
275.17538	90	
276.14817	106	
286.13390	112	
292.13023	74	
296.14848	76	
299.06037	68	
308.12115	64	
309.15201	278	1+
311.18523	122	
312.12933	74	
313.18683	170	
314.16298	138	
315.20895	98	
319.17435	74	
320.55578	104	
324.33189	96	
326.14331	80	
326.17728	84	
328.16058	118	
331.18185	764	1+
331.25658	82	
332.12519	124	
337.11150	70	
337.15431	94	
339.01326	90	
341.16840	80	
343.15772	184	
343.22819	76	
344.15722	96	
347.23420	110	
348.32627	108	
353.12198	78	
355.14770	86	
360.23768	78	
371.10042	84	
374.17260	94	
383.17522	124	
383.20937	76	
384.24077	92	
386.21417	76	
387.18631	94	
389.17938	146	
389.23787	74	
391.18365	66	
397.17495	184	
399.17621	130	
400.88411	76	
403.15874	68	
409.16606	94	
410.23313	70	
411.40535	78	
414.87364	92	
415.18458	78	
415.22195	90	
416.19045	144	
417.20422	70	
417.70196	132	
418.18056	70	
419.19648	66	
420.19669	140	
421.16916	84	
424.23525	106	
425.22484	102	
427.17533	78	
428.83703	74	
429.10459	80	
432.22065	80	
443.29171	96	
445.19538	82	
448.24366	100	
456.23000	74	
456.27232	78	
457.18928	82	
457.88251	126	
459.28033	244	1+
460.21397	212	
470.29567	92	
471.30637	64	
482.27387	74	
487.15324	66	
491.27736	72	
495.29789	92	
502.24284	78	
511.32633	80	
512.22101	140	1+
512.27568	70	
518.22199	290	1+
526.32917	82	
543.26322	108	
556.29763	136	1+
560.31492	84	
561.27151	72	
570.31489	132	
590.26863	94	
598.29431	82	
600.32336	164	
607.17242	76	
615.23687	106	
618.30864	70	
619.31609	184	
626.24211	86	
632.26912	74	
642.63134	70	
682.32027	74	
685.30329	180	1+
687.38120	66	
693.35669	104	
700.32977	102	
705.30353	88	
717.35882	168	
718.48732	72	
737.42516	90	
775.54381	74	
803.40920	70	
811.44552	88	
832.36124	74	
849.42337	74	
END IONS

###FS:    #m/z: 474.74681 #charge 2+
###MS: 1317
###MSMS: 1318
BEGIN IONS
TITLE=Cmpd 60, +MS2(474.7468), 26.0eV, 11.3min #1318
RTINSECONDS=676.264
SCANS=1317-1318
PEPMASS=474.74681	259594
CHARGE=2+
198.18192	110	
200.13997	84	
211.15740	86	
212.15846	104	
212.89660	96	
215.10183	614	1+
215.14900	588	
217.09427	184	
219.12932	90	
221.08444	98	
222.12667	156	
225.10856	98	
226.08595	96	
226.10618	106	
227.08238	108	
229.15462	130	
231.10687	136	
232.13323	560	
233.11435	86	
238.11297	82	
238.16510	110	
240.14296	170	
241.08927	128	
241.12403	150	
241.15693	96	
243.10966	96	
244.09606	216	
244.14944	250	
245.07521	100	
246.07674	96	
249.15448	88	
255.17801	96	
255.20782	184	
256.18240	100	
258.14692	156	
259.09848	320	
260.14649	502	
261.11636	106	
264.15098	90	
267.18561	168	
280.12624	178	
280.17132	148	
280.37932	110	
284.16193	108	
286.13930	86	
293.13328	130	
295.10529	94	
296.14973	110	
298.16586	90	
299.05208	92	
300.94978	108	
301.20363	142	
302.13482	112	
303.22735	80	
308.12073	124	
308.15356	88	
309.16305	422	
311.18108	162	
313.18039	184	
314.15480	198	
314.21602	100	
318.65823	128	
325.18915	128	
327.19564	120	
328.04270	116	
330.12262	112	
331.18112	1476	1+
331.28336	168	
338.14316	190	
342.17977	90	
346.13749	110	
348.20691	156	
350.12880	88	
350.66904	136	
353.19494	92	
355.13126	424	1+
356.10850	162	
356.23636	100	
358.17885	82	
361.17109	194	
361.22609	86	
369.16505	106	
369.22033	110	
371.17073	104	
373.13288	220	
374.10937	86	
376.22232	80	
377.17513	80	
379.85636	98	
385.23556	86	
387.18487	96	
388.90709	110	
389.18633	138	
389.22835	98	
394.89552	90	
396.22858	84	
397.25851	114	
403.16047	110	
409.18781	110	
415.18650	162	
425.22314	84	
427.19611	82	
428.91112	90	
429.23951	94	
432.90226	104	
438.19394	80	
439.26399	84	
440.18614	94	
442.21886	188	
442.62956	82	
443.20876	96	
451.85321	84	
452.22289	98	
456.21380	108	
458.89869	84	
460.22614	172	
461.26264	82	
462.22616	270	
462.30025	82	
466.72793	100	
473.18970	86	
473.25147	84	
474.23424	96	
482.20555	84	
483.18839	144	
501.24365	158	
514.28123	100	
519.23624	104	
521.30279	118	
529.22336	102	
553.28153	104	
555.27535	178	
556.28681	110	
561.35722	88	
570.30402	94	
572.32208	134	
573.33035	116	
584.27968	92	
589.28105	200	
599.27718	92	
600.35062	284	1+
618.32816	92	
619.30105	106	
622.31317	86	
633.25308	90	
640.33674	80	
689.28865	108	
704.41486	128	
717.34533	86	
738.36482	82	
747.37843	80	
786.38726	102	
803.36801	118	
820.37560	174	
831.40056	146	1+
832.42019	202	1+
END IONS

###FS:    #m/z: 474.74668 #charge 2+
###MS: 1319
###MSMS: 1320
BEGIN IONS
TITLE=Cmpd 61, +MS2(474.7467), 26.0eV, 11.3min #1320
RTINSECONDS=676.891
SCANS=1319-1320
PEPMASS=474.74668	256850
CHARGE=2+
199.08288	90	
203.12574	108	
213.12086	278	
215.11279	494	1+
215.14290	892	1+
215.20222	88	
215.24425	92	
221.14771	102	
222.12098	128	
223.11083	350	1+
226.14298	106	
227.17039	100	
229.12703	94	
229.18969	96	
231.09365	350	
232.13539	604	
235.11560	104	
237.18590	98	
238.16511	88	
239.13526	204	
239.17592	94	
240.13371	496	1+
241.08603	286	
244.09577	216	
245.09767	240	
245.96501	134	
249.12180	134	
250.12185	132	
252.14714	114	
255.19472	146	
256.17784	114	
256.21012	88	
257.11303	136	
259.09276	536	
259.13374	104	
260.14637	1058	1+
260.19458	184	
264.19727	98	
275.17225	120	
280.13276	200	
283.18394	124	
286.13692	230	
292.90444	100	
296.14773	106	
297.15782	460	
298.18626	90	
303.18321	134	
305.19609	98	
309.11240	132	
309.15597	558	1+
313.17144	188	
313.23449	100	
314.16028	422	
315.20848	86	
316.93178	92	
324.15691	120	
326.17409	116	
328.18494	106	
329.17887	88	
331.18192	1410	1+
331.25041	150	
331.49355	96	
332.21768	126	
333.17560	286	1+
336.22919	94	
343.15949	116	
343.21592	112	
345.18298	96	
348.20245	412	
350.68176	110	
351.88897	90	
353.16875	220	
353.21130	104	
355.13614	168	
355.18065	154	
356.10768	232	
358.16885	158	
358.93328	132	
359.18161	170	
360.23802	166	
361.18368	210	1+
368.89052	222	
369.21445	88	
369.88680	92	
370.16838	102	
371.18273	164	
371.69735	108	
373.12804	216	
374.12220	258	
375.12796	168	
378.87773	130	
385.16248	92	
385.91078	102	
387.18616	360	1+
389.18846	188	
392.82636	114	
393.21347	98	
395.11174	98	
397.19678	90	
402.71043	94	
402.89559	98	
406.20597	92	
411.19556	160	
411.90355	118	
412.04373	110	
413.86324	90	
416.70065	144	
420.17928	96	
421.99794	100	
422.19728	96	
427.13213	112	
430.23087	276	1+
430.89603	92	
432.22526	256	
432.87628	124	
438.24177	90	
439.18857	254	1+
442.21209	190	
443.22619	214	
445.18702	92	
446.91058	98	
447.00356	126	
455.85395	94	
457.75064	94	
458.23448	112	
459.27759	630	1+
460.22223	488	
461.17741	98	
462.22812	88	
471.26526	230	1+
472.19676	254	1+
477.24517	118	
484.30671	94	
490.22109	226	
500.22474	268	1+
514.26667	168	
519.23778	124	
527.80429	108	
536.29033	94	
546.26824	106	
553.42905	102	
558.32004	102	
562.31329	132	
570.30870	302	1+
573.30635	170	
583.29354	156	
584.28162	108	
588.31221	100	
589.27226	214	
595.27934	88	
600.31309	222	
601.31454	190	
602.30111	158	
615.33477	94	
618.29447	214	
633.31104	94	
641.32552	160	
652.50241	88	
674.32687	92	
675.32914	88	
679.40359	104	
689.37709	88	
693.37861	148	
699.38487	90	
704.29488	162	
717.34760	202	1+
749.34958	288	1+
768.34125	100	
815.37907	134	1+
821.38138	98	
831.43142	248	1+
832.38129	214	1+
END IONS

###FS:    #m/z: 474.74664 #charge 2+
###MS: 1322
###MSMS: 1323
BEGIN IONS
TITLE=Cmpd 62, +MS2(474.7466), 26.0eV, 11.3min #1323
RTINSECONDS=678.053
SCANS=1322-1323
PEPMASS=474.74664	271698
CHARGE=2+
197.12765	102	
199.13411	84	
203.08826	72	
203.20764	72	
208.14985	122	
213.12300	170	
214.10860	610	1+
215.14274	1100	1+
219.16541	102	
222.12136	94	
223.07666	110	
226.08005	276	
226.15100	78	
227.08682	198	
227.13533	110	
230.07449	106	
231.11043	134	
232.13379	662	1+
232.18875	100	
235.12035	274	
239.09349	72	
239.14381	74	
240.08419	388	1+
240.14163	304	
241.08202	230	1+
241.12068	182	
242.13812	132	
244.09850	218	
245.08472	122	
252.12907	122	
254.12320	98	
255.18256	128	
257.09584	96	
258.15503	228	
259.09706	230	
259.14154	90	
259.18028	104	
260.14800	702	1+
261.09020	98	
268.12787	132	
269.07777	88	
270.13854	72	
274.13566	82	
280.13186	292	
280.19952	102	
282.04534	146	
284.19739	128	
286.13907	106	
296.14432	154	
297.15665	100	
299.14513	142	
304.14615	124	
309.15869	370	1+
311.17710	328	1+
313.17254	182	
314.15815	682	1+
322.09976	118	
324.14518	186	
329.15530	106	
330.14213	86	
330.20012	76	
331.18080	944	1+
331.22756	148	
331.49840	100	
334.19633	94	
337.11089	102	
340.18008	78	
343.19371	112	
345.23050	104	
352.20592	90	
355.12888	106	
356.14864	106	
357.21978	92	
360.24818	88	
361.16205	86	
367.20954	112	
369.17560	210	
370.16003	82	
373.15349	88	
374.11837	162	
383.17064	76	
384.22929	196	1+
385.16031	90	
386.89629	80	
387.18759	314	1+
387.25525	196	
387.84109	136	
389.18548	118	
391.15918	74	
391.20095	82	
400.15210	88	
403.18454	84	
408.99050	106	
409.16935	96	
411.17586	108	
412.88657	112	
417.69831	114	
427.23931	82	
428.85605	88	
429.21956	78	
433.88249	80	
436.20432	78	
439.17134	92	
440.38255	80	
442.24608	154	
443.28034	94	
446.86699	82	
456.82877	86	
457.06483	78	
459.27327	288	
461.17134	80	
468.24400	76	
471.27053	194	
471.32226	80	
474.73777	84	
476.85302	78	
484.22579	128	
494.80606	106	
497.25533	74	
501.22805	162	
502.18103	84	
502.25766	74	
502.32953	100	
503.24171	82	
508.27850	86	
511.26748	74	
512.19034	92	
514.28089	88	
518.23207	138	1+
525.29744	74	
539.29331	82	
543.28971	160	
544.22471	94	
553.28750	78	
570.31501	82	
571.29304	138	
583.29828	210	1+
587.27086	304	1+
595.26601	116	
597.22194	86	
600.31721	168	
611.30197	78	
618.31122	144	
620.36529	80	
641.35407	78	
657.31784	84	
667.32881	84	
671.46724	78	
699.34332	78	
700.32910	80	
704.31165	118	
709.36103	108	
717.37295	126	
718.33959	126	
719.35059	80	
731.33151	92	
737.37547	118	
749.37549	108	
750.47297	96	
775.43874	96	
785.35960	98	
799.88747	116	
814.39592	160	1+
821.38620	76	
832.51504	132	
890.36176	78	
918.45513	232	1+
919.45568	196	1+
END IONS

###FS:    #m/z: 474.74649 #charge 2+
###MS: 1324
###MSMS: 1325
BEGIN IONS
TITLE=Cmpd 63, +MS2(474.7465), 26.0eV, 11.3min #1325
RTINSECONDS=678.684
SCANS=1324-1325
PEPMASS=474.74649	270698
CHARGE=2+
200.15001	104	
201.08775	108	
203.20175	102	
207.07525	110	
207.11216	118	
208.11067	92	
209.09363	98	
211.15283	96	
212.13750	154	1+
213.33458	98	
215.13780	872	1+
215.25580	104	
216.10800	92	
217.10204	96	
222.11751	120	
227.11878	92	
231.11157	202	
232.13424	966	1+
232.18352	172	
235.12346	190	
237.14543	108	
240.13254	358	
241.08151	154	
241.11387	240	
242.14162	94	
243.11593	160	
244.09530	234	
248.16511	112	
250.20017	86	
252.14414	122	
255.18292	250	
256.17234	124	
258.14129	160	
259.09462	148	
259.14308	208	
260.14187	630	1+
264.13551	230	
265.92795	112	
270.13484	176	
272.10435	146	
280.12372	176	
286.13987	124	
286.18825	132	
292.12465	102	
296.15705	102	
298.14033	270	
298.18142	100	
299.05694	96	
301.19289	132	
306.18207	94	
309.15728	158	
312.19995	92	
313.10562	88	
313.16808	310	
314.16050	452	
315.18595	108	
316.17429	88	
318.20933	88	
326.13043	194	
326.18292	214	1+
327.11058	112	
330.13524	130	
331.18149	1754	1+
332.12980	86	
332.90572	88	
332.93954	100	
333.92565	126	
334.18888	138	
336.92872	144	
337.15075	94	
338.12063	118	
338.16764	90	
341.18025	340	1+
348.21362	120	
350.13306	112	
350.20742	92	
351.15929	122	
352.21832	116	
353.14012	92	
355.12559	200	
355.16540	168	
355.24633	98	
355.87125	124	
356.10691	190	
359.77393	176	
361.17524	136	
363.17511	120	
369.18005	140	
370.29041	86	
371.18042	104	
373.13242	388	1+
380.69799	100	
382.17424	110	
383.17593	100	
384.11162	116	
387.19044	354	1+
389.19007	278	1+
389.85687	92	
392.11993	112	
402.21093	94	
403.14799	104	
404.33073	92	
412.85928	92	
413.19551	122	
415.18278	330	
424.88919	118	
426.13498	98	
428.17586	118	
428.84009	202	1+
430.74818	96	
433.23687	92	
440.22603	234	1+
443.28134	86	
446.19772	102	
446.85979	98	
448.17139	134	
451.84793	114	
452.73524	126	
455.17035	86	
456.21454	90	
456.25727	92	
459.27294	710	1+
459.32991	118	
460.22051	426	1+
467.18090	228	1+
477.25851	100	
478.17142	92	
483.20202	312	1+
484.27906	118	
493.29469	106	
494.24009	96	
495.25305	102	
501.23049	170	
502.23063	164	
503.28413	114	
507.30199	98	
512.20586	90	
518.21379	210	1+
521.28819	162	1+
527.27510	86	
530.23819	102	
535.25080	274	1+
536.25286	192	1+
542.25311	320	1+
549.22288	96	
555.28948	102	
556.29671	126	
561.23457	88	
570.30884	158	
571.30666	96	
572.31587	358	1+
583.25889	92	
583.35343	100	
588.32982	374	1+
589.27189	254	
600.30844	166	
601.27684	116	
614.29268	122	
614.94199	88	
618.30847	176	
618.35752	212	
623.28101	86	
640.33565	88	
643.27677	114	
660.81246	102	
673.34334	140	
686.29567	378	1+
703.30509	272	1+
710.38771	92	
717.36785	336	1+
727.34054	98	
731.33050	92	
736.36305	326	1+
737.36252	254	1+
737.42521	86	
749.35491	304	1+
756.34025	90	
760.42027	102	
820.39808	142	
831.39014	382	1+
948.47934	138	1+
END IONS

###FS:    #m/z: 476.25429 #charge 2+
###MS: 1326
###MSMS: 1327
BEGIN IONS
TITLE=Cmpd 64, +MS2(476.2543), 26.1eV, 11.3min #1327
RTINSECONDS=679.328
SCANS=1326-1327
PEPMASS=476.25429	74512
CHARGE=2+
200.15070	126	
211.15656	80	
211.18788	102	
212.15224	82	
214.12755	316	
214.17403	82	
215.10287	348	1+
215.14390	2438	1+
215.30243	92	
217.10134	106	
221.10211	112	
222.15980	124	
223.06905	94	
225.06705	90	
226.04531	84	
226.08413	110	
227.08404	190	
231.06256	152	
231.10527	96	
232.13565	94	
233.12938	140	
239.10787	130	
240.13334	636	1+
240.31093	104	
241.08458	176	
242.08423	98	
244.09397	140	
245.07699	86	
245.10443	162	
246.09296	80	
249.10081	92	
250.12120	82	
255.17476	102	
256.17181	90	
258.14756	132	
259.08742	116	
260.09963	82	
260.19543	86	
265.14480	106	
267.11219	84	
268.12102	86	
273.13315	108	
275.07273	104	
276.11333	132	
277.90076	92	
278.14185	82	
280.12011	94	
280.24318	86	
283.13869	94	
284.24463	128	
286.14000	90	
289.94878	82	
296.60431	98	
297.15675	94	
298.13992	130	
298.19365	106	
299.01600	114	
303.18918	88	
306.01298	90	
309.16171	250	1+
313.29467	94	
313.86778	104	
314.12284	138	
315.23215	112	
326.17848	138	
327.12378	94	
327.16246	126	
327.23746	92	
328.88785	80	
328.97441	88	
329.16950	112	
330.12841	112	
330.23429	104	
331.17979	612	1+
335.89370	108	
338.12538	84	
341.18630	126	
343.21304	154	
344.20299	122	
346.67761	92	
348.20811	272	
352.19507	252	
354.22889	82	
355.08006	102	
355.15428	94	
356.19776	134	
356.94665	106	
357.11034	108	
363.19565	104	
366.15283	112	
371.18124	94	
373.18722	84	
381.11152	120	
381.92770	110	
386.16164	112	
387.23214	106	
387.85663	84	
388.18593	450	1+
391.83849	82	
394.69359	80	
397.17878	112	
399.69033	136	
400.81090	102	
402.18854	134	
412.24642	98	
413.22038	112	
415.26515	88	
417.27817	90	
421.18751	104	
426.24809	124	
427.26622	88	
427.94020	138	1+
430.86771	86	
431.83390	92	
442.26741	116	
443.27820	118	
444.20089	84	
451.29033	82	
452.22197	92	
453.22243	102	
456.91479	122	
457.21952	162	
459.27961	110	
460.30686	148	
463.22324	102	
467.19025	160	
470.33161	88	
471.30410	80	
472.24140	96	
475.28404	266	1+
477.25858	124	
490.22095	100	
491.20778	102	
495.85650	110	
502.20639	338	1+
512.25326	94	
515.41427	88	
516.27201	100	
518.26922	888	1+
520.21461	110	
520.27810	92	
521.27887	120	
540.33082	106	
555.81181	110	
556.29322	130	
558.23629	90	
571.29197	128	
572.31657	634	1+
572.38427	86	
573.26956	182	
581.28203	112	
588.27181	274	1+
589.28144	196	1+
591.02080	86	
591.26470	100	
599.20387	138	1+
600.30970	840	1+
619.29927	170	
686.27295	102	
687.30683	166	
696.32509	102	
709.38433	254	1+
715.31582	92	
718.37270	340	1+
737.37945	288	
750.36565	184	
833.37740	126	
END IONS

###FS:    #m/z: 474.74650 #charge 2+
###MS: 1329
###MSMS: 1330
BEGIN IONS
TITLE=Cmpd 65, +MS2(474.7465), 26.0eV, 11.3min #1330
RTINSECONDS=680.476
SCANS=1329-1330
PEPMASS=474.74650	288178
CHARGE=2+
187.76584	100	
200.13953	84	
203.11047	74	
208.12001	80	
212.13838	96	
213.13804	78	
214.11485	200	
215.14301	1040	
215.50273	82	
216.09809	74	
216.12288	74	
216.17406	82	
216.20412	72	
222.99538	110	
223.11243	108	
225.13850	126	
226.11976	74	
229.15005	82	
231.11234	70	
232.12914	298	
233.13019	278	
236.10681	126	
238.16139	106	
240.13695	436	
241.08899	118	
241.12011	100	
244.11543	114	
246.08765	118	
252.14401	120	
255.18067	70	
256.17889	90	
257.11541	138	
257.17289	72	
258.15357	112	
259.10417	112	
260.14473	254	1+
264.14216	72	
267.18409	76	
269.13288	72	
279.15500	102	
280.12811	202	
282.15979	118	
283.17508	80	
284.13071	72	
286.14061	156	
286.23265	84	
292.09958	118	
295.90996	104	
306.16101	98	
309.15281	186	
309.19475	86	
310.15762	92	
313.18217	256	
314.15175	214	
315.16721	126	
321.17098	82	
324.15995	228	
326.18427	84	
328.12193	82	
330.22360	90	
331.17794	816	1+
338.14882	76	
343.17010	82	
343.21704	194	
348.20692	146	
348.90096	92	
349.20420	106	
350.13182	92	
355.12797	114	
356.09384	100	
357.17045	84	
358.98401	90	
360.13904	78	
361.85105	100	
366.21396	104	
368.84153	76	
371.17937	110	
373.14097	158	
374.11653	98	
375.12079	178	
375.16840	138	
376.99116	100	
381.16904	86	
386.19502	118	
387.19539	100	
388.18421	322	1+
395.05849	70	
396.15045	88	
399.29691	72	
403.19575	70	
405.19546	72	
414.86425	78	
415.18640	98	
416.79234	76	
417.19849	84	
421.15999	90	
421.19923	72	
426.24175	134	
428.92487	82	
432.22782	78	
434.23750	74	
440.96779	88	
442.23107	102	
451.76531	78	
452.82939	86	
457.79512	96	
458.21708	100	
460.22127	446	1+
460.26505	114	
471.25641	168	
473.33615	92	
474.18312	98	
475.26468	78	
475.83252	100	
476.91434	108	
480.22228	80	
483.29464	70	
484.31164	74	
486.24352	104	
487.28049	78	
501.22731	84	
502.25266	124	
514.21785	118	
520.23687	136	
528.28155	98	
542.24994	74	
554.27024	74	
554.38119	98	
555.25447	94	
562.94064	112	
570.30548	84	
571.31056	180	
583.37789	90	
589.27438	300	1+
589.33514	88	
598.31333	72	
600.30781	404	1+
618.31434	260	1+
626.74020	72	
634.27819	88	
640.44801	70	
642.26451	100	
657.38142	88	
667.32274	118	
669.33151	88	
674.29385	72	
686.31681	96	
699.36447	70	
704.63863	80	
705.29312	88	
719.33803	82	
719.37459	72	
721.34799	72	
737.37199	88	
750.33732	80	
751.34261	84	
775.50607	84	
832.39038	194	1+
END IONS

###FS:    #m/z: 474.74695 #charge 2+
###MS: 1331
###MSMS: 1332
BEGIN IONS
TITLE=Cmpd 66, +MS2(474.7470), 26.0eV, 11.4min #1332
RTINSECONDS=681.089
SCANS=1331-1332
PEPMASS=474.74695	268930
CHARGE=2+
198.07575	114	
200.13566	128	
211.18329	130	
213.12579	276	1+
215.14322	1518	1+
216.09442	110	
221.13320	98	
223.06902	90	
223.11626	118	
225.03940	92	
225.11784	92	
226.10011	198	
227.11447	130	
228.08164	128	
228.18062	90	
231.05818	102	
231.10631	104	
232.13242	906	1+
235.11691	166	
238.18122	106	
240.09800	126	
240.12362	148	
240.15030	210	1+
240.91642	120	
241.08723	568	1+
243.11845	134	
244.09648	236	
250.11229	108	
252.13574	98	
255.18813	164	
259.09616	310	
259.14614	148	
260.14986	506	1+
262.16332	100	
264.13691	174	
264.20111	112	
266.19245	106	
269.13246	126	
270.12872	296	
272.13460	94	
276.12288	92	
278.09833	92	
278.15067	88	
280.12828	562	
283.18408	100	
283.64702	140	
284.15682	124	
286.16718	106	
292.14707	94	
292.90289	88	
296.14297	196	1+
298.14603	126	
303.18046	94	
308.12617	88	
309.15405	924	1+
311.13376	92	
313.19856	272	
314.15792	192	
315.15567	100	
321.15787	122	
321.63248	92	
322.17092	86	
325.15606	106	
326.12979	214	
328.17050	128	
329.11649	126	
329.17905	140	
331.17950	1520	1+
337.14563	168	
340.14621	110	
341.17275	216	1+
343.21100	178	
348.19972	220	
351.17021	118	
352.19368	104	
352.88996	86	
355.12860	302	
355.19249	200	
357.21669	96	
359.17178	96	
360.20364	124	
361.18052	182	
365.23575	92	
369.19474	178	
370.17912	116	
371.18193	362	1+
373.13591	116	
374.12064	180	
375.13534	168	
380.86523	100	
381.21010	126	
383.17719	168	
387.19042	268	1+
387.25709	126	
389.18430	364	1+
391.15096	86	
392.79170	122	
397.18106	90	
401.89912	98	
407.68507	112	
412.22360	94	
415.18121	404	1+
416.24516	132	
416.28300	128	
416.80756	98	
426.23477	156	
429.15392	88	
432.86387	198	
438.20759	156	
440.19065	124	
442.20448	244	
442.29932	164	
443.19037	138	
444.30406	88	
446.85797	150	
448.18848	118	
451.20050	96	
456.21530	130	
458.22930	144	
459.27635	420	
460.22124	740	1+
460.46962	94	
461.25269	86	
461.29575	90	
462.25079	132	
466.19205	124	
470.21408	118	
471.27693	124	
473.20399	130	
474.99005	86	
475.24261	114	
481.26455	96	
484.20588	534	
485.26998	162	
490.22325	308	
494.26935	88	
511.28361	132	1+
512.21997	150	
513.95941	108	
518.24746	86	
518.32055	134	
519.24249	108	
520.23617	88	
527.23084	104	
532.17573	126	
554.31508	184	1+
555.23414	98	
570.31926	174	
571.34803	88	
572.31905	270	
573.45119	98	
583.27788	98	
587.29187	306	
589.27749	602	1+
592.34863	120	
599.30737	778	1+
600.24632	98	
600.30693	624	1+
615.23650	90	
617.27185	90	
618.31548	298	
620.32270	124	
639.30738	132	1+
665.43691	102	
667.36370	114	
703.32308	146	
704.31520	152	
709.38213	118	
717.37861	168	1+
737.37558	294	1+
814.38234	158	1+
815.45425	108	
820.41375	228	1+
832.38735	138	
833.37846	320	1+
833.39125	108	
931.48646	258	1+
END IONS

###FS:    #m/z: 474.74667 #charge 2+
###MS: 1333
###MSMS: 1334
BEGIN IONS
TITLE=Cmpd 67, +MS2(474.7467), 26.0eV, 11.4min #1334
RTINSECONDS=681.717
SCANS=1333-1334
PEPMASS=474.74667	282196
CHARGE=2+
154.95217	94	
198.08292	116	
200.14467	136	
207.11335	102	
209.07263	104	
211.08128	112	
212.16499	96	
214.12838	86	
215.13929	1230	1+
215.31300	114	
217.11307	96	
223.17900	96	
230.15119	98	
232.12688	380	
233.13034	190	
234.14675	88	
238.08470	114	
240.10000	162	
240.15433	128	
241.09099	124	
242.14077	102	
244.09842	194	
245.09025	172	
249.09927	88	
250.13412	86	
255.12961	92	
255.20525	148	
256.18546	94	
259.09085	334	
259.13479	106	
260.14639	1086	1+
262.12677	122	
263.10511	130	
264.13824	126	
266.15439	178	
266.98375	126	
267.11673	130	
267.18484	100	
279.15421	118	
280.13542	308	1+
288.15061	100	
290.13235	116	
298.18034	118	
299.06165	98	
303.19164	188	
304.13658	102	
305.17330	152	
306.13373	98	
308.12433	98	
309.15847	340	
312.18073	102	
313.16651	606	1+
317.15659	98	
317.80261	102	
324.15400	84	
325.15223	84	
327.16294	348	1+
331.18224	1120	1+
334.23366	92	
337.12133	92	
337.53148	86	
338.11557	96	
338.19363	108	
340.18566	84	
345.15216	84	
345.18553	84	
347.16152	92	
348.20973	242	1+
355.12696	90	
355.18689	96	
356.10512	164	
358.14843	90	
359.21746	92	
363.20942	98	
369.17910	174	
369.68941	140	
370.93325	92	
373.12910	126	
374.13126	112	
375.12726	104	
385.15767	120	
386.22513	134	
387.18482	252	
389.24867	116	
392.89593	88	
394.21792	84	
394.84041	90	
397.19505	90	
415.25412	92	
416.19615	96	
421.16547	240	
426.20507	122	
429.03882	106	
430.21979	84	
432.22775	114	
432.94248	94	
438.21035	134	
440.21724	106	
442.21919	432	
443.21309	230	
443.26938	108	
444.38157	82	
446.84929	238	
449.18838	206	
452.23414	92	
459.28331	200	
460.22729	254	
460.28280	128	
461.23493	136	
462.22170	102	
465.16319	120	
466.19417	88	
467.19836	102	
467.35200	106	
468.19880	86	
470.26561	314	1+
472.20595	156	
473.98799	88	
474.19530	122	
474.74926	134	
481.30143	82	
484.21665	200	
485.19161	136	
489.28831	86	
490.28186	84	
502.23130	240	
503.21135	96	
511.27865	90	
512.20047	186	
513.23519	96	
515.19884	86	
518.23956	432	1+
536.26497	102	
570.30368	184	1+
572.31444	252	
582.29411	92	
583.36402	86	
588.32703	190	
589.27736	138	
590.26788	116	
596.30033	90	
597.30677	196	1+
600.30267	296	
601.35589	98	
618.30068	188	
619.33335	108	
620.33286	82	
632.27654	232	1+
659.39598	110	1+
661.28416	88	
685.32341	270	1+
692.37499	86	
699.31247	276	1+
700.32015	172	
700.32271	268	1+
703.30842	92	
704.25477	92	
709.38525	112	
714.26829	106	
716.36959	246	1+
721.33026	82	
733.87708	94	
737.36363	128	
769.34489	106	
786.35937	84	
820.39089	238	
831.39403	288	1+
832.39791	244	1+
833.37839	294	1+
861.42120	82	
END IONS

###FS:    #m/z: 474.74678 #charge 2+
###MS: 1335
###MSMS: 1336
BEGIN IONS
TITLE=Cmpd 68, +MS2(474.7468), 26.0eV, 11.4min #1336
RTINSECONDS=682.334
SCANS=1335-1336
PEPMASS=474.74678	284232
CHARGE=2+
198.09071	102	
198.13382	84	
200.14292	144	
211.11931	84	
212.14264	170	
213.13993	174	
215.10601	434	1+
215.14599	974	1+
221.10067	110	
223.10513	152	
223.13835	152	
225.04339	188	
226.08203	82	
227.06886	318	
227.10843	128	
228.06706	214	
228.18517	86	
230.15250	120	
231.10022	236	
232.13144	636	
236.15169	108	
238.17328	84	
240.14165	188	
241.08653	336	
241.12275	166	
243.12968	170	
244.10092	136	
245.07948	324	
252.14780	246	
254.15367	104	
255.19683	150	
256.19496	84	
256.64167	136	
259.09151	96	
259.15692	126	
260.14672	706	1+
262.10165	204	
264.13804	248	
267.11734	92	
268.14856	108	
268.17718	86	
277.19783	88	
280.12975	538	1+
281.05788	82	
281.18192	84	
282.15564	90	
283.19349	90	
284.15740	110	
287.14588	210	
288.13194	80	
292.14681	146	
294.22671	92	
297.14303	132	
299.06014	106	
303.17250	136	
305.15534	86	
309.15167	186	
309.20566	134	
310.16143	200	
311.17407	134	
313.16011	678	1+
314.15852	446	1+
316.18148	164	
324.15608	166	
327.17160	110	
329.19867	88	
330.12810	142	
331.18215	1028	1+
331.28481	86	
333.19024	102	
334.18290	82	
338.09649	120	
340.20014	236	1+
341.16364	98	
342.16482	94	
348.20430	284	
351.17010	112	
352.20703	126	
355.12226	102	
356.10909	402	
357.17994	86	
359.18388	98	
359.69070	100	
360.24389	124	
361.16759	244	
362.90096	88	
363.21468	112	
369.18015	174	
371.17269	574	1+
373.12671	132	
375.68186	108	
376.12394	118	
376.83862	96	
381.18341	150	
385.14670	116	
385.23038	84	
386.19896	102	
387.19137	246	
389.18680	268	
390.19305	252	
414.81473	82	
414.86810	132	
416.19525	86	
422.18067	158	
425.21964	96	
430.38974	110	
431.16735	92	
431.89352	80	
438.20318	364	1+
438.84216	100	
442.21139	184	1+
442.24924	144	
443.26932	176	
445.19568	112	
447.85309	86	
453.85365	120	
454.21856	86	
457.21390	106	
459.27600	184	
460.24242	118	
461.23053	120	
466.23979	178	
467.21488	82	
469.28858	88	
471.26589	144	
472.20944	162	
473.20810	84	
474.74934	110	
475.73856	96	
484.21199	200	
492.23220	90	
494.28101	110	
497.18690	94	
500.21937	82	
501.22107	108	
502.22054	392	1+
509.65350	176	
513.29930	100	
518.23301	92	
528.31725	88	
530.23171	92	
538.26002	268	1+
543.27658	108	
544.32988	122	
552.23767	90	
554.27436	88	
555.23549	80	
557.26887	176	
560.38121	82	
561.26863	116	
572.31189	222	1+
582.31312	82	
583.34551	136	
588.32312	218	
589.25979	332	1+
590.33731	100	
599.26066	122	
600.29734	360	1+
618.31053	356	1+
618.39959	84	
642.35081	178	1+
644.32968	120	
700.34423	98	1+
703.33147	136	
703.41038	94	
707.27067	100	1+
709.36917	110	
721.41884	104	
774.37087	166	1+
797.40024	86	
805.39023	86	
820.41857	102	1+
831.42548	260	1+
END IONS

###FS:    #m/z: 474.74696 #charge 2+
###MS: 1338
###MSMS: 1339
BEGIN IONS
TITLE=Cmpd 69, +MS2(474.7470), 26.0eV, 11.4min #1339
RTINSECONDS=683.485
SCANS=1338-1339
PEPMASS=474.74696	289584
CHARGE=2+
200.13964	90	
203.10441	104	
214.11697	120	
215.14105	1130	1+
215.23651	94	
222.65720	148	
223.12041	152	
225.11633	108	
231.11567	168	
232.13419	700	1+
234.64004	102	
235.11527	94	
239.09783	86	
240.13403	198	
240.23310	102	
241.08307	344	
242.10045	88	
244.09676	206	
244.12057	182	
244.29216	84	
245.07825	236	
253.01491	100	
253.90188	108	
254.94931	106	
255.07559	88	
255.19255	224	
255.38619	132	
256.18073	134	
257.12360	158	
257.96035	86	
258.15381	126	
259.09568	130	
260.14617	508	
261.16947	234	
262.12469	204	
264.13682	84	
265.11667	94	
269.13689	90	
270.15724	144	
271.16153	86	
280.13377	348	1+
280.18151	106	
283.17851	122	
284.16021	132	
286.14528	250	1+
286.18113	96	
287.09127	104	
288.16271	82	
292.12717	82	
297.12918	84	
298.19964	84	
299.15150	108	
300.18859	148	
303.18525	106	
308.65045	140	
309.15220	594	1+
309.20822	170	
310.10035	110	
311.17314	226	
313.17074	248	
314.15471	322	
315.19862	92	
316.19222	94	
316.27703	84	
321.06795	84	
322.88749	98	
324.17579	252	1+
326.12830	88	
327.12337	108	
328.13573	86	
328.91684	106	
329.17840	152	
330.16595	102	
331.17984	1226	1+
333.23707	84	
334.18183	90	
337.14004	112	
341.18447	86	
342.16073	414	1+
348.21299	244	
351.16085	100	
352.19253	154	
355.13575	194	
356.13271	100	
357.11245	142	
358.12439	102	
359.19518	354	1+
359.95873	98	
361.18487	242	
371.18262	118	
373.12955	170	
374.11684	92	
374.19532	140	
376.89041	96	
377.27702	126	
377.75198	90	
383.17372	194	
384.84725	88	
385.17189	94	
387.19509	118	
387.26435	96	
388.90334	114	
389.19010	174	
390.18790	114	
391.15987	196	
392.24453	92	
393.18183	82	
397.17341	116	
404.21819	102	
415.27444	94	
416.69510	106	
421.17969	260	1+
428.20953	90	
428.97416	84	
435.72355	86	
442.20420	252	
442.25787	414	1+
444.21500	108	
444.54772	90	
445.39539	84	
447.87089	82	
452.23898	102	
455.19961	312	1+
456.20078	198	1+
459.28044	542	1+
460.21858	568	1+
460.43449	82	
466.18706	92	
469.25524	114	
470.19583	86	
470.28685	114	
471.22762	148	
471.28281	102	
473.19896	106	
475.28690	88	
482.19399	96	
484.19319	102	
485.20928	84	
497.26855	92	
503.24118	176	1+
511.30751	86	
518.21955	112	
520.26445	128	1+
521.35153	106	
522.23438	86	
525.28745	84	
543.47311	82	
555.23578	100	
570.29164	344	1+
583.27871	82	
588.32377	164	
589.27244	288	
589.32054	166	
600.30830	498	
618.34359	138	
619.33638	98	
633.25407	158	1+
635.24940	120	
640.31716	398	1+
686.28914	102	
688.32928	92	
700.37723	124	
703.32143	114	
705.33803	106	
717.37637	148	
732.29032	100	
737.37188	134	
739.18000	88	
749.42878	84	
789.27066	116	1+
831.42422	222	1+
868.77476	108	
END IONS

###FS:    #m/z: 474.74652 #charge 2+
###MS: 1341
###MSMS: 1342
BEGIN IONS
TITLE=Cmpd 70, +MS2(474.7465), 26.0eV, 11.4min #1342
RTINSECONDS=684.629
SCANS=1341-1342
PEPMASS=474.74652	292118
CHARGE=2+
200.14357	98	
201.13626	100	
207.05114	98	
210.07076	108	
210.12066	102	
211.11037	120	
212.14449	120	
213.12609	228	
215.14571	926	
215.19335	212	
216.13556	214	
217.08970	96	
223.11615	122	
225.10248	112	
226.08211	118	
227.08008	104	
230.11616	90	
230.15729	100	
231.11631	146	
232.13226	412	
235.11938	194	
235.17545	114	
238.16496	108	
240.10292	114	
240.14915	98	
241.08782	138	
255.18164	158	
255.23547	148	
256.17829	110	
258.08908	494	1+
258.15904	158	
260.14841	570	
269.12528	104	
270.09708	104	
271.12794	130	
273.13248	116	
275.14183	102	
280.12808	278	
281.13248	282	
284.15298	106	
286.15925	154	
287.15085	204	
292.12425	140	
297.15515	182	
303.18445	310	
305.16757	96	
309.15434	522	1+
313.11396	100	
313.16846	296	
313.22840	96	
314.15003	646	1+
316.15364	118	
319.17081	152	
323.19372	98	
324.15198	114	
326.13905	108	
327.16749	146	
329.17700	234	
330.15108	108	
331.03451	114	
331.18031	1454	1+
332.12996	110	
332.22653	192	
333.21570	90	
333.91721	102	
334.19313	110	
341.17167	274	1+
343.27859	110	
348.21099	292	
353.13125	192	
355.12955	94	
356.12201	180	
356.24856	98	
357.15283	104	
361.16843	164	
361.88983	104	
364.20202	126	
367.17989	110	
368.88120	202	1+
369.17262	134	
369.21064	106	
371.18019	140	
373.13350	208	
374.11847	270	1+
377.20129	92	
377.70523	94	
381.21340	104	
382.20472	94	
383.16927	106	
386.21998	104	
387.19397	236	
389.18967	262	
391.14768	176	
392.24003	104	
395.89390	100	
399.17603	120	
401.25781	108	
404.95059	100	
406.84313	100	
409.17520	202	
414.87662	130	
415.18863	116	
416.19186	146	
417.19694	200	
421.21231	224	
425.72213	136	
426.20610	126	
430.23096	104	
432.21678	112	
438.20862	100	
439.11750	102	
442.23690	524	1+
442.37900	154	
448.71496	122	
454.20052	94	
454.24223	122	
455.17897	106	
456.20689	306	
459.26991	102	
460.23942	188	
467.20707	168	
471.26789	162	
472.24141	160	
472.33935	92	
473.21989	188	
474.26235	108	
474.73271	102	
484.22697	144	
491.25694	124	
494.87634	108	
501.23180	436	1+
502.35339	120	
518.22879	118	
519.21750	114	
521.30436	120	
537.27301	138	
539.26300	100	
546.21750	104	
553.27806	280	1+
556.29085	152	1+
563.28765	114	
570.31904	110	
583.26716	94	
585.28560	114	
588.32708	236	
589.26659	98	
589.35890	100	
590.26076	138	
600.31365	304	
600.38224	122	
618.29384	114	
619.35758	132	
628.30875	148	
632.26806	358	1+
686.27515	114	
703.30328	242	1+
704.31292	174	1+
710.38038	118	
749.34222	100	
750.33625	96	
786.34631	90	
803.36877	122	
820.47852	94	
821.43715	122	1+
832.41019	220	
880.75987	164	1+
END IONS

###FS:    #m/z: 476.25541 #charge 2+
###MS: 1343
###MSMS: 1344
BEGIN IONS
TITLE=Cmpd 71, +MS2(476.2554), 26.1eV, 11.4min #1344
RTINSECONDS=685.262
SCANS=1343-1344
PEPMASS=476.25541	91972
CHARGE=2+
212.15957	86	
213.13843	92	
214.64296	132	
215.10143	180	
215.14219	3516	1+
215.63049	98	
217.11588	224	
220.10695	158	
221.19809	116	
222.13762	120	
223.10970	174	
223.13986	106	
225.04094	296	1+
226.08312	278	
226.12761	112	
227.05959	100	
232.13799	368	1+
233.11788	84	
235.13039	154	
236.14422	246	
239.09655	110	
239.13100	134	
239.15938	214	
240.13633	468	1+
241.09191	554	1+
241.13681	332	1+
242.17303	82	
244.17592	86	
245.07566	166	
249.10430	102	
256.15296	106	
257.15560	96	
257.20575	84	
258.15367	174	
259.08766	92	
260.09023	98	
260.14577	298	1+
261.15084	206	1+
267.10647	168	
267.18992	82	
268.14136	98	
269.13112	122	
278.15474	148	
280.14107	98	
281.04531	82	
281.13141	172	
282.06278	82	
284.17869	140	
286.14201	130	
287.16354	128	
288.13733	78	
288.18118	114	
295.10172	96	
296.13906	80	
297.14676	426	1+
299.05976	306	1+
307.13853	84	
309.16618	402	1+
314.14781	106	
315.16475	114	
326.64493	114	
327.19544	132	
331.17775	1028	1+
332.23486	82	
332.30304	106	
334.23475	82	
338.16702	84	
340.21927	92	
342.17423	108	
343.15990	112	
343.20784	182	
343.26354	84	
344.16479	96	
348.21132	136	
349.22325	90	
351.09752	82	
352.20154	156	
353.13468	100	
353.20067	100	
354.14497	100	
355.71821	124	
356.12155	152	
357.09121	96	
358.97434	114	
359.63493	86	
359.67473	110	
360.18432	80	
360.22836	82	
362.17225	144	
362.21477	92	
366.85794	104	
368.87449	132	
369.18471	90	
370.18173	186	1+
373.23141	106	
374.11530	234	1+
376.15484	100	
384.24036	82	
387.17717	220	
389.18582	170	
393.18113	134	
398.90494	86	
398.98234	94	
409.07488	96	
410.85187	94	
412.20928	86	
414.96541	86	
415.17566	250	1+
416.90282	88	
417.72449	86	
423.15757	80	
430.94005	130	
438.21247	110	
441.22359	120	
442.24901	100	
443.21071	80	
443.26974	328	1+
444.21975	78	
446.84797	102	
448.87192	82	
453.25447	94	
454.26724	100	
459.25075	96	
461.21473	130	
461.28966	138	
462.23206	96	
466.19901	244	1+
466.74520	88	
471.26273	122	
472.27759	90	
474.22958	88	
476.25910	94	
484.21224	148	
486.20226	78	
488.27653	82	
497.29162	100	
513.28766	98	
518.22596	202	1+
526.26102	92	
537.19828	112	
539.30334	158	
555.29392	144	
556.24290	98	
557.66945	78	
558.21461	94	
565.26622	142	
571.31973	86	
572.25198	164	
572.32047	612	1+
590.32373	88	
591.28903	120	
593.14768	96	
600.30925	936	1+
610.36162	90	
620.31434	82	
632.27509	100	
652.27393	110	
672.33082	108	
673.35303	84	
686.29902	112	
691.08860	80	
693.37113	140	
700.35809	96	
704.31775	80	
705.29261	86	
709.35016	374	1+
710.38435	142	1+
737.36692	464	1+
737.52588	112	
739.37389	124	
751.40834	90	
755.36815	80	
768.33322	88	
END IONS

###FS:    #m/z: 476.25451 #charge 2+
###MS: 1345
###MSMS: 1346
BEGIN IONS
TITLE=Cmpd 72, +MS2(476.2545), 26.1eV, 11.4min #1346
RTINSECONDS=685.908
SCANS=1345-1346
PEPMASS=476.25451	92016
CHARGE=2+
198.07237	150	
200.13962	80	
202.10961	96	
205.10614	134	
206.10148	106	
211.16176	210	
213.12578	118	
215.14224	4250	1+
215.29840	104	
216.10508	256	1+
217.08628	112	
217.15733	186	
218.85857	92	
221.09225	84	
223.12405	108	
225.04591	256	
226.08414	92	
228.27678	96	
231.10074	164	
232.12853	314	
235.13369	146	
235.23134	100	
236.12683	148	
237.17751	86	
238.16102	92	
239.11902	92	
239.32089	90	
240.14520	350	
241.08329	206	
243.11016	82	
244.10131	146	
245.07200	190	
255.17781	548	1+
259.09353	232	
260.14709	218	
266.16392	82	
268.11380	104	
270.12827	86	
270.88959	88	
280.13325	280	
281.04504	102	
282.14686	102	
282.20357	84	
283.09955	84	
286.13944	168	
293.17287	90	
295.13319	106	
297.09739	86	
299.06869	112	
299.13915	92	
309.15143	200	
309.18653	94	
310.17379	92	
312.14949	88	
313.16514	266	1+
315.16262	226	1+
316.28574	120	
322.56977	90	
322.92123	90	
325.09858	80	
326.14744	88	
327.19907	84	
328.20284	148	
331.18500	404	
331.24388	124	
332.18458	286	
332.86342	90	
335.20601	90	
340.18906	88	
342.19280	160	
343.21483	238	
344.15342	106	
349.21092	110	
352.22789	166	
353.28473	82	
354.23281	152	
355.12151	160	
355.17662	90	
356.11092	194	
357.17995	106	
358.86909	108	
361.17785	106	
366.16490	88	
369.18831	128	
371.17519	396	1+
373.13736	198	
374.12123	84	
376.17462	134	
386.87482	102	
387.18293	124	
387.28382	84	
389.18650	308	1+
393.17870	128	
398.22900	108	
398.88211	80	
399.79526	90	
409.46729	96	
409.84413	82	
412.22014	82	
414.86527	124	
416.20273	92	
416.68826	102	
421.88364	96	
421.98698	82	
425.20197	92	
426.25103	130	
426.82214	102	
428.20151	98	
428.24441	86	
429.19233	108	
430.24089	86	
440.86777	198	
442.21240	202	
443.24122	346	1+
446.19328	88	
446.86092	86	
451.31874	80	
452.20920	84	
454.23139	124	
456.22345	106	
457.86795	102	
458.80114	104	
460.21689	252	1+
460.29747	194	
466.19772	146	
467.61904	84	
471.27438	120	
472.20245	98	
474.23445	88	
476.83523	90	
476.89663	98	
477.25814	94	
481.21850	84	
482.20094	272	1+
502.23344	312	1+
521.30879	100	
540.31298	90	
541.25453	256	
556.34940	78	
562.27264	88	
568.31258	100	
570.30776	148	
572.31603	1198	1+
572.42075	90	
585.19496	98	
589.26596	98	
599.36140	80	
600.31317	1230	1+
600.78318	92	
616.33126	92	
618.34900	82	
619.31358	82	
632.27614	116	
633.27997	196	
642.36757	96	
689.39846	80	
692.34459	84	
695.35402	112	
704.33056	80	
709.37548	150	
710.38105	104	
718.34765	242	1+
733.35060	154	
737.36856	420	1+
750.37255	84	
832.39525	148	1+
END IONS

###FS:    #m/z: 476.25483 #charge 2+
###MS: 1347
###MSMS: 1348
BEGIN IONS
TITLE=Cmpd 73, +MS2(476.2548), 26.1eV, 11.4min #1348
RTINSECONDS=686.541
SCANS=1347-1348
PEPMASS=476.25483	99284
CHARGE=2+
204.12346	90	
209.18130	118	
211.15340	154	
212.15043	110	
213.13924	154	
215.14063	3734	1+
215.19986	212	
219.11440	100	
221.09559	278	
223.06878	84	
223.11611	88	
224.12514	90	
225.04167	128	
226.08299	102	
227.06814	150	
232.13463	148	
232.19721	100	
233.13946	140	
234.17094	80	
235.11946	82	
239.16152	150	
240.15282	132	
240.19325	80	
240.64478	132	
241.07908	138	
241.14517	94	
242.13749	82	
244.10347	112	
245.11335	86	
249.11323	150	
254.13702	80	
256.18795	200	
257.12983	92	
257.19275	94	
259.08888	78	
260.14149	400	1+
261.18322	76	
262.09685	82	
264.13249	80	
265.14099	114	
267.11815	82	
269.12929	176	
270.15966	102	
280.12778	218	
284.16906	98	
285.16266	92	
286.15147	86	
291.13568	110	
292.13458	270	1+
298.13094	80	
299.06795	168	
303.19028	110	
305.18247	122	
309.16249	134	
309.30557	130	
311.16607	82	
313.19804	108	
314.16049	254	
322.18371	98	
323.09858	98	
324.16181	118	
324.89471	84	
325.82383	102	
326.12821	98	
326.17629	82	
328.10342	98	
331.10650	80	
331.18693	304	
332.18709	212	
333.17002	76	
336.95292	100	
337.16995	82	
341.17774	88	
346.15837	88	
352.20647	152	
353.20991	154	
354.13629	226	
355.15298	88	
358.20890	126	
360.02409	88	
360.23955	100	
360.89653	98	
361.24206	78	
369.17916	106	
371.18779	82	
372.84609	90	
373.12748	198	
373.89814	84	
374.11977	188	
375.14322	110	
379.16744	92	
380.89160	110	
387.15286	92	
388.18803	116	
399.16662	214	
400.19035	96	
404.15482	88	
407.18200	86	
409.86567	112	
414.85688	202	
415.17831	98	
420.84444	76	
424.26625	100	
425.23361	84	
432.22732	82	
433.17722	92	
434.82344	92	
439.83339	76	
441.27629	76	
442.21521	96	
443.21632	82	
444.27562	164	
455.24911	82	
457.81327	86	
458.78527	76	
461.22178	180	
462.43265	82	
467.21747	236	1+
473.20520	136	
484.20096	126	
485.26743	82	
489.28796	84	
492.20312	76	
494.81637	84	
495.82780	88	
501.21260	210	1+
503.21641	100	
508.28034	78	
513.24540	82	
519.22584	76	
529.92434	106	
536.24827	134	
540.23839	94	
540.29988	100	
543.06222	104	
545.33594	112	
548.20814	94	
555.29979	144	
559.35048	88	
563.32613	76	
570.22095	76	
570.33675	216	
572.31520	232	
575.30451	100	
590.28507	78	
600.31934	666	1+
600.48009	90	
613.31080	102	
633.24433	156	1+
657.32589	102	
685.34533	80	
694.33697	76	
701.35564	106	
709.38008	260	1+
715.27230	98	
718.35636	98	1+
737.37580	320	1+
750.35735	82	
804.40132	84	
806.44632	220	1+
832.42846	142	
884.84116	132	1+
917.54931	380	1+
END IONS

###FS:    #m/z: 476.25483 #charge 2+
###MS: 1349
###MSMS: 1350
BEGIN IONS
TITLE=Cmpd 74, +MS2(476.2548), 26.1eV, 11.5min #1350
RTINSECONDS=687.16
SCANS=1349-1350
PEPMASS=476.25483	104354
CHARGE=2+
206.08564	104	
206.11251	104	
211.15368	188	
211.20280	136	
214.14781	102	
215.14240	3318	1+
215.30588	74	
217.09399	86	
221.09989	324	
222.08647	90	
222.13258	202	
223.08278	130	
225.20314	110	
227.04089	144	
228.19234	100	
229.18198	84	
230.09411	106	
231.10422	190	
231.15503	190	
232.13248	108	
232.98531	82	
235.12354	304	1+
239.15537	88	
240.14357	76	
240.97397	96	
241.10098	98	
241.13717	144	
241.17456	134	
244.10759	94	
249.10903	106	
249.16633	90	
250.12007	80	
255.18431	76	
256.18357	140	
257.11273	104	
258.11656	96	
258.14985	214	
260.15406	168	
261.14511	116	
264.13950	128	
270.12403	106	
276.13629	74	
277.10505	132	
280.17573	128	
281.04799	172	
283.17370	112	
284.12666	82	
286.13414	94	
292.12782	116	
297.17049	110	
298.14250	196	
299.13494	120	
300.06195	102	
303.17686	106	
314.16860	174	
315.11980	74	
316.17495	116	
324.18075	94	
327.15912	104	
327.21862	74	
328.12231	84	
330.14358	82	
331.18457	164	
333.12582	98	
333.19124	198	
336.16784	102	
339.17792	96	
342.16820	120	
343.16062	88	
343.23445	302	
344.89900	90	
346.13864	78	
352.20470	226	
355.07377	94	
355.14191	98	
359.67482	116	
360.13853	108	
360.20751	98	
361.25656	88	
363.16439	88	
363.20087	90	
370.17289	158	
372.15865	102	
373.13727	146	
374.14576	104	
376.17094	98	
376.82695	96	
379.18286	90	
380.23681	84	
383.18160	106	
384.24089	130	
385.23458	96	
388.20861	88	
388.88692	74	
391.19535	110	
396.89145	98	
399.17645	158	
404.15648	80	
406.83088	92	
412.85536	78	
415.20662	108	
416.17761	76	
419.16361	96	
421.21941	84	
424.23190	92	
426.18839	144	
428.96831	84	
429.85011	94	
430.24252	154	
430.83040	102	
438.19988	102	
442.26456	88	
443.27453	132	
444.27624	98	
449.15872	94	
454.88912	112	
456.24663	94	
457.89716	86	
459.28059	78	
460.28016	104	
461.21904	78	
462.21661	104	
470.19376	78	
470.28004	196	
471.26246	608	1+
472.42843	80	
473.21112	86	
482.24073	84	
503.19185	88	
504.20528	176	
519.22511	88	
520.25343	100	
538.38629	108	
544.29809	86	
548.28758	92	
555.29487	220	1+
559.25056	154	1+
566.56701	78	
571.31526	102	
571.36162	82	
572.31638	526	1+
572.39958	110	
580.28754	86	
588.30557	80	
589.26368	194	
599.30381	562	1+
600.10840	102	
600.30639	496	1+
619.31805	278	1+
651.29479	78	
668.35107	88	
690.40711	76	
693.36224	84	
704.29736	100	
707.29487	84	
709.38113	184	
720.32432	182	1+
737.36250	622	1+
738.53125	106	
744.29909	96	
850.39627	104	
END IONS

###FS:    #m/z: 344.54628 #charge 3+
###MS: 1352
###MSMS: 1353
BEGIN IONS
TITLE=Cmpd 75, +MS2(344.5463), 23.0eV, 11.5min #1353
RTINSECONDS=688.331
SCANS=1352-1353
PEPMASS=344.54628	51482
CHARGE=3+
209.09433	78	
212.14271	128	
213.09136	100	
215.25184	92	
225.11758	74	
226.12459	84	
226.18722	82	
226.93448	100	
227.09955	122	
227.18371	126	
228.13537	66	
230.15699	86	
240.92934	100	
241.18127	82	
243.16060	102	
244.19710	70	
249.10026	94	
250.96907	86	
253.17068	116	
253.21139	120	
254.17765	70	
255.10185	98	
258.93827	70	
259.18552	82	
269.12044	86	
270.18310	132	
270.21912	66	
271.17735	46	
279.13361	82	
280.19900	86	
280.99987	132	
282.84333	86	
283.10393	102	
291.24715	40	
296.20204	86	
297.27251	34	
298.91552	74	
299.19219	98	
300.95034	88	
315.17132	112	
316.92933	214	
317.17429	52	
327.97493	80	
330.13157	70	
338.18308	50	
338.89521	34	
344.86441	72	
345.12461	40	
346.08675	68	
366.01710	68	
366.23511	110	
369.28650	112	
383.21122	100	
384.27657	84	
400.30641	118	
403.24397	92	
409.29824	54	
423.21809	80	
426.31129	84	
433.23862	84	
455.40558	102	
458.25512	88	
477.32590	68	
481.28323	62	
481.32336	56	
482.30393	64	
497.30977	52	
513.31014	86	
514.31661	84	
515.30584	68	
515.35760	34	
531.35127	90	
536.27145	90	
554.27728	74	
559.27752	88	
576.32474	210	
588.39633	100	
608.39657	44	
626.41871	68	
627.37151	48	
628.51491	72	
636.35616	72	
656.43657	58	
673.46081	48	
689.39072	56	
724.43775	54	
END IONS

###FS:    #m/z: 476.25450 #charge 1+
###MS: 1352
###MSMS: 1354
BEGIN IONS
TITLE=Cmpd 76, +MS2(476.2545), 26.1eV, 11.5min #1354
RTINSECONDS=688.372
SCANS=1352,1354
PEPMASS=476.25450	109574
CHARGE=1+
148.17659	52	
163.56696	20	
199.14522	96	
203.11414	128	
207.03400	72	
207.11987	120	
209.01394	104	
209.09456	60	
209.16538	122	
211.15764	86	
212.16183	96	
213.14074	148	
214.89603	28	
215.07109	44	
215.10541	94	
215.14275	1960	1+
215.20343	106	
215.29488	94	
216.10433	80	
216.40563	70	
217.12930	54	
221.10233	110	
222.10543	42	
223.12779	124	
224.12908	114	
225.82732	48	
227.02103	112	
227.08360	120	
227.11470	70	
228.17339	26	
229.14197	122	
232.10535	104	
233.12995	144	
233.33584	38	
235.11592	52	
235.30892	110	
239.09287	104	
240.11637	92	
241.08177	156	
242.11313	122	
242.14160	118	
243.11897	170	
244.10558	42	
251.11340	100	
255.17993	88	
256.19034	76	
258.15032	90	
259.09484	76	
259.42940	32	
260.10060	224	
260.13955	268	
260.18746	90	
261.14214	118	
262.13929	72	
268.12288	154	
281.05840	66	
281.12317	84	
282.04929	88	
283.17964	88	
283.22734	50	
285.03391	40	
285.16871	24	
286.16207	50	
292.15911	60	
295.10486	74	
297.15229	86	
301.24521	70	
302.64354	22	
308.13055	72	
313.19013	96	
314.15943	202	
326.20454	46	
328.10271	100	
331.17686	356	1+
331.21310	104	
333.16937	60	
334.19728	158	
335.10645	32	
340.14094	74	
343.15574	56	
343.20605	118	
344.26099	56	
345.16834	74	
352.19734	122	
356.12984	106	
360.23599	22	
360.28210	40	
361.27133	84	
369.12514	88	
370.11853	88	
373.13392	32	
375.20787	52	
377.17591	92	
383.73364	24	
385.23489	88	
386.23422	72	
388.19764	106	
390.14166	62	
392.93675	34	
395.84739	54	
399.17075	96	
399.24046	114	
408.23688	78	
412.21654	86	
412.82316	104	
426.23776	72	
438.20511	118	
442.22528	104	
443.24237	90	
444.22051	68	
445.24708	36	
447.23771	44	
456.13873	32	
459.27669	124	
459.87730	74	
460.24388	76	
466.20457	36	
469.23997	88	
471.26610	46	
472.27551	166	
475.80280	66	
END IONS

###FS:    #m/z: 474.74622 #charge 2+
###MS: 1352
###MSMS: 1355
BEGIN IONS
TITLE=Cmpd 77, +MS2(474.7462), 26.0eV, 11.5min #1355
RTINSECONDS=688.423
SCANS=1352,1355
PEPMASS=474.74622	304036
CHARGE=2+
208.94156	166	
209.05655	102	
212.13813	108	
213.08355	210	
215.14464	832	
216.12528	182	1+
221.10840	96	
223.12411	122	
226.07862	164	
227.15161	82	
228.00691	102	
231.09576	260	
232.13236	502	1+
235.11432	382	1+
238.15514	128	
239.10002	166	
239.14819	168	
239.22799	100	
241.07606	144	
241.11471	112	
241.34453	84	
241.95721	118	
242.13472	94	
243.08607	90	
243.14826	82	
244.09052	86	
245.10501	264	1+
246.07662	102	
250.13743	126	
252.12639	132	
253.16264	100	
255.18462	276	1+
257.10905	82	
258.14160	326	1+
259.09758	332	
260.14900	192	
271.66436	92	
272.25583	80	
274.07057	100	
280.12351	134	
281.12335	116	
281.17736	122	
283.17920	180	
286.11122	102	
287.10013	98	
288.15845	130	
289.13551	104	
293.16930	80	
294.65414	124	
296.14185	144	
298.14018	90	
298.48590	80	
299.06376	150	
301.19079	96	
303.18669	92	
304.12766	86	
306.14219	196	
309.02831	112	
309.16028	596	1+
312.60748	246	
313.17122	148	
313.20903	124	
313.28705	84	
314.15890	894	1+
316.15511	100	
320.90354	114	
326.18465	198	
327.17801	182	
330.15667	92	
331.17732	776	1+
331.25791	98	
332.23572	92	
337.15425	130	
340.11229	126	
341.17736	138	
342.16477	114	
343.17959	102	
344.13850	184	
344.24102	102	
348.20177	196	
348.24201	104	
352.19406	82	
356.10768	182	
357.10610	112	
359.17298	88	
359.69078	138	
361.19172	92	
369.14705	120	
369.88668	92	
370.17149	166	
370.88365	106	
373.18454	198	
373.26683	114	
379.20670	90	
383.16827	186	
385.18392	82	
385.24591	90	
389.19818	202	
390.19394	200	
395.14729	84	
395.81463	86	
396.92799	80	
396.98109	94	
398.19114	108	
399.66499	88	
400.16867	102	
403.15933	148	
403.25749	84	
408.19284	84	
410.86259	80	
412.89708	108	
414.22725	90	
418.19068	90	
420.18191	90	
426.25105	132	
427.17981	90	
436.21701	102	
437.15925	86	
439.18832	96	
440.18529	84	
442.27044	88	
446.88656	108	
449.17371	84	
452.74715	126	
459.28373	120	
460.21792	456	1+
460.26591	116	
467.21512	102	
469.20522	88	
469.26149	108	
471.26102	90	
473.17113	92	
484.28300	92	
485.29631	94	
490.21247	136	
501.22236	212	
502.19505	100	
512.21754	108	
518.22923	208	1+
522.31654	100	
546.22315	124	
553.28892	94	
561.20947	86	
570.20326	92	
570.31181	398	1+
571.31904	308	1+
584.29729	96	
588.31963	148	
589.26359	234	1+
589.35661	116	
600.30912	294	1+
600.43445	82	
601.27970	112	
608.66922	100	
618.31290	94	
633.56377	108	
686.30159	116	
700.35321	96	
706.29693	110	
709.35686	196	
717.36069	148	
717.43636	90	
821.44090	126	
831.36915	208	1+
919.97250	94	
953.98349	100	
END IONS

###FS:    #m/z: 476.25533 #charge 2+
###MS: 1357
###MSMS: 1358
BEGIN IONS
TITLE=Cmpd 78, +MS2(476.2553), 26.1eV, 11.5min #1358
RTINSECONDS=689.693
SCANS=1357-1358
PEPMASS=476.25533	111940
CHARGE=2+
199.07485	100	
207.02870	124	
209.01329	96	
211.11540	118	
211.15825	132	
212.17724	100	
215.14191	3190	1+
215.22502	132	
215.26296	98	
221.10448	410	1+
223.13141	94	
225.04193	96	
226.08826	178	
226.11814	92	
228.18056	188	
229.62309	94	
230.14824	136	
232.13408	486	1+
235.12577	150	
235.15652	96	
239.15136	176	
240.10139	88	
240.15315	312	
241.07892	172	
241.12182	324	
242.09539	94	
244.09570	258	
249.12646	86	
251.10697	96	
252.15072	84	
253.03670	92	
255.18417	186	
256.18057	210	
259.09810	422	1+
260.16426	248	1+
265.13310	124	
267.12121	292	
267.21443	94	
270.12472	236	
272.14398	114	
274.94037	94	
279.12740	86	
280.13102	204	
281.14212	88	
288.13317	104	
292.15258	90	
295.08685	100	
298.15918	166	
299.05838	108	
299.19790	100	
302.19298	178	
306.14379	144	
309.30535	86	
310.14752	88	
312.17681	94	
313.17855	156	
314.15873	234	
315.15607	156	
317.15072	134	
321.24211	86	
326.12550	300	1+
326.18986	84	
327.17271	88	
327.32913	106	
330.17650	120	
331.18472	122	
332.18640	284	
332.22206	136	
334.19461	120	
335.18186	110	
343.21067	134	
344.15796	108	
345.15999	118	
347.12748	100	
348.21341	86	
348.25795	88	
349.20345	94	
353.19592	98	
355.12988	90	
356.10410	192	
356.17869	90	
358.18824	98	
359.19224	90	
360.20315	182	
360.24266	124	
367.69759	124	
368.88269	114	
369.11594	88	
369.18956	106	
372.24285	104	
373.16648	92	
374.11904	150	
375.13772	122	
376.75226	108	
378.97637	102	
380.16390	90	
386.24498	126	
386.90801	162	
387.18845	148	
397.16565	94	
399.67628	120	
401.03711	104	
411.20614	174	
414.22768	94	
417.74134	140	
420.18374	152	
425.25063	90	
426.20952	104	
426.28533	102	
428.18591	104	
432.88811	140	
436.21080	232	1+
438.18122	106	
438.85139	144	
439.78212	90	
440.87923	104	
441.20918	104	
442.23078	152	
443.24446	104	
452.82621	84	
453.19450	126	
453.30577	106	
454.89341	84	
456.22126	98	
457.22899	100	
460.21888	146	
461.22775	132	
467.19973	88	
467.23603	86	
470.21699	96	
470.83171	104	
471.26714	264	
472.21900	96	
473.26384	88	
476.24928	148	
476.31937	94	
476.77646	102	
485.19907	128	
489.14749	188	1+
510.31056	84	
518.23821	88	
539.28538	88	
556.36127	158	1+
572.30805	526	1+
574.28225	168	1+
584.33022	132	
587.25875	100	
595.25556	102	
600.31203	1066	1+
600.43892	86	
633.30160	166	
640.29991	84	
641.30781	92	
679.32106	100	
692.35859	86	
700.35393	132	
709.37947	146	
710.41996	86	
733.35052	106	
737.35970	298	1+
737.58071	88	
739.35978	120	
815.38615	180	
END IONS

###FS:    #m/z: 474.74639 #charge 2+
###MS: 1357
###MSMS: 1359
BEGIN IONS
TITLE=Cmpd 79, +MS2(474.7464), 26.0eV, 11.5min #1359
RTINSECONDS=689.756
SCANS=1357,1359
PEPMASS=474.74639	302606
CHARGE=2+
212.13428	102	
214.13159	180	
215.14284	1786	1+
220.11371	98	
222.11320	132	
224.08168	110	
226.08453	176	
231.10444	230	
232.13617	824	1+
232.17212	186	
237.14496	142	
239.11061	116	
240.13448	308	
241.10300	188	
241.20044	120	
242.08380	146	
243.11646	188	
244.09287	166	
249.11060	96	
252.10960	110	
253.13731	90	
255.02016	98	
255.11615	88	
255.18282	160	
256.18251	104	
257.10761	98	
258.10294	156	
258.14813	102	
258.18587	98	
259.09532	494	1+
260.14673	820	1+
260.25983	90	
264.17562	146	
268.14036	138	
271.14499	116	
280.12402	296	
280.20464	116	
283.19274	108	
286.14883	136	
286.23765	96	
287.16224	132	
287.21386	130	
288.14114	100	
292.16606	108	
295.19530	96	
297.16574	168	
305.17282	98	
309.15267	486	1+
311.18201	90	
312.15714	98	
313.16119	732	1+
314.24479	108	
322.20308	102	
324.16618	200	
328.96573	94	
329.18398	96	
330.20090	150	
331.17927	1314	1+
331.25068	106	
336.67357	148	
337.61700	108	
338.10824	118	
341.18624	108	
342.16878	108	
344.15160	190	
344.21203	102	
348.20460	312	1+
351.20989	108	
352.14795	190	
352.19439	146	
353.15610	112	
356.10805	98	
357.17915	98	
359.18668	174	
360.65817	88	
361.16546	102	
366.20012	100	
368.80269	112	
369.18678	114	
370.83621	102	
371.19007	304	1+
373.13833	164	
383.17693	126	
385.22720	130	
387.18809	190	
389.18993	244	
390.20323	160	
394.20386	98	
395.72154	102	
397.17644	212	1+
402.69855	96	
407.68934	90	
408.17786	130	
412.22182	132	
415.18397	220	1+
417.20648	204	
424.20559	104	
425.20456	240	
425.25245	120	
427.23438	148	
429.07186	156	
429.22963	92	
432.21591	94	
432.87761	104	
432.95337	100	
436.85756	104	
438.16067	88	
442.21276	400	
443.25285	214	
446.85467	140	
447.87055	100	
452.26067	104	
452.31083	88	
454.27653	140	
455.18401	122	
456.20354	100	
459.27172	336	
460.21979	444	1+
461.27698	126	
462.24094	120	
466.19618	244	
470.28580	94	
473.97586	92	
474.18358	106	
484.20050	214	
485.19417	92	
485.23752	120	
487.27943	214	1+
488.21532	116	
490.21218	108	
499.29073	112	
502.20649	324	1+
510.25700	194	1+
512.21111	112	
514.27302	198	
518.23868	414	1+
521.28376	212	
539.27751	162	
540.23938	218	1+
547.18881	102	
553.25383	112	
553.30158	96	
553.34065	92	
554.22480	102	
555.29128	300	1+
556.41675	92	
559.36153	90	
570.41661	90	
571.31228	612	1+
573.36142	90	
583.30139	100	
583.36408	98	
588.31416	120	
588.36739	90	
589.26663	270	1+
589.50873	100	
591.26340	108	
600.31546	624	1+
609.41444	112	
618.31111	254	1+
628.35821	110	
633.28740	160	
650.31581	110	
651.31520	94	
663.44716	136	1+
689.37107	216	1+
700.33757	94	
703.31093	222	1+
703.38654	126	
717.36442	302	1+
737.37744	122	
738.36932	120	
749.43706	108	
768.83036	112	1+
774.40290	88	
820.39836	148	1+
822.44210	128	
832.39450	98	
END IONS

###FS:    #m/z: 476.25499 #charge 2+
###MS: 1360
###MSMS: 1361
BEGIN IONS
TITLE=Cmpd 80, +MS2(476.2550), 26.1eV, 11.5min #1361
RTINSECONDS=690.457
SCANS=1360-1361
PEPMASS=476.25499	113252
CHARGE=2+
151.55197	94	
209.05929	144	
209.14633	112	
211.15506	268	1+
211.19397	182	
213.12022	160	
214.14031	92	
215.14310	3708	1+
215.28274	92	
216.18521	126	
216.31662	82	
221.09748	114	
221.13668	126	
222.08313	172	
222.12825	92	
224.10689	82	
225.04156	82	
225.12918	100	
226.11912	92	
228.17759	94	
228.20560	128	
229.11456	102	
230.14455	102	
231.11230	184	
231.15355	80	
232.14154	368	1+
239.10740	104	
239.15230	118	
240.13953	176	
241.11199	176	
242.13356	178	
244.09882	94	
244.13472	156	
246.17480	128	
251.11503	106	
251.17332	86	
253.08356	84	
253.14002	184	
255.07594	96	
255.13026	86	
256.17218	330	
258.14693	282	
259.09871	178	
260.13936	418	1+
262.11499	192	
263.10754	148	
264.13432	100	
266.99158	100	
267.11213	196	
268.12013	108	
269.08021	84	
269.16249	106	
275.12485	82	
277.09254	88	
279.13176	118	
280.12062	90	
281.05385	110	
283.10337	110	
283.18355	124	
286.14788	140	
287.18638	92	
290.19875	100	
295.10080	82	
295.14562	86	
296.13874	118	
297.14618	94	
298.18849	92	
299.06535	88	
302.12468	120	
308.17521	100	
308.91903	86	
309.15019	350	1+
313.19387	102	
314.15471	166	
314.18660	222	
315.20823	122	
315.26081	128	
316.18017	106	
323.16960	212	
326.14589	92	
327.16396	176	
328.11286	196	
330.10446	124	
331.17898	494	1+
333.17886	228	
339.10543	110	
343.17930	136	
343.21585	134	
345.14643	250	
351.19124	262	1+
352.15207	172	
356.11290	122	
359.18687	84	
360.23869	92	
363.16878	88	
368.15626	322	1+
381.21533	104	
384.83313	106	
385.30142	90	
387.18518	132	
388.20505	82	
388.94372	126	
389.19625	392	1+
391.16978	88	
394.21340	178	
394.26585	94	
396.22814	112	
411.19628	96	
412.85333	106	
413.86253	88	
415.19550	118	
420.22807	90	
420.85070	100	
423.21772	116	
424.19406	84	
427.18003	126	
432.22196	80	
440.22148	194	
444.27109	84	
453.24163	146	
455.19675	118	
455.32125	102	
456.20191	84	
458.94123	88	
459.27588	126	
460.21852	192	
470.29424	94	
471.26404	218	
472.24387	140	
472.40152	82	
477.26288	104	
483.21427	82	
488.29675	142	
489.24377	108	
490.22973	102	
491.21756	170	
501.25186	88	
503.22303	92	
508.28415	112	
518.22722	82	
530.32391	104	
537.28957	82	
555.27089	164	1+
557.46458	84	
567.27953	90	
570.30224	84	
571.31685	582	1+
572.32095	404	1+
575.28165	88	
583.26504	248	1+
589.30563	200	
600.31541	1230	1+
600.48301	94	
619.32380	146	
637.40968	164	1+
651.34609	96	
667.36709	390	1+
702.31195	96	
703.31324	318	1+
709.37446	538	1+
710.46896	178	1+
719.33857	106	
720.40944	96	
737.36659	798	1+
796.39237	88	
801.35087	86	
815.38971	92	
821.39007	92	
831.41582	108	
887.39240	106	1+
894.73454	96	
END IONS

###FS:    #m/z: 474.74640 #charge 2+
###MS: 1362
###MSMS: 1363
BEGIN IONS
TITLE=Cmpd 81, +MS2(474.7464), 26.0eV, 11.5min #1363
RTINSECONDS=691.091
SCANS=1362-1363
PEPMASS=474.74640	320360
CHARGE=2+
200.14675	110	
203.11039	88	
209.05322	190	
210.12370	92	
211.15343	100	
212.23485	100	
213.06527	92	
213.12617	88	
215.14108	2194	1+
216.10641	116	
218.10508	114	
219.13454	88	
221.10174	146	
227.06841	144	
227.11211	114	
228.05365	120	
228.23086	172	
231.10545	200	
232.13543	298	
232.30077	98	
233.15741	162	
235.12781	106	
238.17381	200	
240.10078	90	
240.13493	460	1+
241.08787	148	
242.13940	216	
244.10257	210	
245.08104	156	
248.14336	138	
254.17885	98	
255.18292	226	
258.15050	270	
259.10059	356	1+
260.14473	456	1+
260.54269	130	
261.09825	84	
262.12341	88	
263.11047	88	
266.11814	132	
269.02909	118	
276.11371	136	
277.14848	122	
280.13168	274	
281.18496	90	
282.14178	120	
283.17255	138	
284.14816	98	
284.20618	84	
286.14376	294	
292.09487	94	
296.13971	206	1+
296.98474	130	
299.12871	82	
304.19107	82	
307.66381	106	
309.16195	638	1+
311.22399	144	
313.17044	306	
314.14997	534	1+
324.15809	114	
326.14841	154	
326.18419	92	
331.18068	1062	1+
331.25223	100	
333.18651	128	
338.08708	110	
343.16165	120	
343.21018	156	
346.69167	112	
348.20713	314	
349.18880	192	
351.16181	216	
352.15970	90	
352.19558	110	
355.12730	306	1+
360.19798	106	
367.21976	86	
369.18804	144	
372.13703	94	
372.19014	186	
373.12641	82	
374.11805	160	
376.18876	112	
380.70692	142	
383.98284	100	
385.17725	84	
387.18734	200	
389.19385	348	1+
395.87956	108	
396.86177	94	
397.18194	144	
403.16834	96	
409.26066	110	
411.95427	88	
413.20263	82	
415.01880	128	
415.11573	98	
415.18365	262	1+
415.24654	110	
424.21175	102	
424.26132	84	
426.21047	126	
427.18381	166	
428.21129	84	
428.84056	140	
429.53547	186	1+
430.24627	104	
439.36218	86	
442.19492	88	
442.24298	290	1+
445.20716	88	
446.19137	188	1+
452.88632	100	
455.17245	148	
456.19505	150	
458.21153	128	
459.28438	332	1+
460.22299	380	1+
460.36047	132	
461.29098	184	
470.20302	104	
471.21481	108	
471.26874	416	1+
472.22433	366	1+
482.20646	126	
484.21070	108	
484.27760	88	
487.20952	230	
488.29403	96	
490.23105	86	
491.22035	82	
501.23247	124	
502.21597	88	
503.18886	84	
513.31274	106	
515.20451	88	
518.22071	94	
518.32640	104	
519.24268	98	
520.24104	154	
523.25671	84	
530.21517	82	
566.32284	100	
570.31401	158	
572.31719	210	
573.29220	98	
575.23226	94	
583.27799	114	
587.25245	84	
589.24797	86	
589.31005	86	
590.38112	82	
599.32424	82	
600.22982	90	
600.32213	378	
600.49481	106	
601.29409	172	
618.32362	276	1+
634.32890	106	
640.38280	90	
653.31910	108	1+
696.58279	94	
699.34846	92	
703.31816	128	
704.28894	82	
709.37840	216	1+
717.36497	150	
718.36536	112	
720.37313	86	
738.37847	152	
748.38594	144	1+
820.39236	186	1+
831.38402	190	1+
832.39603	124	1+
874.37365	344	1+
END IONS

###FS:    #m/z: 474.74631 #charge 1+
###MS: 1366
###MSMS: 1367
BEGIN IONS
TITLE=Cmpd 82, +MS2(474.7463), 26.0eV, 11.5min #1367
RTINSECONDS=692.763
SCANS=1366-1367
PEPMASS=474.74631	320142
CHARGE=1+
171.78123	112	
200.13535	104	
205.09890	100	
205.17420	84	
210.09658	96	
211.18626	130	
212.14318	114	
212.17598	90	
213.12286	88	
215.10559	710	1+
215.14137	2828	
215.19235	152	
215.36223	90	
216.15777	206	
217.08245	94	
220.12429	96	
223.11641	102	
225.05300	130	
226.08605	828	1+
227.06526	234	
229.61991	130	
230.16482	90	
231.09841	174	
232.12958	1854	1+
235.11944	158	
235.22865	92	
239.10715	108	
239.16356	104	
240.14025	290	
241.08551	180	
244.10823	254	
245.08576	170	
245.14559	90	
249.11329	464	1+
255.18021	158	
255.22919	186	
257.18019	116	
258.13893	370	
259.09733	408	
260.14424	1220	1+
261.18333	126	
262.10641	88	
264.13130	172	
264.18967	94	
267.10675	124	
267.15500	100	
268.12952	138	
270.14788	144	
270.19757	94	
271.65908	124	
280.12972	432	1+
280.67396	112	
283.17751	204	
286.14943	296	
292.23345	92	
296.13870	110	
298.14991	154	
303.17824	102	
304.18625	92	
307.12556	90	
309.11167	144	
309.15943	562	
310.11507	102	
311.34989	102	
313.11461	98	
313.15994	1236	1+
314.15802	784	1+
316.18330	86	
316.23012	120	
320.68283	108	
323.20366	88	
324.15540	138	
325.18768	174	
325.64809	128	
326.13888	128	
326.17671	176	
327.12303	90	
327.68442	110	
328.15947	152	
328.68388	164	
329.21585	138	
331.17984	1726	1+
332.77602	174	
333.90783	100	
334.18168	150	
336.83699	98	
337.16034	118	
338.10517	110	
338.17288	94	
340.18541	148	
340.95435	102	
343.15979	344	
346.93115	132	
347.17674	106	
348.20327	302	1+
351.17010	150	
352.19733	260	
352.23755	104	
353.19531	114	
355.14794	198	
356.11347	386	1+
356.88101	140	
358.20704	96	
360.15377	94	
360.23344	110	
360.68712	126	
361.16947	178	
361.26979	88	
363.18003	104	
369.17672	222	1+
371.17444	104	
373.13361	192	
374.12677	150	
374.16812	120	
380.69771	106	
382.86735	104	
383.18722	138	
385.21922	112	
387.19286	334	1+
389.23852	94	
394.89031	96	
397.20009	84	
401.21274	104	
402.94277	96	
410.15799	96	
415.18886	496	
416.72401	166	
417.18948	180	
421.21900	100	
422.17986	122	
423.25994	114	
424.24966	100	
425.22365	198	
426.21901	100	
426.23788	116	
427.19181	88	
428.84698	118	
434.72019	110	
438.20653	134	
441.22938	158	
442.21208	334	
442.26703	130	
444.21385	294	
445.19191	98	
448.18626	92	
452.23120	196	
452.84367	128	
454.22212	166	
454.27475	86	
456.19635	86	
458.24521	156	
459.27874	312	
460.22065	784	1+
460.31380	162	
460.35702	94	
466.19430	376	1+
466.31311	90	
469.32852	84	
470.24803	220	
471.26456	138	
472.21134	178	
473.21568	164	
474.19447	102	
476.20852	100	
478.28069	94	
END IONS

###FS:    #m/z: 475.24776 #charge 1+
###MS: 1368
###MSMS: 1369
BEGIN IONS
TITLE=Cmpd 83, +MS2(475.2478), 26.1eV, 11.6min #1369
RTINSECONDS=693.408
SCANS=1368-1369
PEPMASS=475.24776	152116
CHARGE=1+
203.09981	160	
209.10851	74	
211.15268	100	
212.14625	108	
213.09270	84	
213.12852	266	
215.10134	308	1+
215.14300	5150	1+
215.21806	122	
215.40926	202	
215.45538	142	1+
221.11057	350	1+
223.10534	76	
226.07885	202	
227.05713	96	
227.11760	286	
228.12522	118	
230.18479	124	
231.30628	100	
232.13369	194	
233.09417	94	
234.13366	92	
235.12029	278	
235.15902	82	
238.16966	82	
239.15188	198	
240.13348	430	1+
241.08001	82	
242.11404	166	
243.10578	88	
244.16019	150	
245.07923	86	
249.08717	120	
250.07725	154	
250.12942	78	
253.01571	70	
255.21733	118	
256.17281	334	
257.14631	84	
258.12542	132	
259.08959	196	
260.14780	326	1+
263.09825	90	
264.02593	74	
264.12756	256	
265.19678	118	
267.10647	146	
269.13788	64	
270.19838	78	
271.12715	110	
272.07488	118	
277.14043	76	
280.13385	112	
281.12444	106	
282.15847	68	
283.18305	78	
286.10274	86	
286.15758	120	
288.14098	102	
289.98989	110	
293.08813	68	
294.14443	98	
297.12906	84	
297.67361	72	
299.00668	72	
299.06493	86	
300.08852	80	
307.18205	72	
309.15809	288	
310.16084	152	
311.93134	72	
312.14338	116	
313.00783	74	
313.16595	494	1+
315.13557	94	
315.21109	106	
316.23040	150	
318.90202	88	
321.15663	64	
325.18096	134	
328.07984	86	
328.11715	88	
328.23070	84	
329.11303	112	
330.16098	88	
330.27696	78	
331.18160	684	1+
331.26969	90	
332.23766	118	
332.27323	118	
334.17791	114	
334.21121	72	
335.19451	90	
336.18731	68	
336.90421	68	
337.08748	66	
342.17391	120	
343.21349	404	1+
344.15894	136	
344.89346	76	
345.20617	136	
346.17803	80	
348.13922	66	
348.22265	212	
349.20297	190	
351.16039	86	
352.19695	254	
356.10789	154	
357.10458	70	
360.24083	136	
360.66703	108	
361.20723	162	
362.18943	68	
364.15698	92	
366.86158	72	
367.27470	124	
370.12283	90	
373.20225	76	
374.13038	278	1+
374.20787	88	
379.23050	100	
381.18933	104	
382.19921	102	
387.19849	268	1+
387.26096	68	
392.85243	90	
399.20366	64	
400.15966	72	
401.21097	88	
404.85780	94	
408.23597	88	
411.18175	98	
416.87635	76	
417.22453	106	
420.19268	354	1+
424.30216	68	
424.82892	96	
425.23368	82	
426.31703	70	
427.26840	72	
428.83752	112	
429.93618	68	
432.21527	198	
436.22679	92	
442.21368	74	
442.26827	162	
443.21456	68	
443.26924	146	
447.85959	98	
448.99540	80	
453.25066	106	
455.20339	116	
458.22390	66	
459.27300	106	
460.22452	238	1+
461.27522	80	
462.14880	64	
462.26876	118	
466.22863	136	
471.27007	290	
473.31734	180	
477.21118	312	1+
477.82621	70	
478.82091	92	
END IONS

###FS:    #m/z: 476.25479 #charge 2+
###MS: 1370
###MSMS: 1371
BEGIN IONS
TITLE=Cmpd 84, +MS2(476.2548), 26.1eV, 11.6min #1371
RTINSECONDS=694.058
SCANS=1370-1371
PEPMASS=476.25479	127602
CHARGE=2+
199.14501	116	
200.13948	96	
201.01617	112	
207.13161	118	
211.16201	220	
213.17735	84	
213.39209	82	
215.14205	4690	1+
216.11278	164	
217.10346	154	
217.14134	386	
221.09174	244	
221.12704	524	1+
224.11434	88	
226.09220	114	
227.11366	148	
228.19020	156	
229.10244	80	
230.12980	88	
231.25427	122	
232.13188	246	
232.18281	100	
233.12941	128	
234.12949	84	
239.09092	306	1+
239.13776	92	
240.14475	312	
241.16911	106	
243.10579	104	
244.09814	106	
245.07907	112	
246.07591	104	
250.09989	122	
255.18434	186	
255.26780	80	
256.18029	190	
257.12602	94	
257.18833	114	
258.11911	148	
260.15458	400	
261.14087	136	
263.11228	180	
264.14394	128	
267.10924	416	
270.18522	98	
272.14367	102	
273.13724	80	
280.12624	204	
280.16827	168	
285.10954	116	
285.18894	94	
288.13225	98	
296.00727	102	
297.14388	114	
298.14816	106	
299.06376	340	1+
299.18442	96	
299.25714	84	
299.28886	96	
301.79582	100	
302.90680	86	
307.02805	120	
309.15376	204	
312.15801	110	
313.17611	98	
314.16572	746	1+
315.21107	190	
325.20010	142	
326.13734	104	
327.18481	84	
331.12705	108	
331.17713	816	1+
334.18508	178	
343.18901	84	
344.16941	142	
345.16724	104	
347.18979	84	
348.21627	192	
351.68197	116	
357.13446	102	
360.17260	120	
360.24469	170	
360.48871	86	
362.14997	100	
362.87882	82	
369.11370	82	
369.16540	88	
371.18543	94	
373.13043	160	
374.11731	188	
376.72501	92	
380.90324	186	
381.11658	98	
387.18264	138	
388.17723	364	1+
388.22368	82	
390.18005	280	1+
390.98252	112	
402.39529	82	
408.22656	86	
412.86738	140	
413.88556	92	
414.23599	122	
415.03882	96	
416.21102	86	
416.24857	82	
416.83935	160	
418.22396	108	
420.21690	128	
426.24270	98	
427.26851	84	
430.83590	142	
430.93390	100	
433.21964	274	1+
439.18062	264	
441.44111	102	
443.22356	170	
443.28075	216	
443.39023	98	
448.21645	90	
452.88716	116	
453.93870	88	
459.27213	278	
459.87708	106	
460.22329	596	1+
460.28502	202	
467.20058	176	
471.27011	320	
472.27042	154	
476.77599	116	
476.82272	98	
480.28107	110	
484.20804	100	
494.87553	88	
502.21314	214	1+
511.08217	86	
514.21111	194	1+
520.24159	234	
530.27622	94	
553.28430	94	
556.27390	82	
558.30091	144	
561.27211	82	
562.32859	126	
570.44642	96	1+
572.30955	992	1+
572.37865	178	1+
583.28122	296	
584.31667	80	
589.31565	210	1+
600.31192	1194	1+
609.25894	92	
618.36531	108	
624.43406	90	
692.32765	114	
693.37196	136	
696.31102	114	
704.29327	206	1+
709.37849	434	1+
709.50147	126	
717.36103	130	
719.37511	240	1+
720.38040	146	1+
722.31610	98	
737.36383	692	1+
737.78906	80	
749.35133	110	
795.39308	102	
816.14463	84	
817.37405	114	
832.41295	240	1+
833.35491	104	
853.41788	240	1+
905.47596	220	1+
910.85318	138	
END IONS

###FS:    #m/z: 474.74680 #charge 2+
###MS: 1370
###MSMS: 1372
BEGIN IONS
TITLE=Cmpd 85, +MS2(474.7468), 26.0eV, 11.6min #1372
RTINSECONDS=694.112
SCANS=1370,1372
PEPMASS=474.74680	305514
CHARGE=2+
195.11878	114	
202.96066	98	
207.11656	98	
209.09047	116	
212.14155	174	
213.12398	158	
214.13148	114	
215.11070	646	1+
215.14240	1854	1+
215.20712	144	
221.10561	200	
223.15451	118	
226.07453	422	1+
227.07352	276	1+
229.09499	98	
231.09950	144	
232.12937	946	1+
238.14541	102	
239.11115	98	
239.17225	102	
240.14175	300	
241.08761	270	
243.11709	180	
244.09421	292	
245.10456	122	
246.11628	104	
247.15216	130	
248.13946	94	
255.14148	86	
255.18313	260	1+
258.11430	158	
258.14936	364	1+
259.09630	340	
260.15151	610	1+
263.13389	102	
264.13459	366	
265.17992	94	
270.65570	152	
278.14888	148	
280.12947	198	
283.17361	116	
286.15295	124	
287.13950	116	
287.59394	112	
289.95362	94	
294.15187	120	
296.14685	628	1+
298.18606	102	
299.06726	166	
303.19942	102	
304.19743	88	
307.18928	118	
308.12953	88	
309.15405	578	1+
312.20373	102	
313.17669	184	
314.15308	532	
315.22073	206	
324.19708	256	1+
326.14964	104	
327.11289	178	
327.15131	142	
329.20210	182	
331.17989	1424	1+
333.17823	108	
334.13765	92	
334.18071	128	
337.10698	136	
341.16554	88	
342.19172	86	
343.21586	134	
344.14295	236	1+
346.67664	132	
348.21049	436	1+
355.15688	110	
355.18999	178	
356.13886	200	
357.10993	112	
357.20546	108	
369.17609	194	1+
371.18248	344	
371.89965	108	
372.15256	128	
373.13335	184	
373.17259	92	
374.13379	206	
376.36874	108	
378.13801	86	
378.86493	100	
380.92178	102	
383.16741	150	
384.21948	124	
386.09536	88	
387.19001	208	
389.18595	356	
393.14399	92	
395.19731	106	
399.24472	90	
401.61368	126	
403.70699	168	
409.16843	206	1+
409.22841	88	
411.90000	86	
412.20377	86	
415.17386	90	
419.17396	86	
420.18229	174	
424.19644	88	
426.21948	158	
430.23342	158	
432.88077	290	
438.21717	102	
438.84396	158	
439.23841	86	
440.18249	108	
441.20516	476	1+
442.20968	402	1+
442.28681	114	
443.26794	120	
449.16872	134	
452.81760	148	
455.19182	116	
456.20305	390	1+
456.88041	100	
459.26667	198	
460.22414	682	1+
462.21127	98	
462.38124	86	
466.20729	100	
467.18646	106	
470.25550	88	
471.26802	348	1+
484.22616	168	
485.21686	104	
486.25599	102	
489.29704	110	
502.21199	256	
511.25213	170	
512.32421	86	
513.26881	88	
518.23523	188	1+
523.31317	98	
540.25065	94	
543.25746	86	
552.29858	134	1+
554.34241	134	
557.30327	114	
570.25908	126	1+
570.31162	92	
572.30487	374	
572.35970	96	
574.30280	108	
583.29680	206	
588.31099	86	
589.26149	442	1+
590.31453	100	
600.31598	772	1+
606.32537	126	
613.56940	108	
614.30668	96	
615.28249	94	
618.31953	256	
619.32497	180	
630.29235	272	1+
632.29027	132	
633.27215	104	
650.28921	128	
670.54119	108	
693.39583	148	
695.35482	86	
699.35101	310	1+
699.46757	110	
700.35258	254	1+
703.31579	186	
704.30370	176	
709.38159	254	
716.35776	494	1+
717.37235	312	1+
720.32548	522	1+
725.71774	136	
737.37656	454	1+
757.35425	102	
815.37670	342	1+
823.34670	86	
831.41130	288	1+
917.68377	126	1+
END IONS

###FS:    #m/z: 476.25549 #charge 2+
###MS: 1373
###MSMS: 1374
BEGIN IONS
TITLE=Cmpd 86, +MS2(476.2555), 26.1eV, 11.6min #1374
RTINSECONDS=694.816
SCANS=1373-1374
PEPMASS=476.25549	137598
CHARGE=2+
195.12642	90	
205.09947	94	
207.12454	94	
211.15659	302	1+
213.16550	118	
214.09003	126	
214.12506	82	
215.10033	302	
215.14243	5506	1+
217.10966	108	
220.10154	336	1+
221.10098	208	1+
225.04164	86	
226.08565	272	1+
227.06389	144	
228.06303	82	
228.18581	90	
230.16874	164	
231.16991	86	
232.13248	590	1+
234.13118	142	
235.14213	240	
236.11881	102	
238.15746	88	
239.11778	86	
239.15857	122	
240.13274	196	
241.09788	186	
241.16451	90	
242.08309	82	
243.12504	130	
243.16776	80	
244.09092	154	
245.07885	96	
249.12050	100	
250.15885	114	
253.01984	150	
253.13196	104	
253.16993	104	
254.12311	112	
256.17867	90	
259.09803	88	
260.09413	102	
260.14332	410	
261.15417	196	
262.10596	92	
264.09577	114	
264.13543	138	
266.18177	114	
267.12229	140	
268.17704	80	
283.17531	116	
285.04723	118	
286.13458	134	
291.14503	82	
296.15304	86	
296.91309	94	
297.15465	112	
298.16297	148	
299.06534	238	
300.06324	178	
309.15616	130	
311.10441	86	
313.17254	136	
314.15932	120	
315.17724	82	
316.17625	186	
317.18414	86	
323.20372	100	
324.15357	102	
326.17507	82	
326.22292	94	
331.18166	174	
331.21921	112	
332.18649	132	
333.18081	114	
334.18779	174	
341.13132	86	
341.16739	168	
342.23118	116	
343.08320	126	
343.23138	88	
344.46550	112	
345.13822	156	
346.14830	82	
348.20253	118	
348.23788	88	
352.19346	84	
355.18404	132	
356.16243	150	
356.21782	92	
357.11013	132	
358.17214	80	
368.24780	122	
371.17115	112	
371.24104	98	
373.14077	100	
374.14786	82	
377.23129	84	
378.15387	88	
386.08075	96	
386.88618	82	
388.84119	96	
389.18139	182	
391.18579	108	
395.76944	102	
397.21531	108	
398.21822	96	
414.85749	148	
416.19510	264	1+
420.21201	94	
421.14768	104	
422.92406	88	
425.23919	86	
425.82578	176	
430.90100	82	
432.23692	112	
433.14722	154	1+
434.95423	92	
438.18761	94	
439.20936	82	
441.24943	110	
443.27370	260	
454.23862	110	
458.88044	128	
459.03674	82	
459.35164	88	
461.23190	298	1+
466.22929	130	
470.24013	114	
471.21449	88	
471.27002	300	1+
471.33469	120	
475.19631	88	
475.71105	106	
476.26710	86	
494.19792	96	
494.30216	106	
495.21964	100	
501.22770	142	
514.28781	100	
518.25031	98	
521.24424	104	
521.29836	106	
540.27455	288	1+
551.23117	82	
553.36200	88	
554.30777	180	1+
557.32029	108	
566.24160	100	
572.31778	280	1+
583.29316	132	1+
587.24898	148	1+
589.31423	166	1+
600.31097	1090	1+
600.45703	126	
600.61026	118	
601.37496	102	
618.30312	126	
618.96810	86	
620.30692	82	
705.32118	90	
709.38367	554	1+
710.38145	380	1+
727.82863	164	
737.36943	300	1+
750.34335	120	
777.37127	94	
802.41160	118	
820.37139	136	
883.42464	262	1+
END IONS

###FS:    #m/z: 476.25514 #charge 2+
###MS: 1375
###MSMS: 1376
BEGIN IONS
TITLE=Cmpd 87, +MS2(476.2551), 26.1eV, 11.6min #1376
RTINSECONDS=695.44
SCANS=1375-1376
PEPMASS=476.25514	138048
CHARGE=2+
200.14581	90	
200.68216	130	
211.16321	176	
213.13490	102	
215.14108	4978	1+
217.10614	84	
220.14497	90	
221.09168	266	
222.11699	96	
223.08443	80	
223.16790	92	
224.12611	102	
225.06174	126	
226.09111	110	
230.16992	116	
232.13425	128	
233.13390	104	
235.11881	170	
236.12326	94	
239.09809	80	
239.16261	194	
240.12955	184	
241.09378	198	
242.12447	82	
244.09436	222	1+
246.07519	84	
249.10007	222	
252.10960	112	
252.15601	90	
255.13120	106	
255.18916	88	
257.03634	98	
259.04230	84	
259.09817	156	
260.14564	316	1+
262.10070	118	
267.11005	322	
268.13374	96	
270.18476	94	
278.18556	90	
280.12160	86	
284.15643	118	
285.14820	96	
286.15219	88	
289.13602	118	
295.09891	84	
296.14767	154	
296.95299	120	
298.14030	96	
298.18006	114	
299.05655	82	
303.17946	116	
308.13042	174	
309.15506	164	
310.15723	126	
310.19043	88	
315.16250	298	
316.18197	164	
329.12275	90	
331.18105	810	1+
338.10546	120	
341.27574	118	
343.20570	94	
345.63168	96	
346.67191	124	
348.23369	78	
351.18446	78	
352.19500	340	
353.29971	138	
354.14966	78	
355.12672	104	
356.10418	114	
356.19688	98	
358.15915	82	
360.25389	106	
360.89648	138	
366.84754	134	
368.88751	86	
369.88714	98	
370.88813	86	
371.27224	96	
372.18033	144	
373.15612	88	
373.19080	80	
373.36493	92	
374.11845	98	
374.20275	114	
385.14699	114	
386.21493	100	
398.16432	90	
400.70525	100	
403.16996	92	
407.20152	98	
411.16890	110	
412.90273	80	
412.97099	94	
416.17649	178	
417.21329	86	
418.18645	84	
420.85307	96	
421.15957	84	
426.19259	98	
426.24395	360	1+
429.20094	168	
430.25666	92	
440.82397	116	
442.18158	84	
443.28379	106	
448.17954	194	
449.17209	106	
460.21683	116	
460.27997	140	
461.22952	84	
463.22190	96	
465.23110	78	
466.19915	82	
466.33572	112	
468.20262	102	
469.19321	92	
469.36355	86	
470.29499	84	
471.26995	168	
473.25704	98	
478.28530	102	
486.22515	174	1+
490.27769	88	
492.26697	82	
501.20991	286	1+
502.28666	80	
513.29321	98	
518.34606	88	
519.23734	134	
521.28631	78	
541.27785	90	
553.29291	78	
555.28376	116	
555.40707	100	
562.35338	84	
571.30137	102	
572.31514	252	
574.31251	88	
582.32397	84	
589.28661	156	1+
597.31999	78	
600.31398	1054	1+
601.37266	152	
604.28905	94	
615.24618	106	
658.33545	90	
664.63073	102	
678.31118	102	
709.36702	352	1+
718.37320	192	1+
722.39166	100	
724.90644	78	
733.35815	88	
737.37004	488	1+
738.47844	110	
821.41800	92	
832.56579	82	
846.62477	82	
917.36943	110	
END IONS

###FS:    #m/z: 476.25570 #charge 2+
###MS: 1377
###MSMS: 1378
BEGIN IONS
TITLE=Cmpd 88, +MS2(476.2557), 26.1eV, 11.6min #1378
RTINSECONDS=696.052
SCANS=1377-1378
PEPMASS=476.25570	144700
CHARGE=2+
200.15788	74	
213.12611	130	
214.14202	202	
215.14318	3934	1+
215.20118	114	
218.13183	120	
220.14466	68	
221.10445	84	
226.08117	180	
227.06086	88	
228.11747	76	
228.18154	102	
230.15493	134	
231.09886	154	
232.13045	224	
235.12265	160	
235.18074	80	
236.12665	138	
238.07166	90	
239.11734	178	
240.10220	128	
240.13420	522	1+
240.22120	82	
241.09352	136	
241.13567	320	1+
244.10182	88	
245.07883	96	
253.13683	104	
254.02772	80	
255.18059	86	
256.17799	130	
257.74989	72	
260.09669	208	1+
260.14246	218	
261.14563	84	
264.16816	92	
265.16642	126	
267.11034	154	
280.14311	154	
283.36895	100	
285.02572	74	
286.15482	200	1+
287.01550	86	
288.14083	90	
295.16923	114	
300.07222	90	
306.14608	174	
309.15001	226	
309.19909	76	
310.15711	92	
313.16762	134	
314.17521	146	
314.25750	72	
315.14909	130	
316.16894	84	
316.60502	148	
317.20293	76	
319.09954	90	
323.17064	118	
329.15039	78	
330.16622	84	
330.25620	108	
331.18038	406	
332.14423	148	
332.19496	250	
333.24642	78	
334.18588	140	
335.18441	80	
336.89891	100	
342.15845	118	
343.21349	194	
346.15520	92	
347.13276	76	
349.30741	70	
349.34082	74	
351.17391	160	
352.20034	234	1+
352.87928	68	
353.29390	90	
360.22758	86	
365.23062	68	
366.21337	90	
368.84168	74	
368.88602	140	
369.11902	84	
369.85162	126	
372.17776	152	
375.19792	104	
376.19199	128	
384.69449	172	
385.22488	78	
387.22218	124	
389.18696	106	
391.14329	112	
394.24478	72	
396.23349	100	
399.92149	74	
411.15550	92	
411.23472	86	
415.18469	114	
417.24829	98	
421.84497	82	
424.25931	104	
429.44254	78	
432.18445	78	
435.81641	82	
440.88498	88	
442.22176	118	
444.23698	72	
445.27830	100	
449.24387	100	
454.23745	80	
457.21186	94	
462.22151	72	
466.20592	78	
468.20942	80	
471.27221	226	
472.26663	164	
475.88891	94	
477.81730	70	
477.87354	94	
483.20933	72	
484.21801	68	
490.23118	80	
501.22278	138	
503.38808	90	
517.19239	98	
518.22543	88	
519.22422	100	
521.29640	76	
522.25265	210	1+
533.21254	72	
541.24854	196	1+
546.33579	70	
556.28521	100	
570.34208	72	
571.30893	76	
572.32656	316	1+
582.29265	72	
583.30805	70	
587.26674	72	
588.34121	110	
590.32560	70	
591.26321	102	
600.31446	1136	1+
600.45453	70	
616.37529	100	
622.31784	94	
630.28999	72	
673.35013	82	
676.38754	72	
692.35758	78	
703.32573	70	
709.38173	108	
710.36370	68	
718.37345	98	
719.38073	80	
737.37391	278	1+
749.34899	170	1+
750.34780	120	1+
797.38347	102	
814.43193	82	
832.38989	74	
END IONS

###FS:    #m/z: 474.74672 #charge 2+
###MS: 1377
###MSMS: 1379
BEGIN IONS
TITLE=Cmpd 89, +MS2(474.7467), 26.0eV, 11.6min #1379
RTINSECONDS=696.11
SCANS=1377,1379
PEPMASS=474.74672	321622
CHARGE=2+
200.14678	96	
205.09525	100	
206.62905	136	
211.16281	174	
212.16509	94	
212.90034	130	
213.09259	104	
213.12996	160	
214.15621	98	
215.14333	1128	1+
215.23321	120	
215.36663	98	
216.10847	134	
221.10091	100	
221.13711	118	
222.10232	124	
222.12778	90	
226.09301	258	
227.17060	170	
229.20226	112	
230.14527	154	
231.12633	790	1+
232.17505	112	
233.15029	92	
235.12689	138	
238.12017	110	
240.13352	478	
241.09754	118	
241.12261	268	
242.07399	148	
242.13144	162	
243.13117	100	
244.10794	180	
245.09948	188	
253.00235	102	
253.12926	100	
255.18389	436	1+
257.16281	102	
258.08687	104	
258.14975	104	
259.09560	126	
260.06018	138	
263.10562	100	
264.12983	120	
266.36599	104	
269.10738	158	
269.15411	124	
269.19870	106	
271.19179	122	
275.17682	106	
280.12897	350	
280.19610	102	
283.17543	220	
284.16032	146	
287.19652	116	
293.16422	116	
295.11410	92	
298.22643	100	
303.21117	92	
309.15727	532	1+
311.16963	108	
312.13068	102	
312.19435	94	
312.87177	100	
313.17213	374	
314.15319	770	1+
323.17034	102	
324.17166	110	
327.17132	304	
329.18581	100	
330.19449	90	
331.18260	660	1+
331.26611	188	
332.13166	124	
334.17676	108	
338.10005	168	
340.90265	92	
341.21218	122	
343.15325	154	
343.20745	310	
344.17264	98	
345.20622	108	
348.20946	346	
353.12704	108	
354.13834	108	
355.12213	182	
355.18829	132	
356.10974	132	
357.18046	96	
359.19076	194	
360.22709	218	
364.18578	96	
366.20883	92	
369.18094	136	
373.13622	336	1+
378.14332	156	
380.57944	96	
385.22570	110	
387.18550	286	
389.18434	456	1+
394.22001	160	
400.19840	92	
400.85649	94	
414.94806	104	
415.18415	388	1+
420.18105	108	
421.17939	152	
425.18476	106	
427.18299	124	
428.20485	96	
428.84416	98	
438.22035	100	
439.18598	96	
440.23432	124	
442.22752	142	
443.22226	170	
443.26720	232	
454.20421	298	1+
458.23366	90	
459.27588	328	
460.22668	874	1+
466.22592	128	
467.19854	96	
468.23789	112	
470.26233	428	1+
471.26577	358	1+
475.37770	108	
477.34475	128	
481.19095	118	
484.20715	294	1+
484.26291	132	
490.19977	94	
494.23824	90	
501.21919	366	1+
514.30643	120	
518.22081	122	
519.28069	618	1+
522.25194	90	
526.25062	92	
553.27963	98	
554.23615	100	
555.26630	106	
561.32207	152	1+
571.30219	152	
572.30159	128	
573.31057	104	
587.28643	104	
589.27691	566	1+
600.30671	848	1+
600.41997	90	
614.29764	116	
615.24140	100	
618.29189	112	
634.26311	92	
638.31033	92	
641.26684	114	
658.29050	106	
667.32000	128	
668.31602	130	
686.29393	90	
686.36119	94	
692.35090	246	
704.29823	216	
704.36231	104	
709.38680	184	1+
717.36012	202	1+
737.37189	276	
749.35882	144	
771.39274	90	
820.40177	134	
832.40199	96	
END IONS

###FS:    #m/z: 476.25498 #charge 2+
###MS: 1380
###MSMS: 1381
BEGIN IONS
TITLE=Cmpd 90, +MS2(476.2550), 26.1eV, 11.6min #1381
RTINSECONDS=696.774
SCANS=1380-1381
PEPMASS=476.25498	147330
CHARGE=2+
203.10395	104	
211.14795	110	
211.17868	82	
214.09351	102	
215.14028	4678	1+
217.10460	92	
221.10526	254	
221.21842	98	
225.05116	90	
227.08065	132	
229.18145	78	
230.13768	78	
230.17249	114	
231.09871	86	
232.14321	182	
235.12801	286	1+
239.09041	236	
239.15130	290	
240.13560	150	
241.09004	100	
241.14995	154	
243.12365	92	
245.07976	92	
245.11235	164	
249.12924	104	
253.13294	98	
255.19780	156	
256.13262	74	
256.17545	112	
258.14909	88	
259.09382	240	
260.27973	90	
261.09131	76	
261.14090	94	
261.20854	86	
263.11485	80	
264.85456	84	
266.15233	74	
267.10924	86	
268.11695	326	1+
269.08123	88	
272.14415	98	
280.12594	84	
284.16632	112	
284.84724	76	
285.88999	96	
286.15678	170	
293.15997	146	
296.14491	88	
297.15242	76	
299.05740	74	
301.12262	106	
308.13847	94	
309.15430	94	
309.18628	130	
310.10584	156	
310.15840	126	
311.13486	102	
312.16756	100	
313.11790	74	
314.15929	310	1+
315.20873	158	
317.13311	74	
322.17031	106	
324.10561	82	
326.20576	84	
327.27182	76	
327.89013	88	
328.13620	72	
330.18160	72	
331.18939	164	
332.19631	118	
342.23629	112	
343.26841	112	
344.15838	244	
345.29898	120	
351.20506	112	
352.19159	354	
355.09928	112	
355.14222	80	
356.10773	72	
356.19784	140	
360.92717	80	
368.90173	76	
370.18906	110	
370.87637	94	
373.17790	110	
373.22862	82	
374.12682	82	
384.19291	76	
384.22916	98	
384.90504	74	
385.21878	84	
386.92199	84	
387.17517	76	
389.23860	148	
391.19032	114	
397.22357	76	
404.17664	102	
406.17392	82	
414.86331	74	
415.18869	82	
415.23230	78	
415.85897	114	
416.70472	92	
423.15777	80	
425.19095	124	
441.20665	122	
443.27487	236	
443.37447	100	
444.26229	94	
452.82948	136	
456.91340	104	
457.21301	186	
460.21953	216	
460.29289	88	
461.22113	250	
461.26297	80	
470.25848	104	
471.28360	308	1+
473.25580	86	
476.35294	158	
482.19404	112	
486.26177	84	
488.27941	86	
500.24145	218	1+
510.25713	96	
512.22197	76	
515.28922	76	
519.22519	82	
520.24718	96	
523.24134	88	
525.29157	94	
531.29859	80	
553.29017	232	1+
556.29012	136	
571.27553	84	
572.32106	362	1+
582.35637	100	
583.30150	164	
589.26391	198	1+
600.24689	90	
600.30855	1164	1+
600.38735	94	
600.44790	76	
600.74604	72	
628.28580	114	
633.24685	82	
633.79641	72	
689.36278	230	1+
692.36885	236	1+
700.37841	78	
705.38968	78	
709.37362	98	
710.39365	74	
716.07483	106	
737.37086	388	1+
738.52396	72	
738.61529	90	
740.35960	82	
755.36695	76	
761.30379	72	
833.54064	78	
END IONS

###FS:    #m/z: 474.74664 #charge 2+
###MS: 1380
###MSMS: 1382
BEGIN IONS
TITLE=Cmpd 91, +MS2(474.7466), 26.0eV, 11.6min #1382
RTINSECONDS=696.837
SCANS=1380,1382
PEPMASS=474.74664	319812
CHARGE=2+
198.07555	104	
198.13838	100	
209.08934	100	
209.12126	114	
211.15263	164	
211.18426	106	
213.12093	462	1+
215.10527	782	1+
215.13941	2282	
215.21753	144	
221.11128	160	
226.08209	220	
227.08010	96	
231.10066	132	
232.13550	796	
233.11102	110	
235.11963	370	1+
238.14858	376	1+
241.08387	592	1+
241.11754	186	
241.17030	138	
243.12805	136	
244.09021	386	1+
249.65566	158	
250.11344	94	
252.14248	136	
255.18154	388	
258.14110	134	
259.09054	392	
259.13413	148	
260.14382	966	1+
261.11223	98	
261.20941	102	
262.14173	130	
264.13271	122	
267.10757	226	
268.05715	96	
268.93546	116	
269.16344	108	
270.13424	94	
275.17652	110	
277.14630	236	
278.15078	124	
280.13116	490	
281.14206	240	
283.18132	156	
284.21755	122	
285.20562	110	
286.14090	194	
299.07477	96	
303.19410	106	
304.18963	104	
309.15901	920	1+
310.16175	550	1+
312.13703	110	
313.17077	288	
314.15676	1138	1+
314.23803	188	
316.14660	98	
319.16052	112	
323.17458	108	
323.23638	118	
325.15019	412	1+
326.15513	282	1+
329.15120	118	
329.20552	178	
331.18307	1892	1+
333.16913	136	
336.13247	98	
337.13086	118	
343.17228	158	
343.21096	460	
344.14966	172	
345.12913	126	
345.19070	190	
346.17416	100	
348.22452	138	
348.92548	110	
349.83863	96	
351.17075	192	
355.12898	256	
355.17861	192	
357.15536	112	
357.21176	178	
358.01020	100	
361.17176	114	
369.18244	106	
370.18278	238	
370.89173	206	
371.17918	274	
372.21493	96	
373.13760	250	
374.14397	116	
375.17151	148	
378.19614	138	
383.17996	94	
384.12655	94	
384.96753	126	
385.23195	102	
387.18971	416	1+
387.25621	142	
389.19045	456	1+
394.17385	172	
396.19417	134	
396.95449	114	
403.15813	114	
408.67165	98	
412.21495	120	
414.29609	112	
415.20243	170	
417.17974	334	
420.19883	98	
425.22256	102	
425.71476	118	
427.20226	94	
432.25363	118	
436.27084	100	
437.24873	92	
439.19334	132	
441.16671	94	
442.21156	420	1+
443.27275	358	1+
448.18868	188	
452.18785	126	
455.89352	162	
456.19907	150	
458.26812	96	
459.28299	432	
460.22411	626	1+
461.10064	96	
465.18827	116	
466.19731	328	1+
471.27045	132	
472.20486	342	1+
475.26464	128	
484.21553	172	
489.21995	94	
490.22105	222	1+
501.23752	238	
502.21575	426	1+
503.21883	284	1+
508.25760	122	
519.23870	268	1+
521.30109	126	
522.21019	92	
525.26622	92	
535.38396	104	
543.36994	98	
553.26619	400	1+
554.27485	508	1+
561.26471	94	
570.30304	168	
571.30347	934	1+
572.23076	120	
572.31220	580	1+
576.25713	92	
581.57302	102	
583.29201	98	
587.25449	92	
589.26916	584	1+
600.30706	940	1+
601.35204	102	
601.40534	106	
604.27158	92	
606.34447	164	
614.30752	106	
618.31353	396	1+
619.31000	260	1+
632.28720	120	
633.25640	234	
658.29758	122	
667.30593	108	
670.29720	94	
681.34742	406	1+
699.35171	250	1+
703.32055	170	
704.34393	164	
710.36077	102	
717.36152	370	1+
721.30584	92	
734.31456	190	1+
737.37769	572	1+
737.50440	106	
737.55879	134	
749.34694	108	
787.39672	104	
796.36564	368	1+
807.87398	102	
820.39282	216	1+
831.42651	190	1+
907.57874	130	1+
940.58879	270	1+
END IONS

###FS:    #m/z: 476.25538 #charge 2+
###MS: 1383
###MSMS: 1384
BEGIN IONS
TITLE=Cmpd 92, +MS2(476.2554), 26.1eV, 11.6min #1384
RTINSECONDS=697.531
SCANS=1383-1384
PEPMASS=476.25538	143132
CHARGE=2+
156.97466	158	
210.12445	116	
211.15474	220	
212.14396	174	
213.11672	176	
214.13227	96	
215.14302	6412	1+
217.18328	102	
221.10233	650	1+
226.08063	122	
227.08088	90	
228.18917	104	
229.13414	96	
229.18956	100	
230.12595	90	
232.14365	190	
233.13594	192	
235.12477	356	1+
236.03500	100	
237.01969	124	
239.09813	98	
239.15277	188	
240.13411	204	
240.15600	182	
244.08814	536	1+
249.09751	92	
255.05978	142	
256.17682	604	1+
257.11262	156	
258.10961	188	
259.09222	230	
260.09685	162	
260.15155	300	
261.15107	260	
263.11772	96	
263.26691	92	
265.15805	126	
267.11306	102	
272.12258	98	
277.09596	104	
280.12625	396	1+
286.13764	194	
295.16491	178	
297.20603	100	
298.14183	268	
299.06087	166	
300.06808	120	
300.22530	106	
303.18041	100	
309.12200	98	
310.16298	176	
311.17244	188	
313.16763	356	
314.15290	252	
315.15600	234	
315.22219	108	
316.14048	102	
316.17725	134	
324.16295	106	
325.14456	108	
325.20416	116	
325.26068	92	
326.12704	92	
327.13973	180	
328.20763	106	
329.11830	94	
331.17986	290	
331.23633	110	
332.18563	300	
333.81217	108	
334.19271	270	
336.20547	124	
340.17942	106	
341.20085	110	
343.20785	356	1+
344.23834	126	
345.13810	90	
345.20756	104	
346.19212	124	
346.69237	118	
349.16063	114	
349.20590	210	
350.14667	98	
352.20012	654	
352.67797	98	
355.08403	94	
355.19488	184	
355.69264	154	
358.89511	92	
359.68480	130	
366.78793	102	
369.18915	146	
370.19315	126	
371.17863	228	
372.15173	136	
372.21945	102	
373.12679	462	1+
377.17996	108	
381.21021	110	
384.19337	102	
386.22016	104	
387.19421	188	
389.19216	134	
397.19199	98	
399.78094	146	
406.83258	102	
415.47452	108	
416.20757	120	
420.19320	200	1+
425.29377	90	
426.24547	124	
426.30088	118	
429.17484	96	
433.22910	316	1+
435.84399	124	
438.24164	94	
441.26128	302	1+
442.20367	128	
445.00264	100	
445.20150	118	
451.88572	110	
452.83337	168	
453.82086	96	
455.27534	100	
456.20468	132	
458.23549	126	
459.28711	112	
459.82651	94	
460.22314	498	1+
461.21946	334	1+
467.73738	104	
471.26425	336	1+
472.36582	120	
482.21687	152	
484.20891	232	
488.22178	102	
494.20445	104	
495.85558	178	
500.21425	284	1+
501.25012	214	1+
502.23848	200	1+
516.28001	94	
519.23919	112	
520.25447	148	
521.29773	102	
524.22845	120	
532.14564	102	
556.29134	266	1+
557.30483	156	1+
569.31183	248	1+
572.31665	786	1+
572.40841	134	
583.28636	222	
588.33210	106	
590.26827	122	
595.30588	118	
596.27248	100	
600.31127	1560	1+
618.31096	172	
618.51010	102	
619.33240	146	
632.25240	134	1+
650.34136	102	
688.35244	112	
693.36625	216	
709.38346	354	
710.39283	274	
711.44601	96	
717.45160	98	
737.37423	742	1+
737.42125	188	
737.52165	168	
832.41074	140	
833.38064	194	1+
836.73687	98	
841.85562	166	1+
END IONS

###FS:    #m/z: 474.74667 #charge 2+
###MS: 1383
###MSMS: 1385
BEGIN IONS
TITLE=Cmpd 93, +MS2(474.7467), 26.0eV, 11.6min #1385
RTINSECONDS=697.594
SCANS=1383,1385
PEPMASS=474.74667	318860
CHARGE=2+
209.09551	152	
211.15605	258	
213.12093	410	1+
214.95191	92	
215.13918	3004	1+
215.26681	120	
222.09308	122	
224.13725	92	
226.08479	158	
226.12693	102	
227.01680	94	
227.08201	120	
228.07004	148	
228.13786	250	1+
231.11475	112	
232.13099	574	
235.13489	100	
236.09840	102	
240.13954	262	
241.09015	210	
241.12083	154	
242.09219	104	
244.09881	306	
245.09430	220	
249.10583	102	
250.13749	112	
251.18430	104	
252.13123	126	
256.20550	136	
258.10441	104	
258.15281	352	1+
259.09580	224	
259.12644	262	
260.14522	1390	1+
262.09339	96	
263.65126	94	
267.11849	210	
268.11881	138	
271.13574	108	
276.12442	154	
280.13268	122	
281.17125	118	
284.13769	114	
288.13152	104	
292.20284	94	
296.17556	92	
297.12891	104	
297.16121	92	
298.14795	258	
299.13926	104	
300.19335	92	
303.19843	114	
309.16008	618	
309.27498	114	
312.18693	134	
312.64946	104	
313.15940	1118	1+
314.15853	718	1+
315.11018	106	
320.18476	110	
325.19320	154	
326.14348	240	
326.18612	128	
328.13113	104	
330.12739	106	
331.18193	1726	1+
337.14799	122	
339.17929	94	
341.18621	142	
342.15459	274	1+
344.07974	94	
348.20698	108	
355.11947	216	
356.11050	346	
371.16254	150	
374.11895	120	
375.19163	166	
376.94507	108	
378.69657	104	
383.23680	100	
386.71483	102	
387.19371	314	1+
388.89604	134	
388.94839	104	
389.17872	492	1+
389.24379	104	
389.29031	108	
390.57117	126	
391.16573	122	
393.19246	100	
399.92285	134	
404.16821	94	
410.83200	346	1+
411.86313	114	
415.18594	174	
415.29542	128	
416.69471	348	1+
420.19535	572	1+
426.24421	108	
434.91117	98	
439.20971	166	
442.21115	738	1+
443.27319	140	
445.17966	112	
447.82052	96	
450.20297	98	
452.24039	216	
454.20759	132	
454.26376	116	
456.20798	184	
457.74578	126	
458.21705	100	
459.27694	158	
460.22313	370	
461.22880	166	
462.23953	102	
465.20806	108	
466.28550	110	
467.19853	208	1+
469.25821	114	
470.20410	180	
470.28142	102	
471.26653	604	1+
472.19996	166	
475.73413	106	
476.34589	94	
483.22543	150	
484.21368	124	
488.21016	106	
490.20756	282	
501.21830	664	1+
502.21472	456	1+
507.23796	96	
511.25005	118	
512.23202	108	
518.22610	236	1+
521.35069	98	
525.28855	152	
529.24732	114	
530.24087	96	
539.25639	106	
541.27704	96	
543.26573	192	1+
547.26860	98	
553.27537	158	
554.35499	98	
555.28541	164	
556.24363	100	
570.30743	186	
571.30681	216	
571.70944	116	
572.30791	302	
572.35714	176	1+
574.23097	114	
574.29822	114	
583.28171	232	
588.32205	148	
588.36085	148	
589.26237	150	
589.31269	234	
600.31942	938	1+
609.25924	96	
615.23900	144	
618.31470	628	1+
627.68513	116	1+
634.25954	130	
635.25335	116	
637.32255	106	
650.53801	98	
675.32523	94	
678.31661	168	1+
682.11628	108	
703.30368	474	1+
704.29734	294	1+
709.37807	256	1+
737.37496	402	1+
749.35847	238	1+
757.39004	100	
775.38780	130	
814.37440	648	1+
820.42327	152	
832.60748	106	
END IONS

###FS:    #m/z: 476.25584 #charge 2+
###MS: 1386
###MSMS: 1387
BEGIN IONS
TITLE=Cmpd 94, +MS2(476.2558), 26.1eV, 11.6min #1387
RTINSECONDS=698.305
SCANS=1386-1387
PEPMASS=476.25584	146768
CHARGE=2+
160.53138	236	
211.16203	146	
211.22920	110	
213.12350	106	
214.12467	98	
214.98076	122	
215.14199	5456	1+
215.22896	184	
215.29107	102	
215.36024	88	
216.21618	116	
217.16675	96	
217.23207	120	
221.07723	120	
221.12108	104	
222.11411	102	
225.06325	102	
226.04551	102	
226.08126	180	
227.10871	188	
228.18298	150	
232.13672	262	
233.13838	116	
235.11556	202	
235.17386	246	
239.10158	272	
239.16819	98	
240.10329	198	
240.14005	166	
241.09323	512	1+
244.10050	160	
245.10393	156	
246.20026	94	
248.14704	110	
249.10549	112	
253.02077	118	
254.95247	102	
256.18530	162	
257.11313	92	
258.10336	216	
258.15834	118	
259.10416	252	
260.14513	432	1+
261.20573	118	
267.11508	518	1+
270.12569	104	
278.93175	114	
284.14367	110	
286.14945	186	1+
290.19433	152	
296.04417	90	
297.16059	418	1+
298.19978	134	
299.05818	130	
300.19431	110	
306.16485	88	
307.03396	104	
309.15833	148	
310.14888	136	
311.12022	114	
311.17377	412	1+
313.11841	122	
313.16957	248	
314.15609	420	1+
316.20653	88	
323.15441	212	1+
324.25270	112	
326.18444	140	
327.16597	132	
330.18805	130	
331.18406	690	1+
333.00223	88	
333.19958	98	
334.18280	90	
334.39384	114	
338.11471	112	
339.63298	102	
340.18467	106	
342.17388	154	
342.22421	414	1+
343.16718	126	
348.21031	160	
351.17159	146	
352.19892	372	1+
355.18600	170	
356.18224	90	
367.10946	104	
367.19965	98	
370.13897	92	
370.92773	134	
371.17441	104	
374.12019	216	
380.86763	154	
387.18689	332	1+
389.18855	252	
390.19417	166	
391.16418	158	
408.52716	88	
412.21779	160	
412.25470	116	
412.84295	100	
412.89687	108	
413.21853	96	
417.19951	206	
421.83511	100	
425.78136	100	
429.26750	98	
430.85762	206	1+
436.22657	94	
438.19006	122	
438.23121	110	
439.00062	94	
439.19918	92	
442.21350	252	
443.21330	174	
443.26748	160	
444.23712	112	
452.82499	134	
455.17539	104	
457.21878	122	
458.24407	86	
458.85097	98	
460.22526	154	
460.27187	212	
460.41746	96	
462.27302	102	
466.22863	106	
467.18676	96	
470.27665	150	
471.27485	686	1+
472.22806	224	
475.71562	108	
477.82165	146	
481.25386	100	
482.19300	148	
484.20449	542	1+
493.31075	100	
494.28686	94	
501.22903	128	
503.43408	88	
518.24240	134	1+
520.20173	96	
520.25155	102	
541.25265	128	
544.26168	92	
555.28988	214	
556.23743	96	
562.32541	166	
570.31913	118	
571.30212	100	
572.25490	174	
572.31134	1144	1+
572.39069	88	
579.29310	142	
582.31180	86	
583.29045	374	1+
584.29220	294	1+
587.24670	234	1+
589.27327	206	
590.27536	140	
600.11289	120	
600.31472	1376	1+
600.40823	116	
600.47539	90	
600.55907	126	
618.31723	108	
678.31278	152	
704.88973	94	
709.18830	128	
709.37858	298	1+
717.40314	86	
737.37184	728	1+
748.39533	124	
756.36289	90	1+
770.38796	88	
END IONS

###FS:    #m/z: 476.25508 #charge 2+
###MS: 1388
###MSMS: 1389
BEGIN IONS
TITLE=Cmpd 95, +MS2(476.2551), 26.1eV, 11.7min #1389
RTINSECONDS=698.956
SCANS=1388-1389
PEPMASS=476.25508	151160
CHARGE=2+
206.10146	102	
211.17205	188	
212.15436	106	
214.12099	156	
215.14371	6262	1+
215.23470	164	
216.23562	102	
217.09765	112	
221.08222	120	
221.10934	198	
222.12787	150	
225.06429	114	
227.10390	120	
228.17970	148	
231.10274	90	
232.12936	310	
235.13605	114	
239.09481	96	
239.12442	104	
240.14981	232	
241.09054	96	
241.13221	110	
242.14019	102	
244.10752	210	
245.09236	148	
249.10085	92	
250.12413	106	
252.13072	198	
253.02003	102	
255.17912	150	
256.18961	318	
257.17040	228	
258.14460	240	
259.08632	172	
259.14688	126	
260.14651	276	
264.09507	106	
264.17563	116	
267.10691	200	
268.13438	88	
268.18091	88	
269.14319	106	
275.17542	90	
276.13174	120	
284.15652	228	
290.14591	94	
295.09970	158	
296.09415	100	
297.18522	236	1+
299.06838	342	
300.91592	100	
301.16231	90	
307.13019	90	
309.16650	180	
310.15547	274	
313.16364	416	1+
314.16280	240	1+
315.19675	202	
316.17850	142	
317.17172	148	
321.02607	120	
326.14061	94	
326.18041	220	
327.21992	124	
328.12230	96	
331.17732	1344	1+
331.27098	210	
331.37053	110	
338.10528	90	
341.14501	88	
343.21484	176	
343.37551	90	
344.15167	182	
345.13932	94	
345.18658	252	1+
349.20895	88	
352.19920	334	1+
352.23874	104	
356.14233	168	
356.20642	96	
357.90872	102	
360.22852	192	
361.17550	178	
363.12405	94	
365.16015	100	
368.87209	94	
369.18393	110	
373.13700	206	
374.13152	164	
376.16977	132	
376.68498	108	
378.90097	108	
379.15560	88	
384.18095	94	
386.22054	90	
388.19250	232	
389.18987	316	1+
395.21016	88	
410.24823	114	
412.88795	126	
413.36142	112	
415.16911	140	
415.29556	108	
416.93474	92	
417.18932	138	
417.69732	180	
417.97676	110	
422.17478	126	
426.24186	240	
427.16628	100	
427.88078	98	
428.84800	132	
429.24053	100	
441.26593	88	
442.21839	362	1+
443.26753	266	
444.20887	122	
445.19531	110	
446.25615	96	
446.86503	104	
451.74587	108	
453.23812	210	1+
455.21043	96	
456.20681	100	
459.27109	152	
460.21534	778	1+
460.27310	270	
461.30286	98	
467.24813	90	
471.26836	330	
472.27403	156	
472.83764	102	
475.28256	100	
477.82240	112	
481.23432	154	
482.19349	158	
484.20764	290	1+
486.28354	118	
494.82308	96	
501.21281	300	1+
504.26630	102	
519.27216	86	
520.25821	220	1+
521.34044	98	
545.27047	112	
548.75600	106	
555.29184	376	1+
558.28949	226	
572.32575	792	1+
572.47430	88	
584.31690	86	
589.25957	110	
596.36972	112	
600.31264	1758	1+
600.41915	92	
600.57160	114	1+
618.29956	124	1+
619.52128	92	
633.27400	114	
643.28211	92	
650.29169	160	
692.35323	446	1+
709.37781	1032	1+
711.49778	92	
714.32430	122	
718.55174	148	1+
719.37694	108	
732.33616	96	
737.37307	984	1+
739.37095	160	
740.35719	138	
776.38327	90	
795.41364	86	
END IONS

###FS:    #m/z: 474.74584 #charge 2+
###MS: 1390
###MSMS: 1391
BEGIN IONS
TITLE=Cmpd 96, +MS2(474.7458), 26.0eV, 11.7min #1391
RTINSECONDS=699.582
SCANS=1390-1391
PEPMASS=474.74584	323098
CHARGE=2+
198.10477	96	
205.10223	94	
207.11696	104	
209.05663	118	
211.15666	150	
214.09066	108	
215.14228	1920	1+
216.10576	162	
216.25114	106	
221.10446	196	
222.12582	220	
223.08312	142	
225.13374	90	
225.17704	94	
226.08052	226	
227.06714	96	
230.13996	98	
231.08144	120	
232.13128	764	1+
235.01225	108	
238.08408	108	
239.11561	158	
240.14150	172	
241.08924	362	
245.08331	102	
246.09303	120	
249.14459	106	
255.07522	182	
255.22165	96	
256.17480	104	
256.21292	100	
258.14442	272	
259.11029	194	
260.14569	456	1+
262.15297	100	
263.13079	160	
264.13246	158	
266.12146	102	
269.14305	172	
280.44967	106	
281.13277	114	
283.17894	118	
285.15548	122	
286.15238	380	
292.12437	128	
296.23324	124	
297.16532	134	
298.14510	98	
300.65348	128	
303.18742	436	1+
305.17810	96	
309.16075	290	
310.13224	136	
310.91015	92	
311.16660	102	
312.22322	94	
313.17203	378	
314.14789	360	
316.15041	100	
321.68969	126	
326.17395	168	
326.21037	110	
327.20251	142	
328.11289	102	
331.18196	906	1+
331.25405	190	
334.19129	120	
342.22964	144	
345.52950	132	
346.68086	100	
347.22862	106	
347.27314	88	
351.16461	108	
353.17595	104	
354.11997	92	
355.11598	114	
357.19832	100	
362.16452	100	
362.19933	108	
362.83978	90	
366.22366	96	
370.03764	124	
370.19858	88	
371.17725	184	
373.13702	88	
380.69713	100	
383.17557	104	
383.86235	90	
387.05566	116	
387.18570	252	1+
389.18762	162	
389.90383	100	
390.18485	206	1+
394.20477	98	
394.24348	100	
397.88606	98	
398.20040	86	
399.15819	130	
403.18383	98	
409.16732	124	
410.23924	86	
415.19141	224	
416.18428	98	
420.18690	146	
423.37822	116	
425.19753	130	
426.25462	154	
438.17069	106	
438.21411	110	
440.20305	94	
442.22336	104	
443.20969	338	1+
444.24738	134	
446.26508	108	
446.84496	152	
448.17954	112	
450.91086	88	
452.26532	116	
452.82448	104	
454.22917	186	
458.91990	94	
459.27669	140	
460.22111	842	1+
461.26889	128	
461.60724	118	
467.17329	182	
467.23830	102	
468.20907	120	
470.28116	94	
472.24561	164	
474.73914	168	
474.86770	128	
484.20385	316	
502.20493	180	
511.24570	106	1+
525.27884	148	1+
536.26296	196	1+
543.30167	88	
553.24158	96	
554.26954	124	1+
560.33337	114	
562.26125	102	
570.30065	100	
572.33347	178	
573.30499	282	
588.32917	146	
589.26231	278	1+
600.31830	342	
600.43468	86	
617.25647	168	
618.29801	98	
618.36780	146	
619.48968	110	
651.36685	96	
669.29354	114	
685.28489	132	1+
689.37191	108	
692.34621	132	
693.39045	126	
701.36494	96	
703.31248	108	
704.29713	220	1+
709.37431	238	1+
709.46176	108	
719.36263	220	1+
737.36487	206	1+
749.38234	168	
749.54686	98	
832.38262	96	
END IONS

###FS:    #m/z: 476.25505 #charge 2+
###MS: 1392
###MSMS: 1393
BEGIN IONS
TITLE=Cmpd 97, +MS2(476.2550), 26.1eV, 11.7min #1393
RTINSECONDS=700.194
SCANS=1392-1393
PEPMASS=476.25505	159042
CHARGE=2+
194.55376	110	
207.03342	114	
211.12454	92	
211.17638	152	
212.19999	106	
213.12325	84	
213.16886	158	1+
214.12157	110	
215.14236	4866	1+
215.20524	96	
215.28605	142	
216.10893	96	
217.16683	94	
221.10242	288	
224.05803	108	
226.08356	180	
227.06091	94	
227.11547	78	
228.18393	302	
232.13108	162	
232.23778	96	
233.12331	100	
235.12289	166	
239.09220	136	
239.12448	170	
239.15431	298	
240.13049	106	
241.10455	104	
245.05022	96	
249.09864	244	
250.16660	116	
252.13329	192	
253.14138	116	
255.17783	284	1+
256.18028	194	1+
259.09316	136	
261.15284	98	
264.12928	118	
264.17935	90	
267.10690	372	
268.15526	88	
277.14416	122	
280.13780	128	
281.11363	102	
284.16118	86	
289.19343	80	
290.80364	84	
292.13472	98	
298.19574	170	
299.05291	100	
299.18774	104	
300.05247	84	
302.18094	88	
304.19993	86	
309.15518	366	
314.16440	130	
315.16813	104	
315.22336	78	
316.16961	186	
316.20466	150	
321.66236	118	
323.16964	86	
325.17658	322	1+
327.14281	112	
328.12421	182	
331.17571	248	
332.18139	162	
332.29284	80	
333.17462	144	
333.21678	84	
334.18407	250	
335.84431	80	
336.20544	98	
341.20322	102	
343.26847	82	
348.20853	116	
350.15149	86	
351.17589	142	
352.14802	140	
352.20601	198	
352.28064	92	
352.91042	88	
352.97120	200	
353.17543	80	
353.20938	110	
359.68148	100	
360.23068	178	
360.92199	80	
368.90833	80	
369.04929	120	
370.83272	132	
373.16934	98	
378.13812	104	
378.82965	114	
379.16176	82	
380.85665	122	
380.94232	104	
381.10602	110	
383.18610	118	
387.17575	88	
391.17441	98	
392.16875	140	
413.84155	110	
415.25911	114	
416.18087	104	
416.85645	88	
417.19438	108	
423.20170	92	
424.17579	106	
426.25277	88	
426.85952	90	
429.49840	252	1+
441.25507	86	
442.21805	192	
443.26884	106	
444.22822	154	
446.21640	96	
456.22624	184	1+
460.24067	100	
461.23898	78	
462.21583	86	
463.19380	100	
470.82211	102	
471.26827	224	
472.27285	120	
472.40131	96	
474.18777	98	
481.24253	86	
495.85039	88	
501.23462	84	
541.26529	88	
542.29857	82	
553.29025	126	1+
556.28957	120	
566.28351	92	
570.07802	138	
571.31856	340	1+
572.24369	84	
572.32562	252	1+
572.92211	108	
582.31914	80	
583.28918	264	1+
588.30081	86	
600.31144	840	1+
600.37227	108	
619.32554	78	
622.25924	80	
632.26784	98	
633.26453	80	
642.37916	92	
644.31007	84	
678.07467	100	
683.26898	98	
691.35230	78	
692.36260	116	
694.06148	108	
702.31892	346	1+
709.37633	804	1+
719.36525	94	
719.42235	84	
720.34436	86	
737.37633	480	1+
737.59011	88	
749.33528	118	
795.39923	116	
815.39318	212	1+
847.54931	80	1+
918.62463	134	1+
END IONS

###FS:    #m/z: 474.74614 #charge 2+
###MS: 1392
###MSMS: 1394
BEGIN IONS
TITLE=Cmpd 98, +MS2(474.7461), 26.0eV, 11.7min #1394
RTINSECONDS=700.256
SCANS=1392,1394
PEPMASS=474.74614	320828
CHARGE=2+
198.45626	100	
203.10445	190	
205.10006	104	
206.09734	100	
207.12711	98	
211.15447	214	
212.14621	96	
212.38036	138	
215.14129	2634	1+
215.26106	94	
216.11921	108	
221.10312	120	
223.14079	102	
226.08597	332	
226.16633	98	
227.07141	142	
228.18213	122	
232.13883	406	
232.26729	116	
235.12043	136	
237.11608	94	
237.82561	108	
239.15123	100	
240.08525	510	1+
240.14579	142	
241.13273	404	1+
244.09651	352	1+
245.98520	134	
255.19885	352	
255.56150	118	
256.17914	144	
257.14180	114	
258.16291	284	1+
259.11252	336	
260.14283	716	1+
267.17627	204	
270.12418	372	1+
271.17397	132	
280.12484	576	1+
282.13904	192	
284.16052	200	
286.14720	174	
286.20459	108	
288.97101	128	
292.13308	132	
296.13669	118	
298.13628	94	
298.20340	110	
299.06298	100	
303.18940	130	
309.15640	544	1+
313.17478	620	
314.15379	440	
323.16555	106	
330.15213	120	
330.19858	128	
331.18203	1440	1+
331.30765	102	
338.10801	108	
341.17713	142	
343.16381	148	
344.20819	94	
345.14323	112	
345.18099	156	
347.19185	144	
348.21315	102	
350.16798	108	
351.17002	106	
355.15687	170	
356.12102	206	
359.00803	94	
359.15449	116	
360.18331	110	
360.22617	194	
361.19588	190	
361.87490	108	
369.18590	376	1+
370.88863	124	
371.17567	360	
373.13702	132	
374.11371	146	
379.88662	138	
384.21817	152	
387.19060	300	
389.18751	366	1+
394.13934	106	
394.21112	128	
395.16739	98	
395.96710	110	
398.83553	130	
402.69473	184	
403.15385	122	
410.83463	112	
411.15893	134	
412.22650	210	
412.85962	104	
414.20171	96	
415.87836	120	
420.39003	120	
420.95539	94	
421.17615	146	
425.21171	100	
426.29675	102	
427.18113	166	
432.88258	98	
439.19914	178	
442.21798	246	
443.24793	170	
444.72976	132	
445.19580	220	1+
447.86757	132	
452.73994	102	
452.83792	102	
454.28828	164	
456.20083	112	
459.27897	226	
460.22578	712	1+
470.26205	104	
471.22010	98	
471.27344	260	
473.19307	160	
474.73726	120	
484.21852	148	
486.20143	132	
487.89076	128	
488.21639	158	
488.36069	106	
501.24012	116	
502.22435	104	
511.27249	104	
513.27137	96	
519.23861	192	
519.37918	94	
539.28402	144	
542.30183	124	
543.30709	98	
553.26182	300	1+
557.25166	116	
562.27210	110	
569.25165	102	
570.30788	372	1+
570.39484	220	1+
570.52978	98	
572.31099	650	1+
574.28556	94	
583.27173	104	
588.27825	110	
596.27944	102	
596.50362	138	
600.31471	810	1+
608.27391	94	
615.24088	144	
615.31499	144	1+
618.30792	284	
618.39703	184	
619.30305	198	
629.27925	108	
633.25387	96	
651.29928	116	
674.32123	96	
679.36938	96	
686.28844	290	1+
692.34549	144	
699.34560	208	1+
709.23518	310	1+
709.38440	246	
717.36281	144	
718.34729	126	
737.37876	234	
738.37940	162	
749.35198	214	1+
803.38250	140	1+
814.38592	328	1+
820.38511	94	
821.61251	104	
822.40248	132	
831.40781	740	1+
906.35983	292	1+
907.36973	214	1+
END IONS

###FS:    #m/z: 476.25470 #charge 2+
###MS: 1396
###MSMS: 1397
BEGIN IONS
TITLE=Cmpd 99, +MS2(476.2547), 26.1eV, 11.7min #1397
RTINSECONDS=701.449
SCANS=1396-1397
PEPMASS=476.25470	168670
CHARGE=2+
205.10468	86	
212.19154	104	
215.14136	3962	1+
215.20233	224	
215.23676	90	
215.27898	110	
218.10881	142	
219.11408	118	
221.11944	180	
222.11025	86	
223.08205	86	
225.04293	238	
225.08119	64	
227.11036	96	
230.13275	92	
232.12962	118	
233.15051	258	1+
235.12541	122	
238.14605	78	
239.11311	100	
240.14713	144	
241.10118	126	
242.09213	110	
243.11942	74	
250.07956	110	
251.10097	78	
253.13084	106	
253.16969	100	
256.18337	134	
257.11318	92	
257.16826	84	
258.13797	80	
260.09281	108	
260.14681	160	
261.14069	66	
262.09277	66	
262.15995	138	
265.14630	82	
266.15890	224	1+
267.11096	64	
273.10248	90	
281.04960	86	
283.03779	112	
285.18506	70	
297.14347	92	
299.06491	68	
300.12956	110	
303.14332	72	
303.19301	68	
308.95582	84	
309.14990	382	1+
309.30182	66	
310.10082	136	
314.17977	170	
314.85462	76	
315.97307	70	
316.16351	172	
318.97884	84	
323.17616	74	
324.15580	184	
325.14687	120	
326.16100	82	
331.18989	108	
332.18385	108	
333.17693	238	
334.19554	156	
335.12265	82	
335.21500	84	
336.89413	96	
337.12695	64	
342.91695	68	
343.21838	94	
344.15309	128	
348.19996	114	
349.21834	104	
351.17452	80	
351.24352	86	
352.20500	106	
353.13546	88	
354.09430	90	
361.16500	128	
362.19152	72	
367.26905	70	
368.22700	120	
373.13198	104	
386.22007	92	
388.20498	112	
388.88728	188	
389.21839	78	
390.17912	112	
394.88694	88	
395.19358	96	
401.12491	84	
410.18992	80	
410.86086	72	
414.22696	94	
416.17584	94	
417.21479	78	
420.20138	76	
424.17288	94	
425.17929	76	
425.23946	120	
426.71491	78	
428.95152	112	
429.87177	66	
430.22448	76	
430.85987	84	
432.85522	68	
434.88860	94	
435.83067	80	
439.27011	88	
440.87869	100	
442.18197	86	
443.21334	86	
443.27421	228	1+
446.84393	80	
446.90530	74	
458.19246	130	
459.28240	146	
459.83669	104	
467.30113	76	
469.16927	130	
471.27011	122	
472.27272	108	
476.25037	106	
482.20349	280	1+
484.20333	124	
493.84292	72	
500.27178	78	
501.24054	96	
502.22750	78	
502.27520	72	
503.22336	70	
510.26988	74	
530.22581	76	
556.29235	190	
571.26624	100	
572.32089	336	1+
576.25760	80	
583.28848	220	1+
586.29267	96	
590.28122	68	
600.31345	640	1+
618.38452	108	
627.37043	72	
633.24453	96	
634.24371	100	
641.25287	102	
658.36236	74	
659.37336	78	
685.35143	78	
688.26911	82	
692.34731	104	
693.38362	94	
709.36172	448	1+
710.36469	314	1+
737.15975	68	
737.38454	196	
750.35125	64	
750.49635	142	
850.42964	72	
END IONS

###FS:    #m/z: 474.74651 #charge 2+
###MS: 1396
###MSMS: 1398
BEGIN IONS
TITLE=Cmpd 100, +MS2(474.7465), 26.0eV, 11.7min #1398
RTINSECONDS=701.512
SCANS=1396,1398
PEPMASS=474.74651	324880
CHARGE=2+
205.06465	98	
211.15991	108	
215.14272	2542	1+
215.22349	144	
216.11901	128	
217.08950	108	
217.19041	100	
221.14008	100	
224.07475	104	
225.12572	104	
226.08461	558	1+
228.13293	112	
231.11464	154	
232.13107	1176	
233.25001	120	
235.12470	108	
238.15513	220	
239.08784	338	1+
239.15262	136	
240.13251	558	
241.19492	130	
244.09102	398	1+
244.13892	230	
248.14459	178	
251.11798	108	
254.13548	114	
255.18824	98	
258.10368	106	
258.15480	112	
259.09382	400	1+
259.16182	196	
260.15011	850	1+
262.14035	96	
264.13039	166	
266.14717	118	
267.11954	392	1+
272.13500	96	
277.63794	124	
280.13664	630	1+
283.17032	250	
284.04146	124	
286.13799	440	1+
289.15549	140	
290.12482	100	
295.10565	96	
296.13855	100	
297.14685	330	1+
297.19987	208	
303.18838	104	
309.15475	686	1+
309.19685	214	
312.12952	102	
313.16875	334	
314.15308	810	1+
315.91280	100	
324.16116	112	
325.15617	156	
325.20329	108	
326.18279	98	
327.17493	258	1+
327.21399	110	
328.12323	92	
331.18037	1294	1+
331.48404	94	
333.18022	200	
334.17794	110	
339.11052	108	
341.17505	96	
342.16008	116	
343.17012	112	
343.20698	110	
345.13852	136	
348.21264	216	
349.19939	142	
350.14735	108	
355.16075	96	
355.23298	134	
356.11353	236	
356.91192	102	
357.86044	100	
359.15210	92	
359.17603	104	
359.21617	172	
360.16429	98	
360.23726	272	
360.29306	124	
361.17534	284	1+
361.28510	142	
369.18728	190	
370.15916	182	
371.17481	198	
371.88392	92	
372.17872	142	
373.13570	366	
383.16606	134	
384.17413	114	
384.68880	106	
387.18784	400	1+
389.18116	182	
393.19073	98	
396.94946	128	
397.17489	114	
410.84956	176	
415.21653	122	
418.89059	110	
420.24054	102	
421.19252	150	
424.24500	102	
426.26411	104	
427.18326	174	
438.20434	166	
439.17834	266	
442.26357	464	1+
443.20793	288	
446.21045	94	
451.20551	100	
452.23884	110	
454.24077	258	1+
456.22477	156	
457.25003	94	
458.22119	136	
459.27468	254	
460.23195	666	1+
460.53045	98	
460.66400	98	
462.27398	108	
466.18437	100	
471.26749	342	
472.20082	140	
473.18362	120	
482.20654	124	
484.20929	326	
486.19283	110	
488.29145	194	
490.23848	182	
501.23064	290	
502.21060	332	1+
503.21471	214	1+
511.26574	120	
513.32073	154	
519.24042	288	
522.24607	92	
528.20180	94	
528.28851	94	
538.24355	96	
538.45918	136	
539.21957	118	
539.28981	124	
546.22550	238	
553.27882	288	1+
555.37575	114	
570.31390	100	
570.45202	102	
571.28134	104	
572.31495	462	1+
588.26405	694	1+
588.31481	128	
588.40516	120	
589.27059	616	1+
599.28552	96	
600.31153	1056	1+
614.31950	96	
618.31069	372	
632.31915	172	
633.25572	234	
634.43487	108	
643.23142	96	
668.28515	128	
685.33151	120	
692.34702	102	
699.40591	92	
703.33125	136	
704.29643	248	
709.37650	502	1+
709.44663	114	
717.36125	384	1+
737.37807	434	1+
737.44514	104	
802.37748	144	1+
820.39428	304	
832.40209	504	1+
849.43376	318	1+
916.81800	140	1+
950.49805	202	1+
END IONS

###FS:    #m/z: 476.25519 #charge 2+
###MS: 1399
###MSMS: 1400
BEGIN IONS
TITLE=Cmpd 101, +MS2(476.2552), 26.1eV, 11.7min #1400
RTINSECONDS=702.203
SCANS=1399-1400
PEPMASS=476.25519	155762
CHARGE=2+
211.10429	112	
211.15679	202	
212.15744	148	
213.10038	108	
213.13177	138	
214.14711	128	
215.14339	7746	1+
215.25681	140	
215.28867	112	
216.24303	102	
216.93539	94	
217.18297	96	
221.08458	114	
223.11194	90	
224.11442	94	
225.05849	156	
226.09595	230	1+
227.13588	114	
228.19219	132	
230.14463	108	
232.13204	512	1+
234.13823	96	
235.14157	124	
236.12057	126	
239.14505	120	
239.17074	140	
240.10263	100	
240.13811	184	
241.08467	214	
241.12295	226	
242.10081	124	
243.09406	108	
244.09291	448	
249.10105	98	
250.12597	98	
251.09835	110	
252.13499	138	
253.16546	140	
255.08654	102	
255.28011	94	
255.62853	94	
256.17372	104	
259.08717	96	
259.14362	118	
260.15159	466	1+
263.11554	270	1+
264.17592	110	
267.10888	272	
270.12963	180	
276.01835	124	
276.11782	94	
276.90793	122	
281.04799	108	
286.15387	390	
292.13483	342	1+
296.13892	250	
296.19179	94	
297.10520	118	
299.12954	102	
305.18193	98	
306.19239	98	
309.15826	108	
310.15675	344	1+
311.66151	126	
312.67732	158	
313.12366	90	
314.15440	180	
315.18417	320	1+
316.14662	150	
323.13677	106	
325.19009	240	
326.18890	96	
327.13362	92	
328.10217	114	
329.17230	146	
330.14561	122	
331.18160	458	
332.12996	102	
334.18694	400	1+
337.67573	158	
339.09203	92	
343.21168	498	1+
344.16391	120	
345.09892	100	
348.89090	112	
350.68269	104	
351.15053	100	
352.19825	454	1+
355.17731	134	
356.10541	136	
356.20149	150	
357.13202	126	
360.23370	98	
369.18603	222	
370.18574	126	
371.17127	410	1+
372.70623	104	
373.16462	116	
374.15169	140	
378.13952	136	
378.19592	98	
379.94499	104	
385.89506	114	
387.20868	210	
388.18609	170	
389.85550	110	
395.16868	98	
398.93080	110	
399.18929	164	
408.17716	96	
409.17588	118	
410.21949	96	
410.82967	92	
416.70602	98	
417.18269	118	
424.19877	136	
426.19363	102	
428.19325	300	
429.27216	94	
434.62078	116	
436.24870	150	
439.19202	100	
443.27045	400	1+
444.21608	158	
449.83887	92	
454.24282	156	
456.23355	138	
457.19671	114	
459.27887	122	
460.22301	164	
464.88033	108	
468.25906	128	
470.28026	106	
471.26207	784	1+
472.21193	106	
473.24007	102	
474.20354	94	
477.79268	106	
482.18218	112	
483.25355	106	
484.19799	130	
485.20286	100	
487.20585	326	1+
488.41321	94	
493.30481	224	
501.24928	140	
502.22298	252	
518.23144	162	
519.21915	104	
520.26900	102	
546.25495	110	
547.22920	202	
549.27884	96	
554.29809	234	1+
572.31989	1290	1+
572.55688	112	1+
582.33225	92	
583.28769	472	1+
591.32513	110	
598.21903	102	
599.47136	226	1+
600.31056	1970	1+
618.31173	306	1+
629.48008	146	1+
634.25525	118	
664.28628	106	
666.31109	122	
676.35821	156	
690.35897	372	1+
691.36438	304	1+
703.31983	182	1+
708.35781	112	
709.37693	552	1+
715.17279	202	
737.36708	1188	1+
756.39085	90	
817.55574	124	
820.37625	244	1+
833.40537	100	
852.44920	184	1+
END IONS

###FS:    #m/z: 474.74668 #charge 2+
###MS: 1402
###MSMS: 1403
BEGIN IONS
TITLE=Cmpd 102, +MS2(474.7467), 26.0eV, 11.7min #1403
RTINSECONDS=703.377
SCANS=1402-1403
PEPMASS=474.74668	330534
CHARGE=2+
170.43445	124	
203.22746	108	
211.15903	268	
212.14878	410	
213.12992	126	
214.09472	120	
214.81380	142	
215.05023	102	
215.14076	2572	1+
216.09959	170	
216.19635	130	
226.08316	244	
226.12844	138	
227.06909	132	
228.07449	144	
228.17949	198	
229.18668	110	
232.13541	536	
235.11776	222	
240.13807	322	
241.08128	606	1+
242.15345	124	
244.09872	228	
244.12536	178	
246.14151	124	
249.09205	126	
255.18050	468	1+
255.27223	108	
256.14103	102	
257.18491	112	
258.10976	134	
258.16008	434	
259.09617	240	
260.14725	850	
262.11332	108	
263.11044	108	
263.14414	146	
264.19224	122	
270.12384	114	
280.15527	188	
280.21815	102	
280.26569	112	
284.12091	120	
286.14655	160	
295.11199	106	
296.14362	164	
297.13923	170	
298.15241	492	1+
299.05188	102	
303.17953	258	
305.15891	136	
308.12294	178	
309.15862	670	1+
312.15501	182	
314.15456	662	1+
322.13321	110	
325.54424	168	
326.16947	308	1+
327.22417	108	
330.22986	250	1+
331.18150	2036	1+
333.17714	210	
334.65127	120	
336.14371	104	
337.15031	112	
337.18137	134	
341.14292	110	
343.16765	144	
344.17199	122	
345.18580	176	
346.13972	120	
347.18555	232	
348.20835	292	1+
350.14205	126	
350.66834	132	
351.35303	116	
352.19251	216	1+
354.14367	132	
355.12180	136	
355.18678	148	
356.11810	140	
360.23819	210	
361.16902	194	
369.18615	206	
370.21524	134	
370.88869	102	
371.17606	204	
373.13333	540	1+
381.15722	102	
384.09623	124	
389.18282	642	1+
389.88679	108	
392.14044	112	
395.18398	106	
400.20261	114	
408.23725	112	
409.19317	256	
415.22822	100	
420.19196	120	
421.16721	264	
427.18577	104	
428.19736	136	
429.18337	108	
430.86573	106	
432.89515	176	
438.25383	108	
442.20945	318	
442.26459	164	
443.27164	328	
448.26983	108	
452.74636	112	
454.19892	120	
454.26313	106	
456.24720	104	
457.16173	108	
458.21653	122	
459.28067	468	1+
460.21990	700	1+
462.21795	150	
465.20696	106	
466.18264	306	
467.20006	200	
468.19339	112	
470.22447	170	
471.27245	190	
472.20047	146	
475.20020	104	
476.24954	140	
483.25129	132	
484.21609	142	
485.20554	308	
487.30879	122	
488.22642	120	
502.22471	248	
502.37068	106	
503.21337	250	1+
512.20202	136	
514.27706	102	
529.21753	134	
550.19670	186	1+
554.29548	472	1+
570.31002	460	1+
571.24921	122	
572.32661	212	
573.31770	180	
583.27974	260	1+
588.31241	146	
588.40568	114	
589.26814	544	1+
591.27312	156	
598.29445	132	
600.30445	1002	1+
600.37746	282	
600.44532	128	
612.25397	146	1+
614.39016	104	
614.89154	110	
618.30887	446	1+
622.31037	124	
625.33499	240	1+
632.29283	102	
646.29936	298	1+
650.29589	262	1+
667.32385	128	
692.35177	110	
701.39324	106	
703.30554	414	1+
705.36426	134	
710.39879	202	
719.37503	112	
731.32673	218	1+
737.35054	164	
737.43394	148	
738.38466	132	
750.35940	214	1+
772.36425	494	1+
802.40704	112	1+
814.38378	168	
820.38718	244	1+
832.39867	278	1+
832.40185	106	
832.46149	130	
834.35586	122	
841.39650	206	1+
849.42629	110	
885.43605	512	1+
END IONS

###FS:    #m/z: 476.25543 #charge 2+
###MS: 1404
###MSMS: 1405
BEGIN IONS
TITLE=Cmpd 103, +MS2(476.2554), 26.1eV, 11.7min #1405
RTINSECONDS=704.035
SCANS=1404-1405
PEPMASS=476.25543	166060
CHARGE=2+
203.20455	98	
211.15968	520	
215.14301	8134	1+
215.22226	180	
216.11042	284	
221.10602	256	
223.11569	524	1+
225.04310	340	
226.08622	144	
228.18005	384	
230.15374	136	
232.13035	168	
235.12567	484	1+
237.10505	100	
239.13045	220	
240.13533	488	
241.08282	262	
241.15878	180	
243.09062	384	1+
243.15572	96	
245.07316	132	
249.10866	122	
249.21583	102	
255.18633	216	
256.18273	144	
258.11247	106	
258.14968	98	
259.09531	180	
260.14459	1036	1+
263.12851	322	1+
267.11759	162	
268.11863	132	
270.12613	196	
274.07467	142	
275.17402	152	
275.24581	108	
280.13014	218	
284.19551	96	
286.16406	110	
288.08537	96	
295.09653	108	
296.14639	300	1+
299.06425	368	
299.31154	144	
300.65772	128	
302.18468	104	
303.18729	162	
309.15714	458	
309.25126	130	
310.13708	132	
311.16452	96	
311.23135	164	
313.17913	184	
314.14577	212	
314.19877	98	
315.16733	238	
316.12254	134	
316.16965	200	
316.25398	104	
317.17843	136	
318.20068	106	
324.93702	102	
325.16644	596	1+
325.19473	104	
326.17297	474	1+
331.17717	690	1+
334.18697	514	
338.10158	104	
343.16436	152	
343.20284	140	
343.26783	102	
344.14854	108	
344.91502	106	
346.19292	118	
348.20065	216	
349.24773	108	
350.92930	98	
352.19697	640	1+
353.12813	322	1+
355.11859	386	1+
355.66676	158	
360.23970	158	
361.17925	118	
363.19940	98	
368.69520	116	
368.88223	118	
369.13817	116	
369.19366	264	
371.17415	118	
372.16576	158	
372.19692	128	
372.70048	122	
372.87800	110	
373.13427	462	1+
377.15472	104	
378.13799	152	
382.47268	96	
386.88911	158	
387.17341	136	
387.22075	238	
389.19738	162	
389.62306	96	
390.23309	150	
391.17840	120	
392.16227	124	
393.17171	98	
395.80956	124	
396.28611	114	
399.89075	122	
412.22869	124	
412.86627	106	
415.18392	318	
417.20812	146	
418.22018	124	
421.85064	94	
424.19946	130	
430.85024	94	
442.20532	138	
442.24907	110	
443.20971	204	
443.26224	128	
444.22844	192	
444.32140	118	
453.82613	114	
454.23904	548	1+
455.24312	348	1+
456.20886	194	1+
460.23991	220	
460.86928	110	
466.19205	152	
466.74481	104	
471.26693	868	1+
473.25123	142	
475.75053	100	
476.75375	134	
477.81535	122	
478.15297	110	
484.21416	204	
484.25771	142	
488.41867	118	
489.28619	116	
495.85002	180	
501.21829	260	1+
502.21479	188	1+
504.20722	104	
512.26835	286	1+
518.22666	364	1+
519.27320	96	
519.33184	100	
530.19066	108	
541.26009	228	1+
541.38837	104	
542.31658	160	
553.27463	116	
554.29449	110	
555.29584	410	1+
563.24562	110	
564.27374	140	
570.30067	146	1+
571.37157	432	1+
572.31289	1860	1+
572.37866	340	1+
583.27473	142	
583.30378	484	1+
588.23852	100	
600.31047	2706	1+
619.37759	94	
620.34196	152	1+
629.20213	132	1+
644.30802	104	
663.43216	102	
704.33713	198	1+
709.37605	1158	1+
710.46422	126	
711.21072	154	
718.36596	116	
720.34964	214	
737.37319	1076	
737.54514	130	
738.38007	392	1+
738.44581	96	
739.38250	282	1+
749.30315	98	
750.39729	124	
807.47031	128	1+
814.38443	174	1+
821.41373	302	1+
832.44277	94	
851.37913	242	1+
896.09226	112	
915.63763	252	1+
916.63000	176	1+
934.52452	140	1+
END IONS

###FS:    #m/z: 476.25502 #charge 2+
###MS: 1406
###MSMS: 1407
BEGIN IONS
TITLE=Cmpd 104, +MS2(476.2550), 26.1eV, 11.7min #1407
RTINSECONDS=704.689
SCANS=1406-1407
PEPMASS=476.25502	173058
CHARGE=2+
207.02868	118	
209.05967	90	
211.16279	198	
212.15731	84	
213.11523	122	
214.81461	96	
215.14228	5598	1+
215.19701	442	1+
216.11083	118	
217.11719	106	
221.10981	88	
222.16024	104	
223.11004	100	
227.07907	118	
227.12764	156	
228.17985	184	
229.11479	120	
232.12403	246	
235.12114	208	
236.11644	150	
239.09949	152	
239.19089	92	
241.09633	310	1+
243.12081	204	
244.09004	106	
244.12322	102	
245.07627	122	
248.16067	90	
249.10336	254	
249.14750	82	
250.08375	142	
252.16973	88	
253.13200	84	
253.16573	86	
254.12358	96	
256.18127	150	
258.18866	142	
259.14579	120	
260.14387	900	1+
260.20956	86	
265.16218	90	
267.11242	444	
269.12576	212	1+
271.06600	94	
275.12356	96	
280.12543	106	
283.17028	112	
285.08158	84	
286.17371	122	
296.15676	220	
297.15888	152	
298.16694	98	
299.06046	96	
299.26144	120	
309.16602	192	
310.15174	114	
310.20181	82	
311.15401	90	
311.18938	102	
315.17130	102	
316.17274	178	
318.43938	100	
323.19599	302	1+
325.23117	92	
326.18481	84	
331.17992	628	1+
332.13335	98	
334.19849	258	
336.19079	94	
337.14040	84	
337.24207	108	
338.09579	98	
343.21192	450	1+
343.27032	90	
348.20169	200	
349.15911	126	
350.16327	94	
355.18495	132	
356.10875	94	
359.21673	94	
361.16309	82	
361.23559	82	
361.94530	142	
368.88810	96	
368.94315	112	
369.11912	92	
369.22078	90	
369.68893	112	
371.12744	176	
371.19897	96	
373.13332	216	
374.14757	156	
374.67994	134	
377.15453	90	
379.83106	104	
382.16997	206	
383.20341	112	
387.16460	100	
389.20123	90	
395.17264	114	
398.93123	90	
399.89626	120	
412.23308	136	
416.19531	258	
416.79525	92	
417.72524	96	
417.85959	92	
426.24973	164	
426.71333	132	
430.11153	84	
432.23099	94	
436.23194	86	
441.80552	126	
441.91194	84	
443.20969	152	
443.26584	188	
444.27105	96	
447.84236	122	
448.16456	96	
449.80714	128	
453.26084	110	
454.24788	260	1+
456.84590	84	
457.17222	102	
460.26200	184	
461.28461	92	
462.26340	168	
470.20637	86	
471.27019	310	
472.29424	172	
473.21744	96	
476.20662	86	
476.27536	170	
481.24198	96	
482.18921	122	
484.19812	84	
485.19818	200	1+
489.27225	90	
490.21883	100	
492.28600	102	
494.85327	90	
501.22451	222	1+
503.23154	138	
512.20272	170	1+
522.30557	102	
525.28555	140	
544.37944	100	
546.22045	126	
555.29043	382	1+
559.32010	92	
572.31616	1110	1+
573.27018	120	
581.25773	164	
583.29424	178	1+
590.26740	234	1+
591.27379	162	1+
593.26478	138	
597.25517	94	
600.31391	1858	1+
602.36012	86	
630.25598	96	
640.28585	146	1+
655.33616	114	1+
669.31130	82	
675.33741	100	
692.36289	90	
700.32260	130	
702.34517	98	
709.38580	480	1+
737.37853	1002	1+
743.07464	138	
832.38946	102	
940.72961	172	1+
END IONS

###FS:    #m/z: 476.25508 #charge 2+
###MS: 1408
###MSMS: 1409
BEGIN IONS
TITLE=Cmpd 105, +MS2(476.2551), 26.1eV, 11.8min #1409
RTINSECONDS=705.308
SCANS=1408-1409
PEPMASS=476.25508	175664
CHARGE=2+
208.11065	98	
209.10112	78	
211.22064	88	
211.26436	84	
212.14217	86	
213.12268	154	
215.14087	5570	1+
215.24698	146	
215.81548	78	
218.11543	86	
220.11865	102	
221.10505	320	
222.12460	98	
225.04647	218	
227.07970	150	
231.15883	98	
232.13101	174	
233.14211	92	
235.12006	284	
235.16456	110	
239.10096	98	
239.15890	150	
240.13071	208	
240.23603	104	
241.08402	228	
241.13788	116	
242.08860	124	
242.12912	172	
244.10955	90	
245.16307	110	
247.16095	110	
249.10361	230	
249.15432	98	
249.26935	96	
253.13389	112	
253.16759	138	
256.19232	140	
256.23887	86	
258.10671	128	
259.09755	264	
260.14596	200	
261.14205	98	
264.17193	88	
267.11844	190	
268.13032	144	
269.16288	104	
271.14400	108	
273.12919	78	
281.16568	84	
284.17361	98	
286.15644	100	
296.17208	78	
299.06663	82	
301.19867	90	
309.15846	242	1+
310.20289	112	
310.84999	98	
312.98861	88	
313.16893	134	
314.16481	276	1+
314.20319	96	
318.18546	104	
325.19343	100	
327.12943	100	
329.13679	110	
329.17961	78	
331.18156	554	1+
331.23869	108	
333.92740	78	
334.18629	456	1+
334.24708	166	
343.22828	186	
344.20764	224	
345.13913	110	
346.13995	80	
348.19008	78	
349.22923	78	
351.14177	104	
358.18737	96	
365.14398	82	
368.89721	122	
369.12846	94	
369.17452	96	
372.17176	104	
373.14237	100	
374.15194	96	
374.25334	102	
377.15346	90	
378.83353	82	
386.90066	94	
388.92912	84	
390.18196	226	1+
394.19144	190	
395.19224	78	
399.14115	82	
410.88929	96	
413.22358	78	
414.18325	76	
415.99320	100	
424.63817	88	
426.27783	78	
426.33528	98	
427.18536	96	
432.22930	310	1+
438.19677	78	
440.21265	120	
444.26144	80	
451.17302	88	
454.20850	120	
456.17811	82	
458.18408	88	
459.30970	108	
459.81909	88	
460.22271	260	1+
463.22867	90	
471.27743	262	1+
472.19574	82	
473.31424	102	
476.76568	182	
477.24072	94	
478.20505	76	
479.18943	94	
483.60769	174	
484.22526	94	
504.21150	138	
510.21054	112	
512.27208	134	
515.31797	92	
516.26786	78	
519.22444	120	1+
529.21168	102	
536.14435	80	
542.29165	86	
543.31388	78	
553.27236	418	1+
555.33217	104	
556.29539	128	
571.31256	514	1+
572.31672	450	1+
574.24991	78	
582.29286	80	
583.30126	116	
584.30513	96	
590.28331	78	
600.30898	1136	1+
600.63601	106	
601.36992	94	
614.30697	82	
643.24132	146	
643.39525	100	
674.35311	78	
685.33637	76	
691.37248	98	
709.37255	372	1+
709.48420	156	
710.44073	106	
718.51389	96	
719.79586	118	
720.35300	86	
737.36922	252	
737.54526	90	
738.35921	384	1+
821.38086	188	1+
832.51107	88	
835.40115	94	
849.40181	102	
891.57053	138	
END IONS

###FS:    #m/z: 476.25531 #charge 2+
###MS: 1410
###MSMS: 1411
BEGIN IONS
TITLE=Cmpd 106, +MS2(476.2553), 26.1eV, 11.8min #1411
RTINSECONDS=705.945
SCANS=1410-1411
PEPMASS=476.25531	173610
CHARGE=2+
199.07503	104	
201.14020	100	
203.11172	128	
211.16195	322	
212.15695	180	
213.09345	118	
213.15299	108	
215.14263	8250	1+
215.21945	150	
215.26644	176	
221.04710	110	
221.09555	276	1+
223.12090	272	
227.08889	136	
228.13389	100	
228.18818	138	
229.13246	326	1+
231.16673	158	
232.13187	320	
232.32503	104	
233.16171	178	
235.12376	484	1+
239.15546	236	
240.12623	154	
241.08649	450	1+
241.15697	114	
242.12772	100	
243.11921	100	
244.09430	208	
244.12484	282	1+
245.18349	104	
247.10097	142	
249.17868	102	
255.42362	114	
256.18104	312	
259.10320	276	
259.14970	308	1+
262.16860	104	
262.23728	102	
263.65555	106	
267.10479	394	1+
269.13460	208	
270.15409	102	
277.14829	132	
281.04810	112	
281.10430	104	
281.13771	180	
282.16010	118	
284.15274	122	
284.22301	122	
285.19871	108	
287.13811	146	
294.23594	112	
294.92892	98	
296.14159	152	
297.11595	110	
297.16951	168	
299.06343	204	
305.18570	110	
306.14414	236	
309.23657	132	
310.10084	98	
310.16183	150	
311.67132	118	
313.28635	102	
314.15805	204	
315.14932	194	
316.15453	258	
316.22196	124	
317.13793	136	
323.18552	150	
323.67568	106	
326.12307	104	
326.18542	420	1+
331.18112	1022	1+
333.17339	168	
334.18997	484	
342.16516	108	
343.20872	414	1+
345.14322	132	
348.21230	162	
353.73437	124	
353.91212	122	
354.19474	104	
355.12924	176	
356.10785	332	
357.16547	168	
358.19390	126	
359.18817	118	
360.23196	140	
363.18736	154	
366.14803	104	
368.89152	260	1+
369.18878	368	
373.13503	178	
373.19674	126	
374.13735	130	
376.16941	190	1+
383.19526	118	
384.23734	220	1+
387.18643	170	1+
390.20188	144	
391.20854	108	
395.84696	100	
397.21661	100	
400.68378	112	
414.85826	124	
415.20188	246	1+
420.18548	140	
426.24979	178	
426.71896	112	
428.18331	118	
432.84549	104	
436.21820	140	
438.09978	114	
441.25846	134	
442.21730	136	
443.28377	198	
444.28599	130	
453.23348	126	
454.23081	194	
454.35229	118	
455.25564	128	
458.87953	162	
459.26400	108	
459.81541	128	
459.87689	102	
460.22442	298	
460.27839	126	
461.22358	428	1+
464.25583	108	
466.25008	104	
467.20374	224	
471.26793	698	1+
471.35971	104	
472.21685	108	
476.25184	308	1+
476.88495	108	
477.08030	100	
482.19096	166	
482.49931	114	
489.22284	162	
489.27716	142	
490.22393	102	
492.87480	104	
495.83820	152	
496.82949	100	
501.21539	396	1+
501.30363	122	
502.21087	244	1+
513.22941	102	
520.23038	126	
530.30414	102	
541.25099	128	
547.23156	106	
553.28667	272	1+
554.29038	206	1+
556.28983	136	
571.28681	140	
572.31513	1266	1+
583.28531	158	
584.30785	134	
588.25174	126	
589.26659	276	1+
589.32905	174	
590.41747	132	
600.31713	2120	1+
601.37010	132	
610.28340	112	
618.30605	130	
619.24114	100	
619.29581	278	1+
650.27604	208	1+
668.10723	172	
688.28224	100	
689.35858	194	1+
690.49399	144	
703.38610	586	1+
709.37145	1168	1+
721.35014	100	
723.36814	140	1+
737.37688	1054	1+
750.33882	128	1+
820.41098	158	1+
830.73589	142	1+
831.40322	240	1+
832.39989	360	1+
832.48913	106	
834.41813	172	1+
883.65315	192	1+
END IONS

###FS:    #m/z: 476.25549 #charge 2+
###MS: 1413
###MSMS: 1414
BEGIN IONS
TITLE=Cmpd 107, +MS2(476.2555), 26.1eV, 11.8min #1414
RTINSECONDS=707.111
SCANS=1413-1414
PEPMASS=476.25549	181658
CHARGE=2+
194.90684	90	
198.08274	82	
211.15455	398	
213.12259	98	
214.13196	92	
215.14189	6478	1+
216.10250	170	
216.23112	102	
221.11166	336	
222.14827	98	
223.11681	256	1+
228.11764	120	
228.17290	132	
232.13399	304	1+
235.12117	242	
239.12457	204	
240.09356	98	
240.15736	196	
241.09411	114	
241.15914	150	
242.14041	250	
244.10269	150	
247.08147	110	
249.11334	86	
250.11994	102	
256.18246	100	
257.10710	248	1+
258.16483	82	
264.14185	122	
267.11127	98	
274.95324	84	
280.12824	344	1+
282.19367	96	
284.02879	82	
284.15277	116	
286.14535	82	
287.15598	82	
292.15279	88	
293.13958	134	
295.10753	134	
295.19574	106	
296.14024	100	
297.17387	102	
298.18622	114	
299.07083	204	
303.17247	82	
309.15295	158	
310.09220	86	
311.15185	102	
313.14379	100	
313.17780	184	
314.14293	114	
314.84993	82	
315.17615	414	1+
316.21128	114	
324.15542	108	
324.19090	130	
325.14181	90	
325.20309	118	
326.18390	92	
327.19157	82	
331.17999	510	1+
333.19401	116	
334.19277	116	
334.23008	82	
337.11085	100	
343.15124	422	1+
343.22947	222	
344.15024	282	1+
344.22511	88	
346.21147	144	
347.17561	166	
347.70538	94	
348.22967	112	
349.20285	130	
351.17598	106	
352.19374	248	
353.19991	160	
354.14256	100	
355.14446	248	1+
355.20303	108	
358.14733	130	
360.23710	192	
362.18009	86	
363.18947	138	
365.12838	92	
369.10938	96	
369.16839	250	1+
370.12860	88	
373.14646	222	1+
374.22267	134	
376.20411	146	
378.93981	84	
383.28290	86	
384.37359	114	
385.14839	94	
387.18698	492	1+
389.33764	88	
391.15860	144	
395.15176	104	
400.17000	122	
408.19337	166	
415.21599	108	
417.18198	148	
423.18860	88	
426.39322	100	
429.17425	86	
432.95889	106	
436.22153	158	
437.17610	118	
442.21918	98	
443.21895	86	
443.27479	350	
444.17617	96	
444.22727	84	
447.89269	82	
449.24938	152	
449.86171	98	
454.19457	136	
454.29622	94	
457.23210	94	
460.21680	332	1+
461.28318	142	
465.15781	108	
469.18737	92	
469.25023	86	
471.27287	144	
472.84017	92	
473.17807	204	1+
476.73203	166	
477.19560	84	
483.34884	100	
484.21705	192	
485.20753	242	1+
488.30113	86	
490.19881	114	
502.17539	106	
503.22168	130	
518.25643	112	
545.30564	88	
552.27319	92	
553.27150	102	
555.27853	340	1+
557.25270	102	
563.29382	86	
570.28705	100	
570.38438	124	
571.25585	100	
571.34075	86	
572.31342	610	1+
573.79674	112	
583.28583	116	
588.31695	86	
589.31409	110	
600.31150	1668	1+
600.40334	92	
633.24842	170	
633.30568	94	
650.31819	224	1+
692.34462	90	
697.35057	94	
704.29809	92	
705.30373	86	
709.37327	448	1+
709.43738	98	
718.36900	120	
737.36953	720	1+
738.32719	94	
739.39630	108	
790.82026	114	
795.58973	142	
833.47508	82	
940.72060	234	1+
END IONS

###FS:    #m/z: 476.25495 #charge 2+
###MS: 1415
###MSMS: 1416
BEGIN IONS
TITLE=Cmpd 108, +MS2(476.2550), 26.1eV, 11.8min #1416
RTINSECONDS=707.746
SCANS=1415-1416
PEPMASS=476.25495	176060
CHARGE=2+
175.20468	122	
206.00694	100	
209.05636	124	
211.16511	176	
211.19744	138	
212.13705	158	
213.12650	198	
213.62955	108	
215.05798	112	
215.14338	7074	1+
216.11097	146	
217.11207	240	
221.10182	550	
222.17667	122	
223.10487	122	
223.20659	96	
225.06180	96	
226.10167	122	
227.06986	194	
228.04678	94	
231.11249	152	
232.13533	306	
233.16220	128	
235.11847	440	1+
235.18809	92	
239.11379	288	
239.15244	124	
239.20855	96	
240.13457	254	
240.18055	152	
241.08236	228	
241.15304	110	
243.10867	104	
248.16427	130	
250.10398	98	
254.17013	512	1+
258.14834	226	
260.09075	124	
260.14121	484	1+
261.14154	286	1+
262.10141	96	
263.10444	104	
270.12898	132	
275.16806	120	
277.64226	96	
280.12682	226	
280.19059	114	
283.17257	274	1+
285.00263	104	
286.14803	110	
295.10639	92	
296.14077	132	
298.18970	120	
302.19754	112	
303.21599	94	
309.13270	146	
310.14579	210	
311.16790	162	
312.14376	98	
313.16314	104	
314.15606	380	
315.15801	198	
316.17370	250	
316.25312	126	
325.19810	96	
326.14192	156	
327.16578	156	
329.17028	92	
330.12395	100	
331.17836	708	1+
331.34948	94	
332.26030	104	
334.19158	126	
343.14972	122	
343.20266	250	
344.16236	292	
345.14260	164	
347.17099	156	
349.19979	96	
351.16489	108	
352.07650	108	
352.20496	176	
352.25356	112	
353.19950	96	
355.06233	100	
355.19615	92	
356.12242	112	
356.19203	258	
360.17947	108	
362.17819	310	1+
362.24020	130	
368.87979	128	
369.12006	148	
370.91711	94	
371.17946	196	
373.17043	98	
373.20747	92	
374.12031	208	
375.69116	114	
378.18975	100	
385.15280	102	
385.23022	288	1+
386.18140	362	1+
389.18150	256	1+
389.24444	112	
390.89803	92	
393.17549	124	
394.92132	94	
400.34220	98	
410.15443	142	
412.21474	104	
420.23372	110	
423.90970	110	
426.23903	116	
426.27521	136	
427.18166	122	
428.18180	154	
429.21204	114	
432.86570	156	
436.23483	112	
439.87672	114	
441.21195	342	1+
442.25127	186	
443.26865	296	
446.19988	108	
448.85958	100	
454.20305	142	
459.29720	96	
460.22502	368	1+
466.24993	94	
469.25800	128	
470.82137	100	
471.21128	94	
471.26738	462	1+
474.17566	100	
476.26529	318	
482.20408	166	
491.23871	138	
495.83133	154	
496.34306	122	
497.62439	124	
501.23876	98	
502.16530	106	
502.21299	106	
503.21732	96	
513.26349	98	
518.23039	106	
532.20493	392	1+
536.25607	218	1+
542.28345	180	1+
542.42010	152	
554.29997	96	
556.28793	146	
560.28896	94	
570.30395	140	
570.59160	120	
572.31521	1646	1+
572.39287	258	1+
572.43635	104	
582.31097	102	
583.28589	334	1+
590.27075	182	
596.27342	102	
599.35423	102	
600.30946	2274	1+
601.41277	106	
619.32924	200	1+
642.38489	140	1+
681.32846	100	
692.36521	510	1+
709.37781	664	1+
718.36534	136	1+
721.34457	140	
732.35115	186	1+
737.37273	1180	1+
738.48264	152	
750.34486	108	
821.39425	130	
END IONS

###FS:    #m/z: 476.25487 #charge 2+
###MS: 1417
###MSMS: 1418
BEGIN IONS
TITLE=Cmpd 109, +MS2(476.2549), 26.1eV, 11.8min #1418
RTINSECONDS=708.406
SCANS=1417-1418
PEPMASS=476.25487	181668
CHARGE=2+
210.17790	104	
211.16129	408	1+
213.12546	154	
215.10030	424	1+
215.14233	8234	1+
215.41435	124	
216.25429	140	
216.31251	120	
217.07775	118	
221.10039	442	1+
221.16014	122	
222.12847	102	
223.13414	216	
226.08638	122	
228.13058	130	
228.18546	412	1+
230.16416	108	
231.09436	210	
232.13298	434	1+
232.18456	92	
233.10222	130	
235.12948	196	
236.13590	236	
239.10621	114	
239.16555	246	1+
240.13510	156	
241.15946	108	
244.09334	116	
244.16353	116	
245.08242	102	
245.14594	122	
246.12032	104	
249.10275	138	
249.14669	96	
254.63891	120	
255.17793	670	1+
257.34545	126	
258.09571	164	
258.14992	120	
259.09567	142	
259.13861	152	
260.14435	354	
261.17323	192	
262.13470	144	
262.22408	98	
263.11658	142	
264.13976	138	
266.15327	184	
267.11487	248	
273.16083	294	1+
278.10806	132	
282.14250	104	
286.16212	120	
286.65768	96	
296.14055	96	
299.06438	158	
301.06274	100	
306.94559	120	
309.16286	202	
310.16125	110	
313.22041	102	
314.15549	756	1+
320.20705	94	
326.17178	98	
328.11968	148	
328.16094	132	
329.12513	92	
331.17880	1080	1+
332.13055	196	
334.19105	340	
334.95082	98	
338.90210	96	
342.17569	152	
343.21193	576	1+
344.16861	106	
348.21405	94	
349.18928	100	
351.16915	98	
352.19615	568	1+
355.11198	370	1+
359.19775	110	
360.23536	158	
361.05087	114	
361.17440	124	
362.17490	116	
371.17718	146	
372.20391	116	
373.14284	126	
374.11796	300	
374.70034	188	
375.16384	110	
376.17764	112	
386.87061	96	
387.15535	134	
388.20684	138	
389.04852	110	
389.18804	214	
390.19021	170	
391.20082	146	
394.19911	130	
402.69970	136	
402.77997	92	
406.20668	134	
408.20958	134	
408.69268	104	
414.86222	104	
415.19064	224	1+
420.17898	92	
421.17075	98	
424.16774	176	
424.21519	98	
426.25133	182	
427.21876	106	
428.83810	160	
430.15445	100	
430.83024	124	
430.87275	94	
431.27742	116	
438.19211	266	1+
438.23047	106	
438.83990	100	
439.83768	100	
441.25450	110	
441.88428	140	
442.21658	210	
443.21915	408	1+
443.27414	398	
444.25333	282	1+
444.32046	102	
447.93305	96	
453.27511	236	1+
459.27674	280	
460.26845	118	
461.26630	196	
467.73130	108	
468.34978	108	
471.21506	98	
471.26884	920	1+
472.20612	124	
476.24914	218	
476.30130	152	
477.25316	92	
478.16079	96	
484.20141	256	
485.21615	156	
485.48926	108	
518.22948	106	
521.29100	114	
528.29101	124	
538.30152	230	1+
539.30860	140	1+
542.26978	254	1+
552.27281	212	1+
555.28226	432	1+
570.32925	110	
572.31844	1416	1+
574.32211	322	1+
581.24551	104	
582.20231	106	
582.29286	750	1+
583.29216	610	1+
586.66045	112	
588.32092	184	
589.34022	118	
590.26106	94	
590.34062	152	
600.30984	2892	1+
601.39224	114	
610.31405	102	
617.30529	320	1+
675.41185	110	
689.39161	96	
690.37266	100	
692.36021	444	1+
693.35968	600	1+
709.37946	988	1+
709.51015	204	
720.33295	130	
727.35155	116	
737.37664	1390	1+
750.39188	116	
769.42655	96	
776.35435	170	
802.36823	108	
831.40789	170	1+
833.41754	92	
833.42686	322	1+
834.45274	316	1+
906.46517	260	1+
916.63785	118	1+
END IONS

###FS:    #m/z: 476.25537 #charge 2+
###MS: 1422
###MSMS: 1423
BEGIN IONS
TITLE=Cmpd 110, +MS2(476.2554), 26.1eV, 11.8min #1423
RTINSECONDS=710.659
SCANS=1422-1423
PEPMASS=476.25537	191814
CHARGE=2+
187.44546	98	
200.13768	182	
205.09612	188	
207.44832	146	
211.15519	374	
213.09244	100	
214.12793	144	
215.14153	7338	1+
215.26094	172	1+
215.33725	92	
216.10425	136	
221.09355	128	
221.13266	142	
221.24858	96	
223.20256	116	
225.10563	88	
227.08165	298	
227.22156	114	
228.11332	106	
228.18098	164	
229.19805	94	
231.10956	138	
232.14393	166	
234.13402	130	
235.12089	220	
236.14422	118	
239.11609	326	1+
239.15659	312	1+
241.08583	216	1+
241.14991	232	
244.10176	116	
245.07633	90	
248.16132	96	
249.10023	104	
249.17503	118	
251.08257	136	
254.19536	106	
255.17919	214	
256.17503	288	
258.12227	160	
260.15349	242	
261.15444	104	
263.10505	108	
263.14366	104	
263.65177	140	
267.11168	270	
267.17567	106	
268.13537	106	
268.16273	92	
270.13310	92	
271.13582	108	
271.17008	98	
273.20643	112	
280.12330	274	1+
281.06137	100	
282.16745	86	
283.39068	92	
284.17630	204	
285.11848	116	
286.14186	164	
287.16258	146	
297.15020	174	
299.06641	130	
306.18354	90	
309.16383	164	
310.18342	92	
310.88731	126	
311.17012	180	
312.17682	88	
313.17007	314	
313.82563	94	
314.16885	216	
315.15444	132	
316.17624	306	
331.18577	248	
332.18832	156	
334.18655	636	1+
342.16338	96	
343.21455	170	
343.26339	104	
344.45077	104	
345.13782	118	
346.14356	90	
352.20153	334	
353.12691	276	1+
356.19422	110	
359.20128	90	
360.23130	170	
361.21244	388	1+
365.20422	90	
369.17587	114	
369.70294	146	
371.65105	102	
372.17467	184	
373.13906	118	
374.13468	264	
375.10709	114	
378.16016	120	
385.15662	88	
385.22374	100	
386.89469	96	
387.17596	104	
387.25782	86	
388.89139	128	
390.18537	390	1+
390.88265	88	
394.20027	294	1+
394.25477	102	
396.93389	116	
408.19395	112	
409.18557	88	
409.23338	154	
409.84001	104	
412.17706	102	
415.18886	102	
418.72785	112	
419.71320	98	
423.18356	94	
425.82039	168	
426.24898	212	
432.22789	112	
433.87636	102	
439.20413	88	
442.21093	146	
443.21091	186	
443.28294	292	1+
444.75165	98	
446.11027	88	
447.98770	106	
448.96086	98	
454.23915	136	
455.19731	238	1+
459.15736	90	
460.22368	480	1+
461.35821	94	
462.28985	92	
469.26639	110	
470.28271	142	
471.26687	996	1+
471.33074	166	
473.21207	226	1+
478.27541	102	
482.27493	88	
490.22048	102	
495.82791	96	
497.24949	92	
501.22336	468	1+
501.26964	124	
502.22473	364	1+
512.23645	128	
519.24608	88	
521.29233	160	
555.28579	332	1+
557.31773	92	
557.42179	94	
572.31456	1108	1+
572.40013	222	
573.50563	100	
583.28984	448	1+
600.30911	2346	1+
609.36160	86	
634.29917	168	
650.30096	182	1+
668.31397	100	
675.32660	186	
689.39794	94	
692.35834	234	1+
707.27544	90	
709.38060	1170	1+
720.34636	130	
737.36817	1136	
737.48489	140	
740.32936	154	
742.63884	194	
749.37535	86	
820.41000	182	1+
END IONS

###FS:    #m/z: 476.25457 #charge 2+
###MS: 1424
###MSMS: 1425
BEGIN IONS
TITLE=Cmpd 111, +MS2(476.2546), 26.0eV, 11.9min #1425
RTINSECONDS=711.298
SCANS=1424-1425
PEPMASS=476.25457	193514
CHARGE=2+
198.11642	86	
204.62624	96	
205.09895	84	
211.15959	354	
214.12224	162	
214.96235	90	
215.14209	6390	1+
216.18897	112	
217.10797	98	
217.19484	138	
221.10408	142	
222.12892	110	
222.17271	90	
228.18248	236	
231.11821	102	
232.12631	240	
232.30597	92	
233.23100	90	
234.15002	94	
235.12465	442	1+
239.11427	128	
239.15907	118	
240.09122	100	
240.13234	350	
240.17613	82	
241.09670	120	
242.08201	176	
243.66362	98	
245.06811	132	
248.17228	114	
251.06057	86	
253.09583	84	
254.94402	82	
255.18298	88	
256.17895	186	
258.14936	160	
259.09114	194	
259.12909	118	
260.15461	264	
261.15673	124	
262.11835	94	
268.03504	148	
268.13836	100	
270.12831	102	
279.13315	108	
280.12874	164	
284.03340	82	
285.20585	100	
293.10094	120	
298.08469	84	
298.15767	120	
299.05993	112	
299.21580	136	
303.20290	146	
305.92493	82	
308.05189	82	
309.16229	144	
310.11022	134	
314.14933	178	
315.20136	158	
316.22183	92	
317.14241	88	
326.16072	240	1+
327.26721	104	
328.93269	98	
329.11260	94	
331.17984	654	1+
332.31223	104	
334.18767	210	
337.11772	150	1+
337.16079	90	
337.89445	88	
342.22479	116	
343.19183	152	
344.21664	146	
347.15017	88	
348.23311	82	
350.86065	84	
352.21045	94	
353.22581	82	
355.19279	128	
356.14888	96	
356.23643	104	
359.68498	98	
361.18542	120	
361.71468	114	
362.18338	100	
368.65066	116	
369.14469	94	
369.31672	102	
371.11014	96	
371.17263	104	
374.13547	158	
374.18618	100	
378.14861	84	
383.18468	100	
384.22052	90	
384.79233	88	
387.21080	134	
388.18365	422	1+
395.83644	94	
398.21077	104	
405.92998	98	
412.18202	114	
412.87154	86	
439.18909	124	
439.91489	114	
442.21044	272	1+
443.27277	248	
445.18430	196	1+
445.81771	88	
452.80267	90	
453.24556	444	1+
456.91220	84	
457.21674	100	
457.30006	94	
458.22897	92	
459.38123	84	
460.22667	146	
460.31903	96	
471.26411	296	
472.23995	98	
472.27344	184	
474.26826	102	
475.23287	204	
482.19366	192	
483.21499	110	
484.20966	170	
485.19467	82	
488.22176	96	
490.22408	142	
494.18219	112	
494.30569	142	
494.84021	96	
495.84451	116	
500.23409	94	
502.22365	82	
512.24632	82	
528.32940	86	
531.29635	124	1+
541.27737	86	
555.28486	316	1+
570.32342	136	
571.31145	1112	1+
572.32108	780	1+
583.28837	292	1+
588.44990	94	
589.31560	132	
590.30578	144	
599.31848	198	
600.30958	1784	1+
600.47194	120	
602.27354	108	
615.22237	96	
617.32776	114	
620.32155	124	
669.34355	98	
693.38379	142	
709.37442	516	1+
709.41992	156	
710.38269	310	1+
720.38910	86	
737.36532	1184	1+
751.41528	82	
756.37817	94	
799.38180	90	
830.38506	116	1+
833.45856	104	
834.39678	82	
952.49757	252	1+
END IONS

###FS:    #m/z: 476.25523 #charge 2+
###MS: 1427
###MSMS: 1428
BEGIN IONS
TITLE=Cmpd 112, +MS2(476.2552), 26.1eV, 11.9min #1428
RTINSECONDS=712.471
SCANS=1427-1428
PEPMASS=476.25523	191296
CHARGE=2+
197.09797	110	
203.08877	100	
205.14019	122	
211.15878	416	1+
214.98321	92	
215.14275	8548	1+
215.22181	168	
215.26951	110	
215.31204	170	
217.08143	112	
221.10367	218	
222.11034	126	
223.11061	196	
226.04211	138	
226.09064	184	
227.02421	102	
227.08636	250	1+
228.15479	126	
228.18487	118	
228.25275	96	
232.07277	128	
232.12975	386	1+
234.11846	100	
235.11710	304	
236.13832	132	
239.11289	266	
239.13808	576	1+
240.99852	98	
241.08310	454	
242.08763	224	
244.11447	410	1+
244.16905	124	
249.09941	130	
250.15319	116	
253.12337	130	
255.10422	106	
256.17809	184	
257.12520	118	
258.14951	102	
259.08772	176	
260.14142	758	1+
261.18429	110	
264.13214	102	
267.11643	166	
270.65610	134	
276.11748	206	
280.13134	182	
286.14450	140	
297.13923	112	
297.18151	244	1+
299.06135	398	1+
306.14977	94	
306.23810	98	
309.16759	200	
310.10835	200	
311.16645	486	1+
313.16534	552	1+
314.16731	382	1+
315.22980	132	
316.19367	142	
317.16828	136	
331.17699	912	1+
334.19147	288	1+
337.67602	108	
341.16423	112	
341.32409	100	
343.20782	184	
344.17267	166	
344.21010	136	
345.14374	210	
346.14390	94	
348.20470	160	
351.18383	100	
352.20027	438	1+
355.16453	288	1+
355.69697	264	
358.11807	140	
360.23072	274	
360.67802	114	
361.17549	102	
362.17526	188	
370.18825	338	1+
371.15459	286	1+
372.15803	220	1+
375.11732	94	
378.17996	104	
378.83391	118	
384.26697	100	
387.19487	308	1+
387.86190	110	
388.91432	96	
392.19536	208	
395.16945	204	
396.23361	174	
397.24237	126	
405.03509	104	
409.19728	140	
410.85159	98	
411.23474	114	
411.60757	96	
412.24072	100	
415.85761	100	
416.17528	94	
416.87633	136	
417.21919	110	
420.87532	108	
421.17880	148	
421.23022	126	
424.24960	372	1+
427.19575	98	
430.26789	126	
431.85474	112	
432.22394	124	
436.91226	118	
438.19279	176	
439.20753	124	
442.21367	138	
443.21849	134	
443.26429	414	1+
446.25071	102	
447.85520	128	
448.19339	96	
454.20041	244	
454.25676	200	1+
455.19498	106	
456.19586	174	
459.28583	162	
460.22373	184	
461.22225	382	1+
461.28420	108	
466.72252	110	
466.82907	112	
471.27111	376	
471.34548	228	
472.27105	226	
472.37221	96	
473.18802	132	
473.25009	120	
475.72327	142	
481.24745	138	
495.16064	94	
499.23726	240	1+
502.20086	286	1+
530.24020	134	
535.23926	102	
539.26395	230	1+
541.26047	216	1+
544.24853	126	
553.28033	158	
555.29054	118	
556.27497	118	
557.28903	96	
560.22577	104	
561.26198	130	
562.88391	96	
572.31400	1566	1+
572.42005	96	
573.39419	128	
581.25405	180	1+
583.01404	138	
583.28338	402	
584.31092	208	1+
588.33152	222	1+
589.28319	164	
597.38388	94	
600.31345	2654	1+
600.43108	106	
610.38791	98	
616.32312	190	
618.31323	380	1+
619.31767	268	1+
619.38584	100	
632.27998	94	
633.27265	104	
640.27651	124	
641.44752	140	
689.35628	246	1+
692.37151	290	1+
692.53298	104	
693.45135	100	
693.48607	106	
695.39098	154	1+
701.41357	116	
703.30067	298	1+
709.37592	784	1+
718.38645	114	1+
720.33525	248	
721.36061	242	
737.37284	1604	1+
738.51689	130	
747.36369	108	
749.36767	172	1+
833.37507	128	
END IONS

###FS:    #m/z: 476.25537 #charge 2+
###MS: 1431
###MSMS: 1432
BEGIN IONS
TITLE=Cmpd 113, +MS2(476.2554), 26.1eV, 11.9min #1432
RTINSECONDS=714.159
SCANS=1431-1432
PEPMASS=476.25537	204234
CHARGE=2+
199.11694	104	
207.03342	168	
211.12551	284	1+
211.15440	172	
213.07301	110	
214.11871	164	
215.14354	5762	1+
215.31499	92	
220.07181	94	
221.11202	338	
222.12497	214	
226.08731	84	
227.06867	90	
230.16090	114	
231.09748	100	
232.12785	290	
233.13763	176	
235.12013	374	
239.13017	470	1+
239.20257	126	
240.08621	322	1+
240.13651	334	1+
241.08505	362	1+
248.12538	92	
249.09826	188	
251.10686	90	
256.17861	208	
257.17698	84	
258.14522	138	
260.14378	158	
261.15843	96	
262.14309	90	
263.11512	102	
267.11487	236	
268.16397	136	
269.19658	88	
273.15767	114	
277.17148	136	
280.12020	86	
283.17125	104	
284.18279	174	
286.13609	142	
288.17609	90	
296.12629	88	
296.16488	378	1+
298.20743	114	
299.06473	86	
300.09812	122	
301.39152	126	
303.18513	106	
309.16009	212	
310.14619	118	
311.16933	84	
313.65264	132	
314.16170	144	
315.15638	120	
315.22874	280	1+
316.14750	104	
316.17745	80	
317.17990	92	
320.07207	102	
323.17568	118	
325.16195	104	
328.10732	100	
331.18695	480	1+
334.18898	358	
342.19439	100	
343.15942	106	
343.71506	82	
346.14871	180	
347.18479	102	
350.21119	96	
352.19407	120	
355.07743	92	
357.11091	102	
362.18462	104	
363.18521	128	
366.87655	112	
367.17980	86	
369.19495	86	
370.17694	286	1+
374.14705	110	
376.17526	104	
379.88698	82	
387.19059	204	
388.83902	90	
389.22570	88	
390.85292	104	
391.14419	90	
394.84951	80	
395.20888	100	
397.16913	90	
401.23042	84	
403.15808	88	
408.19874	100	
409.18105	236	1+
411.82059	100	
414.25911	80	
415.17277	110	
421.84440	98	
426.26150	200	
426.31103	82	
428.87003	90	
430.84835	94	
430.88508	108	
432.28022	84	
435.84265	100	
439.82145	80	
442.87149	98	
443.27803	116	
443.39621	104	
444.15066	92	
447.17132	96	
453.19382	84	
454.22915	140	
454.27900	98	
454.32296	86	
455.18505	88	
456.82795	82	
458.21432	106	
458.25622	82	
459.26513	100	
459.34787	120	
459.40447	94	
460.22814	142	
460.28798	84	
460.86896	84	
462.22800	92	
464.16650	82	
470.83674	82	
471.26860	730	1+
472.37736	92	
473.22646	92	
476.25581	164	
477.28812	120	
502.24888	138	
518.22096	104	
519.33771	90	
521.24208	106	
522.29200	94	
525.32861	80	
526.28687	128	
545.24290	108	
554.28563	280	1+
555.28603	206	1+
556.33026	90	
558.30155	132	
572.32005	654	1+
573.26189	94	
583.28429	204	
584.29427	190	
589.26634	104	
590.32288	106	
600.31067	1478	1+
600.40306	238	1+
601.45238	92	
641.30620	84	
686.34129	84	
687.31146	88	
690.42515	114	
691.38706	92	
698.30851	92	
709.38141	576	1+
709.44224	80	
710.48984	96	
711.42141	104	
737.37411	642	1+
739.36545	122	
749.36620	80	
883.44730	106	1+
END IONS

###FS:    #m/z: 476.25526 #charge 2+
###MS: 1433
###MSMS: 1434
BEGIN IONS
TITLE=Cmpd 114, +MS2(476.2553), 26.1eV, 11.9min #1434
RTINSECONDS=714.793
SCANS=1433-1434
PEPMASS=476.25526	202618
CHARGE=2+
207.10172	106	
211.15631	166	
212.13844	114	
213.12258	122	
215.14244	8094	1+
215.26435	100	
216.09799	176	
220.14508	108	
221.08266	154	
221.11601	204	
222.13836	176	
223.21353	112	
224.15264	102	
225.04163	90	
225.11829	290	1+
226.08494	120	
227.17147	98	
227.22603	104	
227.65079	138	
228.18572	186	
228.98664	88	
229.19004	142	
230.14950	128	
232.13557	238	
233.15285	238	
235.13128	124	
239.15605	104	
241.08627	218	
241.12438	348	1+
244.10407	96	
245.09416	112	
248.13593	94	
249.14384	180	
250.40773	88	
252.13024	156	
253.12688	160	
254.14853	116	
255.15427	92	
256.18337	240	
259.14342	132	
260.14210	364	
260.17983	90	
260.22609	94	
261.15252	222	
262.13914	158	
267.11008	168	
268.17746	128	
274.11892	122	
279.13768	102	
281.13620	126	
286.14015	126	
287.09441	100	
287.54377	142	
297.20721	86	
298.17642	178	
299.08250	98	
300.05554	90	
307.17281	166	
308.92183	102	
309.15837	374	1+
310.11124	92	
313.11384	98	
313.18354	174	
314.15467	176	
315.16815	106	
315.20687	136	
316.18298	182	
325.19152	180	
327.12481	262	
327.17644	160	
329.17709	104	
331.17849	634	
332.23557	104	
334.18562	348	
335.90219	110	
338.34740	100	
341.16215	134	
342.23573	162	
343.01896	128	
343.16300	200	
343.20841	324	
344.20742	174	
345.14763	100	
346.68275	90	
349.18021	96	
350.21773	164	
352.20011	334	
355.18459	216	
359.24273	108	
360.22700	310	
360.26839	106	
371.25751	96	
371.30704	152	
373.13819	112	
376.20200	124	
377.16382	106	
378.07259	108	
378.13381	104	
380.06707	146	
383.16355	130	
383.21645	102	
387.09275	138	
387.18412	164	
387.24636	114	
389.18828	136	
390.19137	234	
391.22609	118	
407.20713	108	
408.19971	90	
408.69215	108	
412.23017	94	
412.83646	112	
413.85272	102	
414.24912	100	
417.71478	100	
420.86308	134	
421.19640	134	
421.83072	102	
423.31946	126	
429.24475	148	
434.86216	108	
436.20889	100	
442.20641	148	
443.26055	116	
444.27412	144	
448.87430	160	
452.81945	104	
455.29904	94	
457.21894	100	
458.89241	86	
460.22066	432	1+
461.28299	198	
471.06511	90	
471.27049	480	
473.25826	286	1+
474.18252	124	
478.25241	88	
479.19105	174	1+
482.20995	102	
488.29483	434	1+
490.21224	108	
495.82583	138	
502.21228	232	1+
508.13094	94	
514.25724	200	1+
521.37558	88	
541.25965	280	
552.21817	92	
553.28231	102	
554.36307	228	1+
555.29957	448	1+
557.27016	164	1+
569.28218	98	
571.30402	104	
572.32139	1058	1+
572.40886	230	1+
583.28714	404	1+
583.32299	196	
589.26547	616	1+
590.27181	420	1+
598.28734	130	
599.32141	98	
600.31150	2008	1+
600.45721	126	
604.26489	88	
618.30692	338	1+
619.31489	242	1+
659.32795	94	
662.36661	338	1+
676.31735	186	1+
685.32035	240	1+
686.32747	174	1+
696.39970	98	
701.32448	94	
709.38388	972	1+
710.51727	102	
717.35748	258	1+
720.34365	188	1+
737.37236	1686	1+
737.59648	114	1+
831.34801	186	1+
END IONS

###FS:    #m/z: 476.25594 #charge 2+
###MS: 1436
###MSMS: 1437
BEGIN IONS
TITLE=Cmpd 115, +MS2(476.2559), 26.1eV, 11.9min #1437
RTINSECONDS=715.999
SCANS=1436-1437
PEPMASS=476.25594	205522
CHARGE=2+
198.08586	92	
205.12527	116	
211.15812	278	
211.21108	86	
213.12855	178	
213.16886	122	
215.14375	4992	1+
216.08837	82	
217.10529	82	
221.12671	228	
222.10146	80	
225.04306	88	
226.08013	84	
226.11582	132	
229.18295	90	
230.15271	106	
231.11491	116	
232.12947	196	
232.17252	92	
233.12791	130	
235.11792	168	
239.08583	118	
239.12228	170	
239.15318	206	
240.11368	100	
240.14815	138	
242.08377	196	
243.10582	104	
244.10589	128	
245.09853	84	
246.12085	82	
249.12349	154	
250.10104	116	
251.13873	82	
253.16691	112	
255.18301	416	1+
255.23027	118	
258.11991	182	
259.15483	232	
260.14012	412	
261.16767	96	
263.12307	80	
267.11047	260	
273.19773	86	
280.16527	100	
281.11453	110	
281.17213	104	
287.13937	80	
287.88310	90	
296.14374	190	
297.14242	108	
299.06252	132	
299.22489	116	
301.18113	100	
302.13407	88	
304.18795	162	
309.14970	116	
310.15782	182	
313.18540	80	
314.16559	220	
315.11070	98	
315.22227	108	
324.15348	82	
326.14111	126	
326.19246	148	
329.21184	82	
330.21805	114	
331.18530	738	1+
331.23010	102	
341.16698	184	
342.16474	84	
342.20638	492	1+
343.20643	332	1+
345.14563	182	
352.20343	142	
352.27326	128	
355.12189	154	
355.21065	282	
356.10768	114	
357.09987	88	
360.23448	428	1+
368.88539	294	
371.16809	88	
375.11708	110	
376.18624	130	
379.87771	104	
380.11853	90	
381.14813	84	
383.18157	92	
384.23514	94	
384.86229	82	
389.95894	84	
390.19029	122	
397.04400	84	
398.17981	94	
402.70381	128	
404.21405	112	
405.15275	106	
411.19209	84	
414.85686	96	
418.22460	106	
420.23911	104	
420.83143	86	
426.21442	102	
437.23074	96	
440.19831	130	
441.25411	132	
442.22164	106	
443.27192	156	
443.33462	138	
444.21451	88	
446.85392	118	
448.86064	114	
454.17257	104	
454.25351	98	
456.23204	94	
457.87912	94	
460.21591	136	
461.24111	112	
468.25041	104	
470.83337	86	
470.87075	86	
471.27147	550	1+
474.22278	90	
475.26395	98	
476.75397	104	
477.24770	104	
477.82429	162	
482.25574	96	
484.20136	180	
485.20895	104	
490.21854	82	
508.26074	100	
514.26343	80	
518.23483	126	
521.29029	108	
537.29349	78	
541.25846	80	
546.27436	94	
551.49800	94	
553.46010	78	
571.32807	92	
572.31788	758	1+
572.43409	184	1+
582.33930	104	
583.27812	204	1+
590.27102	180	
599.89528	94	
600.31350	1572	1+
600.46643	90	
606.26058	88	
609.26513	98	
656.33066	228	1+
670.26308	126	
673.35937	88	
685.30477	258	1+
692.33328	104	
693.29429	92	
693.35408	90	
702.34667	82	
709.37806	848	1+
737.38015	538	1+
737.51710	104	
814.40056	120	1+
833.39475	128	
922.39540	162	
END IONS

###FS:    #m/z: 476.25583 #charge 2+
###MS: 1439
###MSMS: 1440
BEGIN IONS
TITLE=Cmpd 116, +MS2(476.2558), 26.1eV, 12.0min #1440
RTINSECONDS=717.149
SCANS=1439-1440
PEPMASS=476.25583	209600
CHARGE=2+
204.38517	104	
210.18095	130	
211.16675	186	
211.22919	142	
212.15299	98	
213.11829	132	
215.14244	8120	1+
215.22382	176	
216.21153	160	
216.23084	152	
216.30452	94	
217.11578	148	
221.12171	222	
222.12902	88	
223.12204	130	
225.04403	158	
226.08308	106	
227.13117	108	
228.18437	154	
232.12937	180	
232.15322	146	
233.12092	106	
236.09552	102	
236.20393	146	
239.11730	436	1+
239.14903	160	
240.16811	90	
241.08205	136	
244.10235	114	
249.10098	88	
250.09189	94	
250.98582	106	
252.13498	98	
252.18849	128	
253.12503	178	
254.16573	100	
255.18229	284	
256.11205	94	
256.18033	194	
257.18502	158	
259.15496	134	
260.14128	366	1+
260.33554	104	
261.20162	102	
264.12907	102	
267.11264	476	
271.11780	106	
273.22811	102	
274.18384	96	
277.65129	138	
280.12726	182	
280.16045	94	
281.04969	130	
283.17579	142	
283.32954	124	
284.18015	176	
284.99864	104	
286.14554	194	
288.98822	102	
295.10890	184	
295.20366	94	
296.14295	236	1+
297.01551	100	
298.19900	92	
299.09337	132	
300.05311	90	
301.66367	126	
304.91068	108	
308.93777	98	
309.15680	394	1+
312.14289	104	
312.18077	92	
314.10919	112	
314.15513	228	
315.15634	176	
315.19687	106	
316.17902	230	
326.12653	242	1+
326.18131	250	
328.66488	142	
329.20664	110	
330.19684	124	
331.17780	1006	1+
332.18013	748	1+
337.10652	122	
338.12917	100	
343.21088	526	1+
345.15430	232	1+
348.19637	152	
353.20153	104	
355.12242	104	
355.19737	158	
356.11590	164	
366.12403	110	
366.22931	112	
367.17165	140	
369.18777	276	1+
370.90808	106	
373.13286	170	
375.12702	92	
378.19488	94	
380.19723	92	
385.21453	126	
386.10048	112	
387.18768	252	
388.22345	92	
389.18872	88	
395.79358	118	
396.19772	90	
398.18561	114	
402.90495	100	
408.18841	92	
413.23774	88	
414.27909	94	
426.73080	108	
431.82878	112	
433.23843	100	
434.89931	110	
435.21275	100	
436.23181	94	
442.21168	94	
443.26989	192	
443.72349	108	
445.20735	94	
447.25273	94	
448.20293	96	
452.82933	92	
454.24582	400	1+
454.30792	118	
456.21866	120	
458.88008	90	
459.27189	130	
460.27515	164	
462.22296	94	
467.18218	98	
471.26478	458	1+
473.25435	124	
474.27865	110	
476.25316	204	
488.28845	290	1+
501.23146	194	1+
503.22325	140	
512.24191	90	
514.28148	120	
519.24856	90	
537.30751	92	
539.28561	124	
555.29018	244	
562.29248	108	
566.26605	88	
572.31647	802	1+
583.29157	314	1+
584.29783	228	1+
584.38577	102	
589.26302	150	
596.30484	120	
599.31698	104	
600.31254	2108	1+
614.28563	116	
619.30731	138	
668.40716	96	
673.33603	214	1+
689.35764	110	
692.36160	170	1+
694.33616	88	
709.38140	678	1+
718.35781	100	
719.34377	572	1+
723.35002	112	
731.41639	90	
737.37319	1174	1+
737.49332	88	
815.35667	96	
849.50882	108	
END IONS

###FS:    #m/z: 476.25515 #charge 2+
###MS: 1441
###MSMS: 1442
BEGIN IONS
TITLE=Cmpd 117, +MS2(476.2551), 26.0eV, 12.0min #1442
RTINSECONDS=717.814
SCANS=1441-1442
PEPMASS=476.25515	197938
CHARGE=2+
194.12982	110	
200.23589	116	
205.10348	140	
211.15581	632	1+
213.12385	108	
213.17321	114	
215.14244	11328	1+
215.31427	108	
215.36346	108	
217.10701	154	
217.21668	106	
221.10265	516	
222.16046	110	
225.04712	144	
225.07102	176	
225.09825	286	1+
227.15104	106	
228.18380	416	1+
231.09372	230	
232.13809	128	
232.97354	104	
233.14230	212	
235.12370	598	
239.07878	120	
239.11442	244	
240.13576	410	1+
241.09109	210	
244.11651	124	
245.09097	192	
249.10794	132	
253.13648	164	
255.13410	108	
255.18612	144	
256.17253	210	
258.10889	154	
258.15180	302	1+
259.09202	148	
260.09429	124	
260.14666	700	1+
261.64760	130	
263.10968	106	
263.14755	174	
264.11342	118	
266.11776	126	
266.16480	138	
267.10903	278	
269.13930	158	
269.91380	104	
271.12312	126	
280.12867	502	1+
281.04931	134	
281.08458	124	
283.18909	120	
284.99458	118	
286.15294	180	
289.16236	120	
292.12481	352	1+
296.14501	156	
296.20747	114	
297.15380	108	
298.16238	160	
299.06055	140	
309.16392	262	
309.21800	124	
310.14587	160	
313.16422	754	1+
315.21883	178	
324.18528	108	
325.19775	188	
326.19633	140	
327.04248	120	
330.08491	120	
331.18151	1186	1+
332.22611	282	
333.12135	114	
334.18975	502	1+
343.16969	274	1+
343.21616	674	1+
346.18385	124	
350.14781	162	
351.17404	108	
352.19997	808	1+
355.14510	128	
356.10709	242	
360.23344	108	
362.16417	202	1+
370.88454	110	
371.17418	260	
372.18502	196	
374.14615	244	1+
378.88898	104	
381.14810	128	
381.20884	106	
381.82417	120	
383.16994	154	
384.23527	120	
385.17252	268	
386.17212	598	1+
387.18123	386	1+
389.18802	404	1+
394.24533	116	
396.19809	104	
399.72699	152	
400.17818	112	
400.89501	110	
402.91961	120	
403.71208	128	
404.17278	134	
404.85377	130	
408.68713	148	
412.23701	104	
415.18250	224	
420.18038	222	1+
424.22842	234	
425.21688	548	1+
430.90195	128	
437.17764	302	1+
440.20345	140	
442.21101	242	
443.27343	780	1+
443.72977	358	1+
448.84929	166	
453.26184	254	
454.23519	166	
456.23010	186	
457.25066	104	
458.21098	162	
459.26835	234	
460.23063	132	
460.30515	144	
461.26755	114	
461.31902	140	
462.22966	362	1+
463.23228	206	1+
466.75033	126	
467.73769	110	
470.82545	116	
471.27274	832	1+
472.19880	200	
481.23138	464	1+
484.20526	426	
487.14707	126	
488.29656	150	
490.22415	108	
492.22449	104	
502.24241	192	
510.10234	160	
515.30140	132	
518.22963	350	1+
519.23557	276	1+
521.55621	114	1+
522.30158	150	
530.29223	130	
538.25108	114	
553.28251	130	
554.28918	570	1+
554.33106	114	
555.29307	494	1+
557.27677	138	
564.23637	116	
571.31690	256	
572.31544	2510	1+
572.43538	122	
572.58200	142	
576.24462	110	
579.28176	110	
582.28728	836	1+
583.28545	652	1+
589.27514	144	
590.31374	126	
591.25170	250	
599.31040	128	
600.21067	150	
600.31265	4652	1+
600.62918	130	
602.27652	198	
615.25480	286	1+
619.33754	210	
632.25825	138	
633.27177	176	
634.27186	168	
656.32131	148	1+
660.31439	202	1+
660.73566	186	
673.35403	110	
686.29807	110	
693.38138	578	1+
694.43401	116	
704.31574	292	1+
709.37668	2006	1+
719.36049	474	1+
737.36915	2232	1+
737.37374	650	1+
737.50865	104	
752.34077	212	
817.36425	142	
831.40486	640	1+
832.38713	226	1+
833.39306	176	1+
851.42791	586	1+
852.44298	386	1+
931.87945	146	
949.49406	538	1+
951.50116	450	1+
END IONS

###FS:    #m/z: 476.25530 #charge 2+
###MS: 1443
###MSMS: 1444
BEGIN IONS
TITLE=Cmpd 118, +MS2(476.2553), 26.1eV, 12.0min #1444
RTINSECONDS=718.493
SCANS=1443-1444
PEPMASS=476.25530	210688
CHARGE=2+
198.13036	142	
209.07769	106	
209.11619	98	
215.10240	254	1+
215.14350	10016	1+
215.24638	100	
221.10395	392	
222.14765	228	
222.64574	114	
223.10099	100	
223.14379	90	
226.04479	98	
226.11014	134	
227.06448	218	
228.19764	96	
232.12641	232	
232.15253	344	1+
235.12307	230	
236.12098	152	
238.17046	138	
239.11833	116	
239.15188	318	
240.16329	154	
241.08972	298	1+
244.08796	392	1+
246.08699	102	
249.09943	394	1+
253.12501	116	
255.19332	102	
256.17556	112	
257.17675	172	
258.15519	106	
259.10918	178	
260.14326	124	
263.11770	118	
264.13779	90	
267.11187	220	
268.98723	100	
269.12489	290	1+
275.10143	102	
278.63252	94	
280.14136	252	1+
281.05401	110	
283.14475	116	
287.14267	138	
287.28677	110	
290.19584	92	
293.11422	92	
293.96506	102	
295.16175	104	
297.15161	94	
299.05939	456	1+
299.13998	110	
299.18401	134	
299.21473	90	
303.17680	174	
306.18331	94	
307.87661	118	
309.14922	286	
310.16095	182	
311.17350	168	
312.17213	120	
313.16760	450	1+
315.16983	464	1+
316.13843	158	
316.17817	308	1+
316.31944	116	
324.15934	132	
326.19532	98	
327.17189	132	
328.09468	90	
329.13155	102	
331.18183	840	1+
332.67637	94	
333.18173	120	
334.18811	448	1+
341.30187	122	
342.22558	198	
343.20564	278	
344.21125	132	
344.93314	106	
345.69064	110	
346.14804	118	
350.68743	104	
352.19652	456	1+
356.10679	208	
358.12386	90	
358.92395	106	
360.23119	340	
361.23314	162	
362.23989	152	
363.69663	100	
366.09222	116	
371.16654	162	
372.17736	106	
374.12265	164	
375.12641	236	
378.31215	104	
378.69669	142	
385.00182	108	
385.23400	134	
387.21323	94	
387.28307	112	
388.88130	92	
389.19750	162	
390.19727	364	1+
394.21171	156	
399.67058	96	
400.16934	104	
412.21679	128	
413.21063	162	
415.88562	94	
417.29002	92	
421.31213	622	1+
421.83013	132	
426.24195	296	1+
432.81642	100	
437.21805	122	
438.24691	146	
438.87476	182	
439.25965	114	
439.78806	100	
440.83657	112	
441.25630	290	1+
443.26966	216	
444.21862	184	
452.72853	112	
454.23518	328	
458.90329	134	
459.21985	114	
459.28673	136	
460.21296	474	1+
460.82941	98	
461.26938	116	
465.82662	92	
468.23772	122	
470.19378	152	
470.25105	98	
471.26783	620	
471.36545	112	
472.29304	330	1+
473.73768	108	
476.76630	92	
477.40067	118	
485.22280	248	1+
491.21071	182	
495.82580	150	
501.22780	90	
502.21399	96	
519.22862	256	1+
528.18601	100	
528.26883	110	
536.25828	136	1+
541.26520	132	
554.26795	352	1+
555.28066	224	1+
555.33114	130	
555.39604	90	
564.57317	104	
567.28384	114	
570.30244	100	
572.31729	1370	1+
582.35717	102	
583.29122	310	
584.28547	234	
589.26772	362	1+
600.30986	3096	1+
615.27643	112	
618.32337	278	1+
633.25539	308	1+
633.33144	156	
634.25331	234	1+
644.29216	94	1+
650.33498	98	
656.36943	88	
663.24762	100	1+
667.32854	148	
686.34601	98	
692.38491	352	1+
693.38801	348	1+
695.36793	92	
700.33616	98	
709.37559	1300	1+
709.46840	146	1+
714.33162	106	
718.35987	90	
720.34145	306	1+
737.37126	1722	1+
749.45189	102	
800.33653	132	1+
805.38275	94	
821.38482	198	1+
829.43201	128	1+
831.40074	564	1+
832.40558	200	1+
883.42915	176	1+
885.64202	162	1+
END IONS

###FS:    #m/z: 476.25500 #charge 2+
###MS: 1446
###MSMS: 1447
BEGIN IONS
TITLE=Cmpd 119, +MS2(476.2550), 26.0eV, 12.0min #1447
RTINSECONDS=719.694
SCANS=1446-1447
PEPMASS=476.25500	210334
CHARGE=2+
196.11773	92	
199.11568	90	
199.16285	100	
207.03763	102	
208.11135	190	
211.15353	450	1+
213.12865	130	
214.99881	98	
215.14167	9798	1+
216.09607	120	
217.16705	106	
220.14913	90	
222.12453	120	
223.07787	92	
227.65470	134	
228.18138	116	
231.09566	172	
232.12850	706	1+
234.11390	308	1+
239.13660	458	1+
240.14113	328	1+
241.08103	386	
241.92853	100	
245.12914	168	
245.16567	128	
245.20262	94	
247.02327	100	
249.14160	104	
250.10104	110	
251.07182	128	
253.50929	96	
255.18325	114	
258.14994	150	
259.16079	142	
260.14156	320	
263.17898	112	
265.14611	134	
268.13343	116	
270.17171	130	
271.90677	94	
282.15022	94	
282.18162	120	
286.16880	94	
287.01828	92	
293.09630	110	
295.07729	212	1+
295.11103	234	
295.17655	108	
295.91280	102	
296.14406	158	
298.16520	124	
299.06274	202	
299.14584	100	
299.19485	140	
303.18565	102	
309.15757	500	1+
309.92090	116	
310.09778	120	
311.18768	106	
312.18489	118	
314.15672	196	
314.24026	102	
315.17179	102	
316.18504	336	1+
323.08038	134	
326.17857	570	1+
326.22421	174	
328.11337	226	
329.11704	106	
331.18378	1122	1+
332.18599	672	1+
334.18714	592	1+
336.19702	182	
341.17511	200	1+
341.25669	96	
343.21311	202	
343.37403	118	
344.14323	108	
345.13916	402	1+
350.96229	102	
351.17626	120	
352.19964	470	1+
352.24348	106	
355.11909	158	
355.18433	258	
356.11010	274	1+
360.20184	100	
360.24311	140	
361.67607	98	
367.17975	90	
368.18015	426	1+
369.05277	122	
372.17572	190	
373.13156	370	1+
375.99233	102	
378.13928	180	
381.19967	92	
385.96704	100	
387.19551	322	1+
392.18867	96	
396.19140	106	
396.24950	94	
397.31672	104	
398.07435	98	
398.80563	102	
404.17218	152	
408.18803	150	
411.23887	116	
411.29812	90	
412.21774	194	
412.94051	102	
413.22501	126	
417.71835	100	
418.70611	118	
425.78603	92	
426.24972	198	
429.12436	134	
429.18023	98	
429.48921	188	1+
429.92595	114	
438.21363	104	
441.27203	106	
442.21615	602	1+
443.26225	422	1+
449.27927	96	
450.61996	102	
454.25106	166	
454.30616	96	
455.24193	110	
455.28138	98	
458.23218	90	
458.85252	122	
458.93033	98	
460.24279	206	
460.28315	328	
460.40526	92	
461.22170	138	
466.19369	106	
468.17914	90	
468.60137	200	
470.27023	1066	1+
471.27178	900	1+
472.20359	196	1+
477.28131	104	
485.19481	104	
486.29593	226	1+
490.21400	118	
495.28482	94	
495.95608	104	
496.19053	90	
502.21940	136	
519.25051	224	1+
520.22033	252	1+
523.54667	106	
539.22249	112	
542.37729	108	
553.27470	142	1+
555.28665	400	1+
557.36103	130	
558.30029	110	
561.27231	104	
563.32604	94	
572.31514	1354	1+
573.47443	104	
583.28705	406	1+
583.39175	108	
584.21368	94	
585.29488	112	
586.44398	108	
588.31593	90	
589.25979	520	1+
590.25580	360	1+
600.31338	2346	1+
602.28048	176	
604.30919	100	
604.41192	104	
618.30917	92	
625.68319	140	
633.43595	96	
648.79559	100	
650.31435	138	1+
656.32949	100	
676.33868	118	
685.30717	422	1+
691.34426	536	1+
703.31590	134	
706.30509	104	
709.38080	854	1+
714.28276	104	
719.35105	122	1+
730.39579	102	
737.37365	2256	1+
774.39702	100	1+
847.44765	242	1+
END IONS

###FS:    #m/z: 476.25510 #charge 2+
###MS: 1452
###MSMS: 1453
BEGIN IONS
TITLE=Cmpd 120, +MS2(476.2551), 26.1eV, 12.0min #1453
RTINSECONDS=722.478
SCANS=1452-1453
PEPMASS=476.25510	216468
CHARGE=2+
200.13222	110	
211.11944	102	
212.14972	100	
213.09362	108	
214.14967	188	
215.14277	6996	1+
215.24987	102	
215.35623	102	
216.10098	110	
216.21388	96	
216.53669	182	
217.16664	200	
221.10801	360	
221.15267	110	
222.43920	136	
224.10089	126	
228.18515	162	
229.20560	108	
230.10649	176	
231.08592	96	
232.12836	226	
233.29058	110	
235.11968	380	
238.15307	106	
239.11805	218	
239.24532	94	
240.10223	102	
240.13867	152	
241.08397	476	1+
241.13626	190	
244.09500	250	1+
252.16895	198	
253.13320	96	
256.18064	444	
257.15589	134	
257.26465	106	
259.10099	476	1+
260.15176	246	
262.13514	170	
267.10780	684	1+
270.13062	134	
280.13718	102	
281.65590	140	
283.17557	104	
284.04148	92	
286.14197	134	
287.14622	186	
291.17930	100	
293.11489	142	
295.17749	98	
298.19347	106	
299.16569	112	
303.19512	110	
309.15518	440	1+
309.19429	106	
313.19181	146	
314.14620	114	
315.16413	92	
315.21918	168	
326.13999	184	
326.18312	342	1+
331.17868	740	1+
333.17123	154	
334.13427	92	
335.85937	94	
336.14372	92	
339.11686	116	
342.21521	808	1+
343.16974	130	
343.21729	680	1+
344.15777	108	
345.13912	134	
347.20968	116	
349.20974	102	
352.14570	160	
352.19450	490	1+
353.12051	102	
355.12211	96	
355.71647	94	
355.89070	108	
356.16630	170	
356.94170	96	
357.21999	112	
359.19710	114	
360.24221	122	
361.18588	126	
364.16634	104	
369.18353	102	
370.19522	114	
371.17262	258	
373.13097	186	
374.12167	158	
375.12809	98	
378.16531	144	
379.19101	104	
383.17106	94	
383.83272	136	
384.46034	110	
387.19925	178	
390.19866	128	
391.15912	110	
394.21845	98	
399.88532	96	
404.18593	94	
406.18593	110	
408.23236	142	
413.26531	104	
415.17874	112	
416.20720	108	
416.62410	128	
417.18575	94	
421.31890	288	1+
426.21252	146	
426.25418	138	
427.26122	102	
428.26627	92	
429.21556	152	
430.29625	100	
431.28169	122	
437.17675	98	
441.29263	102	
442.21798	242	
443.20394	108	
443.27163	672	1+
443.73453	108	
452.82313	258	
459.26044	536	1+
461.22914	134	
466.19259	260	1+
466.73906	102	
470.22522	116	
471.26908	622	1+
473.26900	96	
476.75536	114	
484.20014	112	
485.22832	94	
488.25114	94	
488.28473	308	1+
496.97032	128	
500.22346	96	
502.22177	112	1+
511.24241	102	
514.28843	112	
518.23234	276	1+
541.26333	224	
553.25364	96	1+
554.30435	490	1+
555.33670	278	1+
570.30761	124	
572.31457	1068	1+
572.40415	274	1+
574.41295	106	
582.30005	102	
583.28940	142	
584.29118	200	
584.48086	116	
589.26751	100	
591.24889	102	
599.32120	124	
600.31060	2538	1+
600.44082	130	
619.32678	96	
657.34648	112	
665.23317	104	
679.35233	96	
686.31804	114	
692.35633	132	
693.37175	208	
695.34498	98	
704.29619	138	1+
709.37263	1118	1+
711.19942	160	1+
718.34576	160	1+
721.36074	98	
737.28048	150	
737.37354	1336	1+
750.37972	132	
770.35763	94	
821.46297	98	
904.49021	250	1+
915.69896	96	
END IONS

###FS:    #m/z: 476.25500 #charge 2+
###MS: 1463
###MSMS: 1464
BEGIN IONS
TITLE=Cmpd 121, +MS2(476.2550), 26.0eV, 12.1min #1464
RTINSECONDS=727.873
SCANS=1463-1464
PEPMASS=476.25500	218128
CHARGE=2+
205.11435	106	
207.04486	96	
210.12395	96	
212.15420	82	
213.14573	90	
214.46637	152	
215.03857	84	
215.14195	7362	1+
215.48420	86	
220.24608	82	
221.10454	192	
221.14405	100	
222.09329	160	
222.17606	108	
223.11671	138	
225.05158	176	
226.09296	120	
228.18374	130	
230.14797	88	
232.13409	288	1+
238.16083	102	
239.09668	160	
239.15329	362	
239.20307	100	
240.13384	510	1+
245.07233	126	
249.09927	366	
251.11351	114	
253.16246	104	
255.22496	106	
256.18428	158	
256.24199	124	
258.11850	84	
259.10219	162	
260.10198	162	
260.14158	378	1+
262.14391	96	
263.11841	154	
267.10701	180	
270.13009	116	
278.08511	94	
280.12984	160	
283.16974	140	
285.14438	140	
288.18785	148	
295.09844	184	
297.14837	120	
297.19694	98	
298.18489	184	
301.19412	112	
307.11624	90	
307.16702	124	
309.15865	164	
310.15884	134	
311.13417	96	
313.18246	280	
314.16062	148	
315.15799	224	
317.12433	104	
318.24063	106	
325.21056	154	
325.30286	104	
326.19304	126	
327.16265	176	
328.17193	112	
331.17551	742	1+
332.35578	84	
332.94398	118	
334.18690	406	1+
338.13851	88	
341.17893	86	
343.15535	102	
345.15355	120	
346.67812	176	
349.20958	168	
352.20430	394	1+
352.26681	106	
355.13762	110	
355.18404	266	
356.11376	186	
357.13821	170	
360.03755	92	
360.17819	92	
360.23360	256	1+
360.93522	98	
368.18194	238	1+
373.07121	94	
374.14278	168	
375.13229	130	
377.87911	88	
380.90629	108	
382.15369	84	
386.90548	94	
388.19793	134	
389.17735	360	1+
390.17873	230	1+
390.23976	194	
395.16801	98	
395.23145	86	
399.78945	108	
402.23565	138	
402.84171	84	
403.20932	126	
416.18291	116	
417.18948	170	
421.86238	144	
426.21588	256	1+
428.19105	104	
429.84306	90	
431.85511	126	
432.20546	92	
433.88342	118	
435.22795	120	
437.17365	90	
437.25357	88	
438.19021	116	
439.84441	84	
441.22334	312	1+
442.18029	108	
443.28083	222	
444.20440	120	
444.27933	90	
448.19191	98	
452.73414	98	
454.23910	358	
456.22538	88	
459.87695	102	
460.22081	146	
460.28292	250	1+
461.22474	138	
467.23272	118	
471.27556	606	1+
473.19303	90	
475.25266	110	
476.75913	140	
477.20640	102	
482.20280	146	
490.23608	112	
491.22413	102	
498.24690	96	
501.22684	228	1+
502.23271	156	1+
518.53712	116	
529.21007	88	
529.29617	94	
541.29507	86	
553.28742	236	1+
555.29299	318	
557.29315	124	
561.40773	92	
571.29380	98	
571.38611	218	1+
572.31813	1172	1+
572.39428	164	1+
572.45058	82	
580.19049	92	
582.28235	288	1+
583.28222	250	1+
583.34084	96	
588.35019	86	
589.25724	92	1+
600.31690	2366	1+
619.30347	142	
633.29301	144	
658.28752	102	
678.30947	104	
678.36299	118	
685.41337	466	1+
687.97144	110	
692.34623	100	
693.33401	86	
695.36907	116	
704.30662	262	1+
709.37729	464	
718.34502	118	
719.34585	234	1+
720.34635	152	1+
737.37073	1366	1+
749.36849	262	1+
821.40233	84	
832.41437	116	1+
834.38293	86	
939.52156	112	1+
END IONS

###FS:    #m/z: 476.25567 #charge 2+
###MS: 1465
###MSMS: 1466
BEGIN IONS
TITLE=Cmpd 122, +MS2(476.2557), 26.1eV, 12.1min #1466
RTINSECONDS=728.531
SCANS=1465-1466
PEPMASS=476.25567	225002
CHARGE=2+
208.10775	110	
212.18492	96	
214.09390	128	
215.14219	12438	1+
215.22652	202	
215.29012	112	
218.08965	102	
221.10143	482	
222.13234	254	
223.12913	154	
225.04647	228	
226.19513	136	
227.13127	112	
228.18722	398	1+
232.13152	640	1+
234.14138	122	
235.11806	372	1+
235.20052	110	
238.15357	164	
239.15869	134	
240.13294	412	1+
241.08317	382	
242.13290	156	
243.11801	98	
244.10149	110	
245.11002	110	
246.18215	110	
247.66091	128	
249.10789	160	
255.23814	92	
256.17463	590	1+
259.09409	290	
259.15401	102	
260.14278	654	1+
262.14846	94	
263.11552	214	
263.17331	138	
264.13448	150	
267.10938	372	
276.15242	104	
276.44492	134	
280.14025	120	
281.05843	122	
283.18439	102	
284.15351	270	
285.18913	178	
286.15710	114	
292.13491	102	
295.10160	104	
296.13940	100	
297.15275	92	
298.17941	134	
299.05719	176	
300.05680	98	
303.18201	162	
305.17490	104	
308.17385	194	
309.15182	394	1+
310.15706	270	1+
311.10913	108	
313.14451	366	1+
315.16923	522	1+
316.17614	384	1+
320.09583	100	
321.23248	116	
323.17564	146	
323.23229	120	
325.15533	104	
326.18214	318	
328.09250	94	
329.18941	96	
331.18098	938	1+
334.18765	532	1+
335.12402	104	
338.10444	130	
338.14845	102	
338.19712	128	
343.21353	314	1+
343.25649	122	
346.96155	104	
348.20458	160	
352.19743	742	
353.25464	96	
355.12786	116	
357.85950	98	
360.18392	152	
360.23583	290	
361.17795	118	
361.93406	104	
362.19937	100	
368.87604	172	
369.12523	98	
369.18758	312	1+
371.15950	172	
372.20762	116	
373.13318	110	
373.19201	94	
374.66932	100	
375.12213	108	
375.19630	318	1+
383.97904	94	
385.22189	134	
386.96307	102	
389.21466	118	
391.19248	176	
397.17240	124	
400.21897	158	
408.68775	134	
409.17692	126	
412.22256	204	
415.18692	94	
415.88511	154	
416.80158	136	
417.69982	172	
419.15927	122	
420.21834	138	
426.19892	132	
426.25276	264	
427.19298	134	
427.28844	128	
428.84216	106	
433.28076	98	
435.86367	118	
437.23328	284	1+
438.18709	112	
442.24693	168	
443.21781	220	
443.27173	740	1+
452.24639	118	
454.19719	174	
454.24195	416	1+
457.26907	122	
460.22223	216	
460.27769	204	
461.28671	102	
471.27126	1252	1+
474.90408	120	
475.24355	132	
483.19777	348	1+
485.32885	102	
503.32228	104	
505.28053	112	
518.22818	240	1+
523.18069	94	
528.29394	92	
536.25890	172	
541.26851	260	
554.31584	124	
555.28978	382	
555.39069	106	
556.30008	304	
562.27993	92	
572.32002	1788	1+
572.42562	144	
572.49309	120	
575.30640	242	1+
582.28068	944	1+
583.27945	774	1+
584.37932	104	
589.33683	140	
600.31440	3754	1+
600.48793	222	1+
600.56093	234	
602.28253	96	
602.40176	116	
603.51724	98	
617.25480	92	
618.31468	158	
633.25060	98	
675.32585	254	1+
686.34835	212	1+
691.36522	140	
692.35265	542	1+
693.35185	362	1+
702.34740	198	1+
705.31054	174	1+
709.37413	1760	1+
718.04151	94	
718.37270	158	
719.36011	134	
720.34878	112	
737.37035	1838	1+
738.42959	152	
738.49077	122	
753.36968	116	
820.39489	276	1+
821.39780	214	1+
833.42080	114	
846.90273	134	
904.61871	214	1+
921.43879	284	1+
933.47948	280	1+
951.49629	384	1+
951.63431	220	1+
END IONS

###FS:    #m/z: 476.25494 #charge 2+
###MS: 1485
###MSMS: 1486
BEGIN IONS
TITLE=Cmpd 123, +MS2(476.2549), 26.0eV, 12.3min #1486
RTINSECONDS=738.754
SCANS=1485-1486
PEPMASS=476.25494	219056
CHARGE=2+
200.13639	106	
201.09530	110	
206.09370	104	
206.12378	120	
207.12067	96	
211.12308	98	
211.16108	320	
213.13734	140	
215.14289	9634	1+
216.10167	100	
217.11403	88	
218.15420	104	
219.17682	94	
221.10472	188	
222.07910	116	
222.12127	94	
222.17177	98	
223.16773	112	
227.12288	154	
228.08237	104	
228.20905	108	
231.10293	102	
232.12927	380	
233.13186	224	
235.11921	734	1+
237.12969	98	
238.08053	120	
239.11713	202	
239.14519	314	
240.15419	520	1+
241.08770	268	
241.13096	312	
250.07983	92	
253.01431	162	
253.16592	94	
255.18164	212	
256.17677	210	
256.21762	96	
258.11184	112	
258.14285	352	
259.11567	158	
260.15340	720	1+
263.11330	92	
267.11906	312	1+
268.16009	134	
270.58203	106	
273.22282	90	
276.16521	100	
279.17209	126	
280.12951	110	
285.16002	100	
285.21073	114	
286.16064	180	1+
295.10807	156	
297.22461	118	
299.05758	116	
299.11132	104	
301.19030	106	
302.19314	92	
305.65476	136	
307.17356	108	
309.17281	234	
309.21354	114	
310.13470	104	
313.16521	102	
314.17163	104	
315.23921	144	
316.17502	226	1+
324.16341	228	1+
325.20087	136	
326.13112	366	1+
331.18570	540	1+
331.77638	104	
333.18790	114	
334.18806	612	
337.67945	168	
341.17380	132	
342.22573	144	
343.21716	416	1+
349.21608	90	
350.18187	94	
350.40309	124	
350.92411	96	
352.19853	986	1+
352.24956	104	
353.14058	88	
355.24052	94	
359.03256	88	
360.26818	98	
361.23541	120	
362.08899	120	
364.17132	90	
366.83791	100	
367.19566	96	
368.87082	90	
369.19599	90	
370.19870	200	
371.17535	104	
373.13077	126	
374.13635	104	
375.14797	96	
388.20873	226	1+
389.18167	174	
391.89608	132	
397.23619	116	
397.84921	106	
410.28687	90	
414.23839	90	
415.18534	98	
415.93879	90	
416.18243	126	
417.71957	126	
420.18591	274	
426.26041	188	
427.25981	112	
429.53538	248	1+
432.99282	90	
438.19091	112	
440.33309	128	
440.87595	164	
441.25943	100	
442.20906	98	
442.25703	190	
443.26594	388	
444.19485	92	
444.23647	104	
445.20125	106	
447.89296	132	
448.85794	182	
449.81697	90	
454.18313	104	
456.24526	166	
459.26409	142	
460.22168	410	1+
460.29915	100	
462.21175	88	
465.81946	110	
467.20864	100	
471.26748	934	1+
472.33393	164	
473.46238	94	
474.90419	98	
476.27098	106	
477.85572	112	
485.20809	136	
488.29038	92	
492.25078	98	
495.82662	92	
496.25449	106	
500.29893	94	
501.20474	356	1+
501.34551	96	
502.20463	292	1+
503.28779	156	1+
513.26607	130	
516.28955	92	
519.21786	168	1+
541.34888	100	
541.95576	90	
554.29738	128	
555.28818	408	1+
556.28889	254	1+
556.33118	144	
568.31780	110	
571.25013	108	
572.31423	1438	1+
582.28464	482	1+
583.28930	356	1+
588.31620	386	1+
588.37478	90	
588.72451	102	
589.25657	336	1+
591.37802	90	
600.31092	2950	1+
600.50605	132	
617.31893	324	1+
618.30493	164	1+
623.31337	104	
668.31313	192	1+
692.35694	454	1+
705.28406	140	1+
709.37974	900	1+
720.34535	88	
722.32716	110	
737.37416	1162	1+
832.39133	202	1+
906.52119	314	1+
END IONS

###FS:    #m/z: 473.25445 #charge 2+
###MS: 1493
###MSMS: 1494
BEGIN IONS
TITLE=Cmpd 124, +MS2(473.2544), 25.9eV, 12.4min #1494
RTINSECONDS=742.623
SCANS=1493-1494
PEPMASS=473.25445	31414
CHARGE=2+
198.09346	130	
200.14289	106	
203.10749	402	1+
208.10730	112	
208.16127	104	
210.09141	92	
215.13725	434	
219.14142	84	
221.12873	94	
223.12889	96	
227.09946	146	
228.17409	102	
232.13333	376	
233.16570	84	
235.14782	90	
240.10603	116	
240.21639	96	
241.09182	146	
242.09173	84	
242.26358	86	
243.11831	130	
244.08891	128	
249.63987	136	
252.13058	102	
255.18392	266	
259.09236	354	
260.14692	384	
264.14827	200	
267.09812	92	
268.17967	218	
269.12881	170	
275.17256	90	
277.15219	106	
277.65127	102	
283.17409	130	
284.15835	108	
285.22735	170	
286.14333	148	
290.96516	90	
292.19452	86	
306.89030	86	
309.15562	338	
310.11427	84	
311.14770	88	
312.15886	84	
312.31526	106	
313.17166	282	
314.14946	308	
314.19024	160	
316.15681	90	
326.15429	100	
327.18292	112	
329.17472	148	
331.18244	550	1+
331.23129	216	
334.90284	82	
338.14902	98	
341.18535	142	
343.29637	90	
347.17151	96	
348.20352	130	
350.70868	100	
353.12531	106	
355.16593	92	
357.20898	88	
361.17336	280	
367.20987	92	
368.88473	142	
373.14186	138	
375.15119	90	
376.28662	86	
379.88369	84	
383.03190	98	
383.17078	156	
385.25905	94	
386.21004	86	
386.27127	94	
387.18318	172	
388.89260	114	
389.19106	240	
391.10018	84	
392.89565	118	
395.22376	246	1+
396.26519	104	
397.17018	128	
401.21062	108	
407.18654	90	
409.16023	100	
410.90250	134	
412.22994	118	
414.23823	156	
414.88082	88	
415.18301	234	1+
416.71651	100	
420.23518	100	
420.74560	112	
421.16425	170	
426.22685	86	
426.82707	94	
427.09318	106	
428.18863	94	
430.88991	218	
431.20589	86	
431.89300	86	
433.02969	100	
434.81206	88	
438.19251	100	
438.95595	124	
439.21923	172	
439.26958	94	
441.22264	134	
442.17854	122	
442.23928	86	
442.99459	150	
445.22263	98	
450.88247	108	
456.28434	120	
459.27622	256	
460.22281	546	1+
460.30201	282	1+
469.25221	150	
470.19878	96	
472.31400	104	
473.23695	106	
473.28198	106	
474.76070	82	
477.16161	86	
490.22689	232	
493.30636	120	
497.30228	94	
501.23870	88	
510.19925	84	
513.22709	82	
521.35755	86	
526.27281	90	
528.10032	108	
547.27417	100	
561.27573	202	
570.34691	180	
573.30720	88	
579.32598	178	
583.35525	242	1+
589.27539	142	
594.26063	96	
596.39012	122	
614.38013	138	
615.36050	142	
618.30803	242	
628.38397	86	
651.32720	100	
660.33173	84	
698.34931	126	
706.56270	94	
715.54040	92	
716.40771	122	
737.38954	84	
743.41167	408	1+
802.36367	190	1+
831.42499	86	
END IONS

###FS:    #m/z: 473.25484 #charge 2+
###MS: 1498
###MSMS: 1499
BEGIN IONS
TITLE=Cmpd 125, +MS2(473.2548), 25.9eV, 12.4min #1499
RTINSECONDS=744.89
SCANS=1498-1499
PEPMASS=473.25484	38698
CHARGE=2+
195.09699	146	
203.10726	540	1+
205.08879	110	
205.15588	88	
207.63786	128	
208.95705	74	
211.10745	80	
213.13084	104	
215.11433	270	
215.15922	76	
215.18722	98	
217.13170	94	
217.23996	82	
223.07009	92	
225.12186	108	
227.09868	88	
230.14972	128	
230.18418	144	
232.13267	298	
235.13095	82	
240.13626	178	
241.10932	100	
242.17001	80	
244.09747	90	
244.15200	100	
245.19030	102	
249.14222	146	
258.12767	78	
258.17990	78	
259.13012	80	
260.14679	256	
266.15550	86	
268.13800	100	
268.18136	94	
268.23242	78	
271.13483	94	
278.07586	136	
280.12772	300	
284.15669	124	
284.20441	82	
285.19863	224	1+
286.14897	128	
287.17865	86	
293.68192	126	
294.84763	80	
296.14014	206	
297.15668	162	
302.11971	124	
302.40000	206	
309.15003	218	
310.97117	92	
311.16984	114	
312.15779	126	
312.83047	82	
314.15588	300	1+
319.41009	76	
325.09340	132	
325.15995	112	
326.23705	82	
330.19354	80	
331.18313	414	
332.14661	100	
334.93642	80	
337.20715	74	
338.17272	122	
339.19320	114	
341.18355	112	
343.16127	142	
343.21839	102	
344.19379	76	
352.18982	88	
355.13785	138	
356.10842	94	
361.19156	82	
368.88833	86	
369.17107	242	
371.32281	106	
372.93339	90	
377.17405	106	
378.95065	92	
386.14838	86	
386.24960	94	
387.18449	140	
389.17838	94	
392.89182	88	
397.17960	92	
399.18374	90	
408.23014	80	
409.19688	76	
409.88284	94	
411.21873	84	
412.21058	80	
412.85025	78	
412.94060	90	
413.25434	86	
414.24063	126	
414.86337	86	
414.94358	80	
418.24539	94	
421.16145	94	
424.24108	112	
425.21257	76	
428.85979	80	
428.90369	76	
430.88699	186	
432.21536	84	
438.19823	84	
444.86900	98	
450.82024	130	
455.17603	124	
455.21470	88	
455.28531	84	
456.22371	82	
457.45808	92	
459.26845	78	
460.24270	144	
469.23572	96	
475.03387	80	
480.34527	82	
485.28433	110	
502.22841	80	
512.27588	76	
514.26996	74	
522.22680	88	
527.32404	140	
536.51689	82	
543.30128	112	
551.21850	82	
553.26916	140	
556.33481	86	
561.25958	92	
573.29818	134	
581.32479	92	
584.35999	76	
589.29519	222	
605.28967	94	
606.35801	84	
618.38519	76	
618.58166	102	
619.33896	90	
631.31767	82	
632.30786	82	
650.32978	104	
654.31950	76	
700.33796	86	
704.30959	160	
715.41018	206	
717.42414	76	
718.36410	90	
732.33413	78	
743.40579	330	1+
743.47355	116	
820.41230	102	
832.39612	74	
END IONS

###FS:    #m/z: 473.25544 #charge 2+
###MS: 1505
###MSMS: 1506
BEGIN IONS
TITLE=Cmpd 126, +MS2(473.2554), 25.9eV, 12.5min #1506
RTINSECONDS=748.215
SCANS=1505-1506
PEPMASS=473.25544	50600
CHARGE=2+
203.10510	900	1+
203.17172	116	
203.21925	80	
209.09643	130	
211.10648	84	
213.12980	106	
214.08989	118	
215.13481	84	
215.17926	84	
224.13765	82	
225.12431	150	
227.10638	220	
231.09080	92	
232.13616	182	
233.11788	108	
234.14121	100	
238.12775	102	
240.13872	178	
241.09914	142	
241.14262	166	
242.08566	132	
244.14377	218	
244.17659	80	
253.17035	120	
255.07440	114	
255.18460	178	
256.12850	112	
259.08805	208	
260.14839	518	1+
261.11613	112	
264.14001	196	
268.13388	162	
269.12417	100	
277.17828	106	
279.11070	104	
280.13008	184	
283.22355	96	
286.18211	138	
292.12152	120	
296.12138	128	
298.15765	136	
302.23431	86	
303.18459	108	
307.14403	90	
309.15994	314	
310.13879	126	
314.14887	284	1+
314.90993	78	
326.24061	78	
331.17940	676	1+
331.24027	80	
341.22189	124	
341.39799	84	
348.20523	104	
348.28642	92	
348.39934	108	
349.14434	96	
350.92463	100	
353.23046	86	
355.13051	154	
356.12886	122	
357.15469	84	
366.85343	78	
368.14358	174	
371.17961	174	
373.14179	80	
374.12292	162	
375.18414	98	
376.94567	82	
382.12710	132	
385.22604	96	
386.42052	112	
389.17156	88	
389.21714	84	
394.85438	104	
394.95330	162	
396.24100	102	
399.17145	184	
403.21200	82	
410.89795	96	
413.36574	118	
414.25056	112	
414.87414	80	
415.18114	238	
416.70533	80	
416.86181	88	
417.76801	80	
422.16386	100	
422.26175	96	
422.79567	118	
431.89465	84	
433.89308	78	
442.25151	82	
445.18982	90	
446.24803	100	
446.84937	104	
452.74544	108	
454.25104	118	
454.89437	102	
457.28284	120	
459.28974	164	
460.21805	220	
461.23348	124	
467.17924	140	
473.17600	86	
474.28528	86	
483.17301	84	
484.20711	158	
485.26602	122	
487.23981	100	
494.20048	132	
499.34293	82	
500.35251	86	
515.29788	120	
521.21312	106	
525.28232	146	
526.24429	86	
528.34050	104	
529.23657	88	
536.27932	98	
543.30572	86	
552.39111	98	
557.24644	82	
570.30285	94	
570.48671	104	
572.31444	112	
573.31736	86	
583.49030	86	
587.25901	92	
589.26387	88	
589.31015	106	
596.38871	132	
611.34199	106	1+
613.35753	408	1+
614.35702	328	1+
618.29267	82	
618.45106	82	
632.25901	98	
633.32946	82	
638.37127	114	1+
648.39551	80	
650.31556	100	
656.46996	88	
668.26466	98	
683.32260	88	
689.36463	78	
701.40478	80	
715.42062	304	1+
717.36560	110	
725.40184	78	
735.46343	100	
743.40721	174	
744.42486	118	
745.41837	92	
746.66415	98	
749.34321	146	
816.43707	82	
822.46588	200	1+
831.44259	94	
832.42898	102	
END IONS

###FS:    #m/z: 473.25624 #charge 2+
###MS: 1508
###MSMS: 1509
BEGIN IONS
TITLE=Cmpd 127, +MS2(473.2562), 25.9eV, 12.5min #1509
RTINSECONDS=749.411
SCANS=1508-1509
PEPMASS=473.25624	55392
CHARGE=2+
200.13991	82	
202.90236	94	
203.10990	624	1+
209.09425	308	
213.06892	120	
213.12249	146	
215.10458	240	
222.14135	136	
225.12776	172	1+
225.19172	94	
226.08894	202	
226.15392	98	
227.06495	78	
227.10204	294	
232.13023	448	
235.09099	130	
240.14049	224	
242.12835	78	
250.12579	106	
252.13949	82	
255.17633	84	
257.15441	90	
259.08902	122	
260.14305	212	
265.17066	100	
267.09453	188	
268.16928	98	
269.14061	84	
280.13181	166	
285.14883	94	
286.14973	124	
292.09088	84	
292.13392	80	
293.19478	112	
295.16767	88	
296.12550	140	
297.12831	174	
298.13186	96	
298.16104	82	
303.18555	152	
304.23836	100	
308.14433	94	
309.15732	270	
310.10668	88	
310.14748	120	
314.15002	318	
324.21063	90	
326.12637	86	
329.20309	124	
331.18217	398	
333.15118	84	
343.15953	84	
344.14835	90	
350.20227	82	
350.91878	82	
351.16481	128	
351.93274	122	
354.15855	102	
355.15039	88	
356.90095	88	
358.24712	182	
359.18211	116	
361.17613	90	
367.15809	98	
368.85807	146	
369.24030	118	
370.17942	104	
370.24436	88	
371.19601	100	
372.22824	110	
373.12437	162	
373.24771	104	
377.16981	116	
383.16114	176	
384.22385	182	1+
386.27106	110	
386.46244	78	
387.18858	372	1+
387.26725	92	
390.17153	100	
390.34971	104	
393.04120	82	
393.90084	78	
396.88094	96	
398.91399	80	
403.19331	88	
404.97877	118	
408.17731	86	
408.83472	88	
410.23856	92	
411.98944	102	
412.21493	92	
413.14266	84	
413.30287	88	
414.24507	504	1+
416.24866	94	
416.70557	120	
419.17933	108	
424.19512	88	
426.84931	92	
427.17490	82	
428.87571	126	
431.89169	116	
432.22132	80	
438.19164	122	
438.26975	114	
439.28696	84	
442.21827	178	
446.84016	188	
449.89579	92	
454.02095	78	
454.77978	144	
456.20531	120	
459.28652	128	
465.21395	110	
466.22743	120	
470.27498	80	
474.85107	84	
483.26295	154	
484.21283	130	
500.25912	104	
500.34738	112	
500.41083	90	
501.23900	94	
508.28920	84	
511.30219	124	
512.20589	90	
518.23399	294	1+
519.30083	94	
526.20665	108	
526.39236	110	
527.33405	116	
528.33197	94	
560.31950	112	
561.27680	80	
561.33301	82	
586.45720	122	
587.23474	92	
587.30544	86	
587.36517	110	
588.34457	104	
597.38195	78	
601.28195	106	
618.32683	242	1+
625.32808	212	1+
633.26377	138	
669.24801	86	
673.45203	102	
678.36211	92	
699.46133	88	
700.32438	126	
700.37795	86	
703.33513	326	1+
709.40737	104	
715.40931	94	
716.42363	264	1+
717.34612	120	
717.41871	160	1+
743.39602	320	
745.39508	130	
820.38336	246	1+
821.38451	142	1+
921.52592	108	
END IONS

###FS:    #m/z: 473.25650 #charge 2+
###MS: 1510
###MSMS: 1511
BEGIN IONS
TITLE=Cmpd 128, +MS2(473.2565), 25.9eV, 12.5min #1511
RTINSECONDS=750.089
SCANS=1510-1511
PEPMASS=473.25650	54394
CHARGE=2+
199.07006	76	
203.10423	346	
203.19820	116	
204.10319	160	
208.19771	100	
209.15756	90	
215.13063	314	1+
215.16355	118	
219.14032	96	
220.15256	98	
226.14215	74	
232.13824	450	
233.11013	94	
235.09207	84	
235.15226	92	
240.13306	312	
241.08714	172	
243.11114	126	
243.14251	82	
252.11799	76	
253.18655	100	
255.10494	96	
257.11369	114	
258.10716	76	
258.93458	104	
259.09022	234	
260.14597	450	
262.10191	120	
268.14540	214	
268.18240	98	
274.28304	82	
280.12670	212	
283.08140	102	
283.18602	122	
285.13950	96	
285.20836	168	
292.24723	108	
296.12634	212	
299.06475	94	
299.20177	92	
299.91171	102	
302.14875	102	
303.19696	80	
309.16316	318	
311.17001	144	
313.17403	134	
314.14834	88	
315.14542	178	
320.93226	82	
324.18822	104	
325.16547	96	
329.17937	102	
331.18386	350	
332.14163	156	
332.21551	102	
337.13625	76	
337.19860	146	
341.16305	246	
341.21306	94	
343.16659	80	
348.21450	88	
351.16017	110	
354.26601	78	
355.13863	172	
356.10119	140	
359.19156	114	
359.84910	78	
361.22987	74	
362.85362	80	
367.84235	86	
369.25414	86	
370.87222	98	
371.25062	130	
373.13961	142	
374.11856	146	
374.86727	106	
375.16766	142	
382.89811	74	
383.21671	94	
386.26291	146	
387.19152	154	
389.18100	114	
392.88176	166	
393.15075	88	
397.18241	146	
400.91625	88	
403.22233	78	
408.87384	76	
409.21744	86	
410.90086	142	
412.27750	88	
414.24669	326	1+
414.31369	76	
415.17394	118	
416.21676	80	
420.18563	200	
422.25572	126	
425.71495	92	
427.01189	88	
427.86979	110	
432.22051	94	
439.21745	142	
441.20826	170	1+
446.23893	90	
446.87508	136	
447.18859	82	
452.24280	76	
456.21106	150	
456.28005	86	
459.27635	152	
460.21710	200	
460.27901	100	
461.22160	80	
466.30267	82	
467.27720	74	
471.28136	74	
484.11454	80	
490.26450	108	
499.34176	98	
500.21593	76	
501.11585	82	
501.22386	74	
501.28151	120	
511.29126	168	
521.29089	88	
530.21473	76	
543.29168	176	
544.35314	90	
553.28038	102	
568.36834	76	
569.37066	80	
586.35512	84	
588.37348	90	
589.25376	130	
590.27319	78	
596.34096	304	1+
608.20179	78	
614.40161	84	
615.25551	144	
615.36423	114	1+
618.30859	140	
620.35147	90	
624.37653	120	
634.27127	74	
695.38920	122	
697.42026	76	
698.38434	76	
700.33405	104	
715.41732	410	1+
715.49527	110	
717.42346	92	
718.35622	126	
726.38254	82	
743.41430	304	
749.36916	80	
832.39405	90	
END IONS

###FS:    #m/z: 473.25541 #charge 2+
###MS: 1512
###MSMS: 1513
BEGIN IONS
TITLE=Cmpd 129, +MS2(473.2554), 25.9eV, 12.5min #1513
RTINSECONDS=750.767
SCANS=1512-1513
PEPMASS=473.25541	60088
CHARGE=2+
200.14307	82	
203.10393	1024	1+
203.17149	130	
207.10519	100	
212.08910	104	
214.12150	86	
215.11961	240	
215.17793	102	
217.08375	230	
227.09911	76	
228.10598	158	
231.10661	118	
232.13832	202	
233.11066	94	
240.13922	174	
241.12827	132	
242.14454	124	
244.09086	158	
245.15410	126	
250.08767	102	
250.68174	120	
253.13280	116	
255.22900	78	
259.08733	144	
260.14980	158	
268.16913	124	
268.24532	76	
269.19344	120	
281.04480	108	
281.12409	126	
282.93095	80	
284.21496	104	
285.20343	182	
286.15891	152	
290.14987	142	
292.13489	102	
296.12840	112	
296.16975	110	
309.15534	554	1+
313.17302	124	
314.15133	294	
315.22350	88	
322.67878	114	
324.16279	114	
325.08593	114	
325.72953	84	
327.16743	100	
331.18331	1126	1+
331.84665	84	
335.16540	78	
337.16904	122	
341.18262	140	
342.20849	122	
345.18242	142	
348.19976	94	
350.92831	120	
353.17449	110	
354.13259	94	
354.25299	82	
357.15245	80	
357.21354	106	
368.88135	108	
369.22281	140	
371.17167	94	
373.14072	78	
373.22286	124	
376.18499	82	
376.94957	106	
378.86837	104	
383.18021	210	
385.09457	94	
386.89784	122	
389.18936	106	
392.88622	152	
393.82818	120	
394.85645	92	
398.66654	128	
400.19039	118	
410.23772	90	
410.89508	200	1+
411.18157	98	
412.97697	124	
413.87486	130	
414.24959	240	
414.29103	150	
414.86990	134	
414.97499	100	
417.16654	114	
420.19150	104	
425.71042	98	
427.20338	78	
427.28281	80	
428.25980	86	
428.99513	92	
430.88363	232	1+
431.26164	88	
432.22192	78	
432.29113	158	
439.18726	78	
440.26654	106	
441.24209	94	
449.23842	144	
454.87108	84	
455.27610	76	
455.82481	82	
456.21719	80	
459.31839	118	
460.22528	122	
460.27073	112	
466.21785	138	
471.85673	82	
472.89669	98	
474.21080	110	
481.40837	90	
483.23094	90	
484.20516	138	
484.25908	82	
484.89518	96	
486.26032	80	
490.23963	146	
499.33979	140	
502.23144	106	
503.32908	106	
512.18852	100	
518.24962	82	
519.23640	88	
526.35320	102	
527.33183	318	1+
557.35840	110	
560.38052	76	
561.26611	100	
562.29712	102	
571.33216	92	
582.28196	98	
584.33525	116	
586.38833	84	
588.32260	84	
589.27633	108	
589.33257	102	
600.28633	142	
613.32091	86	
614.36731	462	1+
615.30761	76	
619.31261	140	
633.25422	80	
704.32249	108	
715.40789	272	1+
715.67414	82	
716.45678	140	
717.39361	124	
718.39515	94	
725.40564	86	
743.40033	364	
743.54766	88	
749.38102	96	
751.37278	78	
776.36107	94	
803.39091	116	1+
830.37954	130	1+
832.40882	162	
917.53461	200	1+
END IONS

###FS:    #m/z: 473.25590 #charge 2+
###MS: 1516
###MSMS: 1517
BEGIN IONS
TITLE=Cmpd 130, +MS2(473.2559), 25.9eV, 12.5min #1517
RTINSECONDS=752.466
SCANS=1516-1517
PEPMASS=473.25590	70348
CHARGE=2+
203.10436	816	1+
205.09932	96	
215.12918	82	
215.17431	116	
215.20103	78	
217.09765	116	
223.10782	114	
226.15489	112	
227.10451	220	
232.12875	126	
237.00333	94	
238.18120	70	
240.17968	80	
240.22841	146	
241.09537	92	
243.15146	106	
244.10454	62	
250.13741	92	
250.19894	124	
252.18503	72	
255.19006	104	
259.09066	74	
260.14507	232	
264.14077	86	
265.10277	106	
266.15083	68	
267.14254	74	
268.16986	100	
269.20707	100	
269.27999	68	
270.12797	94	
276.11887	100	
280.13742	82	
285.20307	106	
286.21922	96	
288.85812	82	
292.13555	114	
296.13060	124	
297.15897	116	
311.17070	74	
312.19437	74	
314.15418	112	
315.13027	102	
315.16741	98	
318.06378	76	
327.16363	122	
327.21381	74	
329.21657	82	
331.18954	178	
332.17759	156	
338.11478	108	
341.18335	78	
342.16289	56	
348.21355	76	
353.13215	66	
354.16285	100	
354.22258	94	
355.16688	68	
357.92027	100	
358.92915	106	
368.86901	106	
368.90458	116	
373.17153	78	
374.12490	80	
376.91400	84	
379.21722	88	
381.22881	84	
385.20955	62	
385.24432	58	
387.25567	90	
389.19004	86	
392.88976	188	
395.86180	70	
396.89917	136	
397.18039	134	
410.85053	72	
411.90053	92	
412.93845	82	
414.25408	84	
414.87902	112	
415.25265	74	
417.17272	62	
421.21003	66	
425.19633	104	
428.18048	84	
429.01751	68	
429.15086	76	
430.87812	98	
432.88057	212	
434.14613	66	
438.23626	82	
440.18463	100	
442.23069	104	
446.25545	68	
449.23286	88	
452.74139	70	
455.18505	104	
456.24880	132	
460.22713	256	
460.57548	68	
464.82778	70	
470.20518	60	
471.24657	88	
473.19318	80	
474.25676	68	
474.88163	82	
483.27239	106	
484.20476	114	
492.91581	66	
499.33071	126	
499.37356	66	
500.34542	72	
502.21463	68	
512.32351	72	
519.23742	106	
525.27833	110	
527.25657	76	
527.32763	136	
529.33754	78	
546.33497	96	
557.22729	86	
558.32515	76	
568.20925	68	
568.35510	60	
568.57992	74	
579.33209	72	
583.27818	174	
586.36148	80	
587.26079	104	
594.33251	80	
596.36976	84	
597.35697	126	
600.29286	136	
602.30136	64	
614.37931	226	
615.26807	78	
615.34552	88	
618.30469	108	
625.83980	64	
628.29872	92	
632.33359	86	
633.29861	66	
635.25683	62	
641.26550	86	
668.48014	80	
669.38986	82	
695.41045	94	
715.41030	374	1+
716.34693	58	
716.47678	118	
743.41075	282	
749.34458	100	
END IONS

###FS:    #m/z: 473.25598 #charge 2+
###MS: 1518
###MSMS: 1519
BEGIN IONS
TITLE=Cmpd 131, +MS2(473.2560), 25.9eV, 12.6min #1519
RTINSECONDS=753.101
SCANS=1518-1519
PEPMASS=473.25598	69824
CHARGE=2+
203.10962	666	
203.14937	124	
203.19645	238	
205.11240	96	
209.09556	126	
213.13743	114	
215.11109	350	
215.14060	264	
217.08830	154	
220.12181	106	
223.06264	80	
225.12563	102	
226.08741	136	
226.12802	72	
231.10120	106	
232.14434	100	
239.08939	102	
240.13485	174	
241.08843	94	
241.11507	96	
242.11592	100	
242.17863	78	
244.09641	116	
244.13904	98	
250.18648	90	
251.14867	84	
258.14299	72	
259.09417	238	1+
260.14573	328	
261.13353	74	
264.05166	132	
268.19361	82	
269.18879	86	
276.18774	98	
279.15494	86	
280.12928	206	
282.62724	114	
283.27130	76	
284.15709	84	
285.20410	170	
286.21026	98	
291.92125	110	
292.95338	112	
296.14308	96	
298.13593	234	
299.16160	84	
309.15798	88	
310.14387	88	
312.13674	130	
313.17535	100	
314.14712	498	1+
320.99679	82	
324.16706	124	
326.12971	98	
328.15925	122	
331.17951	552	1+
337.14422	88	
339.18182	86	
348.21391	72	
350.86939	90	
351.03145	134	
351.17536	82	
355.19302	82	
358.15332	102	
358.21277	80	
361.18123	82	
367.17284	88	
369.21097	112	
370.15361	140	
373.13787	106	
380.16432	110	
385.17837	98	
386.21923	110	
386.88932	110	
387.20568	86	
389.18915	124	
390.21940	84	
391.13802	76	
392.88470	74	
397.19047	106	
400.94527	82	
410.89237	94	
411.75033	126	
412.24305	164	
413.22249	116	
414.24475	402	
415.18645	132	
415.27032	144	
420.14693	78	
420.24023	102	
421.18205	88	
425.22234	86	
428.19557	94	
431.27696	104	
433.25469	74	
437.23194	90	
437.91145	98	
442.23933	98	
445.19458	80	
446.84950	78	
450.30581	132	
455.85960	86	
456.20802	318	1+
460.22076	216	1+
466.33984	100	
469.31770	92	
472.33229	100	
473.32396	110	
482.30896	80	
484.22475	108	
487.48260	94	
491.82433	106	
493.29411	94	
499.32758	146	
501.16225	84	
515.95754	104	
521.26572	82	
525.28775	122	
527.32735	74	
527.51031	118	
529.33741	126	
544.38961	110	
552.35313	76	
569.33996	128	
584.34129	78	
589.26740	120	
589.32915	80	
600.35862	76	
601.29606	92	
612.30063	92	
612.35867	76	
614.38903	82	
615.36642	126	
618.30443	78	
619.40562	120	
624.35478	102	
631.26740	290	1+
632.34671	82	
655.40292	82	
658.32862	90	
686.27147	74	
687.31054	76	
700.35013	80	
701.37903	136	
704.30823	80	
715.43422	158	
716.40981	146	
721.31151	106	
725.39225	74	
726.39475	180	1+
726.49164	108	
738.39341	86	
743.43531	118	
744.40849	256	1+
749.34558	150	
757.40246	74	
776.37632	76	
804.41480	132	
END IONS

###FS:    #m/z: 473.25533 #charge 2+
###MS: 1520
###MSMS: 1521
BEGIN IONS
TITLE=Cmpd 132, +MS2(473.2553), 25.9eV, 12.6min #1521
RTINSECONDS=753.738
SCANS=1520-1521
PEPMASS=473.25533	76484
CHARGE=2+
203.10447	534	1+
203.14092	124	
209.09352	210	
213.12699	94	
213.15398	86	
215.13630	174	
215.22476	72	
218.13622	98	
222.09766	96	
223.07274	124	
226.08321	162	
227.10383	80	
228.11766	88	
232.17766	96	
241.07504	144	
244.10233	116	
245.07813	188	
251.15583	94	
253.13588	126	
255.18357	90	
257.21445	106	
258.15275	86	
259.09213	106	
260.14071	310	1+
265.12443	102	
265.16302	112	
267.09402	86	
268.18154	134	
269.18620	248	1+
270.19246	164	1+
271.07119	98	
280.14275	98	
285.20297	68	
286.14478	256	
294.13714	86	
296.13563	80	
297.13476	368	1+
303.19037	118	
308.19055	74	
309.16278	144	
310.15077	66	
310.99046	62	
313.30466	84	
314.13278	228	
314.17864	96	
315.15771	80	
324.15758	86	
327.15552	110	
328.11373	84	
331.17954	314	
332.77209	74	
333.12731	102	
334.18516	72	
337.14895	72	
348.19803	100	
348.75734	74	
353.91155	82	
354.11886	78	
354.22360	74	
355.20634	110	
361.94957	72	
365.13859	100	
368.87830	104	
369.23080	98	
370.18422	92	
373.14203	182	
374.34522	64	
378.91096	76	
379.21105	86	
380.22634	90	
381.18402	90	
383.15406	124	
386.25566	108	
387.18949	72	
389.18667	78	
395.18971	86	
396.23271	72	
396.86147	114	
406.25002	80	
410.86702	110	
412.21401	62	
412.87919	100	
413.83553	90	
413.88008	92	
415.18318	94	
420.73100	126	
427.19626	100	
431.89362	70	
432.03007	66	
432.24893	82	
432.88750	82	
438.27684	108	
439.24844	110	
442.21030	62	
450.24146	74	
450.89813	114	
456.83352	96	
459.29139	80	
460.22734	204	
460.29383	74	
464.74862	84	
466.20922	146	
469.17022	62	
471.20291	90	
480.25830	114	
482.19412	86	
483.25690	72	
486.29183	86	
493.30954	62	
497.28799	178	
497.36191	96	
498.28738	68	
501.29173	74	
503.21744	72	
508.17632	96	
512.26990	74	
516.23006	96	
518.26805	68	
519.23772	76	
521.29674	94	
526.27299	64	
527.33127	300	1+
556.31652	88	
568.39163	66	
569.36663	110	1+
571.34976	90	
572.27299	76	
573.29926	104	
575.38261	82	
584.35657	66	
586.38280	96	
586.45236	84	
588.32585	194	1+
598.35038	94	
599.32415	70	
616.38199	86	
658.31063	94	
668.32636	62	
680.39491	68	
685.32898	72	
689.45482	62	
693.43770	66	
698.45166	72	
700.33498	62	
701.59407	96	
703.29677	84	
714.28099	72	
715.42411	132	
715.53832	62	
717.39988	94	
718.35904	84	
735.29930	114	
743.40053	296	1+
743.60627	72	
744.49281	134	1+
744.71518	74	
814.38034	64	
820.39315	78	
820.68809	70	
841.27594	90	
END IONS

###FS:    #m/z: 473.25581 #charge 2+
###MS: 1522
###MSMS: 1523
BEGIN IONS
TITLE=Cmpd 133, +MS2(473.2558), 25.9eV, 12.6min #1523
RTINSECONDS=754.37
SCANS=1522-1523
PEPMASS=473.25581	79768
CHARGE=2+
203.10459	464	
204.13108	120	
208.11475	92	
209.09546	142	
212.13934	72	
213.10034	110	
215.10625	154	
215.15311	148	
217.10447	140	
219.13433	100	
221.09336	92	
221.13552	104	
226.15915	92	
227.06864	82	
227.10398	184	
227.13536	114	
228.18838	74	
230.14940	120	
232.12918	508	
232.16582	74	
241.13431	198	
241.17360	76	
243.09029	98	
243.13105	90	
244.10845	76	
245.07949	130	
250.16151	110	
252.09791	120	
255.18860	154	
258.14143	210	
260.14523	526	
261.16747	86	
265.11105	106	
266.15478	98	
267.11437	92	
268.12539	100	
268.17724	188	
271.12639	78	
278.11764	134	
283.17453	76	
285.23266	82	
286.15188	92	
296.13183	262	
297.11095	108	
298.18067	74	
299.14260	104	
300.17633	210	1+
303.18589	78	
309.15879	324	
310.88818	78	
312.08908	74	
313.16998	94	
313.20473	164	
314.13124	150	
315.15994	90	
315.20362	176	
316.14901	136	
331.18049	756	1+
341.18701	88	
345.15987	76	
346.15827	120	
351.17035	74	
352.24267	80	
356.86078	72	
358.20645	126	
358.94918	74	
359.02214	82	
361.16086	82	
362.85917	72	
368.89122	98	
369.20426	86	
370.88227	92	
371.15092	76	
372.20273	102	
373.12644	94	
374.14588	86	
376.96489	78	
382.89716	76	
383.16440	74	
386.24607	90	
387.19106	90	
389.18401	96	
390.20387	94	
391.78286	76	
394.95798	70	
396.87247	90	
397.22331	84	
400.82643	134	
400.89987	76	
401.17271	72	
401.94203	86	
404.89954	112	
410.90661	176	
412.86898	74	
414.24617	192	
415.24921	82	
426.86025	82	
427.17964	84	
428.83778	100	
431.87690	70	
438.21200	84	
439.19045	150	
443.22899	94	
444.87004	76	
446.19909	88	
448.97199	74	
455.94351	104	
456.20053	78	
459.26971	116	
460.21944	74	
460.28734	124	
466.17823	78	
469.27206	88	
470.24535	70	
473.95525	82	
486.29128	74	
492.84997	76	
494.37237	80	
499.78826	116	
502.22077	90	
518.24807	76	
525.28512	74	
527.34802	268	
540.20252	110	
543.34536	132	1+
558.89568	70	
570.38609	78	
585.35107	82	
587.36903	76	
589.26935	120	
590.25993	100	
590.37489	84	
596.39861	94	
596.59437	88	
600.32821	100	
612.31419	74	
614.35564	92	
615.42561	92	
618.32252	98	
618.43203	88	
623.29781	84	
650.28090	76	
658.21391	98	
667.36109	80	
668.36722	78	
698.39089	78	
704.35057	72	
715.41546	270	1+
717.37386	70	
743.40978	174	
744.46226	142	1+
749.37615	140	
774.38133	70	
812.36493	114	
885.31676	80	
END IONS

###FS:    #m/z: 473.25543 #charge 2+
###MS: 1524
###MSMS: 1525
BEGIN IONS
TITLE=Cmpd 134, +MS2(473.2554), 25.9eV, 12.6min #1525
RTINSECONDS=755.007
SCANS=1524-1525
PEPMASS=473.25543	83876
CHARGE=2+
195.10775	90	
198.12041	72	
200.11282	94	
203.10630	626	1+
203.18095	128	
203.23385	90	
209.10324	96	
210.10590	92	
211.17875	102	
212.10066	102	
213.07216	76	
213.13670	172	
215.09740	96	
215.13912	212	
217.09363	102	
218.12290	86	
219.13397	70	
220.15007	72	
222.15590	100	
226.15422	74	
227.06426	68	
227.11876	96	
231.08939	104	
232.13183	88	
240.11959	126	
241.08309	116	
241.19367	102	
243.13572	80	
244.09861	108	
245.14886	114	
246.16275	90	
249.09123	134	
258.14244	92	
260.16555	146	
261.14765	128	
263.14339	130	
266.08808	90	
266.11712	80	
266.15124	96	
267.09487	74	
268.18224	82	
269.19410	94	
280.12944	78	
283.16744	110	
283.19675	82	
285.19899	112	
286.15194	124	
294.14542	70	
296.12720	108	
297.12480	76	
307.23062	74	
309.15631	162	
310.13732	124	
314.14744	94	
315.13773	126	
316.28267	70	
317.02116	74	
327.20481	80	
330.23311	90	
331.17524	188	
331.22817	106	
332.18412	112	
336.92885	70	
337.16248	96	
341.20774	90	
344.14808	70	
348.17451	124	
349.19445	126	
352.87004	74	
353.16492	84	
353.22028	74	
353.26409	86	
356.12364	68	
358.92897	100	
358.99905	68	
363.11556	102	
364.14616	84	
368.26157	108	
378.07772	120	
378.91974	70	
381.86469	112	
382.25632	102	
383.12302	106	
383.15975	76	
384.20871	78	
384.95120	80	
386.25015	144	
386.89625	84	
387.19937	86	
389.18828	108	
391.19447	120	
392.88954	72	
392.97779	78	
393.88367	78	
397.02196	78	
397.22987	84	
408.18357	76	
408.95852	72	
411.28238	80	
414.25142	214	
414.32307	86	
414.85882	84	
414.91095	78	
416.35039	82	
420.23527	80	
420.81620	114	
422.87093	68	
424.19225	136	
427.23954	70	
431.88382	70	
438.24793	80	
449.94515	134	
456.28614	282	1+
456.81823	112	
457.21790	92	
460.22618	180	
466.31961	82	
472.22228	74	
472.31404	90	
472.93225	98	
473.22057	108	
473.83882	68	
480.25782	70	
484.18575	86	
499.33278	118	
501.24034	72	
515.28703	68	
539.30588	84	
540.36789	88	
542.96302	76	
545.34008	84	
555.45699	70	
556.31833	72	
570.33593	104	
571.36333	68	
574.32501	102	
581.37323	66	
588.33142	98	
596.35077	86	
597.23573	106	
611.35273	88	
613.39506	70	
614.39488	78	
619.33132	88	
632.25505	72	
655.37456	76	
685.32808	100	
700.36486	78	
716.40911	102	
737.39392	82	
743.40278	242	
790.55222	180	1+
832.38968	132	
END IONS

###FS:    #m/z: 473.25557 #charge 2+
###MS: 1526
###MSMS: 1527
BEGIN IONS
TITLE=Cmpd 135, +MS2(473.2556), 25.9eV, 12.6min #1527
RTINSECONDS=755.652
SCANS=1526-1527
PEPMASS=473.25557	80568
CHARGE=2+
203.10377	970	
203.18630	116	
204.13348	108	
209.09267	304	1+
210.13443	102	
213.12864	84	
215.11345	170	
215.15471	108	
215.22079	92	
222.12414	100	
223.06963	136	
223.15239	98	
226.07525	82	
227.03292	86	
227.10630	150	
232.13689	140	
235.09580	88	
239.11764	100	
240.13341	410	1+
241.08337	104	
242.07955	100	
249.16644	128	
250.12478	120	
255.07946	114	
255.17578	216	
257.21491	104	
258.16569	100	
261.14554	108	
264.14151	118	
268.12124	108	
268.18144	84	
269.19483	88	
272.17480	82	
282.07162	104	
283.16997	144	
286.14853	114	
287.15720	84	
292.89794	80	
296.12379	106	
298.14538	124	
303.18076	114	
309.16110	224	
309.20462	102	
310.16952	94	
312.13455	92	
313.16439	132	
314.14044	462	1+
318.18446	124	
319.15085	154	
320.18482	82	
326.13717	98	
330.18458	82	
331.17674	246	
332.16195	106	
337.11535	94	
341.17420	120	
343.19346	82	
348.20351	194	
356.20192	102	
358.75850	114	
361.17307	284	
361.25505	86	
364.19729	86	
366.84742	126	
367.08967	86	
367.22565	80	
367.98436	88	
369.23341	132	
371.16866	100	
372.23276	96	
373.14075	92	
374.91906	92	
378.87882	128	
379.17058	82	
380.42933	120	
383.15840	82	
384.86237	154	
386.25630	90	
387.19308	130	
391.15721	80	
392.87897	98	
394.19650	112	
394.95353	188	
396.24148	78	
396.87171	82	
398.22836	92	
399.22381	84	
401.16313	94	
402.96789	86	
410.92247	218	
412.03442	86	
413.86780	90	
414.25166	582	1+
414.87394	90	
415.18904	162	
416.20641	98	
420.19365	186	
426.94672	110	
427.16909	90	
428.82046	102	
428.90410	78	
433.87377	96	
438.16149	86	
438.19613	86	
440.28914	100	
442.21322	162	
443.22045	90	
446.95452	90	
450.87733	100	
452.82041	84	
458.11421	80	
459.27926	90	
460.21492	88	
460.27417	148	
464.22775	80	
466.23303	128	
467.16949	126	
467.32768	86	
470.00628	84	
474.15928	88	
478.26347	192	
486.24390	94	
494.17947	104	
499.35916	110	
500.45363	86	
501.23612	120	
502.20847	90	
502.35043	102	
518.22019	338	1+
521.29042	82	
523.33653	80	
526.30399	84	
527.32931	598	1+
527.39004	126	
528.20308	78	
547.40235	90	
572.31338	176	1+
580.25442	104	
584.28242	90	
586.37159	176	
589.26555	92	
596.33555	290	1+
602.97882	110	
610.27690	88	
614.36705	288	1+
618.31992	182	
619.29533	86	
666.52222	84	
685.40537	80	
698.57868	80	
703.30654	84	
715.41273	352	1+
717.37136	98	
743.41128	362	
744.38404	100	
775.39512	82	
786.41640	82	
787.38933	110	
803.37969	92	
820.38472	82	
END IONS

###FS:    #m/z: 473.25561 #charge 2+
###MS: 1528
###MSMS: 1529
BEGIN IONS
TITLE=Cmpd 136, +MS2(473.2556), 25.9eV, 12.6min #1529
RTINSECONDS=756.298
SCANS=1528-1529
PEPMASS=473.25561	85044
CHARGE=2+
203.10324	766	1+
203.21977	104	
203.34705	118	
204.99318	76	
205.12904	120	
209.10010	146	
213.14269	84	
215.10203	114	
215.13463	124	
217.08510	84	
223.87766	106	
226.07520	100	
227.10163	166	
232.13377	610	1+
234.15359	106	
238.92862	76	
240.14785	270	
244.09775	100	
244.16417	132	
245.08000	180	
246.08442	102	
251.12247	66	
252.13555	80	
253.13621	138	
255.17947	190	
258.15309	68	
259.09064	128	
259.14281	102	
260.14519	266	
266.14706	110	
266.94045	96	
267.12986	124	
268.12857	454	1+
268.17493	170	
269.21315	142	
272.13161	80	
276.14364	82	
280.13290	68	
282.15474	116	
285.20405	108	
286.16140	78	
289.08437	142	
291.14088	104	
295.08710	78	
296.12341	312	
297.13361	162	
297.16445	124	
303.22711	100	
309.15342	100	
309.19615	72	
310.96624	74	
311.22591	76	
313.16457	90	
314.14050	304	1+
318.92116	86	
325.14638	104	
326.18538	84	
327.20083	102	
328.14537	92	
331.18356	210	
332.14928	122	
337.19433	70	
340.15757	260	1+
342.93095	100	
344.21703	106	
344.96317	134	
348.21098	102	
352.21459	84	
353.17081	116	
355.13680	70	
365.15793	72	
369.21675	108	
370.87213	88	
371.17715	246	
371.23537	92	
371.91550	84	
372.25871	112	
373.14007	88	
374.11100	134	
375.13335	74	
376.22633	78	
378.87535	78	
381.13714	92	
383.21565	76	
385.28516	70	
387.19871	138	
389.22346	176	
397.22012	78	
397.27537	92	
403.19448	78	
413.00393	78	
414.25151	268	
415.25198	128	
420.17513	94	
425.21715	100	
426.19960	96	
427.27164	70	
427.86198	80	
430.88505	78	
439.17743	82	
442.21430	90	
443.27585	118	
448.89385	80	
449.90254	122	
455.37109	108	
456.17674	68	
459.24988	134	
460.21689	164	
465.18016	68	
466.24990	92	
473.18714	70	
474.26231	180	
480.23337	102	
484.19636	70	
497.28612	76	
498.34675	102	
499.34364	126	
501.32950	96	
502.21491	96	
510.32916	88	
514.26366	74	
525.26883	200	1+
528.33823	128	
544.34900	92	
553.34252	78	
558.23386	82	
559.32465	90	
569.35686	72	
571.24447	100	
584.35641	88	
588.30218	76	
589.29018	76	
594.33769	124	
597.36405	80	
597.53807	70	
598.34600	78	
614.35972	122	
614.42979	74	
615.26136	96	
615.42605	70	
622.24426	74	
628.41716	94	
632.28587	100	
633.24637	90	
639.37276	88	
656.37580	94	
697.47514	68	
698.39811	206	1+
703.48121	78	
715.41452	448	1+
716.47187	78	
716.60060	78	
725.47186	72	
743.40900	432	1+
743.53251	102	
749.58836	66	
820.35703	70	
820.51359	68	
830.43808	66	
910.67856	122	1+
END IONS

###FS:    #m/z: 473.25560 #charge 1+
###MS: 1530
###MSMS: 1531
BEGIN IONS
TITLE=Cmpd 137, +MS2(473.2556), 25.9eV, 12.6min #1531
RTINSECONDS=756.944
SCANS=1530-1531
PEPMASS=473.25560	82348
CHARGE=1+
198.08228	82	
199.07469	100	
203.10376	1056	1+
204.15640	120	
205.11362	78	
209.11339	82	
209.14547	176	
210.13207	134	
211.11170	72	
213.09577	86	
213.37542	64	
215.10821	190	
215.14096	126	
217.08455	226	
217.46422	64	
221.12351	74	
225.10217	188	
226.08450	88	
226.16700	134	
227.07906	92	
227.10803	240	
230.15623	110	
231.11323	80	
232.09734	102	
232.14080	232	1+
235.12025	86	
236.08678	94	
237.10108	102	
239.14351	94	
240.14254	74	
241.12842	66	
243.18019	102	
244.14707	80	
247.13861	106	
250.15481	118	
254.11211	74	
255.08225	122	
258.14449	122	
259.08924	230	
260.14622	274	
264.13422	96	
264.17650	112	
266.12504	90	
268.17514	198	
270.15850	108	
273.88011	84	
275.19876	68	
276.14979	102	
279.58882	100	
280.13097	162	
281.13886	166	
284.16655	64	
285.13963	76	
285.20146	188	
286.16215	86	
286.20990	76	
292.12630	92	
293.71823	100	
295.10542	102	
296.11975	402	1+
299.15283	80	
301.30926	114	
302.22918	92	
303.21140	80	
306.14289	168	
309.16395	70	
309.20354	80	
309.83758	76	
311.66517	102	
312.15300	88	
313.17225	172	
314.14553	172	
315.13027	78	
316.86539	86	
316.97760	96	
317.13285	110	
319.02472	80	
327.20174	74	
328.14658	90	
330.13720	130	
331.18136	534	1+
332.12213	78	
340.97475	76	
341.22277	88	
342.15504	94	
343.17309	142	
345.20208	108	
349.21936	64	
350.91311	78	
351.02207	88	
353.17182	92	
353.22405	114	
354.21140	78	
355.12330	230	
355.19951	152	
356.20249	80	
358.22798	116	
361.17655	158	
362.16829	94	
368.91676	118	
369.17195	150	
371.18142	74	
373.12522	110	
374.12864	142	
376.94625	158	
377.84892	80	
379.87746	68	
386.24948	298	
387.15904	80	
387.19567	242	
387.27425	80	
389.18007	112	
392.89409	124	
393.87949	118	
396.24902	148	
396.87221	72	
397.22108	82	
402.94234	78	
407.20145	116	
408.17163	136	
410.90422	96	
412.22450	76	
413.86376	74	
413.90635	108	
414.24737	588	1+
414.40830	108	
416.25805	88	
419.95864	106	
420.72454	106	
427.18928	76	
428.85939	92	
431.26123	154	
431.89294	70	
432.24746	76	
437.80894	90	
441.25110	90	
442.20378	128	
444.84718	74	
445.07935	78	
446.84889	86	
456.20276	98	
456.92463	76	
457.19969	136	
459.27493	146	
460.21923	150	
460.31670	66	
461.21937	68	
464.24594	90	
466.18909	140	
466.25088	86	
468.17393	90	
468.22568	68	
471.28918	72	
471.37882	90	
473.31370	134	
END IONS

###FS:    #m/z: 473.25525 #charge 2+
###MS: 1532
###MSMS: 1533
BEGIN IONS
TITLE=Cmpd 138, +MS2(473.2552), 25.9eV, 12.6min #1533
RTINSECONDS=757.587
SCANS=1532-1533
PEPMASS=473.25525	93442
CHARGE=2+
201.91467	120	
203.10409	586	
203.42479	62	
204.26231	88	
208.14463	84	
209.09735	328	
210.12712	82	
212.15387	90	
213.12583	110	
215.10006	58	
215.15596	122	
216.11476	78	
220.14615	100	
226.08733	90	
227.09746	224	
227.16982	162	
228.15295	84	
231.09873	112	
232.13276	148	
234.63195	110	
241.07512	86	
241.11606	90	
243.12230	68	
244.14781	146	
250.12857	100	
252.15917	58	
256.15776	86	
258.14842	154	
260.11821	88	
260.15210	144	
261.20136	92	
264.13358	68	
266.16166	130	
266.97965	62	
267.11529	132	
268.13930	88	
268.19658	196	
269.12525	82	
274.16234	120	
275.15846	138	
280.12895	172	
281.19789	82	
284.12488	72	
285.21094	108	
287.14359	80	
296.16985	86	
309.16044	222	
309.89745	70	
311.17658	178	
313.17017	96	
324.15780	104	
331.17794	210	
331.26466	98	
333.19701	80	
338.22612	88	
340.18452	76	
340.93584	114	
342.18843	84	
343.22435	94	
344.13743	108	
348.19884	98	
352.23177	108	
353.24888	86	
359.10245	60	
363.19349	114	
365.16049	62	
368.89213	110	
368.94153	76	
371.18085	66	
374.11965	74	
375.16658	104	
377.76181	84	
379.09929	84	
380.23535	106	
382.25795	62	
387.17889	84	
388.89190	64	
389.20215	156	
392.88003	68	
394.84452	76	
396.23934	324	1+
402.88311	84	
408.18510	112	
410.24358	74	
411.18430	72	
414.26445	198	
414.88503	136	
415.25353	92	
418.83498	66	
420.28267	94	
420.72552	138	
422.77965	84	
423.28699	94	
424.22738	82	
430.89645	98	
433.21547	60	
436.77580	72	
436.85801	92	
438.19805	74	
438.88608	104	
442.21193	152	
444.74635	152	
448.19415	104	
449.28219	58	
452.11525	86	
454.28489	78	
456.20660	98	
459.27849	250	
460.25034	192	
463.28874	58	
473.18768	104	
473.25020	62	
483.23099	70	
483.28574	94	
483.32408	110	
484.19573	70	
485.34691	96	
486.25089	84	
490.23187	82	
495.28370	136	
497.21537	60	
500.34176	70	
502.30522	92	
510.30804	226	1+
511.27667	86	
519.26500	76	
520.27691	104	
525.24422	80	
526.32069	106	
527.32775	96	
527.40134	66	
528.37141	78	
529.22129	66	
539.21391	78	
545.35828	76	
546.23051	108	
567.36592	92	
570.35315	58	
586.36379	68	
587.48205	116	
589.25375	98	
601.27859	126	
611.35334	82	
614.35537	62	
614.44171	110	
629.30699	234	1+
633.26520	60	
681.32008	84	
681.39037	78	
698.37607	82	
715.40706	336	1+
715.46932	132	
743.41000	546	1+
750.20795	70	
832.38210	84	
END IONS

###FS:    #m/z: 473.25533 #charge 2+
###MS: 1534
###MSMS: 1535
BEGIN IONS
TITLE=Cmpd 139, +MS2(473.2553), 25.9eV, 12.6min #1535
RTINSECONDS=758.226
SCANS=1534-1535
PEPMASS=473.25533	92972
CHARGE=2+
203.10375	1124	1+
203.14650	86	
209.09078	94	
209.13469	100	
213.14794	80	
215.14261	286	
216.16945	100	
223.14080	92	
225.07351	98	
226.09075	140	
226.15945	130	
227.06818	88	
227.10424	588	1+
228.18890	80	
232.13621	160	
237.08459	94	
240.12987	154	
240.19919	86	
241.08654	98	
242.13671	196	
243.13887	194	
244.10183	104	
245.10946	80	
250.14573	76	
250.22986	110	
255.18077	178	
255.22557	106	
257.01234	100	
259.13426	104	
260.14074	178	
260.33624	132	
262.09573	126	
265.67566	170	
269.15376	102	
269.19690	110	
274.15430	126	
280.14002	224	
285.20463	110	
286.15090	92	
287.21006	104	
296.13352	378	
297.15631	166	
303.18481	98	
304.19278	78	
309.15791	176	
310.24817	108	
311.17963	90	
312.19034	76	
317.11896	92	
319.19776	108	
320.80409	106	
324.15281	104	
325.21290	126	
331.18134	534	
332.15588	114	
338.86999	86	
341.22331	80	
344.14436	96	
344.23439	112	
348.11395	80	
348.87642	136	
350.07863	106	
352.15452	86	
354.20008	154	
355.12175	80	
355.20394	176	
358.93347	80	
359.18064	326	1+
369.17535	260	
370.19385	110	
373.14096	156	
374.14602	158	
374.22010	140	
378.91680	102	
380.20519	84	
383.17439	148	
385.08066	100	
386.24891	190	
386.94643	114	
387.19017	200	
389.19711	122	
392.88473	120	
393.87382	100	
394.91280	80	
396.23131	158	
397.22569	94	
398.25396	76	
400.14350	90	
402.17763	126	
408.84694	76	
409.32440	84	
412.88146	84	
414.24924	494	1+
414.85740	180	
415.19708	100	
416.90342	96	
422.17446	84	
428.26130	106	
431.06980	82	
431.90933	102	
436.98273	96	
442.22962	136	
460.22543	148	
473.18123	102	
473.59891	108	
474.75419	84	
484.20547	172	
485.21491	98	
491.29564	92	
492.81035	76	
494.32117	86	
498.31566	118	
499.33346	320	
500.34411	146	
510.30724	150	
512.19435	102	
512.33360	164	1+
518.23470	110	
519.23920	82	
525.27878	284	1+
527.32851	220	1+
535.29401	76	
545.23721	96	
552.31527	82	
567.35966	90	
569.37003	102	
570.30998	180	
571.26563	98	
572.32345	84	
574.27490	82	
583.28545	130	
585.34487	98	
586.35965	148	
589.27281	210	
596.31774	92	
596.47055	86	
597.33781	102	
612.39333	164	1+
614.36976	280	1+
629.26673	76	
631.36357	78	
632.26857	106	
633.20351	84	
633.25796	82	
638.37770	88	
654.41418	100	
658.47100	88	
685.47518	78	
698.37787	102	
699.35035	106	
715.41369	546	1+
715.49759	90	
715.67891	86	
726.38604	116	
743.40556	274	
744.40137	228	
749.34406	84	
803.29907	108	
815.46091	90	
821.39403	84	
END IONS

###FS:    #m/z: 473.25539 #charge 2+
###MS: 1536
###MSMS: 1537
BEGIN IONS
TITLE=Cmpd 140, +MS2(473.2554), 25.9eV, 12.6min #1537
RTINSECONDS=758.868
SCANS=1536-1537
PEPMASS=473.25539	94724
CHARGE=2+
192.89181	88	
203.10640	984	1+
205.11828	124	
211.16429	90	
213.21811	78	
215.10021	190	
215.15483	146	
217.08319	176	
217.13173	132	
219.00493	134	
219.12875	88	
226.08489	258	
226.15452	124	
227.06799	102	
227.10244	212	
228.17758	98	
231.09840	172	
232.13281	138	
232.90216	84	
239.02475	84	
240.13322	124	
240.17545	122	
241.14919	86	
244.09037	230	1+
248.38809	132	
255.06300	100	
255.17874	100	
258.10397	80	
258.16196	114	
259.09529	72	
260.18253	98	
261.14495	98	
262.09214	86	
263.13826	128	
264.15328	72	
267.14657	124	
268.17278	234	
269.18952	162	
270.12873	142	
278.12428	96	
281.17260	96	
285.20806	210	
285.31701	72	
287.07147	82	
292.10043	108	
296.12166	218	
299.63440	78	
303.16102	90	
308.91383	100	
309.15530	196	
312.15638	134	
313.17593	224	
314.13220	388	1+
316.99241	74	
321.23772	116	
322.13208	138	
324.17045	80	
328.98790	80	
330.17486	76	
331.17644	280	
331.28286	142	
334.87856	128	
339.17315	82	
340.21350	84	
340.68259	144	
343.23816	76	
344.93376	90	
350.92984	88	
351.15992	132	
352.93880	80	
354.12485	242	1+
355.21770	110	
357.16472	110	
360.19754	78	
362.00091	88	
366.22346	80	
366.86125	70	
369.17027	84	
370.16337	88	
374.11479	80	
378.14444	82	
383.17432	122	
386.25356	86	
387.25123	142	
387.90808	80	
388.21813	128	
389.20430	84	
390.18311	132	
390.87787	76	
392.92525	86	
393.92166	84	
397.21683	262	
398.86760	72	
399.16125	72	
399.23350	84	
408.17831	88	
410.90258	90	
414.24743	308	
414.34853	112	
414.86905	72	
417.19908	82	
424.27735	82	
426.39233	68	
431.88129	110	
437.88445	120	
439.20431	102	
442.21453	70	
443.20964	112	
453.17652	114	
454.98983	80	
460.09170	92	
460.22840	168	
460.29959	80	
463.84346	72	
466.23770	90	
466.27758	76	
480.25476	114	
484.29388	72	
484.35280	78	
486.22071	82	
490.20832	78	
491.27810	70	
499.34184	102	
501.22171	72	
510.30610	160	
511.27852	70	
518.25949	108	
525.28393	102	
527.31485	128	
527.37476	172	1+
528.32393	172	
540.33057	90	
544.34761	84	
558.35676	86	
560.33206	84	
567.31646	114	
570.36508	68	
573.39326	90	
583.27740	116	
586.36551	184	1+
587.53844	90	
589.32174	66	
590.27230	100	
597.52364	78	
600.30045	74	
612.30791	80	
614.37121	204	1+
618.30726	76	
630.31593	70	
633.95202	92	
658.28238	76	
685.36384	82	
699.34191	82	
700.33997	96	
715.40660	296	1+
717.36064	160	
743.40494	654	1+
776.35972	68	
806.45002	90	
END IONS

###FS:    #m/z: 473.25538 #charge 2+
###MS: 1539
###MSMS: 1540
BEGIN IONS
TITLE=Cmpd 141, +MS2(473.2554), 25.9eV, 12.7min #1540
RTINSECONDS=760.016
SCANS=1539-1540
PEPMASS=473.25538	106262
CHARGE=2+
198.61552	90	
203.11018	608	
203.15420	226	
203.19754	66	
204.10018	114	
209.09528	360	
211.15369	70	
215.13267	104	
217.08488	66	
223.10780	120	
226.12755	90	
226.17757	82	
227.10888	284	
228.12624	68	
228.20479	82	
231.10693	110	
232.12503	96	
233.04560	74	
236.11034	90	
238.15293	74	
241.10039	100	
241.13691	104	
243.10150	78	
243.15549	88	
244.10544	88	
251.17677	98	
259.09166	76	
260.00984	58	
260.13916	166	
267.09865	98	
268.19354	242	1+
276.84348	108	
280.17783	100	
283.13135	104	
283.20977	100	
285.12765	86	
285.20331	284	
285.24299	78	
286.13383	98	
292.68769	114	
296.12638	74	
303.19379	108	
306.14148	88	
310.11486	74	
313.16478	74	
314.18821	88	
324.12382	118	
328.97444	116	
330.16541	88	
331.18141	512	1+
331.24887	72	
342.17280	106	
349.20482	92	
351.17961	224	
355.12360	110	
355.17675	76	
356.10422	70	
363.19002	140	
371.15096	94	
371.22694	66	
379.20676	66	
387.18544	180	
387.24786	54	
389.13120	50	
389.18767	102	
390.19280	84	
391.17172	54	
391.83442	86	
392.88530	104	
393.20223	58	
394.95499	58	
395.86679	80	
396.23855	92	
396.28716	90	
397.21599	58	
400.86230	72	
402.17772	72	
403.20214	86	
404.96421	80	
407.19102	116	
411.16594	88	
414.24116	338	1+
414.29610	128	
425.95560	70	
427.27924	60	
430.19868	68	
430.79769	100	
438.19757	74	
440.21776	62	
442.21193	178	
443.20930	90	
444.81859	76	
445.10108	56	
448.19744	60	
455.27684	84	
455.86412	92	
458.21804	80	
460.22685	138	
462.28979	118	
466.18730	84	
468.37433	88	
473.25144	82	
473.30949	54	
481.23590	86	
484.20157	56	
492.08102	84	
493.30498	134	
499.33531	82	
499.41282	66	
525.28791	144	
525.74876	64	
526.28180	202	
527.33110	226	1+
527.38305	92	
527.42917	88	
528.54037	64	
534.32771	90	
537.26553	60	
537.37925	94	
540.22629	52	
542.28046	136	
543.28249	178	
544.34256	82	
551.26812	78	
555.28212	66	
555.32696	82	
558.34446	88	
567.26676	90	
568.43606	60	
571.28127	124	
573.28517	60	
583.38566	62	
586.36411	82	
587.37369	58	
593.37685	80	
594.33328	64	
597.35123	82	
614.35982	152	
618.31409	78	
640.31204	156	
640.36876	58	
696.35982	50	
698.40584	98	
700.36866	68	
704.33829	54	
713.39200	84	
715.36415	60	
715.42628	106	
716.39896	70	
717.35204	94	
743.41596	68	
744.40391	212	
775.36591	66	
802.37459	68	
END IONS

###FS:    #m/z: 473.25510 #charge 2+
###MS: 1541
###MSMS: 1542
BEGIN IONS
TITLE=Cmpd 142, +MS2(473.2551), 25.9eV, 12.7min #1542
RTINSECONDS=760.638
SCANS=1541-1542
PEPMASS=473.25510	105742
CHARGE=2+
198.07904	94	
203.10553	778	1+
203.18703	74	
204.19788	110	
209.08908	94	
212.13811	104	
215.12149	280	
215.19449	118	
215.28236	82	
222.10587	84	
222.14428	106	
224.13779	90	
225.12437	146	
227.06332	102	
227.10483	198	
228.11189	86	
231.09499	146	
232.13288	168	
233.12703	98	
236.17998	106	
240.17220	150	
241.07931	88	
244.09307	204	
244.14790	78	
245.08798	134	
250.17551	128	
252.19404	140	
253.13256	80	
256.12811	126	
256.16251	102	
260.15186	286	
268.18198	72	
269.17071	102	
272.10533	74	
272.92023	94	
285.22411	102	
286.13586	258	
289.15348	120	
296.12132	136	
305.16905	92	
307.17072	72	
312.23616	96	
313.23122	76	
314.13458	328	
314.30537	78	
316.16887	88	
327.16117	84	
329.13605	92	
330.17113	98	
331.18342	342	
332.23972	88	
340.13750	74	
340.19914	90	
341.16955	142	
343.16079	142	
343.23395	104	
349.70601	122	
351.17453	98	
354.12497	70	
355.13393	108	
356.11719	78	
356.17754	100	
358.94841	98	
361.17575	138	
363.20526	92	
369.17530	142	
370.22208	232	
370.92686	84	
371.14569	106	
371.29789	106	
372.20292	80	
373.13559	144	
374.11523	128	
378.87566	74	
386.26078	104	
387.24977	96	
394.25874	72	
396.24106	144	
397.23586	100	
400.96108	78	
404.88454	78	
409.18164	76	
410.88365	82	
412.87490	82	
414.24677	368	
415.17453	94	
415.25200	186	
415.30801	96	
416.34010	80	
416.86165	70	
424.20592	78	
427.19227	70	
430.28041	104	
431.88839	92	
432.28617	72	
432.88971	118	
437.85242	106	
442.22188	70	
442.26077	94	
444.86853	86	
446.86989	96	
446.91092	80	
453.86605	82	
455.98882	80	
457.24503	96	
459.29358	184	
460.23576	82	
461.22458	80	
466.19926	84	
470.25654	94	
472.87436	98	
473.30943	76	
474.75348	102	
480.26096	152	
484.20685	84	
484.27077	82	
488.22612	90	
490.20744	72	
490.31134	78	
496.37839	76	
497.28546	116	
499.36021	88	
500.33977	74	
513.22698	78	
525.27627	228	
527.32974	208	
529.23606	90	
543.28258	86	
545.28480	76	
555.35171	72	
570.37216	72	
576.31455	96	
586.36093	72	
586.40384	80	
587.25369	78	
587.36742	76	
588.34053	90	
596.34372	122	
597.33768	94	
612.31646	188	
614.36030	274	1+
623.40607	74	
630.32730	86	
632.24278	86	
660.25864	92	
661.30342	76	
685.46779	102	
686.29819	90	
707.37748	76	
715.41164	392	1+
743.40977	318	1+
750.36023	74	
758.35623	76	
784.28995	144	
END IONS

###FS:    #m/z: 473.25584 #charge 2+
###MS: 1544
###MSMS: 1545
BEGIN IONS
TITLE=Cmpd 143, +MS2(473.2558), 25.9eV, 12.7min #1545
RTINSECONDS=761.803
SCANS=1544-1545
PEPMASS=473.25584	114022
CHARGE=2+
203.10405	872	1+
203.26841	104	
204.14212	82	
208.14531	130	
209.10979	178	
211.62592	116	
215.15033	106	
224.16442	138	
226.16434	148	
227.07052	120	
227.10787	194	
227.19884	80	
230.10602	92	
231.65965	134	
232.12335	86	
234.16666	78	
235.01127	104	
239.10293	92	
240.12621	74	
240.15460	248	
245.07595	120	
251.13463	128	
252.18482	90	
255.18353	76	
256.18355	136	
258.08315	82	
258.14121	90	
259.09949	110	
260.13990	526	1+
263.13596	80	
265.17913	126	
268.12919	76	
268.17998	84	
269.14065	140	
270.19810	104	
273.08081	110	
282.14505	78	
283.17406	94	
284.11651	80	
285.20599	224	1+
288.92631	76	
296.12664	314	
297.12985	160	
298.13021	88	
298.69685	84	
302.23453	118	
303.19833	134	
309.15981	172	
310.16127	106	
311.68364	88	
313.16921	134	
314.15318	376	1+
316.15115	86	
317.12767	110	
324.15315	82	
325.89603	126	
326.13278	100	
326.23147	140	
327.15664	86	
331.17977	664	
332.91952	96	
334.65749	134	
336.10853	98	
342.18834	74	
344.14856	76	
351.94878	88	
355.13087	152	
356.11362	104	
359.03313	82	
363.22595	112	
365.17807	74	
365.92644	78	
370.16350	74	
371.88969	94	
373.17228	78	
374.11594	112	
375.01432	98	
375.16352	96	
376.88273	106	
376.94011	106	
383.17295	168	
387.18052	166	
387.24869	138	
392.89157	148	
397.21204	348	1+
402.16730	76	
407.17051	94	
409.17984	112	
413.23224	74	
414.24188	484	
414.50107	110	
415.18399	96	
416.70060	98	
417.26157	118	
418.19275	90	
420.20630	72	
421.16561	90	
421.20231	100	
426.82880	86	
427.20242	90	
432.21628	98	
440.20633	104	
446.85960	152	
453.83148	80	
454.19384	72	
455.20235	92	
455.91456	118	
460.23582	74	
464.21110	78	
467.18623	108	
472.82820	146	
473.29623	74	
481.24943	74	
482.41810	102	
483.28003	234	1+
483.28683	108	
483.40609	80	
484.39818	114	
495.22071	92	
499.33499	90	
499.42588	140	
500.35007	92	
502.21672	122	
521.22362	78	
525.26637	74	
526.38342	192	1+
526.55642	78	
527.34300	128	
535.82125	88	
539.23058	82	
552.31733	90	
555.27119	92	
564.27319	152	
569.35473	142	
570.32145	74	
572.31323	78	
574.32361	74	
579.41485	110	
580.32710	88	
586.38678	150	
586.55365	74	
587.36030	88	
596.35907	106	
597.26014	92	
597.47193	86	
614.36382	232	1+
618.30225	74	
626.34811	76	
639.38496	76	
641.21969	72	
681.39580	74	
693.41833	110	
703.30640	82	
704.35231	72	
713.45367	72	
715.43269	306	1+
717.36424	96	
743.41052	494	1+
831.38125	122	
833.41330	96	
END IONS

###FS:    #m/z: 473.25589 #charge 2+
###MS: 1546
###MSMS: 1547
BEGIN IONS
TITLE=Cmpd 144, +MS2(473.2559), 25.9eV, 12.7min #1547
RTINSECONDS=762.458
SCANS=1546-1547
PEPMASS=473.25589	112570
CHARGE=2+
198.07244	110	
203.10356	1372	1+
203.15661	102	
203.18255	122	
203.23762	106	
206.09789	94	
209.09837	216	
211.14105	86	
213.12174	162	
215.10808	222	
215.16635	108	
217.08881	226	
225.10923	114	
225.14545	94	
226.08406	96	
226.16273	118	
227.14225	114	
228.15008	98	
231.09937	164	
232.14398	150	
234.12813	178	
235.11588	96	
237.10028	106	
241.08063	92	
241.12824	96	
243.13743	92	
245.09443	128	
247.11152	100	
250.12378	210	
250.20378	130	
251.15243	98	
255.18012	268	
258.12222	90	
259.10346	84	
260.06272	98	
260.14769	214	
260.21545	132	
268.17915	196	
279.15094	88	
280.12253	198	
282.14544	100	
283.17466	118	
284.17348	86	
285.20001	270	1+
289.12607	124	
296.12718	344	
296.23938	94	
297.15339	122	
303.18573	92	
306.11796	102	
308.12518	88	
312.15498	132	
314.14777	352	1+
314.69074	88	
315.10531	86	
325.13354	102	
326.15063	152	
329.18350	104	
330.13160	84	
331.18440	308	
332.14495	92	
332.18186	312	
336.18225	118	
340.88303	120	
341.16444	184	
343.20642	108	
350.91890	92	
352.42947	86	
355.15245	106	
361.17899	106	
365.14395	86	
372.14764	110	
372.26351	92	
373.16232	86	
373.23149	84	
375.11311	94	
376.94970	118	
380.90668	88	
384.18586	196	
384.22374	88	
385.24452	140	
386.23910	98	
387.19669	130	
390.17707	86	
392.89015	158	
394.90642	126	
394.94357	90	
396.22822	96	
397.26177	116	
398.16976	92	
398.23777	96	
404.21402	98	
406.22053	100	
406.74113	138	
407.86853	92	
412.86060	138	
413.87498	102	
414.24931	780	1+
414.37202	98	
414.51659	124	
414.85918	94	
416.19173	132	
418.88324	102	
423.17973	88	
424.81282	108	
425.21836	96	
428.84154	142	
429.05084	94	
431.88736	148	
436.81379	88	
438.21899	98	
442.21106	154	
443.36847	84	
448.17377	158	
453.18200	100	
459.27389	116	
460.22334	216	
474.26847	96	
474.74444	88	
480.91390	116	
481.24524	168	
482.30122	120	
497.27860	140	
498.49230	100	
499.33519	276	
499.40150	104	
500.21755	90	
500.32781	148	
502.22205	92	
511.30975	98	
514.19751	162	
525.28219	136	
527.32007	294	
537.28328	84	
551.28640	142	
561.26657	108	
567.27837	102	
569.35265	102	
570.30085	102	
586.36813	96	
588.32578	112	
588.38455	214	
596.34542	400	1+
600.30176	264	1+
614.37243	398	
615.24581	106	
615.34887	84	
618.34102	84	
653.38619	84	
698.38100	208	
715.42556	214	
716.41798	142	
727.37406	144	
743.40904	734	1+
784.45913	86	
803.41038	92	
906.14256	86	
END IONS

###FS:    #m/z: 473.25586 #charge 2+
###MS: 1548
###MSMS: 1549
BEGIN IONS
TITLE=Cmpd 145, +MS2(473.2559), 25.9eV, 12.7min #1549
RTINSECONDS=763.121
SCANS=1548-1549
PEPMASS=473.25586	112016
CHARGE=2+
203.10760	1086	1+
203.18452	150	
203.92469	130	
209.10489	130	
214.11202	82	
217.08560	190	
219.17684	86	
221.13582	96	
227.10672	442	1+
232.12741	312	
234.12685	104	
239.17587	90	
240.13327	184	
241.08495	144	
242.09252	90	
244.09661	342	
245.08490	92	
248.16137	76	
255.21272	102	
257.13882	90	
259.08803	84	
260.08907	76	
262.11360	100	
264.20974	80	
265.12086	100	
268.14615	242	
268.17788	136	
269.13678	96	
274.12728	112	
276.13180	84	
284.12490	78	
285.14872	128	
285.20075	182	
286.13706	104	
286.20481	90	
293.68120	108	
295.14132	84	
296.13993	94	
297.15179	76	
298.13088	88	
302.24839	96	
309.16089	144	
309.20048	130	
310.91904	94	
314.14551	224	
314.85044	82	
316.14245	118	
318.18945	118	
319.17979	78	
327.16646	110	
331.18460	534	
331.58979	158	
332.16021	142	
332.91150	84	
333.14508	78	
334.15324	100	
341.15931	90	
341.29576	84	
345.18143	94	
348.86013	102	
351.20350	88	
355.12959	232	1+
355.20683	98	
355.28117	122	
356.86681	82	
356.97019	84	
362.89956	114	
363.22038	96	
364.20734	138	
367.21073	76	
371.16047	122	
373.15113	84	
375.16236	120	
376.93883	80	
377.96084	124	
381.19361	88	
383.16535	88	
386.20310	108	
386.25452	208	
387.17969	94	
392.82609	92	
393.88042	92	
396.24352	172	
397.22184	114	
399.23071	120	
401.17466	188	1+
402.87330	82	
408.90619	80	
411.71800	108	
412.87569	192	
414.24761	506	1+
414.35965	92	
415.17240	90	
415.30772	92	
417.89037	80	
420.28264	76	
425.33673	118	
430.23458	86	
431.90910	96	
432.50604	84	
432.87265	190	
438.31843	76	
442.22155	116	
444.82913	130	
445.18590	100	
446.85907	86	
450.04557	82	
454.82804	90	
455.22569	98	
458.25012	84	
459.29029	182	
460.22003	432	1+
466.26802	88	
469.90254	76	
483.26359	132	
484.21104	172	
484.95977	82	
485.23199	100	
485.31222	148	
488.22028	84	
489.21393	98	
499.35306	80	
500.33000	162	
500.38722	112	
501.26076	110	
501.30937	84	
502.30546	80	
511.27265	156	
511.37311	98	
514.26318	164	
519.24130	86	
525.26925	108	
526.23122	80	
527.32975	536	1+
527.50257	84	
536.29788	90	
553.26603	104	
563.33261	90	
567.24800	82	
569.33791	100	
570.31550	86	
573.29825	134	
586.35765	170	
586.40611	106	
587.39367	156	
600.39801	82	
614.37618	472	1+
618.32921	134	
627.37877	142	1+
634.24951	78	
667.30154	90	
668.36640	106	
703.33477	128	
712.35432	92	
713.39587	114	
714.22553	84	
715.41265	546	1+
727.37443	162	
743.40945	840	1+
743.46342	334	
763.42058	80	
END IONS

###FS:    #m/z: 473.25566 #charge 1+
###MS: 1550
###MSMS: 1551
BEGIN IONS
TITLE=Cmpd 146, +MS2(473.2557), 25.9eV, 12.7min #1551
RTINSECONDS=763.751
SCANS=1550-1551
PEPMASS=473.25566	124252
CHARGE=1+
201.51992	58	
202.96561	44	
203.10704	858	1+
208.16820	36	
209.09258	102	
209.13487	98	
213.13032	64	
215.12018	286	
217.08694	256	
218.07747	72	
223.15996	102	
225.94581	44	
226.15457	100	
226.93747	32	
227.13497	108	
228.08552	124	
228.20138	98	
231.09831	142	
232.13625	56	
237.13392	74	
241.13785	68	
244.09424	104	
245.07951	114	
248.15099	70	
250.14553	84	
255.18333	140	
258.16934	86	
259.09364	102	
260.14976	136	
263.07618	62	
264.12867	112	
267.10387	50	
267.19291	86	
268.12965	112	
268.17315	88	
269.20978	36	
274.20072	70	
276.10430	68	
285.19942	234	
286.14827	184	
288.17923	26	
290.91136	74	
292.13141	68	
293.15132	108	
294.14494	76	
296.12715	310	1+
298.52765	22	
298.70732	162	
303.17281	64	
303.24858	90	
309.16417	82	
312.35836	84	
313.17105	50	
314.14479	152	
314.22031	62	
319.13343	34	
324.18016	70	
330.88924	32	
331.17408	122	
332.14442	26	
332.91979	108	
336.86653	132	
340.85791	114	
343.15913	54	
348.22519	98	
350.56433	48	
352.75613	34	
353.31437	102	
354.19359	100	
355.15484	160	
355.22279	72	
356.10464	148	
360.98514	90	
368.28745	88	
369.15908	36	
369.22010	66	
369.47510	20	
370.15924	122	
370.88748	52	
371.20635	42	
378.85990	40	
382.89330	50	
383.84477	62	
385.22513	46	
386.93580	70	
388.19246	74	
389.18296	92	
390.13999	68	
392.83749	148	
392.88918	160	1+
392.93230	78	
393.13553	72	
395.79041	38	
395.95097	50	
396.56882	104	
396.88195	92	
397.22610	114	
397.39187	22	
406.87246	68	
410.86562	78	
414.06927	24	
414.25134	526	1+
415.17882	106	
417.41212	40	
420.26024	104	
430.89763	148	
431.26700	52	
431.82748	74	
431.88144	90	
432.90637	20	
439.17186	42	
445.87226	92	
446.82153	66	
448.92076	92	
449.67847	76	
454.85012	48	
455.26511	106	
459.25058	110	
461.32789	38	
466.19970	56	
467.18802	36	
472.25155	52	
472.51745	22	
473.11907	92	
474.25676	94	
END IONS

###FS:    #m/z: 473.25580 #charge 2+
###MS: 1552
###MSMS: 1553
BEGIN IONS
TITLE=Cmpd 147, +MS2(473.2558), 25.9eV, 12.7min #1553
RTINSECONDS=764.353
SCANS=1552-1553
PEPMASS=473.25580	126744
CHARGE=2+
159.65397	174	
203.10621	1028	1+
204.21187	80	
209.09073	114	
215.10919	214	
215.23236	140	
216.12336	98	
217.09512	156	
226.09308	96	
227.10657	52	
232.12838	196	
240.13987	252	
242.09179	104	
243.14251	46	
246.08869	54	
249.13412	70	
251.22771	108	
255.22551	46	
258.16651	102	
260.14964	52	
263.14875	86	
267.15929	146	
268.13399	136	
269.21928	160	
280.13726	98	
285.04227	86	
285.20609	74	
287.82374	74	
293.12812	92	
293.68972	100	
296.12867	106	
299.12136	76	
300.21005	114	
302.29811	124	
309.05315	48	
309.15779	92	
312.26068	56	
313.16979	124	
314.13295	114	
314.14387	86	
314.91036	86	
317.11835	74	
325.12307	92	
326.13235	66	
326.22750	108	
331.17927	230	
331.27035	84	
332.14474	106	
332.17809	100	
333.15867	78	
336.09387	76	
338.14839	68	
338.22064	72	
347.87508	62	
348.20105	134	
350.93731	72	
355.12788	100	
357.15510	58	
359.20104	110	
369.20799	130	
373.17750	100	
381.18985	66	
383.15849	64	
383.90052	78	
384.15192	100	
385.22842	152	
386.39899	92	
389.18626	60	
394.23316	56	
396.87087	110	
397.23280	56	
399.25972	74	
400.74744	76	
405.21213	84	
406.10103	94	
408.23042	60	
408.28959	68	
410.90826	46	
412.19035	68	
412.86409	72	
414.25934	152	
414.36666	46	
414.87494	66	
415.18429	116	
420.17644	94	
420.25046	52	
421.17806	112	
422.20277	62	
423.19504	82	
424.19435	120	
428.39061	100	
430.93792	46	
431.26554	108	
441.23636	80	
442.23359	88	
443.21965	86	
447.26466	84	
459.27498	110	
460.23034	118	
461.22211	86	
480.24626	72	
481.23682	100	
483.26643	144	
484.26583	94	
493.28355	46	
499.33245	100	
502.34129	82	
510.31114	68	
511.30927	74	
518.35046	98	
525.37737	72	
527.32746	130	
528.33672	114	
543.30079	56	
571.32696	68	
583.35860	218	1+
584.36142	146	1+
586.35031	74	
586.39473	56	
588.45063	88	
589.26617	136	
597.34456	164	
611.36525	82	
612.34055	68	
613.32123	78	
614.36990	70	
615.35413	50	
615.41915	46	
616.36824	78	
618.32648	86	
620.24741	50	
628.33132	76	
633.25712	94	
643.40348	48	
685.45484	64	
692.33224	74	
702.01770	50	
703.34756	108	
713.38617	54	
715.39086	54	
716.40403	78	
717.46662	102	
722.64380	66	
725.44211	68	
726.41316	78	
732.33016	64	
743.38475	172	
743.44304	92	
745.40397	46	
745.46154	84	
745.60470	50	
749.35973	86	
832.37530	94	
END IONS

###FS:    #m/z: 473.25602 #charge 2+
###MS: 1554
###MSMS: 1555
BEGIN IONS
TITLE=Cmpd 148, +MS2(473.2560), 25.9eV, 12.8min #1555
RTINSECONDS=764.987
SCANS=1554-1555
PEPMASS=473.25602	120742
CHARGE=2+
150.57637	122	
162.19199	116	
199.08278	82	
203.10841	1388	1+
205.11015	98	
208.16412	102	
209.10940	226	
209.14233	86	
210.13193	142	
213.10365	114	
215.11005	212	
215.15787	156	
217.09052	150	
217.17907	80	
221.12771	110	
226.08454	222	
226.17776	114	
228.13308	114	
232.13483	328	
235.07142	110	
240.09450	86	
240.13451	102	
242.10363	96	
243.15172	100	
245.07067	84	
249.64391	138	
250.10989	100	
255.16750	96	
258.10295	90	
258.18030	96	
259.11092	268	
262.13876	78	
264.14954	118	
267.11299	200	
268.10608	110	
268.17660	544	
268.22454	102	
280.12660	206	
282.14086	86	
285.14464	96	
285.20321	116	
294.10958	152	
294.20422	112	
296.12880	190	
297.09359	84	
297.20749	138	
303.18561	94	
308.13316	94	
309.16369	102	
310.13711	170	
311.18385	108	
313.16478	122	
313.21132	86	
314.13644	434	
314.17622	162	
321.88745	88	
321.97709	96	
327.17627	92	
329.21276	90	
331.17865	296	
332.14881	160	
332.22467	84	
332.92024	112	
337.19371	184	1+
339.36704	92	
342.17298	158	
344.20610	94	
354.12980	124	
358.09577	102	
361.17999	124	
368.14214	88	
369.20834	108	
373.16096	78	
377.11221	96	
378.86427	128	
383.15196	176	
384.22018	96	
386.24504	170	
386.89494	80	
387.18516	104	
389.19230	194	
392.89368	116	
396.23918	142	
396.90848	124	
397.17659	126	
397.24696	138	
399.18211	98	
401.16675	140	
402.23712	130	
409.25448	100	
414.24496	704	1+
414.84761	130	
419.01284	120	
420.18017	200	
426.81228	106	
426.87039	108	
427.06580	110	
432.22288	152	
435.89317	98	
435.97969	90	
438.02228	96	
442.22813	90	
443.19296	92	
443.24799	126	
443.32589	86	
449.17653	86	
452.26118	132	
453.17502	480	1+
453.26581	94	
457.21674	114	
459.27930	108	
470.20628	116	
470.27244	80	
472.21235	166	1+
472.91956	88	
474.27541	88	
474.73778	116	
483.25761	134	
483.31716	78	
491.82346	84	
497.24960	86	
499.22059	96	
499.33167	168	
501.27190	152	
502.22121	82	
511.30265	102	
514.26881	94	
525.28404	212	1+
527.32980	262	1+
534.16351	102	
544.34154	154	
544.43292	90	
560.27349	84	
560.48685	88	
585.28197	80	
585.35231	118	
586.37379	162	
589.29146	104	
595.34872	230	1+
596.44033	78	
614.36412	412	1+
614.44821	98	
628.36384	114	
632.26636	84	
683.31505	78	
699.42810	120	
713.39932	126	
715.40884	528	1+
715.53151	206	
717.36484	90	
718.52885	90	
721.31319	88	
725.40761	122	
732.38373	88	
743.40541	722	1+
743.48020	152	
744.48988	96	
771.41455	102	
786.31659	98	
802.38061	108	
906.44947	86	
END IONS

###FS:    #m/z: 473.25550 #charge 2+
###MS: 1556
###MSMS: 1557
BEGIN IONS
TITLE=Cmpd 149, +MS2(473.2555), 25.9eV, 12.8min #1557
RTINSECONDS=765.647
SCANS=1556-1557
PEPMASS=473.25550	129840
CHARGE=2+
150.75092	174	
203.10706	934	1+
203.15379	218	
204.15984	112	
209.08807	114	
209.24537	92	
210.12193	172	
211.11857	88	
214.16376	102	
215.10157	190	
215.13662	96	
221.12848	82	
223.12837	94	
226.08043	170	
227.10343	508	
232.12005	102	
234.26748	92	
238.08067	102	
240.14549	140	
241.13415	186	
241.88860	120	
243.14196	92	
250.10817	86	
257.15543	436	1+
258.12423	82	
258.25097	118	
259.09619	82	
262.09825	100	
268.17506	356	
275.16658	84	
280.15468	118	
285.14858	102	
285.20612	138	
285.23410	118	
286.15327	210	
292.18076	126	
293.68693	132	
295.14540	112	
296.13190	276	
298.15401	90	
298.67982	156	
303.18473	102	
304.16875	98	
306.15085	130	
307.21198	102	
309.17145	80	
309.18418	144	
310.15563	124	
312.15323	76	
312.69707	106	
313.16801	224	
314.13507	220	
314.19363	110	
318.16683	134	
330.19558	88	
331.17935	510	
332.15923	160	
332.19951	150	
338.11008	102	
338.18491	78	
339.82148	124	
340.16147	86	
341.15984	146	
341.22628	84	
344.15292	88	
349.00235	88	
351.17097	76	
353.31780	90	
355.12170	98	
356.12098	84	
356.19238	168	
356.72890	106	
356.98028	78	
369.17829	148	
370.88836	86	
373.13491	76	
374.11637	120	
376.94623	156	
378.86771	100	
382.91293	100	
383.15646	168	
384.21894	108	
386.19406	84	
386.25584	272	
387.17989	160	
387.21160	148	
388.27580	88	
389.18757	302	1+
394.94260	126	
396.23106	126	
397.23261	162	
397.81451	126	
399.21853	92	
401.16729	100	
403.16589	140	
406.74219	90	
408.18799	94	
414.24829	486	1+
414.85200	94	
415.90155	76	
416.20042	168	
420.18527	96	
420.91407	86	
421.17752	100	
424.23774	126	
427.05131	86	
428.90960	108	
430.06199	80	
431.27239	82	
440.23322	90	
442.20451	94	
446.88190	92	
451.20086	104	
455.30259	114	
456.21867	86	
456.35890	76	
458.34542	86	
459.27272	116	
460.21951	186	
466.22811	80	
471.27043	80	
481.25919	88	
499.33571	348	
504.57308	94	
510.31522	108	
525.28631	132	
526.34459	92	
527.32592	128	
529.22830	78	
542.30983	80	
543.23465	190	1+
563.48327	136	
565.26672	84	
569.33900	80	
570.31641	128	
571.29309	228	1+
583.77086	134	
588.31722	80	
589.26622	98	
594.24250	102	
596.36998	182	1+
597.46491	130	
599.34152	92	
622.32562	84	
668.27207	96	
680.36017	88	
697.47475	100	
699.46595	94	
700.34181	86	
704.30118	98	
713.56048	100	
715.42010	518	1+
715.56179	112	
726.38283	104	
743.40397	412	1+
744.00044	86	
744.40346	262	1+
745.51834	90	
757.18665	78	
797.37648	76	
END IONS

###FS:    #m/z: 473.25582 #charge 2+
###MS: 1558
###MSMS: 1559
BEGIN IONS
TITLE=Cmpd 150, +MS2(473.2558), 25.9eV, 12.8min #1559
RTINSECONDS=766.284
SCANS=1558-1559
PEPMASS=473.25582	128840
CHARGE=2+
203.10496	984	1+
203.14292	106	
207.13942	138	
208.14217	106	
209.09469	298	1+
209.17279	94	
210.13399	80	
211.11992	104	
215.13914	200	
216.12757	78	
217.10985	156	
224.13665	90	
226.09974	102	
227.10370	76	
228.08111	106	
228.17244	78	
230.17231	96	
232.14257	174	
235.08787	102	
235.12824	98	
237.10429	90	
240.10267	102	
240.13447	102	
240.16677	88	
241.12069	76	
244.08600	118	
244.15239	86	
250.17565	82	
251.11434	72	
251.15630	84	
258.09556	84	
258.15001	106	
260.16261	144	
267.18558	92	
268.17718	290	
269.13700	154	
271.68870	104	
272.17407	94	
279.09400	98	
279.13156	72	
280.13355	76	
282.16723	94	
285.20480	500	1+
291.93717	72	
293.69908	130	
296.12109	222	
296.14968	174	
297.13037	96	
301.18120	104	
302.23371	92	
303.24051	74	
307.15371	98	
308.21788	134	
310.13418	110	
312.15354	88	
313.18129	108	
314.13772	552	1+
330.17881	526	1+
337.14626	98	
338.15989	156	
340.18387	94	
343.22961	110	
348.20324	92	
349.20319	94	
351.12541	82	
352.20316	86	
355.12366	76	
355.20958	212	
356.13087	112	
368.90584	76	
369.16950	100	
369.22078	128	
371.17649	120	
372.87336	104	
373.15382	96	
383.15051	210	
386.25432	188	
387.26116	74	
387.87682	98	
389.18796	76	
390.85194	72	
392.94141	102	
396.23115	110	
397.23487	78	
400.17430	172	1+
406.73163	130	
408.17778	92	
410.96302	118	
412.87364	84	
413.26136	78	
414.24686	654	
414.84989	162	
425.24359	124	
427.86931	92	
428.20149	126	
428.82591	86	
429.14206	100	
432.81522	142	
437.86786	84	
442.21933	80	
443.28534	72	
446.03978	102	
447.30328	86	
448.89439	108	
454.86250	74	
455.15980	100	
455.19747	82	
456.78486	102	
458.26016	74	
460.22067	342	
465.24051	88	
465.29402	78	
471.23019	74	
473.18849	72	
473.29153	80	
481.36219	74	
483.25991	140	
499.42843	94	
499.45765	102	
500.33995	142	
500.38899	86	
501.27662	102	
502.28028	74	
509.36281	78	
510.30077	100	
518.22648	150	
519.26800	82	
525.28600	140	
526.28017	98	
527.32807	488	1+
529.24163	82	
539.31699	78	
540.56127	132	
543.28926	86	
546.33457	80	
552.29965	76	
559.29588	94	
571.30094	126	
586.37247	302	1+
592.25941	94	
594.35792	80	
596.35961	330	1+
597.36079	232	1+
611.40378	114	
614.36517	326	1+
618.36325	112	
632.26895	82	
658.38191	76	
683.34453	74	
696.27735	94	
709.34456	108	
715.35458	92	
715.40868	488	1+
715.74412	102	
717.46544	100	
726.37556	124	
743.41210	698	1+
743.49387	126	
744.48935	84	
749.50177	100	
771.31302	72	
821.37385	82	
848.39054	110	
END IONS

###FS:    #m/z: 473.25599 #charge 2+
###MS: 1560
###MSMS: 1561
BEGIN IONS
TITLE=Cmpd 151, +MS2(473.2560), 25.9eV, 12.8min #1561
RTINSECONDS=766.919
SCANS=1560-1561
PEPMASS=473.25599	131566
CHARGE=2+
199.07107	104	
202.10623	618	1+
209.09633	260	
212.13947	98	
215.10193	262	
217.08066	230	
217.16727	114	
221.10479	154	
222.09312	110	
226.09068	112	
226.15370	90	
227.10458	164	
227.17018	82	
228.06206	88	
228.10666	140	
228.13748	100	
232.12865	462	1+
234.15033	112	
240.14168	170	
243.15161	204	
244.09647	70	
245.07994	84	
249.14142	92	
252.14388	84	
256.19054	100	
257.15130	110	
259.09579	90	
259.13020	92	
260.13749	164	
264.13682	88	
266.12572	138	
268.13957	158	
268.17516	100	
269.21091	88	
272.13045	150	
274.15243	118	
280.13739	114	
285.20379	182	
286.13843	72	
287.20985	150	
291.93909	80	
293.68572	148	
295.94485	86	
296.12255	354	1+
297.15636	92	
298.14548	76	
298.67620	130	
303.17579	96	
304.89701	84	
306.18661	102	
309.15009	88	
313.18070	148	
314.14022	388	
318.87417	82	
324.16386	154	
327.12481	110	
331.19043	110	
332.14556	78	
337.17902	106	
343.17907	144	
352.23253	72	
353.16315	86	
354.15143	78	
357.12017	118	
358.71011	114	
362.18962	104	
363.69144	138	
369.30513	94	
370.15429	76	
370.22069	90	
373.12472	94	
373.16713	182	
374.13024	110	
376.91175	160	
382.17272	106	
382.90227	108	
384.01889	72	
386.25039	200	
386.89655	72	
387.18948	148	
389.18865	140	
392.82262	74	
392.88552	132	
395.20331	82	
396.24033	78	
397.22237	126	
398.21524	96	
401.19805	122	
405.69345	104	
410.89283	72	
411.16940	104	
411.53255	186	
412.24618	72	
413.91117	90	
414.24740	292	
414.30686	84	
414.78307	118	
414.88311	78	
415.00291	92	
415.31318	90	
420.21815	78	
420.74027	82	
423.46411	188	
424.23775	74	
426.20934	86	
426.24547	74	
427.10568	74	
437.17057	98	
438.20114	138	
439.19409	114	
441.81128	74	
443.32435	74	
444.26598	82	
452.83519	80	
453.24394	98	
459.28538	98	
460.22884	72	
468.27769	110	
470.22755	88	
470.34765	74	
473.28928	94	
483.28596	172	
484.30621	72	
489.28853	108	
500.35910	92	
500.41593	84	
501.28001	82	
501.39265	76	
507.31279	80	
509.31314	196	1+
525.28018	148	
527.32622	646	1+
537.34289	74	
544.29951	78	
544.36789	76	
551.36004	82	
569.33295	146	
586.35515	198	1+
588.36106	104	
596.33924	224	
598.42941	84	
614.36534	388	1+
619.34732	76	
632.75001	90	
639.35900	124	
668.37855	80	
685.43180	72	
686.28709	78	
698.37814	74	
700.41912	78	
709.37026	76	
715.40598	444	1+
717.37559	148	1+
725.71213	106	
726.39022	114	
727.38311	82	
737.43773	130	1+
743.40029	794	
743.51702	106	
820.38641	116	
END IONS

###FS:    #m/z: 473.25557 #charge 2+
###MS: 1562
###MSMS: 1563
BEGIN IONS
TITLE=Cmpd 152, +MS2(473.2556), 25.9eV, 12.8min #1563
RTINSECONDS=767.545
SCANS=1562-1563
PEPMASS=473.25557	136038
CHARGE=2+
203.10816	722	
203.14996	258	
204.10379	446	
209.09289	230	
209.12334	92	
213.08890	110	
213.13070	116	
214.11252	100	
215.13210	212	
215.22426	70	
217.10139	78	
221.10136	106	
222.14794	90	
223.13579	68	
224.17330	106	
226.07669	94	
226.15092	96	
227.10773	376	1+
228.08098	92	
232.19689	122	
233.13493	78	
240.13811	96	
241.09951	96	
243.12617	168	
244.12290	90	
244.15495	92	
248.91736	86	
250.17588	100	
255.17480	154	
258.16512	78	
259.10923	72	
260.14590	186	
261.15058	82	
262.10130	96	
264.14566	74	
268.13194	148	
268.18089	452	1+
268.25820	90	
269.12408	100	
269.22043	88	
285.15409	112	
285.21652	100	
285.26986	72	
289.16677	88	
290.90307	70	
293.23095	118	
297.11867	78	
300.19658	76	
301.15343	92	
305.99970	92	
306.19689	84	
309.15237	142	
310.21177	104	
311.17281	176	
312.15476	78	
313.17625	166	
314.13607	162	
316.68966	112	
321.17620	116	
323.16184	82	
326.23531	74	
326.34558	104	
328.92611	92	
329.18420	90	
330.17125	282	1+
339.17277	102	
340.13579	96	
340.70284	130	
341.66333	96	
344.98147	140	
353.22004	88	
354.23144	74	
354.91091	74	
355.12665	98	
355.18774	120	
357.19042	72	
358.70470	146	
369.22518	90	
370.98221	98	
374.97909	98	
379.24058	130	
382.29217	72	
386.25135	78	
387.27722	142	
389.19168	176	
389.24337	84	
392.89205	114	
396.23573	232	1+
397.19057	84	
400.89488	82	
402.97464	70	
405.20172	86	
406.83043	70	
410.93554	78	
414.24932	296	
415.24223	156	
420.27663	82	
428.85373	130	
430.20884	94	
431.32513	84	
432.26996	90	
432.88652	114	
440.19596	84	
442.20881	204	
443.72393	116	
445.19141	92	
446.21024	86	
453.92531	76	
454.23776	90	
455.19818	102	
455.26010	104	
456.25957	230	
456.82881	100	
458.24485	138	
459.34628	76	
460.23495	362	1+
460.28097	80	
464.75005	78	
483.31288	102	
484.27895	82	
499.33662	134	
500.34208	122	
501.23306	82	
510.30547	150	
512.19985	70	
519.22933	88	
527.34200	150	
544.30027	70	
545.06011	68	
545.34636	92	
569.34802	186	1+
587.26618	84	
596.36027	226	
597.33312	78	
598.38572	72	
601.26751	72	
607.26827	74	
614.36176	208	
615.37002	168	
631.33792	84	
639.34545	90	
669.40592	118	
669.45418	74	
672.35813	76	
673.41414	90	
680.37960	92	
685.42060	90	
693.51341	76	
700.32771	76	
715.41092	838	1+
715.57349	102	
716.61463	86	
717.46580	80	
732.31941	102	
734.38914	70	
743.40070	572	
815.34184	80	
END IONS

###FS:    #m/z: 473.25611 #charge 2+
###MS: 1564
###MSMS: 1565
BEGIN IONS
TITLE=Cmpd 153, +MS2(473.2561), 25.9eV, 12.8min #1565
RTINSECONDS=768.179
SCANS=1564-1565
PEPMASS=473.25611	136582
CHARGE=2+
166.60570	120	
197.16415	92	
203.10818	882	
203.15136	242	
203.21908	118	
204.11222	420	
204.14044	138	
207.03994	104	
209.09334	328	
209.13892	108	
211.19561	124	
212.13790	130	
213.06848	122	
215.10119	218	
215.14157	488	
217.08319	146	
218.15891	82	
223.27635	90	
226.15852	122	
227.06624	108	
227.10380	464	
232.16121	102	
234.64420	124	
235.15931	116	
240.12786	298	1+
240.16111	180	
243.09514	100	
244.10593	90	
245.07540	88	
254.13686	112	
254.89953	106	
255.18348	92	
256.17495	80	
258.14583	90	
267.10819	100	
268.13133	288	1+
268.17466	98	
269.18587	178	
270.21175	82	
272.11858	90	
283.09923	184	
284.14833	98	
285.20070	490	1+
292.94816	110	
294.12634	84	
295.14207	78	
295.21732	80	
296.12481	234	
298.14736	96	
306.13659	98	
311.21715	92	
312.15888	86	
314.13543	280	
314.21244	96	
316.26301	90	
318.17057	88	
324.15789	176	
325.15116	112	
327.20535	110	
331.18614	342	
332.15176	166	
332.92887	84	
340.18420	118	
341.18271	84	
348.20328	102	
350.68346	106	
350.90501	80	
352.08987	100	
353.11621	92	
356.72898	104	
359.13739	82	
361.18857	124	
362.16045	86	
369.16425	102	
369.24642	92	
370.91302	96	
371.17521	82	
372.22469	116	
373.12937	300	1+
380.23576	86	
386.23582	132	
389.18803	234	
389.25016	82	
392.87326	98	
392.98295	82	
394.96449	110	
396.24524	164	
397.22300	138	
398.23564	106	
411.22949	84	
414.24068	228	
415.25365	170	
416.22700	90	
421.17779	102	
421.27318	80	
429.90964	96	
431.26192	216	1+
432.89580	100	
441.26510	92	
446.86584	82	
455.24108	82	
455.37058	112	
456.24953	116	
457.19969	110	
459.26327	80	
462.19402	142	
469.30037	98	
470.25722	126	
472.18272	80	
473.24070	226	
480.27632	80	
481.23016	84	
484.19346	112	
484.25480	108	
486.28478	100	
497.21577	102	
497.26959	280	1+
499.34120	110	
502.20437	150	
505.25716	116	
509.30154	298	1+
513.34071	100	
514.26853	92	
515.25379	88	
519.26114	82	
520.31469	86	
525.26885	116	
526.34572	84	
527.32859	126	
528.33863	104	
555.40792	88	
556.35540	96	
560.30106	94	
561.25156	90	
568.32693	146	
575.24444	80	
581.35616	84	
583.35201	78	
586.37154	308	1+
588.40030	78	
589.26971	222	1+
589.44443	112	
596.35468	180	
597.35735	118	
600.31274	128	
612.32604	166	1+
612.40585	96	
617.74519	84	
618.35871	84	
623.36537	80	
625.32977	184	1+
641.31894	94	
684.39573	88	
695.38623	134	
698.37995	230	1+
715.42304	562	1+
715.49671	86	
716.51064	86	
725.34614	124	
726.38952	262	
737.36130	82	
743.40836	556	1+
745.41288	148	
814.38057	92	
END IONS

###FS:    #m/z: 473.25552 #charge 2+
###MS: 1566
###MSMS: 1567
BEGIN IONS
TITLE=Cmpd 154, +MS2(473.2555), 25.9eV, 12.8min #1567
RTINSECONDS=768.831
SCANS=1566-1567
PEPMASS=473.25552	135982
CHARGE=2+
203.10473	1304	1+
203.19347	84	
208.14143	108	
209.09268	368	
209.13635	86	
210.11041	112	
215.10681	306	
217.08390	204	
219.14521	74	
223.10074	96	
227.10622	128	
227.20948	112	
231.09488	76	
232.14128	156	
233.15051	104	
233.19801	76	
238.12116	80	
239.15878	84	
240.12691	128	
240.16740	92	
241.08821	134	
241.15347	116	
242.66500	128	
249.14911	96	
250.16721	90	
251.15697	144	
256.16851	138	
259.09602	76	
260.09419	108	
260.14356	248	
264.17171	216	
266.15920	78	
267.09548	86	
268.11969	172	
268.17820	198	
269.18735	210	
270.15555	88	
271.91769	84	
275.18077	106	
276.88589	126	
277.18732	120	
280.12998	76	
283.17922	168	
284.21893	108	
285.21903	168	
286.14692	82	
287.20631	94	
292.13124	102	
294.10532	126	
296.12662	220	
296.16519	126	
297.16132	148	
303.21194	92	
304.26444	74	
308.91378	98	
309.16055	240	
310.10175	168	
311.17433	112	
312.16977	158	
313.16995	154	
314.14003	318	
323.16960	130	
323.23219	100	
325.19738	84	
326.12379	146	
331.18648	592	1+
332.14217	108	
334.17293	104	
339.23606	76	
341.17187	232	1+
345.15237	80	
348.20356	148	
350.91784	74	
352.15584	76	
354.15538	102	
354.19172	94	
359.09855	84	
363.19566	86	
365.14403	192	
368.17894	224	1+
368.25241	100	
369.22245	92	
373.23820	76	
375.12275	110	
377.21078	84	
379.19096	86	
380.21616	84	
383.17237	106	
386.25591	234	1+
386.39115	78	
387.18728	216	1+
388.31145	90	
391.15868	92	
392.89370	112	
396.23362	146	
396.30579	98	
397.22323	104	
397.90339	108	
399.22388	80	
403.23767	86	
411.20680	104	
412.21465	108	
413.02420	126	
414.24494	734	1+
414.33076	170	
415.20605	98	
421.20913	86	
426.22547	106	
430.01325	112	
430.25092	156	
432.28140	140	
433.24792	94	
433.88858	94	
438.25426	96	
439.18058	278	1+
440.27697	118	
442.23441	140	
445.18942	106	
445.22941	116	
450.27451	80	
453.17748	84	
457.27576	78	
458.24074	94	
459.27163	104	
460.22813	254	
472.08632	114	
478.26848	86	
482.31665	196	
483.19258	80	
483.26311	290	
485.20836	86	
499.35301	156	
501.27317	208	1+
509.30506	208	1+
518.22316	122	
527.33790	532	1+
538.28715	76	
542.32170	94	
546.36510	104	
553.34275	122	
554.31373	76	
586.37614	126	
589.25199	100	
596.36188	80	
597.35703	122	
600.29721	82	
606.34477	76	
614.36429	358	1+
618.30912	278	1+
624.37772	122	
625.34812	100	
630.33128	102	
641.33925	180	
666.33268	120	
673.37879	86	
697.41304	88	
698.39284	196	1+
712.42306	80	
715.40585	408	1+
715.72288	82	
717.37350	84	
726.40988	274	1+
743.40967	844	1+
743.69316	82	
744.51463	120	
828.74012	124	1+
830.42268	74	
832.38325	78	
END IONS

###FS:    #m/z: 473.25579 #charge 2+
###MS: 1568
###MSMS: 1569
BEGIN IONS
TITLE=Cmpd 155, +MS2(473.2558), 25.9eV, 12.8min #1569
RTINSECONDS=769.479
SCANS=1568-1569
PEPMASS=473.25579	142708
CHARGE=2+
203.10632	1086	1+
203.14877	232	
209.09702	466	
209.13160	100	
215.10683	252	1+
216.13943	128	
221.15122	86	
224.16800	78	
227.10256	480	1+
227.49533	110	
232.15042	434	
233.13420	122	
237.14821	102	
238.17435	82	
240.13935	116	
245.07575	94	
245.10521	74	
250.11321	134	
251.17281	114	
255.11197	146	
256.28333	100	
257.19210	76	
259.11831	116	
260.13916	182	
260.18308	108	
266.11626	78	
266.19841	124	
268.13381	82	
268.17726	458	
269.21087	82	
279.10703	110	
280.11599	90	
285.20894	170	
286.14303	242	1+
287.09991	78	
293.69893	144	
296.12673	210	
297.12145	118	
301.16309	106	
310.15569	100	
310.22076	86	
312.15181	148	
314.13784	524	1+
315.18800	148	
316.16472	106	
317.09508	128	
326.14647	128	
326.90168	106	
328.17978	94	
329.17453	108	
330.14022	140	
331.18316	286	1+
331.26850	74	
333.17365	92	
336.88873	84	
337.13998	98	
338.22164	90	
338.69502	120	
341.18020	88	
343.22910	90	
344.14004	98	
345.14861	104	
351.21529	100	
352.21415	92	
353.21551	124	
357.18966	74	
360.86150	96	
368.23904	144	
369.17358	82	
369.25162	90	
369.32760	74	
372.18404	90	
374.17193	78	
379.21285	90	
379.27394	90	
380.90773	76	
382.86260	88	
383.24338	74	
383.28205	82	
384.18306	82	
384.86300	86	
385.22728	180	
387.20509	160	
389.17734	150	
392.81655	92	
392.88973	100	
396.23805	236	
396.87770	124	
397.24420	128	
398.22105	96	
402.16268	80	
404.89477	76	
407.22263	94	
411.14916	74	
412.87562	78	
414.24788	228	
415.23361	92	
416.68942	128	
419.16491	96	
421.27410	88	
425.23816	130	
428.86968	106	
430.88809	88	
431.27526	180	
436.25345	94	
442.24759	112	
445.29592	114	
446.85756	94	
452.90766	96	
454.18904	132	
457.26250	92	
459.27044	126	
460.23107	80	
461.18496	98	
467.23336	78	
470.19987	96	
473.21872	114	
480.32008	92	
481.27598	74	
484.19398	168	
490.22352	84	
498.32204	106	
499.32779	196	
510.37754	108	
516.30212	84	
523.33615	80	
525.30315	100	
527.32985	538	1+
527.40217	204	
544.31039	86	
555.05370	108	
568.36061	106	
569.25562	98	
579.67359	156	
580.36352	74	
586.31130	138	
586.36988	78	
587.37549	106	
590.26082	104	
594.29383	102	
596.36192	220	1+
598.34630	74	
612.31749	166	
614.37437	274	1+
616.24529	80	
619.30553	76	
638.36540	82	
639.38703	74	
697.39939	82	
698.39419	86	
699.42764	144	
700.36218	76	
703.33503	74	
715.40741	304	
716.40713	236	
716.47741	94	
725.43910	84	
743.40330	952	1+
767.38735	80	
821.37961	94	
END IONS

###FS:    #m/z: 473.25550 #charge 2+
###MS: 1570
###MSMS: 1571
BEGIN IONS
TITLE=Cmpd 156, +MS2(473.2555), 25.9eV, 12.8min #1571
RTINSECONDS=770.114
SCANS=1570-1571
PEPMASS=473.25550	144790
CHARGE=2+
203.10723	964	1+
205.11049	132	
209.10222	178	
213.12243	80	
215.14234	192	
217.09695	110	
221.11226	86	
222.12455	128	
226.10829	120	
226.15892	218	
227.11533	86	
228.65687	94	
229.15376	96	
232.12921	204	
240.13485	92	
241.11752	92	
244.11073	78	
246.09575	90	
252.14431	102	
255.17892	78	
255.22482	78	
257.11667	88	
257.14575	110	
258.14857	206	
260.14255	202	
261.15050	102	
265.14477	74	
267.19689	102	
268.16842	246	
269.18914	106	
278.20842	74	
284.98480	98	
285.31323	80	
296.12119	392	1+
298.69643	180	
300.19842	114	
302.19359	94	
306.19578	94	
308.12084	84	
313.20327	86	
314.13482	184	
314.96550	90	
318.14723	120	
322.76327	74	
323.17399	82	
329.14992	98	
330.16375	78	
330.93375	74	
331.17939	486	1+
332.91076	100	
334.15241	76	
338.10032	88	
341.20824	86	
343.16553	96	
347.09301	98	
347.17117	102	
351.17033	84	
351.94201	118	
353.12235	100	
353.24465	74	
355.13414	84	
356.18188	96	
356.96060	84	
361.20504	134	
365.18477	110	
366.85640	82	
366.99265	92	
367.16879	106	
369.17719	160	
370.17280	210	1+
374.12094	102	
379.09411	82	
380.19087	146	
383.16596	154	
384.16211	74	
384.89449	74	
385.22351	76	
386.25945	114	
387.25201	90	
389.22976	90	
390.19802	94	
396.23722	236	
405.23318	78	
407.68336	96	
409.19127	116	
410.90196	128	
412.87610	114	
414.17861	80	
414.25488	174	
415.24720	132	
415.32886	94	
417.16547	88	
420.18208	88	
420.77731	74	
427.17433	116	
428.86009	124	
430.18279	88	
430.25656	78	
432.23071	90	
441.28664	84	
442.20460	110	
446.23917	98	
455.31639	190	
457.21680	92	
460.23104	116	
462.83760	148	
467.18788	78	
477.34889	96	
479.29669	94	
480.27437	82	
484.20795	86	
497.29181	80	
499.34416	200	
500.22101	150	
501.28139	90	
504.00771	80	
506.29254	74	
511.30738	90	
512.21660	148	
514.25168	104	
523.34224	114	
525.27040	164	
527.35031	126	
527.42956	74	
543.30366	144	
549.65289	138	1+
555.16755	94	
557.28346	76	
568.34577	104	
568.38899	92	
570.29043	82	
582.31430	88	
586.41628	118	
587.40693	92	
588.37777	84	
593.25562	90	
597.26783	98	
598.27430	78	
602.28681	78	
611.37214	92	
614.35669	282	1+
630.27558	100	
635.48937	108	
638.37064	74	
640.31278	106	
647.32559	98	
656.38415	88	
683.37991	206	1+
698.38236	224	1+
698.42977	96	
715.41198	412	1+
725.39064	142	1+
734.41725	80	
743.33152	102	
743.40632	640	1+
743.59089	106	
775.38107	82	
789.81529	152	
790.38357	86	
831.41361	104	
832.35906	76	
END IONS

###FS:    #m/z: 473.25696 #charge 2+
###MS: 1572
###MSMS: 1573
BEGIN IONS
TITLE=Cmpd 157, +MS2(473.2570), 25.9eV, 12.8min #1573
RTINSECONDS=770.746
SCANS=1572-1573
PEPMASS=473.25696	142100
CHARGE=2+
198.62729	138	
200.73428	92	
203.10547	1136	1+
203.15310	134	
203.21152	88	
206.13110	88	
208.14531	90	
209.12552	104	
213.14216	140	
215.14710	122	
217.09983	170	
222.12883	88	
224.11805	80	
225.98838	110	
226.11984	114	
227.10995	122	
227.22538	130	
228.11503	94	
229.09822	130	
232.13715	176	
239.18710	96	
240.13208	148	
241.28397	110	
244.08963	130	
245.09987	84	
246.08326	88	
248.15510	96	
251.08035	78	
255.07839	144	
255.18005	84	
258.15398	108	
260.14371	112	
264.14572	106	
267.17394	84	
267.22910	82	
268.13262	164	
268.18482	416	1+
277.14883	128	
284.14426	114	
284.68331	260	
285.20735	198	
286.16164	110	
296.28932	78	
297.12762	112	
303.21671	96	
309.16074	168	
311.17096	82	
312.13908	92	
313.17035	90	
314.12845	80	
316.85703	92	
324.16281	138	
326.13641	84	
328.17844	80	
331.20910	260	
332.18281	116	
333.18016	82	
341.17962	94	
347.70434	126	
349.22813	110	
351.15645	78	
351.25791	78	
353.65439	88	
354.27272	96	
355.13270	82	
363.17614	98	
364.34262	88	
365.15387	100	
368.88653	82	
369.19867	150	
369.25067	132	
370.21764	176	
371.18383	208	
371.23612	106	
372.15716	76	
373.13183	78	
374.10970	152	
376.20536	82	
380.28583	132	
383.16487	76	
386.24572	198	
387.20060	102	
392.84717	76	
393.22739	80	
395.85711	192	
396.23488	118	
396.85190	82	
397.20931	130	
398.22876	258	1+
407.19071	90	
409.18718	76	
411.72459	104	
412.86942	122	
414.24634	392	
414.88198	86	
421.23630	90	
424.24976	178	
426.18744	110	
430.88532	82	
431.27634	130	
438.19538	90	
440.23962	82	
442.22447	184	
450.23139	80	
451.31276	102	
454.81622	84	
459.28766	104	
473.26884	84	
480.26845	92	
481.29550	116	
483.26389	78	
483.31769	80	
484.21365	216	
484.26542	92	
493.30880	84	
495.53515	96	
499.35049	388	1+
501.31709	78	
502.02226	88	
511.28211	84	
518.23299	86	
527.33148	574	1+
527.41148	86	
527.55143	76	
528.81296	76	
533.37563	110	
543.28137	78	
560.30877	98	
567.27147	84	
572.35487	86	1+
584.38701	118	
586.36258	194	
587.32324	102	
594.31126	98	
596.35435	264	
600.31312	78	
601.28590	84	
612.32361	90	
612.46990	82	
614.35696	420	1+
614.50068	90	
618.37644	100	
624.30335	84	
637.28380	84	
641.25367	106	
659.96770	76	
680.30016	78	
698.35830	82	
700.42627	84	
709.36395	86	
715.40950	410	1+
715.43705	136	
715.54043	82	
716.42166	272	1+
716.47435	136	
726.41592	104	
743.41163	678	1+
743.54801	128	
744.41354	424	1+
749.34614	82
[truncated: 19,399,794 more chars]
