# Supplementary material for: Substrate Specificity and Peptide Motif Preferences of β-Lytic and L5 Proteases from Lysobacter spp. Revealed by LC–MS/MS Analysis
Source: Int J Mol Sci. 2025 Sep 4;26(17):8603. doi: 10.3390/ijms26178603 (PMC12429127; doi:10.3390/ijms26178603)
Supplement: Supplementary file 1 [file ijms-26-08603-s001.zip › B6+Beta_Slot1-11_1_1881_5.1.201.mgf]

###	D:\Data\results\2024\09\24\B6+Beta_Slot1-11_1_1881.d\ProteinAnalysisResults.mgf
###	D:\Data\results\2024\09\24\B6+Beta_Slot1-11_1_1881.d\analysis.baf
###	B6+Beta_Slot1-11_1_1881.d
###	Instrument: micrOTOF-QII
###	Manufacturer: Bruker
###    B6+Beta
###    PeakWidth 5.00, MiniumIntensity 10, S/N 1Apply threshold 0, Threshold 10
###    Retain Residuals no, Create neutrally no,
###    FullScan Parameters: AdductIon (+)+H (-)-H, LowMass 0, HighMass 8000, MaxCharge charge decon 4, MinPeaks 3
###    Perf. isotope decon yes, Max Charge Istopic decon 6, MW agreement 5.00, Abund. cutoff 2.00, Envelope cutoff 75.00
###    MaxRes   Parameters: AdductIon (+)+H (-)-H, LowMass 0, HighMass 8000 
###    Perf. isotope decon yes, Max Charge Istopic decon 6, Abund. cutoff 2.00
###    MSn      Parameters: AdductIon (+)+H (-)-H, LowMass 0, HighMass 8000 
###    Perf. isotope decon yes, Max Charge Istopic decon 4, Abund. cutoff 0.05
###    Global Charge Limit: no 3, Prefer FullScan Result: yes, Export what: 2 (0=non deconv/1=deconv only/2=mixed), NoMSMSSignals: 150, Intensity threshold: 10, NoMSSignals (deconv): 2, NoMSSignals (non-deconv): 2, NormalizeData: no, SingleCharged: yes
###
COM=B6+Beta_Slot1-11_1_1881.d
USERNAME=Demo User

###FS:    #m/z: 492.85198 #charge 2+
###MS: 1
###MSMS: 2
BEGIN IONS
TITLE=Cmpd 1, +MS2(492.8520), 24.9eV, 0.0min #2
RTINSECONDS=0.6455
SCANS=1-2
PEPMASS=492.85198	7512
CHARGE=2+
221.08746	58	
250.94539	92	
275.11699	126	
288.95559	52	
293.01806	108	
298.92724	78	
301.03286	72	
304.86825	88	
308.93021	66	
332.85898	88	
334.89651	60	
338.88736	108	
349.80599	78	
352.90751	162	
352.98242	38	
353.14067	62	
354.12806	32	
354.60640	56	
354.91880	38	
360.85111	62	
361.85314	52	
363.30327	94	
368.85099	80	
368.91241	98	
369.88580	88	
370.92151	106	
372.86967	54	
375.92071	64	
377.95292	56	
378.89890	116	
379.88697	34	
380.92465	64	
383.87261	72	
384.03229	72	
386.89436	78	
387.92215	72	
388.91130	72	
391.28651	46	
391.86291	56	
392.85042	106	
394.87836	232	
396.92676	158	
397.87368	88	
397.91875	166	
400.88165	98	
401.85528	80	
404.21668	72	
408.12821	32	
408.87093	80	
410.83033	142	
410.88106	104	
411.82986	110	
412.51167	72	
412.82581	82	
412.88100	650	1+
412.98445	42	
413.38464	32	
414.84525	112	
415.94282	32	
416.88935	74	
418.89340	122	
419.88245	78	
420.81465	32	
424.84829	48	
428.46144	34	
428.84840	518	
428.92550	54	
429.85196	238	
430.21888	102	
430.85060	236	
430.89840	1252	1+
431.05856	34	
432.88312	334	
432.96786	84	
433.66838	38	
434.90321	118	
436.80125	76	
438.85823	68	
439.88546	86	
440.90629	72	
443.80352	98	
446.86154	992	1+
447.01983	40	
447.32385	52	
448.81317	90	
448.89518	454	1+
449.96123	50	
450.84479	68	
450.90873	88	
452.87357	154	
453.90713	76	
455.81992	348	1+
455.91356	56	
456.87475	230	
459.63391	44	
462.87580	64	
464.86729	78	
466.83923	32	
466.95832	46	
467.90940	146	
469.84676	100	
470.79584	34	
470.85413	78	
472.92551	92	
474.77020	32	
474.81889	72	
474.88394	512	1+
475.18936	72	
475.85439	90	
476.82207	104	
476.89722	68	
484.87246	76	
491.83322	118	
492.78570	124	
492.85124	224	
493.17141	62	
493.43332	66	
493.83969	176	
494.83034	404	
496.95511	76	
509.83619	80	
510.32115	40	
510.85746	410	1+
510.92212	78	
510.96998	74	
512.01319	38	
512.13313	74	
513.86469	74	
528.87261	60	
END IONS

###FS:    #m/z: 334.19611 #charge 3+
###MS: 1447
###MSMS: 1448
BEGIN IONS
TITLE=Cmpd 2, +MS2(334.1961), 23.0eV, 12.9min #1448
RTINSECONDS=772.724
SCANS=1447-1448
PEPMASS=334.19611	27052
CHARGE=3+
210.16227	288	1+
214.11466	32	
221.16596	84	
222.12179	160	
226.11509	104	
227.13672	96	
229.06907	82	
234.95136	48	
235.94826	66	
237.15892	70	
238.14747	92	
239.14677	216	
240.14435	154	
243.14506	112	
245.15928	40	
256.16413	100	
257.16959	86	
258.19694	42	
264.91257	38	
265.18236	82	
268.94542	80	
272.12499	66	
272.89466	88	
282.13490	66	
282.90731	40	
285.11163	108	
288.91435	86	
289.94716	140	
290.89897	84	
292.76532	36	
295.13336	108	
297.18485	48	
304.44090	112	
306.91977	72	
307.93709	64	
309.86203	82	
309.89842	94	
310.94540	108	
312.91752	40	
316.00793	88	
316.90479	88	
323.10659	124	
332.90716	30	
335.20561	104	
335.88899	60	
337.16191	96	
347.88698	112	
348.19085	84	
354.18547	96	
376.94780	88	
410.32411	54	
450.23220	48	
452.22449	56	
455.48728	30	
459.24177	34	
459.84530	54	
460.22247	50	
467.84800	78	
509.82006	50	
529.01178	76	
538.24543	50	
END IONS

###FS:    #m/z: 568.75147 #charge 1+
###MS: 1616
###MSMS: 1617
BEGIN IONS
TITLE=Cmpd 3, +MS2(568.7515), 31.1eV, 14.4min #1617
RTINSECONDS=862.299
SCANS=1616-1617
PEPMASS=568.75147	35310
CHARGE=1+
189.41816	42	
204.08010	72	
209.12172	56	
209.15565	98	
212.12124	112	
219.12397	112	
220.10672	82	
221.10321	1022	1+
221.15461	118	
222.93068	48	
225.10890	342	
228.06039	94	
232.06703	86	
233.18024	42	
237.13344	346	1+
239.11731	646	1+
239.16316	48	
243.16131	98	
244.09302	86	
248.79172	56	
249.09931	1894	1+
249.15327	136	
249.21485	88	
250.14646	104	
250.59678	36	
251.07343	188	
251.77890	66	
265.13562	70	
266.89548	44	
267.01305	32	
267.10912	2322	1+
267.17646	190	
269.10394	48	
276.14946	116	
282.11710	704	1+
282.20197	64	
283.16214	88	
292.21274	60	
299.64880	38	
300.12983	1218	1+
301.80260	44	
302.60648	38	
315.16411	100	
317.17549	74	
319.65758	32	
322.17754	86	
323.13029	98	
327.10330	76	
327.19334	84	
330.16257	60	
337.20885	60	
347.36714	58	
348.16560	228	
348.78486	56	
348.98028	102	
356.13528	70	
359.01061	74	
365.65050	34	
366.18223	108	
367.18190	52	
373.12711	170	
373.17808	50	
380.96547	40	
386.88329	52	
399.19896	76	
400.20191	66	
406.99300	70	
420.19276	66	
423.20320	76	
428.89811	118	
430.87577	142	
431.90120	94	
434.81354	140	
436.86962	58	
440.89615	88	
444.21699	76	
458.78630	84	
466.87522	124	
472.83669	60	
477.20898	64	
477.42687	38	
478.72860	64	
480.23636	70	
480.84682	40	
495.21299	82	
495.65869	76	
502.21318	68	
502.91194	86	
504.79353	68	
507.78276	70	
520.81405	108	
524.85899	58	
533.81500	158	
543.28348	56	
545.84041	38	
545.96323	106	
550.77661	84	
574.26385	58	
END IONS

###FS:    #m/z: 568.75013 #charge 1+
###MS: 1623
###MSMS: 1624
BEGIN IONS
TITLE=Cmpd 4, +MS2(568.7501), 31.1eV, 14.4min #1624
RTINSECONDS=865.683
SCANS=1623-1624
PEPMASS=568.75013	43214
CHARGE=1+
204.08016	320	1+
204.11819	66	
209.13890	90	
209.16874	124	
217.08819	56	
221.10614	1802	1+
221.29727	72	
221.54123	40	
225.10041	280	
225.66717	54	
226.10724	158	
231.08480	148	
231.11942	100	
233.06927	80	
234.09807	80	
235.07747	48	
236.98056	36	
237.13709	222	
237.19480	112	
237.92496	42	
239.11443	724	
241.12331	88	
243.10170	94	
245.09692	122	
248.99171	42	
249.09540	4774	1+
249.19369	104	
250.01795	60	
252.10677	84	
256.48825	88	
264.13123	42	
266.15704	122	
267.01013	70	
267.10917	3804	1+
267.22172	70	
268.04366	32	
269.16009	126	
269.76816	42	
272.99076	92	
273.74239	80	
282.11883	552	1+
285.15926	106	
294.15212	76	
295.14722	34	
299.65030	38	
299.90937	72	
299.96534	36	
300.12987	1886	1+
313.12593	124	
315.17470	44	
320.16929	88	
337.14289	36	
338.12206	46	
338.19808	70	
338.72204	48	
339.25632	70	
344.16969	80	
345.17425	64	
348.16715	782	1+
348.22054	40	
353.18249	70	
354.17088	210	
355.11507	104	
358.16526	64	
361.54178	38	
366.18038	486	1+
373.14659	70	
393.22907	62	
395.17081	46	
398.21780	112	
399.19201	166	
399.28438	70	
405.99685	52	
410.87405	74	
416.17748	108	
424.81871	44	
426.19387	76	
427.88109	68	
428.79053	50	
439.21690	68	
446.81722	80	
446.87709	96	
449.77027	98	
452.97143	32	
453.88972	54	
464.85805	66	
466.20544	46	
472.21582	114	
477.20463	88	
478.20645	86	
478.85753	64	
480.19660	60	
480.79447	38	
481.20404	64	
482.31017	58	
486.83157	84	
488.70964	68	
488.90049	64	
490.84784	78	
497.20634	60	
504.87716	62	
506.81885	92	
509.24401	74	
528.28928	44	
534.80465	42	
546.80985	110	
548.29016	36	
550.82867	118	
568.78850	72	
571.27612	42	
END IONS

###FS:    #m/z: 568.75013 #charge 1+
###MS: 1630
###MSMS: 1631
BEGIN IONS
TITLE=Cmpd 5, +MS2(568.7501), 31.1eV, 14.5min #1631
RTINSECONDS=869.006
SCANS=1630-1631
PEPMASS=568.75013	47304
CHARGE=1+
177.05396	74	
209.14265	164	
209.39100	40	
212.92549	144	
214.50011	52	
215.06448	110	
221.10603	1068	1+
221.36261	32	
222.52572	40	
223.09872	134	
225.10443	420	1+
225.15815	82	
228.79875	32	
229.12340	116	
231.08457	248	1+
231.14498	68	
233.09504	270	1+
236.08811	86	
237.14054	222	
238.11400	82	
239.11095	608	
239.18061	164	
240.16875	66	
247.13362	122	
248.64224	34	
249.09402	2312	1+
249.15129	74	
249.18499	112	
249.64483	36	
250.20259	72	
250.55078	40	
251.08192	56	
253.05162	54	
253.09137	86	
253.23557	106	
255.14474	68	
255.17661	34	
258.92044	124	
260.84446	32	
261.09651	86	
265.11868	44	
266.16139	62	
267.11057	2076	1+
269.11587	122	
271.17726	40	
272.08691	152	
281.99372	32	
282.12118	182	
282.16863	94	
283.12427	78	
288.31354	54	
294.14772	110	
294.18220	106	
298.10173	90	
300.12810	1268	1+
302.16334	116	
303.14148	100	
316.11095	40	
320.16325	180	
321.14637	88	
335.17826	62	
348.17343	142	
359.00464	56	
366.17311	838	1+
366.21946	44	
370.02891	38	
373.13157	74	
377.18519	64	
383.10632	46	
386.89232	64	
390.14792	114	
390.80668	68	
394.18777	68	
397.16719	88	
400.20345	58	
414.88680	78	
418.20792	60	
428.85466	52	
428.96981	48	
446.86006	58	
454.23628	96	
456.20174	56	
464.95898	64	
465.18617	72	
477.19956	146	
490.91204	54	
496.22787	60	
499.80222	62	
505.87279	60	
506.17575	78	
509.81984	64	
514.81275	70	
524.79887	50	
528.78386	56	
532.79373	74	
551.81868	92	
552.06036	34	
569.77887	70	
END IONS

###FS:    #m/z: 568.75065 #charge 1+
###MS: 1641
###MSMS: 1642
BEGIN IONS
TITLE=Cmpd 6, +MS2(568.7506), 31.1eV, 14.6min #1642
RTINSECONDS=874.414
SCANS=1641-1642
PEPMASS=568.75065	60670
CHARGE=1+
174.04091	84	
204.08630	152	
207.10035	90	
208.10894	52	
209.14115	326	
211.15216	68	
217.14227	74	
220.11189	72	
220.98669	38	
221.10690	1168	1+
221.24242	100	
221.38398	36	
221.46167	34	
221.57917	36	
223.11510	66	
225.10062	514	1+
225.17491	80	
225.29247	32	
228.06903	68	
229.12439	102	
232.09168	82	
234.09797	82	
234.12280	128	
236.10586	74	
237.13371	194	
237.16574	112	
237.20444	98	
237.27622	68	
238.14577	72	
239.11227	868	1+
242.17067	44	
244.08482	66	
245.08661	78	
246.13650	196	
247.10953	54	
249.09603	3118	1+
249.20575	122	
249.48457	112	
249.57909	46	
251.15764	36	
259.12278	84	
265.12281	100	
267.04889	70	
267.10982	2710	1+
267.18857	304	
267.49213	40	
269.82009	48	
271.05036	44	
271.10716	56	
272.12781	118	
282.00153	40	
282.12171	896	1+
292.14174	66	
294.15332	66	
299.11367	88	
299.89773	52	
300.12901	1852	1+
300.26533	104	
300.73179	36	
301.84410	36	
302.16430	98	
304.81212	94	
306.47413	82	
315.17409	132	
320.17972	116	
320.26674	82	
321.15093	70	
325.11894	50	
326.15184	68	
327.05451	96	
330.14844	58	
332.99818	98	
335.05807	68	
338.17950	94	
339.14209	90	
343.16426	72	
344.13973	84	
344.18531	114	
344.81255	68	
348.17108	122	
348.22148	98	
349.18723	74	
355.13522	124	
359.20969	38	
366.18235	446	
368.19322	88	
373.13246	130	
373.18898	62	
385.86045	80	
393.88577	68	
399.18475	106	
408.84296	50	
408.97441	36	
411.18346	92	
415.68247	48	
417.78951	106	
423.97388	42	
426.20445	90	
428.87286	84	
441.18914	46	
443.16067	54	
446.85672	56	
447.18336	78	
451.15647	80	
453.24614	118	
454.19083	96	
455.33349	90	
456.21385	106	
467.19467	124	
469.22528	36	
469.79190	72	
472.20241	118	
477.22612	94	
488.83117	102	
494.29046	34	
496.79390	80	
504.79851	44	
506.80359	66	
514.80073	64	
526.78722	78	
528.25798	186	
532.94708	112	
544.81652	70	
550.81996	208	
554.31300	58	
554.94497	42	
557.29676	86	
563.28375	76	
END IONS

###FS:    #m/z: 568.75037 #charge 1+
###MS: 1644
###MSMS: 1645
BEGIN IONS
TITLE=Cmpd 7, +MS2(568.7504), 31.1eV, 14.6min #1645
RTINSECONDS=875.601
SCANS=1644-1645
PEPMASS=568.75037	67500
CHARGE=1+
170.74140	102	
204.08237	146	
205.10841	112	
207.11858	68	
209.16189	80	
220.11185	104	
221.10436	2364	1+
221.16581	182	
221.52263	30	
222.27906	54	
222.48368	42	
223.46307	40	
224.12009	94	
225.10196	510	1+
225.15483	94	
225.31949	144	
229.11964	124	
229.15829	32	
231.13132	82	
232.08450	158	
233.10481	76	
237.13678	342	
238.38379	30	
239.11285	1026	
239.17659	90	
240.14557	84	
241.11522	60	
244.09747	164	
248.94234	34	
249.01968	68	
249.09620	3550	1+
249.17935	340	1+
249.65698	60	
251.32393	38	
253.15056	102	
258.92000	78	
260.10933	46	
265.11273	88	
267.10952	4876	1+
267.19982	96	
267.65296	30	
268.22586	32	
272.05906	40	
276.14388	180	
282.11745	984	1+
283.17205	130	
290.96799	102	
294.20044	72	
299.63331	34	
300.13023	2412	1+
300.20317	168	1+
302.09079	92	
305.57417	32	
310.11215	74	
310.90463	92	
311.17699	88	
315.16683	214	
320.16604	392	
324.16633	50	
327.19730	80	
332.94228	60	
339.17972	84	
344.15632	84	
345.14411	100	
348.17161	310	
350.13525	70	
352.94963	30	
353.15217	58	
355.12420	100	
355.17345	64	
358.96110	60	
365.17902	138	
366.18017	632	
366.23484	96	
373.13073	118	
374.13161	62	
374.60650	70	
381.88720	60	
382.82369	72	
382.87949	60	
386.90661	64	
386.98466	92	
393.20463	72	
420.21449	86	
429.80149	62	
434.21835	76	
438.20247	54	
444.22704	90	
445.81917	86	
449.20927	80	
452.22436	82	
454.25882	76	
456.21605	52	
465.85473	44	
466.78995	52	
471.63041	60	
472.20612	90	
478.82130	76	
480.20714	86	
482.31709	116	
486.24545	98	
502.80725	86	
503.78987	70	
506.80962	226	1+
509.29846	44	
521.22504	50	
522.78098	34	
523.36179	56	
527.26418	104	
528.32638	66	
528.82037	76	
532.23007	76	
543.76112	70	
549.41656	36	
565.30630	84	
567.79178	42	
571.22448	90	
END IONS

###FS:    #m/z: 568.75031 #charge 1+
###MS: 1649
###MSMS: 1650
BEGIN IONS
TITLE=Cmpd 8, +MS2(568.7503), 31.1eV, 14.6min #1650
RTINSECONDS=877.831
SCANS=1649-1650
PEPMASS=568.75031	67886
CHARGE=1+
146.96619	58	
197.09842	38	
204.09442	108	
205.07883	162	
207.08806	100	
209.14196	232	
219.13624	52	
220.10508	1148	1+
220.14742	36	
221.10775	968	1+
221.18888	66	
221.31563	32	
222.09150	104	
222.16553	122	
223.09925	82	
225.09818	534	
229.12109	110	
231.12887	94	
232.07828	74	
232.10573	40	
234.14069	94	
235.12229	48	
237.14094	358	
237.18310	78	
237.25225	42	
237.42983	94	
238.13054	192	
238.21934	86	
239.11604	776	1+
240.23957	36	
240.32641	80	
244.09874	138	
244.13819	82	
245.07588	142	
245.79292	98	
247.10820	100	
249.09668	3008	1+
249.19244	70	
249.24488	108	
249.78672	34	
250.03955	112	
250.19469	112	
250.23564	124	
252.13692	82	
253.09541	174	
255.16237	154	
257.19061	88	
258.15191	84	
265.13798	66	
265.17313	32	
266.78346	46	
266.95026	56	
266.99363	34	
267.10942	4306	1+
267.17623	228	
268.23603	66	
269.13924	186	
273.98151	62	
279.11214	84	
282.12325	674	1+
282.19648	56	
286.13230	108	
290.89584	108	
294.15873	214	
299.12702	52	
300.12973	2114	1+
300.39628	80	
301.42124	48	
302.20497	90	
303.16050	46	
309.11977	60	
316.12925	78	
316.16138	102	
316.26491	72	
317.13796	70	
321.17860	204	
324.18677	72	
329.18018	60	
336.13014	70	
338.17481	154	
343.16070	196	
344.15078	94	
345.13501	96	
346.16537	86	
347.72706	62	
348.16616	466	1+
348.22441	78	
348.38232	114	
348.42104	78	
351.18606	36	
352.13124	58	
355.06983	76	
363.38229	34	
365.20042	68	
366.08098	36	
366.17217	446	
366.22904	88	
366.34186	48	
367.17170	208	
369.14154	72	
373.13818	110	
383.16086	88	
384.18654	58	
386.86211	100	
390.12774	92	
394.17414	118	
399.19196	190	
407.21565	64	
409.17238	98	
425.20986	76	
431.69597	38	
434.86309	72	
436.22389	72	
444.18320	80	
446.21899	82	
446.86230	54	
454.18526	76	
456.22915	74	
457.37982	62	
457.60844	40	
464.85795	82	
469.21619	72	
472.20678	236	
472.81450	80	
478.22876	50	
506.24464	68	
509.21083	88	
512.82499	104	
516.21390	62	
527.25783	64	
529.23706	78	
533.82052	50	
540.80091	82	
550.78799	78	
568.25116	76	
569.26928	90	
END IONS

###FS:    #m/z: 568.75068 #charge 1+
###MS: 1652
###MSMS: 1653
BEGIN IONS
TITLE=Cmpd 9, +MS2(568.7507), 31.1eV, 14.7min #1653
RTINSECONDS=879.017
SCANS=1652-1653
PEPMASS=568.75068	72898
CHARGE=1+
204.07618	158	
205.07836	76	
209.14079	214	
209.21747	108	
217.11930	84	
219.11950	120	
220.11947	92	
221.10400	2578	1+
221.21703	104	
225.06105	92	
225.09720	510	
228.13176	88	
228.16444	72	
229.12635	150	
230.09555	104	
231.08370	52	
231.12377	80	
232.07961	156	
234.10054	66	
237.14558	92	
238.13768	134	
239.11471	1082	1+
242.88669	34	
244.11510	78	
245.07364	296	
248.95934	42	
249.00185	48	
249.04248	114	
249.09792	3542	1+
249.29214	60	
249.33745	46	
250.17219	92	
250.23048	62	
251.08410	198	
251.13781	96	
252.12759	84	
252.45846	32	
253.03942	42	
253.09654	102	
255.16898	70	
257.07200	116	
265.12299	56	
266.86129	38	
267.01881	32	
267.10839	4418	1+
267.18608	114	
267.58954	48	
270.47173	32	
276.15793	50	
280.10911	112	
281.11630	86	
282.11753	710	1+
288.13972	50	
293.16112	110	
293.91233	64	
294.15417	86	
299.13617	82	
299.60378	70	
299.81636	52	
300.08105	58	
300.12857	1732	1+
300.28580	62	
301.41355	34	
320.17344	214	
321.16475	126	
322.21537	108	
331.15157	44	
337.21534	98	
337.72192	118	
338.20407	94	
343.15328	104	
344.14201	120	
345.13463	118	
348.16705	82	
349.17203	42	
355.12325	134	
355.59897	74	
365.18508	138	
366.12084	90	
366.17322	538	1+
366.85391	66	
366.95468	102	
367.20618	92	
373.14400	98	
381.19001	106	
385.54054	32	
389.84354	66	
391.82467	82	
392.87184	64	
393.20908	94	
394.16701	80	
394.87251	36	
395.14428	98	
396.91532	36	
398.07847	80	
398.22983	82	
398.89251	32	
399.19530	74	
400.19715	74	
409.85332	52	
416.18607	76	
417.16712	86	
424.26100	62	
427.86554	74	
428.85551	60	
432.89923	176	
444.33466	86	
445.06414	80	
446.84592	126	
452.21697	78	
453.22630	124	
456.21926	246	
460.89197	66	
467.24034	50	
470.23621	74	
472.20960	94	
473.63631	64	
474.20189	98	
476.82959	100	
477.21319	82	
481.20981	82	
499.22252	70	
506.80089	92	
509.19180	54	
514.84888	52	
521.24403	56	
528.26481	72	
552.23922	44	
567.26816	54	
568.81848	40	
571.29085	64	
END IONS

###FS:    #m/z: 568.75139 #charge 1+
###MS: 1659
###MSMS: 1660
BEGIN IONS
TITLE=Cmpd 10, +MS2(568.7514), 31.1eV, 14.7min #1660
RTINSECONDS=882.308
SCANS=1659-1660
PEPMASS=568.75139	76046
CHARGE=1+
204.08247	70	
205.34122	96	
205.76017	102	
206.09596	68	
209.13933	206	
217.08441	52	
221.10683	2092	1+
221.26083	90	
222.08659	134	
222.14759	98	
224.14421	70	
225.10026	534	1+
227.07782	82	
227.83835	68	
228.25659	38	
229.12910	70	
230.26743	38	
231.08788	146	
231.23524	58	
232.08373	128	
234.08847	78	
235.12546	72	
237.13485	350	1+
238.16247	124	
238.19485	50	
238.87119	40	
238.99395	42	
239.12198	1162	1+
239.18102	40	
244.09995	144	
246.09050	98	
246.15180	132	
249.09668	3728	1+
249.16705	126	
249.20590	32	
249.45418	88	
249.57407	42	
251.37909	62	
253.09332	90	
256.07940	116	
256.11789	96	
262.07363	78	
264.10468	150	
265.12875	218	
265.90190	46	
266.64459	34	
266.90060	50	
266.98939	80	
267.10839	4850	1+
267.43118	42	
267.71563	178	
269.20806	90	
271.11161	74	
274.92935	86	
276.16716	70	
280.10086	84	
280.15174	288	1+
282.11713	410	
283.11964	194	
284.12404	104	
285.72666	64	
289.09742	66	
289.69565	38	
293.15224	88	
294.16046	66	
297.17771	112	
300.06785	68	
300.12792	1996	1+
300.20492	34	
300.25870	32	
301.17608	36	
301.47258	34	
303.37417	58	
310.11282	104	
311.14383	58	
316.10228	90	
316.17594	62	
320.16835	166	
321.20209	90	
322.22881	108	
323.16878	52	
327.20109	68	
328.11912	50	
331.10948	94	
331.85455	90	
337.82499	34	
338.17097	116	
343.17504	72	
345.14050	186	1+
345.16867	86	
348.16189	356	
349.17919	156	
355.11412	76	
366.17614	852	1+
368.88017	58	
370.15338	46	
373.13683	84	
378.17660	104	
381.18647	66	
386.15033	62	
386.86118	282	1+
399.19782	56	
401.20673	66	
408.15829	96	
410.90652	54	
427.20983	90	
427.83378	84	
430.83819	88	
434.74311	104	
441.80940	66	
446.84083	68	
456.22055	82	
457.21711	84	
462.22265	62	
463.82728	84	
464.86929	92	
467.21551	66	
470.89724	104	
472.18725	100	
472.22678	106	
472.31755	82	
478.20654	66	
480.21903	98	
481.84860	104	
496.21442	66	
497.22084	42	
498.70389	52	
498.83339	88	
502.80545	110	
504.79780	52	
506.80607	74	
507.22620	92	
508.80773	92	
509.26058	54	
516.76905	196	
522.77361	38	
525.85224	62	
527.28813	98	
535.33952	78	
540.80870	56	
550.79001	70	
552.24973	36	
END IONS

###FS:    #m/z: 568.75124 #charge 1+
###MS: 1662
###MSMS: 1663
BEGIN IONS
TITLE=Cmpd 11, +MS2(568.7512), 31.1eV, 14.7min #1663
RTINSECONDS=883.522
SCANS=1662-1663
PEPMASS=568.75124	82194
CHARGE=1+
204.07155	130	
204.12533	142	
209.14636	162	
209.19140	84	
209.23913	84	
212.09013	88	
216.17095	66	
220.10057	108	
220.12774	88	
220.24558	142	
220.93946	72	
221.10340	2626	1+
221.18316	88	
221.96154	86	
222.14706	56	
223.81206	74	
225.10141	812	1+
225.53320	52	
227.08898	86	
228.08421	86	
229.11907	232	1+
231.08360	146	
232.07713	116	
234.37117	48	
237.13310	702	
239.11372	1222	1+
239.19034	60	
241.39125	70	
244.10163	136	
245.07595	420	1+
248.17521	124	
249.09653	4816	1+
249.24702	40	
249.87567	38	
250.20177	164	
251.00047	46	
251.15331	132	
252.11168	116	
254.53170	38	
258.08432	82	
260.14193	92	
264.10994	90	
265.09693	58	
265.13138	78	
265.86697	116	
266.04220	48	
266.12592	106	
267.10943	5176	1+
267.21423	220	
267.25116	60	
268.18781	76	
268.36904	50	
269.06759	38	
269.36718	44	
270.94249	90	
272.08171	92	
276.15009	56	
282.11764	948	1+
294.15892	164	
295.15166	80	
298.10318	106	
300.12843	2768	1+
302.17668	58	
304.13842	80	
310.80216	56	
313.11624	108	
315.16458	84	
316.17305	52	
320.17208	356	
320.25573	74	
321.16647	240	
328.06771	44	
336.16028	76	
337.20507	92	
338.20504	94	
343.15336	100	
344.14344	174	
345.91617	68	
347.76280	40	
348.17233	240	
348.24457	104	
348.29962	74	
349.15638	122	
350.12982	80	
354.46776	64	
355.12870	94	
365.20171	90	
366.17424	1210	1+
366.38167	48	
370.89282	64	
373.13390	102	
376.17215	60	
381.19013	84	
382.18318	92	
383.18247	82	
394.17040	176	
399.20415	52	
404.87608	70	
407.21947	88	
408.14792	100	
410.23105	62	
419.84301	72	
421.17808	42	
426.18967	72	
427.20385	58	
428.85382	162	
430.90161	46	
444.21126	122	
446.86627	84	
448.83559	80	
450.75625	108	
452.22268	46	
455.17157	52	
457.23717	120	
458.90546	74	
462.20206	100	
464.83163	70	
466.85944	68	
468.86993	100	
469.80745	88	
469.87080	74	
472.20487	120	
472.27140	66	
473.20663	96	
477.21291	148	
478.05539	38	
478.23539	76	
480.20673	68	
484.78835	96	
486.17237	58	
488.75745	112	
490.85005	56	
490.90762	74	
492.21035	76	
495.21894	112	
496.25701	42	
496.34583	78	
496.78210	58	
499.22032	76	
502.21694	94	
502.86089	56	
504.53860	42	
504.77838	208	
506.81005	72	
508.82982	70	
520.30898	82	
520.90324	76	
522.33505	94	
527.26534	66	
528.25198	82	
532.80253	70	
533.81538	74	
534.72453	72	
534.89353	46	
544.76564	68	
549.83500	66	
550.79541	62	
552.23729	82	
552.81183	90	
553.23815	86	
END IONS

###FS:    #m/z: 568.75055 #charge 1+
###MS: 1670
###MSMS: 1671
BEGIN IONS
TITLE=Cmpd 12, +MS2(568.7505), 31.1eV, 14.8min #1671
RTINSECONDS=887.421
SCANS=1670-1671
PEPMASS=568.75055	86042
CHARGE=1+
191.59277	70	
195.08809	120	
204.07326	168	
208.90129	42	
209.14551	350	
209.18566	108	
220.12961	134	
220.66572	38	
220.88022	62	
220.92337	46	
221.10343	2620	1+
221.20336	64	
221.27438	100	
224.15510	76	
225.09866	512	
225.14790	92	
225.17301	86	
226.11590	284	
229.11770	50	
231.09888	90	
232.07479	196	
233.06088	114	
236.61741	34	
237.13613	682	1+
239.11257	1580	1+
239.50986	76	
244.08596	134	
245.07462	168	
247.10820	102	
249.09797	6022	1+
249.19316	104	
249.22135	100	
249.28535	54	
249.32964	34	
249.57931	34	
250.14439	36	
250.92535	36	
251.07889	266	
253.09619	130	
255.18960	98	
256.16529	140	
265.12290	160	
266.10855	80	
266.15558	44	
266.84725	32	
267.05248	50	
267.10752	7768	1+
267.16909	378	
267.30632	130	
267.34244	90	
267.57272	84	
267.90764	82	
268.21436	36	
270.11069	92	
278.13012	92	
279.12177	86	
280.10014	46	
282.11699	830	1+
283.19044	62	
285.10612	46	
286.14130	114	
290.90082	48	
294.14587	344	
298.10130	128	
299.94466	88	
300.12921	3698	1+
300.27762	90	
300.39081	106	
300.55939	34	
301.90694	94	
303.13200	112	
304.14836	66	
304.25305	52	
306.12945	116	
315.63989	60	
316.11470	98	
319.16798	90	
320.16692	416	1+
321.20705	152	
330.14796	86	
337.11818	94	
337.19990	98	
343.15337	238	1+
348.16467	776	1+
348.24840	100	
349.73390	34	
351.89127	76	
355.11425	94	
358.17541	94	
360.20626	74	
365.22341	138	
366.17368	1104	1+
366.27084	86	
366.35778	38	
367.56496	66	
367.60795	44	
368.17760	94	
371.46675	44	
373.12746	236	
373.16759	74	
381.18964	78	
384.97836	100	
386.88845	76	
391.89273	102	
392.88173	72	
394.18814	86	
399.18866	200	
404.82881	72	
409.55444	42	
410.93314	64	
415.17670	80	
422.18841	66	
425.22987	90	
426.19525	84	
426.25367	74	
428.27498	102	
444.20732	118	
446.18433	82	
446.85580	70	
448.95704	38	
452.21779	76	
452.82768	86	
453.25396	110	
454.01922	80	
455.76049	46	
456.21598	214	
456.27601	74	
458.26978	38	
467.21690	202	
472.12179	128	
472.19659	76	
474.87587	70	
477.21326	204	1+
477.26085	90	
478.28134	40	
480.81157	112	
481.23214	68	
484.19861	96	
489.81402	68	
489.94102	56	
494.25798	84	
495.22608	138	
496.23250	150	
496.79509	62	
506.93184	62	
509.23472	108	
509.38214	54	
521.81519	98	
523.82499	46	
527.30443	72	
533.81920	116	
538.26905	80	
540.30637	80	
545.76713	58	
548.87392	78	
550.81529	114	
551.85029	74	
565.25560	88	
568.76830	82	
568.84600	72	
571.25793	58	
574.21220	90	
END IONS

###FS:    #m/z: 537.27056 #charge 1+
###MS: 1788
###MSMS: 1789
BEGIN IONS
TITLE=Cmpd 13, +MS2(537.2706), 29.2eV, 15.8min #1789
RTINSECONDS=950.065
SCANS=1788-1789
PEPMASS=537.27056	35308
CHARGE=1+
212.11067	266	1+
212.31217	72	
215.20071	50	
217.08949	122	
217.13149	66	
221.09752	118	
224.93955	40	
225.01043	42	
225.05928	152	
225.10697	78	
226.06715	80	
232.14801	134	
235.10859	90	
236.10902	88	
237.13609	100	
237.20428	90	
239.09289	236	
242.11379	86	
244.94665	68	
249.98231	76	
250.92598	120	
252.13383	94	
252.16120	118	
254.16092	960	1+
254.43282	46	
258.16976	78	
268.95328	58	
270.14885	104	
271.15928	82	
272.13666	86	
272.17110	358	1+
274.10240	156	
281.07044	92	
282.05105	78	
283.03056	162	
288.93342	122	
293.17504	110	
293.92160	94	
295.16201	44	
298.96657	124	
299.06124	724	1+
299.19609	54	
300.12294	108	
301.05777	160	
301.17953	66	
301.27437	38	
311.17014	680	1+
312.16598	428	1+
313.44194	96	
314.23799	36	
316.92374	78	
327.17321	96	
328.17995	110	
329.00480	56	
329.14110	36	
329.19352	4688	1+
329.36237	86	
329.62568	80	
329.69668	34	
330.44578	42	
330.66057	34	
337.15158	76	
340.19246	110	
341.10275	92	
343.89642	56	
344.96979	52	
345.00992	106	
345.96550	122	
347.16883	96	
348.73592	76	
352.90811	50	
357.13681	116	
359.03053	96	
360.03523	58	
361.02790	36	
362.12311	100	
368.88350	232	
373.19840	86	
375.14541	158	
386.90412	76	
391.97770	146	
394.92513	86	
396.89936	36	
398.22112	42	
400.27567	76	
406.79053	80	
414.91489	44	
415.02845	36	
416.07134	74	
422.83547	98	
428.85578	466	1+
429.08076	58	
430.88621	46	
433.86859	72	
434.89334	40	
438.87557	70	
446.71090	50	
446.86350	344	1+
455.29447	40	
457.86945	74	
460.89903	104	
462.85750	74	
464.23028	44	
464.86756	196	
464.95467	60	
471.19415	60	
472.24388	72	
472.28406	64	
472.83144	88	
474.79831	42	
482.85399	48	
489.26982	82	
490.87864	52	
500.87088	58	
508.84396	36	
513.86234	160	1+
520.73046	74	
520.95020	50	
529.43818	40	
532.81423	50	
END IONS

###FS:    #m/z: 537.27095 #charge 1+
###MS: 1791
###MSMS: 1792
BEGIN IONS
TITLE=Cmpd 14, +MS2(537.2710), 29.2eV, 15.9min #1792
RTINSECONDS=951.265
SCANS=1791-1792
PEPMASS=537.27095	39870
CHARGE=1+
209.01957	56	
213.10275	52	
215.11173	132	
217.07858	200	
218.10747	102	
221.10670	86	
225.04394	98	
225.09334	76	
232.14429	286	
235.11373	116	
235.18698	70	
236.14614	90	
237.13627	96	
238.14307	94	
240.09621	82	
247.14579	74	
251.86690	54	
252.16976	54	
254.10556	38	
254.16208	780	1+
255.21125	54	
257.13149	82	
259.73916	38	
269.15709	82	
269.61905	38	
270.14653	118	
271.20205	90	
272.13118	248	
274.10880	264	1+
281.06083	164	
283.03487	88	
284.04314	74	
286.14638	76	
287.17236	72	
297.15861	112	
299.05996	980	1+
299.11908	62	
300.09208	82	
311.18711	194	
312.16765	306	
316.13578	80	
322.19181	80	
323.08689	80	
328.15842	60	
328.68276	50	
328.97472	32	
329.12190	34	
329.19281	5500	1+
329.28538	62	
330.78506	48	
334.89494	40	
337.18590	38	
340.19123	98	
345.98001	124	
354.18588	126	
357.13482	134	
359.03297	174	
360.03265	74	
362.99096	88	
368.89043	88	
370.87833	74	
372.20927	56	
374.81005	46	
375.14439	168	
381.19600	86	
383.15119	106	
396.77560	40	
396.86296	62	
400.26642	68	
406.87090	70	
415.03205	158	
415.08987	70	
416.86804	42	
425.90725	80	
428.85157	232	
431.07874	66	
434.04860	78	
438.19536	96	
440.16591	84	
440.91998	70	
442.17413	80	
443.28298	38	
444.21841	74	
446.86019	306	
456.19767	54	
457.20362	54	
458.86708	44	
464.83591	102	
467.80077	44	
472.24091	112	
472.81511	60	
473.25873	78	
474.81369	70	
490.83245	74	
490.88342	44	
500.79010	42	
500.94236	118	
502.73675	60	
526.27610	44	
537.14436	134	
538.83267	68	
538.97265	48	
541.26177	60	
END IONS

###FS:    #m/z: 537.26958 #charge 1+
###MS: 1795
###MSMS: 1796
BEGIN IONS
TITLE=Cmpd 15, +MS2(537.2696), 29.2eV, 15.9min #1796
RTINSECONDS=952.971
SCANS=1795-1796
PEPMASS=537.26958	47146
CHARGE=1+
192.98211	78	
212.14123	110	
215.11442	452	
215.17304	90	
216.11311	240	
217.08419	110	
223.05632	146	
225.07719	76	
226.06298	116	
232.14506	72	
233.00267	28	
238.14710	128	
238.17924	78	
239.15535	166	
243.09330	134	
252.13783	48	
254.08009	36	
254.15957	1142	1+
255.81979	52	
266.50020	92	
270.15121	286	
271.10716	112	
272.16863	410	
274.10333	282	1+
274.16257	28	
276.14738	70	
281.05196	46	
283.05483	72	
287.15842	80	
288.12070	126	
293.18922	84	
294.15333	86	
298.07980	78	
298.13695	70	
298.60761	28	
299.05619	846	1+
299.13129	110	
300.40084	38	
302.05084	120	
311.14425	92	
311.18905	190	
312.16460	338	
312.60641	110	
313.19628	80	
313.48913	44	
316.92863	62	
327.18713	50	
328.64128	36	
329.05298	50	
329.19316	6074	1+
329.32090	68	
329.35394	72	
329.70268	46	
331.03631	46	
331.14309	82	
332.71265	52	
332.86525	70	
333.75475	30	
335.46424	34	
336.91622	84	
341.02551	100	
345.62184	28	
346.10205	106	
346.96817	66	
351.84821	58	
351.96112	104	
354.17186	98	
354.88732	42	
355.07478	62	
357.15669	82	
357.23161	46	
358.14162	40	
358.89662	74	
359.04054	74	
359.20950	94	
361.03443	76	
368.88520	86	
369.16175	62	
372.70467	28	
372.86468	78	
374.95167	62	
375.15416	160	
376.15322	74	
380.92073	66	
388.85950	34	
395.93207	66	
396.91698	92	
399.04163	68	
400.25974	52	
401.27438	84	
410.83760	160	
415.03184	52	
416.02640	94	
416.08743	78	
417.03367	48	
425.82799	50	
428.25242	28	
428.85362	296	
429.08996	68	
433.07534	106	
437.20672	46	
446.86305	60	
448.85265	64	
450.80632	72	
456.21356	78	
458.94520	64	
463.88525	48	
464.84295	98	
472.24867	72	
473.28250	48	
474.90123	96	
477.87953	60	
478.90378	44	
490.83501	104	
498.27238	64	
502.80724	98	
505.25453	88	
508.87443	82	
514.84195	32	
516.83483	100	
536.77419	80	
END IONS

###FS:    #m/z: 537.27063 #charge 1+
###MS: 1798
###MSMS: 1799
BEGIN IONS
TITLE=Cmpd 16, +MS2(537.2706), 29.2eV, 15.9min #1799
RTINSECONDS=954.145
SCANS=1798-1799
PEPMASS=537.27063	49562
CHARGE=1+
200.10376	134	
210.08882	72	
214.94299	34	
215.10947	364	
217.08436	98	
221.09442	128	
225.06917	50	
225.11972	92	
228.01273	46	
228.15263	74	
230.13212	106	
233.13615	74	
235.10698	108	
235.15500	66	
236.15338	58	
236.87881	30	
237.13736	270	
238.15562	128	
239.10053	162	
239.14520	228	
241.09796	74	
244.16310	128	
252.13339	258	
252.25791	144	
254.16536	756	1+
254.26749	74	
255.11067	206	
256.22316	100	
256.76941	72	
258.10920	78	
272.16722	248	1+
273.13059	126	
274.10322	114	
274.17762	120	
275.09939	126	
280.25919	80	
281.05323	176	
283.04274	150	
283.18601	128	
283.54946	92	
286.10205	80	
288.16930	102	
291.15133	88	
294.17066	46	
298.88235	32	
299.06152	1262	1+
299.12743	32	
299.23863	38	
300.87469	84	
311.18639	254	
312.16716	888	1+
312.22484	82	
313.20402	56	
315.21223	64	
320.12154	124	
324.92707	46	
328.52531	54	
328.84604	42	
328.90881	36	
328.96214	66	
329.03445	74	
329.19221	6386	1+
329.35950	56	
329.60651	50	
330.24291	182	
330.69598	36	
331.35812	56	
336.88369	98	
344.78585	40	
344.96831	176	
345.12588	52	
345.16151	56	
345.97959	84	
347.15298	54	
352.94524	56	
353.87911	66	
353.95891	72	
354.18143	110	
354.88881	86	
356.23927	90	
356.91396	86	
357.14479	266	1+
359.02064	46	
360.04618	92	
368.88755	146	
369.88796	82	
375.15911	196	
386.92677	140	
397.17106	68	
397.84121	64	
400.26097	70	
407.01358	34	
408.84442	56	
410.84360	98	
412.18529	48	
413.90364	212	1+
415.03293	64	
416.03643	128	
417.02915	128	
418.87502	70	
427.21104	58	
428.22577	60	
428.85002	374	1+
438.21552	52	
440.82684	74	
442.91917	74	
446.86505	280	1+
455.80623	108	
459.81692	36	
465.44881	66	
466.23679	36	
472.29676	38	
472.85945	56	
476.22061	36	
485.81750	60	
490.78537	74	
491.80455	32	
END IONS

###FS:    #m/z: 537.26998 #charge 1+
###MS: 1800
###MSMS: 1801
BEGIN IONS
TITLE=Cmpd 17, +MS2(537.2700), 29.2eV, 15.9min #1801
RTINSECONDS=954.799
SCANS=1800-1801
PEPMASS=537.26998	50186
CHARGE=1+
155.35606	50	
201.09333	90	
203.28124	34	
207.04380	86	
209.08540	76	
212.16425	134	
215.11964	206	
216.13289	124	
217.08265	116	
219.17439	100	
221.10685	180	
223.06256	46	
225.04713	112	
226.04236	70	
232.16264	236	
232.79773	36	
235.11751	62	
235.14676	102	
236.14669	44	
237.13843	148	
239.11654	136	
239.15417	92	
242.11416	62	
252.12958	218	
254.16305	964	1+
255.12037	86	
257.17346	72	
263.15487	108	
268.87277	80	
270.11036	70	
270.14760	44	
272.08644	72	
272.16879	154	
273.21659	76	
274.10318	164	
274.14810	118	
282.04642	76	
283.05008	62	
287.21699	70	
291.12943	58	
295.14416	102	
298.14589	56	
299.06400	244	
300.11123	148	
301.06001	98	
301.11921	80	
311.16867	1246	1+
312.16623	836	1+
312.21536	38	
313.21800	44	
313.95271	42	
324.16522	72	
325.15455	80	
326.97089	72	
327.16436	78	
327.39758	46	
328.15211	72	
328.58274	42	
328.70739	74	
328.97438	32	
329.19305	6740	1+
329.26151	236	1+
329.56254	68	
340.11933	116	
340.23517	98	
341.19988	78	
341.23361	104	
342.02686	58	
344.88331	90	
344.97374	114	
345.97968	92	
347.15879	112	
352.25537	100	
354.91174	80	
355.05565	100	
355.90844	40	
357.15879	154	
359.02338	154	
368.88664	234	
369.09715	80	
370.94468	84	
371.10106	64	
371.20761	78	
372.91643	70	
373.08801	66	
375.16485	194	
375.74315	32	
376.91085	110	
377.16198	54	
387.18272	64	
398.16228	98	
400.26010	92	
404.18928	128	
404.90297	76	
410.84894	98	
411.01895	50	
412.58220	36	
414.86996	66	
414.91964	90	
415.03278	204	1+
415.07426	68	
416.60007	36	
421.89412	146	
422.88432	88	
428.84921	444	1+
428.90053	88	
431.88521	76	
432.88449	140	
438.19554	72	
446.80620	102	
446.85973	224	
446.92337	62	
450.82322	100	
456.21411	64	
456.86963	46	
460.93363	74	
464.87063	78	
464.92970	100	
472.24981	210	
472.32704	56	
484.81222	76	
490.94244	36	
508.26168	66	
518.82607	66	
520.79712	64	
533.74067	110	
536.24476	74	
END IONS

###FS:    #m/z: 537.27087 #charge 1+
###MS: 1802
###MSMS: 1803
BEGIN IONS
TITLE=Cmpd 18, +MS2(537.2709), 29.2eV, 15.9min #1803
RTINSECONDS=955.442
SCANS=1802-1803
PEPMASS=537.27087	57066
CHARGE=1+
195.11457	142	
197.12247	84	
209.14596	104	
212.10285	68	
212.15665	90	
212.76849	38	
213.10144	90	
214.12224	76	
215.12211	228	
215.17325	62	
215.21347	30	
215.40836	24	
216.10310	84	
221.08368	106	
223.06699	82	
223.11169	110	
223.28535	26	
224.10797	74	
228.18263	50	
232.15668	116	
235.09821	120	
235.16567	70	
236.13750	82	
237.14414	72	
237.32204	66	
239.22647	50	
239.79913	40	
241.12696	76	
241.30680	36	
244.19491	64	
253.14259	112	
254.16284	676	
254.46375	30	
255.14439	186	
257.12467	64	
263.14210	60	
267.00764	42	
268.67863	36	
270.14797	68	
272.16940	220	
274.09690	164	
274.20480	52	
275.10825	96	
275.78574	44	
280.10193	136	
281.04698	52	
281.08297	64	
282.05072	110	
282.91709	40	
283.04102	108	
285.02193	74	
288.10791	84	
294.15750	66	
298.17898	94	
299.06270	526	1+
299.13502	70	
299.21740	120	
311.18028	194	
312.11930	98	
312.17163	624	1+
312.23876	134	
313.25146	102	
323.18617	98	
328.14361	36	
328.66980	28	
329.19119	5870	1+
329.51758	36	
329.60016	36	
329.71993	38	
330.10680	46	
330.25560	90	
330.33130	80	
331.02607	26	
331.12752	92	
331.65295	38	
337.42513	32	
341.19159	80	
342.96484	92	
343.83561	46	
344.00070	76	
344.96536	126	
345.99075	82	
354.23011	84	
357.13235	50	
357.22168	84	
359.16870	68	
361.03354	56	
368.88343	74	
368.95529	64	
370.98003	72	
371.94627	40	
375.14821	240	
376.90782	68	
386.88336	78	
399.19420	116	
400.27950	174	
415.07969	74	
428.21049	92	
428.84517	230	
435.78932	102	
440.78771	126	
442.90826	72	
443.09283	26	
446.86810	214	
448.00676	68	
464.84662	56	
472.25048	140	
476.86805	38	
482.79625	64	
504.09680	54	
527.80132	46	
540.30130	36	
END IONS

###FS:    #m/z: 537.27049 #charge 1+
###MS: 1804
###MSMS: 1805
BEGIN IONS
TITLE=Cmpd 19, +MS2(537.2705), 29.2eV, 15.9min #1805
RTINSECONDS=956.089
SCANS=1804-1805
PEPMASS=537.27049	56240
CHARGE=1+
210.14086	112	
211.15558	46	
212.14120	138	
213.93430	38	
215.11711	426	
223.06391	156	
227.01997	86	
230.15086	56	
232.14188	116	
235.10975	388	
236.16035	150	
237.13875	234	
239.10140	62	
239.14814	192	
241.10225	86	
245.08726	152	
254.00415	40	
254.11707	76	
254.16045	1474	1+
255.12971	140	
256.08892	84	
258.11133	100	
258.86615	76	
267.16617	78	
267.96445	46	
268.00259	100	
270.11601	88	
270.14488	148	
272.13261	88	
272.17171	702	1+
274.09838	82	
276.10818	96	
281.04673	94	
282.05664	84	
282.24102	76	
283.04979	70	
284.03124	80	
286.88410	80	
287.16730	202	
292.14254	44	
294.15846	166	
296.15461	78	
297.06361	82	
298.13431	112	
299.05764	1306	1+
299.20913	150	
301.15639	82	
311.17174	1296	1+
312.16814	810	1+
328.83822	74	
328.94841	48	
329.19324	7832	1+
331.69024	32	
332.67404	40	
332.86626	68	
333.16475	36	
333.63167	72	
333.76889	32	
333.89982	48	
337.77728	34	
337.94450	84	
340.25985	60	
344.97348	302	1+
352.86669	96	
353.13788	66	
355.07221	74	
356.25541	70	
357.24763	66	
359.01482	100	
359.15078	64	
360.04134	126	
362.08763	138	
364.15446	80	
373.89475	124	
375.15090	170	
385.16068	88	
388.12061	34	
392.83517	44	
394.87228	68	
400.27642	102	
410.84459	94	
410.90727	80	
414.38438	54	
415.03064	304	1+
417.03442	106	
423.89205	34	
426.01084	32	
427.22635	54	
428.21461	68	
428.84526	306	
429.93879	106	
430.88078	48	
435.04636	38	
436.04420	78	
437.69450	36	
439.86127	34	
440.83214	84	
446.80570	76	
446.86209	368	
446.95217	108	
452.35121	72	
456.21872	80	
457.23580	78	
460.83034	70	
462.79601	56	
464.86444	74	
472.25524	78	
472.83250	46	
473.28660	62	
473.89454	50	
475.24348	66	
479.76630	92	
483.21219	102	
491.86192	84	
499.27596	96	
515.29676	74	
518.91746	54	
522.82862	32	
532.79726	78	
537.82792	62	
538.78386	38	
END IONS

###FS:    #m/z: 537.27067 #charge 1+
###MS: 1807
###MSMS: 1808
BEGIN IONS
TITLE=Cmpd 20, +MS2(537.2707), 29.2eV, 16.0min #1808
RTINSECONDS=957.271
SCANS=1807-1808
PEPMASS=537.27067	63566
CHARGE=1+
194.12835	74	
205.05274	86	
210.79630	38	
213.09755	186	
213.16296	66	
214.11558	90	
214.15680	88	
214.84502	42	
215.11365	380	1+
217.08191	96	
220.13633	114	
221.11080	28	
223.05602	44	
225.06038	74	
226.16582	134	
227.13788	116	
230.08774	50	
230.12383	94	
230.43830	58	
232.14074	220	
235.10966	106	
235.13780	80	
237.14267	156	
237.20604	110	
238.36823	26	
239.14602	76	
240.09327	84	
243.14624	108	
252.15080	164	
253.13039	76	
253.72442	40	
253.79379	28	
254.11367	48	
254.16805	548	1+
254.28981	32	
254.99670	100	
256.18073	80	
257.59982	70	
263.18543	72	
264.10186	82	
264.14419	84	
266.99536	68	
269.08738	62	
269.15349	76	
270.15423	124	
272.17462	358	
272.25100	62	
274.10063	340	1+
276.14701	70	
278.89322	102	
281.04742	178	
281.99205	42	
286.14586	116	
287.18570	36	
288.16789	36	
290.90034	132	
294.17475	102	
295.14416	30	
296.83422	120	
299.05912	738	1+
299.21364	102	
303.12367	72	
311.19127	74	
312.16618	1146	1+
312.25966	26	
316.16231	98	
319.18577	84	
319.25173	46	
328.78407	42	
329.19257	5346	1+
329.30115	110	
329.36916	32	
329.43523	38	
330.28876	96	
331.11910	114	
333.41543	34	
336.91896	38	
344.99861	102	
347.15431	102	
354.19405	72	
355.08000	60	
355.17520	98	
356.98618	26	
357.15221	74	
357.24236	78	
358.35493	34	
359.05743	178	
359.10178	102	
368.93871	82	
375.15973	150	
382.89559	92	
386.89369	94	
388.89972	46	
389.13342	60	
406.85001	100	
407.30557	34	
414.88402	138	
415.02659	116	
416.03128	256	
428.85348	232	
428.98741	50	
434.08610	42	
434.87065	82	
438.72278	112	
439.49891	40	
444.21707	68	
445.77378	106	
446.86438	268	
450.76477	36	
459.19173	120	
460.82479	78	
464.86536	88	
471.49919	30	
472.25498	166	
472.52297	52	
473.24577	94	
474.25342	76	
474.75165	100	
474.86122	76	
479.68553	38	
490.83313	66	
496.84854	62	
508.82061	64	
518.82931	26	
END IONS

###FS:    #m/z: 537.26964 #charge 1+
###MS: 1809
###MSMS: 1810
BEGIN IONS
TITLE=Cmpd 21, +MS2(537.2696), 29.2eV, 16.0min #1810
RTINSECONDS=957.897
SCANS=1809-1810
PEPMASS=537.26964	70638
CHARGE=1+
209.13026	114	
211.11651	98	
212.09805	48	
212.13630	110	
213.14482	94	
214.14687	88	
215.11415	518	
215.19609	86	
217.08809	82	
219.12300	170	
219.15008	84	
223.08263	80	
225.06937	98	
226.16170	114	
232.14014	122	
237.14370	90	
239.09225	118	
240.42202	62	
252.13514	280	
254.09484	22	
254.16188	456	1+
254.24681	104	
254.29809	34	
268.98080	86	
272.15900	156	
272.20966	72	
272.29153	36	
274.09882	88	
274.16047	84	
275.13402	154	
281.04955	146	
281.10918	114	
281.18424	58	
285.01747	64	
287.19034	144	
288.11705	120	
294.14749	80	
298.14302	68	
299.06305	480	1+
300.04465	60	
300.12358	98	
301.06486	70	
309.89155	66	
310.80017	24	
311.12642	96	
311.18048	162	
312.17514	186	
313.16487	116	
316.15349	98	
316.81453	24	
318.22659	88	
325.69000	38	
328.43143	38	
328.66972	28	
328.77940	56	
329.07147	118	
329.19331	5014	1+
329.31302	50	
329.34896	152	
329.43016	100	
330.09008	24	
330.26136	28	
330.85378	22	
338.97541	36	
340.05405	22	
341.44793	38	
344.97782	38	
345.02793	102	
345.70163	36	
345.98011	86	
346.98253	88	
355.17694	24	
357.14290	68	
357.22688	52	
359.02541	124	
361.02393	68	
364.98599	68	
368.86939	74	
375.14630	96	
377.14570	90	
377.91587	78	
394.88398	42	
401.15429	76	
404.90195	92	
410.20530	54	
410.84128	92	
415.03894	166	
415.08472	90	
417.04086	36	
418.95419	24	
426.28124	78	
426.77625	90	
428.20464	78	
428.61960	40	
428.85469	208	
430.85960	74	
432.89849	28	
438.17818	102	
444.22908	78	
444.83919	66	
444.91540	64	
446.88189	100	
450.89585	102	
454.23046	58	
464.87520	118	
472.27293	92	
490.82566	30	
514.79112	72	
521.81452	86	
END IONS

###FS:    #m/z: 537.26982 #charge 1+
###MS: 1811
###MSMS: 1812
BEGIN IONS
TITLE=Cmpd 22, +MS2(537.2698), 29.2eV, 16.0min #1812
RTINSECONDS=958.544
SCANS=1811-1812
PEPMASS=537.26982	66256
CHARGE=1+
207.03635	100	
210.08128	96	
213.09823	176	
213.16342	98	
214.13168	100	
215.11364	570	
216.14898	102	
217.08570	84	
219.12745	96	
221.07984	188	
223.06767	70	
225.04092	74	
225.09923	124	
227.03132	92	
227.12115	96	
232.15098	158	
233.04807	82	
233.14077	66	
235.10008	152	
235.15094	120	
235.35553	42	
236.11209	66	
236.14035	728	1+
237.13813	494	1+
240.16248	104	
241.08180	114	
242.11923	64	
246.16124	80	
248.93602	96	
252.13728	418	
253.97572	114	
254.16266	1600	1+
254.27281	106	
255.10294	120	
256.07956	50	
256.11328	92	
257.00193	54	
259.51769	62	
259.96065	80	
265.12458	136	
269.00115	86	
269.16165	88	
270.15089	282	
271.11276	70	
272.12828	60	
272.17691	804	
274.09869	162	
274.17777	72	
281.06863	88	
281.18290	64	
287.17371	264	
288.11692	60	
289.12100	66	
294.08013	104	
298.15149	70	
299.06259	992	1+
299.78100	50	
300.12720	94	
301.08715	78	
304.04268	32	
311.18449	474	
312.16780	1152	1+
312.26658	118	
312.58359	112	
316.14479	96	
328.69095	50	
329.19281	12370	1+
329.30471	216	1+
331.13340	94	
332.25204	68	
340.17691	92	
340.88624	74	
341.17660	80	
343.03074	34	
344.99250	34	
345.97504	176	
347.13924	104	
349.16362	52	
354.18465	160	
354.86734	82	
355.06065	78	
357.14995	262	1+
357.23173	56	
359.02611	102	
359.89231	72	
361.01830	142	
368.88244	72	
371.19753	68	
375.15902	62	
375.23649	88	
376.14145	66	
380.89883	64	
386.89831	78	
391.37252	56	
392.17048	84	
392.85094	44	
393.82921	88	
394.86232	48	
396.95283	52	
400.26341	170	
410.84551	130	
411.20319	42	
411.39876	36	
414.86597	166	
415.03802	216	
416.04538	144	
417.04759	108	
417.12644	42	
428.20981	56	
428.85461	230	
428.92032	46	
429.75860	42	
430.19981	88	
433.89535	58	
434.07726	40	
435.06694	40	
436.90934	70	
437.80507	82	
446.86627	262	
448.86390	88	
449.21949	82	
449.87201	58	
456.22981	56	
457.20842	94	
460.82977	78	
463.89630	84	
464.82439	72	
464.88087	114	
472.24245	234	
472.29336	114	
473.37839	52	
474.21857	74	
477.97133	34	
481.25695	72	
484.85278	100	
490.62123	94	
497.92159	78	
500.90773	82	
502.01850	98	
508.83347	88	
519.84832	42	
536.90010	94	
END IONS

###FS:    #m/z: 537.26990 #charge 1+
###MS: 1813
###MSMS: 1814
BEGIN IONS
TITLE=Cmpd 23, +MS2(537.2699), 29.2eV, 16.0min #1814
RTINSECONDS=959.223
SCANS=1813-1814
PEPMASS=537.26990	67272
CHARGE=1+
200.10460	62	
212.15994	96	
213.14982	64	
214.12161	118	
215.11595	418	
216.11584	204	
217.14232	84	
218.96123	84	
220.10472	86	
223.08523	210	
224.06839	92	
225.05435	94	
226.04288	96	
230.10802	112	
230.14704	98	
232.14507	234	
235.12977	90	
236.01365	44	
236.11387	80	
236.16996	86	
237.13320	144	
237.15763	122	
240.09979	98	
252.13631	198	
253.16519	94	
254.16439	914	1+
256.10207	66	
256.77493	96	
259.23321	54	
263.13739	76	
269.15538	190	
270.10205	82	
270.14451	224	
271.69276	48	
272.13640	82	
272.17310	1106	1+
274.10399	116	
274.91701	46	
275.11251	92	
281.04386	312	1+
282.12250	208	
285.02849	56	
286.15001	110	
287.17446	140	
288.11701	58	
294.15670	90	
295.17085	68	
296.13720	220	1+
297.18763	100	
298.09233	70	
298.44663	62	
299.06283	948	1+
299.22191	50	
299.96685	50	
300.13004	108	
300.21861	76	
302.03725	84	
310.91447	66	
311.17105	1382	1+
311.82051	44	
312.17228	1030	1+
312.27698	90	
316.14480	106	
325.01101	64	
327.13024	112	
329.06381	52	
329.19283	12348	1+
329.41265	116	
329.54034	48	
330.15402	76	
330.27434	46	
330.84545	58	
331.13362	62	
331.24287	178	
331.89903	100	
332.64091	90	
333.08935	54	
333.54054	54	
334.90882	86	
335.37603	50	
335.60539	42	
340.21289	94	
340.84688	72	
342.99728	66	
344.52164	70	
344.97111	164	
345.96633	158	
346.65526	72	
346.97529	118	
347.36510	176	
354.19034	102	
355.07181	66	
355.17517	50	
356.21519	106	
357.14278	78	
358.29839	84	
359.02518	50	
360.02777	54	
362.99138	74	
368.88146	236	
368.94147	88	
371.21283	80	
373.25552	84	
375.15086	56	
376.15309	66	
376.23533	108	
382.89136	48	
384.63896	194	
385.17624	76	
387.88002	104	
390.13428	90	
399.20480	52	
400.28633	118	
400.83273	60	
411.84276	104	
415.03187	344	1+
417.11561	70	
419.20968	78	
420.18196	84	
427.18694	50	
428.85576	360	
429.19333	70	
430.01281	40	
430.07690	86	
432.87768	134	
438.94368	76	
439.99437	78	
440.91631	68	
441.20809	68	
444.21146	156	
445.90104	70	
446.21717	64	
446.86580	432	1+
450.86726	74	
454.25349	74	
455.22518	140	
461.21480	150	
463.83388	98	
464.80846	102	
464.88731	210	
472.25954	104	
472.33500	48	
473.25480	90	
475.25012	64	
478.79968	72	
486.82137	74	
488.97275	86	
490.82168	62	
490.91327	42	
494.85540	60	
497.23550	80	
497.70282	46	
497.81987	68	
500.27867	130	
500.85111	116	
504.22706	52	
509.85115	84	
528.19779	102	
537.27807	94	
538.82588	52	
END IONS

###FS:    #m/z: 537.27007 #charge 1+
###MS: 1815
###MSMS: 1816
BEGIN IONS
TITLE=Cmpd 24, +MS2(537.2701), 29.2eV, 16.0min #1816
RTINSECONDS=959.878
SCANS=1815-1816
PEPMASS=537.27007	73500
CHARGE=1+
196.11253	104	
202.92963	72	
205.07944	66	
209.11781	68	
209.15688	116	
213.11778	42	
213.17129	88	
214.72252	48	
215.11566	322	
215.48897	56	
217.08029	74	
219.07752	128	
223.06285	88	
224.61997	32	
225.05688	102	
232.14776	116	
233.16829	142	
235.10067	84	
235.15077	82	
236.12968	316	1+
236.16179	94	
237.17190	90	
238.24789	68	
239.09327	112	
239.16046	68	
240.10078	52	
241.84911	32	
252.14921	80	
253.99076	38	
254.15925	700	1+
254.22573	48	
254.34631	28	
258.13144	86	
259.47461	78	
261.00826	40	
266.99927	44	
268.48990	72	
269.13902	124	
270.14153	172	
271.12141	102	
271.18929	36	
272.14208	104	
272.17266	164	
272.29776	28	
274.10179	298	
275.13897	54	
278.52089	76	
279.09673	64	
280.13673	130	
281.06127	146	
281.10761	106	
282.12285	58	
283.06162	84	
285.14814	102	
286.91494	30	
287.16380	114	
292.95517	94	
298.15441	86	
299.05947	960	1+
299.21325	84	
300.06071	526	1+
300.14672	70	
303.12262	88	
303.88741	50	
310.15538	70	
310.82062	32	
311.16996	1018	1+
312.16588	608	1+
318.75464	34	
320.92584	92	
328.17802	84	
328.77894	28	
328.83257	42	
328.91651	32	
329.19230	8068	1+
329.44453	30	
329.57739	26	
329.95391	36	
330.99011	56	
331.09268	54	
331.36018	28	
331.55630	26	
332.20479	58	
333.90314	28	
334.79653	32	
335.14391	34	
341.01255	110	
341.04670	82	
341.18152	66	
344.98048	164	
345.97477	80	
350.92131	58	
353.33552	102	
356.25476	48	
357.13445	128	
358.23895	60	
359.02980	78	
361.03827	60	
363.33005	30	
368.88316	144	
369.89330	84	
370.27531	40	
374.24548	46	
376.15169	72	
377.17619	94	
381.94013	30	
383.81998	90	
386.91355	62	
400.25047	74	
400.34061	96	
400.95011	98	
402.87557	54	
410.83763	78	
411.18850	108	
415.02170	38	
415.06314	130	
415.87268	70	
416.02811	34	
428.20938	42	
428.85444	314	1+
428.90487	64	
430.82697	32	
437.21286	56	
446.70615	80	
446.86216	376	
455.24518	98	
456.19510	66	
458.91758	98	
462.89247	42	
464.89265	82	
471.86444	138	
472.24933	56	
473.25189	76	
476.22391	78	
492.83173	34	
495.81882	36	
518.83114	118	
537.87491	88	
END IONS

###FS:    #m/z: 537.27020 #charge 1+
###MS: 1817
###MSMS: 1818
BEGIN IONS
TITLE=Cmpd 25, +MS2(537.2702), 29.2eV, 16.0min #1818
RTINSECONDS=960.523
SCANS=1817-1818
PEPMASS=537.27020	68888
CHARGE=1+
207.03679	134	
211.12156	70	
211.32728	104	
212.13706	302	1+
213.09738	150	
215.11773	376	
217.08081	134	
221.08437	90	
222.09001	146	
223.06847	116	
225.03921	190	
228.13106	92	
232.14185	204	
232.18460	90	
233.14547	128	
235.11030	256	
235.16278	118	
236.15982	196	
237.15881	382	
238.07878	56	
238.14015	90	
239.07323	80	
239.10509	82	
239.14585	140	
242.94560	70	
243.15313	86	
252.13473	278	1+
254.16153	1070	1+
254.23656	180	
255.51283	66	
256.03389	54	
260.69404	40	
264.82729	48	
265.01995	48	
266.17334	32	
267.02269	124	
271.15797	100	
272.13009	96	
272.17496	774	1+
272.32792	40	
273.13082	58	
274.11000	72	
275.14726	80	
277.09034	72	
281.04891	440	1+
287.19140	110	
294.16043	74	
295.11605	72	
295.16197	86	
297.20565	74	
298.08421	98	
299.06070	1052	1+
300.10419	94	
301.05420	210	
311.17264	782	1+
312.16844	440	1+
314.22388	96	
316.15326	88	
326.90373	78	
328.22445	78	
329.00199	52	
329.06458	62	
329.19313	11950	1+
329.30699	228	
329.35288	86	
329.67194	46	
329.91631	56	
329.99245	44	
330.26625	92	
331.13240	54	
331.37129	38	
332.47126	46	
332.70239	66	
335.46478	44	
337.14404	78	
337.50212	36	
341.17177	134	
343.03736	80	
343.49351	78	
345.17104	32	
347.15773	90	
351.16542	126	
351.26118	78	
354.16066	70	
356.23004	114	
357.07192	86	
357.14017	64	
357.16967	74	
357.37046	76	
358.12675	52	
359.02032	68	
359.10447	72	
360.03898	154	
360.15492	72	
368.87975	240	
369.18813	66	
371.89175	66	
372.92606	102	
374.18841	82	
374.90213	76	
375.16041	324	1+
382.92575	78	
385.18576	72	
386.94926	78	
392.68520	42	
397.31469	66	
398.82763	104	
400.27431	82	
400.71694	86	
401.27451	76	
402.25199	36	
404.86062	82	
410.83979	156	
412.85132	80	
415.10187	100	
416.03169	44	
420.97526	102	
423.94309	82	
424.47387	32	
424.79223	92	
426.81396	74	
426.87420	84	
428.85673	184	
430.19571	70	
433.18241	36	
435.96487	70	
436.86119	64	
439.89496	94	
439.95691	52	
440.88214	62	
440.94802	102	
444.29562	62	
445.22005	84	
446.86628	238	
450.76794	34	
462.88460	100	
471.82116	88	
472.25423	212	
472.31870	76	
472.79070	56	
473.25530	90	
473.85351	96	
473.90595	40	
475.83843	70	
490.85650	68	
493.86272	38	
494.80256	54	
499.97066	40	
508.78296	66	
509.82653	62	
510.86463	78	
517.83872	66	
518.82076	66	
520.85758	54	
END IONS

###FS:    #m/z: 537.27090 #charge 1+
###MS: 1821
###MSMS: 1822
BEGIN IONS
TITLE=Cmpd 26, +MS2(537.2709), 29.2eV, 16.0min #1822
RTINSECONDS=962.25
SCANS=1821-1822
PEPMASS=537.27090	75804
CHARGE=1+
188.15923	94	
196.14927	88	
197.24056	106	
206.90638	64	
212.14611	88	
213.09124	106	
213.12018	80	
215.11415	566	1+
217.07897	174	1+
221.08338	86	
222.08375	96	
222.13460	116	
223.13894	124	
223.32731	88	
224.06303	114	
224.09680	78	
225.07950	84	
226.12161	104	
228.99719	74	
229.08862	88	
229.13181	84	
232.14252	656	1+
234.12378	88	
235.10640	90	
235.16655	60	
236.16503	84	
237.13199	346	1+
238.19246	116	
238.97071	78	
239.09291	106	
239.16932	88	
242.12295	68	
252.12944	186	
253.15118	102	
254.16190	1810	1+
255.10707	78	
255.29944	80	
257.13392	74	
258.11135	130	
258.14705	102	
260.13028	72	
266.18072	98	
266.99490	200	
267.57708	74	
268.98517	98	
270.11066	104	
270.14981	344	
272.04730	54	
272.13306	84	
272.17175	1024	
273.14734	100	
274.10575	780	
275.13439	168	
276.82841	76	
278.16547	106	
281.04983	108	
282.05206	106	
282.11259	100	
283.04219	100	
287.01675	90	
287.16968	212	
288.12528	82	
289.11536	110	
291.89186	130	
294.15649	102	
298.13494	310	1+
299.06007	1014	1+
299.10506	94	
299.19115	118	
301.05574	180	
308.66660	102	
311.18371	392	
311.34401	64	
312.16628	1448	1+
312.24537	272	1+
322.09695	64	
322.15412	62	
326.96601	72	
327.20374	74	
328.99201	74	
329.09618	88	
329.19292	16760	1+
329.30268	244	1+
329.59689	62	
330.69346	70	
330.95756	74	
331.24170	134	
332.10871	72	
332.46697	76	
335.41054	56	
335.90521	68	
336.19009	72	
340.19139	86	
344.88269	64	
344.97696	326	1+
346.00942	72	
346.98802	144	
350.87163	70	
353.15459	60	
354.17079	114	
354.90316	80	
356.23054	94	
357.14020	266	
357.22288	298	
360.03185	112	
361.03957	88	
362.97245	84	
367.92723	86	
368.91979	54	
371.21230	84	
375.14649	300	1+
377.00452	80	
380.89989	66	
381.81249	62	
382.88885	68	
383.20943	84	
384.22627	76	
386.19159	72	
386.91213	60	
386.95898	68	
387.17305	96	
396.85226	82	
399.18840	82	
400.26438	186	
401.02354	172	
402.24316	130	
403.87795	74	
411.11506	56	
412.88281	58	
413.87575	94	
415.03988	402	1+
417.05002	160	
427.26499	56	
428.22316	96	
428.85446	298	1+
429.21106	90	
432.90602	66	
438.83936	64	
439.91230	86	
440.45244	56	
446.27918	78	
446.85747	286	
447.88937	70	
453.97895	58	
454.95338	74	
455.23492	86	
456.23662	72	
464.86535	214	
468.83709	106	
472.25830	206	
472.90060	94	
474.22030	84	
474.26642	100	
477.85400	122	
482.93355	58	
490.26728	56	
501.25878	66	
502.83663	70	
506.09709	82	
506.22905	70	
508.82605	116	
510.84833	66	
519.82487	86	
520.85730	76	
537.77045	90	
END IONS

###FS:    #m/z: 537.27034 #charge 1+
###MS: 1825
###MSMS: 1826
BEGIN IONS
TITLE=Cmpd 27, +MS2(537.2703), 29.2eV, 16.1min #1826
RTINSECONDS=963.994
SCANS=1825-1826
PEPMASS=537.27034	82394
CHARGE=1+
207.77613	56	
208.04539	64	
212.14354	114	
213.11827	118	
214.83847	72	
215.11413	384	1+
221.07685	98	
223.11124	110	
225.06546	96	
228.90666	78	
232.14980	94	
233.12939	34	
234.12814	118	
235.11053	90	
237.13270	502	
238.10173	88	
238.15601	90	
238.33716	34	
239.10578	64	
239.15821	182	
239.37645	32	
240.14955	102	
242.12670	156	
248.76371	84	
252.13671	332	
253.82958	34	
254.10844	42	
254.16237	2022	1+
255.11547	258	1+
260.24093	84	
263.17987	102	
268.60160	34	
270.10358	40	
270.14514	590	
270.18353	54	
270.91977	34	
272.17500	278	
272.37256	84	
273.17676	194	
274.10480	628	1+
281.04846	224	
282.05157	118	
282.08640	64	
284.16811	110	
287.17930	174	
292.14158	112	
293.17637	90	
294.15182	202	
295.18507	72	
298.13442	38	
299.05998	850	1+
299.29305	32	
299.63595	54	
300.20917	72	
301.06110	182	
311.18514	492	
311.90548	40	
312.05433	62	
312.16518	1244	1+
312.27506	48	
316.15196	114	
328.85411	56	
329.02747	32	
329.19300	12440	1+
329.28987	178	
329.34872	70	
329.87661	54	
329.95858	52	
330.00653	40	
330.47523	52	
331.13341	86	
331.23252	150	
331.29668	76	
332.35834	34	
332.46361	40	
333.86255	74	
334.52137	38	
336.50284	34	
340.28940	30	
340.50831	38	
342.01439	178	1+
342.51243	44	
344.97185	156	
345.22251	52	
345.98012	104	
348.89236	84	
351.90101	76	
354.17831	60	
356.10024	124	
357.14208	212	
359.05660	88	
360.03152	88	
360.66792	30	
363.01709	60	
368.88659	206	
371.20347	48	
371.89632	78	
374.25497	122	
375.14484	232	
375.19054	92	
380.92938	110	
385.16719	98	
388.88545	90	
389.85800	110	
391.21247	76	
396.90030	104	
400.25528	74	
400.34397	116	
403.91515	84	
404.17938	98	
408.25014	52	
410.15737	40	
410.82636	62	
412.18936	100	
414.87714	70	
415.03313	146	
415.09046	100	
416.04234	56	
416.92235	134	
417.04037	152	
428.22543	70	
428.62856	58	
428.85639	264	1+
429.11720	38	
430.19513	68	
431.22507	60	
431.88014	104	
432.87663	54	
436.20798	90	
439.19142	68	
444.82805	88	
445.20984	30	
445.86840	42	
446.86204	264	
446.93422	106	
448.92438	36	
452.87839	90	
454.22127	74	
455.25039	70	
456.21163	148	
456.78642	76	
462.89738	94	
463.83570	96	
464.87086	238	
464.92630	70	
472.25131	468	1+
472.30676	88	
478.82869	150	
486.80781	82	
491.75728	82	
503.11504	72	
505.11941	64	
515.83356	48	
526.28204	84	
537.81523	74	
END IONS

###FS:    #m/z: 537.27095 #charge 2+
###MS: 1827
###MSMS: 1828
BEGIN IONS
TITLE=Cmpd 28, +MS2(537.2709), 29.2eV, 16.1min #1828
RTINSECONDS=964.657
SCANS=1827-1828
PEPMASS=537.27095	84594
CHARGE=2+
210.17876	78	
212.13424	118	
213.12148	102	
215.11578	786	
217.11615	78	
221.10439	202	
223.07101	90	
225.04959	66	
229.08117	84	
230.13958	68	
230.35887	88	
232.13886	456	1+
235.11307	310	
236.14690	102	
237.13887	322	
237.16970	176	
237.20463	58	
239.09119	78	
239.14580	164	
242.13568	54	
242.31113	120	
245.11038	82	
250.18065	76	
252.13279	334	
253.15621	106	
254.16394	1496	1+
254.24159	152	
255.13742	144	
255.50611	52	
256.10194	186	
257.11927	106	
263.14651	106	
269.12200	100	
269.15547	130	
270.15251	70	
271.18475	82	
272.17269	1018	1+
273.13129	76	
274.10658	264	
276.24610	84	
281.04878	140	
281.10472	86	
282.05964	52	
283.03048	124	
285.08414	64	
285.18680	76	
287.18035	154	
292.16889	60	
294.15565	54	
298.13389	52	
299.06436	1106	1+
299.14920	78	
299.21784	98	
300.13568	126	
301.05875	232	
306.84195	72	
311.17579	1194	1+
311.38053	48	
312.17273	706	1+
314.18623	104	
326.92349	78	
328.90314	50	
329.09099	62	
329.19305	12198	1+
330.13055	138	
330.24726	222	
331.37550	48	
333.19208	48	
340.19346	48	
341.13188	132	
345.00833	156	
345.97851	70	
347.15317	160	
348.18625	80	
351.00116	106	
351.89701	84	
352.97600	100	
354.17157	66	
355.08362	58	
356.18986	48	
356.24080	84	
357.15554	112	
359.07646	66	
359.33524	72	
360.02555	94	
362.98122	50	
368.88033	116	
368.92073	54	
371.23786	52	
373.11241	88	
374.09740	90	
375.14556	158	
375.18470	90	
376.15658	68	
376.84985	78	
378.92717	82	
381.13039	88	
383.25020	90	
384.89625	84	
386.93350	50	
390.85541	94	
391.19786	76	
396.87449	92	
400.27151	198	
402.17478	54	
410.84344	86	
412.19132	84	
412.89359	102	
414.89707	84	
415.02799	280	1+
415.17060	74	
420.90438	52	
427.79148	74	
428.19315	108	
428.85506	186	
429.08592	60	
430.20510	102	
430.24487	66	
433.90621	60	
439.93878	94	
441.94236	70	
443.83731	78	
444.21829	90	
444.81728	52	
444.87068	100	
445.21525	76	
446.86284	430	
448.87907	52	
452.84858	72	
454.19661	88	
454.82597	72	
454.90943	84	
455.25699	94	
456.22204	58	
456.79720	78	
457.12334	82	
464.86901	214	
466.72399	52	
472.24954	240	
474.21255	56	
474.32289	84	
482.23509	84	
489.77891	70	
492.80704	94	
498.26787	76	
503.10337	108	
508.81458	58	
509.26389	80	
510.81132	58	
536.80908	78	
587.30721	80	
621.99290	142	1+
631.33134	76	
655.36242	90	
673.36117	290	1+
674.50491	62	
708.39406	78	
745.36377	388	1+
745.43535	64	
746.43021	108	
777.94637	92	
END IONS

###FS:    #m/z: 537.27095 #charge 1+
###MS: 1830
###MSMS: 1831
BEGIN IONS
TITLE=Cmpd 29, +MS2(537.2710), 29.2eV, 16.1min #1831
RTINSECONDS=965.856
SCANS=1830-1831
PEPMASS=537.27095	83012
CHARGE=1+
209.14196	60	
212.14168	54	
213.10116	102	
213.15661	96	
215.11862	556	1+
215.16235	56	
215.20874	106	
215.68530	50	
221.09163	128	
223.07316	202	
225.03456	82	
225.06708	58	
226.18854	120	
228.14855	100	
230.14279	38	
231.12440	66	
231.23201	84	
232.14823	76	
232.23126	66	
233.13672	120	
235.10611	346	
235.18482	96	
235.85572	50	
237.13688	276	
237.27382	52	
239.14218	126	
241.09329	160	
241.15534	102	
242.12674	72	
244.10569	120	
247.16634	66	
251.16636	108	
252.05405	38	
252.13509	440	
253.88829	38	
254.03616	32	
254.10680	82	
254.16166	2228	1+
254.26344	72	
256.18677	82	
257.11827	82	
260.11821	142	
262.16378	116	
263.13859	92	
263.83725	40	
264.88210	64	
267.00371	74	
269.16547	66	
269.87055	34	
270.14570	444	1+
271.73169	82	
272.09869	42	
272.17275	484	
273.17462	244	
274.10546	504	
276.11197	76	
281.04733	100	
283.03111	106	
285.15229	54	
286.01344	72	
287.18072	40	
289.12446	108	
293.16249	70	
294.16956	68	
298.13735	110	
298.92236	38	
299.01303	70	
299.06202	1148	1+
300.21387	106	
309.89175	42	
311.18057	414	
312.16906	1086	1+
313.24461	96	
314.89409	82	
321.93282	56	
324.16461	108	
325.99149	36	
327.17878	86	
328.69064	38	
328.76479	32	
328.93282	44	
329.00979	66	
329.19360	13686	1+
329.33108	114	
329.47319	60	
329.92349	78	
329.96388	36	
330.00610	56	
330.14716	104	
334.21807	50	
334.96717	50	
340.84079	76	
344.97772	458	1+
345.12678	118	
345.97841	270	1+
346.78302	52	
347.15994	72	
350.87040	164	
350.91177	60	
351.18335	70	
352.98659	78	
354.17584	40	
354.25942	108	
355.17956	72	
356.09681	44	
357.06810	50	
357.24482	84	
360.91970	96	
361.02904	64	
364.78649	36	
364.94544	100	
368.88566	54	
370.19826	82	
371.93834	74	
374.20967	64	
375.15465	232	
386.88750	102	
392.83945	90	
393.19823	90	
399.35840	134	
400.26560	86	
400.88505	62	
401.26104	60	
403.18172	104	
407.91038	46	
408.32583	36	
410.84891	48	
413.21430	48	
414.97702	86	
415.04613	144	
416.04021	88	
417.01746	54	
417.06056	56	
421.88600	74	
427.20369	72	
428.22807	78	
428.85697	270	
429.90724	64	
444.83024	32	
444.89306	86	
446.81857	38	
446.86524	370	1+
448.87406	96	
452.81618	94	
455.21145	54	
456.22706	94	
457.81020	66	
460.84821	34	
464.87311	32	
466.81432	60	
469.22977	74	
482.82507	60	
482.88918	74	
482.98092	56	
500.81478	62	
505.11299	66	
520.86289	76	
527.31794	74	
538.81192	124	
END IONS

###FS:    #m/z: 537.27076 #charge 1+
###MS: 1833
###MSMS: 1834
BEGIN IONS
TITLE=Cmpd 30, +MS2(537.2708), 29.2eV, 16.1min #1834
RTINSECONDS=967.048
SCANS=1833-1834
PEPMASS=537.27076	89954
CHARGE=1+
207.02783	82	
212.13436	52	
213.18314	58	
214.13032	80	
215.11422	690	
215.19712	70	
216.16371	100	
217.11879	92	
218.10589	136	
221.08699	136	
223.04079	92	
223.07994	122	
225.05369	52	
225.12504	100	
226.16418	116	
227.10971	98	
230.15557	98	
232.14175	464	1+
235.14202	120	
236.14747	190	
237.13866	490	1+
239.14517	88	
240.16190	64	
240.59835	44	
241.32622	58	
242.59816	40	
252.13437	688	1+
254.11718	42	
254.16084	1558	1+
254.42291	34	
254.82241	50	
255.05716	100	
256.09005	60	
257.12434	152	
258.16419	82	
265.13032	78	
268.01692	110	
268.18322	92	
270.16263	70	
272.17428	718	1+
272.22365	56	
274.10429	696	1+
274.97475	140	
281.06026	154	
281.29781	36	
282.11864	50	
282.17016	76	
282.59069	50	
283.03224	164	
283.12477	74	
284.19758	164	
285.00157	118	
287.17252	158	
288.24125	34	
290.16167	86	
290.91284	166	
294.14806	90	
297.07717	90	
298.13254	118	
298.17149	196	1+
299.06637	1116	1+
299.11930	66	
299.34589	96	
300.12157	166	
301.09765	122	
305.20531	34	
311.13054	80	
311.18297	416	
312.16707	1264	1+
312.49093	46	
312.75391	32	
316.14822	78	
328.63969	54	
328.74307	56	
329.19339	13848	1+
329.33955	86	
329.61460	32	
330.06679	60	
330.13286	102	
330.51004	32	
332.06101	40	
332.86960	74	
336.87433	64	
337.15352	50	
338.45590	38	
340.17868	42	
340.25080	50	
341.19475	96	
342.06031	32	
342.22049	108	
344.87866	76	
344.98071	152	
345.03423	80	
347.89437	78	
350.84292	58	
352.16338	60	
354.17278	100	
355.09135	60	
357.14846	380	1+
357.21848	156	
359.02725	240	
359.18598	120	
362.92117	72	
364.12911	80	
368.92431	90	
369.87819	66	
372.21025	108	
375.14357	424	1+
375.23069	130	
376.90763	142	
380.87766	52	
387.90091	76	
388.88051	56	
389.19570	42	
391.20363	82	
400.29158	40	
402.20031	76	
405.82398	58	
408.85475	68	
410.80041	80	
414.88211	78	
415.08600	112	
416.03878	122	
417.04105	290	
420.84435	68	
422.89023	82	
426.15772	88	
428.21490	230	
428.85258	342	
431.23672	54	
434.01403	38	
435.11721	48	
444.26144	42	
444.84515	46	
446.23014	108	
446.86980	220	
455.22308	88	
456.20603	156	
456.29852	76	
456.78100	86	
456.87611	56	
464.79580	98	
464.87840	214	
466.24137	42	
472.24710	424	1+
474.23196	112	
482.23342	34	
483.26890	92	
498.27673	66	
500.88403	74	
501.78423	76	
501.85515	86	
501.90041	46	
508.83723	114	
509.21951	118	1+
509.30649	60	
511.24623	134	1+
514.80891	104	
516.28063	62	
518.83950	118	
521.85103	44	
527.28259	96	
536.84540	134	
537.04216	60	
538.33082	56	
END IONS

###FS:    #m/z: 537.27172 #charge 1+
###MS: 1835
###MSMS: 1836
BEGIN IONS
TITLE=Cmpd 31, +MS2(537.2717), 29.2eV, 16.1min #1836
RTINSECONDS=967.711
SCANS=1835-1836
PEPMASS=537.27172	89140
CHARGE=1+
201.17852	88	
202.13848	110	
208.17005	66	
209.15750	88	
213.08967	130	
215.12061	412	1+
217.08753	184	
217.11799	150	
219.12385	88	
221.08806	64	
222.10887	100	
223.41316	66	
225.02993	288	1+
225.10404	96	
225.18239	86	
232.14399	356	
232.19963	94	
235.10697	316	
236.15017	96	
237.13075	330	
237.18481	110	
239.09204	270	
239.15149	106	
239.18747	132	
240.13252	118	
240.18962	66	
242.12060	94	
252.13346	116	
252.17074	128	
253.13561	76	
254.03361	62	
254.16274	2068	1+
254.23647	72	
254.27473	104	
254.88912	64	
255.12255	40	
255.21580	74	
256.09369	60	
256.12703	232	1+
256.24980	90	
265.01668	92	
266.01596	72	
266.13145	62	
266.99110	120	1+
268.09880	112	
269.15338	92	
269.19949	86	
270.13769	358	
271.19884	130	
271.53192	38	
272.17086	500	1+
272.90173	60	
274.10428	726	1+
276.56168	60	
281.05146	64	
281.83128	168	
282.11371	84	
283.03042	116	
283.18089	92	
285.99874	50	
287.01140	78	
287.16722	206	
288.11884	54	
288.19811	68	
294.14757	292	1+
298.11616	62	
299.06110	1606	1+
301.15528	56	
306.97556	70	
311.19022	350	
311.29902	48	
312.16940	832	1+
313.21869	98	
324.15548	90	
325.12620	66	
326.96612	40	
327.11777	106	
328.51125	40	
329.01281	114	
329.19379	14524	1+
329.33386	40	
332.86762	78	
333.04778	40	
336.35749	40	
338.21983	108	
338.40173	54	
341.11803	112	
345.16011	112	
345.97491	64	
346.92809	102	
349.14899	60	
353.17425	60	
354.17015	62	
354.89886	76	
355.08517	72	
357.13788	284	1+
358.22082	80	
359.02801	96	
360.05069	70	
361.02880	108	
364.94549	66	
368.88454	92	
368.90004	60	
369.17276	56	
370.91968	78	
371.93838	64	
373.20529	88	
375.14919	220	1+
378.86296	96	
385.95382	42	
392.91798	44	
400.26599	170	
401.27459	64	
402.90880	114	
404.92230	70	
410.84841	76	
411.72659	72	
412.13599	94	
414.87631	90	
415.03694	80	
416.02095	92	
416.08515	128	
417.03933	80	
418.87725	100	
422.89027	62	
423.92232	52	
424.89497	82	
426.16344	82	
428.19220	56	
428.86094	202	
428.92905	76	
429.11650	52	
429.85348	84	
430.08670	90	
431.08205	82	
438.20189	66	
439.90723	48	
440.32986	116	
440.75499	60	
440.94271	84	
446.23128	168	
446.86334	396	1+
451.48652	68	
451.81609	92	
452.89526	66	
454.83042	56	
455.22135	74	
456.21919	82	
462.85556	84	
464.88182	64	
470.92017	84	
471.19458	76	
472.25206	288	
472.40870	80	
473.25588	230	
474.80962	70	
482.23741	72	
482.82995	74	
490.90122	100	
493.85161	132	
515.29690	136	
518.81868	98	
522.75704	54	
531.80356	100	
END IONS

###FS:    #m/z: 537.27148 #charge 1+
###MS: 1838
###MSMS: 1839
BEGIN IONS
TITLE=Cmpd 32, +MS2(537.2715), 29.2eV, 16.1min #1839
RTINSECONDS=968.918
SCANS=1838-1839
PEPMASS=537.27148	95124
CHARGE=1+
195.13191	98	
207.09223	58	
209.14235	144	
212.16413	112	
213.22852	82	
215.11632	496	
217.99472	38	
220.12349	86	
221.09663	56	
224.08181	90	
225.09532	116	
232.14121	468	1+
235.11134	174	
237.15265	220	
238.09061	90	
238.87297	76	
239.00338	42	
239.11509	186	
242.15251	94	
247.14294	86	
252.13415	142	
253.14011	68	
254.05056	72	
254.16348	2044	1+
254.31477	126	
255.10998	96	
256.17782	158	
257.68470	40	
257.89867	40	
258.08120	116	
268.97954	104	
269.18258	86	
270.14236	300	1+
272.16998	722	1+
272.89088	72	
273.12683	44	
273.48155	38	
274.10855	418	1+
281.04597	106	
283.04186	76	
283.19518	92	
287.18259	158	
288.08643	120	
289.13758	70	
289.19984	46	
290.90534	98	
292.12946	104	
295.14845	128	
296.20870	90	
297.08206	110	
298.14360	110	
299.06161	970	1+
299.20953	134	
301.05715	312	
306.47876	48	
307.17849	100	
311.16780	1970	1+
312.16581	1404	1+
312.54415	82	
313.10353	54	
313.32984	38	
316.68289	130	
318.90949	80	
324.35924	46	
327.13137	88	
329.01060	62	
329.07835	60	
329.19279	17832	1+
329.31539	202	
329.41956	62	
329.46050	50	
329.53824	72	
329.73945	46	
330.27882	44	
331.11801	108	
332.08540	48	
335.48568	40	
339.12709	70	
343.19719	50	
344.97808	238	
347.16358	56	
353.15432	92	
353.94784	60	
354.18557	148	
354.90164	76	
355.06125	108	
356.23680	130	
357.14030	346	1+
357.24030	68	
358.75790	42	
359.02481	240	
359.18945	114	
361.03296	94	
362.06833	54	
368.89978	72	
369.17348	88	
370.20725	64	
371.19817	186	
372.20057	86	
373.55089	56	
374.55427	52	
375.15203	252	1+
375.21070	58	
376.22177	40	
381.90888	64	
382.95845	78	
386.04114	94	
386.88425	42	
392.19593	76	
393.06001	90	
393.10124	48	
396.86391	38	
400.26820	266	
402.19041	52	
410.64540	146	
410.84194	74	
412.87227	66	
414.86863	96	
414.91470	72	
415.03160	154	
416.03345	60	
417.04227	88	
418.88084	88	
420.13882	58	
421.80988	44	
427.21446	66	
428.17714	58	
428.22132	94	
428.86290	204	
429.84422	138	
430.13416	48	
430.86349	74	
431.91192	102	
433.85870	74	
438.86722	70	
438.96577	94	
440.86485	38	
440.90290	62	
444.82238	76	
444.93917	72	
445.22096	144	
446.87016	226	
446.95619	42	
454.76901	108	
456.21984	104	
457.23491	124	
458.03763	64	
464.87636	120	
469.88899	116	
472.25223	184	
472.30788	90	
473.24890	106	
474.21060	54	
474.87846	58	
494.80705	104	
496.81804	60	
505.12548	66	
515.30922	72	
518.81447	96	
532.87363	44	
537.77932	88	
END IONS

###FS:    #m/z: 537.27140 #charge 1+
###MS: 1841
###MSMS: 1842
BEGIN IONS
TITLE=Cmpd 33, +MS2(537.2714), 29.2eV, 16.2min #1842
RTINSECONDS=970.101
SCANS=1841-1842
PEPMASS=537.27140	101128
CHARGE=1+
166.71994	118	
209.15775	84	
212.16757	124	
213.09027	102	
214.14314	78	
214.17237	106	
215.11940	882	1+
215.15899	124	
217.08637	196	
219.42451	36	
221.07952	88	
222.08513	106	
222.12770	122	
223.15883	80	
225.00921	28	
232.14062	460	
232.22695	54	
235.10460	242	
235.16150	72	
235.20358	66	
236.00553	36	
236.14532	84	
237.13729	472	1+
237.17655	100	
239.02034	38	
239.11781	104	
239.16976	128	
240.09659	40	
243.11818	66	
244.13704	60	
245.18974	94	
251.14806	30	
252.13442	314	
252.20875	48	
254.16398	1666	1+
254.30223	72	
255.11837	140	
257.09541	124	
257.12463	80	
258.10568	122	
259.13115	86	
260.14332	46	
263.13681	140	
270.10495	104	
270.14475	114	
272.11643	80	
272.17427	730	1+
274.10635	566	1+
274.16577	48	
281.04344	162	1+
282.11389	134	
282.91723	74	
288.18308	36	
289.62797	26	
292.12556	94	
294.15463	182	
294.30764	36	
297.08141	78	
299.05994	866	1+
309.19740	90	
309.58971	56	
311.14072	60	
311.19645	78	
311.30696	56	
311.83059	32	
311.96004	38	
312.17061	936	1+
312.25716	82	
315.58186	28	
316.11257	182	
316.14932	68	
316.87860	98	
317.14813	34	
319.87606	88	
326.97238	162	
327.12672	70	
328.14902	52	
328.79680	76	
328.88597	56	
329.19403	12392	1+
329.38819	82	
329.45841	44	
330.34009	72	
331.72850	30	
332.74812	30	
334.68811	36	
334.86108	108	
335.98798	42	
337.83819	56	
338.22359	128	
342.08005	108	
344.98043	70	
346.88442	34	
346.93323	62	
350.71550	118	
350.86348	84	
354.17535	76	
355.07124	64	
356.08022	74	
357.14439	116	
357.23303	60	
359.04659	100	
360.02002	102	
363.17167	48	
368.89585	84	
371.22761	78	
373.16325	52	
374.03587	46	
375.15356	70	
376.16900	94	
376.86026	138	
378.83224	124	
386.90679	148	
391.20195	50	
394.90979	38	
399.92726	26	
400.26090	132	
401.28045	54	
410.66547	48	
410.77321	70	
411.32121	32	
412.87869	60	
413.86222	60	
414.30024	64	
414.90309	78	
415.03459	156	
416.03352	182	
416.80374	76	
421.83145	72	
423.77025	120	
428.22457	82	
428.84408	178	
430.86107	134	
431.88392	94	
432.06591	74	
436.89943	90	
437.20701	82	
439.89430	102	
440.12181	108	
440.97055	92	
446.81708	108	
446.86088	562	1+
447.22380	52	
448.83101	46	
455.21488	116	
461.01878	76	
464.81707	160	
464.87410	128	
464.97832	66	
471.86522	52	
472.25198	126	
472.82235	30	
473.20913	74	
475.80972	82	
482.88367	88	
515.37984	76	
516.80563	82	
518.86689	84	
527.26420	56	
538.88084	108	
END IONS

###FS:    #m/z: 537.27206 #charge 2+
###MS: 1844
###MSMS: 1845
BEGIN IONS
TITLE=Cmpd 34, +MS2(537.2721), 29.2eV, 16.2min #1845
RTINSECONDS=971.288
SCANS=1844-1845
PEPMASS=537.27206	99678
CHARGE=2+
196.02795	94	
200.60972	72	
201.11306	98	
210.15007	82	
212.14524	138	
213.09834	68	
213.13087	100	
214.12626	108	
215.12003	230	
216.11804	128	
216.15709	100	
217.07971	210	
218.11050	84	
221.08692	136	
224.12378	84	
225.05396	136	
226.05367	76	
227.14116	82	
229.19191	100	
231.92059	76	
232.14480	426	
232.18683	108	
233.15276	216	
235.11210	66	
235.20951	76	
236.10549	152	
236.19317	98	
237.14516	210	
238.12675	256	
238.15796	160	
239.15230	90	
240.09627	110	
244.93921	72	
247.15096	74	
252.13909	618	1+
254.16203	2292	1+
254.45352	60	
255.10700	108	
257.13581	90	
258.18171	122	
260.14336	126	
265.14455	116	
267.02908	98	
267.99853	76	
268.12871	82	
269.02377	116	
269.15624	68	
270.14683	366	
272.13277	114	
272.17136	1448	1+
273.13741	92	
274.10253	450	1+
276.13395	100	
277.76015	66	
280.13662	114	
281.05188	434	
281.14617	114	
283.04206	106	
284.17646	124	
285.16386	96	
287.50327	78	
288.16792	106	
294.15255	638	1+
295.18814	72	
296.17751	90	
298.14018	60	
298.16837	82	
299.06070	1416	1+
299.11057	70	
300.06070	792	1+
300.12502	148	
306.87637	72	
311.18203	428	
312.16788	1498	1+
312.95516	84	
313.11847	218	
314.21977	92	
315.15542	80	
316.15776	102	
323.19570	96	
327.89812	202	1+
327.96865	76	
329.10540	108	
329.19437	18712	1+
329.37892	172	
329.44725	76	
329.61378	90	
329.78954	62	
330.12939	66	
330.26691	130	
331.13828	102	
331.55806	64	
332.16048	86	
340.11548	92	
340.19685	98	
341.17958	124	
343.01173	70	
344.97016	292	1+
347.19845	82	
351.15398	90	
352.16342	66	
354.90199	62	
357.13939	310	
357.24092	76	
359.03224	106	
359.11939	116	
360.02902	158	
368.88659	106	
370.88548	90	
375.15464	276	1+
386.89978	152	
391.20216	90	
391.27511	64	
398.86068	76	
398.92688	76	
402.27106	78	
404.79202	76	
404.85558	74	
412.19620	100	
412.96287	90	
413.88295	76	
415.03495	450	1+
415.11153	86	
417.02587	84	
427.22164	80	
428.15017	66	
428.21901	106	
428.86227	494	1+
433.37020	94	
440.80602	64	
440.91359	92	
446.22600	90	
446.86733	468	
448.84744	86	
448.95868	104	
456.78788	114	
456.87711	90	
462.19658	126	
462.90909	86	
464.87272	268	
472.24982	446	
472.33565	60	
472.82504	100	
472.86981	68	
476.82061	114	
482.89454	84	
483.25908	108	
492.85735	66	
500.80140	94	
500.86605	128	
501.11880	96	
508.82021	84	
519.80223	92	
520.15389	80	
532.77903	104	
540.29083	74	
567.29891	98	
583.30542	122	
585.30994	76	
590.23046	78	
613.29964	66	
647.36740	80	
745.37206	206	
746.36583	234	
753.30923	130	1+
799.53160	458	1+
END IONS

###FS:    #m/z: 537.27167 #charge 1+
###MS: 1846
###MSMS: 1847
BEGIN IONS
TITLE=Cmpd 35, +MS2(537.2717), 29.2eV, 16.2min #1847
RTINSECONDS=971.956
SCANS=1846-1847
PEPMASS=537.27167	101354
CHARGE=1+
207.03865	56	
212.14111	158	
213.09528	208	
213.17576	70	
214.12196	206	
215.11213	740	1+
215.18419	100	
217.09987	156	
218.08793	74	
221.08204	154	
221.12203	108	
222.08808	76	
223.06326	104	
223.13492	54	
224.07240	98	
225.06447	198	
226.12635	78	
232.15270	310	
236.14938	86	
237.15036	372	
238.96692	114	
239.09650	54	
239.14821	122	
240.10872	108	
240.16140	54	
241.09106	48	
243.10547	84	
246.10751	130	
250.96245	50	
252.13371	170	
252.95038	58	
253.13554	118	
254.11441	56	
254.16338	1530	1+
254.21846	232	
254.34240	58	
255.11159	340	
256.08852	104	
257.15007	86	
263.13822	106	
267.03301	66	
268.30565	58	
270.15232	218	1+
271.10354	88	
272.14382	74	
272.17765	924	1+
273.11796	124	
274.10202	940	1+
281.05065	364	
283.04546	70	
285.22635	88	
287.17343	198	
287.83221	76	
288.76749	134	
295.13601	70	
295.17053	56	
296.14190	136	
296.19537	58	
297.15920	90	
297.41260	68	
299.06308	1316	1+
299.13925	156	
299.21924	96	
300.12622	70	
301.05810	152	
311.17968	286	
311.22875	48	
312.16751	1590	1+
314.12173	58	
314.16316	110	
315.17838	76	
316.11145	102	
316.14412	88	
317.89875	92	
317.94963	62	
326.96555	76	
329.02709	50	
329.19295	19600	1+
330.10577	68	
330.27824	52	
330.36341	58	
330.97508	48	
335.83748	50	
337.73210	48	
338.15046	86	
341.01582	70	
341.19675	66	
343.97564	58	
344.97545	350	
345.14113	82	
346.00528	58	
346.98670	52	
347.15296	98	
347.21288	50	
353.24730	98	
354.16462	82	
354.21103	98	
354.90688	86	
357.13662	180	
357.22624	146	
358.13530	124	
359.02684	106	
359.07134	80	
360.03623	86	
361.02335	70	
368.89508	50	
369.25198	76	
369.87456	84	
369.96968	88	
371.20615	52	
373.17415	76	
375.14620	324	
376.15548	140	
376.91711	94	
381.13060	110	
386.90936	102	
390.88708	98	
391.20376	82	
392.81421	98	
400.26241	178	
401.25972	88	
401.85492	78	
403.19755	76	
403.23375	134	
410.64690	66	
410.83956	170	
410.91188	84	
415.03446	156	1+
420.83638	62	
421.18007	68	
424.91632	50	
426.81526	60	
427.19354	68	
428.23503	54	
428.85442	536	1+
431.16993	54	
432.88559	134	
433.88476	72	
438.19631	112	
444.22384	100	
446.86411	328	1+
446.93565	76	
447.91109	84	
454.81405	70	
455.23889	68	
456.20808	186	
459.90290	74	
464.87267	92	
469.20448	524	1+
472.25919	232	1+
473.82501	92	
474.24528	64	
475.83485	78	
480.84230	54	
491.70619	72	
496.87690	150	
498.27727	66	
502.78279	50	
504.26833	50	
508.82636	86	
512.84963	72	
517.78671	74	
520.76086	96	
END IONS

###FS:    #m/z: 537.27167 #charge 1+
###MS: 1848
###MSMS: 1849
BEGIN IONS
TITLE=Cmpd 36, +MS2(537.2717), 29.2eV, 16.2min #1849
RTINSECONDS=972.631
SCANS=1848-1849
PEPMASS=537.27167	102826
CHARGE=1+
169.17819	108	
191.94708	74	
208.03423	88	
212.14109	86	
214.14329	74	
215.11645	898	1+
217.08186	458	
219.14286	64	
220.11732	100	
221.08752	106	
223.16541	68	
224.06049	90	
226.17355	96	
227.01563	80	
227.12153	70	
227.14876	70	
228.03206	64	
232.14148	874	1+
235.12333	226	
236.10917	70	
236.14827	142	
237.13542	638	1+
238.08015	114	
238.16851	78	
239.15366	184	
240.15351	194	
241.09054	108	
246.27791	52	
252.13531	402	1+
252.19163	68	
254.16218	2078	1+
254.24631	108	
255.11177	102	
256.08566	82	
256.12786	74	
256.18821	156	
257.12289	202	
258.34720	114	
263.14157	90	
265.01659	74	
265.16449	72	
266.15906	92	
266.20135	98	
267.00340	74	
270.14728	348	
271.09933	96	
272.17352	852	1+
272.22519	72	
274.10080	780	
274.21778	66	
282.05217	58	
282.11381	76	
283.04939	78	
284.19373	94	
286.01632	88	
286.87971	52	
287.10623	78	
287.17295	182	
288.12529	150	
288.52318	58	
294.15512	412	1+
298.09767	80	
298.15175	90	
299.06214	1202	1+
299.21413	66	
311.18037	688	
311.29285	58	
311.41386	102	
312.16578	1876	1+
313.10760	96	
315.93071	66	
316.14473	92	
324.98386	74	
326.24914	56	
327.18422	82	
328.87878	70	
329.01847	80	
329.05099	94	
329.13651	72	
329.19337	21594	1+
329.72496	52	
329.81099	128	
329.96293	80	
330.13710	100	
330.99965	84	
331.12483	56	
331.58742	92	
336.16555	52	
337.17622	66	
339.20013	72	
340.17328	110	
340.81628	52	
342.75333	64	
343.04551	80	
343.80165	64	
344.98209	160	
345.88154	84	
346.85659	64	
346.97653	90	
347.15462	232	
349.15411	70	
350.13892	78	
350.24692	52	
352.84793	98	
354.18229	70	
355.07105	88	
357.14376	256	1+
359.02637	196	
361.03785	68	
364.90673	100	
365.24129	72	
366.16727	86	
368.71728	86	
368.88660	288	
368.93033	112	
373.07834	78	
374.29109	94	
375.15046	628	1+
375.23947	86	
375.59825	58	
376.96848	108	
383.07087	80	
386.89027	150	
390.85939	98	
390.93655	82	
400.26753	452	
402.20746	92	
403.20193	58	
404.91841	56	
410.89126	84	
412.17950	64	
413.20178	54	
414.26639	78	
415.03915	438	1+
415.28413	92	
416.04199	276	1+
421.93976	104	
424.83967	154	
426.21562	234	1+
428.15555	70	
428.30223	86	
428.85868	240	
438.17778	78	
438.86128	54	
439.85610	64	
441.37914	124	
444.88296	60	
445.22060	92	
446.21498	90	
446.86538	600	1+
448.21910	74	
454.24910	60	
454.33674	84	
455.21588	238	1+
456.79976	112	
457.21421	114	
457.83875	84	
462.85941	278	1+
470.22556	86	
471.81034	56	
472.25204	846	1+
472.39506	80	
490.99395	70	
493.20731	56	
496.80713	80	
500.88269	54	
508.23884	66	
518.89899	80	
520.83078	76	
541.43301	106	1+
END IONS

###FS:    #m/z: 537.27219 #charge 1+
###MS: 1850
###MSMS: 1851
BEGIN IONS
TITLE=Cmpd 37, +MS2(537.2722), 29.2eV, 16.2min #1851
RTINSECONDS=973.305
SCANS=1850-1851
PEPMASS=537.27219	105034
CHARGE=1+
206.98291	54	
209.14175	104	
210.11157	104	
210.18295	84	
211.08991	102	
212.15489	82	
213.10163	68	
215.12132	548	
217.08377	126	
221.08823	78	
225.05599	92	
225.12472	96	
228.12894	84	
229.09713	100	
232.13997	368	
233.14744	276	
234.16898	68	
235.11456	244	1+
236.14803	168	
237.13964	542	1+
239.09522	180	
239.15432	298	
240.12804	98	
242.13454	74	
245.00368	78	
247.15463	68	
252.14668	224	
254.16605	2102	1+
254.27291	84	
255.12494	110	
256.39957	46	
257.10617	100	
260.19777	84	
269.15336	80	
270.06276	52	
270.10182	74	
270.15729	152	
271.14650	150	
272.17563	1260	1+
273.21401	84	
274.10266	472	1+
276.81574	60	
279.21038	46	
281.05635	236	1+
282.11373	82	
283.11988	92	
284.92870	98	
287.01632	68	
287.20809	68	
288.12182	52	
292.91447	80	
294.16375	110	
298.14862	76	
299.06377	1040	1+
299.20982	120	
299.24925	98	
304.10810	100	
306.95242	76	
311.13215	50	
311.24375	92	
311.84069	56	
312.12744	82	
312.16669	1604	1+
312.28032	56	
312.67572	48	
316.95765	82	
317.14485	74	
324.14202	82	
325.20950	76	
327.16117	92	
328.56115	46	
328.71519	66	
328.89343	48	
329.19405	19088	1+
335.13984	50	
335.41494	74	
340.18224	104	
342.01985	80	
344.97551	98	
345.12236	48	
346.94267	52	
347.01243	102	
347.15021	52	
348.90805	90	
353.97886	70	
354.19943	92	
355.08078	82	
356.87038	74	
357.13757	142	
357.20827	194	
358.14001	96	
360.04460	76	
360.10029	78	
361.02384	84	
362.85655	80	
365.07810	80	
367.84231	46	
368.88385	150	
369.21148	88	
371.19378	134	
373.07630	76	
374.93596	74	
375.15150	456	
376.26062	76	
376.94671	100	
379.91689	68	
380.85830	92	
384.19252	58	
386.89276	66	
391.64382	62	
396.90997	98	
400.00297	52	
400.26336	144	
404.86540	48	
408.99197	90	
410.84553	70	
415.04114	96	
416.89540	58	
421.90663	64	
424.23654	52	
425.85005	100	
428.20647	130	
428.85223	302	
429.08410	76	
429.31339	68	
430.18563	82	
430.87583	74	
432.90383	54	
434.85839	62	
434.90184	86	
440.93862	106	
441.89074	84	
442.89175	104	
442.97905	76	
444.86559	112	
446.21824	108	
446.86449	424	
450.89660	76	
450.95279	102	
456.22597	102	
458.88890	76	
460.83775	98	
463.99431	44	
464.81982	60	
464.87093	276	
472.24725	1010	1+
474.46487	56	
474.85942	92	
476.86416	84	
489.29182	54	
490.90164	68	
497.34177	52	
498.82922	64	
501.79427	92	
508.88100	68	
512.87528	64	
514.85258	96	
518.79659	124	
519.79657	84	
528.25482	48	
END IONS

###FS:    #m/z: 358.51769 #charge 3+
###MS: 1853
###MSMS: 1854
BEGIN IONS
TITLE=Cmpd 38, +MS2(358.5177), 23.0eV, 16.2min #1854
RTINSECONDS=974.529
SCANS=1853-1854
PEPMASS=358.51769	39452
CHARGE=3+
206.11788	108	
206.90763	72	
212.11501	86	
212.86782	114	
213.13371	122	
214.14664	136	
215.06102	76	
215.12317	108	
215.28896	46	
216.14950	70	
216.18394	94	
216.23495	72	
217.08495	112	
218.08792	98	
223.80205	54	
226.16453	74	
232.13827	348	
235.10868	146	
236.21474	96	
237.13520	394	
237.32889	50	
239.15013	246	
242.10849	138	
243.09346	162	
244.95940	76	
250.98772	98	
252.12856	82	
252.91275	94	
254.16179	648	1+
254.24392	66	
255.10654	82	
255.23247	54	
256.13092	92	
259.08901	88	
268.09335	114	
269.17329	38	
270.12195	58	
270.16239	88	
272.12995	88	
272.17459	276	
277.17649	110	
280.90566	96	
283.13280	86	
286.93273	58	
287.92973	36	
288.12398	170	
288.88041	90	
290.95803	114	
294.16498	162	
294.89118	90	
294.95410	76	
295.78461	34	
295.89809	78	
298.91302	120	
299.11865	52	
299.93651	50	
300.13872	72	
304.93593	72	
309.15194	130	
310.95442	70	
311.16899	538	1+
312.89872	126	
314.20983	102	
314.87651	94	
316.90505	76	
316.94221	60	
316.97202	140	
318.96974	66	
324.90278	76	
326.16289	68	
329.19353	1592	1+
330.38874	72	
330.85376	40	
330.88900	228	
331.02090	40	
332.17198	80	
332.88494	76	
335.88954	50	
340.20115	72	
340.91033	60	
341.48271	36	
341.91957	46	
353.90394	50	
354.18492	180	
356.23066	70	
357.22274	86	
358.87720	54	
359.03694	76	
359.18553	54	
367.97818	90	
372.90062	38	
380.15567	106	
396.20054	78	
399.28400	98	
400.26450	196	
400.30872	94	
420.85603	78	
427.17764	94	
464.28048	88	
472.26009	116	
515.30888	94	
518.23335	132	
544.28887	54	
587.28153	66	
656.15181	60	
820.20869	78	
END IONS

###FS:    #m/z: 537.27106 #charge 1+
###MS: 1855
###MSMS: 1856
BEGIN IONS
TITLE=Cmpd 39, +MS2(537.2711), 29.2eV, 16.3min #1856
RTINSECONDS=975.188
SCANS=1855-1856
PEPMASS=537.27106	115742
CHARGE=1+
179.04072	40	
198.12596	54	
200.10529	66	
207.02849	86	
208.13708	94	
212.13624	112	
213.10534	84	
214.16061	188	
215.11323	1116	1+
217.09105	110	
217.14976	74	
223.08792	48	
229.00561	82	
229.07746	70	
232.14036	746	1+
232.18037	72	
232.23948	106	
233.32620	44	
235.10232	108	
235.13181	124	
236.15308	86	
237.14171	230	
237.20076	140	
239.10075	240	1+
239.14536	88	
240.15426	94	
242.12625	52	
243.10865	60	
246.51197	80	
252.13746	186	
252.18754	118	
254.11909	76	
254.16190	2758	1+
254.23877	94	
255.10840	186	
255.22751	78	
256.18610	88	
257.09102	100	
257.13612	84	
258.15999	76	
260.12920	94	
263.15972	104	
268.09023	54	
268.17636	90	
270.14267	422	1+
272.17113	1048	1+
274.10481	188	
274.14818	104	
274.22212	108	
282.05498	82	
283.02724	204	
286.13576	82	
288.17600	48	
290.93739	88	
295.13520	90	
298.14630	124	
299.06052	1518	1+
299.12750	146	
299.22226	84	
300.15083	80	
300.72767	56	
303.13038	150	
311.18383	606	
312.16643	1154	1+
315.47641	102	
316.15956	54	
328.05623	172	1+
328.77726	42	
329.19309	17918	1+
329.33727	74	
329.41483	52	
329.74985	82	
329.81479	90	
330.12920	60	
330.27555	88	
331.11623	96	
331.26882	96	
334.79022	80	
335.30819	106	
340.11469	100	
340.19446	302	1+
344.97879	146	
345.98315	116	
347.86340	42	
348.14828	70	
348.85791	72	
352.34068	98	
352.94149	122	
354.87765	56	
355.86791	82	
357.14411	168	
357.19202	98	
357.23058	50	
357.93135	90	
358.15530	218	
358.29082	104	
359.02976	80	
360.03621	58	
364.84716	48	
367.17295	86	
368.88489	58	
369.94384	68	
371.21575	184	
375.15808	242	1+
382.95269	80	
384.87596	56	
384.91665	42	
389.07095	100	
392.16850	82	
392.84016	52	
400.26824	456	1+
400.61836	66	
410.83676	100	
411.17736	120	
412.90502	78	
414.86189	94	
415.03971	248	
415.21391	42	
416.89109	50	
417.03585	90	
419.16603	94	
420.02852	60	
420.84593	86	
422.91185	78	
428.22273	148	
428.86303	152	
430.89162	104	
433.88954	88	
438.20106	80	
439.85163	104	
442.94174	52	
444.33368	86	
444.82816	70	
445.80382	76	
446.24601	66	
446.86375	216	
448.84563	54	
452.82727	48	
455.23231	76	
455.61909	110	
456.19802	62	
462.82873	58	
463.83861	192	1+
463.89201	58	
464.86697	110	
464.95512	66	
470.90278	86	
472.25754	412	1+
472.32943	48	
474.21632	104	
474.81568	60	
474.85484	60	
475.24435	54	
486.18795	88	
490.82676	58	
490.95571	52	
492.87094	40	
496.80774	76	
497.86180	40	
501.80652	84	
508.82981	80	
511.38201	198	
531.78525	78	
536.75533	42	
537.27238	110	
END IONS

###FS:    #m/z: 537.27135 #charge 1+
###MS: 1857
###MSMS: 1858
BEGIN IONS
TITLE=Cmpd 40, +MS2(537.2713), 29.2eV, 16.3min #1858
RTINSECONDS=975.829
SCANS=1857-1858
PEPMASS=537.27135	117406
CHARGE=1+
151.45266	66	
206.16344	54	
207.04395	50	
210.16918	66	
212.14956	86	
213.09757	184	
214.12777	78	
215.11388	1336	1+
215.17420	90	
217.10182	80	
217.23924	86	
219.12281	126	
221.08899	126	
221.18609	94	
225.05649	78	
226.05928	90	
232.14083	218	
234.10428	102	
235.10405	320	
236.13789	560	1+
237.14360	424	1+
237.22912	100	
239.10761	150	
240.09326	74	
240.13350	88	
242.12736	76	
244.12448	58	
245.09125	78	
252.13417	216	
253.76011	44	
254.11038	48	
254.16191	2134	1+
254.21740	270	1+
254.28508	128	
254.74677	54	
255.11777	130	
257.12027	124	
263.98613	94	
264.19521	100	
265.01965	70	
265.15117	66	
269.16730	140	
270.10321	166	
270.14663	530	1+
271.73947	58	
272.17002	702	1+
273.11435	90	
274.10544	566	
274.17337	94	
276.53063	40	
281.05496	164	
283.02665	46	
283.08024	48	
283.20349	116	
285.18160	88	
287.16379	118	
288.13569	68	
292.15146	132	
294.15737	128	
294.87692	46	
298.14482	112	
299.05952	1172	1+
299.21849	80	
300.12379	76	
301.14759	98	
302.13297	54	
308.22483	56	
310.02056	56	
311.18427	356	
312.16783	1788	1+
313.11728	82	
314.06623	46	
315.07512	84	
321.39060	112	
323.15956	90	
324.19352	54	
328.48547	46	
328.76374	50	
328.88739	40	
328.95707	44	
329.06122	68	
329.19342	17230	1+
329.29896	110	
329.36936	112	
331.12751	76	
331.72261	48	
332.13131	90	
333.14877	86	
333.67491	50	
336.16082	54	
336.89221	74	
340.20139	114	
340.92364	48	
341.19874	206	
344.05280	60	
344.97982	66	
347.17002	98	
350.41568	160	
357.14370	364	1+
357.26685	60	
359.02957	264	1+
359.09945	76	
360.91917	74	
364.19787	58	
367.19133	92	
368.88403	114	
371.11338	112	
371.20609	50	
375.15381	252	
376.69751	76	
387.18384	50	
394.81099	88	
400.26263	276	
402.06551	72	
406.54342	46	
410.84364	80	
411.05087	74	
414.83318	56	
415.03175	130	
416.00260	84	
416.03786	98	
417.03021	54	
418.03713	48	
424.89572	102	
427.18249	92	
428.21494	126	
428.86272	366	1+
428.99826	80	
429.17240	72	
429.22333	94	
430.90240	62	
438.18978	116	
439.89632	82	
439.97322	72	
440.93684	72	
444.21749	96	
444.47348	84	
444.85458	106	
446.86348	584	
448.89129	56	
451.22472	82	
454.23555	76	
454.34198	58	
455.20840	116	
456.20457	132	
456.30311	40	
457.93364	62	
464.83626	78	
464.88415	256	
467.85329	74	
470.81905	44	
472.25001	506	1+
472.32754	56	
473.30421	40	
474.23764	52	
475.83277	54	
482.86377	100	
489.31548	74	
491.91015	90	
500.84710	168	
518.77919	56	
520.81983	84	
526.24473	96	
537.77350	62	
END IONS

###FS:    #m/z: 537.27150 #charge 1+
###MS: 1859
###MSMS: 1860
BEGIN IONS
TITLE=Cmpd 41, +MS2(537.2715), 29.2eV, 16.3min #1860
RTINSECONDS=976.483
SCANS=1859-1860
PEPMASS=537.27150	117954
CHARGE=1+
194.13639	78	
195.11036	130	
209.16767	94	
212.13309	160	
213.10393	104	
214.20462	82	
215.11493	1300	1+
217.08054	88	
219.16243	108	
222.10063	76	
222.14712	110	
223.06782	78	
223.10397	86	
224.06536	92	
225.11911	68	
226.08645	70	
227.04190	108	
229.08616	72	
232.14220	550	
232.25676	90	
235.11046	392	
236.15333	122	
237.14439	184	
238.13992	340	1+
240.09753	66	
242.14291	162	
249.17408	102	
252.09607	98	
252.13313	440	
253.11414	102	
254.16833	1940	1+
254.28102	98	
254.33539	76	
255.10344	140	
256.10350	148	
256.14386	100	
257.13348	68	
266.05928	106	
269.16487	204	
270.14785	462	
271.18156	74	
272.17153	1114	
273.05199	86	
273.97332	62	
274.10327	664	1+
274.79171	98	
275.13385	100	
281.03843	102	
282.05084	74	
282.08287	80	
283.03634	120	
285.10277	52	
287.16939	182	
287.27468	128	
288.22418	60	
294.16299	64	
296.20383	66	
297.09719	108	
298.14635	90	
299.05858	1280	1+
300.12404	100	
301.09299	74	
303.13330	104	
305.14767	66	
311.16980	1782	1+
311.44223	84	
312.16695	1168	1+
313.21497	62	
318.93902	68	
322.19093	150	
327.12655	110	
328.86093	68	
328.98440	100	
329.13647	80	
329.19320	22524	1+
330.27653	98	
330.32283	92	
330.58128	54	
334.93533	70	
339.04959	76	
340.21189	70	
341.15567	68	
341.18380	82	
344.02058	86	
344.97562	216	
345.09504	78	
345.98322	130	
346.97981	124	
347.17326	60	
352.16615	70	
354.17008	316	1+
357.07364	60	
357.13209	162	
357.17613	64	
357.22144	226	
359.05006	96	
359.12508	88	
360.01590	68	
361.03494	84	
368.88678	190	
371.16770	62	
372.92673	96	
375.14857	396	1+
378.40785	52	
381.18701	70	
382.18190	60	
383.24030	76	
387.08485	80	
394.90410	100	
396.89990	86	
397.18340	54	
400.26143	164	
400.31808	84	
400.90328	80	
401.16492	56	
401.25508	128	
402.19690	76	
410.84763	90	
412.85649	68	
415.03807	250	
416.03216	150	
417.03595	76	
426.27776	72	
427.18956	86	
428.21496	86	
428.85885	142	
429.20252	70	
429.84801	100	
431.18228	60	
433.85218	74	
440.04346	94	
442.05168	86	
446.22233	102	
446.86713	274	
447.19527	56	
447.24541	102	
448.97007	74	
452.90514	90	
454.24309	76	
454.52693	54	
455.21616	74	
456.87602	68	
464.87885	132	
465.85017	54	
471.82163	84	
472.25438	288	
472.31751	98	
473.25309	356	
474.21773	74	
475.22083	166	
476.81929	94	
477.83656	54	
480.82459	54	
484.26780	86	
487.23869	80	
490.82664	150	
507.78618	124	
515.30320	90	
518.83084	58	
537.83337	78	
END IONS

###FS:    #m/z: 537.27158 #charge 1+
###MS: 1862
###MSMS: 1863
BEGIN IONS
TITLE=Cmpd 42, +MS2(537.2716), 29.2eV, 16.3min #1863
RTINSECONDS=977.672
SCANS=1862-1863
PEPMASS=537.27158	125278
CHARGE=1+
196.11718	52	
196.14654	60	
200.15973	84	
207.02746	114	
210.09275	82	
212.14062	124	
213.10617	156	
214.12287	92	
214.15216	182	
215.12074	706	1+
215.20739	90	
217.08710	210	
221.08689	140	
222.14331	80	
223.06483	282	
223.13531	58	
232.14559	544	
234.33663	50	
235.10753	264	
236.10907	206	
236.18311	116	
237.13747	428	1+
238.07917	106	
239.10119	94	
239.14577	154	
239.19452	126	
240.09282	56	
240.27952	58	
242.10974	100	
242.14037	102	
244.09628	82	
249.14339	66	
252.15977	218	
253.12805	78	
254.16420	2398	1+
254.24637	122	
255.11120	344	1+
255.22605	74	
256.11377	238	1+
259.10200	116	
266.01245	74	
266.99671	66	
269.23429	104	
270.14918	110	
271.11473	214	
272.17224	1034	1+
274.10428	680	1+
277.14332	62	
281.05640	122	
283.18453	182	
284.85814	62	
285.04960	124	
287.17173	154	
288.12134	94	
290.90899	102	
293.77453	80	
294.15771	352	1+
298.13857	118	
299.06188	922	1+
299.12668	170	
299.98199	58	
300.12855	96	
301.05516	90	
301.09038	82	
301.13000	54	
302.92387	100	
303.06039	74	
311.17345	1684	1+
312.16940	962	1+
314.17949	78	
316.05992	48	
316.16795	64	
316.98501	66	
327.76451	72	
328.14782	74	
328.57330	48	
328.74811	48	
328.93943	62	
329.12529	54	
329.19329	20722	1+
329.65358	100	
329.89186	64	
330.32068	100	
334.70315	58	
336.93048	58	
339.19966	56	
340.19795	64	
344.98194	250	1+
347.74024	52	
351.06857	84	
354.17554	280	1+
356.09149	84	
356.17958	88	
357.05309	102	
357.13494	210	
357.18205	88	
357.22400	278	
358.11927	104	
359.03121	366	1+
359.09942	98	
361.04476	88	
362.86329	56	
367.88158	94	
368.89434	174	
368.95590	48	
371.20598	128	
372.92141	52	
374.83541	54	
375.14533	290	
376.15436	128	
383.23073	100	
391.32287	52	
394.81490	52	
394.91553	82	
397.81702	114	
398.90061	144	
399.01185	76	
400.27142	146	
400.40723	66	
400.90683	56	
401.00596	54	
401.21860	78	
401.26447	188	
408.87080	70	
409.16719	92	
410.67192	56	
410.84092	72	
413.87643	82	
414.88239	80	
415.03264	396	1+
423.25297	60	
426.81338	80	
428.85301	592	
428.99725	72	
429.88584	88	
439.05968	74	
440.89435	70	
445.25442	56	
446.21503	52	
446.86561	282	1+
446.92970	50	
455.22283	64	
456.19115	60	
456.29401	74	
457.82616	110	
459.84622	70	
460.88304	66	
462.88489	60	
464.82000	56	
464.89386	50	
464.96255	130	
466.87636	66	
472.24956	318	
472.33770	98	
473.28350	76	
474.90122	54	
480.84838	70	
482.68657	90	
483.75546	72	
488.92148	80	
498.25564	88	
502.80671	78	
510.81724	60	
514.83362	100	
520.86254	58	
530.79787	82	
536.77954	110	
END IONS

###FS:    #m/z: 537.27106 #charge 1+
###MS: 1865
###MSMS: 1866
BEGIN IONS
TITLE=Cmpd 43, +MS2(537.2711), 29.2eV, 16.3min #1866
RTINSECONDS=978.823
SCANS=1865-1866
PEPMASS=537.27106	135422
CHARGE=1+
186.72887	88	
211.34686	86	
212.11434	82	
212.14217	104	
212.77486	24	
213.13085	180	
215.11660	518	
215.18786	50	
215.35744	94	
216.11641	254	
219.15108	102	
221.08828	104	
222.26135	36	
223.06897	134	
224.07624	94	
226.15919	32	
227.11313	126	
229.18923	58	
231.10551	94	
232.14174	358	1+
235.10837	186	
236.14241	136	
237.13725	372	
237.18489	84	
239.09694	144	
239.15161	58	
239.19383	82	
242.12753	52	
243.09708	102	
252.13856	116	
252.17592	54	
253.77443	66	
254.05219	40	
254.16404	1146	1+
254.28314	22	
254.99959	22	
255.02933	26	
255.11035	62	
255.40685	36	
255.51754	58	
256.09299	78	
256.79071	58	
257.89578	32	
258.11400	104	
266.99790	94	
268.14016	76	
270.14328	224	
271.15525	236	
271.89752	94	
271.97530	28	
272.17010	904	1+
272.25088	28	
273.20362	118	
274.10377	466	
281.05038	62	
283.01720	96	
284.18041	82	
285.02633	104	
287.91425	28	
294.15910	50	
297.07433	76	
298.13745	138	
299.06059	838	1+
299.16882	32	
299.37274	74	
311.18475	418	
311.40684	28	
312.16139	882	1+
312.24721	76	
312.34216	68	
312.44594	24	
319.30160	32	
320.87235	96	
325.83395	24	
326.95525	96	
327.13515	72	
327.96798	104	
328.26033	38	
328.44366	32	
328.74496	44	
328.79314	34	
328.89780	28	
328.98249	62	
329.03380	48	
329.06762	80	
329.12408	138	
329.19333	10544	1+
329.30794	140	
329.41053	102	
329.60075	98	
329.67352	96	
330.33372	98	
330.55779	34	
330.62653	40	
330.78247	26	
331.13329	44	
332.86949	66	
332.91888	102	
333.41453	24	
337.49507	74	
338.72404	26	
339.17366	24	
344.80233	34	
345.00350	52	
345.14594	74	
347.15350	178	
351.20118	54	
353.84622	58	
355.10486	70	
356.26570	58	
357.12959	166	
357.23706	100	
360.92505	90	
368.88591	142	
369.89487	94	
372.69670	40	
372.88085	80	
375.14837	190	
376.21132	32	
381.17539	50	
386.75291	48	
390.54925	84	
395.93361	76	
400.28641	36	
401.08524	30	
401.27001	126	
417.02910	74	
426.36851	48	
428.23567	50	
428.84624	78	
428.90015	30	
429.89118	62	
430.15758	58	
432.87900	116	
432.92364	44	
433.89464	52	
434.27445	82	
440.38539	158	
444.22422	70	
445.23601	80	
446.86664	204	
446.94457	110	
448.85850	52	
456.20751	120	
457.21179	64	
458.99613	70	
463.82502	50	
464.81994	120	
464.87073	26	
472.25254	106	
472.79817	48	
485.10764	72	
498.30189	100	
499.27600	80	
518.85723	56	
526.26263	74	
END IONS

###FS:    #m/z: 537.27077 #charge 1+
###MS: 1867
###MSMS: 1868
BEGIN IONS
TITLE=Cmpd 44, +MS2(537.2708), 29.2eV, 16.3min #1868
RTINSECONDS=979.449
SCANS=1867-1868
PEPMASS=537.27077	132512
CHARGE=1+
185.55059	46	
195.11034	94	
208.10704	280	1+
208.14709	72	
209.13466	156	
210.16906	70	
213.11288	66	
213.14156	228	
214.12832	170	
214.17041	64	
215.11830	628	1+
215.20038	52	
216.14684	86	
217.07946	288	
217.11475	100	
217.14951	130	
225.06373	68	
225.09557	88	
226.14889	78	
232.13903	1058	
232.18321	58	
234.10426	102	
235.11227	352	
236.15074	72	
237.13890	764	
237.22026	90	
239.08853	66	
239.15151	122	
239.22226	78	
241.47750	150	
242.13343	114	
247.12539	82	
252.13771	780	1+
254.16096	3124	1+
254.26684	100	
254.34774	82	
255.10734	88	
255.21970	118	
256.08831	76	
257.12419	190	
257.17658	136	
266.08931	104	
266.99075	72	
267.45417	136	
269.15198	52	
270.14756	730	1+
271.21164	80	
272.12833	214	
272.17099	930	1+
274.10459	898	1+
281.05598	204	
284.03632	92	
284.16733	86	
285.00535	54	
285.19084	100	
287.17006	94	
288.12372	74	
290.90168	96	
294.15430	122	
294.19314	88	
297.06926	88	
298.14423	128	
298.18333	54	
299.06509	874	1+
299.11884	118	
299.16737	84	
299.22658	62	
300.18229	62	
301.06098	118	
301.52159	108	
303.35731	74	
311.16922	3148	1+
311.22465	112	
312.16639	2104	1+
322.19549	172	
328.14332	94	
328.89833	106	
329.06067	56	
329.19330	20396	1+
329.43804	54	
329.82801	68	
330.12838	130	
330.29107	112	
330.70856	52	
331.83653	50	
334.94873	60	
339.18216	48	
343.14475	118	
344.98120	586	1+
345.04343	54	
348.15812	68	
350.88313	78	
354.18366	238	
354.88996	70	
356.07080	88	
356.88367	126	
357.07407	102	
357.13700	350	
358.16989	58	
358.22491	150	
359.03106	56	
360.03116	78	
360.89988	56	
364.98773	62	
368.89075	236	
370.92022	98	
371.15321	72	
371.19920	84	
371.26948	56	
373.87551	76	
375.15661	154	
376.89838	90	
378.94466	62	
391.19177	112	
396.92876	108	
400.27233	282	
401.35969	52	
402.92371	98	
414.85940	102	
415.03551	86	
416.03500	104	
417.02847	56	
421.17969	74	
425.80598	72	
428.21305	68	
428.86954	54	
428.92259	82	
429.09594	74	
429.84573	112	
430.19377	62	
430.23561	122	
430.88288	86	
431.08296	70	
440.23705	62	
441.94752	74	
442.94491	80	
444.79316	86	
446.21842	104	
446.62986	52	
446.85973	550	
447.23335	72	
450.81728	58	
450.91213	94	
454.29819	74	
456.19118	70	
456.24423	50	
456.88803	80	
457.20598	176	
464.86732	160	
472.24607	940	1+
474.22820	190	
475.27934	80	
475.93562	68	
481.90899	104	
482.24757	64	
489.22209	102	
511.81114	80	
513.80154	78	
518.79551	94	
519.83208	86	
524.23434	66	
526.23345	78	
526.30045	72	
END IONS

###FS:    #m/z: 537.27102 #charge 1+
###MS: 1869
###MSMS: 1870
BEGIN IONS
TITLE=Cmpd 45, +MS2(537.2710), 29.2eV, 16.3min #1870
RTINSECONDS=980.088
SCANS=1869-1870
PEPMASS=537.27102	136968
CHARGE=1+
210.07781	100	
210.14886	118	
211.11741	62	
212.14538	172	
213.09931	200	
213.12814	90	
214.13046	48	
215.04627	88	
215.11492	1032	1+
217.08445	172	
218.10662	72	
222.22463	96	
223.32227	82	
225.03762	70	
227.03915	84	
231.05692	80	
231.93177	54	
232.14403	200	
232.18695	96	
232.28775	92	
235.11091	164	
236.12108	108	
237.13921	552	
237.20926	66	
239.14508	82	
240.10828	84	
242.11888	108	
242.14608	78	
248.13485	90	
251.09960	88	
252.14427	96	
253.13768	50	
254.11460	86	
254.16471	1450	1+
254.25941	90	
254.41998	88	
255.20825	100	
255.97561	56	
256.10431	46	
256.14653	112	
256.41923	46	
257.13375	152	
257.17420	68	
260.10588	38	
267.00273	86	
267.04080	70	
267.99937	84	
270.14626	834	1+
270.33359	38	
271.10270	108	
272.17017	934	1+
272.83474	48	
273.11822	106	
274.10515	696	1+
277.76324	66	
281.05488	56	
281.14341	68	
282.05062	64	
282.08205	102	
283.03243	88	
283.14679	80	
285.03236	82	
285.19708	54	
287.08858	124	
287.16490	180	
294.16201	100	
295.14415	154	
295.22557	70	
297.15419	106	
299.06730	320	
299.14363	98	
300.06683	162	
311.17770	506	
312.16608	1212	1+
312.26548	180	1+
314.84372	90	
314.94552	38	
323.18686	66	
324.08421	78	
328.51968	40	
329.19317	16468	1+
329.40613	40	
329.70239	44	
329.75570	84	
329.85413	54	
329.95805	62	
330.28141	142	
331.56726	54	
332.85617	108	
335.38462	70	
336.17728	40	
337.98180	42	
340.19663	84	
341.02153	76	
341.05535	112	
341.18234	50	
344.98224	152	
346.03822	92	
347.16872	82	
354.20158	90	
357.14178	212	
358.90227	90	
359.02669	122	
360.03056	80	
361.09355	46	
368.88865	130	
369.06078	64	
373.07672	100	
375.15499	134	
376.15352	66	
378.81133	56	
379.89563	110	
382.25410	50	
386.19548	80	
386.89492	150	
396.86804	52	
400.26982	66	
401.25985	50	
410.84800	66	
411.83863	66	
412.94153	102	
415.03645	72	
416.04631	96	
418.02955	134	
418.10409	88	
421.89893	164	
426.92300	70	
428.19962	48	
428.84931	204	
429.21655	86	
430.25013	82	
432.87957	122	
433.04269	40	
439.80219	46	
440.92711	58	
442.80379	112	
444.21181	88	
444.82638	90	
446.65064	80	
446.82273	70	
446.86474	432	1+
448.86262	62	
454.20261	52	
456.21425	82	
456.79747	82	
464.87033	110	
470.27057	106	
472.24948	396	
472.31978	82	
480.83581	58	
485.73089	114	
491.77995	100	
492.86575	90	
500.95903	80	
514.87519	88	
518.83277	84	
523.89854	134	
531.81331	50	
536.78118	116	
END IONS

###FS:    #m/z: 537.27132 #charge 1+
###MS: 1871
###MSMS: 1872
BEGIN IONS
TITLE=Cmpd 46, +MS2(537.2713), 29.2eV, 16.3min #1872
RTINSECONDS=980.726
SCANS=1871-1872
PEPMASS=537.27132	136934
CHARGE=1+
207.05423	96	
209.13745	78	
210.14189	72	
212.13689	160	
213.15883	122	
214.95330	100	
215.11667	1164	
217.09077	200	
220.10440	102	
223.08426	108	
226.16546	84	
227.05784	74	
227.17640	98	
230.15969	116	
231.98426	56	
232.14578	358	
232.19335	118	
234.86870	70	
235.10615	184	
235.14905	82	
236.16126	58	
237.14515	468	
237.19979	76	
238.07445	104	
239.11681	104	
239.15431	260	
242.12701	264	
250.16935	80	
252.13631	218	
253.14415	114	
254.16300	2626	1+
254.23919	98	
256.09336	88	
256.19089	94	
257.23128	50	
257.86483	96	
258.11113	98	
258.84565	104	
261.13476	102	
267.00000	160	
269.01113	80	
270.14635	454	1+
272.13207	116	
272.17369	1248	1+
273.11458	100	
273.40022	82	
274.10319	834	1+
276.15159	60	
278.06963	126	
281.04990	108	
281.08586	104	
282.14073	74	
282.87762	70	
283.02221	104	
284.00442	52	
285.00493	74	
285.12489	70	
287.17440	216	1+
288.26494	98	
293.75683	50	
294.16907	64	
295.14410	100	
295.60331	182	
296.13742	66	
297.10928	122	
297.20494	94	
298.13661	372	1+
299.06179	1738	1+
301.11158	60	
308.92154	84	
311.18085	306	
312.16820	1540	1+
312.26750	74	
313.12446	94	
314.09823	106	
314.21835	74	
315.16378	94	
316.92021	70	
317.21515	82	
322.10364	104	
323.54483	78	
327.13063	70	
327.30322	88	
328.55833	54	
328.70610	68	
329.01615	52	
329.19401	20232	1+
329.39323	142	
329.61407	84	
330.13216	74	
330.25969	168	
330.33976	64	
339.23345	108	
340.21906	54	
341.18690	104	
344.98372	138	
346.96763	88	
348.19651	62	
350.88316	100	
354.20525	84	
355.19056	80	
356.23524	142	
357.14381	198	
357.22922	146	
359.02818	112	
360.02279	142	
361.02845	102	
368.17421	102	
370.88962	92	
371.18935	90	
375.14742	326	1+
378.85870	82	
383.14814	116	
384.86646	52	
386.89311	106	
387.02847	78	
394.35626	110	
396.91638	104	
400.26643	426	
401.20066	62	
403.26044	102	
407.09878	100	
410.84863	240	
415.04389	116	
426.23350	88	
428.21994	110	
428.85130	292	
429.22398	94	
429.85771	148	
437.32202	72	
439.89044	68	
440.83292	104	
441.79743	94	
441.90367	118	
444.87120	104	
444.91563	120	
446.85922	548	
456.21512	66	
456.28101	86	
457.23556	112	
457.28096	80	
457.34963	58	
458.86126	74	
464.82088	72	
464.87387	158	
471.24571	54	
473.90638	88	
474.20947	80	
474.81438	70	
476.97223	60	
483.27571	78	
490.83034	94	
500.93085	102	
501.85358	68	
508.82072	108	
518.65801	130	
524.05478	66	
536.78143	54	
537.27878	96	
538.76015	80	
END IONS

###FS:    #m/z: 537.27148 #charge 1+
###MS: 1873
###MSMS: 1874
BEGIN IONS
TITLE=Cmpd 47, +MS2(537.2715), 29.2eV, 16.4min #1874
RTINSECONDS=981.375
SCANS=1873-1874
PEPMASS=537.27148	142144
CHARGE=1+
203.65262	68	
209.14580	64	
212.14778	118	
213.09500	158	
214.15304	124	
215.11490	468	1+
217.10151	134	
217.14672	58	
219.14030	68	
219.18172	112	
220.11222	84	
221.08394	86	
224.06532	106	
225.03258	54	
225.08876	80	
226.08964	142	
226.16918	110	
227.08716	82	
229.00638	54	
232.14192	728	
235.11101	248	
236.16271	54	
237.13891	696	1+
238.07769	50	
239.17632	114	
239.39388	62	
240.13770	90	
251.68799	116	
252.13611	342	1+
254.16114	2902	1+
254.21337	102	
254.26376	130	
254.72080	62	
255.11215	66	
256.10141	78	
260.14292	102	
263.15882	122	
270.05484	54	
270.14265	122	
270.19741	70	
272.07570	74	
272.13387	152	
272.17492	1606	1+
274.10406	732	1+
274.20297	68	
281.05632	58	
282.15243	52	
283.04020	102	
285.21014	50	
287.19251	96	
288.11781	276	
288.15405	136	
292.68683	42	
293.15685	84	
294.15191	166	
295.15855	72	
296.13832	90	
297.18729	64	
298.13468	74	
299.06117	828	1+
299.10894	72	
299.20527	66	
308.88852	140	
310.61726	56	
311.21921	144	
311.27118	102	
312.16764	1594	1+
312.23163	180	
313.60885	80	
317.09692	66	
322.18182	72	
326.83279	96	
328.15473	76	
328.94358	64	
329.08364	132	
329.19295	19104	1+
329.49770	110	
329.59412	122	
329.83883	40	
329.98718	94	
330.13425	112	
330.25770	148	
331.12383	70	
331.31535	48	
340.20150	126	
343.89701	84	
344.84733	82	
344.98683	220	1+
348.14303	86	
350.87706	80	
352.15459	98	
354.88283	106	
356.23855	132	
357.14769	402	1+
357.22385	218	
359.02807	244	1+
359.11627	40	
360.84551	104	
360.92486	78	
364.19434	98	
369.17260	80	
371.21070	148	
371.87722	80	
372.99473	50	
373.08245	56	
373.86857	70	
374.81020	86	
375.15405	346	
375.23792	86	
377.16253	76	
378.24347	54	
379.88017	90	
386.95464	70	
390.84815	70	
392.16393	58	
397.18223	110	
399.01788	84	
399.88163	58	
400.26340	206	
401.27657	78	
401.33775	68	
415.04010	254	
416.04015	128	
417.03410	84	
418.83363	64	
423.93721	102	
428.05603	80	
428.26009	54	
428.85955	298	
430.82221	82	
431.88008	56	
432.88421	104	
434.03867	82	
437.25136	64	
438.16139	68	
440.89356	80	
445.21947	90	
446.23539	98	
446.86361	306	1+
446.96778	84	
455.22956	202	1+
455.29065	80	
463.95263	66	
464.86801	74	
467.87156	76	
472.25000	768	1+
472.79591	74	
474.22086	180	1+
474.88819	74	
480.77835	58	
481.28618	92	
482.86080	78	
483.23586	66	
491.24555	108	
492.87575	62	
494.91307	92	
495.82491	84	
499.81605	48	
508.26464	86	
510.81372	90	
516.82423	62	
518.88086	54	
519.85521	90	
531.80956	88	
534.88218	90	
536.81062	48	
END IONS

###FS:    #m/z: 537.27099 #charge 1+
###MS: 1876
###MSMS: 1877
BEGIN IONS
TITLE=Cmpd 48, +MS2(537.2710), 29.2eV, 16.4min #1877
RTINSECONDS=982.532
SCANS=1876-1877
PEPMASS=537.27099	149914
CHARGE=1+
209.08865	82	
209.15735	74	
210.04166	68	
210.09501	62	
210.24901	58	
211.11754	70	
212.16380	108	
212.24468	68	
213.09586	134	
213.13471	126	
214.29519	44	
215.11940	614	1+
215.43664	50	
217.09495	158	
217.16602	34	
219.11753	70	
220.10180	68	
221.15820	36	
225.05278	98	
225.11210	60	
226.12882	58	
227.04656	54	
231.12781	78	
232.14467	538	1+
232.20447	100	
234.73004	34	
235.10516	768	1+
236.15416	82	
237.13387	590	
239.09322	62	
239.14703	378	1+
242.11824	118	
244.10649	52	
249.13179	106	
252.13636	212	
253.42449	56	
254.16159	2074	1+
254.22261	104	
254.40661	46	
255.22069	62	
256.08151	90	
256.22761	88	
257.12035	272	1+
260.12738	134	
260.20769	66	
265.03708	56	
266.11054	80	
266.20465	114	
267.16563	66	
270.07117	32	
270.16982	60	
270.27356	100	
271.14600	74	
272.08169	60	
272.17204	830	1+
272.33780	60	
272.95641	86	
274.10650	424	
275.13326	76	
280.93346	60	
281.04947	118	
281.16951	86	
282.03378	68	
285.20118	86	
287.17497	198	
287.53119	42	
288.12230	52	
288.58062	44	
294.15215	114	
295.13552	114	
298.14389	90	
298.87247	48	
299.05978	1014	1+
299.15705	86	
300.90045	34	
300.93339	48	
303.02285	106	
307.39901	42	
307.48339	50	
310.82531	38	
311.17078	1630	1+
312.16888	1112	1+
312.60129	76	
313.88837	82	
314.22022	60	
314.85630	40	
315.22590	70	
318.92988	88	
328.52978	42	
328.90480	36	
328.97403	58	
329.19316	16298	1+
329.36131	40	
329.46139	162	
329.56607	100	
330.67809	46	
331.28136	92	
333.51765	52	
337.14356	106	
338.31823	46	
340.19151	98	
340.26039	64	
341.17620	142	
344.98086	164	
345.15096	64	
350.89349	44	
352.19729	88	
354.19603	68	
355.06689	90	
357.13843	284	1+
357.24268	76	
359.02816	56	
361.66365	40	
367.16785	76	
371.20284	60	
375.14956	454	1+
375.96398	34	
381.12983	114	
381.18584	96	
382.24574	32	
384.92184	54	
386.89601	34	
386.98668	32	
387.88009	66	
394.83598	96	
400.25855	122	
400.30416	74	
401.26401	78	
402.18188	74	
413.88753	68	
415.04058	162	
415.97927	148	
416.05843	72	
417.05029	56	
428.21549	94	
428.85801	348	
429.21978	94	
430.14602	84	
432.87938	56	
433.78603	100	
433.89085	52	
437.29355	60	
445.82528	68	
446.21458	74	
446.87291	252	
454.23731	88	
454.78994	46	
456.22007	66	
457.21337	60	
462.23614	94	
464.89222	48	
471.89462	96	
472.21082	90	
472.27019	178	
473.25762	144	
474.33454	68	
474.81470	70	
475.87900	78	
483.22788	70	
487.69026	182	
491.78564	46	
502.09662	70	
509.24302	138	1+
526.27019	48	
END IONS

###FS:    #m/z: 358.51632 #charge 3+
###MS: 1876
###MSMS: 1878
BEGIN IONS
TITLE=Cmpd 49, +MS2(358.5163), 23.0eV, 16.4min #1878
RTINSECONDS=982.594
SCANS=1876,1878
PEPMASS=358.51632	56060
CHARGE=3+
215.11033	334	1+
217.07999	88	
227.12562	144	
227.22119	174	
232.13648	84	
232.17894	82	
235.11023	94	
239.14116	74	
239.19326	74	
239.29227	92	
242.12241	82	
251.75492	46	
252.13972	126	
253.11503	96	
254.17629	212	
255.11085	154	
255.20243	76	
256.17391	122	
263.09954	70	
269.16028	108	
270.10490	100	
270.14327	156	
270.20141	84	
270.96070	74	
271.13856	60	
272.16975	212	
272.22057	76	
273.17437	88	
274.16952	86	
287.16902	112	
288.12677	84	
291.96400	100	
296.88852	74	
299.12714	80	
300.13651	34	
308.91691	64	
311.16827	426	1+
312.86986	140	
326.13575	104	
328.49064	38	
329.00811	40	
329.19042	766	1+
330.25390	78	
330.85454	98	
335.95380	82	
338.88666	62	
354.85272	90	
355.17467	142	
357.94177	76	
363.18646	92	
367.98831	58	
376.86678	54	
376.96767	92	
377.06943	102	
400.27066	108	
428.23578	78	
472.28455	44	
474.24392	80	
515.28757	180	
587.29273	96	
659.29604	74	
END IONS

###FS:    #m/z: 537.27123 #charge 1+
###MS: 1879
###MSMS: 1880
BEGIN IONS
TITLE=Cmpd 50, +MS2(537.2712), 29.2eV, 16.4min #1880
RTINSECONDS=983.296
SCANS=1879-1880
PEPMASS=537.27123	144526
CHARGE=1+
194.13557	84	
201.09484	82	
210.04586	108	
212.14187	372	
213.09843	252	
213.12614	90	
213.18695	82	
215.11481	1196	1+
215.17218	114	
216.27226	106	
217.08285	204	
221.11949	102	
223.07345	86	
224.14757	116	
224.93512	60	
225.08456	112	
226.07812	84	
226.16978	60	
227.14688	92	
230.14251	60	
232.13866	294	1+
232.18392	70	
235.10629	716	
235.17490	114	
236.14608	128	
236.19481	136	
237.13769	568	1+
238.09381	86	
239.14496	142	
239.20156	116	
242.11802	82	
242.15998	66	
244.14286	82	
252.13393	380	
253.94235	60	
254.16224	3180	1+
254.49102	64	
255.10220	62	
256.10588	224	
257.15027	92	
258.12031	128	
260.13909	100	
263.13795	118	
266.99937	88	
269.15675	178	
270.14259	436	
271.12399	116	
272.17526	1102	1+
274.10126	794	
277.70279	80	
280.15045	68	
281.05336	128	
282.04828	80	
282.12480	118	
283.04122	114	
286.95842	78	
287.17262	232	
288.12563	102	
290.89607	78	
295.14250	156	
298.13997	104	
298.97397	86	
299.06115	1062	1+
300.12142	152	
302.05479	60	
303.87478	68	
304.76290	64	
311.17180	2692	1+
311.22845	102	
311.77431	66	
312.16853	1756	1+
312.29241	64	
312.49803	68	
313.12068	82	
314.16929	92	
317.06460	74	
317.18232	108	
317.81816	82	
321.20323	102	
322.18296	60	
328.90692	76	
328.98215	84	
329.06250	66	
329.19297	24552	1+
329.41885	150	
330.24570	282	
330.29682	222	
330.56921	66	
330.64734	74	
331.13773	72	
331.49675	76	
337.17212	148	
339.03059	64	
340.19993	180	
341.18058	88	
341.56913	92	
344.96990	378	
354.17563	102	
357.14020	384	1+
358.06562	84	
358.89614	90	
359.03137	156	
360.03174	92	
363.21721	94	
365.28297	92	
368.88934	98	
368.99517	108	
369.16732	98	
371.20585	246	
374.28273	88	
375.15382	298	1+
376.96903	100	
390.20582	96	
394.17757	150	
397.17212	164	
400.28567	96	
409.20975	82	
414.92042	84	
415.03535	82	
415.07829	120	
415.17562	74	
416.03261	338	
421.87983	102	
422.92164	136	
427.20038	100	
428.22679	78	
428.85380	286	
429.21694	132	
430.18584	76	
432.88008	88	
434.15240	78	
434.89176	70	
444.21448	62	
446.80607	78	
446.86127	350	
446.93767	102	
447.21929	82	
454.20936	64	
455.22742	116	
455.40123	68	
456.20928	388	1+
464.86926	288	
464.92719	86	
466.82145	66	
471.37522	78	
472.25125	320	
481.85551	118	
482.88461	100	
490.82029	124	
492.00372	72	
494.80712	86	
495.82945	82	
500.79756	78	
500.85613	168	
503.09548	76	
507.83265	62	
508.25710	88	
515.20307	118	
525.23277	80	
531.80292	82	
532.80952	70	
537.27718	156	
END IONS

###FS:    #m/z: 537.27099 #charge 2+
###MS: 1881
###MSMS: 1882
BEGIN IONS
TITLE=Cmpd 51, +MS2(537.2710), 29.2eV, 16.4min #1882
RTINSECONDS=983.96
SCANS=1881-1882
PEPMASS=537.27099	150304
CHARGE=2+
196.18286	122	
208.11820	102	
209.08525	96	
209.13778	88	
210.17144	80	
211.16995	112	
213.09867	90	
214.10713	138	
215.11449	666	1+
215.16802	176	
215.22441	150	
217.08440	172	
220.10945	320	1+
223.08405	84	
226.10493	86	
226.17658	110	
227.15788	90	
229.08462	96	
230.14777	96	
232.14695	414	1+
235.12772	178	
236.13342	94	
236.16343	132	
237.13892	832	1+
237.25738	96	
238.07845	84	
238.19577	76	
239.14774	156	
240.12804	100	
241.09366	96	
242.12541	76	
252.13802	528	
254.16158	3884	1+
254.25669	86	
255.11636	112	
257.12275	126	
261.15310	76	
266.02472	92	
267.99441	98	
269.16569	78	
270.10013	156	
270.15168	224	
270.18124	304	
271.10732	106	
271.14549	98	
271.22894	122	
272.13240	354	1+
272.17286	1288	1+
272.23406	94	
274.10509	926	
276.13745	128	
281.05170	426	1+
282.19025	160	
283.03465	242	
285.99880	100	
287.17003	236	
288.14560	74	
290.90404	98	
291.14668	88	
294.16159	100	
295.13308	188	
297.14961	90	
298.14248	260	
298.19653	80	
299.06168	1270	1+
300.14234	158	
301.06231	240	
306.09449	80	
308.11864	76	
311.18319	722	
312.16514	3060	1+
313.21833	100	
322.19701	106	
323.19616	90	
324.95868	96	
325.19577	156	
326.97201	106	
327.17032	82	
328.15329	92	
328.20189	84	
328.91013	74	
329.19292	28724	1+
329.40183	110	
331.12217	166	
332.85560	160	
336.84948	92	
337.14734	86	
339.19589	92	
340.11103	78	
340.18825	74	
342.15246	88	
342.90471	74	
344.97530	88	
345.96693	100	
347.16273	84	
350.87715	104	
351.13752	86	
352.97578	112	
356.88363	78	
357.13917	596	1+
357.20530	180	
359.03638	176	
360.02917	86	
362.98363	74	
368.88894	168	
368.96686	98	
375.15023	520	
376.90509	170	
382.87008	108	
385.17426	100	
386.89868	148	
388.90099	82	
400.26494	152	
401.27817	192	
401.75364	108	
402.22248	92	
404.84906	100	
407.57175	104	
409.63990	78	
411.28066	82	
415.06516	210	
416.02885	162	
418.23176	80	
420.90496	88	
425.84229	78	
426.14124	80	
427.19293	96	
428.22614	340	1+
428.85316	380	
430.81087	74	
436.18612	94	
440.91682	180	
444.22109	150	
446.85485	414	
450.83476	96	
456.21052	186	
462.87308	108	
472.25184	762	1+
472.29685	266	
481.77496	76	
485.86346	84	
490.77968	74	
500.84676	112	
500.94420	110	
508.25750	104	
513.86719	94	
519.26278	120	
520.77140	76	
522.75885	100	
536.80352	76	
538.18713	80	
554.82232	74	
558.28147	110	
566.38781	98	
583.28756	120	
656.22257	246	1+
656.66822	230	1+
657.22407	174	1+
659.79697	150	1+
672.78168	120	1+
673.36016	294	
673.42182	120	
677.26125	120	1+
683.36135	76	
703.31210	132	
743.35525	82	
745.35057	674	1+
745.44785	86	
778.27607	102	
823.69585	116	
898.46886	80	
END IONS

###FS:    #m/z: 537.27090 #charge 1+
###MS: 1883
###MSMS: 1884
BEGIN IONS
TITLE=Cmpd 52, +MS2(537.2709), 29.2eV, 16.4min #1884
RTINSECONDS=984.602
SCANS=1883-1884
PEPMASS=537.27090	159604
CHARGE=1+
180.31902	100	
198.68849	180	
209.13819	80	
211.11756	72	
212.13778	200	
213.10808	220	
213.18660	32	
215.11451	844	
217.03018	66	
217.10884	120	
219.12288	88	
221.09227	100	
223.07552	78	
226.15038	60	
227.04079	152	
231.91138	52	
232.14204	396	
232.17139	118	
233.30630	66	
235.11772	118	
236.15466	252	
237.14571	248	
237.76150	38	
239.15046	158	
241.07902	76	
242.13819	120	
243.09313	58	
244.10589	102	
244.31054	104	
252.14175	72	
254.16403	1576	1+
254.83640	38	
255.11309	212	
256.11691	110	
258.10675	92	
263.16317	128	
267.00221	104	
267.17431	118	
268.17892	72	
269.16309	136	
270.14663	374	1+
272.13484	298	
272.17230	1248	1+
274.10289	516	
275.13140	114	
281.04332	54	
281.16987	92	
282.19367	48	
283.04906	86	
285.04514	94	
285.10352	74	
285.20362	90	
287.16282	86	
288.17653	40	
293.12224	102	
295.13419	100	
296.15614	78	
298.13417	86	
299.06419	952	1+
299.23282	34	
300.65971	84	
311.18322	512	
311.26939	80	
311.73338	52	
312.16795	1638	1+
312.96098	30	
314.21082	78	
315.15506	112	
317.12584	62	
318.15131	82	
324.18387	332	1+
324.95963	110	
325.03047	46	
328.59441	74	
328.77767	44	
328.96726	56	
329.02599	66	
329.12830	132	
329.19393	12758	1+
329.35354	56	
329.46958	132	
329.65221	120	
329.80059	56	
329.92804	30	
330.28841	66	
330.70820	38	
332.95778	68	
334.13149	42	
334.19660	36	
334.54351	70	
340.19448	218	
342.01992	106	
342.99722	72	
344.96802	160	
345.98101	86	
354.17740	194	1+
356.22906	52	
357.13571	320	1+
357.22122	64	
357.26683	108	
358.24994	58	
359.02986	98	
360.07513	84	
366.97695	58	
368.14494	66	
368.89371	108	
369.88481	94	
371.20367	102	
373.21614	58	
375.14184	292	
375.31391	62	
376.19437	60	
376.56011	32	
376.90578	68	
379.95583	52	
386.24228	70	
387.18337	90	
388.48651	98	
388.56792	42	
392.73605	62	
400.25927	172	
401.21895	130	
402.21875	84	
410.83867	218	1+
410.90130	76	
414.88722	100	
415.07000	114	
416.03729	50	
425.85379	48	
427.23656	56	
428.84916	106	
429.88486	66	
436.88229	50	
437.21685	66	
437.84292	80	
444.43325	84	
446.83997	54	
446.91855	42	
447.23459	60	
452.88365	64	
453.60006	34	
455.23843	80	
455.88952	42	
456.21003	154	
460.89437	70	
464.87691	122	
472.25335	218	
472.34441	80	
472.79747	124	
473.25481	156	
474.20765	74	
481.24516	62	
482.16696	56	
484.91000	100	
489.82796	38	
490.76353	86	
492.83719	76	
508.27025	120	
516.76413	70	
536.90876	112	
END IONS

###FS:    #m/z: 537.27147 #charge 2+
###MS: 1886
###MSMS: 1887
BEGIN IONS
TITLE=Cmpd 53, +MS2(537.2715), 29.2eV, 16.4min #1887
RTINSECONDS=985.754
SCANS=1886-1887
PEPMASS=537.27147	157226
CHARGE=2+
151.06491	152	
207.11085	66	
211.07162	130	
212.14335	102	
213.10027	122	
214.13897	86	
215.11424	1386	1+
217.09745	208	
220.14082	126	
221.08458	76	
222.08141	86	
223.06855	62	
225.06052	92	
225.09550	90	
226.05104	94	
226.12504	94	
228.10352	62	
232.15791	282	
232.20265	136	
232.27265	80	
235.11377	288	
236.15864	110	
237.13583	562	
239.16111	100	
242.13099	100	
252.13815	208	
253.13536	192	
254.02566	62	
254.16051	2132	1+
255.13034	118	
256.10737	100	
256.53988	72	
270.00257	78	
270.14828	508	1+
271.11124	72	
272.17274	894	1+
272.26672	66	
274.10484	782	1+
281.06112	74	
283.02962	106	
284.12894	76	
285.02676	76	
285.17372	78	
287.17119	132	
287.21766	118	
288.13005	82	
288.22022	114	
294.15979	218	
295.15802	136	
296.13766	92	
298.14109	162	
299.05832	516	
300.13317	76	
302.07305	58	
311.17158	2176	1+
312.16917	1492	1+
313.11602	106	
322.15450	80	
324.17017	94	
326.18738	92	
326.93730	90	
328.60522	98	
328.72204	56	
329.03495	96	
329.09008	96	
329.19391	18838	1+
329.38519	48	
329.59719	76	
330.07696	70	
330.34081	78	
330.37982	74	
330.71171	66	
331.13241	92	
332.43667	60	
333.15660	88	
337.91561	50	
338.98635	54	
339.13864	50	
339.35565	70	
340.19383	70	
340.26942	82	
341.16801	132	
344.63307	72	
344.97404	110	
345.88891	68	
347.00803	136	
347.17059	192	
348.15347	94	
352.16797	88	
354.18541	118	
354.87367	84	
355.08021	110	
356.17139	84	
357.14753	192	
359.02083	152	
359.22468	78	
360.02778	80	
363.94886	76	
368.46751	46	
368.88420	160	
370.95196	58	
371.21766	76	
375.08462	82	
375.15017	372	
378.01894	84	
382.25419	84	
385.17502	74	
386.89755	68	
393.18487	60	
394.93451	78	
397.93712	104	
404.87592	52	
410.84155	78	
413.22439	48	
413.53986	98	
415.03756	50	
416.03306	70	
427.28701	86	
428.21801	148	
428.34625	96	
428.85615	274	
429.19950	98	
433.88089	72	
440.79292	70	
444.21384	68	
445.80948	80	
446.85983	430	1+
446.92454	70	
454.83125	68	
455.22166	60	
456.25458	80	
458.93796	84	
462.85640	96	
464.88781	102	
470.91983	50	
472.24881	342	
472.32219	84	
473.25311	196	
475.38230	74	
480.25575	70	
482.88965	56	
490.72296	110	
490.79080	102	
503.23308	70	
506.80221	60	
511.19771	134	
518.84945	90	
520.23655	56	
526.27136	78	
607.08313	54	
626.41955	74	
630.33811	80	
644.35279	58	
648.36284	68	
658.25576	328	1+
658.33799	84	
659.26153	232	1+
667.72507	116	
673.37846	310	1+
673.43779	100	
711.29266	76	
745.35344	254	1+
746.53835	82	
END IONS

###FS:    #m/z: 358.51671 #charge 3+
###MS: 1886
###MSMS: 1888
BEGIN IONS
TITLE=Cmpd 54, +MS2(358.5167), 23.0eV, 16.4min #1888
RTINSECONDS=985.817
SCANS=1886,1888
PEPMASS=358.51671	58142
CHARGE=3+
215.10743	76	
216.24981	82	
217.08267	32	
217.54318	38	
225.01293	86	
227.10613	130	
232.14723	88	
236.11571	106	
236.58669	64	
237.08653	54	
237.13431	200	
239.15380	74	
240.15317	72	
242.09368	52	
252.12977	58	
254.15792	162	
254.20528	92	
254.26486	36	
255.17424	72	
258.85691	110	
262.94270	90	
269.16216	42	
270.14888	82	
272.17451	412	1+
272.97396	118	
283.20762	118	
287.17761	72	
288.12209	70	
294.86592	94	
296.87060	62	
298.13832	198	
300.35957	78	
309.14673	56	
311.18175	114	
312.16904	140	
312.21072	90	
312.91322	44	
313.16299	92	
314.94625	114	
316.19004	60	
316.88310	82	
317.84732	38	
328.67729	74	
329.06361	42	
329.19437	1318	1+
329.91127	54	
329.95010	58	
330.00084	92	
330.14740	94	
330.85853	368	
331.16707	54	
332.80775	52	
334.87540	78	
340.87633	60	
340.99312	82	
348.85883	64	
352.88699	110	
353.90022	60	
354.98674	86	
357.86834	132	
399.95950	34	
400.00394	34	
400.29113	82	
404.77702	36	
427.18897	90	
439.22452	58	
444.26443	50	
455.73884	36	
472.28792	70	
516.29236	84	
586.42293	60	
587.26724	40	
END IONS

###FS:    #m/z: 537.27148 #charge 1+
###MS: 1891
###MSMS: 1892
BEGIN IONS
TITLE=Cmpd 55, +MS2(537.2715), 29.2eV, 16.5min #1892
RTINSECONDS=987.628
SCANS=1891-1892
PEPMASS=537.27148	159090
CHARGE=1+
179.09331	138	
209.14032	156	
210.10325	118	
210.19208	94	
212.14173	80	
213.12269	178	
214.19232	82	
215.11871	1108	
217.08070	196	
219.12420	98	
223.11864	208	
226.12623	78	
230.12762	88	
231.09266	74	
232.14867	628	1+
233.00924	82	
235.11086	292	
235.19390	76	
236.13885	74	
237.13775	910	1+
238.09527	116	
239.15098	202	
239.19525	88	
240.10149	166	
242.12813	268	
242.17199	86	
243.11252	82	
245.09824	86	
252.14326	258	
252.18354	112	
253.13881	150	
254.16250	4962	1+
254.28533	158	
255.10456	158	
256.08817	148	
257.08812	142	
264.10561	72	
265.12720	78	
268.11619	86	
269.15152	634	1+
270.10806	252	
270.15245	540	1+
270.20074	142	
272.17332	1440	1+
273.13164	122	
274.10677	416	
281.07107	142	
282.18477	126	
283.03339	184	
283.11169	86	
284.20404	108	
285.02268	86	
287.17662	86	
288.12081	148	
294.16102	160	
295.13761	144	
297.20564	108	
298.14058	218	
299.05836	1508	1+
299.22242	76	
301.06120	282	
305.03451	110	
307.88389	86	
308.90729	112	
311.18313	666	
311.24166	76	
311.30845	100	
312.16700	4212	1+
316.10516	158	
316.15961	160	
316.19692	104	
325.46782	126	
328.83834	96	
329.19314	35854	1+
329.53308	102	
329.67988	76	
329.73895	130	
331.12998	140	
331.26792	98	
331.32603	90	
339.14160	74	
341.10363	76	
342.10007	88	
345.00111	132	
345.13636	92	
345.97570	108	
346.96786	102	
347.16552	164	
350.88628	152	
351.15197	90	
354.16731	80	
357.14003	530	1+
357.24162	124	
357.39661	74	
360.91833	74	
361.00796	74	
362.87153	90	
364.09847	154	
365.01115	104	
367.95325	74	
368.88761	210	
371.18813	110	
371.24990	80	
371.91300	80	
375.14474	382	
375.22042	92	
376.17351	100	
377.15389	98	
381.19053	78	
384.31498	80	
389.89891	88	
392.82770	142	
394.92581	94	
396.21535	108	
399.18794	96	
400.26740	674	1+
401.27292	392	1+
403.17182	72	
405.90777	92	
409.18072	100	
410.18951	88	
410.84995	198	1+
410.91789	100	
415.03397	178	
415.99625	114	
418.87707	82	
420.25475	72	
422.89631	80	
427.18151	134	
428.21858	234	1+
428.84898	242	
429.12738	94	
430.09608	78	
430.85330	74	
432.90577	84	
440.78953	158	
444.21247	190	
446.23101	144	
446.86926	118	
447.22374	74	
447.84428	88	
448.96586	72	
452.95153	100	
454.25405	104	
455.23561	108	
456.23138	102	
458.21855	146	
459.86134	90	
464.87202	212	
472.24870	966	1+
472.31717	88	
474.22357	122	
474.80441	76	
476.81366	86	
491.25760	114	
491.79845	72	
495.86273	74	
496.29801	94	
498.81673	100	
500.84806	76	
512.81037	108	
520.84544	98	
525.28199	92	
532.74814	74	
537.26788	100	
END IONS

###FS:    #m/z: 537.27124 #charge 1+
###MS: 1893
###MSMS: 1894
BEGIN IONS
TITLE=Cmpd 56, +MS2(537.2712), 29.2eV, 16.5min #1894
RTINSECONDS=988.282
SCANS=1893-1894
PEPMASS=537.27124	168066
CHARGE=1+
176.55238	78	
199.08130	132	
207.02502	96	
210.00960	68	
212.14232	370	
212.33296	90	
213.10575	74	
213.19460	100	
215.11095	942	1+
217.10345	98	
217.40566	76	
221.11472	88	
222.15106	64	
222.21672	94	
223.07176	80	
223.10816	94	
225.04831	176	
226.07863	50	
227.11358	108	
228.13623	92	
229.70896	44	
232.14479	264	
232.20356	66	
234.96848	78	
235.10614	116	
235.13183	82	
236.16556	124	
237.00253	44	
237.13922	388	
237.35067	72	
239.06504	58	
239.15340	116	
239.88581	106	
242.11975	92	
243.06347	100	
244.09152	56	
252.13098	124	
252.16574	84	
253.15263	80	
254.01991	54	
254.16104	3202	1+
254.35192	68	
255.10571	160	
256.09063	112	
267.00391	44	
269.15714	90	
270.14538	464	1+
272.17308	854	1+
272.22395	106	
273.13206	156	
274.09941	530	1+
276.14153	52	
277.71490	68	
281.05611	126	
282.13022	60	
283.05131	64	
283.19992	46	
287.16430	226	
288.11611	122	
290.59585	94	
294.15108	66	
295.14405	96	
297.07818	54	
298.15829	150	
299.06500	906	1+
299.14454	152	
311.16957	2018	1+
312.16840	1416	1+
312.21382	114	
313.11589	56	
318.90088	102	
324.16897	84	
327.19374	110	
328.79236	126	
328.85818	104	
328.89908	46	
328.95531	70	
329.03176	54	
329.19364	16380	1+
329.30345	130	
329.39970	106	
329.53263	44	
329.68599	46	
329.95807	46	
330.32936	64	
330.68720	42	
331.92162	42	
332.49155	52	
332.87116	104	
333.31007	46	
333.83311	90	
339.15251	102	
340.19991	84	
341.11224	96	
343.02641	78	
346.91971	86	
347.15879	68	
348.89272	72	
355.06961	146	1+
355.16529	80	
356.84512	108	
357.13115	160	
357.22830	70	
358.23010	74	
359.19041	80	
360.04768	152	
367.15640	66	
368.03894	100	
368.88878	142	
369.94509	68	
371.20078	110	
375.15132	612	1+
376.91827	48	
377.96369	94	
389.20451	86	
389.92009	116	
394.93166	44	
400.00885	82	
400.28956	72	
403.87410	94	
410.19408	110	
410.87907	64	
414.09060	62	
415.08987	90	
415.94580	52	
417.04109	62	
417.86086	78	
418.03968	44	
422.83600	82	
428.21864	114	
428.85643	412	
429.09503	84	
430.25627	72	
430.87043	102	
431.37122	126	
434.88124	98	
443.83898	72	
446.22943	102	
446.86151	386	
447.97843	72	
455.22989	90	
456.22043	274	
456.30342	78	
456.88919	82	
460.79650	80	
460.87160	132	
472.24470	364	
473.26218	234	
474.21451	100	
474.86714	142	
488.86724	80	
488.92508	54	
494.85447	94	
500.86176	86	
510.81796	70	
519.81939	74	
519.97661	44	
521.14959	60	
521.25078	64	
524.92752	72	
537.27286	94	
END IONS

###FS:    #m/z: 537.27106 #charge 1+
###MS: 1895
###MSMS: 1896
BEGIN IONS
TITLE=Cmpd 57, +MS2(537.2711), 29.2eV, 16.5min #1896
RTINSECONDS=988.919
SCANS=1895-1896
PEPMASS=537.27106	165190
CHARGE=1+
201.14643	94	
207.03522	76	
210.17311	74	
211.02266	84	
212.14007	242	
213.10189	120	
213.13443	104	
214.18056	104	
215.11886	622	
215.21244	88	
216.14804	138	
216.24643	92	
217.09102	212	
217.13602	110	
218.13429	96	
220.15041	62	
220.19510	94	
221.08185	132	
225.06954	100	
226.16553	108	
227.11360	230	
232.15107	342	
235.10824	320	
235.20607	74	
236.15500	176	
237.13789	322	
237.25283	92	
238.14215	136	
239.15247	312	1+
242.11961	118	
244.08432	120	
248.92001	84	
252.13841	304	
253.11865	88	
254.16348	3544	1+
255.11090	250	1+
255.29918	82	
256.08959	64	
256.15307	64	
265.67492	76	
266.11566	84	
267.00568	136	
267.98163	62	
269.15377	90	
270.10177	108	
271.14120	194	
272.13691	212	
272.17411	1982	1+
272.21564	214	
272.69673	58	
274.10399	1214	1+
275.20009	68	
276.90178	64	
277.03384	92	
280.08854	100	
281.05234	296	
281.10624	114	
283.06302	104	
286.11533	100	
287.16949	214	
288.11738	100	
288.16280	94	
294.15195	262	1+
296.25943	80	
297.09535	62	
298.14560	154	
299.06138	800	1+
299.22172	156	
300.15855	58	
301.08920	84	
302.06010	80	
308.92210	68	
311.18386	1078	
312.16733	2318	1+
312.32247	126	
314.16431	86	
316.98559	76	
329.00631	90	
329.12665	488	1+
329.19349	30406	1+
329.97186	86	
330.12742	344	1+
330.44038	90	
331.73977	60	
332.16659	102	
332.87221	62	
336.93171	84	
339.14213	60	
339.18435	314	1+
341.02245	102	
342.23570	64	
342.99176	76	
343.33871	64	
344.89315	94	
344.97984	144	
347.21875	112	
350.18406	98	
350.86688	102	
353.13371	112	
353.19290	58	
354.16859	482	1+
358.15128	90	
358.21039	68	
359.02204	80	
359.19026	68	
360.03161	278	1+
365.19290	68	
368.88932	234	
369.20821	66	
373.08265	62	
374.90124	74	
375.14760	492	1+
387.19879	60	
392.20511	80	
398.93755	64	
400.27140	58	
401.27462	100	
404.94991	60	
410.22635	82	
410.86407	60	
412.18500	92	
412.94326	118	
413.87136	80	
414.92380	98	
415.03670	330	
416.86600	100	
418.03955	58	
423.88387	62	
424.82651	76	
426.20292	122	
426.80945	100	
427.11225	98	
427.19989	82	
428.85616	272	
428.97621	96	
429.08908	68	
429.20042	116	
429.24352	86	
429.79692	88	
431.07957	92	
431.92297	72	
432.86810	60	
439.77410	100	
439.91651	66	
442.70913	104	
444.82813	76	
445.09225	64	
445.25593	90	
446.22511	66	
446.86493	432	1+
446.91915	98	
450.12217	86	
455.21789	80	
456.23709	144	
457.22977	92	
458.79909	74	
464.88338	72	
472.25635	776	1+
473.32809	108	
476.82982	102	
480.75517	114	
491.83795	62	
499.46321	84	
503.12707	72	
524.78895	58	
537.27029	146	
537.32278	70	
539.30170	184	1+
END IONS

###FS:    #m/z: 537.27126 #charge 1+
###MS: 1898
###MSMS: 1899
BEGIN IONS
TITLE=Cmpd 58, +MS2(537.2713), 29.2eV, 16.5min #1899
RTINSECONDS=990.108
SCANS=1898-1899
PEPMASS=537.27126	169528
CHARGE=1+
162.45664	126	
165.73140	140	
199.01374	86	
209.02406	110	
209.14091	114	
210.08924	86	
211.10591	92	
212.14026	306	
213.10105	192	
214.12331	74	
215.11717	884	1+
215.38200	84	
217.07192	84	
217.15044	94	
217.33922	122	
219.09231	82	
221.11063	92	
221.97581	72	
223.06205	172	
224.06591	122	
225.15841	94	
227.12939	104	
232.14155	884	1+
235.10984	368	
236.15195	304	
237.13587	876	1+
239.10089	134	
239.16703	116	
240.13380	86	
242.12887	212	1+
244.09747	90	
247.15036	84	
249.13133	92	
252.13937	358	1+
253.81181	92	
254.16301	3554	1+
255.12059	104	
255.23601	74	
256.14888	126	
257.12862	88	
260.08957	70	
260.13853	84	
263.13437	74	
264.33722	90	
269.16068	154	
270.10865	166	
270.14648	606	1+
270.19229	194	
271.19538	128	
272.13633	424	
272.17145	1826	1+
274.10381	842	
275.15661	92	
281.05988	152	
281.12686	108	
282.05399	146	
282.14024	106	
283.02913	110	
284.02741	98	
284.08305	84	
286.10072	110	
287.17199	198	
288.12003	108	
288.18334	76	
290.15820	72	
293.17057	78	
293.20776	100	
294.15914	126	
294.19732	132	
295.16234	96	
298.14418	82	
299.06014	1694	1+
299.13872	86	
299.22216	180	
300.12313	108	
301.05963	220	
304.14640	90	
311.16912	3906	1+
311.23897	82	
312.16711	2944	1+
315.22282	70	
317.00521	130	
322.90317	90	
326.97649	178	1+
328.72227	70	
329.12913	98	
329.19338	41228	1+
329.39468	162	
329.62371	76	
329.69586	78	
329.85307	76	
330.98987	84	
331.25705	108	
335.84243	116	
337.94775	72	
340.11931	72	
341.23038	74	
343.00883	88	
345.01037	74	
345.06385	92	
348.15178	116	
354.17647	190	
354.88801	74	
356.25269	90	
357.14338	482	1+
357.22268	208	
357.39449	88	
358.21926	86	
359.03115	142	
360.04104	112	
360.12033	94	
368.89828	110	
370.17341	78	
371.19904	132	
373.20038	96	
375.14900	626	1+
378.87722	84	
379.16274	70	
386.16422	92	
386.24333	86	
387.19641	134	
391.20733	114	
397.93201	82	
400.26669	116	
400.92838	84	
402.89802	76	
403.62114	88	
407.80920	84	
411.22740	100	
411.87216	94	
415.04414	270	1+
421.93564	76	
427.17694	90	
427.22091	86	
428.21777	134	
428.85307	364	
429.20031	84	
430.82849	80	
431.88284	116	
432.85764	72	
432.90222	186	
435.05225	80	
436.82255	72	
437.20148	92	
438.29525	74	
440.79980	82	
440.95307	74	
444.21550	164	
444.88232	100	
446.80278	78	
446.86283	370	1+
447.69059	72	
455.22556	136	
455.27324	206	
459.77768	74	
459.81812	144	
464.87758	154	
465.85001	76	
472.24116	774	1+
473.97903	132	
474.21219	150	
474.86094	72	
491.25794	94	
492.84038	76	
498.29531	94	
519.77806	70	
524.27180	104	
538.28354	98	
END IONS

###FS:    #m/z: 358.51679 #charge 3+
###MS: 1898
###MSMS: 1900
BEGIN IONS
TITLE=Cmpd 59, +MS2(358.5168), 23.0eV, 16.5min #1900
RTINSECONDS=990.172
SCANS=1898,1900
PEPMASS=358.51679	65732
CHARGE=3+
212.16481	66	
213.14033	92	
214.15482	96	
215.11672	288	1+
215.52462	38	
217.09167	96	
222.91539	108	
226.91238	74	
228.98228	66	
232.14497	68	
235.10183	130	
240.13803	92	
242.11052	104	
250.11599	78	
250.90941	48	
252.13899	176	
252.95945	66	
254.16278	210	
255.10644	76	
256.17415	96	
264.96895	44	
265.62398	54	
270.14165	272	
271.17398	44	
272.17426	160	
277.20356	68	
280.91042	80	
286.99123	82	
287.63216	44	
288.00681	72	
298.13011	82	
299.22232	66	
300.13159	92	
310.84954	34	
312.17609	112	
312.88972	232	
316.92416	124	
321.11756	100	
329.19324	950	1+
329.25907	56	
330.85059	88	
335.93444	96	
340.21747	42	
341.04005	68	
341.18665	98	
343.19292	74	
348.86387	160	
352.92741	92	
354.20686	70	
357.23641	112	
359.20492	96	
387.19360	52	
390.14459	98	
413.24032	50	
429.24754	70	
445.23117	64	
452.78809	70	
472.25714	128	
472.31078	68	
497.30570	34	
515.29815	82	
544.29523	42	
586.32217	58	
587.27063	72	
588.55534	52	
END IONS

###FS:    #m/z: 358.51679 #charge 3+
###MS: 1901
###MSMS: 1902
BEGIN IONS
TITLE=Cmpd 60, +MS2(358.5168), 23.0eV, 16.5min #1902
RTINSECONDS=990.902
SCANS=1901-1902
PEPMASS=358.51679	64004
CHARGE=3+
211.13616	82	
212.02359	54	
212.11351	62	
212.23265	76	
213.11404	62	
215.11669	792	1+
215.16811	212	
217.08404	110	
222.16366	98	
225.13125	68	
226.15001	62	
227.12108	90	
228.16382	126	
228.93770	88	
232.13915	244	
232.26328	38	
235.10433	36	
235.39230	72	
236.11012	78	
236.15288	72	
236.92066	36	
236.97370	36	
237.31009	38	
238.13677	146	
239.16330	74	
240.48025	44	
242.12489	142	
243.12548	152	
246.16115	124	
248.91551	104	
252.14591	112	
253.13196	78	
254.17409	216	
255.12219	100	
255.16501	160	
256.08923	84	
256.18115	244	
256.91341	76	
258.93307	78	
261.18623	112	
264.84868	62	
268.96716	98	
269.15767	84	
269.20392	104	
270.13761	368	1+
270.43309	36	
270.93151	102	
271.01790	98	
272.16297	340	
272.23656	90	
272.82250	40	
277.05924	86	
282.15810	108	
283.12402	48	
287.16477	72	
288.12133	254	
294.87867	108	
296.16371	104	
298.13942	66	
298.91344	106	
299.21361	106	
300.14736	176	
300.21022	96	
310.13585	76	
311.18746	124	
311.55406	38	
312.16347	294	
312.20624	62	
312.87824	190	
312.92083	74	
313.19539	138	
314.92246	56	
316.15755	66	
316.92132	84	
322.86513	36	
323.17224	102	
325.17280	82	
328.98080	46	
329.19403	1598	1+
329.28037	66	
329.36869	40	
329.44094	48	
330.85773	66	
330.89050	118	
334.96300	50	
336.86302	84	
338.15283	90	
339.97938	56	
341.02615	100	
341.22513	46	
343.00867	46	
344.99958	100	
348.85642	32	
351.20103	56	
357.23859	220	
357.90235	54	
358.93249	50	
358.97633	84	
359.20276	140	
362.86119	60	
371.21016	56	
376.88257	92	
380.01281	108	
382.16111	104	
388.98160	56	
400.25428	262	
437.26179	82	
438.21090	72	
444.26374	74	
454.25302	92	
455.27920	64	
472.29436	108	
515.28726	202	
543.29747	98	
570.79616	54	
584.31215	72	
586.32022	110	
587.34936	70	
588.29286	96	
658.34027	98	
659.29526	60	
709.39907	188	1+
710.42400	108	
783.41253	32	
END IONS

###FS:    #m/z: 537.27107 #charge 1+
###MS: 1904
###MSMS: 1905
BEGIN IONS
TITLE=Cmpd 61, +MS2(537.2711), 29.2eV, 16.5min #1905
RTINSECONDS=992.091
SCANS=1904-1905
PEPMASS=537.27107	176398
CHARGE=1+
194.91198	116	
196.10951	78	
201.12676	108	
202.12364	58	
210.09183	100	
212.16353	92	
213.09897	250	
214.12703	100	
214.18541	102	
215.11457	716	1+
215.16380	72	
217.07949	64	
217.09472	106	
220.11982	42	
223.09226	80	
223.20079	48	
224.10890	100	
226.13377	96	
228.10906	112	
229.09707	102	
230.08438	50	
231.06775	92	
232.14132	854	1+
235.10220	110	
236.11222	114	
236.15006	212	
236.31539	68	
237.13512	988	1+
238.16759	118	
239.09225	64	
239.11976	68	
244.08030	82	
252.13451	424	1+
253.10138	88	
253.18098	88	
254.16248	2094	1+
255.11140	76	
255.29874	44	
256.12249	156	
256.18116	86	
257.09551	108	
260.11746	82	
267.00192	70	
269.15433	194	
269.30011	68	
270.10732	144	
270.14373	470	
270.24101	54	
272.13298	228	
272.17474	736	1+
274.10357	802	1+
275.55014	80	
276.16848	124	
277.14605	84	
281.04897	230	1+
287.17769	142	
288.14995	88	
289.07708	86	
289.12171	82	
289.17848	112	
297.07784	122	
297.16034	64	
298.14040	96	
298.20664	60	
298.50938	42	
299.06136	740	1+
299.13565	60	
299.27737	86	
300.13184	152	
300.21484	94	
301.11492	82	
311.18551	450	
312.16799	1362	1+
316.14414	100	
317.28993	74	
318.12803	78	
328.68589	50	
328.71202	48	
328.74706	68	
328.82262	68	
328.86208	68	
328.96669	166	
329.05454	50	
329.11798	66	
329.19389	21466	1+
329.39545	68	
329.85349	54	
330.30347	80	
330.46284	60	
331.23315	310	1+
332.00755	46	
332.97962	42	
338.15118	102	
338.91488	102	
339.22020	170	
341.17665	86	
345.98630	72	
346.97150	56	
348.16635	66	
355.13576	66	
357.04928	80	
357.13981	242	
358.22785	112	
359.01475	52	
360.03701	72	
365.23309	84	
366.21274	108	
368.88704	128	
369.18443	92	
371.19984	88	
372.96095	88	
373.92536	112	
375.15210	682	1+
375.22582	60	
379.49601	130	
383.23516	94	
385.16914	72	
386.90850	92	
388.90770	114	
397.94170	72	
400.26052	174	
400.29563	118	
401.26177	286	
414.20322	78	
415.03472	414	1+
421.88492	52	
422.40292	114	
422.63220	96	
426.88548	80	
428.23832	78	
428.85239	422	1+
429.22598	74	
430.88692	102	
431.15613	82	
431.87594	78	
432.87739	70	
434.07002	90	
435.03933	72	
437.22745	122	
438.92638	108	
440.96458	106	
444.21867	54	
444.31902	70	
446.22859	98	
446.26948	62	
446.86402	264	
447.22935	82	
448.22373	74	
448.85776	130	
454.96431	44	
455.22169	334	1+
456.96677	70	
464.86432	72	
472.25158	182	
473.24338	152	
474.21595	158	
475.24401	86	
494.75851	46	
498.30803	48	
500.91331	62	
518.86337	82	
523.26902	76	
525.15117	98	
530.82176	80	
537.76761	48	
540.33250	74	
END IONS

###FS:    #m/z: 537.27157 #charge 1+
###MS: 1907
###MSMS: 1908
BEGIN IONS
TITLE=Cmpd 62, +MS2(537.2716), 29.2eV, 16.6min #1908
RTINSECONDS=993.239
SCANS=1907-1908
PEPMASS=537.27157	178538
CHARGE=1+
184.39636	100	
202.12666	60	
210.08865	102	
211.11785	84	
212.13868	242	
212.19890	80	
213.11486	102	
214.11644	108	
214.14365	88	
214.16898	182	1+
215.06943	114	
215.12409	182	
217.19223	82	
217.23973	60	
220.13238	80	
220.31227	52	
221.08012	108	
223.06355	130	
224.11323	96	
226.14148	52	
227.06733	74	
227.10981	76	
229.10984	50	
230.11487	62	
232.14327	242	
233.17014	84	
235.11659	330	
235.79011	72	
236.11129	148	
237.13730	798	1+
239.09587	50	
241.09501	68	
242.11747	182	
243.09582	74	
243.15790	68	
244.11636	72	
246.09588	64	
250.10715	90	
252.13818	276	1+
252.40089	56	
254.16227	1710	1+
254.30969	76	
254.82049	50	
255.11532	516	1+
255.34559	100	
257.58417	68	
258.11229	170	
263.15427	92	
265.00734	72	
266.19339	128	
269.15536	140	
270.00566	68	
270.15112	170	
271.15440	142	
272.17393	1054	1+
272.68876	62	
273.12775	144	
274.10538	312	
274.13779	348	1+
277.94370	46	
281.04679	484	1+
282.04851	292	1+
282.11871	82	
283.02685	70	
283.18663	92	
284.79730	56	
285.00911	72	
287.17277	62	
287.24861	60	
288.16232	76	
294.11586	86	
294.15150	470	1+
294.18926	118	
298.14562	140	
299.06021	1024	1+
301.07077	140	
301.16108	72	
307.13245	96	
311.17154	2724	1+
312.16763	1732	1+
312.29065	58	
313.11124	66	
313.22796	98	
313.45259	60	
313.48835	80	
314.84371	106	
315.22165	68	
323.18786	118	
327.14085	72	
327.96759	56	
329.19341	20190	1+
329.32627	102	
329.44360	56	
329.69393	84	
330.03987	74	
330.29792	104	
330.34928	82	
330.87945	62	
332.68366	62	
332.95076	100	
334.92984	70	
337.32602	50	
340.19327	76	
341.02663	58	
342.95369	92	
343.73333	94	
345.14065	98	
345.87890	86	
347.14907	92	
348.15793	74	
350.87861	106	
354.17780	138	
357.13837	248	1+
358.90212	62	
359.03196	96	
359.84370	96	
364.93550	48	
368.88242	106	
374.18335	94	
375.15402	208	
376.15586	156	
379.78871	92	
384.97066	82	
388.88582	98	
400.26596	314	
400.39108	48	
401.14930	54	
405.91279	80	
413.86667	58	
414.90295	142	
415.04338	82	
416.03535	168	
419.00052	56	
422.82622	82	
428.22851	124	
428.85129	458	1+
429.03532	136	
431.95582	90	
438.18990	72	
439.12089	74	
440.84436	102	
444.83295	82	
446.23681	78	
446.86644	148	
450.90973	96	
454.23282	128	
455.22133	76	
456.21273	206	
462.82150	150	
464.81479	124	
464.87352	154	
464.95017	94	
472.24850	156	
472.35287	66	
472.80855	50	
473.25654	64	
474.21007	222	
475.20293	90	
478.23209	86	
501.85320	72	
511.90060	72	
515.29772	52	
517.82181	76	
519.30985	118	
537.26558	78	
538.80722	52	
END IONS

###FS:    #m/z: 537.27127 #charge 1+
###MS: 1913
###MSMS: 1914
BEGIN IONS
TITLE=Cmpd 63, +MS2(537.2713), 29.2eV, 16.6min #1914
RTINSECONDS=996.005
SCANS=1913-1914
PEPMASS=537.27127	186620
CHARGE=1+
199.10648	88	
207.03105	114	
207.11901	114	
209.14089	106	
210.14516	100	
212.14205	162	
213.13955	142	
214.09570	128	
214.12406	78	
215.11746	1310	1+
217.08251	350	
218.14887	74	
220.11276	146	
223.06706	142	
225.04857	100	
226.09435	84	
230.15447	74	
230.40168	54	
232.14232	588	
232.18814	80	
233.16218	74	
235.10940	326	1+
236.14050	100	
237.14122	1432	1+
239.10708	106	
240.13016	94	
240.16534	100	
241.08661	100	
241.13422	130	
242.12659	92	
244.08876	102	
246.10658	62	
252.13729	190	
252.30888	54	
253.14267	72	
254.16191	3510	1+
254.22991	76	
254.28944	54	
255.11158	64	
256.10922	110	
256.18786	192	
256.99749	54	
267.01098	54	
268.98079	66	
269.07153	72	
270.10557	206	
270.14816	518	
270.19700	78	
271.14781	338	
272.16970	1404	1+
274.10460	758	1+
279.13560	76	
281.04826	126	
282.18815	216	1+
282.99138	60	
283.04112	76	
287.12789	98	
287.17709	426	1+
288.12235	124	
294.15460	176	
295.13940	92	
298.12693	74	
298.17982	114	
299.06427	880	1+
299.21476	58	
300.12759	228	
300.21359	60	
301.06025	140	
307.43090	72	
308.94217	108	
310.17739	112	
311.18768	462	
311.27014	76	
312.16851	2572	1+
312.31398	92	
313.10748	64	
316.14340	74	
316.20458	64	
317.18576	144	
322.19131	92	
322.61164	114	
324.16542	100	
328.31892	74	
328.69259	60	
329.05920	64	
329.13763	412	1+
329.19366	26676	1+
329.38757	74	
329.57268	62	
329.65576	104	
329.81129	82	
330.55453	104	
330.66949	54	
331.27155	54	
332.14265	92	
340.22123	66	
341.16144	88	
343.00768	84	
344.97706	140	
346.97737	66	
347.15404	94	
348.92676	82	
350.86766	110	
354.18088	96	
355.17712	98	
355.67441	134	
356.24391	86	
357.14108	488	1+
357.23702	72	
358.18002	98	
358.91733	70	
359.02977	64	
359.08601	128	
359.15986	66	
368.15938	104	
368.20989	76	
368.88514	192	
370.21817	70	
371.20005	126	
372.87064	70	
374.83097	102	
375.14474	714	1+
379.19545	72	
386.88861	74	
393.13124	70	
398.73253	152	
399.18585	78	
400.26693	164	
413.22147	78	
414.98356	62	
415.02419	70	
416.03924	156	
417.35097	88	
419.19446	64	
423.83090	70	
424.83036	114	
426.20742	90	
427.18824	76	
428.22754	162	1+
428.85181	434	
428.89949	82	
430.09182	82	
432.20140	78	
439.30644	84	
440.88246	70	
446.22718	58	
446.86348	402	1+
447.26276	62	
448.92358	74	
449.59154	108	
454.88161	70	
455.22275	54	
456.22510	116	
460.50940	96	
460.86008	54	
464.88105	190	
471.23342	106	
472.25350	898	1+
475.82406	82	
476.22844	60	
480.85956	76	
482.22593	110	
492.24222	66	
503.11454	52	
508.29407	80	
509.82281	76	
517.82303	68	
END IONS

###FS:    #m/z: 537.27155 #charge 1+
###MS: 1916
###MSMS: 1917
BEGIN IONS
TITLE=Cmpd 64, +MS2(537.2716), 29.2eV, 16.6min #1917
RTINSECONDS=997.176
SCANS=1916-1917
PEPMASS=537.27155	185722
CHARGE=1+
200.12319	132	
209.17595	84	
210.14095	104	
212.11422	80	
212.14292	200	
212.30249	68	
213.10114	106	
214.12264	98	
215.11762	1080	1+
217.08464	180	
217.14991	78	
217.42788	76	
220.10833	88	
221.09245	72	
222.13110	102	
225.05662	98	
225.09568	106	
226.05249	64	
232.15067	414	
232.22862	78	
233.51498	98	
235.11037	560	
235.15624	82	
236.15614	162	
237.13827	892	1+
237.21276	92	
239.15009	238	
239.19054	84	
242.12748	194	
250.91377	66	
251.11778	88	
252.14274	310	
253.16545	70	
254.16282	3270	1+
254.30465	84	
255.10991	306	
256.09441	180	
267.00204	74	
269.16672	82	
270.14168	416	
270.20913	138	
270.24815	82	
270.87513	68	
272.17372	1094	1+
272.25668	74	
272.90538	130	
273.12302	66	
274.10310	662	
275.70734	92	
276.02794	68	
276.44832	64	
281.04884	138	
282.19315	94	
283.02632	138	
283.17815	118	
285.20988	78	
287.16837	178	
288.11807	128	
288.34534	104	
292.16640	76	
292.92466	82	
294.15532	138	
294.93301	82	
296.15510	134	
298.14267	224	
299.06055	940	1+
299.12177	70	
299.22709	134	
306.91265	88	
311.18066	652	
312.11514	92	
312.16879	2252	1+
312.21958	132	
313.25253	74	
313.37238	108	
314.85693	70	
316.12006	86	
320.91545	90	
322.89807	68	
325.15288	94	
328.11585	76	
329.00043	66	
329.03976	80	
329.19355	28904	1+
329.33517	88	
329.41299	86	
329.67729	64	
329.93838	66	
331.11934	124	
331.29217	94	
334.31433	80	
336.88407	60	
338.15578	160	
339.13208	76	
340.19243	76	
343.02789	78	
344.98929	62	
346.96967	196	
347.15472	72	
354.18633	262	1+
356.23379	72	
357.14345	532	1+
357.22214	178	
359.02458	78	
359.06433	110	
360.03293	80	
360.88025	80	
361.18297	62	
364.94188	82	
368.89863	100	
372.15963	98	
375.14973	616	
377.16315	90	
379.03616	64	
380.17134	100	
381.17589	100	
383.19733	154	
386.89189	84	
387.89512	80	
392.83421	78	
395.08252	74	
395.87067	80	
400.26645	380	1+
400.72810	80	
401.13763	84	
411.85456	86	
412.21123	66	
415.03220	88	
416.03500	138	
417.04630	76	
422.87794	70	
428.20836	84	
428.86031	290	1+
430.12580	68	
430.22942	76	
430.95315	66	
434.28933	104	
434.85862	80	
440.07882	98	
446.86484	350	
447.25588	64	
447.33357	102	
454.22635	90	
455.28784	66	
456.21419	164	1+
457.86611	98	
460.85462	100	
464.83155	102	
464.87433	120	
465.87438	74	
472.25867	182	
472.80913	78	
473.26712	176	
474.26028	106	
490.83663	86	
494.86715	78	
497.21109	78	
498.25438	90	
510.86098	70	
513.77917	68	
524.58998	62	
528.24848	70	
END IONS

###FS:    #m/z: 537.27161 #charge 1+
###MS: 1923
###MSMS: 1924
BEGIN IONS
TITLE=Cmpd 65, +MS2(537.2716), 29.2eV, 16.7min #1924
RTINSECONDS=1000.52
SCANS=1923-1924
PEPMASS=537.27161	184080
CHARGE=1+
147.84198	90	
199.48539	186	
201.08611	98	
207.11082	92	
210.09585	82	
210.14776	164	
211.14348	110	
212.14253	212	
212.17893	124	
213.09739	404	1+
213.12553	416	1+
215.11451	1128	1+
217.08119	188	
217.23526	78	
219.14408	122	
221.08347	106	
222.12068	98	
222.98486	80	
223.06791	124	
223.11919	100	
224.06533	94	
224.09717	86	
225.06986	72	
228.09278	128	
229.10521	78	
230.14024	98	
232.14483	532	
233.18881	90	
235.11465	376	
237.13865	1390	1+
238.08657	72	
239.11234	70	
240.13303	202	
242.12716	222	
244.12989	98	
251.15121	100	
252.13545	490	1+
254.16335	5016	1+
254.23304	134	
255.11167	218	
255.19265	284	
256.12631	84	
258.55293	74	
269.16532	128	
270.14489	1106	1+
272.09509	84	
272.13630	660	
272.17250	1868	1+
274.10536	870	1+
277.13026	88	
277.16965	84	
281.05196	194	
283.04066	96	
283.15919	112	
283.19533	94	
285.00464	88	
287.16995	178	
288.12010	190	
294.15542	96	
295.17069	102	
298.08956	86	
298.14789	186	
299.05899	1930	1+
299.21892	126	
300.16884	94	
306.15910	74	
311.17064	4334	1+
312.16797	3014	1+
312.25048	156	
314.20578	128	
316.15504	78	
324.18934	78	
325.98694	72	
326.96190	94	
328.14771	70	
328.19731	72	
328.83829	70	
328.93858	76	
329.19360	41338	1+
329.32819	94	
329.42454	110	
329.47492	74	
329.65352	74	
330.89365	76	
331.12476	120	
332.22707	98	
333.31139	70	
334.62172	76	
337.14328	94	
340.18684	92	
341.21460	74	
342.16093	86	
342.86288	74	
342.94964	86	
343.14868	120	
344.97337	160	
345.05416	88	
345.98077	142	
347.93170	90	
353.14004	100	
354.17110	136	
354.69034	102	
355.09555	84	
355.18791	84	
357.13579	1168	1+
357.26945	160	
359.02192	324	
361.02946	100	
367.16801	78	
368.89508	72	
371.18992	86	
375.15346	822	1+
382.86968	102	
384.17187	80	
386.90217	134	
388.88988	170	
398.92829	106	
400.26457	640	1+
402.22328	74	
406.84499	90	
409.18440	100	
412.30832	72	
414.85987	98	
416.03620	134	
417.02898	172	
418.88619	116	
419.02747	88	
419.52261	84	
422.89643	90	
426.21096	390	1+
426.24939	78	
428.27132	90	
428.85508	414	
428.93202	80	
429.09454	94	
429.22883	108	
430.23377	146	
431.83681	88	
441.46528	84	
442.82547	90	
444.21527	220	1+
446.86285	528	
446.97212	126	
449.75929	98	
450.78977	76	
455.21635	622	1+
455.29558	70	
462.23603	132	
464.56636	78	
464.87362	104	
466.82597	100	
470.87465	92	
472.25145	972	1+
474.23788	140	
474.82601	88	
476.96360	76	
481.81601	100	
483.27399	70	
485.25181	94	
490.82039	80	
493.89322	72	
495.80267	112	
496.20050	86	
501.66561	164	
503.14804	94	
504.13572	82	
516.31747	106	
519.84898	112	
526.27659	98	
526.92217	78	
END IONS

###FS:    #m/z: 537.27115 #charge 1+
###MS: 1926
###MSMS: 1927
BEGIN IONS
TITLE=Cmpd 66, +MS2(537.2711), 29.2eV, 16.7min #1927
RTINSECONDS=1001.73
SCANS=1926-1927
PEPMASS=537.27115	191986
CHARGE=1+
150.09918	88	
209.14491	76	
210.08776	84	
211.14384	86	
213.09865	130	
213.13976	80	
214.11882	86	
215.11590	1154	
215.18059	76	
216.10215	98	
217.08440	236	
217.14184	80	
220.10314	142	
221.08615	112	
222.09325	78	
223.07285	76	
230.14830	102	
232.13852	1268	1+
232.22771	74	
232.82832	90	
233.66509	120	
234.10516	94	
235.10798	184	
235.14190	74	
236.15299	150	
237.13838	828	
239.09365	92	
239.15259	224	
239.21070	88	
240.12184	76	
241.14857	94	
242.17737	80	
243.09174	76	
252.13658	674	1+
254.07624	86	
254.16387	3900	1+
254.28334	88	
255.11205	254	
256.09780	118	
257.19184	122	
263.14605	88	
264.96042	100	
265.03099	102	
267.12703	112	
268.34401	118	
269.00151	82	
269.16673	142	
270.14655	1002	1+
272.17173	1630	1+
272.24695	106	
273.12453	86	
274.10431	954	1+
275.84146	84	
276.11231	100	
279.15632	82	
281.05237	246	
282.04841	214	
282.19182	96	
283.03458	154	
283.19018	80	
287.17248	492	
289.17473	90	
290.20209	100	
292.15108	120	
294.15643	216	
298.09899	206	
298.12919	576	1+
299.06282	1796	1+
299.20257	94	
299.98097	92	
301.05797	280	1+
304.17986	84	
307.15690	82	
308.18345	82	
309.10572	142	
311.18219	1062	
311.85085	86	
312.16788	4294	1+
314.22791	98	
317.15042	106	
317.84176	92	
328.19144	110	
328.89863	130	
328.95218	180	
328.99660	174	1+
329.07912	118	
329.19384	48572	1+
329.37592	106	
329.65476	76	
329.68703	90	
330.12217	84	
330.28776	266	1+
333.87749	82	
337.04287	76	
339.13356	82	
342.01141	88	
343.09910	74	
344.84796	120	
345.01184	88	
345.13180	90	
347.15901	188	
348.15459	112	
354.17132	284	
357.14191	618	1+
359.03422	166	
361.03814	110	
364.90161	106	
364.94742	80	
368.88386	92	
371.26585	110	
374.25570	82	
375.14855	1538	1+
375.21696	92	
376.82552	76	
378.90818	98	
384.02058	78	
386.91533	96	
393.18490	80	
398.20939	104	
399.17394	100	
400.26380	384	1+
400.87676	82	
401.83355	108	
402.21536	84	
402.26158	112	
403.18254	74	
405.04159	76	
410.16213	102	
410.86299	90	
414.85959	78	
416.04278	168	
417.03559	130	
417.07830	76	
417.18969	78	
422.86168	84	
427.20886	428	1+
428.85380	634	1+
429.45585	74	
430.91530	88	
432.88980	98	
433.87561	90	
437.22304	138	
438.19633	82	
440.83906	74	
440.90484	108	
444.21885	286	1+
446.80304	90	
446.85900	366	1+
450.79044	88	
451.85612	92	
455.23861	202	
456.21149	278	1+
458.89491	102	
472.25219	1626	1+
472.35443	172	
472.81302	88	
474.21921	88	
474.80709	100	
474.88869	82	
483.22882	114	
484.86886	94	
490.75050	86	
491.24569	74	
492.80474	80	
497.08812	80	
504.11244	86	
509.13521	78	
509.79900	76	
513.82676	92	
518.86729	86	
537.86342	90	
538.78518	84	
END IONS

###FS:    #m/z: 537.27139 #charge 1+
###MS: 1929
###MSMS: 1930
BEGIN IONS
TITLE=Cmpd 67, +MS2(537.2714), 29.2eV, 16.7min #1930
RTINSECONDS=1002.93
SCANS=1929-1930
PEPMASS=537.27139	191010
CHARGE=1+
174.24976	88	
208.04251	88	
212.14142	162	
213.09396	132	
213.12778	228	
214.11225	96	
214.15831	78	
215.11932	760	1+
215.17071	222	
217.08717	142	
219.12453	80	
220.10514	172	
221.09142	120	
222.12718	80	
224.02571	80	
226.08214	112	
226.17284	138	
228.13209	98	
229.13619	118	
229.85667	82	
232.14620	920	1+
234.13291	122	
235.10920	668	1+
235.14961	194	
235.18955	120	
236.14329	116	
236.23456	136	
237.13938	756	
238.08685	76	
238.17058	110	
239.09545	224	
239.15091	110	
239.19403	100	
240.12999	106	
241.00904	114	
242.13559	168	
246.11060	104	
252.14053	426	
252.18408	116	
253.14576	188	
254.16236	5012	1+
254.26281	138	
255.10848	412	1+
258.43899	86	
265.13190	84	
266.17558	82	
269.17813	136	
270.14405	548	1+
272.13505	722	
272.17319	2822	1+
274.10430	1004	1+
275.15186	100	
281.04876	134	
282.04229	494	1+
283.04124	344	1+
285.01828	84	
285.20882	84	
287.17424	214	
287.21776	84	
288.19466	100	
294.12184	94	
294.15725	200	
295.15119	192	
299.06090	1496	1+
299.10715	204	
299.30975	84	
300.12781	92	
309.15209	132	
309.19919	98	
311.13584	72	
311.16896	6108	1+
312.00394	94	
312.16683	4440	1+
312.22254	232	
316.15016	142	
322.19636	78	
323.16935	86	
325.14392	76	
326.96367	218	
328.66432	90	
329.09432	74	
329.19325	48034	1+
329.36066	152	
329.66575	104	
329.88502	114	
330.26720	208	
330.32596	208	
331.28749	108	
334.14148	118	
337.14345	100	
340.21674	104	
341.18475	94	
341.22464	74	
342.99717	96	
343.20790	88	
344.13156	102	
344.97752	576	1+
345.97537	344	1+
347.16333	94	
350.90696	88	
354.17880	258	
355.07669	144	
357.14385	634	1+
357.22754	88	
358.27604	104	
359.02544	454	1+
359.14238	80	
365.18805	76	
368.87795	148	
370.88427	78	
375.14897	832	1+
379.62803	74	
381.18648	106	
381.22752	74	
385.14992	110	
386.90622	136	
392.18571	82	
392.71307	228	
392.84536	126	
398.22541	142	
399.61922	74	
400.27025	514	
401.21780	112	
404.96596	74	
406.81748	104	
408.86955	98	
414.20377	94	
414.85588	106	
414.89721	84	
415.04493	72	
415.09023	132	
415.23282	88	
416.03747	132	
417.03716	264	
417.08344	74	
420.00623	102	
428.20582	252	
428.25960	100	
428.85290	510	1+
429.22428	164	
431.20930	102	
431.87571	104	
437.84348	82	
444.21656	150	
446.22330	92	
446.86467	638	1+
446.93490	84	
452.16779	94	
455.22932	166	
456.21314	144	
457.20405	120	
467.30799	98	
472.24892	592	1+
473.78078	82	
474.21381	170	
474.81454	74	
475.25127	88	
482.85525	90	
487.81631	76	
490.82586	96	
492.88170	76	
495.80863	86	
509.29585	82	
509.92400	104	
510.85868	92	
513.20589	90	
514.87416	96	
515.47735	100	
518.78760	138	
519.87900	104	
537.26667	82	
538.28481	106	
END IONS

###FS:    #m/z: 487.93244 #charge 1+
###MS: 2199
###MSMS: 2200
BEGIN IONS
TITLE=Cmpd 68, +MS2(487.9324), 24.8eV, 19.1min #2200
RTINSECONDS=1146.5
SCANS=2199-2200
PEPMASS=487.93244	14450
CHARGE=1+
212.86146	32	
215.93783	44	
216.10463	356	
228.12787	70	
229.17005	112	
233.16149	84	
234.09294	88	
241.09176	126	
244.10595	126	
264.99435	44	
270.16340	80	
270.92796	66	
274.08665	84	
287.14025	160	
298.92830	74	
301.13529	100	
308.94964	36	
327.17425	54	
328.14542	66	
333.12178	82	
333.86816	52	
336.92262	32	
341.18136	82	
349.19235	66	
351.87736	78	
355.89886	56	
359.50576	54	
360.85137	74	
361.90864	80	
363.21011	70	
365.00825	88	
368.88715	762	1+
370.23459	64	
370.50834	48	
375.23371	80	
378.87762	82	
379.81504	82	
380.11277	82	
382.84980	36	
382.93852	62	
385.87702	56	
386.95063	90	
387.02296	64	
390.91874	60	
390.97161	82	
392.78893	78	
392.82923	142	
393.10105	58	
394.84265	84	
396.85868	54	
396.92279	98	
397.11690	34	
397.90112	66	
400.28950	84	
401.83927	98	
402.87700	54	
404.91496	66	
407.83203	102	
409.66877	54	
410.84738	168	
410.95748	96	
411.85605	78	
412.88022	72	
414.87964	56	
414.91492	108	
420.86357	80	
423.25734	66	
425.82997	148	
426.84121	250	
428.85525	958	1+
429.02469	94	
429.21620	52	
429.95723	68	
440.83301	60	
442.82112	84	
445.83720	38	
446.86729	1064	1+
446.93584	40	
447.93715	68	
453.29433	80	
454.41196	68	
454.83897	66	
455.50901	46	
458.82128	82	
463.83281	38	
464.87332	250	
464.99729	106	
465.80802	84	
465.90348	66	
478.30770	90	
478.84621	62	
488.30699	106	
488.86936	108	
END IONS

###FS:    #m/z: 487.93186 #charge 3+
###MS: 2201
###MSMS: 2202
BEGIN IONS
TITLE=Cmpd 69, +MS2(487.9319), 24.8eV, 19.1min #2202
RTINSECONDS=1147.15
SCANS=2201-2202
PEPMASS=487.93186	17460
CHARGE=3+
213.85563	154	
216.10259	376	
216.15599	38	
224.10879	68	
226.12325	92	
228.14299	188	
240.17122	92	
244.09688	88	
246.17705	190	
260.10547	98	
260.14889	88	
282.15957	78	
287.13087	220	
299.20565	62	
302.64854	58	
310.30800	62	
317.11350	86	
322.91457	84	
331.83964	34	
332.86723	58	
333.86383	78	
336.92230	90	
352.23739	70	
352.27748	40	
352.98176	120	
353.88598	68	
361.08628	64	
361.97881	108	
368.88586	414	1+
369.95506	72	
370.23815	90	
370.88653	36	
372.83178	42	
386.89423	66	
386.99939	66	
388.45612	34	
392.83221	54	
394.82224	76	
396.87455	88	
402.87838	72	
403.17887	64	
406.81373	36	
407.84294	86	
408.83934	44	
408.87829	104	
409.25429	70	
410.82908	40	
411.88307	54	
414.27918	74	
414.89783	52	
415.91526	110	
418.85537	122	
421.83850	56	
425.83533	112	
428.84995	408	
430.86812	48	
432.78185	50	
436.91662	88	
440.81622	68	
444.28793	66	
446.87355	472	1+
448.85980	68	
451.78458	36	
451.89053	66	
464.27293	70	
464.87262	70	
470.91528	84	
477.69823	64	
480.86255	94	
482.84866	40	
482.92590	66	
488.96216	82	
489.26712	54	
490.24732	60	
505.79427	42	
506.81076	76	
558.36080	36	
588.34966	32	
602.30221	68	
629.45495	62	
634.29601	78	
728.43491	62	
977.60228	126	1+
END IONS

###FS:    #m/z: 487.93388 #charge 1+
###MS: 2203
###MSMS: 2204
BEGIN IONS
TITLE=Cmpd 70, +MS2(487.9339), 24.8eV, 19.1min #2204
RTINSECONDS=1147.81
SCANS=2203-2204
PEPMASS=487.93388	17558
CHARGE=1+
211.15573	56	
214.11917	46	
216.09983	284	
216.14928	124	
216.20678	50	
218.09159	54	
219.14478	108	
225.17137	92	
228.13759	102	
228.69292	34	
240.09157	42	
244.11360	102	
251.15466	76	
258.47447	34	
260.14276	88	
264.97777	70	
269.12429	78	
272.94480	84	
277.06109	70	
287.13302	254	
287.19623	110	
299.22009	144	
301.14381	56	
302.12102	66	
309.19104	86	
313.00565	66	
313.17482	86	
328.94049	94	
331.17827	76	
338.18782	48	
342.20236	92	
343.17858	116	
344.83024	88	
347.85606	54	
348.93281	80	
350.89526	96	
352.87957	84	
355.13692	214	
358.27102	124	
360.23695	96	
364.95660	64	
368.88461	304	
368.95695	96	
370.21342	52	
370.81537	66	
378.85933	64	
384.86626	54	
392.87397	96	
396.88910	92	
410.84913	86	
411.84127	160	
423.25837	108	
423.84904	52	
425.85101	124	
426.86469	82	
428.85580	616	1+
429.40194	38	
430.86087	98	
432.85782	80	
432.90240	70	
442.83838	40	
446.86565	372	1+
448.85012	170	
456.25585	60	
458.88031	100	
459.28155	118	
464.87607	412	1+
465.32874	32	
470.87106	94	
482.81690	60	
483.84897	68	
486.82262	58	
487.84130	62	
488.86532	88	
489.30613	106	
END IONS

###FS:    #m/z: 487.93177 #charge 3+
###MS: 2205
###MSMS: 2206
BEGIN IONS
TITLE=Cmpd 71, +MS2(487.9318), 24.8eV, 19.1min #2206
RTINSECONDS=1148.47
SCANS=2205-2206
PEPMASS=487.93177	22126
CHARGE=3+
207.12333	82	
209.08979	94	
210.08624	126	
216.09162	58	
216.16052	84	
217.10972	132	
224.17514	56	
228.13308	144	
228.17428	156	
228.29903	96	
228.93155	92	
234.09789	66	
235.27928	72	
242.11983	144	
246.17895	112	
246.35081	44	
253.10595	96	
270.10960	88	
273.10217	36	
287.13855	172	
287.23202	72	
292.90267	108	
294.14902	74	
299.19999	76	
304.03180	76	
314.82107	120	
319.18359	140	
327.20938	78	
342.25314	108	
343.16068	64	
350.93241	56	
351.91217	106	
354.25569	70	
358.89807	42	
365.87221	96	
366.92188	68	
369.17281	78	
378.86331	42	
379.88617	106	
380.07092	74	
387.89145	78	
389.81915	64	
392.83151	80	
394.88494	76	
396.88606	176	
397.83443	58	
398.91862	108	
404.94629	62	
407.82024	202	
409.80661	82	
410.83761	114	
410.99807	82	
412.87931	132	
414.84021	86	
415.28575	74	
422.88666	98	
426.86993	110	
427.86220	82	
428.85727	1410	1+
428.92516	132	
436.88153	38	
442.87467	128	
442.94143	84	
444.05405	40	
446.86350	1468	1+
446.98076	104	
448.86889	236	
451.81419	50	
451.94057	70	
452.05859	90	
458.85728	62	
459.52747	174	
464.87115	158	
464.93064	46	
465.86884	68	
468.79844	72	
469.83496	62	
469.91855	54	
470.87506	66	
471.25548	140	
475.18992	68	
481.86441	66	
487.39528	40	
487.79066	46	
489.32910	78	
505.86454	60	
589.23876	46	
613.34578	76	
629.34312	82	
1104.65238	520	1+
END IONS

###FS:    #m/z: 487.93227 #charge 3+
###MS: 2207
###MSMS: 2208
BEGIN IONS
TITLE=Cmpd 72, +MS2(487.9323), 24.8eV, 19.2min #2208
RTINSECONDS=1149.13
SCANS=2207-2208
PEPMASS=487.93227	24122
CHARGE=3+
211.17259	88	
216.11125	160	
217.12043	78	
218.10074	144	
228.16429	70	
230.15303	78	
231.09737	176	
240.95645	118	
242.13715	80	
244.05724	98	
247.19254	90	
247.35861	78	
252.10527	86	
259.13658	52	
260.14484	60	
266.12940	124	
270.10687	98	
270.15448	52	
281.19298	46	
287.14112	200	
287.19945	80	
290.99671	112	
306.18107	72	
316.11820	96	
318.89288	104	
322.13607	98	
323.16877	60	
331.95179	48	
333.21118	94	
333.87306	72	
335.85551	124	
337.02808	48	
343.16723	34	
350.88942	78	
351.87229	70	
352.86793	62	
355.12273	88	
360.22592	216	
360.82607	70	
360.89629	84	
366.93186	68	
368.88691	530	1+
369.00256	66	
371.19383	78	
371.24062	66	
372.17799	60	
374.11999	76	
374.92692	106	
378.85923	98	
384.90347	50	
386.37315	76	
386.90136	210	1+
388.85433	82	
390.95579	50	
392.85892	66	
392.90038	50	
394.82268	68	
396.88402	186	
407.82138	102	
408.83334	84	
409.86935	50	
410.84721	122	
411.23790	88	
411.84645	102	
414.88985	60	
414.99582	108	
416.87616	46	
422.81735	110	
424.82533	272	1+
424.99580	56	
428.85546	1320	1+
429.91491	188	
432.89319	106	
442.05395	68	
442.80561	58	
442.85117	132	
444.92369	102	
446.86024	1778	1+
447.02579	36	
449.21610	64	
450.23992	96	
451.27146	42	
452.84407	74	
452.88675	64	
455.14551	90	
459.89768	80	
460.27398	54	
460.83270	64	
461.20406	62	
462.22168	70	
463.25443	88	
464.87540	566	1+
470.83212	92	
470.93819	82	
481.33198	46	
486.34631	98	
486.87468	54	
487.85276	46	
489.02004	58	
489.26300	82	
501.57416	44	
504.86031	54	
505.89583	66	
552.32275	76	
557.34046	52	
558.35501	56	
600.30518	66	
619.34241	112	
641.33894	42	
975.66157	322	1+
1145.26172	48	
END IONS

###FS:    #m/z: 487.93262 #charge 3+
###MS: 2209
###MSMS: 2210
BEGIN IONS
TITLE=Cmpd 73, +MS2(487.9326), 24.8eV, 19.2min #2210
RTINSECONDS=1149.8
SCANS=2209-2210
PEPMASS=487.93262	26988
CHARGE=3+
216.10613	188	
216.22274	40	
216.56742	40	
224.11229	92	
225.20278	74	
226.18899	98	
227.66502	34	
228.16479	86	
229.02263	72	
229.19694	84	
232.16841	66	
234.11690	120	
236.12215	98	
238.15641	100	
244.09580	188	
246.18996	218	
254.15167	136	
255.20387	86	
259.23833	102	
268.14587	72	
270.11037	62	
274.12600	94	
285.16995	74	
287.13490	176	
299.20550	98	
309.15840	74	
309.25532	76	
312.93310	82	
314.16893	86	
319.13140	40	
319.24521	72	
322.14228	80	
333.17397	92	
343.20254	56	
345.93833	54	
348.85597	96	
351.86918	78	
360.20931	150	
360.89398	90	
362.44394	156	
365.21355	80	
369.87210	80	
369.96506	78	
370.26079	82	
372.88603	40	
378.87501	154	
378.94133	54	
380.84942	38	
385.28021	80	
386.90465	140	
387.03311	72	
391.03885	54	
392.83843	184	
392.89105	164	
393.82121	48	
394.92708	58	
396.89375	114	
397.04371	104	
397.84318	96	
397.90196	62	
398.92865	96	
400.04239	74	
406.61697	42	
407.82542	84	
410.83346	128	
411.84552	104	
414.88774	82	
414.93002	86	
424.90219	46	
426.83775	54	
427.87859	64	
428.85195	916	1+
429.08563	78	
430.22333	40	
430.88550	194	
432.23624	88	
442.86078	52	
444.21961	38	
446.86431	1096	1+
446.92624	242	
451.82396	62	
452.84570	86	
458.23152	58	
459.27468	222	
460.79478	40	
461.80232	48	
463.28330	72	
464.32377	54	
464.87871	520	
464.98531	64	
465.07629	102	
465.76631	42	
466.87852	56	
469.83428	58	
469.88631	106	
469.98933	80	
470.82024	50	
470.86565	58	
471.81034	92	
479.00432	48	
484.24728	92	
484.84365	80	
486.79359	52	
487.39333	150	
489.22283	96	
489.27075	94	
500.87457	78	
540.17522	76	
617.34679	80	
618.32401	72	
632.30925	36	
693.16710	48	
1104.65902	444	1+
END IONS

###FS:    #m/z: 487.93229 #charge 1+
###MS: 2211
###MSMS: 2212
BEGIN IONS
TITLE=Cmpd 74, +MS2(487.9323), 24.8eV, 19.2min #2212
RTINSECONDS=1150.45
SCANS=2211-2212
PEPMASS=487.93229	29990
CHARGE=1+
198.10548	50	
215.06725	102	
216.10924	314	
217.10102	182	
218.10378	114	
222.18033	106	
224.10183	72	
227.85994	28	
228.19599	72	
234.08873	84	
238.16499	96	
241.08360	78	
242.12045	88	
244.09970	64	
246.18303	60	
246.21971	100	
259.17493	74	
260.14384	90	
270.10622	136	
271.00423	78	
271.14853	114	
275.11096	82	
281.12789	92	
286.13362	56	
287.02329	102	
287.14779	138	
288.13239	98	
290.89296	54	
299.16954	88	
299.21484	64	
301.10653	110	
301.16569	84	
313.91323	80	
314.15598	42	
314.84832	74	
316.91390	28	
322.87279	58	
324.93283	88	
326.19210	70	
331.24372	76	
334.95391	94	
335.86201	88	
338.86818	76	
348.86588	56	
350.87311	120	
351.18933	62	
359.17757	90	
360.84500	92	
362.85601	254	1+
362.89274	42	
364.94268	78	
366.89634	58	
368.88703	698	1+
369.74822	36	
370.24973	28	
370.87396	140	
371.18471	48	
371.89912	30	
373.15039	100	
376.23985	62	
376.34696	96	
378.86547	146	
378.90811	58	
380.77255	34	
381.82625	42	
383.21411	62	
386.89718	238	
386.94622	66	
387.18806	54	
391.88546	74	
391.96284	90	
392.85303	34	
393.93131	76	
396.88120	110	
397.10641	78	
401.89307	84	
408.88204	104	
409.83869	30	
409.98836	68	
410.85151	62	
411.84959	78	
412.84799	70	
414.89590	258	
422.96774	84	
423.91914	82	
424.83830	58	
425.85119	32	
427.80843	62	
428.85653	1528	1+
432.85776	72	
434.89905	42	
440.84962	88	
441.80335	46	
442.81658	84	
442.88162	98	
444.21196	118	
444.92966	56	
445.82670	70	
446.87013	964	1+
446.96081	78	
447.03543	60	
448.80906	48	
448.85344	158	
449.85482	68	
450.24108	72	
450.88733	68	
452.79547	68	
452.85139	38	
463.32800	46	
464.87247	322	1+
466.22584	78	
466.83392	126	
468.87752	42	
471.81121	110	
474.52196	36	
481.26403	98	
483.79749	66	
486.35356	84	
487.36191	38	
488.31758	108	
489.82379	40	
END IONS

###FS:    #m/z: 487.93269 #charge 3+
###MS: 2213
###MSMS: 2214
BEGIN IONS
TITLE=Cmpd 75, +MS2(487.9327), 24.8eV, 19.2min #2214
RTINSECONDS=1151.11
SCANS=2213-2214
PEPMASS=487.93269	32146
CHARGE=3+
212.05468	78	
214.93157	98	
216.10197	930	1+
224.10987	68	
227.12607	92	
228.17024	240	
231.10491	78	
233.03740	80	
235.13069	86	
238.18575	72	
240.09734	54	
240.13748	64	
240.19031	92	
241.07190	40	
242.11591	86	
243.13914	46	
243.33898	38	
246.20473	180	
247.18816	124	
248.11514	110	
251.10077	104	
251.15223	86	
256.20354	102	
257.16733	96	
259.11580	76	
263.53458	46	
267.05083	48	
270.11057	90	
276.95956	98	
282.15041	68	
284.84721	84	
285.19222	78	
287.14555	104	
287.20538	48	
288.14574	80	
291.18906	72	
299.20164	122	
304.27436	46	
309.18462	62	
315.11889	64	
315.16516	94	
318.92554	48	
319.17505	56	
327.19287	132	
329.18423	90	
332.89074	74	
337.12138	110	
341.18295	136	
343.15760	128	
348.91515	84	
350.88267	244	1+
352.23744	48	
353.93419	66	
355.22319	40	
356.89170	92	
360.86575	38	
364.93967	114	
366.88581	42	
368.88561	852	
369.17492	48	
370.23303	68	
370.88482	78	
372.88787	50	
373.13930	40	
374.13939	90	
374.83695	66	
375.25831	70	
378.86298	206	
379.82582	122	
379.94710	66	
386.89319	184	
387.88691	78	
390.20387	54	
392.87426	48	
396.88581	80	
396.96494	92	
397.90232	42	
398.91849	76	
400.90383	90	
401.14046	52	
404.90799	130	
406.92363	72	
410.26432	68	
410.84756	112	
413.85227	54	
414.73436	38	
414.88817	178	
414.96393	60	
415.21054	86	
416.23565	34	
418.91526	104	
419.27006	36	
424.84016	120	
424.90753	60	
425.91178	76	
426.23687	66	
427.00572	90	
427.79753	56	
428.85794	1128	1+
429.10917	104	
429.95763	100	
430.09405	34	
430.52429	60	
430.82680	86	
430.89776	174	
432.81965	40	
432.89639	60	
433.02195	80	
434.89322	36	
440.81479	230	1+
441.86189	60	
442.88188	54	
443.84267	50	
445.84778	62	
446.86835	1168	1+
447.73018	64	
448.85790	142	
448.90863	96	
450.86985	86	
451.86403	104	
452.81870	52	
452.87959	82	
459.81912	40	
464.05134	74	
464.88468	104	
465.87557	88	
466.95842	76	
468.82788	126	
468.87944	70	
469.80025	114	
469.92525	56	
470.81953	74	
470.98951	66	
471.06020	54	
471.29681	56	
472.30176	74	
473.34653	82	
477.82062	38	
481.30004	100	
483.28361	100	
483.45649	92	
487.36035	64	
489.26203	172	
489.82496	144	
504.29401	40	
514.28019	52	
561.92943	52	
581.26534	94	
585.34409	52	
619.33693	52	
746.39924	82	
948.59132	64	
1275.53100	466	1+
1276.53597	364	1+
END IONS

###FS:    #m/z: 487.93291 #charge 1+
###MS: 2215
###MSMS: 2216
BEGIN IONS
TITLE=Cmpd 76, +MS2(487.9329), 24.8eV, 19.2min #2216
RTINSECONDS=1151.77
SCANS=2215-2216
PEPMASS=487.93291	33166
CHARGE=1+
204.98294	64	
208.97551	72	
215.09787	138	
216.10141	396	
217.12784	108	
223.06812	102	
228.13687	124	
228.17066	120	
232.14086	76	
234.09092	56	
242.11587	88	
242.49280	32	
243.11787	104	
244.11384	102	
246.18683	152	
246.22424	110	
252.80950	50	
253.16464	82	
253.19862	64	
254.88593	100	
259.09069	86	
259.14668	34	
260.14414	62	
263.15166	72	
264.16597	36	
265.16164	98	
269.12375	88	
270.10946	272	
278.15806	94	
281.16684	82	
286.95560	68	
287.00122	68	
287.13928	356	
292.12559	86	
294.05361	68	
299.17132	114	
299.20985	116	
300.17047	60	
300.21105	58	
302.19844	122	
303.18553	52	
310.12805	120	
314.83494	76	
316.98648	58	
326.13682	84	
326.18264	88	
331.58177	38	
331.84661	122	
333.16012	72	
336.86084	74	
346.90476	48	
350.88223	210	
352.23741	176	
354.85018	46	
355.12277	170	
356.12648	72	
358.20629	74	
359.18757	54	
359.73049	56	
360.23057	142	
365.89043	76	
368.17473	96	
368.88776	246	
369.17968	76	
369.91986	46	
370.93201	58	
371.24146	74	
371.99712	34	
372.88091	72	
376.23484	74	
377.89370	120	
378.88968	92	
386.26394	32	
386.91025	62	
387.20965	54	
388.19134	86	
392.83229	90	
394.83071	84	
396.87531	316	
397.85290	42	
399.82441	140	
403.32603	38	
407.86454	74	
410.14134	32	
410.84608	40	
410.88128	58	
411.84560	60	
414.89469	76	
420.88125	64	
422.56183	42	
424.69601	82	
428.85575	852	1+
428.92397	146	
429.91872	108	
429.97469	108	
433.02891	114	
438.19237	64	
442.83826	138	
442.93618	106	
446.86220	1222	1+
447.96190	114	
450.88660	116	
452.80697	80	
457.99040	44	
459.77453	88	
466.88978	56	
468.38129	32	
468.96348	120	
469.28290	80	
469.90202	54	
470.03246	76	
470.86433	84	
473.02676	34	
479.84234	42	
484.82948	58	
487.35850	42	
488.32906	58	
489.27177	66	
489.38195	102	
489.82271	86	
END IONS

###FS:    #m/z: 487.93186 #charge 3+
###MS: 2217
###MSMS: 2218
BEGIN IONS
TITLE=Cmpd 77, +MS2(487.9319), 24.8eV, 19.2min #2218
RTINSECONDS=1152.43
SCANS=2217-2218
PEPMASS=487.93186	34070
CHARGE=3+
168.41359	100	
216.10141	216	
216.13454	126	
218.17447	54	
219.11319	94	
223.10504	70	
224.40649	42	
227.07090	116	
228.15162	52	
228.17956	84	
228.21184	76	
231.09428	74	
234.09355	98	
238.17784	54	
240.14264	78	
242.10720	70	
244.13402	86	
248.18857	84	
252.09733	104	
258.14089	94	
264.91812	80	
269.12855	76	
270.10669	228	
285.15323	92	
287.14181	394	
288.12830	60	
289.14048	100	
292.09476	70	
293.16727	126	
296.87124	104	
298.94244	84	
299.20331	178	
300.27807	74	
306.83976	86	
310.10014	100	
314.15129	78	
314.97110	52	
315.12772	84	
316.19730	154	
320.87480	90	
324.19028	114	
324.88678	122	
327.20858	82	
330.92033	104	
331.17939	142	
332.87079	76	
337.91257	48	
338.09487	50	
339.23998	102	
339.92768	132	
339.96556	32	
341.22172	72	
347.85142	142	
350.88733	82	
352.27349	60	
352.91300	66	
358.21693	124	
359.05221	46	
359.18526	52	
360.23170	74	
364.95207	96	
365.23250	68	
367.85876	62	
368.89181	600	1+
370.24906	136	
370.88107	178	
372.88564	76	
374.87131	100	
378.87080	288	1+
380.86744	42	
386.89764	364	1+
394.91179	70	
396.89108	98	
397.09472	102	
397.84599	136	
398.89255	56	
398.96035	44	
401.85590	88	
407.86474	66	
410.84274	204	
410.88584	114	
414.82948	44	
414.89538	140	
422.96242	68	
424.90199	60	
425.29499	96	
425.88285	74	
425.94915	70	
426.83059	68	
427.87353	42	
428.85104	1186	1+
430.89033	178	
432.86327	66	
432.90792	54	
441.86278	36	
442.79794	70	
443.84530	106	
444.41956	42	
444.97206	62	
446.33054	44	
446.86964	980	1+
446.94617	164	
446.98917	102	
447.80685	72	
448.86299	126	
450.87158	74	
451.89666	52	
454.85507	96	
459.27024	90	
459.85820	74	
460.82064	122	
462.28786	124	
463.26688	102	
464.87844	464	1+
466.86238	170	
469.81733	64	
469.98231	78	
470.85688	32	
471.81013	70	
472.23639	32	
473.23375	94	
478.89505	92	
481.31159	154	
482.90723	92	
483.86291	74	
484.88939	106	
486.83501	90	
488.89739	74	
489.29861	92	
490.82916	44	
523.27522	54	
583.25946	54	
630.38588	78	
670.38255	70	
704.29310	78	
732.32633	102	
831.38944	88	
889.62377	150	1+
END IONS

###FS:    #m/z: 487.93184 #charge 3+
###MS: 2219
###MSMS: 2220
BEGIN IONS
TITLE=Cmpd 78, +MS2(487.9318), 24.8eV, 19.2min #2220
RTINSECONDS=1153.1
SCANS=2219-2220
PEPMASS=487.93184	36416
CHARGE=3+
213.08870	40	
214.15175	122	
215.29299	68	
215.95386	38	
216.10137	474	1+
216.16485	56	
217.18987	138	
223.09934	84	
224.10393	166	
228.17055	192	
230.18743	72	
231.10277	202	
234.11232	102	
241.08274	104	
244.09102	118	
246.18183	340	1+
252.09735	72	
254.15950	150	
259.09354	136	
260.10135	86	
260.16183	66	
262.85412	110	
264.99142	72	
270.02143	80	
280.13758	112	
281.21598	122	
286.81405	42	
287.13646	220	
294.18131	92	
300.21879	42	
308.89500	100	
313.16851	78	
315.10184	104	
317.01970	54	
322.15116	100	
325.16559	156	
328.20154	78	
328.87690	76	
329.11676	82	
330.27410	68	
332.17638	60	
332.87238	58	
334.25668	56	
337.22552	62	
343.19362	68	
350.87972	68	
350.94747	62	
362.22318	104	
362.85416	104	
365.87649	60	
366.86142	78	
368.89187	470	1+
369.18312	102	
370.24881	110	
371.24348	108	
372.92288	100	
374.13511	56	
377.03566	92	
378.89505	60	
378.96521	88	
379.48700	80	
382.22503	60	
382.89127	72	
386.90405	128	
387.20955	86	
390.83563	42	
391.91492	50	
392.88462	66	
393.10372	94	
396.87942	178	
396.95921	42	
405.98908	58	
406.28579	74	
407.82878	92	
410.83954	118	
411.07265	80	
411.15097	36	
412.85883	160	
414.87972	88	
414.91634	80	
419.48476	84	
422.92959	70	
424.85321	82	
425.27684	150	
428.85527	1060	
429.88085	164	
430.86291	154	
432.80993	86	
432.88625	68	
432.96701	88	
433.01284	90	
433.24298	82	
433.88652	74	
437.84449	72	
442.80930	62	
442.93632	56	
445.16296	108	
446.86750	926	1+
447.00828	72	
448.54015	34	
448.86441	152	
452.87404	88	
458.78981	74	
464.87616	256	1+
468.83235	44	
468.90170	88	
468.98235	48	
470.88281	78	
481.28692	108	
482.31373	46	
486.90460	48	
488.33109	56	
489.26479	232	
494.83451	64	
510.34668	74	
518.21817	70	
524.94256	58	
583.31893	152	1+
600.29569	88	
618.31815	82	
619.31144	74	
748.41013	40	
930.47416	36	
940.61697	206	1+
END IONS

###FS:    #m/z: 487.93281 #charge 3+
###MS: 2222
###MSMS: 2223
BEGIN IONS
TITLE=Cmpd 79, +MS2(487.9328), 24.8eV, 19.2min #2223
RTINSECONDS=1154.3
SCANS=2222-2223
PEPMASS=487.93281	43926
CHARGE=3+
209.10914	94	
216.10130	398	1+
224.14773	102	
225.09758	88	
234.08899	106	
238.17723	70	
240.13398	130	
241.08627	124	
242.07540	34	
242.11646	114	
246.19117	282	1+
254.16796	50	
259.10718	100	
260.19139	92	
261.15370	100	
266.15459	90	
271.13914	62	
273.11911	74	
280.15591	82	
281.17670	84	
285.92091	90	
287.13786	458	1+
287.68133	40	
290.82548	38	
294.16176	110	
297.21460	72	
298.17608	42	
299.16553	56	
299.20526	78	
300.18510	36	
300.90305	126	
313.17148	206	
314.92252	68	
316.20170	54	
324.85947	32	
328.21091	46	
329.18585	28	
329.91355	58	
330.85882	78	
330.90609	84	
331.18253	110	
332.87312	54	
342.24976	84	
343.16540	76	
346.95262	70	
350.86872	52	
351.17654	26	
352.91249	96	
355.12088	90	
356.93122	76	
358.22098	76	
360.23539	102	
364.94812	160	
368.89164	230	
370.23631	100	
370.30574	48	
375.91896	98	
378.91547	86	
379.84055	76	
380.86014	56	
386.90101	108	
388.93819	104	
389.06694	130	
391.86832	70	
392.84649	94	
392.89910	198	
396.93270	48	
397.37205	46	
404.13236	44	
406.70367	40	
406.82004	90	
407.82718	68	
410.84909	66	
411.84591	104	
412.91889	38	
414.07892	26	
414.80296	72	
414.89973	90	
415.84166	52	
416.99488	96	
422.89249	70	
423.82127	82	
424.83275	250	1+
428.85029	692	1+
428.95923	118	
430.85653	138	
432.85429	76	
443.01444	54	
446.86595	592	1+
446.95890	90	
448.80352	76	
448.88253	150	
452.28060	62	
452.88056	78	
459.27962	88	
463.26090	120	
464.86659	308	
466.86751	104	
469.91990	112	
470.82147	98	
470.86225	56	
470.95532	62	
471.26370	86	
472.18681	42	
472.93705	120	
481.26931	90	
486.91367	90	
489.27616	74	
489.84613	72	
501.29382	110	
505.28549	76	
585.35139	96	
612.32029	72	
619.30230	36	
632.27905	62	
913.49294	56	
END IONS

###FS:    #m/z: 487.93277 #charge 3+
###MS: 2224
###MSMS: 2225
BEGIN IONS
TITLE=Cmpd 80, +MS2(487.9328), 24.8eV, 19.3min #2225
RTINSECONDS=1154.94
SCANS=2224-2225
PEPMASS=487.93277	47368
CHARGE=3+
206.88982	86	
209.14262	118	
215.55093	58	
215.87259	38	
216.03377	54	
216.09987	808	
217.11592	80	
218.14253	138	
219.84067	30	
223.15825	118	
226.10136	224	
227.06385	120	
228.13777	96	
233.82875	52	
234.08831	92	
235.08860	128	
241.10702	118	
246.19491	98	
247.10518	38	
252.10943	72	
258.11185	126	
258.16597	64	
259.16209	118	
260.15266	96	
266.14670	84	
269.14563	76	
278.90392	86	
281.10865	116	
281.19246	64	
287.14045	186	
299.20659	70	
319.93568	76	
326.96745	96	
327.20954	48	
335.86214	68	
340.03975	44	
342.24947	68	
350.26172	28	
351.86772	28	
357.11322	64	
360.18219	82	
360.25109	82	
368.89152	246	
370.23261	162	
370.37309	34	
370.59168	64	
370.91658	112	
372.94224	62	
373.13566	78	
373.86643	84	
376.82076	68	
376.90222	104	
378.85304	84	
385.14999	38	
386.89731	190	1+
389.13055	120	
391.88095	54	
394.81716	74	
396.88001	76	
409.24920	78	
410.83946	64	
413.85184	72	
414.88927	78	
422.95655	86	
424.86590	80	
424.94475	46	
425.30587	24	
425.95783	44	
426.87109	100	
427.85781	58	
428.85246	944	1+
428.93691	130	1+
430.88874	66	
441.83494	28	
442.90415	106	
443.83054	36	
446.86751	626	1+
446.94130	74	
448.85156	44	
448.95869	50	
450.82178	48	
463.28805	36	
464.84185	68	
464.89319	226	
464.97524	44	
487.95186	88	
488.31365	152	
489.27655	30	
490.32238	104	
506.80992	132	
525.23877	26	
584.25151	62	
586.34814	76	
612.36024	56	
618.34657	70	
659.31777	86	
731.35826	98	
857.91738	104	1+
877.47985	52	
END IONS

###FS:    #m/z: 487.93262 #charge 3+
###MS: 2226
###MSMS: 2227
BEGIN IONS
TITLE=Cmpd 81, +MS2(487.9326), 24.8eV, 19.3min #2227
RTINSECONDS=1155.59
SCANS=2226-2227
PEPMASS=487.93262	45192
CHARGE=3+
206.14137	36	
214.13128	68	
215.15037	70	
216.10023	696	1+
216.18894	64	
224.12070	70	
226.08682	46	
226.11797	114	
227.12235	58	
228.09380	86	
228.16822	82	
230.15254	106	
234.11558	88	
238.15346	46	
239.21130	50	
240.13321	142	
241.11163	100	
244.10943	118	
245.90567	100	
246.17905	260	
247.17958	114	
251.12247	74	
251.16867	88	
252.10168	68	
254.09694	94	
254.15187	76	
256.16967	106	
257.19136	100	
259.10388	100	
259.15231	164	
260.14758	82	
264.17781	68	
265.02193	76	
275.03625	74	
281.12626	80	
281.21427	62	
282.04158	32	
282.14147	82	
285.92464	58	
286.92101	62	
287.14324	426	
287.76642	32	
296.72672	36	
297.16055	70	
298.19102	174	
306.15860	120	
310.96195	84	
317.85266	88	
325.18345	36	
327.16037	74	
329.20621	54	
331.18337	56	
331.95753	36	
332.94761	52	
336.92859	80	
337.15676	126	
348.20736	70	
352.28465	34	
353.25890	40	
355.11742	82	
355.22550	40	
355.46795	36	
356.12624	92	
357.20432	64	
358.18595	44	
360.24080	82	
360.93652	40	
366.91235	72	
368.89982	352	1+
369.87105	42	
370.24344	106	
371.28541	94	
372.94187	104	
374.95759	82	
376.90886	68	
381.27500	94	
382.08657	124	
383.10336	104	
386.90026	236	
388.88573	88	
390.86785	76	
392.83079	90	
393.72215	68	
394.89687	78	
396.54085	36	
396.87410	218	
397.83242	64	
401.89174	56	
407.82752	60	
408.82443	66	
410.84513	64	
410.94990	40	
411.72296	68	
412.78511	80	
414.92186	134	
416.77852	154	
416.89810	74	
417.83703	66	
421.25032	40	
424.91290	84	
425.84118	72	
426.84212	52	
428.57978	44	
428.86488	224	
428.91733	212	
429.85755	566	1+
432.90773	74	
434.88873	64	
441.89390	36	
443.22946	72	
443.84934	58	
444.82818	92	
446.86529	1372	1+
446.93949	114	
446.97763	102	
448.90876	82	
450.88623	134	
452.81726	54	
453.86893	56	
459.18784	76	
460.21814	64	
460.84152	46	
463.86084	66	
464.87479	192	
465.92608	52	
466.90853	84	
468.81832	88	
469.97196	58	
470.82653	36	
471.08040	62	
471.25738	56	
471.90894	62	
482.88495	88	
487.28511	72	
487.37917	58	
488.10415	94	
488.31819	74	
489.28269	60	
492.80486	34	
501.33857	98	
502.21402	56	
502.30855	66	
504.97951	78	
512.20500	50	
557.52974	70	
585.38080	50	
618.29367	86	
746.43445	34	
825.47920	114	
END IONS

###FS:    #m/z: 487.93281 #charge 3+
###MS: 2228
###MSMS: 2229
BEGIN IONS
TITLE=Cmpd 82, +MS2(487.9328), 24.8eV, 19.3min #2229
RTINSECONDS=1156.26
SCANS=2228-2229
PEPMASS=487.93281	44070
CHARGE=3+
210.11982	118	
211.14574	96	
213.08324	90	
216.10126	568	1+
216.13468	218	
216.67939	86	
222.12935	98	
226.12681	70	
228.15668	106	
228.20823	104	
229.12474	50	
234.09124	188	
241.14545	60	
242.11985	100	
244.09748	78	
244.12709	94	
245.09647	90	
246.10900	86	
246.18388	78	
247.18740	76	
252.18360	122	
253.08097	68	
255.18355	72	
260.14432	88	
261.17802	66	
264.16285	72	
268.94241	82	
269.01177	40	
269.14017	104	
270.13091	96	
274.13050	118	
281.66531	38	
283.14372	70	
283.17817	106	
287.13898	290	
287.19779	82	
298.17487	96	
299.16530	92	
299.21571	144	
306.16385	78	
313.90899	56	
315.21335	96	
326.89650	56	
327.19887	92	
332.86718	76	
333.87470	50	
333.92077	110	
338.14904	60	
343.17339	120	
348.23380	88	
350.87384	206	
350.93368	48	
352.86879	66	
352.95609	106	
355.12004	186	
357.02596	60	
358.20695	86	
359.17170	104	
361.28604	42	
365.21952	58	
365.89219	68	
368.88749	532	
368.94986	166	
368.98810	112	
369.87747	252	1+
370.25032	254	
372.93687	46	
373.13445	130	
377.73540	78	
378.74640	38	
378.88318	72	
378.92374	38	
379.87718	82	
382.24442	88	
384.93935	84	
386.20111	122	
386.93578	58	
389.00957	48	
389.27503	72	
389.80954	60	
390.85092	108	
390.93335	54	
392.85028	174	
393.87842	36	
394.91599	54	
395.83515	50	
396.87640	94	
396.90957	118	
397.84742	46	
397.93438	38	
400.99197	42	
406.92561	70	
407.82734	86	
408.23391	80	
409.22184	70	
410.85101	64	
411.90511	50	
415.89460	86	
417.01935	42	
426.19754	96	
427.02249	68	
427.83680	188	
428.42291	76	
428.46719	42	
428.85782	466	
429.86567	232	
430.86069	138	
430.93743	122	
432.92406	92	
433.83197	94	
433.87615	112	
436.86699	36	
441.80394	94	
445.83161	60	
446.48632	52	
446.86488	1438	1+
450.86897	86	
452.89107	102	
458.19881	84	
458.80633	112	
459.85788	74	
461.87610	104	
462.23707	44	
464.83096	158	
464.87532	214	
465.87782	178	
469.79525	96	
469.85826	54	
471.44022	42	
472.21029	74	
472.31521	84	
482.87912	76	
483.88342	72	
484.19588	122	
484.95402	62	
487.83066	64	
488.30771	102	
488.78425	38	
489.26334	66	
491.26956	130	
501.27500	98	
506.84122	82	
522.28634	66	
548.28653	50	
601.33560	56	
614.32168	50	
618.37834	76	
655.45533	120	
746.39913	60	
786.41605	80	
878.49745	80	
902.49229	68	
1101.60816	54	
END IONS

###FS:    #m/z: 487.93242 #charge 3+
###MS: 2230
###MSMS: 2231
BEGIN IONS
TITLE=Cmpd 83, +MS2(487.9324), 24.8eV, 19.3min #2231
RTINSECONDS=1156.93
SCANS=2230-2231
PEPMASS=487.93242	46950
CHARGE=3+
206.09954	92	
216.10039	916	1+
216.19553	124	
225.77886	34	
226.15325	80	
226.18613	92	
228.17359	266	
228.25147	74	
228.30537	32	
231.09831	78	
237.90539	34	
238.16026	96	
239.50872	42	
241.09957	86	
242.11693	76	
244.10574	34	
245.10402	94	
246.17947	256	
246.21132	126	
246.94537	80	
247.20436	78	
253.08042	100	
256.60387	88	
258.13718	48	
259.10293	90	
267.12017	140	
281.18826	74	
287.13669	364	1+
295.11383	90	
299.16076	86	
299.20903	88	
314.86405	62	
315.00191	78	
327.20267	128	
329.16446	90	
331.18345	62	
332.86221	62	
333.15870	182	
337.16302	60	
343.24749	120	
350.88373	82	
354.24714	106	
355.11665	62	
358.24645	78	
360.22662	86	
368.88512	208	
370.24294	288	
370.87611	66	
371.92486	50	
372.88211	110	
373.33844	80	
373.62259	56	
374.82225	70	
377.80579	116	
378.87328	204	
385.23285	78	
386.91825	114	
387.19535	74	
387.89665	92	
388.89566	148	
390.86569	40	
395.82593	56	
396.88407	162	
401.78306	106	
403.86929	86	
404.28018	80	
407.08012	90	
407.90526	66	
408.83816	46	
409.26589	86	
409.92858	54	
410.23889	84	
412.87238	206	
414.88402	120	
422.83643	66	
423.86944	102	
424.89326	140	
427.98772	74	
428.85204	1138	1+
429.39184	44	
430.85690	142	
431.25330	34	
431.92117	72	
434.82860	80	
437.25279	70	
442.21236	48	
442.86431	50	
443.89915	58	
446.41915	42	
446.86291	1330	1+
447.49068	60	
448.85485	224	
450.85250	106	
452.81856	78	
452.88430	58	
453.60156	38	
454.24739	112	
457.20960	72	
459.30139	78	
460.26440	82	
460.89068	74	
461.23976	72	
463.26680	70	
464.87766	110	
465.01940	58	
466.84666	58	
472.30167	80	
473.47894	100	
480.14219	90	
481.28831	174	
482.91399	62	
483.88852	104	
486.47168	32	
486.68432	40	
487.23863	70	
487.31905	54	
487.84853	74	
488.33043	74	
489.28769	176	
489.90509	116	
493.81198	80	
502.23216	40	
550.17580	86	
570.28469	80	
572.29892	66	
618.32156	124	
618.43120	34	
619.30526	142	1+
756.39109	38	
789.47103	46	
END IONS

###FS:    #m/z: 487.93204 #charge 1+
###MS: 2232
###MSMS: 2233
BEGIN IONS
TITLE=Cmpd 84, +MS2(487.9320), 24.8eV, 19.3min #2233
RTINSECONDS=1157.59
SCANS=2232-2233
PEPMASS=487.93204	49330
CHARGE=1+
213.09198	136	
216.09996	822	1+
216.19931	82	
216.39406	44	
226.14234	72	
228.13793	140	
228.17000	240	
229.16805	96	
229.20916	82	
234.10625	54	
238.15610	56	
240.13350	100	
241.08679	118	
241.13561	58	
242.11144	132	
243.12617	82	
246.18008	92	
247.18469	68	
249.16614	86	
254.10320	70	
255.34313	112	
257.92192	78	
259.11690	76	
260.15301	98	
261.15759	72	
264.48204	100	
268.16829	64	
270.12005	182	
271.14305	76	
278.97033	74	
281.19296	102	
282.15559	90	
287.13794	212	
287.20945	138	
288.91163	94	
301.17667	46	
303.89407	56	
308.11883	74	
309.15809	84	
313.20697	76	
314.85734	56	
320.19185	88	
322.16506	100	
324.85248	82	
326.18488	68	
327.16074	210	
327.21697	76	
328.11704	76	
337.11521	110	
338.13278	100	
339.22601	58	
342.24612	110	
342.84347	96	
343.13478	52	
343.19322	112	
347.87214	92	
348.20430	102	
352.96296	84	
355.12378	80	
358.21671	74	
358.89700	56	
362.23316	96	
367.99422	74	
368.88896	856	1+
370.26463	206	
370.95643	54	
370.99311	104	
373.13639	106	
374.15130	78	
375.88348	84	
378.87162	208	
381.87901	114	
386.21784	72	
386.90726	42	
387.21513	118	
387.90048	168	
388.19364	92	
388.89757	100	
392.89492	136	
396.89879	50	
397.84381	92	
397.88670	90	
399.76773	42	
400.85229	62	
407.83139	114	
409.93544	100	
410.18105	96	
410.83445	262	
411.86224	62	
412.91297	76	
414.88760	108	
414.93087	52	
416.88521	42	
420.88511	112	
421.17512	48	
424.82729	76	
424.89859	88	
425.84185	194	
425.89327	92	
425.97412	58	
426.86547	72	
427.34071	42	
428.63452	44	
428.85369	1642	1+
428.93687	150	
429.90408	112	
430.26211	68	
430.88714	128	
432.87765	104	
438.90588	52	
440.80124	76	
440.87351	126	
441.84558	144	
441.93321	56	
442.20293	96	
443.25736	56	
443.81338	94	
443.87068	78	
444.21458	62	
444.31577	70	
445.82428	94	
446.86444	1672	1+
448.87792	120	
450.24581	54	
450.79825	48	
450.84754	76	
451.82411	80	
452.88420	92	
454.23148	58	
455.18017	110	
456.19861	42	
457.92835	72	
458.84441	66	
460.79849	134	
463.28393	112	
463.84900	76	
464.87197	236	
465.84073	56	
465.88377	114	
466.86898	84	
468.77969	78	
468.86790	62	
469.25419	48	
470.83884	56	
473.19972	78	
473.26035	44	
481.87626	50	
482.84883	44	
484.20721	74	
487.10583	68	
487.37176	104	
488.24133	88	
489.27117	50	
489.84604	68	
END IONS

###FS:    #m/z: 487.93258 #charge 3+
###MS: 2236
###MSMS: 2237
BEGIN IONS
TITLE=Cmpd 85, +MS2(487.9326), 24.8eV, 19.3min #2237
RTINSECONDS=1159.33
SCANS=2236-2237
PEPMASS=487.93258	55822
CHARGE=3+
165.03303	102	
209.05920	154	
209.10336	152	
212.94145	68	
214.13981	108	
216.10366	490	
216.23926	92	
217.12351	128	
217.21006	80	
227.11801	72	
228.18343	210	
228.22108	78	
229.22465	92	
230.17185	108	
230.88700	62	
234.10962	102	
235.16792	72	
236.13795	122	
237.09583	124	
240.09865	76	
241.04235	70	
241.09411	108	
242.14091	122	
244.11849	72	
246.18160	148	
246.46131	48	
246.94129	92	
253.08249	76	
254.12299	92	
256.16807	72	
257.13305	84	
260.19882	58	
270.11304	134	
270.15064	56	
270.19292	64	
271.11388	78	
271.20772	104	
275.32805	82	
282.17366	68	
286.11065	62	
287.13567	420	1+
299.17349	106	
301.22576	86	
303.18490	100	
308.92673	64	
309.12979	110	
309.18604	88	
312.19886	76	
313.19252	78	
313.90918	80	
317.84733	86	
324.17465	96	
327.20542	76	
329.90291	64	
333.88290	48	
334.16134	90	
341.15284	94	
341.58953	54	
343.20285	82	
347.22790	70	
347.89072	94	
350.88413	206	
351.16930	124	
352.23920	190	
352.88837	68	
354.24177	56	
355.85024	76	
357.12355	74	
358.21058	90	
359.17228	74	
359.21689	50	
360.20173	82	
360.87082	60	
361.24008	112	
364.95187	54	
368.88893	656	1+
368.95093	104	
370.05860	54	
370.24834	52	
370.87629	278	1+
371.17350	56	
373.14080	58	
378.86965	58	
380.86414	86	
386.89672	278	
390.71138	90	
391.87952	58	
392.82263	78	
394.92553	64	
396.83045	90	
396.88086	180	
397.84488	82	
397.89596	90	
404.92648	76	
405.80992	82	
408.83974	48	
410.90182	50	
411.80795	48	
411.93047	94	
412.87449	110	
413.87927	82	
415.18788	68	
415.24077	86	
415.81446	118	
420.88882	70	
424.86969	66	
425.33539	84	
425.85723	76	
426.19816	56	
428.27024	76	
428.85748	1032	1+
429.29258	78	
430.24158	82	
430.30148	72	
430.84984	108	
430.91507	50	
441.79895	94	
442.80044	84	
442.91195	146	
445.80929	56	
446.73626	50	
446.86918	1220	1+
446.96394	64	
447.65857	88	
448.86925	196	
449.27175	58	
459.27908	74	
463.29530	54	
464.21620	48	
464.78799	48	
464.87204	244	
464.97006	56	
465.03725	60	
469.97509	60	
470.90495	66	
471.87467	86	
473.02089	80	
473.90100	60	
478.87149	80	
484.25287	78	
487.83250	68	
489.26508	90	
490.27565	114	
502.28560	92	
504.83692	80	
504.90858	66	
506.81531	104	
524.27834	56	
539.22572	70	
557.38947	52	
586.35491	62	
588.29588	82	
618.29465	62	
749.41329	54	
877.47957	94	
END IONS

###FS:    #m/z: 487.93206 #charge 3+
###MS: 2240
###MSMS: 2241
BEGIN IONS
TITLE=Cmpd 86, +MS2(487.9321), 24.8eV, 19.4min #2241
RTINSECONDS=1161.07
SCANS=2240-2241
PEPMASS=487.93206	64984
CHARGE=3+
150.57259	70	
210.17507	26	
213.08697	142	
216.10126	458	1+
219.14040	120	
222.08979	78	
223.08030	68	
224.11288	100	
228.14648	90	
228.17450	208	
228.24085	66	
229.18984	80	
234.10756	130	
237.43275	52	
238.19278	100	
241.09098	64	
243.15982	72	
244.08945	216	
244.12291	92	
246.18386	122	
246.32257	102	
246.94078	74	
247.19724	84	
253.22060	64	
259.12505	102	
260.16622	92	
270.10795	62	
280.21976	94	
283.18275	58	
283.42644	28	
287.13818	152	
287.19248	88	
288.14534	88	
295.13147	84	
297.14823	78	
299.18990	24	
301.05719	104	
304.94555	40	
306.18297	68	
314.86294	38	
320.87850	86	
321.15758	88	
327.19849	112	
331.20546	92	
331.93911	70	
333.16974	58	
336.95098	76	
342.28014	92	
350.93344	50	
352.25151	102	
353.12454	80	
353.21868	36	
355.87863	136	
360.22458	126	
361.22017	64	
361.88526	90	
367.78354	90	
368.88060	194	
369.12869	82	
369.93203	66	
370.24108	130	
370.28546	60	
370.86723	70	
371.24991	52	
373.13504	226	
383.24033	96	
386.20599	24	
386.89530	98	
390.93430	100	
391.22614	84	
392.89438	98	
397.89072	74	
403.24968	30	
409.19478	56	
410.84460	88	
411.84485	46	
412.86708	22	
414.94829	94	
425.92197	74	
429.85187	106	
430.89201	166	
432.88166	70	
436.22139	72	
441.13639	92	
442.89154	74	
446.86747	456	1+
446.99544	94	
451.87481	108	
452.24744	84	
460.22909	100	
460.79996	90	
462.23810	32	
463.29547	84	
464.88466	120	
465.84810	48	
466.87938	48	
468.87143	66	
468.91836	48	
469.87341	50	
471.27105	54	
487.92249	60	
489.26671	42	
489.32614	24	
489.43956	72	
546.27843	26	
600.28612	44	
618.30914	144	
625.50005	22	
747.44054	96	
800.37545	72	
856.71115	324	1+
996.61662	192	1+
1242.40867	36	
END IONS

###FS:    #m/z: 429.90154 #charge 1+
###MS: 2440
###MSMS: 2441
BEGIN IONS
TITLE=Cmpd 87, +MS2(429.9015), 23.6eV, 21.1min #2441
RTINSECONDS=1267.42
SCANS=2440-2441
PEPMASS=429.90154	15310
CHARGE=1+
209.09800	124	
212.10267	88	
215.12762	92	
217.08575	94	
217.92436	58	
223.07978	116	
226.12454	90	
240.13257	192	
243.14243	138	
245.13101	110	
246.08267	76	
250.10742	64	
251.10166	92	
258.14139	82	
265.15252	74	
266.18565	92	
268.13370	70	
269.14043	134	
277.16067	94	
280.12422	84	
286.86726	80	
290.92783	114	
292.94822	92	
294.10913	100	
299.20991	78	
300.97319	100	
302.13748	56	
304.76807	34	
308.89780	84	
315.17545	88	
316.17729	104	
325.18820	68	
327.19917	104	
329.22121	80	
330.85799	90	
332.85756	48	
334.88120	96	
335.12189	82	
343.01295	112	
345.00580	80	
346.90987	78	
347.83163	88	
348.83573	44	
350.93345	68	
352.91002	162	
359.02255	76	
359.10162	54	
360.02859	88	
360.86012	92	
364.85179	40	
368.87439	230	1+
369.87527	258	1+
370.93614	72	
371.06840	64	
372.18562	84	
373.17017	44	
375.87447	74	
376.86615	84	
379.89532	80	
383.24583	76	
384.86108	76	
387.86013	44	
388.25461	62	
388.87533	78	
390.00440	92	
392.88877	70	
393.88788	82	
394.84170	86	
402.85603	60	
405.82536	42	
412.87161	386	
412.94402	48	
418.93710	82	
420.82616	60	
429.21198	90	
429.30498	82	
430.88799	234	
431.72816	58	
END IONS

###FS:    #m/z: 429.90422 #charge 3+
###MS: 2443
###MSMS: 2444
BEGIN IONS
TITLE=Cmpd 88, +MS2(429.9042), 23.6eV, 21.1min #2444
RTINSECONDS=1268.61
SCANS=2443-2444
PEPMASS=429.90422	17192
CHARGE=3+
208.13792	84	
209.10301	102	
209.14252	190	
211.11970	140	
221.09993	58	
226.14318	168	
226.18590	64	
227.12071	168	
227.16308	72	
228.17816	190	
229.13843	74	
240.14814	168	
243.14594	208	
244.08620	134	
244.15135	148	
245.07836	72	
249.11222	38	
250.13292	106	
253.02213	42	
254.18587	80	
268.13696	112	
279.09324	66	
281.15811	74	
281.20625	160	
281.24048	108	
285.15304	74	
289.00809	32	
289.19467	204	
292.99370	54	
296.01104	44	
305.98533	74	
306.93515	64	
316.14595	72	
317.22061	96	
327.16503	80	
327.20788	96	
328.21119	100	
331.14417	74	
333.88874	76	
338.13857	96	
340.13078	46	
340.19461	76	
342.26194	86	
345.94168	100	
347.87358	88	
350.84852	94	
351.21305	94	
352.90883	58	
354.16628	216	1+
355.21139	92	
355.64587	46	
355.90829	106	
356.90136	100	
358.88722	48	
359.03158	124	
364.83637	36	
365.87590	80	
368.88827	132	
370.27820	82	
370.84163	74	
370.88122	80	
372.13193	122	
372.20739	110	
373.19505	64	
376.86028	64	
378.12777	100	
379.88656	76	
384.84820	70	
384.88222	82	
386.88927	272	
390.26387	66	
392.91350	60	
395.33894	54	
395.99766	40	
400.38297	38	
400.90401	52	
401.87606	56	
405.25216	116	
408.88733	76	
410.89650	290	1+
411.16324	98	
411.86790	490	1+
412.22830	76	
412.87118	420	1+
415.93181	84	
418.88789	102	
419.88758	42	
428.82635	80	
429.28130	86	
429.84703	100	
430.89940	314	
430.97110	74	
444.18534	78	
446.84596	102	
449.60366	36	
454.25943	106	
460.30173	96	
472.26173	72	
480.81933	80	
487.28091	42	
488.90531	44	
490.37318	36	
529.28829	50	
542.33792	60	
561.31188	48	
569.38578	54	
586.35312	62	
594.76503	62	
599.26229	70	
621.29432	84	
738.50220	32	
END IONS

###FS:    #m/z: 429.90373 #charge 3+
###MS: 2446
###MSMS: 2447
BEGIN IONS
TITLE=Cmpd 89, +MS2(429.9037), 23.6eV, 21.2min #2447
RTINSECONDS=1269.8
SCANS=2446-2447
PEPMASS=429.90373	23206
CHARGE=3+
199.16311	92	
209.09595	98	
214.92413	94	
215.13927	96	
221.10881	84	
223.13867	100	
226.11710	262	
227.09382	136	
232.12411	110	
239.16181	88	
240.12988	96	
243.15156	54	
244.99319	32	
245.09532	96	
245.16935	66	
248.71868	36	
254.13606	100	
260.19428	106	
268.13448	78	
271.21362	64	
275.16637	70	
277.17330	60	
289.18767	76	
290.19821	122	
294.87288	50	
297.15135	34	
299.20169	74	
300.89677	64	
304.00194	64	
308.91051	34	
312.84893	110	
315.12895	112	
316.85111	50	
316.92092	106	
317.33225	72	
325.25454	104	
327.19848	88	
330.92426	94	
332.86138	70	
332.95215	72	
336.90816	78	
342.25113	114	
343.19937	82	
347.85444	66	
352.91367	126	
353.20513	78	
354.17241	92	
354.86478	74	
354.97240	48	
356.89918	46	
359.03095	68	
360.02710	54	
360.93111	116	
361.93751	112	
362.31589	34	
364.16110	132	
364.85090	70	
366.86633	62	
368.90589	72	
369.86117	62	
370.23887	176	
370.98745	78	
372.18369	126	
374.85137	78	
375.91465	98	
376.88187	58	
380.24467	98	
383.16215	54	
386.88385	58	
387.88204	64	
392.89612	160	
393.55570	42	
394.89128	48	
396.85519	52	
400.85669	50	
400.96672	84	
401.92856	74	
402.86121	62	
406.87279	58	
410.90168	64	
412.87594	268	
412.93387	82	
426.93585	74	
428.18305	64	
428.97647	92	
429.30883	102	
429.90140	150	
430.10851	56	
430.24996	74	
430.80082	40	
430.87530	174	
444.24704	56	
446.86817	104	
448.89704	120	
453.15335	92	
469.28227	52	
477.09767	80	
482.29561	84	
487.21502	62	
500.23675	40	
503.28022	74	
520.22219	62	
542.32513	54	
565.79002	78	
597.25252	82	
615.25276	80	
704.38984	54	
END IONS

###FS:    #m/z: 429.90283 #charge 1+
###MS: 2448
###MSMS: 2449
BEGIN IONS
TITLE=Cmpd 90, +MS2(429.9028), 23.6eV, 21.2min #2449
RTINSECONDS=1270.45
SCANS=2448-2449
PEPMASS=429.90283	24996
CHARGE=1+
205.11725	94	
209.09856	278	
219.46662	34	
222.12358	104	
225.13700	60	
226.12390	314	1+
227.07469	90	
240.15903	50	
243.03961	96	
244.13394	84	
245.07830	354	
250.11635	144	
265.17507	50	
267.08187	102	
268.13137	248	
269.13972	138	
270.87993	80	
270.97959	92	
271.22499	74	
278.96474	78	
281.93262	74	
282.14678	36	
287.16610	64	
289.18956	396	
290.19572	212	
293.15309	78	
299.21959	54	
309.15619	86	
309.97914	68	
310.14637	74	
314.84975	82	
315.21616	80	
316.14995	60	
324.96996	100	
325.99818	48	
326.22682	84	
328.89138	94	
329.06329	62	
331.85133	40	
334.94043	82	
336.90709	102	
337.13990	84	
338.20013	88	
340.13651	88	
340.82702	74	
341.01702	76	
342.24455	62	
343.15476	88	
346.93078	82	
349.21181	46	
352.23122	48	
352.87282	132	
355.16915	56	
357.21286	76	
359.03138	116	
360.88052	82	
361.03878	86	
362.00345	118	
365.96669	94	
366.83103	48	
367.38870	46	
368.88563	104	
369.09728	32	
369.14885	80	
370.24430	72	
370.88119	152	
370.92107	84	
373.18551	76	
376.91417	90	
378.94416	44	
382.87192	78	
382.95891	70	
383.23554	42	
384.98205	52	
386.88376	74	
387.05537	90	
388.24965	246	
388.89015	46	
392.88791	70	
392.93361	70	
394.84151	92	
394.88972	84	
400.84129	66	
402.16577	64	
402.86626	136	
402.94553	118	
403.08193	78	
408.91805	84	
410.87963	56	
411.85690	84	
412.19093	74	
412.87875	314	
414.13891	62	
425.15565	72	
425.40570	54	
429.85804	44	
430.89436	100	
431.90276	90	
435.19411	82	
END IONS

###FS:    #m/z: 429.90350 #charge 1+
###MS: 2450
###MSMS: 2451
BEGIN IONS
TITLE=Cmpd 91, +MS2(429.9035), 23.6eV, 21.2min #2451
RTINSECONDS=1271.11
SCANS=2450-2451
PEPMASS=429.90350	27304
CHARGE=1+
205.10661	102	
209.09934	100	
210.10119	52	
222.14045	108	
224.08921	76	
226.12801	212	
227.07099	226	
228.17616	68	
233.06505	142	
239.94783	90	
240.13817	40	
243.15972	62	
244.12925	176	
244.37661	80	
245.07252	88	
245.30898	112	
245.60217	74	
246.08251	48	
250.11675	100	
251.10027	84	
252.13805	74	
257.12120	54	
267.14087	88	
268.12935	178	
270.14048	142	
272.12904	108	
272.93640	74	
279.24663	88	
289.18898	568	
290.17155	34	
296.13711	72	
297.14749	66	
299.04682	36	
299.19171	102	
300.15203	126	
300.23378	54	
301.35299	44	
303.20225	76	
307.14250	76	
308.90378	102	
308.96851	70	
309.90980	72	
315.01212	62	
315.17131	112	
317.22850	104	
319.13649	78	
322.20146	74	
326.95899	140	
336.90752	88	
337.15411	90	
339.24043	70	
342.25077	82	
342.85283	72	
352.14456	72	
352.87812	128	
353.35241	86	
354.13257	80	
355.15653	122	
356.16921	108	
356.88047	72	
359.04611	78	
359.24182	92	
363.75484	50	
364.99267	44	
365.14316	52	
365.86079	96	
366.97589	86	
368.87619	54	
368.94056	42	
372.19117	62	
372.88586	112	
373.86499	80	
374.15374	92	
374.86216	100	
376.83600	72	
379.87986	58	
380.23047	58	
381.83809	48	
381.91166	78	
383.01994	32	
383.16197	188	1+
386.23943	86	
387.00330	48	
387.89107	108	
389.17961	78	
390.91265	98	
392.84790	44	
392.88855	152	
393.88992	96	
394.86933	134	
395.90292	90	
397.92725	96	
406.86872	192	
409.03096	64	
409.86512	68	
410.92966	92	
412.86976	194	
412.91841	50	
414.27880	100	
414.80317	90	
414.86836	72	
420.61465	34	
421.03141	54	
424.89087	82	
427.30301	88	
429.21669	100	
429.83214	46	
430.88792	84	
431.88343	166	
435.18397	68	
END IONS

###FS:    #m/z: 429.90391 #charge 3+
###MS: 2452
###MSMS: 2453
BEGIN IONS
TITLE=Cmpd 92, +MS2(429.9039), 23.6eV, 21.2min #2453
RTINSECONDS=1271.76
SCANS=2452-2453
PEPMASS=429.90391	33754
CHARGE=3+
207.01444	66	
209.09483	226	
211.12133	100	
212.10430	92	
218.13160	42	
225.18310	98	
226.12184	268	
226.53380	44	
228.13269	160	
228.17331	88	
231.12950	90	
233.07802	78	
240.15792	100	
243.14053	28	
244.10076	34	
244.13093	68	
258.18324	64	
261.20781	120	
268.12477	144	
270.12678	84	
274.13461	98	
281.18904	114	
283.18152	88	
289.19860	72	
290.30253	100	
296.13298	68	
298.16831	116	
299.13769	124	
306.98190	52	
308.91178	144	
313.06648	26	
313.22844	56	
316.17789	130	
317.05599	36	
317.21513	78	
321.16026	102	
323.97188	144	
325.14601	84	
326.96680	76	
331.15819	46	
333.20258	78	
333.87345	66	
337.17365	34	
338.13716	76	
339.16211	86	
342.22148	66	
344.21607	46	
352.90732	72	
355.15644	88	
359.02723	90	
364.94267	54	
368.86722	78	
371.26625	88	
372.19611	76	
373.17067	52	
374.88047	82	
375.46439	26	
376.82568	68	
376.92256	44	
382.82981	46	
382.91159	68	
383.30761	62	
386.23965	92	
388.28959	66	
389.86982	30	
393.84104	96	
394.83363	80	
401.20208	54	
402.86740	54	
411.85035	100	
412.86205	84	
413.28066	82	
413.88104	26	
414.23628	102	
429.31916	80	
429.93502	74	
430.91002	78	
430.95974	60	
438.20648	78	
446.85731	74	
449.89584	42	
454.20442	98	
459.28359	94	
470.18605	180	
472.26057	100	
477.64686	90	
482.22708	40	
487.20292	74	
494.24369	78	
515.40160	50	
527.24827	76	
529.27685	88	
560.38558	54	
586.27745	74	
587.26560	60	
693.31707	60	
END IONS

###FS:    #m/z: 429.90368 #charge 3+
###MS: 2454
###MSMS: 2455
BEGIN IONS
TITLE=Cmpd 93, +MS2(429.9037), 23.6eV, 21.2min #2455
RTINSECONDS=1272.41
SCANS=2454-2455
PEPMASS=429.90368	33408
CHARGE=3+
205.11013	100	
208.10754	82	
209.11232	250	
210.11938	116	
210.15375	72	
211.09601	66	
216.98004	68	
224.18735	36	
225.10063	98	
226.14174	386	
226.20938	128	
226.98006	132	
227.06748	76	
228.17476	184	
240.14022	246	
241.12420	60	
241.16776	138	
243.14677	312	1+
244.09343	82	
245.07291	62	
253.16467	74	
254.11126	62	
254.14330	80	
255.02402	166	
256.16644	56	
256.24626	178	
260.02108	38	
262.15484	76	
268.13293	368	1+
271.17818	60	
273.18712	78	
281.21173	84	
286.14269	114	
287.14756	92	
289.19019	128	
289.60206	30	
290.19123	118	
291.06734	40	
295.14008	72	
296.12424	104	
297.24646	102	
298.12916	92	
299.15043	72	
299.21028	84	
301.13120	76	
301.17942	36	
302.10675	42	
308.90313	42	
314.89512	114	
316.17255	76	
317.31902	42	
320.18366	36	
322.04638	30	
326.14642	96	
327.07809	32	
327.12310	78	
327.35670	56	
330.12752	104	
332.92292	72	
334.89944	116	
338.13118	102	
338.92649	78	
339.01762	66	
340.91929	72	
340.98952	56	
343.20436	62	
344.14665	42	
346.92432	70	
350.88425	56	
352.22598	78	
352.93057	38	
352.99634	100	
354.17247	62	
355.15730	62	
359.07624	74	
364.78644	84	
364.91733	92	
368.89517	156	
368.94025	52	
370.23984	132	
370.84073	58	
370.88768	70	
372.18468	144	
372.88199	102	
373.17961	92	
373.24041	70	
374.85703	42	
376.84535	188	
378.12120	62	
380.25592	72	
382.86314	60	
382.90115	32	
383.16352	154	
384.01214	72	
384.87449	194	
384.93341	126	
386.23896	34	
386.88746	94	
388.25199	144	
388.90121	166	
389.05140	34	
389.89713	64	
390.43012	80	
392.88262	160	
392.97420	84	
393.88517	98	
394.89038	60	
399.23941	82	
402.90811	74	
404.87263	84	
405.17352	80	
406.86046	88	
407.87475	64	
408.60141	68	
410.84981	56	
412.88120	148	
412.93308	146	
415.23999	62	
424.28486	86	
430.88152	342	1+
440.18267	48	
444.28147	108	
454.22654	106	
459.28789	100	
460.16886	56	
460.31935	52	
470.18003	74	
480.34790	42	
482.22190	70	
487.23367	104	
516.35449	72	
526.31834	52	
557.27619	60	
569.23692	54	
592.30860	96	
611.03277	34	
622.28464	88	
629.33104	62	
630.38555	72	
658.31914	60	
667.25222	50	
701.32187	46	
703.40297	124	
776.92938	34	
996.53691	84	1+
END IONS

###FS:    #m/z: 429.90405 #charge 3+
###MS: 2457
###MSMS: 2458
BEGIN IONS
TITLE=Cmpd 94, +MS2(429.9041), 23.6eV, 21.2min #2458
RTINSECONDS=1273.58
SCANS=2457-2458
PEPMASS=429.90405	36166
CHARGE=3+
209.09571	50	
210.08849	94	
210.12253	76	
211.11085	106	
211.13635	116	
218.15090	62	
222.67956	102	
225.13470	142	
226.08673	84	
226.12138	522	
227.14948	74	
228.13620	160	
228.16770	214	
237.07065	78	
239.93071	36	
240.02504	144	
240.14224	206	
241.11976	58	
243.14470	290	
243.19031	90	
244.15344	242	
245.07988	162	
245.13155	86	
246.18695	40	
252.15870	134	
254.95141	50	
258.16492	92	
260.98695	94	
268.14383	50	
269.16148	80	
272.16354	68	
274.11275	66	
278.13576	64	
281.17173	104	
281.21885	84	
289.18956	460	1+
296.12873	76	
299.23252	84	
300.22290	50	
301.20216	66	
302.11021	36	
303.18853	84	
307.00889	64	
308.11381	88	
310.14171	112	
311.17437	100	
312.92146	74	
313.14012	46	
325.19550	150	
326.24026	130	
327.22209	88	
334.92437	74	
336.16562	86	
340.84890	48	
341.02707	68	
343.17153	34	
344.21274	132	
344.98555	86	
352.89791	94	
354.31576	52	
358.21687	82	
358.95775	118	
359.02130	96	
360.04693	72	
362.80883	102	
365.23777	110	
366.84628	34	
368.89496	168	
370.24709	136	
370.32478	70	
371.26569	94	
372.19186	124	
374.83647	88	
383.17338	62	
384.88786	82	
386.20152	66	
387.24704	56	
388.25322	100	
388.87530	72	
389.21219	82	
392.88812	124	
394.93190	46	
398.26982	276	1+
400.20439	80	
406.86215	56	
407.88094	48	
410.21574	38	
410.83409	86	
411.86088	80	
412.87791	300	
412.93892	72	
413.07631	66	
413.16309	54	
418.15714	82	
419.91462	76	
424.19334	82	
426.22511	46	
430.29955	92	
430.88699	342	1+
436.93918	58	
453.17673	104	
454.23329	146	
455.24652	86	
457.24247	46	
459.19077	34	
470.19110	102	
470.34541	68	
480.39315	58	
482.33531	98	
487.23318	84	
507.21829	64	
512.22892	54	
513.30244	90	
529.28224	80	
535.24998	58	
539.22745	132	1+
559.28705	90	
587.38534	80	
595.35519	86	
596.36728	84	
639.70194	36	
640.29370	52	
642.31670	50	
665.47461	70	
693.37217	64	
702.32794	74	
703.44122	90	
719.37180	90	
END IONS

###FS:    #m/z: 429.90336 #charge 1+
###MS: 2460
###MSMS: 2461
BEGIN IONS
TITLE=Cmpd 95, +MS2(429.9034), 23.6eV, 21.2min #2461
RTINSECONDS=1274.76
SCANS=2460-2461
PEPMASS=429.90336	38358
CHARGE=1+
198.99625	116	
205.10317	120	
208.11103	184	
209.09527	380	1+
218.14623	132	
219.13572	76	
221.08839	124	
222.13896	102	
224.12433	108	
226.12653	466	1+
226.15527	188	
226.76723	58	
227.18954	34	
228.16380	96	
229.15547	70	
233.14626	116	
234.11722	164	
237.15249	78	
240.13718	278	
243.18383	182	
244.13371	102	
244.45074	36	
245.08436	130	
246.09475	112	
246.14547	72	
246.47494	60	
250.11097	108	
252.15595	90	
268.13464	216	
269.15343	52	
269.23012	82	
271.21187	92	
272.16376	76	
272.21146	60	
273.16424	46	
276.12649	86	
277.12252	78	
280.16322	96	
281.13159	104	
282.17808	144	
282.87856	74	
284.13297	88	
288.16597	60	
289.18771	322	
290.19399	164	
291.18463	92	
292.13352	98	
293.07446	72	
296.12571	92	
297.15428	352	1+
299.20724	298	
302.89057	52	
304.89146	92	
308.17029	74	
315.17849	58	
325.16308	70	
328.20156	90	
334.88660	86	
337.15395	96	
339.13604	122	
341.15341	86	
342.27760	130	
344.12910	38	
344.17762	94	
344.93212	112	
352.91977	96	
352.97269	76	
353.21831	82	
355.16501	58	
358.26463	50	
358.85303	104	
359.02773	56	
360.02297	62	
361.01601	44	
365.89701	34	
366.90187	62	
367.90277	124	
368.92315	84	
368.98719	46	
370.23760	78	
370.28981	40	
371.25967	120	
372.18865	112	
373.16497	78	
375.22759	100	
376.83695	112	
378.86242	120	
381.09924	96	
383.16615	108	
383.85809	60	
384.16669	80	
384.86677	174	
386.12996	98	
386.19831	96	
386.90551	52	
387.24542	82	
388.25828	80	
392.86286	38	
393.88963	68	
393.97259	36	
394.85966	232	
398.19975	106	
400.84582	52	
400.89159	46	
401.16226	78	
402.86526	48	
405.24848	84	
406.95675	104	
407.85409	76	
409.17861	48	
410.88348	136	
411.25493	104	
411.85688	92	
412.01116	118	
412.87947	188	
413.40907	50	
413.94831	72	
414.23602	178	1+
414.29951	94	
415.69247	38	
417.11262	106	
419.90950	86	
424.80565	38	
425.25456	64	
426.27228	74	
428.89499	68	
428.99507	102	
429.18488	56	
429.28692	70	
430.25234	56	
430.89610	246	
END IONS

###FS:    #m/z: 429.90472 #charge 1+
###MS: 2463
###MSMS: 2464
BEGIN IONS
TITLE=Cmpd 96, +MS2(429.9047), 23.6eV, 21.3min #2464
RTINSECONDS=1275.94
SCANS=2463-2464
PEPMASS=429.90472	48890
CHARGE=1+
206.09974	76	
209.09307	162	
215.10894	116	
223.15091	58	
226.12058	452	
227.06517	158	
228.15272	82	
228.24300	114	
229.13392	82	
238.15422	28	
240.14934	68	
242.29098	102	
243.14836	144	
244.13016	170	1+
245.07503	70	
247.08853	98	
253.12845	70	
254.23678	84	
255.13318	108	
265.16164	126	
268.11931	68	
269.13815	26	
280.64304	26	
280.95742	28	
281.49703	70	
282.07070	34	
282.18217	32	
286.14212	106	
287.13009	86	
289.11648	40	
289.18867	174	
289.25924	74	
293.60359	56	
294.14762	70	
294.19328	106	
297.30488	80	
299.22110	104	
300.21523	36	
310.16378	104	
315.17869	66	
315.27730	142	
318.93517	50	
320.15390	36	
320.87652	26	
325.18413	56	
329.87811	90	
333.92223	96	
338.14110	70	
339.13860	78	
339.23045	98	
352.23160	68	
352.47642	24	
355.16569	102	
359.03752	76	
367.25436	84	
367.98293	84	
386.90628	70	
393.84738	82	
394.82104	40	
395.04718	74	
397.19480	90	
398.29873	102	
407.86354	78	
408.15935	54	
410.87553	110	
411.85078	108	
412.90173	98	
414.24066	34	
420.97656	38	
427.23373	96	
427.29862	72	
427.35824	76	
430.89057	162	
435.15361	56	
END IONS

###FS:    #m/z: 429.90423 #charge 3+
###MS: 2465
###MSMS: 2466
BEGIN IONS
TITLE=Cmpd 97, +MS2(429.9042), 23.6eV, 21.3min #2466
RTINSECONDS=1276.57
SCANS=2465-2466
PEPMASS=429.90423	51334
CHARGE=3+
205.09882	104	
209.09263	214	
210.65492	30	
211.10972	98	
215.05448	78	
216.71698	38	
225.16442	68	
226.02825	38	
226.12005	220	
226.14943	140	
226.28852	34	
227.10117	112	
228.13847	184	
228.16957	154	
229.14455	144	
236.12174	70	
238.16431	78	
239.10127	64	
240.13428	178	
242.20494	72	
243.14771	324	
244.13386	96	
244.17937	104	
245.08033	114	
246.01254	72	
246.09728	24	
254.14364	48	
255.01970	70	
255.14429	88	
262.69940	122	
268.13071	76	
269.13389	188	
270.68707	26	
274.96663	74	
276.62594	30	
278.11440	94	
280.07778	30	
280.16356	54	
285.13079	90	
286.89350	116	
289.18721	536	1+
298.13451	66	
299.20123	390	1+
301.14744	122	
302.39534	28	
303.74461	30	
306.86798	80	
309.18987	92	
310.03884	42	
311.19701	100	
312.17712	36	
316.89793	68	
317.22433	106	
320.16066	60	
322.15256	24	
324.97961	100	
325.12189	112	
325.18355	90	
326.97035	116	
327.16937	74	
330.89427	58	
337.14490	68	
338.13723	54	
338.98869	84	
340.18895	66	
347.15472	116	
350.86147	28	
352.24632	82	
352.90030	76	
354.87354	110	
355.15709	164	
355.23559	60	
357.19241	64	
360.87764	36	
365.19270	98	
367.87332	106	
368.88747	178	
370.23950	402	
370.96707	50	
371.79057	86	
372.18714	62	
372.97734	36	
373.16216	86	
373.20415	54	
374.85220	54	
377.94934	46	
379.87567	76	
381.36667	40	
383.14585	208	
383.83732	98	
384.86311	44	
385.86694	96	
386.23724	70	
387.24015	68	
387.87398	194	
388.26228	148	
390.89811	70	
392.88251	168	
392.99332	62	
393.87344	106	
394.85217	62	
396.93229	114	
398.25230	100	
399.26402	46	
400.86923	96	
401.22977	96	
401.84510	80	
401.92822	88	
402.92472	72	
403.17740	82	
404.21217	80	
404.86764	118	
406.83546	58	
410.84739	120	
411.14101	66	
411.85506	40	
412.87157	188	
412.93206	74	
413.17350	40	
413.29497	80	
414.29567	68	
414.86270	88	
426.22935	82	
428.16260	114	
429.16264	94	
429.21652	70	
430.25720	82	
430.88445	662	
435.18906	76	
435.25916	90	
446.83990	94	
448.68625	32	
448.84524	40	
448.89499	172	
454.23668	96	
458.22391	62	
458.78333	52	
459.17113	86	
459.92957	74	
460.32028	94	
470.42516	72	
472.22782	66	
482.23045	122	
487.20496	48	
512.29205	50	
568.30309	34	
586.27923	102	
597.24622	36	
628.31788	52	
730.44193	58	
END IONS

###FS:    #m/z: 429.90423 #charge 3+
###MS: 2467
###MSMS: 2468
BEGIN IONS
TITLE=Cmpd 98, +MS2(429.9042), 23.6eV, 21.3min #2468
RTINSECONDS=1277.21
SCANS=2467-2468
PEPMASS=429.90423	51734
CHARGE=3+
205.09557	60	
206.10335	86	
208.12227	94	
209.01643	72	
209.09517	244	
210.12390	78	
210.16422	94	
215.10831	66	
225.14909	56	
226.12051	364	1+
227.07795	50	
228.13639	184	
228.18306	192	
229.14604	120	
230.18702	116	
232.97670	104	
240.15339	140	
244.12407	280	
244.16728	66	
244.25672	56	
244.74231	100	
245.07451	172	
248.17623	60	
250.12470	98	
254.08128	56	
254.12366	100	
264.16975	82	
265.09826	102	
268.13231	258	
270.36065	94	
271.21725	88	
272.16247	144	
272.21277	96	
272.94010	112	
272.98402	68	
275.95041	74	
283.12064	86	
284.14726	82	
285.20628	62	
286.14074	86	
288.94694	52	
289.18804	642	1+
289.30387	78	
292.98385	52	
294.14917	70	
294.20226	84	
296.93479	126	
298.97903	62	
299.20036	94	
307.13751	96	
308.13372	68	
313.02986	52	
315.16597	118	
326.13489	106	
327.10941	104	
327.20278	68	
330.00696	102	
332.92012	70	
333.24477	118	
335.20843	140	
335.99187	58	
336.91332	82	
338.12368	110	
341.15397	68	
342.24998	74	
342.88058	80	
343.26525	112	
343.86916	62	
345.00523	94	
345.16580	78	
346.83255	54	
347.23268	74	
348.91759	72	
352.26145	98	
352.82815	66	
353.21957	68	
353.94942	96	
354.90030	154	
355.16475	112	
355.96893	60	
356.13291	100	
356.91574	74	
359.04052	74	
361.04040	50	
366.86631	90	
366.90542	64	
369.85469	76	
370.24972	100	
370.93415	76	
371.24060	266	1+
372.19147	194	
372.85150	62	
373.17608	70	
374.18041	78	
374.92645	78	
375.92065	54	
376.85882	126	
380.91166	62	
382.15597	114	
382.85040	68	
383.15329	198	
385.00608	66	
387.24520	94	
388.25163	84	
389.85524	64	
392.88652	302	1+
392.97657	84	
394.84219	152	
394.88235	66	
395.16076	78	
402.85708	76	
403.08707	64	
404.90410	66	
406.86159	68	
407.21641	114	
407.89611	68	
407.93330	96	
410.22224	94	
411.92994	124	
412.22392	100	
412.88395	332	
413.09382	54	
414.23770	100	
418.87643	74	
419.89484	72	
427.22771	76	
428.30948	66	
430.28495	142	
430.79004	106	
430.88281	284	
439.28036	58	
440.23756	108	
441.95955	84	
444.22486	76	
445.22314	108	
448.86389	94	
459.28306	100	
460.28523	126	
465.88586	96	
469.19703	56	
472.23831	82	
480.42349	54	
485.28804	248	1+
487.22519	66	
499.33599	54	
515.22731	82	
521.22217	58	
558.28610	104	
579.24887	64	
597.25775	52	
613.37080	56	
614.44698	58	
624.63712	182	
629.35661	60	
661.33046	66	
END IONS

###FS:    #m/z: 429.90306 #charge 1+
###MS: 2469
###MSMS: 2470
BEGIN IONS
TITLE=Cmpd 99, +MS2(429.9031), 23.6eV, 21.3min #2470
RTINSECONDS=1277.88
SCANS=2469-2470
PEPMASS=429.90306	53608
CHARGE=1+
206.11165	68	
209.09122	772	
209.15468	74	
210.11868	118	
211.15250	98	
217.90988	36	
218.14702	152	
219.17089	58	
222.15107	92	
226.12529	924	1+
227.07098	92	
227.10163	152	
228.06993	68	
228.17979	402	1+
229.08204	46	
231.26553	78	
233.13041	100	
237.18816	112	
239.16188	114	
239.82898	34	
240.13272	236	
240.19887	66	
241.99749	36	
244.09278	72	
244.14529	230	1+
245.00094	164	
245.07400	298	
245.11162	74	
245.60964	42	
250.51032	48	
254.21542	112	
255.14427	56	
256.19837	60	
268.13459	296	1+
268.20693	86	
272.12569	52	
272.15637	94	
273.01496	94	
279.07100	94	
280.12791	42	
281.19302	98	
282.07113	74	
282.18064	102	
286.15134	98	
288.14065	110	
289.18624	424	
290.91564	86	
290.94973	70	
299.16055	138	
299.21029	174	
310.91476	48	
314.17023	236	1+
314.92819	102	
317.22111	66	
320.99530	80	
323.26841	56	
326.13011	44	
327.17112	42	
327.20735	70	
327.87277	58	
329.16243	76	
331.12007	138	
332.84485	42	
336.84114	70	
336.94237	64	
337.18331	38	
338.15810	104	
338.96346	86	
343.17344	122	
344.97176	56	
349.11495	66	
350.87775	80	
352.00239	74	
352.22982	262	1+
352.90391	98	
354.21733	56	
354.87880	90	
355.15595	180	
355.25131	72	
356.16699	160	
357.13733	64	
359.02759	36	
359.96855	62	
361.87903	36	
362.15785	76	
362.75742	52	
362.83567	28	
365.13348	106	
365.86653	104	
365.90525	82	
368.87939	142	
369.85563	82	
370.24185	232	
370.90176	90	
371.25263	108	
372.16082	106	
372.88517	52	
374.88279	106	
376.92417	68	
379.40560	30	
383.16270	172	
384.87133	140	
384.92160	108	
385.15496	62	
386.23617	136	
386.88885	114	
387.02206	48	
387.88720	58	
387.94414	36	
388.25964	308	
389.87447	72	
392.88483	108	
394.19611	34	
394.88836	124	
395.91038	28	
398.38307	98	
401.16020	88	
402.98301	80	
406.24057	46	
407.18364	62	
407.82730	36	
408.88260	70	
410.90167	72	
410.94939	50	
411.84748	186	
412.87507	214	
412.91625	110	
413.83090	110	
414.23276	48	
415.25831	76	
418.83650	168	
423.77566	74	
427.33659	100	
428.87801	122	
429.90346	84	
430.88176	94	
431.26083	76	
431.30030	148	
431.88778	74	
432.87431	60	
END IONS

###FS:    #m/z: 429.90301 #charge 1+
###MS: 2471
###MSMS: 2472
BEGIN IONS
TITLE=Cmpd 100, +MS2(429.9030), 23.6eV, 21.3min #2472
RTINSECONDS=1278.54
SCANS=2471-2472
PEPMASS=429.90301	53100
CHARGE=1+
200.11226	74	
205.09846	70	
208.13000	54	
209.09848	176	
209.15207	170	
210.09089	86	
210.15697	76	
211.11393	88	
217.08898	116	
217.13535	78	
218.15010	70	
223.11062	78	
225.14222	168	
226.12108	468	
228.17293	408	
228.21161	78	
229.15667	106	
229.21293	84	
234.93840	54	
237.15629	90	
240.15000	116	
240.27325	56	
241.15175	62	
243.15669	204	
244.12920	300	
244.17528	70	
245.10472	88	
246.17283	98	
250.12330	68	
256.14078	84	
257.10810	118	
260.13153	118	
268.13206	270	1+
268.21095	86	
271.09135	96	
271.21217	94	
272.16538	100	
276.14400	70	
280.16281	104	
281.19510	76	
282.17981	98	
286.89804	106	
287.14228	90	
289.18542	658	1+
289.22619	90	
289.30414	48	
293.20409	70	
294.14451	72	
295.09443	78	
296.13192	62	
296.91984	60	
297.17024	124	
298.13553	70	
299.05526	50	
299.21351	336	1+
300.17426	84	
300.93395	134	
301.13914	118	
301.17597	110	
303.39457	72	
308.88864	84	
309.16112	130	
310.16503	132	
310.91862	70	
311.17265	76	
312.17531	70	
313.89422	104	
314.27202	84	
314.89576	60	
315.19006	82	
316.16017	66	
316.87517	56	
317.93538	108	
318.60642	48	
320.80250	82	
324.96469	48	
325.15057	98	
325.19652	64	
326.21731	122	
327.19335	90	
330.11815	108	
332.87104	54	
334.90108	178	
336.00588	72	
338.12829	98	
339.16714	134	
341.00901	88	
341.87674	80	
342.25633	184	
343.19903	96	
348.83998	62	
350.87473	60	
350.92752	114	
351.90790	72	
352.85942	96	
354.87485	154	
355.16786	132	
356.14636	138	
356.90432	52	
357.07812	74	
358.00713	62	
362.88876	102	
364.85685	74	
367.85268	62	
368.89482	44	
369.85484	82	
370.24771	430	1+
370.89119	70	
370.93635	100	
372.18364	50	
376.84988	52	
382.23804	82	
382.87079	84	
383.16483	82	
383.94464	96	
384.15659	82	
385.88396	54	
386.90754	96	
388.14076	102	
388.25435	434	
388.93740	86	
389.89162	72	
391.21526	60	
392.88387	196	
393.03504	70	
394.85908	282	
395.16967	50	
398.22212	68	
400.86176	82	
400.89899	64	
401.77266	60	
401.84500	76	
406.86877	60	
409.21254	68	
410.81313	92	
410.85575	82	
410.91673	56	
411.70727	110	
411.86666	62	
412.88940	266	
419.87842	54	
424.24677	50	
426.19657	68	
427.23444	46	
428.17812	104	
428.32501	62	
428.89649	86	
428.96139	96	
429.18475	130	
430.25016	86	
430.89128	170	
430.96870	150	
431.88702	68	
432.90061	116	
END IONS

###FS:    #m/z: 429.90311 #charge 1+
###MS: 2474
###MSMS: 2475
BEGIN IONS
TITLE=Cmpd 101, +MS2(429.9031), 23.6eV, 21.3min #2475
RTINSECONDS=1279.73
SCANS=2474-2475
PEPMASS=429.90311	60922
CHARGE=1+
208.12637	80	
209.08984	278	
210.10516	198	1+
213.17851	86	
216.18396	44	
217.07652	88	
217.52279	34	
218.15862	50	
219.17453	74	
223.11099	118	
225.32606	56	
226.12105	686	1+
227.07279	186	
228.13980	50	
228.17223	256	
233.08212	126	
238.15982	98	
239.08473	98	
240.13507	124	
241.14233	122	
244.12682	266	
245.08146	196	
247.18832	84	
252.10164	104	
258.14967	58	
264.17971	104	
268.13522	188	
269.12394	84	
270.03715	38	
273.07948	86	
274.93616	80	
279.10018	54	
283.04193	66	
285.14363	92	
286.14004	146	
287.16882	80	
288.09959	54	
289.18918	740	1+
292.12515	106	
293.23020	78	
296.12119	76	
299.20122	234	
302.35321	42	
303.43101	32	
309.18864	80	
310.91554	134	
314.16033	50	
315.15769	78	
315.32547	72	
316.17287	92	
316.23986	76	
316.93996	88	
319.17272	88	
320.88869	96	
321.09551	90	
323.06087	128	
325.19280	118	
326.20190	90	
327.15524	94	
327.19876	150	
328.20244	76	
330.02149	54	
330.12842	148	
337.14820	106	
338.12264	182	
342.97888	80	
343.24708	62	
350.93282	98	
352.23311	132	
353.90490	100	
355.18664	98	
359.03379	116	
359.07657	68	
360.03487	146	
362.88275	58	
366.84466	44	
368.88055	98	
370.24994	106	
371.23959	86	
372.18670	132	
373.17099	80	
374.15929	90	
376.85215	78	
382.19672	52	
382.89625	112	
383.15448	46	
384.17808	68	
386.90353	46	
387.24609	134	
387.89173	260	1+
388.24593	72	
388.84500	38	
392.88460	58	
392.98643	84	
393.13575	188	
393.86785	82	
394.86502	100	
394.91489	80	
401.15668	72	
401.96601	78	
402.18210	98	
408.15948	94	
410.88631	130	
411.83689	104	
411.89388	76	
412.01163	56	
412.88290	110	
413.92201	114	
414.05570	38	
414.63991	30	
415.24954	176	
417.14258	78	
418.85086	58	
418.92553	92	
428.23316	100	
428.84906	84	
430.18657	80	
430.27675	92	
430.88491	364	1+
430.95173	80	
435.14409	120	
END IONS

###FS:    #m/z: 498.74305 #charge 1+
###MS: 2476
###MSMS: 2477
BEGIN IONS
TITLE=Cmpd 102, +MS2(498.7431), 26.9eV, 21.3min #2477
RTINSECONDS=1280.39
SCANS=2476-2477
PEPMASS=498.74305	17402
CHARGE=1+
209.06209	34	
209.14442	106	
209.27499	62	
215.16241	118	
224.12166	88	
225.12781	116	
231.06048	102	
234.14520	98	
236.10551	78	
237.13000	178	
238.14324	68	
239.82510	42	
240.10048	180	
244.09661	38	
251.15837	88	
252.13236	252	
253.16443	136	
258.11582	412	1+
258.15817	78	
260.08542	96	
270.14504	60	
283.05521	32	
285.08651	92	
286.11462	104	
291.04724	32	
293.14562	108	
296.80839	66	
300.17476	72	
317.21506	62	
325.18287	96	
329.14454	120	
330.14553	90	
340.15490	78	
344.98216	78	
345.05914	72	
349.17784	94	
350.13603	78	
350.92328	80	
354.87055	64	
357.13349	100	
361.20392	82	
363.12854	74	
364.20968	60	
364.85632	88	
364.90786	76	
366.17791	56	
368.88478	144	
379.20893	168	
381.16197	66	
384.91967	82	
390.87078	70	
391.93188	88	
394.82597	84	
398.25630	50	
401.79164	68	
405.04052	98	
408.81371	102	
408.90848	70	
412.25094	80	
414.88815	48	
419.79708	80	
422.14515	42	
423.76611	58	
424.93405	54	
426.04507	94	
426.34989	76	
426.88020	46	
427.84750	120	
428.22041	62	
431.22592	96	
434.85555	90	
434.90330	94	
438.16407	58	
439.02629	60	
439.16752	80	
440.86780	90	
442.83727	80	
443.80959	54	
443.84789	106	
444.83424	84	
445.92723	64	
451.82321	172	
452.84001	132	
454.92679	86	
456.18631	172	
456.24524	90	
457.18013	68	
461.81575	248	
462.82491	180	
463.85080	178	
464.84327	82	
464.94346	56	
469.81192	62	
470.81910	92	
470.87578	60	
473.81515	62	
475.81812	62	
478.87092	120	
479.40373	46	
479.63396	74	
479.69777	32	
479.82288	82	
479.87175	92	
480.83974	126	
482.85010	90	
483.91252	74	
494.22879	134	
495.82560	60	
496.84957	34	
497.83219	576	1+
498.82853	334	1+
500.26336	86	
END IONS

###FS:    #m/z: 498.74398 #charge 1+
###MS: 2478
###MSMS: 2479
BEGIN IONS
TITLE=Cmpd 103, +MS2(498.7440), 26.9eV, 21.4min #2479
RTINSECONDS=1281.06
SCANS=2478-2479
PEPMASS=498.74398	21604
CHARGE=1+
209.13886	98	
217.16631	80	
224.14489	106	
229.12181	84	
234.10522	110	
234.15007	74	
235.08642	82	
235.12673	86	
237.13352	118	
238.13240	86	
240.09880	188	
244.09706	116	
245.61805	110	
251.14838	150	
251.19247	58	
252.10299	268	1+
258.16251	102	
261.02284	62	
261.13709	54	
272.21167	80	
283.02803	84	
283.10403	100	
285.06758	98	
287.14747	124	
317.18669	74	
319.13223	76	
322.82454	80	
324.82913	58	
324.92763	90	
325.82701	56	
329.14227	160	
329.28207	52	
335.14214	36	
336.90871	114	
348.14972	94	
349.19768	90	
350.15496	92	
352.96130	82	
356.95907	52	
362.29240	62	
362.87762	104	
365.22829	104	
366.90738	60	
373.04273	104	
382.15117	70	
399.18082	120	
401.80247	86	
406.92528	54	
409.86559	120	
411.93566	76	
424.86458	88	
427.90245	54	
436.80693	38	
436.98903	76	
438.48865	42	
438.84623	86	
439.15413	60	
439.25712	84	
439.91981	74	
442.83719	132	
442.92538	58	
443.79961	74	
443.84947	60	
444.81285	124	
444.91763	68	
446.82506	104	
448.22573	68	
448.84171	74	
456.20056	102	
457.17712	202	
457.83784	70	
462.83969	200	
462.92169	78	
464.83519	34	
468.15074	60	
469.78311	98	
472.80967	92	
479.83908	72	
479.88847	68	
489.17612	76	
490.24772	62	
496.82845	442	1+
497.05519	60	
497.28322	78	
497.83036	382	1+
498.29232	72	
499.38735	90	
499.50553	82	
500.42233	52	
500.80839	76	
502.28032	56	
END IONS

###FS:    #m/z: 429.90392 #charge 1+
###MS: 2478
###MSMS: 2480
BEGIN IONS
TITLE=Cmpd 104, +MS2(429.9039), 23.6eV, 21.4min #2480
RTINSECONDS=1281.12
SCANS=2478,2480
PEPMASS=429.90392	59330
CHARGE=1+
204.18589	58	
205.10209	110	
208.11149	76	
209.11384	268	
210.09671	52	
215.10904	130	
223.10797	58	
225.13588	96	
226.12709	388	
227.07109	232	
228.13657	126	
228.16904	124	
228.99889	118	
229.17952	76	
236.11026	88	
236.16330	82	
238.16469	32	
238.50463	44	
240.13701	262	
241.10699	50	
243.15143	280	
244.13841	154	
245.07889	162	
246.07973	112	
246.15738	70	
250.12029	42	
256.19495	98	
256.95176	42	
257.11216	106	
257.20025	80	
258.14938	84	
260.12338	90	
265.03791	100	
268.00322	54	
268.13069	478	
269.19627	122	
272.16494	128	
272.88863	48	
273.16170	98	
282.19256	86	
287.13868	82	
289.19060	608	1+
292.16215	64	
297.17311	74	
298.26620	74	
299.20791	352	
302.12835	72	
304.89590	112	
309.15745	116	
310.14609	130	
314.09376	74	
314.94693	100	
315.17004	78	
319.13062	98	
323.88637	48	
324.95631	76	
325.22256	158	
326.17803	64	
326.92767	116	
327.13180	60	
328.14494	64	
336.86444	66	
337.19635	96	
338.12747	104	
338.91018	60	
338.97440	62	
341.13857	120	
342.24586	82	
351.07145	54	
352.22823	90	
352.86464	104	
352.90281	102	
353.19346	46	
353.30525	34	
354.18618	48	
356.15721	150	
356.94874	76	
358.82076	178	
359.02216	82	
359.11702	110	
366.02065	44	
366.83700	76	
368.88298	180	
369.21973	56	
370.25027	110	
370.91417	84	
371.22852	68	
372.19044	48	
376.85199	32	
376.96832	84	
377.14345	102	
377.18458	54	
379.19676	74	
379.89533	96	
382.91493	184	
383.15429	338	1+
386.85906	146	
387.89159	66	
388.25400	176	
388.88181	62	
392.90493	108	
394.00344	54	
394.83797	82	
394.90488	86	
396.23210	74	
397.68111	66	
398.99700	58	
402.90344	70	
406.85216	72	
408.22351	52	
410.89502	62	
411.87733	82	
412.87082	346	
412.96273	82	
414.23484	126	
414.30500	62	
416.92446	56	
419.91007	44	
420.51722	54	
424.91354	38	
425.91503	84	
427.13516	88	
428.87468	98	
429.28707	36	
430.89002	282	
431.20915	86	
END IONS

###FS:    #m/z: 498.74351 #charge 2+
###MS: 2481
###MSMS: 2482
BEGIN IONS
TITLE=Cmpd 105, +MS2(498.7435), 26.9eV, 21.4min #2482
RTINSECONDS=1281.83
SCANS=2481-2482
PEPMASS=498.74351	27632
CHARGE=2+
162.43035	44	
207.09637	92	
209.16046	68	
223.01177	38	
223.09611	36	
223.17070	92	
230.15953	74	
234.09394	90	
236.10704	80	
237.13227	70	
241.08197	82	
243.02783	50	
244.08827	72	
244.11715	88	
249.05378	68	
251.17644	106	
252.12221	52	
252.21285	184	
253.12378	82	
253.15058	80	
258.11920	94	
285.11627	60	
301.12102	72	
308.01341	64	
308.90787	78	
319.13585	88	
329.14364	136	
330.15535	70	
335.84483	66	
339.13746	94	
347.18354	74	
348.15947	74	
349.20794	88	
349.88580	104	
353.18315	82	
359.28104	76	
360.87533	78	
360.94486	108	
362.18732	74	
363.20262	102	
396.85366	84	
414.24095	74	
420.77402	36	
428.21571	40	
438.18275	32	
438.75130	36	
444.81496	26	
445.82178	68	
446.82446	68	
449.13797	72	
452.85056	74	
453.81217	66	
454.76335	78	
456.18426	118	
457.19957	64	
460.14586	70	
461.80126	82	
462.70042	24	
462.96682	76	
470.85843	40	
477.08996	70	
478.23775	114	
479.83971	122	
480.41137	28	
480.81497	68	
481.82822	94	
490.22949	48	
490.81189	60	
494.25506	82	
497.84418	74	
497.89939	66	
498.87741	26	
508.56352	24	
535.27296	80	
542.29549	114	
551.28565	56	
552.22750	68	
622.33931	82	
658.16574	78	
663.26848	72	
665.34703	74	
693.31349	38	
END IONS

###FS:    #m/z: 429.90318 #charge 3+
###MS: 2481
###MSMS: 2483
BEGIN IONS
TITLE=Cmpd 106, +MS2(429.9032), 23.6eV, 21.4min #2483
RTINSECONDS=1281.89
SCANS=2481,2483
PEPMASS=429.90318	58378
CHARGE=3+
182.93481	74	
200.13978	198	
204.99784	98	
205.10626	88	
206.11491	90	
209.10651	80	
209.19839	54	
213.14462	102	
216.93425	68	
217.08413	82	
218.15774	80	
222.12519	92	
225.13288	126	
226.11664	314	
226.22398	76	
227.13065	134	
228.05411	34	
228.18373	98	
228.93527	70	
229.13714	72	
229.84120	58	
232.85311	114	
235.08324	104	
240.14007	104	
240.19178	78	
243.14541	226	
244.12742	124	
245.08810	172	
245.95746	32	
252.10853	86	
254.12200	102	
255.21139	84	
257.13663	72	
258.15700	50	
265.12341	104	
268.12938	174	
270.15307	38	
272.15689	130	
273.16156	98	
274.92323	108	
275.11474	92	
279.65041	76	
280.12301	76	
281.20123	50	
289.18799	432	
291.14780	34	
291.19802	108	
294.18841	44	
297.15357	164	
297.19665	54	
299.20485	94	
300.21041	38	
300.29293	50	
300.84341	46	
310.89235	80	
312.19253	80	
315.16909	86	
317.21768	172	
318.90163	92	
320.11878	122	
325.01757	74	
325.79482	74	
326.14024	66	
326.89535	84	
327.14175	104	
334.90077	74	
341.03200	122	
343.19796	84	
348.97379	54	
351.54696	40	
351.92711	46	
352.93252	74	
354.13301	84	
355.16060	100	
355.31562	72	
356.16658	98	
356.93071	70	
360.01355	62	
361.83458	108	
363.20373	44	
364.88818	108	
365.82010	44	
366.87023	68	
368.88530	66	
370.24207	84	
370.28380	120	
371.98518	60	
374.17476	112	
376.89786	52	
383.14287	66	
383.21581	46	
386.10006	62	
386.24326	58	
388.25954	74	
388.86244	126	
392.87751	48	
393.84707	100	
394.85267	110	
394.89009	102	
400.92447	92	
403.86964	84	
406.87035	62	
412.86681	178	
414.23691	94	
416.24784	68	
418.25358	32	
427.30409	72	
428.88908	68	
430.89027	282	
436.22960	84	
446.20803	86	
459.29228	60	
470.18699	80	
472.23318	76	
482.23242	72	
483.21969	62	
484.22434	52	
485.36801	72	
487.21921	274	1+
511.26598	52	
525.29417	46	
529.29235	54	
530.27291	68	
542.33089	62	
543.45784	62	
551.27935	58	
587.32147	68	
587.37931	84	
588.26215	86	
597.26531	74	
612.29255	76	
739.38325	68	
746.36938	60	
END IONS

###FS:    #m/z: 498.74353 #charge 1+
###MS: 2484
###MSMS: 2485
BEGIN IONS
TITLE=Cmpd 107, +MS2(498.7435), 26.9eV, 21.4min #2485
RTINSECONDS=1282.59
SCANS=2484-2485
PEPMASS=498.74353	29330
CHARGE=1+
209.14107	64	
209.40048	26	
216.09937	68	
223.06562	82	
223.15160	96	
224.12158	82	
232.35340	40	
234.12595	92	
237.14446	166	
238.13521	78	
239.18344	68	
240.09808	70	
242.18998	80	
243.07200	34	
243.27541	34	
243.36542	26	
251.15846	132	
251.68824	40	
252.11965	104	
253.10587	46	
258.11878	66	
269.18770	76	
272.18251	56	
291.86965	68	
293.12769	96	
295.17133	98	
300.15108	170	
317.23016	60	
319.12780	104	
329.13884	144	
332.86218	122	
334.17904	76	
350.14205	70	
354.85945	82	
364.97257	90	
367.92738	72	
371.17706	34	
371.56153	40	
379.23214	54	
380.22482	90	
383.92466	108	
385.82715	70	
406.01908	64	
407.20425	62	
414.24165	54	
425.92665	60	
438.20127	66	
439.24065	48	
443.23974	86	
443.66648	28	
445.20671	38	
451.82193	76	
456.18524	380	1+
458.20345	78	
461.80172	44	
462.83720	152	
462.93614	70	
466.23753	120	
467.79861	112	
470.85437	34	
482.80440	56	
495.83107	98	
497.33038	54	
497.83329	222	
497.88319	104	
498.43115	36	
END IONS

###FS:    #m/z: 429.90430 #charge 1+
###MS: 2484
###MSMS: 2486
BEGIN IONS
TITLE=Cmpd 108, +MS2(429.9043), 23.6eV, 21.4min #2486
RTINSECONDS=1282.65
SCANS=2484,2486
PEPMASS=429.90430	63962
CHARGE=1+
200.14982	94	
209.09006	304	1+
209.12527	154	
209.17200	86	
209.57496	38	
211.15977	96	
213.13702	102	
215.09724	178	
216.12266	72	
217.08499	210	
223.22487	90	
226.12279	714	
227.10887	78	
228.16809	82	
228.27185	68	
229.16254	68	
231.13043	66	
239.10120	52	
240.10169	110	
240.13868	46	
241.12037	42	
243.14442	136	
243.21966	96	
244.12678	320	
244.18770	96	
245.09947	54	
250.11965	58	
250.39111	64	
251.10583	88	
251.13905	80	
254.18245	104	
255.01054	66	
255.16946	80	
257.12947	110	
257.17152	64	
258.15366	70	
258.97249	92	
265.14049	64	
268.12974	200	
268.20236	72	
270.14760	152	
270.94065	90	
280.12736	80	
281.20268	108	
283.17344	50	
285.11766	104	
288.24330	86	
288.92834	68	
289.18856	666	1+
290.98704	74	
292.14418	72	
296.17947	40	
298.14589	144	
298.25585	84	
299.20572	166	
302.13883	56	
303.18347	88	
308.15673	98	
311.23606	32	
315.15884	146	
316.91152	68	
321.09963	94	
323.84865	94	
327.16967	64	
327.21218	100	
333.20093	84	
334.90972	64	
335.16493	56	
337.14952	58	
338.13912	38	
339.00384	56	
342.24842	114	
344.19701	66	
344.98660	66	
347.18472	76	
348.88025	46	
349.01147	62	
352.23456	84	
352.27229	80	
352.55849	38	
352.93255	90	
353.19508	72	
355.16551	70	
356.13323	90	
357.16827	68	
358.81734	86	
359.03790	70	
359.07222	76	
360.02238	72	
360.04704	72	
360.10333	70	
365.01781	82	
365.80457	42	
367.22248	54	
368.87580	60	
369.19800	58	
369.88129	50	
369.93542	82	
370.25896	80	
370.90859	114	
373.17400	72	
383.16435	88	
384.15597	168	
384.88298	58	
384.94978	76	
386.89399	108	
388.24911	54	
392.91974	80	
393.89542	32	
393.93500	80	
394.53904	40	
394.87585	130	
396.13400	66	
396.21845	152	
400.87146	78	
401.29514	36	
402.86312	184	
404.86216	78	
405.86698	44	
407.85911	72	
407.94233	70	
410.89403	132	
411.18566	76	
411.88258	84	
411.92938	48	
412.21624	96	
412.87724	472	
414.23165	102	
424.26837	98	
428.89458	76	
430.17345	90	
430.88812	470	1+
430.95380	46	
431.06784	42	
432.86400	112	
END IONS

###FS:    #m/z: 498.74262 #charge 1+
###MS: 2487
###MSMS: 2488
BEGIN IONS
TITLE=Cmpd 109, +MS2(498.7426), 26.9eV, 21.4min #2488
RTINSECONDS=1283.35
SCANS=2487-2488
PEPMASS=498.74262	37956
CHARGE=1+
150.66290	36	
207.10337	94	
208.08102	84	
223.07080	102	
223.13961	140	
223.17075	106	
224.11307	64	
228.05657	68	
231.12831	56	
232.16402	94	
234.10052	92	
236.93790	126	
237.13211	24	
238.15297	90	
240.10064	84	
242.16121	84	
243.14589	56	
243.71948	38	
244.12986	94	
251.14127	68	
252.11803	76	
258.10049	360	1+
267.11099	54	
273.17883	104	
308.89816	60	
316.18331	36	
316.23836	88	
319.12219	46	
329.15063	148	
330.17359	82	
335.86640	52	
336.14114	66	
339.21097	80	
346.10752	36	
349.00714	52	
349.23656	60	
350.86770	34	
366.23837	60	
367.91378	98	
377.15316	82	
379.22638	88	
380.91990	138	
384.01690	76	
392.12307	84	
396.94251	76	
407.82011	96	
416.86025	78	
420.87413	98	
426.81961	48	
427.79336	70	
437.86124	64	
440.18412	34	
443.92005	74	
452.82319	76	
453.22555	40	
453.92200	36	
456.17862	280	1+
456.26563	64	
458.18229	60	
461.82999	108	
462.86958	64	
463.79582	54	
464.42770	30	
464.86108	58	
467.15199	44	
479.82973	82	
482.84886	98	
494.23809	68	
497.84430	150	
498.41166	28	
498.84864	78	
499.82792	112	
END IONS

###FS:    #m/z: 429.90362 #charge 3+
###MS: 2487
###MSMS: 2489
BEGIN IONS
TITLE=Cmpd 110, +MS2(429.9036), 23.6eV, 21.4min #2489
RTINSECONDS=1283.4
SCANS=2487,2489
PEPMASS=429.90362	70678
CHARGE=3+
201.70885	36	
206.12601	110	
208.97870	36	
209.08862	174	
209.12011	80	
209.16569	84	
210.10515	88	
213.02250	122	
215.10459	122	
217.08633	148	
218.15097	96	
218.91860	58	
223.10382	70	
226.12611	192	
226.97542	86	
227.07586	146	
227.11502	108	
228.16029	92	
229.17636	118	
230.01080	30	
232.21301	32	
232.93247	94	
241.11618	100	
243.15529	80	
243.26289	24	
243.50171	48	
243.65067	32	
244.12821	256	
244.51405	28	
245.07946	128	
258.14049	118	
267.12838	106	
268.04755	38	
268.13946	180	
269.13691	108	
270.94867	86	
280.12925	80	
286.02698	128	
286.13414	82	
289.18482	368	
289.31332	78	
298.14484	184	
299.21488	54	
318.89773	38	
320.16484	140	
324.11906	84	
325.17063	96	
327.19838	92	
328.89806	96	
338.13074	42	
338.47866	26	
343.04242	80	
343.20914	78	
343.79643	122	
344.11438	60	
346.92335	74	
350.95770	50	
352.22652	46	
354.11886	84	
354.53928	48	
355.16689	148	
358.84350	112	
359.03594	56	
361.18876	96	
366.98121	70	
368.87687	110	
369.86965	84	
370.23974	74	
372.16972	74	
374.87529	80	
376.85699	72	
383.14782	64	
384.88016	32	
386.98313	56	
387.82582	56	
388.25485	78	
389.21176	82	
392.88195	60	
392.95014	70	
394.84286	56	
394.91039	62	
394.95989	56	
398.68770	98	
400.86221	50	
401.16635	74	
403.90034	42	
406.87755	88	
409.19669	76	
410.93333	72	
411.89600	34	
412.88292	164	
414.24210	180	
428.87423	72	
429.26546	78	
430.88481	296	1+
447.87436	104	
453.15388	100	
454.31029	46	
457.24020	36	
458.24435	70	
470.17148	184	
482.20959	76	
487.21663	96	
507.21652	72	
529.28190	144	
530.25449	36	
595.37245	102	
598.25978	102	
610.30638	48	
687.97060	48	
END IONS

###FS:    #m/z: 498.74263 #charge 2+
###MS: 2490
###MSMS: 2491
BEGIN IONS
TITLE=Cmpd 111, +MS2(498.7426), 26.9eV, 21.4min #2491
RTINSECONDS=1284.08
SCANS=2490-2491
PEPMASS=498.74263	45434
CHARGE=2+
197.15192	100	
210.15695	68	
212.12548	102	
213.09193	108	
216.12212	130	
223.16612	78	
223.48120	36	
224.12069	30	
226.11878	102	
229.11698	82	
232.06606	34	
234.13678	182	
235.20693	128	
237.14204	82	
240.10061	68	
243.06903	100	
244.09951	22	
245.12891	46	
246.84212	50	
251.15257	96	
252.12214	218	
252.16314	40	
252.96915	30	
258.11474	166	
265.12751	86	
290.05544	78	
302.09693	118	
319.13802	56	
335.21891	72	
338.40387	28	
341.88217	52	
348.17309	74	
349.17906	90	
365.20398	116	
377.88700	32	
380.92171	60	
381.17678	66	
382.15762	64	
385.25237	88	
392.91845	84	
398.12353	28	
402.97820	86	
423.15160	78	
430.22207	54	
432.81620	58	
438.21243	82	
439.17951	76	
440.80036	82	
445.84332	80	
452.81636	66	
455.66936	28	
456.18542	382	
461.81466	62	
462.83500	72	
477.82955	88	
479.81066	34	
480.24467	98	
480.90077	36	
481.16094	42	
490.28235	68	
494.25421	58	
497.83868	138	
499.82752	104	
502.30814	110	
510.22124	36	
513.32066	86	
535.26162	78	
569.27044	130	
580.26048	82	
604.36460	56	
605.30771	70	
606.27599	52	
662.28267	62	
751.24033	120	
898.43225	40	
993.53765	172	1+
994.54089	106	1+
END IONS

###FS:    #m/z: 429.90368 #charge 3+
###MS: 2490
###MSMS: 2492
BEGIN IONS
TITLE=Cmpd 112, +MS2(429.9037), 23.6eV, 21.4min #2492
RTINSECONDS=1284.14
SCANS=2490,2492
PEPMASS=429.90368	68230
CHARGE=3+
205.09579	88	
209.09431	480	
209.83443	66	
210.14934	70	
217.07791	96	
218.08533	78	
218.15211	162	
219.14736	84	
224.10055	76	
224.12895	112	
226.12121	446	
227.14632	84	
228.13689	74	
228.18037	306	1+
229.08490	90	
233.86475	78	
240.14264	212	
241.12770	88	
243.15177	210	
244.13148	68	
244.17569	100	
245.07792	396	1+
245.14216	148	
252.14148	80	
268.12980	186	
269.14944	36	
271.09564	100	
271.19848	74	
274.17059	76	
281.00437	102	
281.19932	196	
283.21850	66	
285.18758	82	
286.14582	84	
286.21380	66	
289.06733	70	
289.18837	436	1+
290.23927	78	
290.93189	70	
292.57539	88	
297.15441	192	
298.13824	348	
299.20841	180	
299.25454	58	
300.20774	132	
300.89423	50	
305.90265	60	
307.13850	94	
309.14749	108	
310.55815	54	
319.14432	84	
320.95028	66	
321.21323	76	
322.89467	82	
325.04498	108	
325.16866	48	
326.19301	40	
327.26014	84	
328.19086	80	
328.29231	78	
330.13081	76	
338.12808	74	
340.87704	76	
341.21687	84	
341.26896	52	
343.20358	88	
345.14602	110	
348.91833	88	
349.89146	92	
352.92210	68	
354.17509	152	
354.88843	142	
356.27959	108	
358.21649	58	
358.82359	52	
359.03449	90	
360.02911	150	
364.86816	36	
365.15857	88	
366.86600	38	
367.85175	64	
368.87558	170	
369.90005	72	
370.24583	176	
372.18740	194	
373.17318	158	
374.78144	58	
379.90005	64	
382.15401	34	
383.15275	358	1+
383.20821	100	
384.97917	62	
385.82577	130	
386.83860	86	
386.89749	62	
388.02648	84	
388.26146	298	
388.86943	94	
390.24818	60	
392.88787	204	
394.86077	214	
395.16107	46	
400.86190	140	
401.88045	76	
402.15606	86	
406.78805	74	
407.85275	66	
407.90540	92	
410.92754	100	
411.10969	78	
411.85121	108	
412.64113	48	
412.87144	488	
412.97034	38	
414.25076	48	
415.24734	66	
428.31422	56	
428.86764	94	
429.14667	62	
430.88789	498	
443.24479	98	
449.89996	58	
457.21915	60	
459.28361	88	
460.30292	118	
461.32363	54	
472.19411	42	
472.70756	54	
474.23397	42	
488.23558	38	
490.21837	66	
492.03454	72	
496.32817	90	
511.27775	94	
515.36565	52	
544.13667	64	
553.02598	56	
558.29329	72	
569.29906	86	
570.25108	66	
585.35146	62	
587.41095	54	
595.27105	104	
597.25378	62	
598.24923	72	
600.39318	58	
606.29668	60	
613.35342	42	
628.35049	54	
631.28717	42	
702.41143	146	
726.35096	72	
745.26380	72	
757.38592	44	
1110.72394	212	1+
END IONS

###FS:    #m/z: 498.74365 #charge 2+
###MS: 2493
###MSMS: 2494
BEGIN IONS
TITLE=Cmpd 113, +MS2(498.7436), 26.9eV, 21.4min #2494
RTINSECONDS=1284.82
SCANS=2493-2494
PEPMASS=498.74365	47058
CHARGE=2+
207.08623	140	
209.36834	30	
209.60499	56	
213.16355	88	
214.16552	76	
215.07025	100	
216.11175	98	
217.51771	40	
223.16156	76	
224.12500	102	
233.13743	104	
234.10015	120	
237.10308	36	
237.13660	60	
240.09956	172	
241.11606	56	
241.30268	30	
244.09416	78	
245.09098	106	
250.16143	84	
251.15562	92	
252.10781	372	
252.17657	60	
253.04186	36	
258.12327	58	
268.17565	56	
268.24171	40	
276.05571	60	
276.13343	70	
279.14974	86	
280.99267	24	
300.16262	126	
301.16619	98	
308.18440	84	
319.14104	56	
329.14548	58	
330.14566	44	
345.06303	132	
353.18041	88	
362.09428	66	
365.19691	70	
366.18698	106	
368.88682	72	
379.09961	42	
379.21136	132	
381.07725	30	
381.14065	90	
381.56422	20	
381.67179	34	
382.16223	100	
394.18013	102	
402.23006	30	
426.82555	92	
428.85688	62	
439.23062	106	
440.16188	76	
443.80795	76	
445.81773	26	
446.83520	28	
454.89816	68	
456.18875	254	
456.27888	98	
461.81701	28	
462.24057	30	
462.86679	66	
479.83414	74	
480.25597	56	
480.83327	70	
481.87518	126	
482.27381	50	
490.24670	142	
493.20911	38	
493.32609	32	
495.22309	68	
496.86112	204	1+
497.77432	74	
499.54343	26	
501.09776	46	
502.93242	130	
502.97662	36	
508.23479	66	
551.29066	36	
552.25402	66	
570.27001	68	
570.44044	80	
604.27467	108	
797.88216	28	
809.32133	94	
880.34947	80	
END IONS

###FS:    #m/z: 429.90372 #charge 3+
###MS: 2493
###MSMS: 2495
BEGIN IONS
TITLE=Cmpd 114, +MS2(429.9037), 23.6eV, 21.4min #2495
RTINSECONDS=1284.88
SCANS=2493,2495
PEPMASS=429.90372	72672
CHARGE=3+
205.10252	98	
208.11342	72	
209.05528	84	
209.10060	398	
209.84614	36	
211.88187	110	
218.15003	112	
222.07755	64	
222.14304	66	
226.12197	618	1+
226.19117	96	
226.22517	38	
227.08336	74	
228.16639	164	
229.13689	90	
235.10680	68	
235.96483	70	
236.09888	104	
239.10991	92	
240.13870	206	
240.19531	82	
243.14655	44	
243.18324	124	
243.34354	34	
244.13662	112	
245.08364	94	
245.88102	52	
249.10466	78	
250.11973	118	
251.14845	178	
255.19070	130	
261.08600	104	
263.14281	42	
264.20551	86	
268.16056	104	
271.22104	64	
272.15587	168	
281.19966	168	
283.27245	126	
286.14172	68	
289.19428	96	
290.19778	52	
292.12738	116	
298.15128	112	
299.20052	60	
300.22433	96	
301.21992	42	
308.13920	122	
310.18300	76	
312.87166	62	
313.39068	72	
315.16236	240	
320.13209	76	
320.95879	80	
325.21197	92	
327.16726	92	
327.20744	80	
330.14319	120	
332.91991	66	
334.24163	64	
334.90146	66	
336.91787	74	
338.16233	70	
338.93541	36	
345.23493	114	
347.31113	38	
350.50874	48	
352.22245	106	
353.24926	78	
353.34020	34	
354.87948	84	
355.18183	52	
356.15678	46	
358.20703	80	
360.04888	72	
365.13889	162	
368.80893	56	
368.89312	130	
370.24588	164	
370.87647	80	
372.14078	66	
372.19177	42	
372.94326	58	
373.19140	50	
380.15161	76	
382.86385	88	
383.14790	102	
383.20207	106	
384.16547	52	
385.01062	40	
388.25889	88	
388.86896	72	
391.19766	94	
392.88334	342	1+
392.94083	80	
394.85040	102	
396.77643	32	
397.31923	44	
398.23721	90	
400.16640	72	
403.25245	68	
404.85562	64	
410.90123	110	
412.87340	624	
412.95182	38	
412.98705	66	
413.90471	138	
414.22803	212	
417.89923	46	
418.86388	94	
420.88908	64	
428.38571	106	
428.85668	50	
428.90084	82	
429.14111	46	
430.95980	92	
431.00791	62	
437.15226	64	
440.22278	64	
441.29201	112	
446.85542	50	
448.89223	96	
453.17429	68	
454.14916	88	
456.20496	122	
459.18273	74	
459.29336	134	
460.28641	76	
460.40901	36	
471.20133	64	
484.23983	78	
487.20991	114	
552.27126	40	
572.33639	76	
581.24550	68	
586.31342	58	
597.23901	38	
615.25252	84	
639.31740	56	
691.34190	60	
767.39200	50	
848.69739	126	1+
860.76511	588	1+
END IONS

###FS:    #m/z: 363.19739 #charge 2+
###MS: 2496
###MSMS: 2497
BEGIN IONS
TITLE=Cmpd 115, +MS2(363.1974), 23.0eV, 21.4min #2497
RTINSECONDS=1285.55
SCANS=2496-2497
PEPMASS=363.19739	34168
CHARGE=2+
198.93323	70	
208.09615	120	
210.10594	88	
210.13706	144	
211.12473	188	
217.07013	124	
222.06534	72	
222.10505	446	
228.14849	184	
229.14873	102	
231.16471	74	
234.10216	160	
234.22951	26	
234.28206	32	
234.96069	68	
235.95713	102	
236.10996	82	
237.11522	38	
243.14077	90	
243.16692	150	
250.94739	74	
259.13215	70	
261.11910	84	
263.16951	138	
267.19714	62	
271.19014	50	
286.23491	34	
287.02725	74	
288.91949	44	
289.98782	42	
290.99621	76	
296.15621	74	
298.16086	90	
302.18793	102	
302.93629	46	
303.19268	110	
313.87071	76	
316.91046	58	
316.94429	46	
317.17911	52	
318.91595	76	
326.19241	106	
331.14816	100	
334.96778	70	
352.87403	92	
352.92186	78	
361.40988	58	
362.95306	88	
372.19330	112	
378.27490	82	
386.21855	110	
396.20693	72	
413.24126	76	
431.25608	38	
438.19773	96	
447.24093	68	
463.21424	68	
525.30230	88	
END IONS

###FS:    #m/z: 498.74262 #charge 2+
###MS: 2498
###MSMS: 2499
BEGIN IONS
TITLE=Cmpd 116, +MS2(498.7426), 26.9eV, 21.4min #2499
RTINSECONDS=1286.17
SCANS=2498-2499
PEPMASS=498.74262	54190
CHARGE=2+
224.12090	202	
224.16055	64	
226.12135	90	
228.09566	124	
234.09362	64	
234.12449	100	
238.14032	108	
240.09519	186	
241.11977	64	
242.08103	22	
244.09367	86	
251.16226	138	
252.10974	116	
252.16066	50	
255.06186	106	
263.15597	82	
270.89224	116	
285.11777	80	
293.12939	198	
299.21917	32	
300.17857	62	
301.16158	74	
302.10665	72	
308.90888	82	
317.87581	70	
318.18454	70	
319.12704	106	
329.15757	96	
330.01302	46	
331.23482	118	
332.03987	30	
350.15637	76	
361.21889	110	
364.11897	76	
367.18702	84	
371.18561	42	
379.20235	96	
388.81410	66	
400.79194	84	
407.83592	34	
420.79845	74	
421.16536	46	
436.33011	66	
436.97004	68	
439.51040	42	
442.15842	100	
442.23093	82	
443.80557	76	
444.80902	74	
444.84516	76	
456.19205	380	
458.20418	70	
458.25933	90	
461.84706	82	
462.83694	86	
463.27566	52	
464.68220	22	
464.82634	126	
467.16320	86	
471.26285	116	
479.83710	58	
481.83130	38	
492.43533	68	
494.23619	82	
497.84982	110	
509.23784	54	
560.25503	64	
560.46667	26	
562.25766	82	
563.26703	70	
579.34872	88	
587.27754	74	
609.26108	72	
694.31527	38	
END IONS

###FS:    #m/z: 429.90321 #charge 3+
###MS: 2498
###MSMS: 2500
BEGIN IONS
TITLE=Cmpd 117, +MS2(429.9032), 23.6eV, 21.4min #2500
RTINSECONDS=1286.24
SCANS=2498,2500
PEPMASS=429.90321	73122
CHARGE=3+
205.09095	62	
208.09994	90	
209.09975	214	
210.41693	126	
211.10949	100	
213.13351	92	
215.07365	128	
215.12351	68	
218.15395	174	
223.10349	102	
226.12688	276	
226.15773	78	
227.13008	212	
228.13417	358	
228.18165	100	
228.21595	140	
233.04110	88	
233.15656	72	
238.18785	90	
240.14943	316	1+
242.17645	72	
243.14608	88	
243.26914	64	
244.13360	262	
244.52409	76	
245.07306	128	
245.14781	142	
247.20535	122	
252.13761	72	
262.04497	90	
262.13317	82	
264.17379	92	
268.12937	444	
273.24969	74	
281.21510	132	
286.13344	110	
286.91021	68	
288.06939	108	
289.18913	442	1+
289.28120	66	
291.18374	76	
292.12563	120	
292.97846	78	
294.20647	146	
296.14217	96	
297.16181	102	
297.19309	80	
298.18398	82	
299.21412	78	
299.28173	212	
300.19241	100	
300.24312	78	
307.17911	70	
308.91632	56	
310.88232	68	
311.18807	98	
312.11958	102	
314.99728	50	
315.15582	84	
315.21209	50	
315.30933	56	
316.84555	74	
323.12700	76	
325.21222	82	
326.12977	74	
327.16607	122	
327.20339	52	
328.91972	102	
336.93669	106	
336.98503	114	
337.16765	142	
338.99909	72	
341.22918	68	
342.22520	100	
345.01607	82	
348.81543	104	
353.24744	52	
355.18517	56	
356.21079	50	
357.17348	108	
358.82696	90	
361.08358	88	
365.15665	54	
368.88597	82	
368.95055	54	
370.24113	426	
370.28488	118	
370.87033	88	
371.80113	60	
372.17535	268	1+
376.83236	94	
378.86918	58	
383.17041	168	
383.89929	82	
386.20768	54	
386.95527	54	
388.25274	232	
388.84983	86	
389.35845	66	
390.82601	66	
392.89636	116	
394.84403	76	
395.02457	86	
396.22101	56	
398.23112	136	
400.87072	52	
401.18727	62	
406.86141	60	
408.07095	58	
411.84573	94	
412.86835	238	
413.84455	92	
414.22121	120	
415.22998	84	
423.22493	84	
426.25042	98	
428.82013	60	
429.26566	72	
430.82913	102	
430.88147	280	
431.22380	72	
435.19500	60	
436.13781	82	
442.38290	82	
453.21009	100	
453.25256	80	
454.22227	148	
455.25795	66	
456.23908	74	
459.17232	112	
461.31074	92	
469.20105	66	
470.18667	98	
471.18300	72	
472.25061	66	
478.01553	64	
482.23997	76	
484.32065	78	
485.29035	108	
487.21354	296	1+
511.23124	76	
523.27426	92	
528.30923	66	
551.24069	74	
587.43482	108	
614.96602	68	
617.34401	52	
628.33479	96	
641.29653	90	
664.76882	94	
695.52523	60	
701.46552	66	
702.48941	88	
750.39829	62	
END IONS

###FS:    #m/z: 498.74319 #charge 2+
###MS: 2501
###MSMS: 2502
BEGIN IONS
TITLE=Cmpd 118, +MS2(498.7432), 26.9eV, 21.4min #2502
RTINSECONDS=1286.9
SCANS=2501-2502
PEPMASS=498.74319	61214
CHARGE=2+
207.09720	78	
208.08346	30	
209.13137	66	
221.04574	110	
222.06167	96	
223.08340	84	
223.17145	158	
226.94840	38	
227.14229	92	
232.10890	86	
234.12599	72	
238.18105	90	
240.10209	120	
241.11586	110	
244.10467	90	
245.11023	64	
251.16510	122	
252.12503	118	
252.16409	182	
252.40533	104	
252.65136	22	
254.88973	94	
258.98162	130	
259.11212	52	
265.13177	86	
279.05642	92	
294.89312	52	
297.13284	122	
300.16825	66	
301.00763	56	
302.15035	100	
317.24323	92	
324.89406	84	
329.14356	90	
329.91685	72	
330.17813	74	
337.16406	74	
338.08719	24	
351.21791	78	
353.18886	94	
359.50537	48	
361.19882	60	
365.18836	82	
371.26537	74	
373.88001	94	
375.89810	64	
376.92803	106	
379.21039	88	
385.89277	70	
386.86799	84	
391.86371	56	
401.78627	36	
403.87405	48	
403.91547	62	
411.88630	60	
413.14785	88	
428.21062	68	
435.78594	72	
436.84010	100	
438.17975	64	
439.15436	94	
442.22277	68	
444.80307	112	
444.83836	72	
444.87964	58	
445.75103	26	
451.83380	84	
452.85613	78	
453.83541	68	
456.18104	114	
460.09289	122	
461.89148	78	
462.24417	90	
462.82357	146	
463.83749	78	
466.19725	62	
476.24157	78	
479.83500	74	
480.24575	86	
488.23201	108	
493.94823	18	
494.81964	54	
497.84278	132	
500.86838	60	
510.26816	98	
518.23545	82	
576.30639	64	
679.30609	48	
688.10099	56	
826.35315	60	
827.43103	94	
899.41747	42	
920.71273	116	1+
END IONS

###FS:    #m/z: 363.19801 #charge 1+
###MS: 2501
###MSMS: 2503
BEGIN IONS
TITLE=Cmpd 119, +MS2(363.1980), 23.0eV, 21.5min #2503
RTINSECONDS=1286.95
SCANS=2501,2503
PEPMASS=363.19801	39214
CHARGE=1+
210.10801	128	
210.13866	86	
210.75389	30	
211.11614	320	
212.14607	30	
216.98131	96	
222.10029	298	1+
223.14318	80	
225.05703	42	
227.65625	130	
228.15338	194	
234.10257	44	
235.10628	56	
237.11977	104	
242.14727	96	
245.17013	126	
250.96310	116	
251.13927	92	
252.19283	34	
255.12392	32	
262.08863	92	
262.16842	76	
266.95971	54	
278.17530	54	
278.84743	64	
279.12880	90	
279.47144	24	
281.11892	78	
283.01804	50	
283.16393	92	
289.01473	70	
290.00139	102	
291.96439	60	
297.58985	36	
298.90180	116	
300.05573	30	
308.14809	62	
308.90737	60	
312.16971	100	
312.96050	80	
320.93494	84	
324.13795	88	
330.97232	74	
340.91613	48	
341.95334	144	
345.99520	94	
357.97195	84	
360.93518	32	
END IONS

###FS:    #m/z: 498.74281 #charge 2+
###MS: 2504
###MSMS: 2505
BEGIN IONS
TITLE=Cmpd 120, +MS2(498.7428), 26.9eV, 21.5min #2505
RTINSECONDS=1287.61
SCANS=2504-2505
PEPMASS=498.74281	58320
CHARGE=2+
207.94058	104	
208.08478	118	
209.14030	136	
210.16023	60	
218.19342	56	
223.04537	42	
223.11466	312	1+
223.19013	106	
225.30367	36	
225.98890	40	
227.83937	32	
230.11608	82	
232.85244	38	
233.14511	72	
234.12414	200	
235.07751	86	
237.15697	96	
238.13107	98	
239.01989	120	
239.14697	76	
240.10302	114	
241.10269	104	
244.10628	86	
244.22653	36	
249.42615	64	
250.97838	20	
251.15710	228	
252.10706	296	
253.10986	164	
258.02003	24	
258.11000	188	
258.92129	32	
260.15653	90	
263.08342	116	
272.16046	88	
280.10442	28	
284.09269	98	
285.06398	76	
288.10424	86	
288.22378	200	
300.15067	96	
300.21088	68	
302.09730	72	
311.16537	80	
319.12565	60	
322.79991	60	
324.82317	102	
329.16411	164	
330.14950	62	
333.20103	72	
339.12944	78	
343.99737	90	
345.10034	22	
347.18402	34	
348.17524	62	
352.90846	84	
359.20547	54	
360.92986	40	
363.86503	72	
366.85682	26	
368.89187	70	
373.85616	106	
379.32356	68	
380.85977	60	
381.14469	84	
387.47960	42	
388.21784	136	
389.07217	34	
393.18538	102	
394.24702	52	
395.79945	46	
397.03169	98	
397.68739	90	
399.23545	40	
399.28567	78	
405.26342	64	
407.83049	70	
408.83424	38	
416.85478	80	
423.84768	122	
424.82654	66	
426.80476	90	
428.80429	94	
435.83505	80	
436.20995	44	
438.19358	22	
438.25131	60	
439.17511	44	
439.94596	66	
440.16092	90	
443.23373	68	
443.82766	82	
444.82904	226	
444.96744	106	
445.83253	110	
446.82859	88	
446.86972	80	
449.13710	80	
451.26757	114	
451.83981	100	
452.77864	48	
452.85223	72	
456.17942	178	
456.24943	76	
456.40588	32	
457.06453	96	
458.19121	66	
461.81502	124	
462.25526	64	
462.84207	140	
463.23763	74	
464.84972	48	
465.25606	88	
470.86474	62	
476.81485	40	
480.82686	96	
481.27096	74	
481.85030	74	
482.27324	54	
482.80956	62	
494.23561	80	
497.82723	128	
497.91112	44	
498.17485	34	
499.82773	114	
506.27202	54	
534.65349	76	
551.26012	66	
552.29766	76	
569.27839	52	
580.27774	68	
605.31500	64	
631.37371	86	
633.28154	58	
678.73648	50	
679.49590	38	
697.30046	74	
697.38916	110	
751.29444	30	
751.37225	42	
898.47900	62	
898.57862	26	
958.59057	134	1+
END IONS

###FS:    #m/z: 363.19690 #charge 2+
###MS: 2504
###MSMS: 2506
BEGIN IONS
TITLE=Cmpd 121, +MS2(363.1969), 23.0eV, 21.5min #2506
RTINSECONDS=1287.65
SCANS=2504,2506
PEPMASS=363.19690	44162
CHARGE=2+
210.12684	110	
211.00149	34	
211.12686	58	
211.87497	62	
212.10350	94	
212.15660	40	
222.10687	206	
222.15163	126	
223.10356	98	
225.14398	68	
227.15801	90	
228.15135	204	
234.11546	114	
234.96087	80	
245.18072	50	
251.12219	84	
263.07993	48	
266.12976	62	
267.15353	152	
271.99586	58	
272.95133	30	
297.16880	54	
298.17572	96	
302.19245	132	
302.22939	54	
303.19670	132	
304.16267	106	
304.86898	90	
308.16576	68	
312.16168	92	
317.93686	56	
332.13788	84	
352.87938	94	
354.18446	98	
378.27019	70	
390.23910	96	
414.23527	48	
435.21435	34	
506.25551	54	
523.28038	48	
524.27586	166	
551.28557	92	
552.27882	68	
END IONS

###FS:    #m/z: 363.19713 #charge 2+
###MS: 2507
###MSMS: 2508
BEGIN IONS
TITLE=Cmpd 122, +MS2(363.1971), 23.0eV, 21.5min #2508
RTINSECONDS=1288.32
SCANS=2507-2508
PEPMASS=363.19713	43598
CHARGE=2+
196.85656	34	
208.15960	32	
210.14575	134	
211.12613	546	
211.19106	90	
215.15546	102	
221.15938	88	
221.76928	34	
222.10505	802	
222.26919	60	
223.08781	50	
223.18136	110	
224.11282	96	
225.02025	28	
225.12544	46	
225.99427	28	
226.13450	102	
228.14689	464	1+
230.11706	100	
234.10814	176	
234.13556	80	
237.14478	118	
238.13653	120	
242.15278	96	
245.16466	104	
250.13706	70	
252.12379	26	
256.17018	100	
256.22642	26	
261.13713	62	
262.09830	194	
262.62721	46	
263.12669	62	
264.14611	60	
266.01679	62	
267.15779	102	
279.13124	118	
279.16618	88	
288.28035	26	
295.92137	42	
296.19015	110	
297.13240	106	
297.16443	100	
298.16164	186	
299.19115	120	
300.10157	52	
300.91809	30	
301.18901	98	
302.19472	260	
302.24702	100	
302.93338	66	
304.13144	92	
307.13070	142	
308.91040	32	
311.67903	132	
323.87022	28	
328.16971	86	
336.92752	76	
337.20202	92	
340.96345	80	
342.67514	28	
344.20204	64	
344.94325	78	
346.16189	52	
346.31793	44	
350.12229	52	
354.19593	132	
356.89430	108	
362.93926	118	
386.22936	102	
395.27601	70	
396.21765	56	
413.25309	76	
414.23075	76	
415.47114	30	
417.23436	80	
437.22431	42	
447.20218	32	
523.30057	196	1+
524.08171	52	
551.27843	138	
552.31549	48	
553.31631	38	
END IONS

###FS:    #m/z: 498.74270 #charge 2+
###MS: 2507
###MSMS: 2509
BEGIN IONS
TITLE=Cmpd 123, +MS2(498.7427), 26.9eV, 21.5min #2509
RTINSECONDS=1288.38
SCANS=2507,2509
PEPMASS=498.74270	57766
CHARGE=2+
209.16152	38	
211.07891	58	
221.05020	104	
223.16541	62	
223.20948	98	
234.13423	34	
235.07909	116	
237.14713	222	
238.12941	196	
239.11833	114	
240.10891	42	
244.09574	158	
251.15201	182	
252.01735	84	
252.12060	246	
252.22500	72	
253.12348	112	
254.13539	106	
258.10977	158	
259.11105	138	
262.09189	40	
271.14767	56	
272.16985	84	
284.07969	40	
294.21224	108	
319.12151	66	
319.19962	26	
323.27176	78	
324.49290	134	
325.18726	110	
329.13909	172	
341.21599	90	
345.30908	58	
361.20347	38	
362.17368	92	
365.81629	102	
366.17256	114	
379.20590	150	
381.15114	50	
394.27925	90	
399.25496	70	
400.79262	74	
407.20781	80	
423.14579	54	
432.85237	60	
438.16348	90	
445.78787	124	
456.18210	312	1+
457.10800	38	
458.22690	90	
463.25440	58	
469.83485	76	
477.25067	70	
479.76697	58	
490.23947	48	
491.22366	82	
493.25823	76	
494.23820	76	
498.37248	62	
522.23741	70	
534.28250	54	
562.26582	140	
569.27216	52	
579.28848	168	
622.28719	48	
648.35262	60	
662.28137	54	
826.36716	56	
994.67239	368	1+
END IONS

###FS:    #m/z: 363.19720 #charge 2+
###MS: 2510
###MSMS: 2511
BEGIN IONS
TITLE=Cmpd 124, +MS2(363.1972), 23.0eV, 21.5min #2511
RTINSECONDS=1289.06
SCANS=2510-2511
PEPMASS=363.19720	50368
CHARGE=2+
168.15101	80	
197.11815	104	
209.11608	78	
209.16105	40	
211.12082	410	1+
221.10583	594	1+
222.01848	30	
222.10934	526	1+
222.17563	92	
225.15030	146	
228.02570	28	
228.15027	496	1+
230.16901	58	
231.62884	104	
234.09885	160	
235.12191	88	
251.07948	30	
252.11248	86	
261.29309	28	
262.11986	36	
266.90143	92	
267.18883	80	
284.97036	108	
290.89653	98	
294.77720	28	
302.19260	190	
306.13016	42	
315.19827	98	
316.90784	62	
324.14745	82	
386.21755	108	
390.23392	42	
405.20048	78	
414.23880	50	
415.24699	28	
422.20509	74	
423.23171	90	
435.22144	66	
508.26360	46	
523.29387	70	
524.27819	120	
531.77063	26	
551.29181	210	1+
596.31509	42	
637.31512	64	
END IONS

###FS:    #m/z: 429.90330 #charge 3+
###MS: 2510
###MSMS: 2512
BEGIN IONS
TITLE=Cmpd 125, +MS2(429.9033), 23.6eV, 21.5min #2512
RTINSECONDS=1289.12
SCANS=2510,2512
PEPMASS=429.90330	74866
CHARGE=3+
176.43675	68	
201.12503	110	
208.79826	34	
209.09116	114	
209.14169	84	
209.18733	98	
210.09355	146	
218.10062	78	
222.14384	100	
224.10554	84	
225.14364	92	
225.87440	54	
226.11876	636	1+
228.13911	86	
228.17124	126	
228.21694	68	
233.15810	112	
236.23445	94	
238.15335	56	
240.14155	88	
241.13652	98	
244.09286	74	
244.13720	82	
244.91773	46	
244.95057	96	
245.08095	308	1+
245.15810	88	
250.10802	64	
251.17668	66	
254.15341	92	
267.95599	44	
268.13084	376	
270.12891	112	
271.18271	90	
273.08312	114	
275.17555	90	
281.06596	40	
281.20516	100	
281.26540	34	
284.17855	102	
284.92709	72	
286.15943	144	
286.84506	78	
289.18835	810	1+
289.41640	42	
291.16582	100	
291.20128	66	
297.14460	156	
298.13897	160	
299.16407	72	
299.20524	68	
300.17454	44	
301.49522	38	
303.12051	92	
308.13814	84	
315.16214	84	
315.19783	66	
316.15566	122	
317.21959	58	
318.22567	60	
323.17341	92	
326.14631	68	
327.16863	176	
328.19652	94	
330.22658	150	
337.16768	66	
338.14647	58	
343.19439	52	
344.19030	56	
347.16368	56	
347.91273	106	
348.82424	46	
353.23232	128	
354.12311	144	
355.15560	74	
356.15604	104	
357.83289	34	
359.01180	114	
366.21284	84	
368.87122	106	
369.95024	62	
370.25185	112	
370.91429	86	
372.18666	142	
372.24219	116	
373.18153	102	
374.87635	86	
376.54005	34	
382.18344	38	
383.14964	90	
386.24868	70	
388.25894	100	
388.86518	134	
389.26791	86	
396.25704	82	
400.83616	58	
401.16590	58	
402.05515	64	
409.16966	86	
411.84972	80	
411.95620	60	
412.14243	60	
412.87893	156	
413.28309	148	
414.22300	72	
416.36564	88	
424.33884	90	
427.31699	56	
428.25385	78	
428.31386	78	
429.19631	80	
430.29857	78	
430.88799	242	
434.92481	62	
435.16688	86	
436.19813	54	
448.88214	90	
453.14749	48	
457.25400	126	
458.21451	82	
458.51254	36	
459.16646	70	
459.30619	154	
470.36951	60	
481.31051	66	
482.23225	106	
482.51589	66	
483.24114	56	
485.32682	64	
487.23271	74	
488.21838	78	
489.31120	54	
492.46435	36	
499.33514	138	
511.32865	64	
529.26296	58	
534.21032	120	
542.33331	82	
551.28582	52	
587.40523	66	
589.43696	58	
595.35422	62	
597.23910	54	
598.26189	70	
612.27800	46	
739.34033	104	
769.39369	96	
794.37039	38	
END IONS

###FS:    #m/z: 363.19761 #charge 2+
###MS: 2513
###MSMS: 2514
BEGIN IONS
TITLE=Cmpd 126, +MS2(363.1976), 23.0eV, 21.5min #2514
RTINSECONDS=1289.79
SCANS=2513-2514
PEPMASS=363.19761	56682
CHARGE=2+
205.08312	62	
210.10811	90	
211.12492	226	
211.46199	28	
214.12790	80	
221.92891	48	
221.98789	40	
222.10738	192	
222.18263	62	
223.11332	136	
224.12174	70	
224.16506	64	
225.16363	78	
228.15857	108	
228.23893	74	
234.10179	62	
234.96197	108	
235.10297	100	
245.18202	128	
250.22767	40	
251.14759	136	
254.13504	76	
257.19987	100	
279.12785	410	1+
296.14358	100	
299.90933	38	
302.19219	122	
303.24423	36	
306.15013	68	
308.01117	36	
314.18740	70	
316.91207	50	
318.94461	100	
320.03960	74	
324.15300	42	
325.56434	38	
326.16317	68	
334.89604	86	
340.88619	80	
362.93425	46	
364.24139	60	
364.44439	42	
364.92818	48	
378.23979	78	
386.22228	80	
413.22039	86	
414.23509	58	
422.23149	70	
446.23679	78	
453.24293	130	
453.39080	26	
523.28112	302	1+
523.28874	96	
523.38433	58	
525.29878	22	
534.27195	78	
551.28401	82	
552.28312	52	
553.45185	38	
598.36698	28	
END IONS

###FS:    #m/z: 498.74396 #charge 2+
###MS: 2513
###MSMS: 2515
BEGIN IONS
TITLE=Cmpd 127, +MS2(498.7440), 26.9eV, 21.5min #2515
RTINSECONDS=1289.84
SCANS=2513,2515
PEPMASS=498.74396	64130
CHARGE=2+
207.09201	72	
209.20622	96	
214.16541	76	
223.17204	154	
233.15785	74	
234.12378	114	
235.08435	38	
237.14354	96	
237.73121	30	
240.09518	184	
241.09634	84	
242.16501	54	
243.81806	54	
244.10554	42	
251.15887	82	
252.10848	188	
252.15485	158	
254.91478	110	
261.13972	90	
263.06922	60	
275.12076	24	
284.09254	100	
289.92102	104	
300.16807	52	
302.10541	110	
310.10065	88	
313.16799	110	
318.18027	86	
318.31614	36	
319.12343	160	
320.90611	54	
324.18824	52	
329.15413	54	
336.95573	50	
361.29825	68	
363.19322	76	
365.94672	76	
366.17143	84	
370.18903	56	
371.18519	72	
381.19170	70	
388.95341	108	
396.88331	54	
396.91460	66	
404.87696	66	
406.81372	84	
422.16881	56	
439.15862	86	
442.13029	70	
442.21867	64	
444.40534	28	
446.23196	46	
450.85142	46	
452.85114	56	
456.18275	212	
456.27152	78	
458.92309	110	
461.80289	72	
461.84875	86	
466.33896	106	
470.85430	70	
479.83568	122	
480.42652	28	
491.29611	24	
496.85931	28	
496.91176	26	
497.82365	130	
503.28692	58	
504.25378	64	
508.25026	40	
541.30438	44	
552.22933	88	
579.47442	58	
604.28044	66	
623.06944	46	
623.90584	76	
647.20935	64	
898.40040	66	
END IONS

###FS:    #m/z: 429.90367 #charge 1+
###MS: 2513
###MSMS: 2516
BEGIN IONS
TITLE=Cmpd 128, +MS2(429.9037), 23.6eV, 21.5min #2516
RTINSECONDS=1289.9
SCANS=2513,2516
PEPMASS=429.90367	79432
CHARGE=1+
201.12748	50	
205.14016	68	
206.13078	74	
209.09317	496	
210.05505	88	
210.12796	154	
212.23380	108	
213.14922	124	
215.11222	66	
218.14990	92	
218.20792	96	
219.18741	116	
226.04272	40	
226.12102	556	1+
226.22311	32	
227.02660	42	
228.07379	74	
228.10664	54	
228.13858	300	1+
236.12232	82	
237.80295	54	
238.16807	80	
240.15115	86	
242.11648	86	
243.14697	70	
243.21955	70	
244.13062	282	
245.08009	166	
250.11982	90	
257.16308	116	
258.14904	90	
261.12399	102	
261.17087	96	
264.17971	100	
267.09448	98	
268.08524	106	
268.13223	432	1+
268.18168	126	
272.95422	102	
273.13973	78	
273.17163	86	
276.11164	116	
278.11064	44	
280.12416	64	
280.15917	62	
281.04721	108	
282.26026	88	
286.14778	192	
289.18540	820	1+
289.28626	92	
296.13368	56	
296.89223	48	
297.94167	36	
298.12981	66	
298.37454	32	
299.19776	106	
306.02516	84	
309.14768	70	
315.16476	102	
315.22622	112	
316.22368	90	
316.91621	56	
319.89560	94	
320.18783	94	
320.87489	86	
323.02310	120	
326.13154	68	
326.25413	50	
327.19967	94	
332.89030	76	
335.82866	64	
338.12920	82	
339.21027	84	
339.70495	78	
341.05211	90	
343.18349	138	
343.23818	54	
350.87227	60	
351.10084	70	
352.23289	70	
352.90806	330	
353.21926	60	
354.18553	80	
355.16331	120	
356.18092	82	
356.93391	128	
357.15065	82	
358.16711	80	
361.02977	50	
361.09903	90	
361.87765	70	
363.19860	68	
365.85093	74	
368.86814	116	
370.86783	94	
370.91851	148	
371.26202	118	
372.18767	92	
373.17514	80	
373.22107	170	
376.86688	44	
379.89038	68	
381.92534	80	
383.15918	94	
384.14568	52	
384.18217	52	
384.25444	116	
385.01685	72	
385.84767	116	
386.20198	64	
386.23912	80	
386.88347	34	
387.21611	102	
387.25142	84	
388.25623	228	
388.35268	96	
388.88415	60	
389.88631	124	
389.93807	102	
390.18591	78	
392.88152	132	
393.90409	64	
394.86511	194	
395.87678	84	
397.22749	50	
397.28361	78	
398.62985	42	
399.24355	106	
401.15989	142	
401.26006	54	
402.86299	114	
406.22152	100	
406.86172	54	
406.89793	76	
410.85539	100	
410.92264	72	
412.86540	438	
412.94426	88	
413.00847	72	
413.92590	112	
414.23518	142	
416.23796	70	
418.88247	70	
423.16188	84	
425.85034	72	
427.22310	76	
428.20553	108	
428.54478	36	
428.89393	110	
429.91879	62	
430.29317	44	
430.88526	670	
431.29813	68	
431.64364	32	
END IONS

###FS:    #m/z: 363.19730 #charge 2+
###MS: 2517
###MSMS: 2518
BEGIN IONS
TITLE=Cmpd 129, +MS2(363.1973), 23.0eV, 21.5min #2518
RTINSECONDS=1290.63
SCANS=2517-2518
PEPMASS=363.19730	56592
CHARGE=2+
157.07125	22	
206.09956	76	
208.09724	68	
209.08987	74	
210.10659	154	
210.85279	24	
211.12415	566	1+
211.15424	246	
211.93328	22	
212.51253	28	
214.13532	74	
221.11108	108	
222.10365	924	1+
222.15536	82	
222.19766	126	
228.15517	290	
230.15612	102	
233.18381	24	
234.11751	116	
234.94842	56	
235.11595	186	
236.96676	96	
243.13347	66	
245.16605	88	
247.12579	82	
252.05451	34	
253.20172	82	
262.15652	70	
267.98680	104	
273.16161	46	
279.13030	86	
279.18053	42	
280.12365	56	
281.13504	84	
288.94848	72	
290.90280	68	
291.14244	22	
295.90211	72	
295.98393	56	
296.14053	166	
297.17427	102	
297.26503	84	
298.95145	62	
299.15052	44	
299.88704	82	
302.19888	106	
302.78540	50	
303.14968	30	
303.18348	94	
303.93804	100	
308.90896	52	
314.19562	112	
316.99633	70	
323.34564	28	
324.15244	76	
326.15063	90	
336.17592	86	
337.20076	104	
353.24409	66	
355.17201	58	
356.18674	30	
362.94832	104	
372.20670	82	
376.25585	74	
378.22974	32	
384.93916	36	
386.23403	68	
386.36116	78	
388.24385	110	
400.14149	32	
413.25103	164	
414.23200	188	
415.23499	74	
432.22084	58	
433.23423	82	
454.55374	28	
464.22183	110	
508.31361	100	
523.28856	160	
523.35284	114	
524.26613	62	
551.28678	124	1+
552.40789	66	
569.96788	186	
674.76584	106	
END IONS

###FS:    #m/z: 363.19752 #charge 2+
###MS: 2519
###MSMS: 2520
BEGIN IONS
TITLE=Cmpd 130, +MS2(363.1975), 23.0eV, 21.5min #2520
RTINSECONDS=1291.26
SCANS=2519-2520
PEPMASS=363.19752	60224
CHARGE=2+
202.78899	180	
206.09186	80	
206.64430	48	
210.10125	94	
210.34614	22	
210.99157	28	
211.12221	500	1+
211.19469	78	
212.30969	26	
214.13488	198	
222.10511	1272	1+
222.16908	22	
222.23702	102	
224.12643	72	
225.11247	80	
226.04524	20	
226.13753	84	
228.15297	444	1+
230.89028	96	
231.22506	110	
231.75930	68	
236.11174	32	
237.13553	122	
239.17044	74	
240.17546	78	
243.15395	94	
245.23865	96	
251.10982	84	
262.09533	102	
267.00009	100	
267.16167	102	
268.15868	88	
272.98040	108	
284.88202	38	
285.16163	98	
286.12970	78	
290.13168	106	
294.13471	72	
295.11797	72	
296.15985	62	
296.95531	42	
299.16385	84	
301.13010	86	
302.19531	192	
302.24356	84	
303.15182	72	
303.22988	84	
304.21403	80	
304.86489	78	
310.87695	30	
312.17999	100	
316.84369	42	
319.14137	92	
320.89709	40	
324.15255	58	
327.10797	82	
333.13102	68	
346.20013	66	
352.90888	62	
363.13307	60	
363.19601	26	
363.95723	20	
371.31479	96	
377.22335	60	
378.23880	78	
381.00163	130	
406.21430	82	
414.25213	54	
449.95496	136	
463.21892	94	
490.25762	74	
507.34327	50	
523.27674	338	1+
523.29433	120	
524.27508	224	1+
549.43059	64	
552.29877	76	
628.84891	36	
END IONS

###FS:    #m/z: 363.19730 #charge 1+
###MS: 2521
###MSMS: 2522
BEGIN IONS
TITLE=Cmpd 131, +MS2(363.1973), 23.0eV, 21.5min #2522
RTINSECONDS=1291.89
SCANS=2521-2522
PEPMASS=363.19730	68354
CHARGE=1+
180.75384	80	
200.17122	122	
207.08934	106	
209.13827	120	
209.95212	26	
210.10143	180	
211.12386	336	
212.15731	90	
212.19594	64	
212.63226	66	
214.17805	84	
220.10490	34	
221.11100	84	
222.10696	974	1+
222.15934	62	
224.10575	72	
224.15296	76	
225.12906	78	
228.15728	464	
228.20367	40	
232.09203	106	
232.32427	42	
232.38442	30	
233.65477	38	
233.79736	24	
234.10693	100	
235.10712	118	
235.14670	76	
236.12124	56	
243.07163	66	
244.10057	114	
246.09876	64	
246.19156	116	
250.12885	64	
251.10877	116	
256.18339	88	
259.13819	72	
260.11479	70	
262.65122	108	
267.15348	206	
268.14248	94	
275.17080	104	
278.16049	142	
279.12772	260	
280.99563	94	
284.15183	104	
285.17299	120	
290.01062	42	
290.84831	80	
296.14574	152	
296.18874	36	
297.47044	26	
299.18742	46	
300.14268	116	
300.81050	56	
301.18116	80	
301.27652	56	
302.19753	254	
303.19159	122	
306.15828	44	
310.93661	68	
312.15297	74	
316.87046	86	
324.13802	118	
334.90193	102	
336.89404	68	
341.85747	68	
346.94863	100	
354.19260	150	
362.88220	50	
367.17397	86	
END IONS

###FS:    #m/z: 363.19767 #charge 1+
###MS: 2523
###MSMS: 2524
BEGIN IONS
TITLE=Cmpd 132, +MS2(363.1977), 23.0eV, 21.5min #2524
RTINSECONDS=1292.51
SCANS=2523-2524
PEPMASS=363.19767	70910
CHARGE=1+
206.07748	90	
210.14569	94	
210.37388	98	
211.08384	150	
211.11867	556	1+
211.19860	120	
211.40759	108	
213.34803	62	
215.13916	90	
217.65702	48	
220.11436	76	
221.98281	38	
222.01878	24	
222.10407	1498	1+
222.14152	236	
225.13574	158	
227.95645	26	
228.16459	312	
234.10394	82	
234.93951	28	
235.10526	212	
240.59393	80	
242.14501	82	
245.18163	68	
250.95591	68	
251.14675	100	
251.96308	30	
253.14906	112	
262.15158	122	
272.93646	106	
273.06631	116	
279.12399	68	
285.15623	124	
296.14944	270	1+
297.06444	82	
298.92589	28	
301.89902	98	
302.19528	480	1+
302.25176	36	
303.03765	102	
308.91317	70	
312.16482	96	
316.12125	90	
318.95276	82	
324.13838	94	
336.90875	46	
336.99837	124	
342.15237	100	
344.11899	36	
348.18359	40	
354.96310	78	
357.86865	74	
362.98206	84	
363.15274	90	
363.94474	64	
365.98645	80	
END IONS

###FS:    #m/z: 363.19704 #charge 1+
###MS: 2525
###MSMS: 2526
BEGIN IONS
TITLE=Cmpd 133, +MS2(363.1970), 23.0eV, 21.6min #2526
RTINSECONDS=1293.12
SCANS=2525-2526
PEPMASS=363.19704	78926
CHARGE=1+
207.08796	64	
208.11453	64	
210.10833	72	
210.16141	66	
211.12157	976	1+
211.15362	98	
211.21455	102	
212.14894	150	
212.94922	92	
214.13042	98	
222.10532	1412	1+
222.17047	74	
223.15540	92	
228.14955	442	1+
228.96850	26	
233.08936	110	
234.10507	82	
235.08149	56	
239.07657	70	
242.12274	84	
242.15128	88	
242.97446	26	
243.14436	36	
243.70771	22	
245.17782	154	
249.12812	76	
250.12351	100	
251.12433	142	
253.14836	60	
258.14854	86	
261.97911	22	
262.09592	76	
263.12097	72	
264.11195	74	
267.15420	90	
269.14507	122	
271.27263	80	
282.17582	100	
285.16940	104	
288.12223	64	
289.83672	92	
290.90581	22	
291.15558	74	
297.07827	86	
297.16898	64	
298.16974	88	
301.87109	36	
302.18917	234	
302.25305	56	
303.16148	88	
303.19689	220	
304.37449	50	
307.11436	210	
309.13429	98	
312.16469	54	
316.92039	92	
318.89566	74	
319.15066	86	
321.20242	58	
322.82988	40	
324.15071	90	
325.12535	88	
327.20283	54	
340.97391	68	
346.93071	62	
347.67817	32	
354.51302	22	
355.19585	84	
END IONS

###FS:    #m/z: 363.19750 #charge 1+
###MS: 2528
###MSMS: 2529
BEGIN IONS
TITLE=Cmpd 134, +MS2(363.1975), 23.0eV, 21.6min #2529
RTINSECONDS=1294.25
SCANS=2528-2529
PEPMASS=363.19750	81312
CHARGE=1+
200.15359	68	
208.12204	114	
208.90743	80	
209.23378	80	
210.38943	28	
211.12035	654	1+
211.20581	52	
212.15364	78	
217.06120	76	
220.09849	94	
221.98514	34	
222.10683	604	1+
225.25875	94	
228.15077	256	
228.20333	102	
228.26563	32	
232.10349	114	
234.11422	272	1+
234.29486	90	
237.15014	22	
239.07807	58	
244.16726	68	
249.04923	84	
249.18595	124	
251.12007	26	
252.14292	68	
255.24565	84	
258.69975	18	
260.16077	104	
261.19193	64	
264.99456	82	
279.13126	92	
284.22961	64	
285.16966	82	
286.16910	56	
293.78471	42	
296.14259	64	
297.16455	114	
298.17410	90	
299.17320	88	
302.19380	510	
302.24403	64	
302.38830	42	
302.86780	122	
306.23189	28	
311.08578	44	
312.17554	88	
315.20191	68	
317.13996	80	
323.16375	130	
328.06777	36	
344.69924	38	
347.11928	56	
350.12640	94	
361.23031	80	
365.20378	82	
END IONS

###FS:    #m/z: 363.19796 #charge 2+
###MS: 2530
###MSMS: 2531
BEGIN IONS
TITLE=Cmpd 135, +MS2(363.1980), 23.0eV, 21.6min #2531
RTINSECONDS=1294.87
SCANS=2530-2531
PEPMASS=363.19796	78836
CHARGE=2+
207.11072	78	
210.09928	226	
210.14615	78	
211.12070	924	1+
211.20108	180	
211.40788	74	
212.20228	138	
212.29165	40	
214.12779	112	
214.17194	136	
214.93976	92	
220.97955	48	
222.02987	28	
222.10519	896	1+
222.84834	32	
224.12742	80	
225.13574	26	
228.14657	636	
228.20751	92	
228.90904	28	
234.09989	354	
235.13810	42	
237.13570	106	
243.14173	32	
245.17840	116	
245.22207	86	
250.13312	96	
250.58171	114	
258.13073	68	
258.17497	72	
260.13489	142	
261.04365	68	
262.65235	76	
268.07708	42	
271.09625	60	
274.12682	82	
275.14397	82	
276.16121	76	
277.13502	64	
279.12501	188	
286.13689	84	
297.16671	134	
297.20072	66	
298.15320	50	
298.19243	68	
299.16409	84	
300.16446	74	
302.19186	624	1+
307.13411	58	
308.15071	96	
312.16044	104	
315.03966	68	
315.20307	82	
322.76308	44	
335.19376	100	
336.90868	86	
340.87631	100	
343.18892	42	
344.93918	22	
345.92525	38	
348.18426	68	
351.12571	62	
360.21701	82	
364.93139	166	
372.23815	76	
378.23026	178	
386.23960	60	
393.18984	58	
396.21178	70	
415.23690	92	
416.20031	106	
419.23140	100	
422.22148	94	
422.55580	62	
432.24165	68	
435.22622	98	
437.19508	56	
452.29789	60	
453.27497	98	
463.25316	76	
498.26278	70	
507.29937	52	
508.26437	54	
509.26065	38	
517.86407	46	
523.29763	302	1+
523.48877	24	
524.17120	86	
551.28394	300	1+
END IONS

###FS:    #m/z: 363.19722 #charge 1+
###MS: 2532
###MSMS: 2533
BEGIN IONS
TITLE=Cmpd 136, +MS2(363.1972), 23.0eV, 21.6min #2533
RTINSECONDS=1295.49
SCANS=2532-2533
PEPMASS=363.19722	87642
CHARGE=1+
202.16856	48	
209.15028	96	
210.10485	78	
210.87412	76	
211.12001	730	1+
211.19439	138	
212.15413	150	
212.18237	76	
213.12544	142	
213.43588	44	
214.12784	84	
214.99487	30	
222.10822	1318	1+
222.17251	78	
222.37560	90	
224.13570	284	
225.13338	144	
225.89552	30	
226.12553	86	
228.10810	48	
228.14894	350	
228.35039	42	
228.38869	30	
228.69703	34	
229.14322	226	
229.23636	94	
234.10026	148	
234.17721	40	
236.11775	128	
242.13969	82	
245.17500	280	
254.93864	64	
255.07849	68	
255.12334	120	
256.14451	98	
258.16982	92	
262.12102	98	
263.12174	58	
267.15878	76	
269.18016	60	
276.14344	100	
279.12453	194	
286.16832	114	
296.14890	236	
297.15633	94	
302.19670	228	
302.35162	112	
303.20195	128	
314.19658	74	
325.00791	26	
325.15050	282	1+
331.15901	84	
331.34183	28	
335.19837	88	
344.21101	32	
344.95714	86	
348.17892	84	
355.19547	68	
362.18217	80	
363.21805	40	
END IONS

###FS:    #m/z: 363.19705 #charge 1+
###MS: 2534
###MSMS: 2535
BEGIN IONS
TITLE=Cmpd 137, +MS2(363.1971), 23.0eV, 21.6min #2535
RTINSECONDS=1296.1
SCANS=2534-2535
PEPMASS=363.19705	100998
CHARGE=1+
156.20516	18	
167.20966	18	
173.23927	18	
174.40252	18	
175.79241	18	
196.77235	102	
207.07804	108	
208.49337	18	
209.14560	74	
210.20747	62	
211.04175	66	
211.12269	622	1+
211.65618	22	
211.73837	40	
211.83796	24	
212.05574	28	
212.18025	114	
220.61611	18	
221.09222	18	
221.99291	28	
222.05771	24	
222.10552	1030	
222.20723	68	
222.28660	26	
222.93435	32	
223.12598	184	
224.13774	160	
225.16958	22	
227.27715	38	
228.14271	528	1+
228.17968	108	
228.25509	116	
234.11548	64	
234.95261	92	
237.14081	68	
239.12631	30	
242.16798	86	
243.16567	90	
245.16105	20	
250.02021	18	
250.11528	94	
251.15885	104	
254.12744	102	
257.19155	82	
257.55427	18	
258.14812	70	
262.15544	84	
262.90871	18	
267.15863	76	
268.53173	36	
279.12195	126	
289.98907	86	
292.52076	90	
293.16303	18	
296.04768	18	
297.14670	96	
298.16497	78	
301.07273	20	
302.19800	522	1+
302.25034	72	
304.96891	80	
307.14261	54	
312.15750	112	
317.17915	58	
317.80012	108	
324.30763	18	
325.06472	18	
334.83344	18	
335.87217	18	
347.13029	18	
347.90376	18	
352.87401	88	
355.19591	62	
362.25258	110	
362.92208	62	
END IONS

###FS:    #m/z: 363.19691 #charge 1+
###MS: 2536
###MSMS: 2537
BEGIN IONS
TITLE=Cmpd 138, +MS2(363.1969), 23.0eV, 21.6min #2537
RTINSECONDS=1296.72
SCANS=2536-2537
PEPMASS=363.19691	99214
CHARGE=1+
207.08944	78	
208.07729	256	
209.09639	108	
209.13428	86	
210.10438	96	
211.12137	920	
212.17807	176	
214.13914	78	
215.23250	98	
221.80717	30	
221.94395	34	
222.10918	904	1+
222.92913	24	
224.12470	66	
225.12904	74	
228.04533	34	
228.15473	358	1+
228.86913	30	
228.91413	62	
234.10430	210	
234.15698	114	
234.75841	24	
234.94876	96	
235.98162	80	
237.55504	26	
237.70253	20	
238.23101	28	
240.15025	110	
242.91528	22	
243.14609	96	
245.17368	118	
245.97950	30	
246.14796	76	
247.31203	24	
251.12665	50	
254.13023	94	
254.17192	72	
255.04458	86	
257.10737	88	
262.09253	68	
263.09141	124	
267.16150	82	
271.20324	78	
276.14680	96	
278.16744	66	
278.85699	24	
279.13130	34	
279.16262	82	
279.22293	84	
286.02283	88	
287.12369	98	
288.10394	74	
291.92355	28	
296.16385	58	
297.17324	74	
297.28126	88	
298.17115	170	
302.19151	210	
303.16544	82	
303.18628	88	
304.21400	74	
308.15071	72	
314.89484	36	
315.19304	62	
316.19596	48	
317.93201	74	
318.94731	68	
324.13985	80	
327.11369	78	
335.96360	68	
337.20695	60	
343.19849	78	
346.89634	66	
347.20405	72	
362.90573	34	
362.96551	22	
363.16329	100	
363.24331	100	
END IONS

###FS:    #m/z: 429.90293 #charge 3+
###MS: 2536
###MSMS: 2538
BEGIN IONS
TITLE=Cmpd 139, +MS2(429.9029), 23.6eV, 21.6min #2538
RTINSECONDS=1296.78
SCANS=2536,2538
PEPMASS=429.90293	88022
CHARGE=3+
208.11071	62	
209.09445	492	
209.18868	84	
215.10380	166	
217.09723	62	
218.08485	70	
218.16642	72	
221.08850	88	
223.15452	110	
225.08894	102	
226.05898	68	
226.11974	574	1+
226.20953	112	
227.06715	78	
227.98956	58	
228.14505	346	
228.20235	98	
229.21189	108	
230.15689	94	
233.12627	76	
234.13315	90	
236.12265	76	
238.02562	168	
239.10521	64	
240.13679	394	1+
243.03563	74	
243.13720	452	1+
243.17845	96	
245.07857	356	
250.11744	228	
251.09768	90	
256.15409	178	
258.15343	108	
260.19115	114	
267.14063	98	
268.12631	392	
268.19991	90	
268.30928	94	
269.14517	124	
270.14042	100	
270.33525	74	
271.17466	92	
271.20471	78	
272.09051	102	
272.12549	74	
272.16916	88	
272.20766	94	
272.29005	136	
276.68361	120	
278.10655	100	
280.12895	98	
281.19729	130	
282.18066	110	
288.99181	100	
289.19020	354	
289.25514	96	
291.19549	132	
292.12052	104	
294.17078	100	
297.15857	92	
297.18926	108	
298.13705	162	
299.14218	90	
299.21640	82	
300.21565	88	
301.18897	70	
302.11442	66	
312.22598	80	
314.86645	100	
315.17089	190	
316.17833	80	
317.14851	110	
318.22109	76	
320.12647	138	
321.12288	108	
325.17708	74	
326.12489	82	
327.16682	94	
327.20313	178	
330.13218	64	
330.22240	70	
331.11599	82	
334.86776	106	
334.90598	68	
337.14322	86	
337.19637	74	
338.87194	104	
340.15862	74	
343.16623	106	
343.30472	86	
344.14986	176	
346.89552	112	
352.90970	154	
354.13739	118	
354.20542	78	
354.88804	94	
355.15803	274	1+
355.20948	68	
356.91621	60	
366.11800	104	
366.89902	64	
368.86843	160	
368.91201	106	
370.20586	96	
370.24277	174	
371.26376	102	
372.18677	158	
372.27789	100	
373.17799	86	
374.17062	62	
375.83710	76	
376.85658	86	
377.15372	106	
383.14662	148	
383.20352	82	
384.35242	64	
384.94010	82	
388.25975	78	
388.84495	78	
389.28038	78	
392.91944	128	
394.87374	108	
398.24179	96	
400.85756	66	
401.18172	76	
410.85533	104	
410.89846	266	
411.16242	92	
412.87644	606	1+
414.86040	66	
420.93179	76	
424.91920	76	
425.15062	86	
430.88793	236	
431.19872	112	
431.86917	130	
436.22408	78	
452.17983	72	
454.47331	110	
459.18057	88	
459.30390	168	
468.20633	94	
470.19217	190	
485.26927	78	
487.23730	114	
510.21995	118	
523.33540	78	
541.23230	66	
559.28518	66	
568.23184	72	
581.20903	98	
581.59317	66	
638.31508	84	
701.31196	82	
739.36998	74	
924.70575	200	1+
END IONS

###FS:    #m/z: 363.19668 #charge 1+
###MS: 2539
###MSMS: 2540
BEGIN IONS
TITLE=Cmpd 140, +MS2(363.1967), 23.0eV, 21.6min #2540
RTINSECONDS=1297.45
SCANS=2539-2540
PEPMASS=363.19668	101194
CHARGE=1+
178.48322	64	
209.13929	92	
210.12657	84	
211.11905	960	1+
212.16018	80	
214.13179	120	
219.21620	28	
220.08242	168	
221.91888	24	
222.10551	1718	1+
222.30053	28	
222.48979	34	
225.05365	42	
228.00993	28	
228.14717	622	
229.13009	72	
229.35976	26	
230.85353	50	
231.12046	144	
231.23544	146	
234.10343	410	1+
234.95318	68	
235.95607	60	
237.13680	120	
239.63787	142	
240.14946	66	
240.18306	102	
247.17369	18	
251.18421	100	
257.17931	104	
262.65060	108	
268.14619	82	
270.97845	40	
273.00171	104	
279.12457	168	
283.00046	70	
283.15657	88	
285.16332	88	
286.16299	80	
287.19804	20	
296.15100	122	
298.52052	74	
302.19483	114	
302.24253	92	
303.15195	90	
303.19820	76	
306.14192	146	
307.18662	50	
308.50190	114	
314.20947	124	
316.92438	74	
316.96208	94	
318.04947	38	
321.15090	66	
324.91381	44	
325.14035	290	1+
341.11035	54	
347.18525	48	
354.19980	48	
END IONS

###FS:    #m/z: 363.19741 #charge 2+
###MS: 2541
###MSMS: 2542
BEGIN IONS
TITLE=Cmpd 141, +MS2(363.1974), 23.0eV, 21.6min #2542
RTINSECONDS=1298.06
SCANS=2541-2542
PEPMASS=363.19741	102312
CHARGE=2+
198.08255	150	
200.15322	92	
209.10500	126	
209.16511	102	
210.10033	84	
210.13511	80	
211.05116	22	
211.12947	332	1+
211.59901	62	
214.96920	32	
215.13973	84	
217.58815	72	
222.03822	48	
222.10634	1142	1+
225.14459	58	
226.72582	50	
228.04325	30	
228.14589	682	1+
228.21941	40	
231.14947	104	
231.61252	42	
234.10271	194	1+
234.13781	30	
234.97388	102	
235.13490	118	
237.15542	164	
245.18609	82	
251.13515	196	1+
257.19597	128	
260.08031	54	
262.65684	134	
262.88836	70	
263.12607	82	
267.16015	166	
268.13791	106	
276.15670	142	
276.19942	40	
277.86400	44	
279.12681	84	
280.12348	86	
283.11555	118	
284.06277	42	
285.15722	86	
290.90641	58	
296.14998	398	1+
299.17849	80	
299.21526	122	
302.18870	134	
302.22402	60	
302.27389	102	
308.11497	56	
312.20840	68	
324.15376	46	
325.12728	46	
337.15286	102	
338.91138	86	
346.92384	58	
351.23174	70	
376.85159	26	
385.20748	66	
386.23440	88	
387.24555	48	
390.20585	72	
393.20083	50	
394.38931	34	
415.17281	40	
422.22147	140	
423.22517	46	
463.20571	32	
508.29310	90	
523.29342	156	
551.28862	302	1+
551.33281	76	
551.35124	24	
551.38071	78	
END IONS

###FS:    #m/z: 363.19647 #charge 6+
###MS: 2543
###MSMS: 2544
BEGIN IONS
TITLE=Cmpd 142, +MS2(363.1965), 23.0eV, 21.6min #2544
RTINSECONDS=1298.66
SCANS=2543-2544
PEPMASS=363.19647	118062
CHARGE=6+
147.20193	18	
157.49431	18	
165.52968	18	
167.53577	18	
191.48593	118	
203.42844	18	
205.07974	106	
207.08819	92	
207.16080	18	
209.13774	100	
210.13792	48	
210.30226	28	
210.95402	118	
211.11526	396	
211.18635	54	
213.04724	20	
214.13083	84	
215.10833	152	
217.41855	104	
220.11633	82	
220.62883	46	
221.80340	18	
222.10260	678	
222.16661	92	
223.12053	202	
223.16707	112	
224.11149	134	
227.53023	18	
228.15318	282	
234.11328	172	
235.11916	72	
236.09395	82	
237.14807	132	
237.17703	80	
241.15538	68	
242.52026	20	
243.17543	98	
245.20763	108	
246.16244	72	
259.17116	32	
260.22015	48	
266.12038	34	
267.14501	76	
272.10884	80	
272.94143	94	
275.14915	98	
277.17805	72	
278.90866	146	
279.13236	148	
284.16068	76	
286.81277	88	
291.29555	18	
296.15964	84	
296.45461	32	
297.17015	104	
298.16538	72	
298.86054	108	
299.60060	26	
302.18995	158	
302.27898	108	
303.14187	90	
319.14947	32	
325.44385	76	
326.19806	30	
342.15848	72	
343.15980	88	
346.15353	70	
355.10907	34	
358.33532	18	
363.96939	112	
367.50002	18	
371.86239	18	
394.20100	54	
396.14827	18	
414.24499	28	
415.23081	82	
417.20213	18	
423.99868	18	
434.14873	18	
444.00927	18	
446.13665	18	
446.84691	18	
447.60217	18	
457.61348	18	
477.96827	18	
487.94044	18	
490.24150	32	
492.21467	96	
507.29574	102	
523.29859	74	
524.33222	56	
534.26492	90	
536.26998	84	
551.37083	66	
552.28387	44	
588.57526	18	
605.30777	18	
641.97569	18	
703.10839	18	
761.51801	18	
763.32350	18	
764.59369	18	
828.79943	18	
977.08604	18	
1034.72255	18	
1318.10135	18	
1318.25390	18	
1339.68773	18	
1366.81287	18	
1417.44604	18	
1437.36770	18	
1565.21445	18	
1599.44448	18	
1641.50495	18	
1668.08199	18	
1795.25625	18	
1816.05551	20	
1971.71478	18	
2008.07415	18	
2114.04703	18	
2114.67491	18	
2134.35523	18	
2177.36986	18	
END IONS

###FS:    #m/z: 429.90320 #charge 3+
###MS: 2543
###MSMS: 2545
BEGIN IONS
TITLE=Cmpd 143, +MS2(429.9032), 23.6eV, 21.6min #2545
RTINSECONDS=1298.72
SCANS=2543,2545
PEPMASS=429.90320	88518
CHARGE=3+
205.09093	102	
206.16384	60	
208.11899	66	
209.09972	132	
209.17999	96	
211.11158	180	
212.19855	66	
217.07789	106	
223.14279	88	
225.03420	56	
225.08893	92	
225.13603	130	
225.19446	96	
226.12206	784	
226.16515	52	
227.06842	256	
227.15847	78	
228.18448	118	
228.49475	52	
229.20039	64	
236.12159	94	
240.13321	58	
240.38204	114	
241.14446	128	
243.15903	66	
244.13349	330	1+
244.17638	168	
245.08193	132	
246.15706	72	
250.08171	136	
250.11960	94	
250.91430	100	
251.07242	64	
251.11693	62	
254.19376	72	
256.96957	144	
267.93264	94	
268.13022	488	1+
268.17674	110	
272.20805	82	
272.92281	88	
276.99847	92	
281.19317	100	
282.18558	228	
287.20856	100	
289.18186	338	1+
292.12080	90	
297.16808	64	
298.13843	88	
299.21345	252	
300.14691	66	
300.21018	156	
303.16666	56	
305.12522	104	
311.16887	158	
315.20669	106	
316.16010	70	
320.14588	60	
324.12878	100	
324.89072	70	
325.24979	108	
326.12671	62	
327.20421	126	
329.56298	50	
330.12200	154	
330.84671	62	
333.18655	82	
338.13229	130	
339.13380	110	
341.10965	76	
343.05247	78	
348.83461	60	
352.91299	100	
354.18763	82	
355.15598	164	
356.15517	70	
357.38063	76	
359.57412	136	
360.02843	54	
361.02381	130	
363.17930	76	
366.14672	64	
366.86089	84	
367.83794	88	
368.88532	162	
368.93121	58	
370.24001	194	
370.28532	96	
371.23913	170	
372.19012	160	
373.17086	106	
376.85459	148	
378.21941	72	
381.25830	54	
382.17247	94	
383.12754	80	
383.19943	78	
386.88818	56	
388.29571	70	
388.86440	82	
389.24354	92	
392.89427	90	
394.87461	84	
398.24620	82	
400.84542	62	
402.16636	72	
406.86326	64	
410.83920	136	
410.89756	100	
411.05779	76	
411.26507	76	
411.40774	128	
411.82037	90	
412.87243	420	
412.95534	50	
414.23355	138	
414.41366	56	
416.97031	64	
425.82841	68	
425.87111	64	
427.30372	108	
428.84556	76	
429.11355	92	
429.26587	68	
429.82682	84	
430.88227	182	
436.14770	64	
440.90501	82	
444.26297	68	
452.17501	88	
453.15888	80	
457.23743	70	
459.17590	66	
459.47378	104	
460.45942	82	
468.73502	146	
471.19946	84	
471.34864	64	
483.22973	56	
484.28557	90	
487.21633	68	
498.33829	56	
524.22517	74	
529.33033	54	
540.30385	90	
558.31249	72	
569.46031	120	
587.37262	60	
597.25178	98	
614.26428	78	
703.42719	88	
725.32522	72	
784.42706	58	
END IONS

###FS:    #m/z: 363.19698 #charge 2+
###MS: 2546
###MSMS: 2547
BEGIN IONS
TITLE=Cmpd 144, +MS2(363.1970), 23.0eV, 21.7min #2547
RTINSECONDS=1299.4
SCANS=2546-2547
PEPMASS=363.19698	105354
CHARGE=2+
196.90507	52	
200.14860	116	
208.11282	96	
209.14955	96	
209.22995	140	
209.63682	120	
210.10466	90	
210.13689	262	
210.16963	70	
210.70142	46	
210.87834	38	
211.12296	1486	1+
211.19123	60	
212.17359	114	
212.23179	32	
214.97367	106	
218.06581	102	
220.09375	58	
221.76245	38	
222.10597	2296	1+
222.18346	100	
222.29286	26	
223.14352	82	
223.18061	104	
224.64719	50	
224.83957	60	
224.95860	30	
225.23785	38	
227.15069	38	
227.85071	26	
228.14904	1162	1+
228.50743	28	
229.11150	66	
231.07395	46	
231.58521	42	
231.95164	38	
233.58658	36	
234.10900	404	1+
235.03357	44	
236.13039	300	1+
236.87418	42	
240.14529	68	
241.08174	66	
242.16885	94	
243.15530	94	
243.22742	116	
243.43907	30	
245.17256	86	
245.21019	82	
246.15457	112	
246.18082	80	
246.87489	76	
247.13463	84	
251.12658	116	
253.14450	82	
257.21270	94	
261.05062	82	
261.89697	66	
262.09807	190	
267.15753	296	
268.03888	104	
268.13787	136	
268.18013	54	
274.05682	64	
278.13990	56	
278.18036	152	
278.87488	42	
278.90809	26	
279.11884	236	
279.16150	80	
284.16368	98	
284.93580	58	
289.11242	84	
289.67167	102	
292.14418	72	
294.13517	84	
294.97214	36	
296.15433	216	
297.06629	138	
297.16825	126	
298.17265	182	
299.16966	96	
300.85205	90	
301.63528	46	
301.85933	26	
302.19318	800	1+
303.14968	200	1+
305.16319	76	
306.18575	42	
306.45042	26	
313.00124	30	
314.19287	114	
316.93421	100	
318.05333	104	
318.90588	96	
321.89023	88	
324.14389	228	
325.13529	112	
326.16404	72	
327.16081	82	
333.93952	92	
334.85166	82	
335.96305	108	
336.91312	56	
338.95404	60	
343.17951	100	
345.29732	112	
345.93854	70	
347.15934	82	
348.18347	94	
354.17509	198	
359.20147	64	
362.94457	110	
363.16872	48	
364.10101	60	
364.90137	82	
365.13702	88	
366.21697	70	
376.23097	82	
379.24421	88	
386.22796	272	1+
393.20687	78	
394.24267	124	
413.24068	72	
414.22713	252	
415.22401	126	
419.18660	138	
421.19080	40	
422.22235	78	
431.25300	70	
435.22183	32	
436.23549	132	
437.27330	48	
452.25232	76	
454.26733	94	
457.75473	42	
463.21375	94	
463.26213	114	
465.33631	82	
481.21168	82	
482.21780	32	
483.34662	96	
492.22973	100	
497.07957	58	
499.37727	66	
501.27843	86	
507.29069	54	
509.24745	82	
510.17340	46	
523.29714	748	1+
529.09965	44	
533.32602	72	
551.28457	200	
552.01578	28	
552.29121	152	
552.40689	78	
552.48916	98	
553.28753	146	
580.29850	64	
END IONS

###FS:    #m/z: 363.19706 #charge 2+
###MS: 2548
###MSMS: 2549
BEGIN IONS
TITLE=Cmpd 145, +MS2(363.1971), 23.0eV, 21.7min #2549
RTINSECONDS=1300.04
SCANS=2548-2549
PEPMASS=363.19706	112206
CHARGE=2+
147.89068	52	
156.48361	198	
205.08801	52	
208.10479	24	
210.10352	66	
210.15448	68	
211.12793	744	1+
212.09190	100	
216.00357	42	
216.87227	34	
217.08373	86	
220.09431	94	
222.11036	990	1+
222.49671	30	
225.08425	154	
226.44962	42	
228.08622	64	
228.14778	824	1+
228.21913	102	
229.11716	76	
231.19741	48	
234.10816	362	
234.14912	64	
237.15152	66	
242.12401	32	
243.11147	28	
243.14158	70	
245.17008	96	
245.88326	20	
246.17501	150	
247.12576	78	
251.12945	66	
253.63324	114	
257.01484	38	
257.20679	20	
262.10005	162	
262.14216	84	
266.14983	54	
272.94048	72	
275.12170	80	
278.17988	82	
279.12695	108	
281.14517	136	
287.11917	102	
290.92856	38	
296.14594	118	
296.47694	100	
297.15132	56	
298.15595	96	
302.19747	358	1+
303.44281	32	
307.11128	86	
312.18966	84	
314.18739	36	
315.06256	86	
320.15980	86	
320.86998	52	
320.95292	88	
321.94172	58	
324.14587	70	
328.01551	66	
335.14528	38	
341.16497	24	
344.12704	70	
344.98068	74	
352.64060	36	
354.19622	76	
354.78259	20	
355.18577	84	
358.90806	104	
360.39665	200	
362.21898	66	
363.17395	56	
363.97403	76	
371.17821	48	
377.11823	60	
377.18878	66	
379.19021	140	
380.84282	124	
385.18011	68	
386.21423	62	
397.20961	64	
406.22513	84	
413.39279	58	
413.70986	22	
418.19096	88	
420.23817	46	
422.22255	76	
452.25639	28	
480.26186	46	
492.23736	66	
506.27109	66	
523.29405	246	1+
552.29936	126	
553.27906	108	
620.29720	84	
END IONS

###FS:    #m/z: 363.19683 #charge 1+
###MS: 2550
###MSMS: 2551
BEGIN IONS
TITLE=Cmpd 146, +MS2(363.1968), 23.0eV, 21.7min #2551
RTINSECONDS=1300.64
SCANS=2550-2551
PEPMASS=363.19683	131214
CHARGE=1+
151.10149	18	
159.02709	18	
169.80022	18	
174.21181	18	
182.50522	18	
190.37142	18	
194.53888	18	
205.09912	118	
207.03295	100	
207.10434	72	
209.10726	74	
209.14415	74	
209.28975	108	
209.54306	26	
209.67042	22	
210.10825	164	
211.12207	700	
211.16205	80	
212.14219	112	
212.23428	104	
213.93091	34	
214.13598	102	
221.71547	32	
221.75443	26	
222.06370	40	
222.10543	1362	1+
222.18682	24	
222.25713	30	
225.15120	46	
226.00813	36	
227.13374	66	
228.14800	258	
231.15688	122	
231.64074	74	
233.91141	26	
234.10083	94	
234.15246	94	
234.95390	60	
235.05632	24	
235.10004	24	
237.12757	82	
237.16035	94	
242.12454	110	
246.11997	18	
247.94434	46	
250.75566	18	
251.14781	70	
251.88799	20	
253.01880	104	
257.85775	18	
261.13250	76	
261.96667	26	
262.15627	92	
266.12007	34	
267.18773	62	
267.24405	74	
268.13715	76	
269.19261	38	
276.14074	26	
278.56574	20	
279.05267	116	
279.12184	74	
282.13820	22	
295.97535	18	
296.14981	138	
302.19392	310	
302.23528	110	
302.87345	38	
307.12403	120	
308.90451	72	
314.20578	94	
317.09868	50	
318.67729	34	
324.13861	128	
326.39171	18	
338.72725	18	
343.18825	18	
350.28211	56	
352.15300	46	
354.24070	80	
355.19500	70	
359.64885	18	
368.26559	18	
END IONS

###FS:    #m/z: 498.74232 #charge 2+
###MS: 2550
###MSMS: 2552
BEGIN IONS
TITLE=Cmpd 147, +MS2(498.7423), 26.9eV, 21.7min #2552
RTINSECONDS=1300.71
SCANS=2550,2552
PEPMASS=498.74232	78998
CHARGE=2+
167.78789	52	
200.79450	38	
204.09595	86	
207.10106	82	
209.11653	50	
212.11424	114	
216.10767	48	
220.11294	104	
223.05635	32	
223.15909	90	
226.08200	144	
227.08276	120	
227.11025	120	
234.12307	146	
237.13230	92	
239.08198	66	
240.17425	54	
241.11065	168	
244.09561	100	
247.14284	78	
247.18872	46	
251.15046	410	1+
251.21712	74	
252.11086	296	
252.23009	106	
253.13134	176	
258.10809	122	
259.14189	98	
260.08820	126	
262.12686	78	
266.08174	132	
268.17243	42	
279.17529	78	
280.09834	54	
281.08718	48	
285.06544	80	
285.61802	34	
286.09867	72	
287.11075	76	
288.27871	40	
290.16321	90	
300.15816	94	
301.11103	78	
301.14704	82	
309.19892	88	
325.19198	96	
328.97667	82	
329.10189	72	
329.14398	370	1+
334.19527	66	
335.19862	76	
335.39351	34	
336.99842	38	
341.01145	72	
346.15288	70	
347.20345	34	
348.19814	110	
360.24606	74	
361.19489	290	1+
361.23321	86	
364.86573	34	
365.18770	186	
381.15054	74	
382.15161	100	
384.79970	74	
400.78803	60	
403.17125	114	
407.21574	142	
411.17493	82	
414.22921	68	
435.89592	70	
439.15638	206	
440.15609	144	
442.22844	74	
442.29071	94	
443.23540	128	
443.81099	64	
444.82871	50	
445.23269	66	
452.84661	38	
456.18860	618	1+
458.21678	84	
462.24166	76	
462.83096	86	
464.23264	48	
464.83242	84	
467.13960	74	
470.86943	102	
475.25619	94	
479.81910	80	
480.24512	102	
480.80908	138	
497.85298	156	
500.92368	48	
506.26527	92	
534.29595	98	
541.29407	92	
552.22862	54	
552.29046	84	
561.34514	70	
562.25934	96	
569.25963	110	1+
580.30174	58	
581.24508	70	
587.29558	36	
596.33168	34	
605.25489	144	
649.37041	62	
657.42545	138	1+
697.34906	40	
826.40565	62	
836.33674	76	
837.41835	42	
END IONS

###FS:    #m/z: 363.19664 #charge 2+
###MS: 2553
###MSMS: 2554
BEGIN IONS
TITLE=Cmpd 148, +MS2(363.1966), 23.0eV, 21.7min #2554
RTINSECONDS=1301.36
SCANS=2553-2554
PEPMASS=363.19664	130418
CHARGE=2+
171.29235	38	
206.08442	160	
209.14167	60	
210.10026	82	
210.13126	120	
210.72300	20	
211.12379	756	1+
211.19983	58	
212.16796	90	
214.12983	228	
214.21571	66	
215.08844	52	
215.99903	30	
216.98113	112	
222.10629	1448	1+
222.27481	22	
224.12736	38	
225.13739	66	
227.17845	120	
228.14350	672	1+
228.98028	30	
230.11692	86	
233.10498	100	
234.10359	244	
237.24070	44	
245.18113	102	
250.13742	108	
251.12497	66	
252.15044	52	
253.65337	138	
262.67282	84	
267.11626	82	
267.17111	58	
268.10407	66	
278.14171	54	
279.05334	64	
279.11699	198	
286.17818	40	
293.14962	82	
296.14925	424	1+
296.20037	94	
297.90224	30	
298.23358	82	
302.19251	448	1+
302.23817	102	
304.16532	132	
307.11935	66	
309.90536	90	
314.19089	106	
323.18888	70	
325.14015	94	
325.19616	78	
327.47429	20	
334.15090	96	
344.17651	98	
345.18600	76	
349.14437	94	
349.20046	22	
350.13661	38	
353.23316	82	
355.19539	58	
363.83970	102	
386.23579	142	
390.19197	84	
395.23905	40	
415.21575	62	
418.19639	54	
423.26764	62	
433.83688	20	
435.20619	86	
436.22066	108	
451.45500	22	
452.25187	82	
523.28522	354	1+
526.90861	96	
551.29671	206	1+
551.36019	58	
569.84662	34	
END IONS

###FS:    #m/z: 498.74247 #charge 2+
###MS: 2555
###MSMS: 2556
BEGIN IONS
TITLE=Cmpd 149, +MS2(498.7425), 26.9eV, 21.7min #2556
RTINSECONDS=1301.99
SCANS=2555-2556
PEPMASS=498.74247	81142
CHARGE=2+
201.08024	70	
205.93034	98	
209.13536	86	
209.19860	54	
215.06561	106	
216.12252	212	
217.10340	60	
218.14214	86	
223.07577	120	
223.17923	120	
224.18223	110	
225.14203	108	
226.08305	94	
228.08222	48	
230.11687	108	
230.15130	108	
234.13156	202	
235.10300	118	
237.25349	72	
240.09755	246	
241.12314	94	
243.12092	72	
244.09624	236	
244.26871	62	
251.15058	506	1+
251.20921	138	
252.10799	260	
253.09398	158	
255.13165	82	
256.10321	74	
257.13404	54	
258.11248	406	1+
258.96410	74	
260.08117	72	
263.10923	108	
275.14069	66	
279.17641	60	
280.10541	178	
283.09885	178	
286.13733	132	
289.18424	118	
302.09954	118	
305.15409	66	
308.17125	126	
309.12102	88	
311.13584	68	
315.13282	140	
317.16916	86	
319.12578	200	
320.24507	64	
321.81148	80	
325.18600	170	
327.02846	70	
329.14429	444	
329.20568	76	
335.96260	62	
342.19649	140	
346.20597	72	
350.15975	80	
350.83368	84	
353.20941	70	
362.19429	138	
363.14726	88	
365.19184	154	
367.12235	70	
367.17247	108	
370.23913	52	
371.20905	62	
372.91596	102	
374.92278	72	
375.18076	72	
379.22103	130	
380.23978	58	
381.16274	68	
384.04306	46	
393.83052	98	
397.92136	50	
398.26682	130	
399.18674	70	
401.22264	68	
408.83300	58	
409.14324	72	
410.26265	52	
410.86475	84	
411.03943	48	
416.80474	68	
421.15246	58	
425.09843	66	
426.87947	56	
428.19972	94	
434.85461	62	
438.81610	84	
439.17215	240	
441.20159	76	
441.89697	70	
442.23662	80	
442.38368	122	
443.81325	164	
444.84789	60	
448.19190	46	
452.82345	88	
454.82512	100	
454.88616	98	
455.20749	60	
456.18341	674	1+
456.24663	66	
456.31207	120	
457.22921	158	
458.59621	90	
461.33520	56	
461.81946	76	
462.25155	210	
462.82438	142	
464.25971	46	
464.47099	48	
464.83227	128	
467.16755	124	
469.93565	128	
470.83849	60	
472.02130	66	
473.20768	66	
476.21453	116	
477.26321	72	
477.76838	110	
477.82365	50	
479.82934	392	1+
481.83915	86	
495.82598	70	
496.83289	72	
497.82976	632	1+
498.15519	70	
508.24449	94	
515.88234	104	
533.85396	64	
534.23343	56	
551.28966	164	
552.33422	46	
569.28139	138	
579.29255	46	
580.31401	66	
581.22167	78	
592.15461	86	
596.32190	110	
597.31497	80	
605.28169	120	
623.30276	68	
633.27620	84	
662.28821	82	
680.30760	112	
693.31159	48	
694.34763	104	
716.65438	134	
744.29846	46	
751.35635	96	
875.32701	178	1+
897.41519	114	
END IONS

###FS:    #m/z: 363.19744 #charge 2+
###MS: 2557
###MSMS: 2558
BEGIN IONS
TITLE=Cmpd 150, +MS2(363.1974), 23.0eV, 21.7min #2558
RTINSECONDS=1302.65
SCANS=2557-2558
PEPMASS=363.19744	118792
CHARGE=2+
179.63863	100	
206.08614	148	
206.96033	120	
207.09259	152	
207.12638	56	
208.10502	132	
209.16790	200	
210.10011	250	
211.12116	1506	1+
211.19749	102	
212.15219	292	
212.92285	134	
214.13011	384	
218.61601	138	
220.10899	144	
221.09179	92	
221.13909	72	
222.10623	3422	1+
222.24571	48	
223.15049	100	
223.30612	90	
225.12904	114	
225.16923	186	
226.14726	156	
227.16118	90	
228.14865	1192	1+
231.16046	118	
232.12336	106	
234.12556	356	
235.04607	80	
235.08160	80	
235.15027	48	
236.11803	110	
237.14489	98	
239.16177	50	
239.63327	118	
240.92744	128	
242.15734	92	
243.14895	56	
245.17637	54	
245.25457	128	
246.15361	70	
246.89979	96	
247.99384	66	
250.93356	68	
251.12541	160	
252.14813	176	
253.08618	76	
254.20648	80	
257.18180	100	
257.21595	132	
258.17066	60	
261.11551	172	
262.09685	78	
262.16616	272	
263.91812	86	
264.75337	46	
267.15261	386	
268.13719	120	
278.15456	142	
279.14344	76	
280.12896	98	
282.95718	52	
285.16186	164	
286.02296	48	
286.16661	194	
289.99316	48	
291.98949	68	
296.15759	414	1+
298.16486	336	1+
298.23522	70	
298.91392	48	
301.03405	74	
302.19438	1072	1+
302.96468	80	
303.15303	52	
307.12492	100	
308.11836	98	
312.16587	288	
315.16212	60	
316.91690	80	
316.99445	44	
317.06996	76	
318.03052	56	
318.94474	54	
319.15326	64	
322.99391	86	
324.14983	188	
325.14566	96	
331.14901	78	
334.24284	110	
334.44333	158	
335.94811	76	
336.15483	76	
336.91160	46	
340.90045	58	
344.85982	80	
344.93710	132	
344.98651	108	
348.17925	70	
352.90373	96	
354.18892	92	
354.94178	84	
360.22182	84	
360.28636	66	
361.21881	66	
363.01932	88	
363.27871	66	
363.90365	196	
363.95361	88	
364.00430	70	
364.82106	74	
366.17048	72	
370.23434	70	
371.08313	52	
371.17507	178	
371.24441	90	
372.18991	182	
378.22431	48	
379.24180	110	
386.23272	222	
386.30428	70	
387.23016	306	
387.30794	88	
392.21824	94	
393.19419	108	
394.25896	52	
395.23431	50	
396.14879	108	
396.21328	90	
398.94862	58	
399.22823	82	
403.24032	64	
405.17958	78	
413.24682	74	
414.22295	74	
422.22069	96	
423.21949	90	
427.83676	78	
432.23352	166	
435.22297	180	
452.24903	72	
453.24299	82	
462.23843	44	
463.21955	76	
464.24405	82	
464.37220	72	
476.21270	80	
489.22943	84	
490.26945	88	
506.26198	284	1+
506.32404	92	
523.29033	904	1+
523.37868	102	
524.28066	298	1+
534.30492	130	
551.28588	742	1+
552.34005	156	
564.79449	74	
593.11953	96	1+
638.32677	66	
END IONS

###FS:    #m/z: 363.19648 #charge 2+
###MS: 2559
###MSMS: 2560
BEGIN IONS
TITLE=Cmpd 151, +MS2(363.1965), 23.0eV, 21.7min #2560
RTINSECONDS=1303.29
SCANS=2559-2560
PEPMASS=363.19648	129424
CHARGE=2+
195.15525	48	
197.64925	162	
202.39956	70	
207.07574	26	
208.08739	122	
208.23256	80	
209.09332	122	
209.15663	78	
210.11078	408	
210.16471	56	
211.00674	30	
211.12043	1516	1+
211.17758	106	
211.34610	80	
211.47643	46	
212.15329	78	
213.14121	74	
214.12943	324	1+
215.92966	40	
221.09932	68	
222.10640	2404	1+
222.22897	46	
222.60004	24	
223.04477	166	
223.13931	200	
223.17384	28	
223.28118	72	
225.13254	266	
225.61723	30	
226.25680	34	
227.93369	40	
228.14965	1010	1+
228.22890	78	
230.94355	24	
232.10373	38	
234.10117	206	
234.13316	310	1+
234.96046	110	
236.11717	90	
238.11580	102	
239.12154	128	
242.12167	84	
246.05878	34	
246.11546	40	
246.15644	112	
247.04369	72	
247.12155	94	
247.68172	24	
250.12730	98	
250.93928	90	
252.09677	74	
253.64583	162	
259.74096	34	
261.55447	22	
262.15206	204	
263.25469	96	
266.30389	52	
267.24897	52	
267.56631	26	
268.14094	72	
269.18258	110	
272.41582	60	
277.47503	128	
278.93882	34	
279.12192	442	1+
283.16557	112	
285.17437	84	
285.23320	46	
285.88922	124	
286.16501	98	
287.16993	92	
289.14417	72	
289.99466	120	
296.16086	272	
298.13174	24	
298.17040	116	
298.35237	40	
299.17152	264	
301.18400	98	
302.05825	30	
302.19424	1548	1+
303.26256	64	
304.16387	54	
305.12908	90	
306.14114	32	
307.16014	82	
308.12592	72	
309.13463	90	
313.17303	58	
313.39396	22	
314.18766	78	
315.19416	66	
316.92042	92	
317.14467	50	
318.89138	92	
320.19645	56	
323.16435	76	
324.18964	88	
326.16630	194	
326.89933	64	
328.04373	68	
328.13132	98	
334.13116	66	
340.12943	96	
342.16747	64	
343.21185	84	
347.19400	88	
348.16741	32	
348.98656	98	
353.20756	122	
354.19216	86	
355.17502	54	
362.21247	104	
362.94391	108	
367.17743	66	
372.19677	144	
375.17547	52	
378.21530	96	
379.19989	110	
386.24657	62	
402.20244	88	
413.75928	88	
414.22878	152	
414.29058	76	
415.23232	84	
415.32702	80	
416.22169	64	
418.19586	72	
422.22626	56	
423.34982	36	
424.21038	48	
428.25996	90	
435.73470	30	
441.26887	74	
452.25833	122	
461.19194	92	
463.22107	68	
464.23004	58	
481.22402	46	
489.24179	40	
506.26879	76	
507.81249	32	
508.27630	44	
512.79712	58	
523.28955	432	1+
523.36995	100	
551.28437	510	1+
551.48467	28	
552.11107	36	
561.82189	64	
END IONS

###FS:    #m/z: 363.19642 #charge 2+
###MS: 2561
###MSMS: 2562
BEGIN IONS
TITLE=Cmpd 152, +MS2(363.1964), 23.0eV, 21.7min #2562
RTINSECONDS=1303.91
SCANS=2561-2562
PEPMASS=363.19642	144334
CHARGE=2+
205.09158	102	
208.09115	28	
209.09235	94	
209.16216	100	
210.26741	108	
210.85829	34	
210.92666	32	
211.12413	652	1+
211.25092	76	
211.84910	30	
213.14623	130	
214.13923	156	
215.01220	74	
215.13044	70	
220.09685	118	
220.89892	24	
222.10762	1424	1+
222.17299	154	
223.22559	96	
224.11931	168	
224.17524	116	
224.35289	26	
225.13116	162	
226.15847	74	
228.15389	506	1+
228.19170	84	
228.29838	76	
229.11627	106	
231.07252	34	
232.62151	132	
234.11334	92	
234.95395	104	
235.11368	90	
237.17202	104	
238.14737	90	
242.12447	76	
243.14713	92	
245.17519	88	
247.14268	72	
249.96179	80	
251.13807	62	
252.12344	42	
252.17053	76	
256.15595	72	
258.17349	52	
261.02896	88	
262.10691	90	
262.15125	122	
262.45963	18	
264.13617	82	
265.13179	102	
278.14935	140	
279.11649	156	
279.26973	36	
281.15752	64	
283.94731	26	
296.15562	302	1+
298.16151	106	
298.91422	104	
302.19463	640	1+
302.32274	26	
303.15365	96	
310.02098	54	
312.16991	66	
312.20341	80	
314.19580	76	
317.94494	50	
319.89561	50	
323.78329	44	
324.14282	84	
326.16332	174	
326.92765	48	
330.69693	42	
331.14906	28	
331.60828	38	
340.19937	56	
344.97139	74	
352.14274	68	
354.17669	86	
362.96202	126	
376.16941	40	
378.24185	112	
383.27427	52	
386.22328	92	
387.22179	28	
394.23219	42	
396.19812	22	
436.69121	20	
438.25202	86	
475.19329	86	
490.38000	44	
507.25157	98	
523.05597	20	
523.28369	328	1+
524.40204	32	
527.50424	26	
551.26633	80	
552.28536	234	
552.53665	52	
END IONS

###FS:    #m/z: 498.74178 #charge 2+
###MS: 2564
###MSMS: 2565
BEGIN IONS
TITLE=Cmpd 153, +MS2(498.7418), 26.9eV, 21.8min #2565
RTINSECONDS=1305.05
SCANS=2564-2565
PEPMASS=498.74178	91492
CHARGE=2+
208.76198	74	
209.14106	148	
209.28587	30	
211.18288	96	
214.15457	104	
215.08110	136	
215.17019	58	
216.09194	110	
223.06775	112	
223.16129	204	
225.10957	90	
226.11939	44	
226.43058	108	
229.11297	84	
234.13475	126	
237.14186	228	1+
238.18357	80	
240.11509	120	
241.09899	200	
242.16009	80	
244.09881	224	
246.09915	26	
251.15152	310	
252.10902	532	1+
252.14447	186	
252.20697	26	
258.10987	320	1+
258.17936	74	
265.14961	96	
266.08617	134	
284.10748	106	
289.15198	112	
290.88773	114	
293.12729	62	
293.16284	108	
294.12046	98	
300.15559	116	
301.14743	120	
302.10400	104	
315.12694	68	
317.18175	44	
317.22053	56	
319.13459	56	
329.15121	142	
330.99775	30	
333.22289	32	
334.00277	54	
334.42964	26	
336.17044	136	
336.21277	60	
348.21104	68	
353.15903	80	
362.20272	42	
365.19399	70	
371.19025	104	
379.20466	134	
380.20737	122	
381.15451	112	
384.86601	72	
387.90798	74	
388.86960	60	
392.11784	40	
392.20544	56	
401.18100	82	
406.95178	76	
408.82248	56	
411.16972	70	
422.18852	92	
429.00920	68	
429.87217	94	
438.17844	84	
438.23028	50	
438.90589	32	
439.15551	118	
440.15070	84	
441.49801	28	
444.81224	72	
444.92375	80	
449.23659	74	
450.82572	70	
456.18535	546	1+
456.26570	40	
456.97342	30	
457.01812	24	
461.81115	32	
462.24787	84	
463.67491	28	
463.84842	108	
464.21072	46	
465.84302	24	
479.84754	76	
480.29639	58	
495.22666	116	
495.84314	86	
497.61704	44	
497.84156	168	
498.83063	130	
504.26752	80	
505.21539	40	
508.24625	164	1+
508.30257	28	
520.24474	72	
540.06459	98	
543.27328	64	
551.28520	140	
553.24076	50	
556.27736	66	
558.30807	24	
559.24372	62	
570.27031	66	
576.32532	70	
579.27131	112	
594.29569	54	
604.29990	88	
622.28142	80	
654.38240	58	
679.31789	134	
679.96294	48	
680.32427	92	
697.33012	98	
734.32806	34	
734.57496	26	
751.36254	74	
753.33040	56	
792.42821	52	
808.38428	82	
826.36219	94	
897.41220	60	
END IONS

###FS:    #m/z: 363.19669 #charge 2+
###MS: 2564
###MSMS: 2566
BEGIN IONS
TITLE=Cmpd 154, +MS2(363.1967), 23.0eV, 21.8min #2566
RTINSECONDS=1305.11
SCANS=2564,2566
PEPMASS=363.19669	134708
CHARGE=2+
195.08916	74	
199.28503	58	
207.09586	214	
208.08871	96	
209.13735	88	
210.10196	182	
211.12230	1340	1+
211.19699	60	
211.23561	48	
212.15603	66	
213.15598	72	
215.23339	32	
221.73576	42	
221.80780	40	
221.85018	42	
222.05533	86	
222.10725	2718	1+
222.26329	26	
222.43417	116	
222.68402	58	
225.13852	198	
225.21949	106	
226.17949	34	
228.15313	516	
229.11008	76	
229.41885	50	
230.14899	80	
231.16411	82	
232.15663	40	
233.12147	38	
234.10442	380	
236.11715	80	
237.13964	80	
243.11836	96	
243.15559	76	
245.17889	122	
245.30422	72	
246.16464	60	
251.11840	90	
251.15577	78	
252.15852	112	
256.13925	150	
262.11277	70	
268.13780	90	
269.13961	98	
272.89757	40	
273.14363	78	
278.17930	90	
279.11727	116	
279.14935	92	
284.92199	42	
285.18404	80	
286.31107	28	
288.17090	92	
290.92337	106	
292.17093	78	
292.94372	82	
296.12826	50	
296.18789	94	
296.22405	88	
297.13476	50	
297.16566	74	
298.16057	292	
301.14368	74	
301.90552	104	
302.10465	74	
302.19330	972	1+
306.13504	86	
306.18158	86	
307.12387	160	
310.14117	44	
312.18959	80	
312.27200	76	
316.91525	92	
317.15995	94	
320.95429	78	
324.14521	96	
324.88910	126	
332.90346	70	
334.89141	80	
344.16142	60	
344.87420	122	
354.20172	86	
359.16644	80	
360.21158	64	
361.21004	94	
369.23810	98	
370.86459	70	
371.17936	138	
371.23897	78	
378.19949	94	
379.00164	48	
380.19340	54	
380.96725	74	
386.23711	80	
386.27561	56	
388.23390	50	
393.21183	82	
395.22992	68	
396.24330	52	
397.19509	84	
401.15074	38	
404.16541	112	
413.24259	60	
414.23299	76	
414.29754	32	
414.38512	36	
415.22586	56	
432.22358	62	
435.23779	64	
453.24129	64	
462.24211	54	
463.23262	50	
509.25346	42	
523.29033	626	1+
523.35581	68	
524.60040	34	
525.37336	32	
551.28935	308	1+
END IONS

###FS:    #m/z: 363.19714 #charge 2+
###MS: 2567
###MSMS: 2568
BEGIN IONS
TITLE=Cmpd 155, +MS2(363.1971), 23.0eV, 21.8min #2568
RTINSECONDS=1305.78
SCANS=2567-2568
PEPMASS=363.19714	145924
CHARGE=2+
194.09239	94	
198.93633	90	
206.01482	38	
206.10409	68	
207.08937	90	
209.09635	62	
209.16811	132	
210.10349	118	
210.13890	42	
210.33423	42	
210.87748	26	
211.03085	66	
211.05626	50	
211.12219	1296	1+
211.21308	86	
212.75733	36	
217.07393	104	
217.15769	118	
218.05751	94	
220.08961	70	
222.01640	28	
222.10641	1800	1+
222.18208	82	
222.52951	22	
222.67634	24	
223.16445	140	
224.12533	154	
225.13974	110	
226.13079	80	
228.15025	846	1+
229.89499	20	
234.11298	174	
235.11169	152	
236.42663	22	
238.14071	78	
241.63792	120	
245.16528	106	
245.19335	80	
248.11064	82	
250.12781	80	
251.13090	210	
259.11062	94	
261.13651	66	
261.86589	32	
262.09571	52	
267.00352	18	
267.16285	126	
271.85716	78	
272.93553	30	
279.12674	172	
282.12327	102	
283.87987	76	
284.13748	80	
285.16621	102	
286.03880	76	
290.13252	50	
292.96156	82	
296.15946	250	1+
297.26487	104	
302.19471	516	1+
307.12047	78	
310.07285	68	
312.17909	74	
314.19740	52	
316.88582	32	
316.93926	94	
322.18354	102	
323.85169	30	
324.14703	122	
325.12944	82	
326.16078	104	
327.20796	54	
334.90114	78	
338.15144	46	
344.93603	44	
345.96569	80	
346.90604	46	
352.16766	118	
354.18748	62	
360.18100	52	
361.21836	96	
363.15368	30	
365.20386	120	
367.13368	74	
372.21108	100	
373.24582	52	
376.21955	36	
381.97641	92	
386.22849	250	
388.18088	106	
393.20633	54	
394.22130	100	
398.21628	76	
405.19474	50	
414.22796	132	
415.24361	62	
419.20441	64	
421.75837	32	
435.21940	156	
435.82759	32	
452.28067	154	
463.22512	126	
508.28723	36	
523.29510	166	
524.29500	148	
534.27697	82	
551.06768	74	
551.27222	386	1+
552.33920	154	
552.42103	36	
607.37200	60	
END IONS

###FS:    #m/z: 498.74233 #charge 1+
###MS: 2567
###MSMS: 2569
BEGIN IONS
TITLE=Cmpd 156, +MS2(498.7423), 26.9eV, 21.8min #2569
RTINSECONDS=1305.84
SCANS=2567,2569
PEPMASS=498.74233	92022
CHARGE=1+
207.08812	178	
209.02438	48	
209.16227	46	
212.10368	70	
215.16912	66	
218.11112	100	
224.18284	32	
225.10542	114	
227.16124	106	
234.10143	76	
235.09324	68	
235.13121	82	
237.13477	458	1+
240.09843	238	
241.08754	80	
241.16502	52	
243.11807	82	
244.10288	226	
251.15171	130	
252.11417	140	
252.29991	32	
253.13717	124	
254.11245	146	
257.98341	62	
258.04275	44	
259.11577	70	
267.11112	104	
268.25403	82	
270.24430	72	
285.07708	84	
286.11007	108	
294.12614	70	
295.14055	32	
299.17797	52	
300.16363	224	
302.09324	164	
303.15120	74	
308.15646	122	
311.13205	52	
312.14658	74	
315.78193	60	
319.12868	54	
319.16042	106	
322.15347	78	
326.16423	42	
329.14343	324	1+
336.15627	78	
337.20078	74	
337.86332	108	
339.12212	78	
340.98753	84	
341.22005	58	
342.96930	88	
343.19702	50	
348.19203	78	
350.16166	68	
359.17613	74	
361.20319	258	
362.17890	62	
364.93187	94	
364.98110	70	
365.19506	116	
366.19341	72	
371.20524	112	
373.20998	82	
379.34929	82	
381.15085	148	
382.18740	72	
390.22206	74	
392.12473	74	
393.18498	100	
401.85128	118	
410.14083	46	
426.64641	52	
428.19448	78	
438.16344	38	
439.18719	74	
440.18829	54	
441.16306	76	
442.23324	86	
444.79081	58	
446.26423	64	
449.16399	68	
452.82246	74	
456.18694	626	1+
458.24249	70	
462.25578	44	
462.31154	58	
463.22848	32	
465.23750	40	
468.18958	40	
472.89592	106	
473.21605	70	
474.19259	94	
477.82914	64	
479.18105	66	
479.83713	144	
480.25608	62	
480.41549	114	
480.81907	104	
490.24614	62	
492.23639	82	
493.83967	86	
497.83057	98	
497.90350	66	
498.27954	38	
498.83916	68	
499.88725	38	
END IONS

###FS:    #m/z: 363.19730 #charge 1+
###MS: 2570
###MSMS: 2571
BEGIN IONS
TITLE=Cmpd 157, +MS2(363.1973), 23.0eV, 21.8min #2571
RTINSECONDS=1306.5
SCANS=2570-2571
PEPMASS=363.19730	150186
CHARGE=1+
156.83587	20	
209.13926	170	
210.02838	60	
210.13690	180	
211.12322	1080	1+
211.17786	40	
220.10557	86	
221.75288	46	
222.10521	1426	1+
224.13616	52	
225.12885	114	
226.53111	26	
228.15142	262	
228.26325	84	
229.16848	80	
231.15763	78	
234.10243	178	
234.14516	102	
234.69580	24	
234.95373	102	
235.13891	110	
242.12831	144	
242.88756	92	
242.98452	32	
245.18793	94	
248.15424	100	
250.13257	102	
251.11661	110	
253.08050	58	
255.16602	20	
256.14864	86	
261.11032	98	
264.57839	30	
265.13243	116	
265.18788	90	
266.15966	78	
268.14669	78	
279.12104	120	
280.15428	58	
281.24125	110	
285.17327	66	
290.88719	72	
296.15043	94	
296.18375	76	
297.20627	104	
298.16520	188	
300.89340	40	
301.18486	88	
302.18460	152	
302.23620	212	
303.19289	122	
303.62325	48	
305.85542	106	
307.11439	118	
307.24413	84	
308.06139	22	
313.16675	154	
336.91692	54	
340.19868	104	
343.20315	132	
352.08488	56	
353.13592	72	
355.20569	104	
END IONS

###FS:    #m/z: 498.74252 #charge 1+
###MS: 2570
###MSMS: 2572
BEGIN IONS
TITLE=Cmpd 158, +MS2(498.7425), 26.9eV, 21.8min #2572
RTINSECONDS=1306.57
SCANS=2570,2572
PEPMASS=498.74252	95080
CHARGE=1+
207.08442	192	
207.11506	74	
207.15995	96	
210.15290	108	
211.14410	132	
214.15732	80	
216.09841	62	
216.34219	62	
221.06069	40	
222.05674	110	
223.16965	70	
224.11304	112	
224.19248	84	
225.04970	52	
226.13551	108	
229.15751	34	
234.10573	166	
234.16046	86	
234.19657	40	
235.08574	90	
235.14839	186	
238.13950	100	
239.11728	112	
240.06832	100	
240.10651	290	
243.05976	114	
244.11308	172	
245.09824	94	
246.18494	84	
251.15468	460	
252.11015	828	1+
252.18738	110	
253.15698	64	
256.50543	62	
258.10926	276	
259.09497	94	
259.13004	114	
259.21376	56	
262.08806	98	
262.14711	110	
262.52190	48	
267.08560	144	
268.17281	106	
270.11940	96	
276.09883	84	
278.16625	80	
279.14969	102	
280.12056	60	
282.13615	94	
283.09881	80	
285.10304	114	
286.13823	100	
300.15441	246	1+
302.10102	54	
307.17941	60	
315.18938	60	
317.17773	160	
318.17931	78	
319.12248	154	
320.12587	82	
329.14146	416	1+
334.20919	76	
334.89671	86	
338.17722	68	
341.29354	86	
342.13935	82	
342.99872	92	
347.19801	94	
348.16875	58	
350.86895	64	
352.67086	118	
353.18214	124	
357.14201	48	
362.20146	92	
363.14822	92	
365.21648	60	
365.82601	32	
371.19890	68	
379.19901	88	
380.18340	116	
381.14549	92	
382.16279	52	
383.85214	56	
385.83575	102	
392.93079	40	
394.20009	82	
394.97006	38	
397.20514	76	
399.15828	64	
400.26032	46	
402.78835	78	
402.89030	36	
403.81467	68	
407.83213	108	
409.19551	80	
414.07101	52	
416.88616	110	
421.17650	76	
421.31994	66	
423.16748	60	
426.11276	34	
429.33072	60	
434.84958	82	
435.09090	88	
438.17243	70	
438.23930	92	
439.16623	266	1+
441.82016	104	
442.23467	136	
444.28146	46	
444.67377	56	
444.81832	100	
445.83186	40	
451.05997	88	
452.81150	168	
455.21080	68	
455.29643	38	
456.18588	700	1+
459.64968	56	
461.80818	88	
462.25743	130	
464.22042	64	
465.25635	66	
469.15683	72	
471.91833	62	
473.21999	72	
476.22562	54	
479.85351	80	
480.84206	102	
481.25891	84	
482.89490	40	
484.87005	64	
490.28808	70	
491.23511	84	
493.78162	58	
495.91270	92	
497.26493	64	
497.83163	286	
END IONS

###FS:    #m/z: 363.19671 #charge 2+
###MS: 2573
###MSMS: 2574
BEGIN IONS
TITLE=Cmpd 159, +MS2(363.1967), 23.0eV, 21.8min #2574
RTINSECONDS=1307.22
SCANS=2573-2574
PEPMASS=363.19671	151946
CHARGE=2+
178.16018	74	
205.07277	94	
206.09167	86	
207.10830	80	
210.09716	54	
210.15826	74	
211.12674	478	
211.17530	176	
211.23164	90	
212.15201	234	
214.14477	156	
214.56968	60	
220.10922	94	
221.22659	24	
221.86811	28	
222.03244	26	
222.10632	1754	1+
222.78657	52	
224.63013	40	
225.13555	156	
227.89933	38	
228.14586	722	1+
230.96199	34	
231.04833	84	
231.17377	116	
233.12571	106	
233.27618	34	
234.10782	284	1+
234.13319	148	
234.17332	86	
234.97527	22	
236.50108	28	
240.12893	106	
243.12506	126	
245.05220	24	
245.17721	130	
250.79525	30	
251.13075	88	
251.22527	82	
252.86022	102	
253.14590	28	
254.13214	84	
259.15007	54	
261.14253	24	
266.12821	34	
266.19287	106	
267.02943	28	
268.14199	82	
268.20699	158	
271.09350	34	
273.96892	36	
278.15878	70	
285.16472	208	
287.09781	114	
290.17248	58	
296.15428	140	
298.16564	70	
299.16781	98	
302.07866	54	
302.19394	444	1+
303.08356	46	
303.29762	94	
304.01175	108	
307.11589	22	
308.92636	80	
309.15182	100	
312.16163	62	
313.18163	80	
317.21504	62	
318.92035	82	
320.17334	104	
321.18336	58	
322.11458	28	
324.15334	160	
324.94694	78	
330.15421	94	
334.89468	114	
344.16092	78	
352.18303	60	
354.19233	76	
362.87732	46	
366.17675	44	
369.20417	86	
371.20524	54	
371.27518	80	
372.17521	44	
377.42068	24	
378.23968	62	
379.18462	78	
386.22529	132	
386.27953	108	
387.23267	120	
410.23269	74	
413.24169	60	
414.22453	234	
421.19588	94	
428.41668	64	
435.23460	48	
447.30834	78	
448.25629	88	
467.81498	86	
479.28385	72	
481.21186	110	
506.26393	66	
507.29907	88	
515.53383	34	
523.29373	938	1+
523.36438	80	
551.29302	186	1+
552.41308	70	
END IONS

###FS:    #m/z: 363.19733 #charge 2+
###MS: 2575
###MSMS: 2576
BEGIN IONS
TITLE=Cmpd 160, +MS2(363.1973), 23.0eV, 21.8min #2576
RTINSECONDS=1307.83
SCANS=2575-2576
PEPMASS=363.19733	150826
CHARGE=2+
195.10643	84	
208.08728	88	
209.03043	24	
209.09726	106	
209.14152	46	
210.09637	104	
210.15163	196	
210.24026	44	
211.07944	52	
211.12399	730	1+
211.19394	122	
212.17959	100	
214.13036	202	
216.00451	26	
220.09154	88	
221.79840	38	
221.82692	42	
221.87738	50	
222.11209	1054	
222.20973	26	
222.23389	30	
223.09937	252	
223.13962	80	
223.79765	38	
224.12074	164	
225.13719	142	
225.18643	68	
226.13844	100	
227.73507	70	
228.14767	888	
228.21220	98	
228.25590	46	
228.66608	28	
229.11509	72	
229.18524	68	
230.16825	124	
231.15807	104	
232.13186	90	
234.10437	152	
234.26374	30	
234.95137	180	
235.11397	204	
235.16255	78	
235.21069	30	
236.12068	296	1+
238.53933	40	
239.19080	100	
240.13273	76	
243.10184	94	
245.18544	102	
246.15442	92	
247.24203	160	
249.11508	52	
250.13932	72	
259.88634	96	
261.11022	62	
262.11252	82	
264.93834	124	
267.00559	38	
267.15632	66	
268.15480	56	
269.15287	40	
274.89570	74	
279.12081	210	
281.14349	96	
284.92997	70	
285.15870	246	
285.18777	170	
289.98735	54	
295.89879	30	
296.10630	48	
296.17661	110	
296.27274	62	
302.19255	622	1+
302.90904	130	
303.97656	54	
306.14829	72	
312.16749	94	
316.87360	72	
317.19215	86	
318.19708	66	
322.93233	42	
323.36248	56	
324.14353	154	
343.14345	106	
344.92192	60	
344.97202	86	
352.12839	132	
361.20465	90	
362.89267	94	
362.95204	52	
363.16348	82	
363.92873	64	
365.99611	90	
366.07062	68	
367.13701	66	
367.17415	60	
371.23543	58	
372.18734	118	
376.18487	56	
378.19396	48	
379.18455	142	
379.23702	136	
379.38427	34	
381.87577	72	
386.23230	118	
387.21935	76	
398.21014	70	
414.28322	26	
415.22451	166	
418.19088	80	
423.22461	68	
423.52937	48	
431.23813	34	
435.21935	226	
436.26171	64	
451.27620	84	
462.28624	74	
504.34135	64	
506.25909	102	
507.26380	64	
509.28240	96	
523.28931	758	1+
523.44809	106	
551.29533	610	1+
551.38055	154	
END IONS

###FS:    #m/z: 498.74270 #charge 1+
###MS: 2575
###MSMS: 2577
BEGIN IONS
TITLE=Cmpd 161, +MS2(498.7427), 26.9eV, 21.8min #2577
RTINSECONDS=1307.89
SCANS=2575,2577
PEPMASS=498.74270	98690
CHARGE=1+
212.12264	124	
216.19274	104	
218.02788	30	
221.05272	82	
222.08958	110	
223.16521	166	
224.12228	64	
229.13661	120	
230.18744	70	
234.12158	84	
235.08253	82	
237.12437	66	
237.16107	80	
237.21243	86	
240.10299	146	
240.21152	52	
241.16826	92	
242.09131	70	
244.08916	76	
245.07823	74	
250.10251	108	
251.15127	878	
251.27642	84	
251.67998	36	
252.11612	438	1+
252.17005	92	
258.10963	374	1+
258.39360	94	
260.08431	120	
263.23714	40	
266.90104	62	
268.16855	134	
280.15020	72	
287.13684	80	
293.13076	72	
294.12925	52	
299.76416	38	
300.14643	86	
301.15725	100	
303.09678	106	
308.16481	200	
312.17099	80	
317.18240	104	
319.12407	178	
329.14530	450	
329.18093	128	
340.21688	76	
347.11987	36	
353.15984	56	
362.21397	94	
363.14412	64	
364.15931	74	
365.18684	96	
366.64711	34	
366.84031	68	
367.19223	94	
368.88692	96	
368.93498	76	
370.96533	70	
381.14600	70	
382.16121	78	
392.17922	74	
394.17988	90	
407.20960	92	
414.24131	52	
420.14148	54	
422.25903	80	
424.89583	42	
438.16207	86	
439.17591	40	
440.16031	76	
442.21756	34	
445.22686	78	
449.12107	96	
449.25413	62	
450.12245	110	
455.64437	46	
456.18398	362	
456.23844	110	
456.32348	86	
457.19416	160	
462.82426	94	
464.84756	86	
467.07140	70	
467.18011	118	
468.14361	88	
474.21077	74	
476.22483	62	
479.83324	88	
480.25635	96	
489.96243	60	
494.27689	70	
497.83299	326	1+
498.83934	190	1+
500.20807	52	
502.38485	78	
END IONS

###FS:    #m/z: 363.19734 #charge 2+
###MS: 2578
###MSMS: 2579
BEGIN IONS
TITLE=Cmpd 162, +MS2(363.1973), 23.0eV, 21.8min #2579
RTINSECONDS=1308.55
SCANS=2578-2579
PEPMASS=363.19734	152018
CHARGE=2+
149.33790	100	
195.24661	110	
197.10317	82	
200.09789	134	
207.10369	88	
209.10056	106	
209.14131	154	
209.21094	32	
210.11442	1048	1+
210.15029	88	
210.23794	82	
210.97705	40	
211.03002	34	
211.20074	136	
212.14776	84	
214.11949	40	
217.12428	52	
220.09324	70	
221.11190	104	
221.14336	46	
221.75812	36	
222.10478	2608	1+
222.59190	24	
223.14216	88	
224.16325	50	
225.13930	212	
225.90712	32	
226.12803	20	
228.15591	546	
229.18023	52	
229.21771	58	
229.54273	44	
230.36892	22	
231.14884	98	
232.15584	26	
233.09696	94	
234.01074	32	
234.10778	642	1+
234.14641	100	
235.13826	104	
235.17534	124	
235.22308	44	
236.12025	78	
236.16304	42	
236.86929	70	
237.12801	92	
240.64211	82	
243.15822	72	
244.14560	78	
245.18702	294	
246.15373	166	
248.93808	76	
250.13710	80	
251.14145	160	
251.84425	26	
257.16826	120	
261.12339	84	
262.21425	50	
263.15212	102	
264.13600	106	
266.02108	46	
267.15638	166	
268.13313	66	
268.18081	82	
269.94137	66	
271.92680	90	
277.12906	100	
279.12337	280	
282.10931	36	
284.66884	30	
285.12124	74	
288.96163	102	
290.96428	90	
295.91888	32	
296.16614	122	
296.86503	78	
297.16535	94	
298.19160	126	
298.27995	28	
301.89075	36	
302.00150	78	
302.19659	484	
302.27389	84	
303.20369	236	
306.13362	82	
306.55923	68	
307.12834	130	
310.92235	70	
312.16942	66	
315.19538	102	
318.08576	94	
320.04068	76	
324.15161	440	1+
328.24039	84	
338.15603	106	
342.30271	80	
343.18514	94	
344.96027	82	
345.93256	80	
349.14515	74	
349.18729	116	
352.88800	106	
354.15270	84	
354.20751	60	
355.16514	82	
362.82737	102	
362.87808	68	
363.93997	106	
364.93713	74	
367.15323	74	
371.21529	48	
376.23448	86	
378.24822	72	
379.18949	62	
380.83371	30	
382.93746	50	
386.23828	100	
390.21986	162	
394.29057	64	
397.21028	30	
397.25189	84	
414.22224	192	
415.18870	84	
415.24629	134	
422.23491	24	
422.33941	74	
443.36575	232	1+
452.25248	76	
453.24746	94	
463.22470	70	
465.27257	110	
480.23912	102	
482.17440	68	
493.29296	38	
506.26425	46	
509.25440	128	
522.85733	26	
523.29468	744	1+
523.38855	94	
526.51679	66	
551.27722	308	1+
553.27767	72	
580.95231	42	
651.49719	94	1+
END IONS

###FS:    #m/z: 363.19738 #charge 2+
###MS: 2581
###MSMS: 2582
BEGIN IONS
TITLE=Cmpd 163, +MS2(363.1974), 23.0eV, 21.8min #2582
RTINSECONDS=1309.73
SCANS=2581-2582
PEPMASS=363.19738	152152
CHARGE=2+
181.48813	134	
205.07979	190	
206.09206	102	
208.10728	254	
209.09607	196	
209.14357	126	
209.16874	112	
210.10890	156	
210.14059	96	
211.05014	66	
211.12066	2100	1+
212.16933	102	
213.15435	98	
214.16413	194	
220.08274	128	
221.11899	122	
221.89024	106	
222.01432	36	
222.10587	3330	1+
222.19836	88	
222.89188	36	
224.13152	708	1+
224.34321	38	
226.10187	98	
226.17333	130	
228.14927	1890	1+
228.22372	110	
228.27200	96	
231.83148	62	
233.89965	38	
234.10861	1298	1+
234.58534	36	
234.95398	104	
235.05767	60	
236.79709	52	
237.12460	50	
238.15682	102	
242.14145	108	
243.14639	80	
245.11069	82	
245.17973	546	1+
247.11715	88	
248.12620	226	
251.12880	154	
252.14362	206	
253.16442	56	
256.14342	78	
257.17173	172	
258.62596	150	
259.09126	78	
261.06804	42	
261.10635	76	
262.10974	56	
263.12312	104	
264.12310	86	
265.14365	80	
267.16875	118	
268.15103	226	
269.14439	112	
273.36183	98	
274.15173	86	
275.11923	54	
277.03319	90	
277.15652	108	
279.12513	508	1+
279.15834	98	
284.39383	72	
285.16750	252	1+
289.13010	70	
290.11816	116	
290.18476	90	
290.90643	122	
296.15278	348	
297.01992	70	
297.08874	74	
297.15151	152	
298.16804	122	
298.21535	106	
298.92018	154	
299.20035	72	
302.19706	988	1+
302.91150	36	
303.26524	62	
304.19891	90	
304.93794	76	
306.19104	48	
307.13327	94	
308.15176	112	
308.93636	58	
310.04839	74	
312.16159	100	
314.19444	176	
315.20482	82	
317.87465	150	
319.15942	80	
322.16613	88	
322.94730	76	
324.14415	284	1+
326.16866	46	
336.89436	62	
336.96482	98	
342.14848	86	
342.20729	62	
343.20230	50	
346.12388	100	
348.17411	38	
352.14408	90	
354.20719	142	
356.20114	244	
357.92877	80	
364.15112	56	
370.97191	48	
371.09741	58	
371.18864	150	
371.23018	102	
372.19561	64	
372.24249	68	
376.17320	106	
378.23413	114	
379.17481	90	
381.24340	38	
384.16711	86	
386.22763	410	
393.19985	104	
394.21092	74	
394.26382	84	
395.24887	84	
395.30213	86	
396.21573	134	
398.20974	96	
411.95691	60	
413.22740	500	1+
422.21748	156	
423.21956	138	
424.23642	92	
426.16875	76	
426.39185	82	
431.29566	74	
432.23611	86	
435.05120	104	
435.31551	76	
436.22957	224	
452.25541	190	
452.28777	210	
463.21333	64	
463.25841	390	1+
475.21599	98	
481.19930	56	
492.22362	74	
498.24972	66	
507.28864	130	
508.23608	162	
511.24620	80	
523.28901	1248	1+
523.38417	76	
524.34329	56	
534.20431	72	
534.26979	58	
547.23766	124	1+
551.28564	724	1+
552.36310	82	
552.41832	80	
581.29818	80	
638.30664	54	
681.09941	78	
END IONS

###FS:    #m/z: 363.19715 #charge 1+
###MS: 2584
###MSMS: 2585
BEGIN IONS
TITLE=Cmpd 164, +MS2(363.1971), 23.0eV, 21.8min #2585
RTINSECONDS=1310.89
SCANS=2584-2585
PEPMASS=363.19715	175038
CHARGE=1+
198.15377	22	
205.07609	82	
207.09409	114	
207.96344	40	
209.10395	74	
209.13871	144	
210.10778	74	
210.16205	82	
211.11947	1198	1+
211.21287	78	
211.72102	20	
211.80293	26	
212.14696	116	
212.16831	92	
213.13635	72	
214.12985	252	
214.26569	102	
217.14985	88	
221.09918	56	
221.93630	20	
221.99890	20	
222.05048	36	
222.10716	2180	1+
222.17320	106	
222.38838	18	
222.42466	50	
223.00999	34	
223.57485	104	
226.11382	86	
226.15411	108	
227.02340	30	
228.15023	406	
228.36039	34	
230.17133	92	
231.09690	112	
231.16012	104	
233.10508	264	1+
234.19546	32	
234.41408	32	
237.14815	118	
237.33726	66	
238.13679	78	
238.58584	40	
242.11590	118	
243.14643	80	
245.18631	262	
247.10868	50	
250.11952	100	
251.26552	32	
253.14704	96	
256.19025	108	
257.17880	68	
258.18320	168	
262.14344	98	
262.20240	32	
266.12483	72	
267.16128	72	
267.19274	88	
279.12643	68	
280.12394	44	
283.10712	22	
283.83318	88	
286.17396	110	
286.20223	84	
296.15625	292	
298.17079	64	
298.20907	20	
299.20949	120	
302.19297	584	1+
302.27952	70	
303.19603	348	1+
305.16580	94	
306.14407	86	
312.16421	134	
314.19575	80	
320.17917	92	
320.94042	80	
323.18870	66	
324.16930	74	
325.14880	88	
335.19389	40	
342.89188	48	
344.13976	28	
345.13774	92	
346.90545	42	
351.30269	44	
354.18441	128	
359.19527	70	
367.14150	112	
END IONS

###FS:    #m/z: 363.19722 #charge 2+
###MS: 2587
###MSMS: 2588
BEGIN IONS
TITLE=Cmpd 165, +MS2(363.1972), 23.0eV, 21.9min #2588
RTINSECONDS=1312.04
SCANS=2587-2588
PEPMASS=363.19722	178372
CHARGE=2+
156.41809	120	
206.23576	32	
206.94828	60	
207.09222	98	
209.11630	88	
209.16101	108	
210.10431	116	
210.22197	52	
211.03919	72	
211.12044	1672	1+
211.23422	22	
211.39205	72	
212.16200	176	
212.92298	54	
213.12209	90	
214.12768	86	
219.08182	92	
220.07835	94	
221.71301	72	
221.94616	24	
222.03962	26	
222.10750	2626	1+
222.18682	60	
222.86218	24	
223.47639	26	
223.84919	62	
224.25053	36	
225.09625	64	
225.13678	222	
226.16646	102	
227.91860	36	
228.15014	854	1+
228.22117	94	
228.26328	34	
228.34124	26	
228.76990	26	
229.21470	18	
229.46006	36	
234.10437	478	
234.17998	76	
236.11859	134	
237.08836	46	
237.15524	80	
239.12111	92	
239.17425	106	
245.17539	260	
245.24000	100	
248.10629	36	
249.12824	54	
251.12537	286	
258.20376	104	
261.15237	106	
262.09986	112	
262.15236	150	
262.79714	52	
265.13594	126	
266.13790	100	
267.15057	132	
267.64329	104	
279.12455	152	
279.15386	82	
281.13642	104	
285.17447	80	
286.19163	90	
288.55461	46	
290.90505	124	
296.14801	324	1+
296.27906	74	
298.15916	174	
298.20718	208	
299.16878	116	
302.19981	338	
303.19507	184	
307.13876	104	
307.55473	30	
310.87229	64	
317.18319	102	
319.12547	64	
322.18669	42	
323.18780	102	
324.14522	114	
325.13822	82	
326.15616	76	
326.92816	58	
329.38821	112	
331.53181	38	
332.16618	96	
342.99309	62	
344.14999	28	
344.85990	108	
344.92801	68	
346.12734	94	
348.26702	86	
349.16746	86	
354.19613	122	
355.20059	130	
369.21862	104	
371.20428	90	
378.23501	174	
379.18381	110	
386.22345	36	
387.23599	74	
393.20533	56	
396.21578	66	
397.19533	56	
397.56804	24	
398.20509	100	
409.18921	40	
414.26264	50	
415.23978	74	
416.24168	80	
422.24399	76	
432.22419	102	
436.25651	48	
477.43891	70	
480.27217	72	
507.29264	80	
523.30488	296	1+
523.37619	38	
534.27751	44	
551.28864	232	1+
551.33683	138	
552.34574	120	
552.55431	56	
557.00569	26	
564.97791	48	
END IONS

###FS:    #m/z: 363.19711 #charge 2+
###MS: 2589
###MSMS: 2590
BEGIN IONS
TITLE=Cmpd 166, +MS2(363.1971), 23.0eV, 21.9min #2590
RTINSECONDS=1312.67
SCANS=2589-2590
PEPMASS=363.19711	174066
CHARGE=2+
205.09946	72	
206.07379	80	
207.07794	82	
207.10724	112	
208.09268	48	
208.11901	64	
209.13916	112	
210.10399	262	
210.17931	102	
210.88524	50	
210.93895	54	
211.08661	62	
211.12111	2006	1+
211.20938	98	
213.98231	38	
214.13875	50	
216.96051	112	
217.09723	68	
218.62167	208	
219.09278	80	
220.08597	128	
221.09508	78	
222.10652	3216	1+
222.20929	72	
222.28917	46	
222.70872	52	
223.22830	78	
224.13555	58	
225.13968	266	
225.20670	30	
226.12064	116	
227.18102	56	
227.65769	36	
227.80374	44	
228.14723	1938	
229.16657	294	
233.10074	54	
234.10286	786	1+
235.52573	44	
237.14449	86	
239.10989	108	
243.15217	62	
244.08516	30	
244.16633	116	
245.12593	46	
245.19162	194	
245.61276	68	
246.12066	154	
246.16900	76	
246.93669	84	
250.13559	398	1+
255.17100	66	
256.43645	28	
258.14870	106	
259.09533	78	
261.13573	94	
262.10300	94	
265.10613	56	
267.15326	54	
268.17057	74	
274.17465	80	
275.10907	46	
276.14800	98	
277.11738	74	
278.12275	76	
279.12916	326	
279.23203	50	
279.38238	48	
280.14939	142	
284.80279	38	
285.16890	88	
286.15419	80	
286.86392	36	
289.99761	110	
292.19202	114	
294.15245	92	
296.15389	418	
297.15494	394	
297.49158	54	
297.90661	26	
298.01187	102	
298.16435	280	
298.90194	74	
300.88460	104	
301.21315	174	
302.19207	1768	1+
303.15383	148	
306.14563	44	
306.99123	58	
308.12349	170	
310.19313	96	
314.19194	88	
315.18796	86	
316.92148	130	
319.03181	50	
319.23959	88	
320.17823	58	
324.14902	84	
325.11913	38	
326.16302	56	
326.21577	58	
327.15647	60	
331.16658	70	
333.44592	66	
336.90860	108	
343.19400	140	
346.90125	100	
349.17858	96	
352.14959	42	
360.21520	228	1+
362.73558	26	
362.95459	78	
362.99883	96	
364.03931	54	
364.25417	86	
364.96679	48	
368.23009	64	
369.20432	72	
370.24896	78	
371.06642	94	
371.18410	194	
371.24017	100	
373.22127	64	
374.27220	84	
378.23562	98	
379.25742	92	
379.30667	78	
381.20140	56	
382.91756	132	
386.05249	66	
386.23693	264	1+
386.88395	26	
388.05765	30	
389.20034	98	
390.20117	174	
394.22778	176	1+
404.24360	50	
413.22479	78	
414.22350	372	1+
417.19610	90	
421.19967	114	
422.23445	172	
432.23122	168	
435.22460	52	
436.22030	138	
446.20158	74	
452.25171	124	
452.33057	80	
453.26338	120	
478.27361	338	1+
500.78461	108	
505.36230	44	
506.25322	74	
507.29272	54	
509.24868	72	
522.89390	30	
523.29071	1338	1+
524.46968	60	
534.27972	102	
551.28398	832	1+
551.62754	28	
622.34233	300	1+
638.31437	56	
END IONS

###FS:    #m/z: 363.19682 #charge 2+
###MS: 2592
###MSMS: 2593
BEGIN IONS
TITLE=Cmpd 167, +MS2(363.1968), 23.0eV, 21.9min #2593
RTINSECONDS=1313.84
SCANS=2592-2593
PEPMASS=363.19682	183032
CHARGE=2+
205.08008	50	
207.15033	68	
209.08993	102	
209.13533	108	
211.06067	24	
211.12167	1062	1+
211.20493	110	
212.01475	34	
214.12519	148	
214.18880	76	
215.18835	80	
218.13650	32	
220.09355	158	
220.14839	68	
222.10479	2766	1+
222.18182	112	
222.27903	38	
222.75629	34	
222.78907	38	
224.12858	176	
224.72451	26	
225.17854	60	
226.14517	100	
226.18562	84	
228.15162	858	1+
228.19480	262	
228.83716	20	
229.17897	38	
231.96719	46	
233.11913	58	
233.24271	46	
233.86695	36	
234.10506	1054	1+
234.20890	120	
235.98409	92	
236.91415	56	
237.13280	86	
245.16815	398	1+
250.93527	78	
251.13284	292	
251.20534	74	
252.11613	76	
256.16578	56	
257.16178	88	
258.20725	74	
261.13252	118	
262.14770	94	
262.67083	112	
268.14201	120	
271.76631	140	
276.64555	124	
279.12560	194	1+
279.19376	106	
280.88346	72	
282.39087	92	
285.17280	130	
285.22508	24	
294.92773	36	
295.72455	20	
296.16556	162	
296.55781	70	
297.14912	138	
298.16015	106	
298.91394	76	
299.17368	228	
301.78994	34	
302.19819	686	1+
304.12098	48	
307.11577	100	
308.12372	90	
308.41216	24	
310.87176	36	
312.16680	72	
314.19405	82	
324.16058	102	
325.15499	108	
328.16256	34	
330.16393	40	
330.32892	26	
331.19682	70	
335.16381	116	
350.13706	68	
354.17653	48	
355.18046	80	
359.20588	82	
361.20846	88	
367.16728	102	
370.35411	84	
371.18259	46	
372.18395	28	
377.19765	104	
381.87821	40	
386.22371	84	
388.28976	66	
390.22245	80	
394.23272	76	
395.22367	112	
403.45705	36	
405.38466	116	
407.24296	44	
413.22654	82	
414.24760	52	
416.25939	112	
436.31763	96	
452.28077	86	
463.22608	82	
507.32984	92	
507.38346	62	
508.27114	34	
523.28865	366	1+
528.06239	48	
528.11303	42	
551.29773	220	1+
551.50984	26	
552.34058	120	
576.33985	26	
END IONS

###FS:    #m/z: 363.19652 #charge 2+
###MS: 2594
###MSMS: 2595
BEGIN IONS
TITLE=Cmpd 168, +MS2(363.1965), 23.0eV, 21.9min #2595
RTINSECONDS=1314.45
SCANS=2594-2595
PEPMASS=363.19652	193802
CHARGE=2+
195.61517	24	
210.09721	60	
210.97096	20	
211.01409	28	
211.11998	1496	1+
211.26667	40	
211.37939	30	
211.58661	68	
211.62779	30	
212.16034	84	
214.13172	140	
216.06913	74	
218.92452	22	
222.01082	44	
222.10439	2502	1+
222.16556	56	
222.20800	86	
222.68020	22	
223.22935	84	
224.04006	22	
224.11697	186	
225.12998	140	
225.44673	44	
226.63389	34	
226.95640	82	
227.17460	88	
228.14931	740	1+
228.19350	108	
229.17380	76	
229.45487	32	
234.11619	400	1+
236.14902	76	
237.12903	50	
237.15856	136	
238.13226	64	
241.14405	104	
243.14311	116	
245.18343	284	1+
245.30699	24	
251.13003	102	
252.17604	104	
253.06957	92	
254.12734	116	
257.17127	72	
262.10890	70	
264.02319	36	
267.17537	76	
268.93698	78	
272.94828	86	
280.15448	100	
284.15547	128	
285.15933	180	
293.14983	86	
296.15059	542	
298.16356	162	
300.94181	54	
301.79039	40	
302.20076	330	
303.19567	170	
307.14190	26	
308.17425	86	
312.16562	102	
313.16841	84	
319.14924	76	
324.14935	198	
327.46880	36	
340.19303	80	
343.18362	60	
344.97992	98	
348.17673	76	
364.21971	30	
365.57395	30	
366.06699	58	
366.81316	34	
373.19552	152	
378.22827	68	
386.23925	58	
391.19920	66	
394.24373	52	
396.84826	36	
398.76168	86	
404.23969	52	
414.23255	284	1+
416.01997	32	
419.29203	80	
420.21060	80	
422.21056	44	
436.20335	114	
453.26544	122	
464.23366	64	
465.25061	102	
481.21781	72	
494.30108	72	
496.04220	192	1+
507.32515	52	
508.28753	166	1+
523.28952	746	1+
523.38962	76	
530.82934	122	
534.24758	52	
551.26739	90	
551.41937	72	
552.29503	54	
554.26798	96	
654.58588	70	
END IONS

###FS:    #m/z: 363.19676 #charge 2+
###MS: 2598
###MSMS: 2599
BEGIN IONS
TITLE=Cmpd 169, +MS2(363.1968), 23.0eV, 21.9min #2599
RTINSECONDS=1316.14
SCANS=2598-2599
PEPMASS=363.19676	187408
CHARGE=2+
195.09924	124	
205.08098	340	1+
205.12792	74	
208.11842	166	
208.17924	104	
209.14107	156	
210.11154	84	
210.15145	96	
210.69212	74	
211.12186	2454	1+
211.19843	200	
211.23624	100	
212.83812	66	
213.15197	110	
214.13518	222	
214.24961	150	
214.32035	58	
214.98884	74	
215.13574	98	
216.94511	62	
218.62395	132	
220.08543	66	
220.11609	92	
221.94896	64	
222.10610	4520	1+
222.18576	130	
222.50019	64	
223.26368	62	
225.14019	428	1+
228.14955	1518	1+
228.22040	132	
229.18914	74	
231.12854	122	
234.11127	512	1+
234.21745	114	
234.97597	142	
236.12349	660	1+
236.90557	108	
237.13151	440	1+
237.17657	88	
239.13862	106	
239.65308	138	
240.16696	118	
240.63890	164	
241.17640	78	
243.14381	238	
245.17112	240	
247.11180	186	
250.14096	96	
251.13082	348	1+
252.19180	138	
253.62877	138	
254.14306	128	
256.89688	106	
257.20837	66	
265.14921	64	
267.15568	170	
268.93869	88	
269.17846	90	
269.21008	98	
273.13594	92	
276.14736	74	
279.02241	64	
279.12910	414	1+
279.23830	182	
280.17926	110	
284.14983	74	
284.99280	74	
285.16848	240	
287.12892	136	
290.99148	58	
291.02237	72	
295.65882	130	
296.15512	620	1+
297.05651	96	
298.17534	104	
298.87558	94	
299.15799	84	
302.19617	2102	1+
302.98763	76	
303.25291	60	
306.14984	68	
307.11582	346	
307.16124	60	
308.89789	78	
308.92995	148	
309.90920	70	
312.16934	78	
313.17018	254	
314.20752	224	
315.18358	94	
316.14880	80	
317.17881	60	
318.13653	96	
318.93803	128	
322.15502	80	
323.16798	88	
323.22090	70	
324.15400	156	
325.12134	74	
325.15371	98	
326.18008	68	
334.87765	54	
335.17877	90	
335.23642	54	
335.29942	68	
336.88214	64	
341.18112	82	
349.13852	126	
351.19212	98	
352.27650	62	
354.18651	112	
361.21396	68	
362.96384	54	
364.16957	58	
365.05609	84	
371.18140	376	
372.19896	164	
372.25832	70	
378.24018	104	
378.28634	86	
379.18302	104	
379.22711	92	
380.19745	92	
384.10886	66	
386.23391	168	
387.23732	132	
390.19062	58	
390.23809	56	
391.20733	66	
391.74303	124	
393.23167	78	
396.21176	206	
397.20270	170	
403.20997	84	
405.00324	112	
405.20492	66	
406.20942	88	
413.22292	118	
414.22982	282	
415.24227	178	
419.19519	80	
421.20100	60	
421.33733	60	
422.22848	112	
435.22979	318	
443.16269	166	
446.20821	78	
450.57478	60	
452.25788	72	
453.22228	128	
453.27444	78	
464.28267	88	
507.27583	190	1+
508.24082	96	
509.25854	98	
523.28752	1670	1+
523.38385	68	
537.29816	104	
549.26495	64	
551.28953	1198	1+
551.53902	62	
552.23130	106	
579.30294	64	
636.74249	70	
END IONS

###FS:    #m/z: 363.19699 #charge 2+
###MS: 2601
###MSMS: 2602
BEGIN IONS
TITLE=Cmpd 170, +MS2(363.1970), 23.0eV, 22.0min #2602
RTINSECONDS=1317.32
SCANS=2601-2602
PEPMASS=363.19699	193452
CHARGE=2+
176.23174	80	
194.09236	108	
194.12475	118	
199.96349	114	
205.09528	116	
206.08671	58	
207.12947	82	
208.08610	206	
209.09255	100	
209.13822	132	
209.16808	110	
209.18109	46	
209.29429	90	
210.10358	374	
210.13453	134	
210.62918	104	
211.11992	2028	1+
213.11923	182	
214.13015	460	
214.16106	94	
218.62725	134	
221.11249	62	
221.42870	46	
222.10709	3058	1+
222.21046	90	
222.26962	72	
222.43747	84	
222.78164	38	
225.14262	168	
226.18119	102	
227.16619	114	
227.88735	40	
228.15240	1284	1+
228.22271	88	
234.10663	426	
236.11710	126	
239.46996	96	
240.14228	146	
243.14890	92	
245.17684	166	1+
245.23164	58	
246.09934	56	
249.10787	58	
249.14985	76	
249.44688	38	
250.12733	106	
251.12957	76	
252.13785	134	
252.18296	102	
253.65353	102	
254.13611	106	
257.14784	132	
262.10883	186	
264.17426	90	
266.13379	208	
267.17021	108	
268.14637	106	
272.02183	64	
272.13464	108	
273.16078	80	
273.78199	68	
273.84857	58	
273.97289	78	
274.12182	56	
279.12665	528	1+
285.15626	38	
286.15816	94	
290.99573	76	
291.19318	108	
294.11218	146	
296.15333	642	1+
298.16900	434	1+
300.19208	44	
302.19336	810	
303.17185	180	
303.21901	110	
304.13461	96	
304.18665	84	
307.11756	474	1+
308.91208	86	
309.90601	68	
311.17729	56	
312.16752	126	
312.19933	90	
314.20328	82	
316.83158	92	
316.87975	68	
316.92860	92	
317.87392	56	
319.14110	102	
320.13589	100	
320.18637	70	
320.93837	72	
323.14364	544	1+
323.24502	68	
323.93779	50	
324.14433	468	1+
325.19272	74	
326.12557	90	
326.16285	130	
328.89016	76	
328.97233	76	
331.15380	100	
334.16662	126	
334.93505	52	
336.96486	58	
339.20696	104	
340.14433	70	
344.17240	212	
344.83442	80	
345.03885	60	
345.12166	78	
346.94839	84	
347.06234	90	
349.13430	106	
352.14264	78	
354.18716	80	
354.28524	100	
355.19158	78	
360.20854	300	1+
361.24938	84	
363.10307	78	
364.91772	90	
371.17277	86	
372.20086	198	
377.16493	50	
377.20163	104	
378.24868	70	
380.80208	44	
380.87854	74	
380.95185	62	
381.87990	58	
386.23590	272	
387.23044	176	
388.23014	134	
394.22294	40	
395.22813	88	
413.23136	50	
414.23180	422	1+
418.22644	102	
432.23443	126	1+
436.23086	58	
447.32420	70	
450.22811	44	
452.24155	140	
465.24621	64	
465.29485	60	
473.24807	80	
481.22879	78	
481.29110	72	
490.25651	48	
492.25309	92	
493.22165	128	
498.25004	86	
507.26611	122	
508.23857	94	
523.29646	1044	1+
523.40214	62	
535.27387	70	
544.30216	68	
549.52834	40	
551.09930	72	
551.27860	718	1+
622.36729	44	
662.46136	150	1+
695.78255	64	
END IONS

###FS:    #m/z: 363.19662 #charge 2+
###MS: 2611
###MSMS: 2612
BEGIN IONS
TITLE=Cmpd 171, +MS2(363.1966), 23.0eV, 22.0min #2612
RTINSECONDS=1322.3
SCANS=2611-2612
PEPMASS=363.19662	201868
CHARGE=2+
192.52998	90	
194.92277	108	
195.09255	88	
197.28146	100	
207.08467	152	
207.11643	88	
209.13328	112	
210.10473	352	
210.13501	184	
210.19143	154	
211.12365	1888	1+
211.19595	98	
211.23996	114	
211.27065	84	
213.15050	74	
213.17416	100	
214.13995	90	
214.68409	88	
214.91542	72	
216.14116	82	
218.61592	98	
219.09317	74	
220.09499	114	
221.11073	82	
222.10514	4300	1+
222.20984	82	
222.23853	66	
222.47537	88	
222.57898	66	
223.26453	108	
225.10226	104	
225.13016	70	
226.11381	74	
226.94447	106	
228.07730	60	
228.14896	2326	1+
229.06988	98	
229.11676	74	
231.13030	72	
233.14216	262	1+
234.04381	126	
234.10371	1010	1+
235.07997	128	
237.13406	168	
238.14303	84	
239.63333	116	
244.18254	78	
245.18470	312	1+
247.11727	90	
248.98829	88	
249.14940	70	
249.20642	92	
250.17751	134	
251.10862	70	
251.13747	330	1+
253.07679	98	
253.64479	118	
254.13498	146	
257.19410	104	
259.11649	76	
262.11058	94	
263.10789	134	
263.19302	76	
267.15643	232	
268.15246	176	
269.14451	90	
273.18698	108	
279.12318	534	
279.17177	116	
282.18529	114	
283.14272	76	
284.13425	68	
285.17491	260	
286.12888	76	
290.02299	90	
290.14058	70	
296.15210	882	1+
298.23890	80	
298.39189	60	
299.23258	86	
299.26525	60	
299.95904	62	
302.19525	1680	1+
302.27155	148	
307.11654	292	
308.14337	120	
308.90853	84	
312.17165	226	
313.16423	106	
314.18646	252	
315.15138	160	
316.91578	80	
317.13085	106	
318.97149	70	
321.14133	72	
322.14847	100	
324.18409	202	
326.20131	80	
326.85200	110	
328.97205	96	
329.78757	108	
334.89013	66	
338.19653	80	
343.17567	116	
344.16145	120	
344.86274	66	
344.94158	160	
348.17445	296	1+
350.12039	138	
355.19813	102	
356.26927	88	
356.96901	76	
361.21000	70	
362.86774	80	
362.95040	94	
362.98658	92	
363.85506	108	
367.16275	92	
368.12913	66	
371.17519	130	1+
371.22930	198	
377.23315	96	
378.18215	74	
378.23569	256	
380.16194	80	
384.17549	90	
386.22604	414	1+
390.19155	94	
390.25444	60	
394.22554	202	
395.23858	110	
404.16427	94	
413.26791	74	
414.22226	244	
414.30517	84	
415.22030	128	
415.27798	72	
418.20069	102	
422.21180	236	1+
432.24059	88	
436.23676	106	
437.26685	70	
447.22341	68	
451.18748	78	
452.24568	174	
452.30322	70	
452.82774	140	
463.21657	102	
464.24113	122	
481.21632	66	
488.24633	90	
490.27549	70	
491.25714	126	
500.29308	72	
504.28164	82	
506.26049	130	
508.25237	224	
517.24270	84	
523.28745	2232	1+
523.38782	112	
535.31430	76	
551.28289	1166	1+
551.36438	86	
637.32029	116	
643.51258	90	
END IONS

###FS:    #m/z: 363.19680 #charge 2+
###MS: 2615
###MSMS: 2616
BEGIN IONS
TITLE=Cmpd 172, +MS2(363.1968), 23.0eV, 22.1min #2616
RTINSECONDS=1324.01
SCANS=2615-2616
PEPMASS=363.19680	215916
CHARGE=2+
196.09419	118	
199.64778	98	
205.12782	36	
206.08476	108	
207.09471	84	
208.08630	168	
208.12147	350	1+
209.15296	160	
210.09990	62	
210.41146	64	
211.12261	918	1+
211.20591	46	
212.15631	110	
212.91559	70	
214.14677	212	
216.94595	98	
219.54901	34	
219.89917	42	
222.10614	3894	1+
222.25019	94	
223.16968	78	
224.12060	220	
225.15488	104	
225.64915	60	
226.13470	92	
226.17431	74	
227.14230	90	
228.03803	32	
228.14865	1930	1+
231.15754	90	
233.10618	108	
234.10965	704	1+
234.20073	88	
234.95395	76	
235.00932	70	
236.15081	82	
236.75576	58	
237.13266	188	1+
239.12499	96	
240.15357	90	
241.14468	48	
242.15962	82	
243.14150	104	
244.15408	78	
244.71473	32	
244.99186	110	
245.17159	140	
245.70079	48	
246.15352	104	
251.13410	94	
253.12293	100	
253.45742	98	
254.14379	84	
255.14952	114	
261.14542	500	1+
262.10024	86	
263.94921	36	
268.14226	216	
274.16911	72	
274.91267	64	
277.16103	72	
279.11895	164	
279.16666	88	
281.10860	102	
283.16941	48	
284.14126	80	
285.17068	56	
286.13254	118	
287.11540	54	
292.88827	48	
293.02665	88	
294.68829	38	
295.08664	62	
296.15445	372	
296.50287	38	
297.15740	588	1+
298.23308	74	
302.19245	1436	1+
303.15290	132	
304.03078	32	
305.08970	106	
306.87948	68	
307.11071	172	
308.14308	100	
309.12114	102	
309.16174	84	
311.86639	30	
312.17023	218	
312.27229	64	
315.18965	52	
316.88357	68	
317.02951	60	
320.20002	72	
323.20644	54	
324.16323	104	
325.16940	64	
326.18328	160	
327.17118	66	
327.21355	72	
328.03103	68	
329.16764	62	
340.14155	62	
341.73240	30	
342.78529	44	
343.19156	86	
344.86235	58	
345.12273	64	
348.19178	108	
354.18089	104	
360.57800	38	
362.94441	66	
367.21190	116	
371.17935	84	
371.21434	58	
377.29052	66	
378.19415	72	
379.23489	80	
381.34172	60	
381.52460	30	
383.19999	42	
386.22767	154	
386.31068	114	
387.24489	60	
394.24684	84	
395.30289	56	
397.18921	70	
397.23158	78	
414.23444	72	
414.27240	70	
415.20958	78	
417.19204	98	
422.24851	74	
424.24065	92	
432.24611	66	
435.22306	54	
436.22898	34	
437.20086	66	
452.24728	82	
453.26072	74	
463.21321	48	
469.31674	68	
480.17659	60	
484.09133	34	
489.22269	64	
489.46139	60	
491.22301	54	
498.25581	66	
506.38282	90	
507.26546	72	
508.23814	30	
508.33004	56	
509.23454	86	
523.29080	894	1+
523.36952	82	
524.38207	70	
529.13091	34	
534.25999	34	
551.28957	474	1+
551.37729	40	
551.59481	56	
562.30072	52	
END IONS

###FS:    #m/z: 363.19642 #charge 2+
###MS: 2625
###MSMS: 2626
BEGIN IONS
TITLE=Cmpd 173, +MS2(363.1964), 23.0eV, 22.2min #2626
RTINSECONDS=1328.93
SCANS=2625-2626
PEPMASS=363.19642	230418
CHARGE=2+
168.69034	102	
195.09222	92	
197.11119	104	
205.11419	70	
207.08422	158	
208.08027	116	
209.19517	78	
210.10156	458	
210.15855	148	
211.12238	2432	1+
211.22711	126	
212.17540	82	
213.05336	76	
213.15943	112	
214.16864	98	
214.95440	86	
215.13922	96	
216.20768	82	
217.10487	104	
220.09167	152	
222.10424	5004	1+
222.23350	70	
224.61301	76	
225.13185	404	
226.11499	78	
226.15667	82	
227.17688	140	
228.14961	1622	1+
228.25443	68	
229.10498	72	
231.12457	116	
233.11313	110	
234.10849	1026	1+
236.09436	124	
237.13922	68	
240.92767	66	
241.16443	260	1+
247.15504	108	
248.13429	102	
250.13025	134	
250.99332	88	
251.11310	86	
251.14708	206	
252.10959	74	
253.63270	132	
256.14435	144	
257.16987	56	
260.07160	98	
261.05052	60	
262.09262	174	
263.09644	76	
263.12908	108	
263.18965	66	
267.15422	104	
268.15405	112	
269.14888	110	
276.15595	134	
277.13761	86	
278.15673	124	
279.06655	56	
279.12662	300	
280.12116	278	
284.17921	126	
285.15910	160	
288.17020	76	
292.13818	106	
293.92820	68	
294.95958	68	
296.14718	768	1+
296.18784	120	
296.23213	60	
296.29622	80	
297.05210	72	
298.16556	276	
298.94377	82	
301.01112	96	
301.13376	90	
301.94628	120	
302.19256	1794	1+
302.26209	86	
302.29633	72	
303.14671	286	1+
304.20638	192	
307.11105	104	
308.16965	90	
308.92253	70	
311.15380	68	
312.16659	160	
312.29050	88	
313.17009	84	
316.14915	120	
316.19109	74	
317.19149	104	
322.17875	90	
323.16154	168	
324.14634	620	1+
324.19962	102	
325.75067	66	
326.19768	122	
327.17728	166	
330.15441	82	
332.18105	64	
334.12212	96	
334.91122	54	
338.92509	70	
339.17699	114	
344.17897	224	
345.91678	116	
348.18248	114	
352.18809	78	
354.19836	122	
355.19939	78	
362.21293	112	
362.94355	74	
363.17408	90	
363.22944	82	
364.91627	84	
365.97458	64	
369.19916	100	
371.19883	70	
374.35728	70	
375.18688	88	
375.30390	102	
376.54988	130	
378.22786	90	
378.27571	74	
379.24555	56	
380.25471	104	
381.07317	74	
386.25059	126	
390.19580	62	
393.22197	94	
394.25803	98	
395.23104	80	
397.29560	102	
413.24187	158	
414.22415	302	
415.22769	150	
422.29152	74	
431.26364	70	
432.23462	90	
435.20761	192	
436.23435	98	
449.18790	78	
452.25404	156	
475.21146	84	
480.26123	66	
481.21581	68	
481.33208	72	
482.21338	98	
486.51290	56	
489.25126	82	
490.25177	84	
498.24345	72	
508.24786	94	
509.23940	118	
523.29250	1142	1+
533.28041	88	
535.26081	166	
551.27944	1014	1+
551.36449	60	
557.41285	156	1+
END IONS

###FS:    #m/z: 363.19675 #charge 2+
###MS: 2627
###MSMS: 2628
BEGIN IONS
TITLE=Cmpd 174, +MS2(363.1968), 23.0eV, 22.2min #2628
RTINSECONDS=1329.58
SCANS=2627-2628
PEPMASS=363.19675	215126
CHARGE=2+
204.08052	138	
205.07927	114	
207.08464	74	
209.14294	192	
209.23386	60	
210.06252	96	
210.09681	88	
210.13352	102	
211.12345	1942	1+
211.29728	82	
211.34604	56	
214.13996	174	
214.25105	56	
216.09486	70	
217.05028	64	
220.08976	108	
220.13966	74	
221.10796	92	
222.10638	4088	1+
222.17445	86	
222.28781	82	
223.24034	104	
224.12764	706	1+
224.18778	96	
225.13544	476	1+
228.14756	2516	1+
228.29035	134	
228.73910	60	
228.98643	108	
229.87319	68	
231.08279	98	
232.04316	58	
233.12612	74	
234.10996	512	1+
234.41860	60	
234.96000	90	
235.07050	92	
235.17133	58	
235.83568	96	
236.10669	72	
236.89365	86	
237.13810	462	1+
239.64596	116	
242.18426	118	
244.16980	56	
245.17368	386	1+
247.15916	76	
250.13990	138	
251.00156	78	
251.13000	90	
251.16805	210	1+
252.13768	78	
253.20160	94	
253.64217	106	
255.15510	190	
257.17082	164	
258.14824	80	
258.18648	108	
259.16244	78	
261.11452	76	
261.94384	54	
262.10158	170	
263.10413	62	
263.16496	190	
265.00669	66	
266.13461	132	
267.15817	80	
268.14577	146	
271.05234	74	
276.94680	106	
277.14690	98	
278.11582	92	
279.14493	138	
279.24466	62	
280.00972	68	
280.13121	76	
284.18170	116	
289.99270	94	
292.90203	92	
294.13498	66	
295.93802	72	
296.15253	446	1+
298.17112	214	
301.16196	58	
302.19185	1660	1+
302.24621	152	
303.01046	68	
303.14727	100	
304.18925	80	
304.86011	56	
305.91932	74	
307.11370	240	
307.99069	218	
308.12982	114	
311.01159	106	
312.16973	220	
312.20614	92	
314.21275	62	
316.20166	86	
322.85676	114	
323.17421	92	
324.14494	172	
325.15208	114	
326.88104	82	
327.84615	68	
328.09693	76	
328.86290	128	
331.18535	80	
332.18003	72	
334.15585	110	
335.14955	56	
336.13763	94	
343.19680	84	
344.85954	68	
344.92208	100	
352.13104	94	
355.24384	94	
355.89919	98	
360.25181	70	
362.16356	106	
364.23044	96	
366.18305	56	
369.19790	82	
370.24234	156	
371.19112	94	
371.25525	98	
372.18528	76	
373.23952	76	
374.20100	74	
378.24135	74	
379.21005	72	
380.88624	134	
386.23440	594	1+
392.23846	102	
393.19799	150	
394.22323	66	
396.24400	112	
397.19417	90	
397.24258	86	
405.21420	70	
407.24834	54	
413.24006	76	
414.22956	346	1+
419.19015	66	
421.19706	106	
424.22701	68	
431.24904	58	
432.24212	80	
433.23965	58	
435.22957	516	1+
451.59838	164	
452.32702	96	
453.25431	74	
457.87648	56	
463.22064	64	
480.23333	148	
481.30210	68	
506.25893	80	
506.36638	58	
508.23678	372	1+
509.24532	230	1+
516.26535	88	
523.29038	1288	1+
523.45599	82	
551.28830	1296	1+
551.43792	66	
562.21333	58	
562.31345	60	
END IONS

###FS:    #m/z: 363.19654 #charge 2+
###MS: 2635
###MSMS: 2636
BEGIN IONS
TITLE=Cmpd 175, +MS2(363.1965), 23.0eV, 22.2min #2636
RTINSECONDS=1333.44
SCANS=2635-2636
PEPMASS=363.19654	238750
CHARGE=2+
197.10662	102	
205.07623	198	
206.09572	68	
207.10987	92	
208.07993	66	
208.10945	38	
209.11092	170	
209.14282	344	1+
210.10762	222	
210.23804	104	
210.86601	34	
210.93457	116	
211.07072	48	
211.12188	2106	1+
211.17073	180	
212.17933	74	
212.50542	40	
213.16012	158	
214.13442	378	
218.11507	142	
220.10958	104	
221.09540	84	
221.15838	56	
221.67874	38	
221.74474	44	
222.10569	3984	1+
222.25328	90	
222.90011	58	
223.15855	108	
224.11427	320	
224.15908	80	
225.09922	84	
225.14098	128	
225.17990	48	
225.43444	48	
226.13412	140	
227.55408	106	
228.06540	46	
228.14587	1952	1+
228.26225	46	
229.10879	68	
232.12419	194	
234.10302	688	1+
237.12931	126	
240.57355	54	
245.18211	170	
246.15719	112	
246.77041	42	
247.02662	90	
247.10507	68	
248.14363	86	
250.14097	90	
250.88032	82	
251.12433	164	
251.19717	72	
252.14944	82	
253.63490	204	
254.08968	122	
256.14312	64	
256.27349	80	
257.17186	194	
257.22558	80	
258.14052	74	
258.17419	98	
260.12624	52	
260.99688	70	
261.12379	64	
262.09157	56	
263.12421	192	
265.11446	68	
266.13281	58	
267.16248	114	
268.15013	84	
275.69776	36	
279.12461	792	1+
284.15396	230	1+
284.97089	74	
285.25828	78	
286.12339	64	
286.21655	86	
290.13898	46	
290.90619	60	
292.16995	116	
294.16284	44	
296.15138	380	
297.17909	44	
298.16244	164	
299.15606	104	
300.13595	62	
301.62575	58	
302.19473	1436	1+
302.25568	80	
302.31955	70	
302.36804	40	
303.27947	154	
304.93628	60	
306.19929	82	
307.11949	144	
308.91067	68	
309.15283	94	
311.71099	60	
312.15872	174	
312.89018	98	
313.02398	56	
313.91778	66	
316.91808	62	
320.20493	72	
323.13522	128	
323.19157	68	
324.15664	290	1+
325.12317	140	
337.19109	90	
340.09052	148	
341.22652	98	
343.17906	136	
344.95613	76	
345.18126	52	
352.16873	84	
353.21651	116	
354.18646	190	
361.21426	80	
362.89264	74	
362.95183	76	
364.02333	84	
367.16659	88	
368.11418	72	
371.07854	72	
376.18331	88	
377.20929	84	
378.22450	80	
378.26478	68	
379.24024	74	
380.16800	120	
386.23210	202	
392.21569	54	
393.20011	78	
395.24373	98	
397.19472	62	
398.19859	86	
398.24741	72	
399.20655	44	
405.21376	50	
413.24097	122	
414.23291	194	
422.27456	54	
423.20971	126	
435.23330	154	
442.23402	96	
452.23146	140	
452.27616	40	
463.21447	150	
481.22166	52	
489.27039	74	
498.25599	42	
507.28683	62	
508.22611	112	1+
508.28383	64	
523.28833	1358	1+
524.40548	36	
534.27356	148	
540.16783	50	
551.28393	704	1+
END IONS

###FS:    #m/z: 363.19632 #charge 2+
###MS: 2642
###MSMS: 2643
BEGIN IONS
TITLE=Cmpd 176, +MS2(363.1963), 23.0eV, 22.3min #2643
RTINSECONDS=1336.79
SCANS=2642-2643
PEPMASS=363.19632	234744
CHARGE=2+
197.11162	144	
201.10938	134	
205.14304	108	
206.08788	92	
207.08179	186	
207.13102	108	
208.08405	136	
208.13742	106	
209.09729	80	
209.14356	268	
210.10695	330	
211.12146	2998	1+
211.22255	102	
212.16085	108	
214.12949	794	1+
217.05290	110	
220.08134	102	
220.16436	74	
222.10557	6850	1+
222.18597	70	
222.21531	158	
222.27136	82	
222.43295	84	
222.60624	86	
225.13649	444	
226.12285	74	
228.14735	3280	1+
229.20773	128	
231.18701	246	
232.15589	80	
232.92947	76	
234.10414	824	1+
234.96166	78	
237.13453	242	1+
238.91018	82	
240.15811	86	
242.11428	222	
242.15569	72	
243.14423	250	
245.12776	158	
245.17168	306	
245.22568	70	
246.17933	152	
247.13834	108	
247.16667	102	
250.12963	188	
251.12859	94	
252.14664	126	
253.63223	76	
255.04454	94	
257.03609	68	
257.17047	168	
260.12651	76	
261.11547	80	
262.71325	136	
263.12396	148	
264.10298	134	
265.94786	120	
266.96107	66	
267.15485	226	
268.13694	188	
269.16774	108	
269.87722	84	
271.12634	64	
274.13826	192	
276.16658	112	
279.07043	120	
279.12435	646	1+
280.88359	80	
281.18139	68	
284.13648	88	
285.16164	190	
286.12776	104	
286.19522	78	
288.20597	128	
289.92031	280	1+
291.15438	114	
296.15133	476	
297.17523	110	
298.16580	718	1+
298.28008	72	
299.03288	104	
299.22217	66	
301.20042	140	
302.19732	1964	1+
303.17046	64	
304.26706	80	
306.13024	64	
308.14272	140	
308.90382	220	
311.12264	104	
311.18810	88	
312.16165	362	1+
314.14766	164	
315.15960	82	
316.91113	78	
317.15370	144	
321.06233	118	
321.93739	90	
322.15500	94	
323.18850	82	
324.14321	796	1+
326.16448	200	
326.20030	118	
327.18708	116	
329.14992	114	
332.14716	78	
333.13918	84	
336.88685	82	
337.14910	80	
342.15706	202	
344.16253	104	
348.18110	140	
351.19413	218	1+
352.14645	74	
354.18614	84	
358.25061	74	
361.20531	226	1+
362.15912	70	
362.91663	72	
363.94110	76	
364.12514	108	
368.23861	80	
370.17845	244	1+
370.28415	108	
374.17538	80	
377.24792	116	
378.23538	322	
379.19049	74	
380.17659	88	
380.88689	124	
386.22721	672	
387.23684	342	
387.29084	96	
390.20861	68	
391.20806	68	
394.22746	258	1+
397.19863	100	
398.19826	84	
405.88239	66	
413.23044	632	1+
414.29017	70	
416.23262	138	
421.23500	84	
422.24247	102	
423.21570	68	
431.24701	126	
432.23580	86	
435.22307	264	
435.42046	70	
437.30683	74	
438.18975	76	
452.24711	276	
456.71479	178	
463.21521	388	1+
481.28794	74	
489.25264	116	
491.21828	74	
491.32872	82	
506.25808	162	
507.31279	212	1+
508.24846	118	
509.25145	140	
522.36383	318	1+
523.28890	2002	1+
523.35992	224	1+
523.43335	136	1+
535.25244	74	
549.88670	98	
551.28179	1712	1+
551.36489	72	
553.14866	72	
608.36577	66	
638.32795	70	
END IONS

###FS:    #m/z: 363.19654 #charge 2+
###MS: 2656
###MSMS: 2657
BEGIN IONS
TITLE=Cmpd 177, +MS2(363.1965), 23.0eV, 22.4min #2657
RTINSECONDS=1343.95
SCANS=2656-2657
PEPMASS=363.19654	236492
CHARGE=2+
190.79160	92	
195.09556	90	
197.12957	100	
207.09015	198	
207.17979	104	
208.08686	106	
208.11722	74	
208.63253	152	
209.14281	106	
209.18286	134	
210.10185	326	
210.13731	142	
211.12504	2042	1+
211.18503	202	
212.24092	114	
213.26817	90	
214.09965	90	
214.12697	172	
214.92265	96	
215.16230	76	
218.06909	78	
218.66686	78	
219.10195	98	
220.10519	104	
221.06839	106	
222.06430	138	
222.10705	6572	1+
223.20921	80	
225.13815	456	1+
226.06695	86	
228.14932	2714	1+
228.33850	76	
229.11280	238	1+
231.17619	138	
233.10148	130	
234.10374	1066	1+
234.95267	98	
235.06550	104	
236.11801	222	
237.15074	240	
238.14948	100	
239.03359	104	
239.12047	92	
239.65432	116	
240.13808	108	
243.04422	82	
243.14613	108	
245.19030	192	
246.15690	230	
250.13762	178	
250.16927	96	
251.14292	90	
252.11964	102	
252.20342	102	
253.16732	100	
254.12758	72	
254.71768	86	
255.16118	88	
257.17934	176	
258.95898	92	
262.10304	186	
262.89630	86	
263.12609	76	
263.17766	74	
265.11906	150	
266.98645	88	
267.16137	532	
269.16161	76	
270.90561	86	
272.90153	88	
273.14880	126	
275.92461	84	
276.15664	72	
278.16809	90	
279.12692	822	1+
279.18830	72	
283.15622	192	
284.15948	94	
285.17451	144	
285.34727	118	
286.16881	74	
289.08898	78	
290.07387	108	
290.16664	84	
292.12440	86	
294.13852	96	
296.15164	616	1+
298.16859	162	
301.16965	98	
302.19585	2224	1+
302.27655	100	
303.16448	156	
308.89891	102	
309.19302	90	
311.14884	90	
312.16287	182	
313.17358	108	
314.20077	74	
315.20595	72	
317.13191	86	
317.88483	90	
323.86778	106	
324.14538	434	1+
326.93177	102	
327.17246	100	
327.19026	74	
328.17225	76	
333.89563	76	
334.87148	74	
339.19601	104	
342.17092	88	
343.18877	74	
344.18027	102	
346.16159	104	
349.14186	180	
352.85919	92	
359.20165	72	
360.18146	168	
362.24184	106	
363.89891	72	
364.24921	126	
372.20539	208	
373.24571	108	
378.23155	160	
379.29678	90	
382.93813	82	
386.23160	646	1+
390.20356	94	
390.25222	84	
393.22303	150	
396.21230	148	
397.19928	122	
397.26093	120	
397.34008	74	
398.21362	88	
407.35951	164	
413.23752	86	
414.22361	672	1+
416.22075	74	
420.67410	80	
421.19568	74	
422.22323	124	
423.21658	152	
432.23001	98	
433.24506	84	
435.23171	222	
436.20928	94	
436.27246	104	
452.24656	232	
453.27602	174	
464.21509	148	
466.17447	88	
472.24876	108	
477.24950	88	
481.22809	78	
488.25372	82	
489.25723	88	
498.20373	90	
506.29388	460	1+
507.30898	276	1+
523.29214	1808	1+
551.27848	898	1+
551.39554	104	
551.49977	78	
553.81425	90	
611.78650	78	
END IONS

###FS:    #m/z: 363.19640 #charge 2+
###MS: 2659
###MSMS: 2660
BEGIN IONS
TITLE=Cmpd 178, +MS2(363.1964), 23.0eV, 22.4min #2660
RTINSECONDS=1345.15
SCANS=2659-2660
PEPMASS=363.19640	243490
CHARGE=2+
206.09347	116	
207.09483	158	
209.11826	56	
209.14417	98	
210.10623	330	
210.16404	118	
211.12304	3112	1+
211.19632	112	
214.13058	400	1+
214.17048	76	
218.16098	122	
221.09470	86	
221.99559	96	
222.10625	5414	1+
222.28576	64	
223.17056	98	
224.15977	92	
225.14330	506	1+
227.97488	62	
228.14695	2340	1+
228.23896	64	
228.39329	60	
229.10474	98	
229.22859	106	
232.14191	174	
232.92810	64	
234.10439	1542	1+
234.15457	210	
234.21466	82	
236.11864	86	
237.13857	386	1+
237.21229	54	
239.63767	136	
243.15002	90	
245.13648	90	
245.17619	314	
245.30435	84	
245.63833	126	
246.15284	310	
247.20394	82	
251.12746	304	1+
251.16229	64	
253.24359	68	
253.62848	58	
253.66224	178	
255.15148	70	
255.88712	62	
257.18646	106	
257.22977	92	
260.10895	80	
262.10743	380	1+
264.18317	80	
267.14911	124	
267.19380	56	
268.17152	84	
268.96287	56	
272.14169	126	
272.53329	60	
279.12360	892	1+
279.20924	74	
279.24437	94	
281.16194	98	
283.15591	74	
284.14163	74	
285.16529	134	
285.21400	74	
286.19617	122	
290.01576	84	
292.86692	70	
296.15255	766	1+
302.19428	2950	1+
303.15729	312	1+
306.14393	60	
307.11248	170	
308.11027	94	
308.19598	72	
309.17057	80	
311.14481	68	
312.17426	214	1+
315.11337	74	
316.15007	62	
316.89758	82	
317.17366	108	
318.90682	58	
318.94858	106	
322.97899	86	
324.14430	522	
324.90761	66	
325.15017	264	
326.16058	150	
326.89419	88	
327.16139	106	
331.15669	86	
332.14754	54	
334.15493	82	
334.89086	70	
335.18657	116	
335.87686	76	
337.15260	100	
340.91055	72	
342.15766	110	
344.25338	80	
344.93240	76	
345.28327	110	
346.89462	64	
347.19307	56	
348.18568	198	
348.89906	126	
352.13270	96	
352.88342	58	
353.19227	110	
354.19514	90	
355.20484	84	
356.22433	68	
361.18422	70	
361.21961	92	
362.94330	120	
364.91089	94	
367.14327	68	
369.21357	106	
371.18555	204	
372.20581	102	
377.21553	90	
378.35065	64	
380.92042	106	
386.24062	150	
387.25723	162	
388.22774	284	1+
390.21225	64	
394.24174	116	
396.22207	82	
397.19813	66	
413.24764	56	
414.22788	166	
414.27482	122	
415.22061	128	
419.22401	116	
422.22943	100	
423.21841	100	
429.35330	72	
433.23430	150	
435.02318	56	
435.10110	70	
435.22569	368	
441.27960	102	
442.24537	56	
446.19088	66	
453.24076	110	
462.21813	60	
464.25910	76	
465.27340	76	
467.23419	78	
471.22742	94	
481.23701	104	
486.34608	80	
492.21917	128	
500.23686	62	
507.28279	204	1+
507.85439	72	
508.24014	72	
509.32531	82	
523.28652	1326	1+
524.38161	74	
534.25130	60	
551.28750	1136	1+
552.28588	934	1+
552.39534	74	
552.58679	136	
668.35706	116	
END IONS

###FS:    #m/z: 363.19611 #charge 2+
###MS: 2665
###MSMS: 2666
BEGIN IONS
TITLE=Cmpd 179, +MS2(363.1961), 23.0eV, 22.5min #2666
RTINSECONDS=1347.93
SCANS=2665-2666
PEPMASS=363.19611	237648
CHARGE=2+
167.96411	74	
197.11070	164	
200.11575	74	
201.73143	74	
203.05790	120	
204.12823	80	
205.09073	78	
206.71482	68	
207.09498	336	
207.13433	94	
208.13260	100	
209.09634	114	
209.14534	170	
209.21014	124	
210.13182	380	
211.12127	2942	1+
211.20147	106	
212.17370	122	
212.25167	76	
214.13337	78	
218.13206	258	
219.10445	70	
220.09492	130	
220.13623	114	
221.13981	86	
222.10636	6252	1+
222.39326	108	
225.13692	236	
228.14758	2644	1+
229.11058	88	
229.19990	112	
229.23564	96	
230.97748	78	
231.16374	74	
232.15204	74	
234.10631	1214	1+
236.11341	360	
237.13740	180	
237.18351	94	
238.13069	72	
242.14461	126	
245.00404	108	
245.17149	402	1+
247.11265	94	
248.93803	76	
250.12744	122	
251.12987	198	
252.14159	120	
253.62912	104	
254.14719	82	
257.13613	70	
258.17919	74	
262.09967	188	
263.12059	298	
266.98595	90	
267.15220	616	1+
268.15155	350	1+
275.17459	120	
278.13532	118	
279.12421	758	1+
279.17222	108	
281.89214	72	
284.14999	98	
285.17236	468	1+
286.94555	68	
287.04839	72	
290.90396	178	
295.14870	102	
296.15199	626	
298.16163	330	
298.90109	80	
299.16906	170	
299.23586	76	
300.13724	80	
302.19321	2348	1+
303.13207	196	1+
303.27341	80	
307.11537	192	
307.19234	80	
308.11812	74	
309.05059	74	
309.15186	96	
310.02175	78	
310.19613	96	
311.16763	356	1+
311.41325	116	
312.17257	242	1+
314.19109	92	
314.93609	100	
315.02606	90	
316.15407	108	
317.54221	182	
318.88178	70	
319.13591	132	
319.96238	70	
320.19171	86	
324.14955	284	
325.12639	82	
325.39572	112	
326.16621	156	
330.84301	102	
331.15290	122	
333.19704	114	
334.15950	120	
336.13296	98	
336.93650	68	
338.19550	106	
338.87301	138	
341.18810	268	1+
342.15934	176	
345.93700	70	
348.18187	140	
350.87932	94	
352.18692	100	
352.38977	132	
355.17533	82	
358.92184	98	
360.22159	82	
361.20884	200	1+
362.91943	82	
362.95482	94	
369.21261	84	
371.18130	178	
371.24984	98	
377.21155	116	
378.23048	150	
379.23642	112	
380.88459	104	
384.18210	82	
386.22520	556	1+
387.26651	92	
390.19509	140	
392.20631	260	1+
395.24502	106	
396.22511	68	
397.19100	84	
398.19611	100	
405.15656	72	
413.23051	700	1+
414.23085	444	1+
415.26869	68	
418.20987	110	
421.19116	130	
422.22504	272	1+
431.24254	88	
432.22968	94	
433.23547	82	
435.22445	230	
446.86808	70	
449.19165	84	
452.28341	124	
454.24311	78	
464.29053	102	
471.21887	68	
479.21415	92	
481.25554	108	
505.29764	72	
506.25838	182	
507.27322	222	
507.35260	74	
508.24114	372	1+
516.81237	96	
522.13498	180	1+
523.29215	1908	1+
524.42989	78	
544.76695	70	
551.27682	718	1+
551.39183	108	
552.35783	100	
580.29483	120	
591.69952	150	
662.03023	72	
722.84010	86	
724.10145	170	
END IONS

###FS:    #m/z: 363.19624 #charge 2+
###MS: 2673
###MSMS: 2674
BEGIN IONS
TITLE=Cmpd 180, +MS2(363.1962), 23.0eV, 22.5min #2674
RTINSECONDS=1351.79
SCANS=2673-2674
PEPMASS=363.19624	253826
CHARGE=2+
192.11411	144	
205.07579	68	
206.08711	84	
207.09386	248	
209.14351	258	
210.10335	188	
210.13559	138	
210.17223	100	
210.85023	64	
211.08272	130	
211.12146	2228	1+
211.19055	92	
211.58374	62	
211.76259	88	
213.17849	86	
214.13133	352	
217.16248	76	
221.09540	92	
221.93153	60	
222.10389	5268	1+
222.20365	154	
223.17025	74	
223.27278	90	
224.12668	948	1+
228.14739	2412	1+
228.55012	58	
229.40406	70	
232.13558	92	
233.09342	88	
234.11134	762	1+
234.96531	76	
237.13824	120	
238.10720	74	
239.15704	334	1+
242.11968	104	
242.18012	106	
243.13853	130	
243.16689	126	
245.17138	254	
246.16778	148	
247.15571	58	
249.91266	68	
250.12730	98	
251.12923	166	
251.16316	84	
252.06195	64	
253.07597	122	
256.09723	114	
257.17668	172	
258.19839	136	
259.17412	100	
261.05046	52	
262.09699	130	
262.70782	108	
263.12895	156	
263.18614	84	
264.14922	96	
264.48557	68	
266.14929	94	
268.00807	72	
268.16453	106	
270.17910	134	
274.14449	90	
276.14330	232	
279.12588	598	1+
280.98175	72	
281.15818	108	
283.16421	86	
284.14924	100	
285.16256	416	1+
290.14437	84	
292.12963	74	
296.15191	492	1+
296.18024	128	
297.15811	326	1+
300.13573	60	
302.19483	1200	1+
302.26046	116	
304.15868	82	
305.80430	70	
307.11708	150	
308.12433	132	
312.16008	86	
313.15935	80	
314.17176	108	
314.23735	86	
315.21295	54	
316.91171	126	
316.98672	86	
320.18971	72	
324.16594	190	
326.14483	96	
326.20607	62	
326.98978	88	
327.16093	72	
329.15913	56	
334.15141	102	
340.04854	64	
340.89483	76	
341.17554	56	
342.14301	76	
344.72698	118	
344.93602	60	
345.93104	62	
348.17222	100	
349.18688	126	
350.11196	98	
351.20752	70	
352.93214	88	
353.16511	132	
354.19416	202	
355.19027	108	
360.19017	82	
361.21393	100	
361.26751	114	
362.95890	100	
365.97675	100	
368.15451	136	
369.19231	82	
371.17718	132	
372.17693	100	
378.30125	110	
379.26611	78	
380.18362	94	
380.85802	70	
384.42367	90	
386.22750	290	1+
387.34437	74	
395.22601	166	
396.21983	62	
397.20121	134	
398.20558	106	
398.70355	100	
404.23134	72	
413.25141	164	
414.22410	116	
415.22531	142	
421.19132	84	
422.20921	218	
424.24809	80	
429.21158	104	
432.21935	88	
435.21088	90	
435.32641	64	
438.21859	70	
448.33026	58	
452.01178	54	
452.24954	264	1+
465.24548	162	
466.26555	92	
483.14420	150	
490.26208	166	
491.22185	66	
506.27376	116	
507.28940	136	
508.24319	188	1+
508.42879	70	
522.74494	54	
523.28868	1574	1+
523.37272	88	
523.42371	128	
534.30065	80	
535.25150	58	
535.31604	68	
551.28610	676	1+
563.29849	84	
END IONS

###FS:    #m/z: 363.19596 #charge 2+
###MS: 2677
###MSMS: 2678
BEGIN IONS
TITLE=Cmpd 181, +MS2(363.1960), 23.0eV, 22.6min #2678
RTINSECONDS=1353.5
SCANS=2677-2678
PEPMASS=363.19596	253320
CHARGE=2+
194.27140	116	
194.90522	114	
196.91990	90	
205.07587	86	
207.13750	104	
208.09105	68	
209.14413	140	
209.62376	94	
210.10107	334	
210.12714	254	
211.12190	3208	1+
211.19191	218	
214.13645	84	
219.60358	118	
220.08512	106	
221.10320	80	
222.10681	5682	1+
222.21214	112	
222.97456	72	
223.16926	226	
224.15988	96	
225.14962	204	
226.13375	108	
226.19662	128	
227.12454	124	
227.15117	162	
228.14918	1988	1+
228.21022	110	
231.12148	98	
232.12004	96	
233.10985	76	
234.10911	1542	1+
235.28018	92	
237.14243	190	
239.12514	110	
240.15303	104	
241.17999	120	
245.17691	274	
246.15744	144	
247.16650	108	
248.12096	114	
249.14433	74	
250.13109	450	1+
254.07189	112	
254.15690	82	
257.18369	286	
257.27226	114	
259.94392	94	
261.14463	110	
263.10653	96	
266.13572	82	
267.23004	78	
268.13638	294	
274.15651	126	
278.86766	118	
279.12872	962	1+
279.20147	102	
281.17496	94	
282.87301	124	
283.07534	94	
284.14697	94	
284.18100	82	
285.16806	72	
286.13243	86	
286.89211	86	
288.14463	80	
290.17066	110	
290.90991	126	
294.17078	74	
296.15353	808	1+
298.16505	590	1+
298.25178	82	
298.31894	128	
298.91074	106	
301.15905	116	
302.19328	2244	1+
302.94060	94	
304.60784	80	
305.13979	94	
306.13251	184	
307.11596	228	
309.02341	70	
309.12932	126	
309.88729	88	
312.16666	332	1+
314.20610	80	
316.91464	294	1+
317.13477	108	
318.20810	68	
320.12644	74	
320.17923	202	
321.15101	98	
324.14444	310	
324.19277	112	
325.12725	154	
326.16131	126	
330.39724	134	
333.87172	128	
334.16015	108	
336.23368	74	
343.18128	182	
344.13235	100	
344.19020	94	
344.94124	122	
346.20026	90	
348.17483	136	
351.89440	156	
352.17772	92	
353.18140	72	
354.19359	190	
356.08200	70	
359.80720	84	
360.20918	94	
364.93748	104	
365.04820	72	
369.20299	164	
371.18184	272	
372.17674	138	
372.28328	68	
374.22029	72	
376.21841	68	
377.13624	134	
378.23746	108	
380.17756	70	
386.23341	544	1+
386.99226	88	
390.20677	86	
394.25313	130	
395.23357	112	
396.21799	84	
398.24088	152	
403.26550	74	
405.19945	84	
413.24390	92	
414.22360	780	1+
414.31105	68	
415.26131	102	
422.01680	188	
422.22944	176	
422.27387	76	
423.22959	148	
426.21286	76	
433.23752	146	
435.23123	218	
436.22474	142	
436.27390	100	
452.24126	164	
463.21618	118	
464.27252	68	
479.26037	90	
481.25799	76	
482.28505	264	1+
489.23936	164	
496.90231	94	
498.26266	76	
500.26900	68	
507.24879	382	1+
508.24454	256	1+
511.22759	84	
523.29107	2566	1+
523.66025	82	
533.30554	254	1+
534.27715	130	
551.28048	1516	1+
551.35595	128	
552.88327	84	
554.20980	82	
602.82323	88	
607.33100	98	
END IONS

###FS:    #m/z: 363.19602 #charge 2+
###MS: 2681
###MSMS: 2682
BEGIN IONS
TITLE=Cmpd 182, +MS2(363.1960), 23.0eV, 22.6min #2682
RTINSECONDS=1355.2
SCANS=2681-2682
PEPMASS=363.19602	261506
CHARGE=2+
185.50092	70	
187.51876	140	
193.08062	136	
196.18574	100	
197.10742	124	
206.08496	68	
207.08834	64	
208.11403	86	
209.00726	22	
209.17606	100	
209.95313	28	
210.09651	122	
210.14449	144	
211.12137	1784	1+
211.31930	94	
211.65670	58	
212.16949	62	
213.14524	72	
214.12730	290	
214.19288	48	
215.12419	120	
220.10529	96	
222.10652	3880	1+
222.30997	20	
222.60892	62	
225.02209	36	
225.14387	38	
226.14361	78	
228.05904	22	
228.14828	1674	1+
228.27180	76	
229.40964	32	
230.44075	22	
230.61409	26	
231.12418	80	
232.13210	112	
232.65207	108	
233.14899	62	
234.10758	226	
234.95019	98	
235.12246	114	
235.45181	38	
235.94865	62	
236.11755	72	
237.09557	70	
237.13942	66	
237.20814	44	
238.10324	110	
238.16200	96	
239.62924	132	
241.18017	118	
243.16038	150	
245.18280	162	
247.11564	212	
247.17123	58	
248.24635	104	
249.13132	94	
249.96537	110	
251.10477	70	
252.14171	94	
253.14722	48	
253.62900	98	
257.16136	128	
262.11334	158	
263.12063	90	
267.16143	98	
268.14829	228	
269.21021	52	
275.20857	78	
276.12420	86	
278.08904	50	
279.13330	202	
280.12874	102	
281.16967	116	
283.16335	74	
296.15023	318	
297.14811	162	
297.84884	38	
300.19985	78	
302.00513	62	
302.19522	698	1+
302.27449	98	
302.40246	28	
303.11702	26	
304.92792	28	
306.28213	118	
307.12413	82	
312.24373	54	
315.10391	94	
317.13163	90	
319.14035	82	
320.17379	84	
321.13234	72	
322.14490	56	
324.14862	544	1+
327.99711	92	
335.80915	28	
336.16551	70	
340.86217	102	
341.17642	108	
342.14848	104	
344.14192	82	
344.26422	66	
344.86896	72	
354.19631	62	
355.20075	68	
357.88865	66	
358.97758	66	
361.17428	110	
363.14893	44	
363.18717	74	
368.22440	126	
371.17122	26	
372.22122	32	
372.40936	54	
386.22937	176	
387.25115	86	
390.22765	72	
393.18962	108	
394.25555	122	
398.26837	100	
401.17630	60	
404.18026	70	
413.22575	370	1+
413.31072	46	
414.22267	266	1+
421.20438	26	
423.22499	70	
431.25314	82	
435.20986	102	
436.22503	106	
452.23873	20	
453.22543	50	
464.19298	32	
465.20979	32	
489.26390	40	
490.24655	84	
491.28384	40	
501.26613	84	
506.26586	70	
507.28158	42	
516.29939	68	
523.28398	1026	1+
532.46339	22	
533.59772	38	
535.19885	52	
550.71413	20	
551.28782	442	1+
552.32746	76	
556.11135	126	
593.79468	24	
691.03024	224	
END IONS

###FS:    #m/z: 363.19623 #charge 2+
###MS: 2691
###MSMS: 2692
BEGIN IONS
TITLE=Cmpd 183, +MS2(363.1962), 23.0eV, 22.7min #2692
RTINSECONDS=1360.06
SCANS=2691-2692
PEPMASS=363.19623	250938
CHARGE=2+
195.13291	104	
206.06967	84	
207.09729	226	
207.14155	114	
208.31120	102	
209.13674	124	
210.11227	158	
210.17949	84	
210.28634	104	
211.11967	3002	1+
211.18271	140	
211.23524	100	
212.08427	102	
213.17499	88	
214.13242	404	1+
214.18674	102	
214.93494	76	
218.13469	96	
218.63480	130	
218.92586	136	
219.14694	100	
220.10440	136	
221.10462	76	
222.03226	80	
222.10513	5972	1+
222.22829	112	
223.14430	186	
223.25310	112	
223.62182	110	
224.12767	604	1+
225.13020	382	1+
226.15246	94	
228.14680	3356	1+
228.21552	148	
228.27067	142	
229.24333	88	
232.64376	90	
233.10158	74	
233.13342	92	
234.11510	384	
235.12226	200	
236.12612	104	
237.14749	290	
239.63398	112	
240.13765	82	
242.12975	290	1+
242.16078	82	
243.48240	86	
245.17743	268	
246.17948	238	
249.03637	74	
249.14962	78	
251.12732	430	1+
251.20329	80	
253.14781	70	
253.65404	178	
254.62963	72	
255.15231	78	
255.19200	118	
256.08073	88	
257.16520	334	1+
262.10287	102	
263.12621	358	
263.93058	100	
264.46553	90	
267.16265	304	
268.14500	262	
269.17042	106	
271.09405	74	
272.91873	82	
275.16478	90	
276.14268	200	
279.12290	622	1+
279.21405	90	
279.27585	114	
279.48627	76	
281.15692	500	1+
285.15993	190	
286.13668	94	
286.90155	86	
295.15271	126	
296.15342	1308	1+
299.17364	168	
300.79115	94	
302.19205	1794	1+
303.24685	100	
304.15755	72	
306.14573	142	
307.12043	172	
308.97588	82	
311.15847	72	
312.16423	102	
313.16451	70	
315.20795	72	
318.17470	70	
318.90130	82	
320.17253	70	
320.94411	68	
321.94792	140	
322.13090	100	
322.94122	88	
324.14199	556	1+
325.17819	112	
326.36188	144	
329.17706	100	
334.17126	68	
335.18916	118	
341.16773	78	
342.15320	132	
342.20000	82	
343.19086	192	
344.18592	116	
344.93724	72	
345.91343	98	
348.16746	92	
349.13859	78	
354.19086	168	
355.18603	72	
358.14791	102	
358.32597	94	
360.21679	110	
363.16267	84	
364.90235	74	
369.20057	88	
369.24251	76	
370.22795	68	
371.18420	132	
372.21230	66	
374.23524	76	
376.16805	78	
378.23640	310	1+
379.19086	162	
380.20713	110	
381.16681	86	
386.23046	468	1+
387.28811	206	
387.33016	68	
388.35786	112	
393.20565	84	
394.22920	146	
394.28952	122	
395.22730	72	
397.21078	282	1+
399.21098	90	
404.22839	118	
411.09954	78	
413.24039	280	
414.22459	858	1+
415.48630	104	
423.21096	176	
432.23462	122	
434.23485	100	
435.21916	234	
435.34147	96	
436.26326	76	
438.20691	78	
447.19412	94	
452.25515	556	1+
464.23173	98	
464.27270	90	
474.27302	76	
481.21662	104	
489.24017	80	
489.32802	70	
506.26350	436	1+
508.24767	68	
510.27132	100	
516.24465	110	
523.28871	2556	1+
534.26314	154	
551.28547	1726	1+
551.39998	176	1+
551.48861	86	
END IONS

###FS:    #m/z: 363.19575 #charge 1+
###MS: 2695
###MSMS: 2696
BEGIN IONS
TITLE=Cmpd 184, +MS2(363.1958), 23.0eV, 22.7min #2696
RTINSECONDS=1361.76
SCANS=2695-2696
PEPMASS=363.19575	273798
CHARGE=1+
195.09143	54	
203.20990	94	
205.08234	94	
206.08590	132	
207.83004	32	
209.14518	190	
210.10538	158	
210.17636	86	
210.20472	30	
210.25590	80	
210.97998	38	
211.12323	1296	1+
211.36181	24	
212.17246	104	
215.15437	130	
220.65370	76	
222.10505	2744	1+
222.26505	120	
223.15485	68	
225.15237	48	
228.14713	1498	1+
228.19547	108	
228.93886	96	
230.12300	82	
231.12270	24	
233.67281	22	
234.10327	764	1+
234.18279	20	
234.29522	22	
236.12267	76	
237.12804	58	
237.15553	80	
238.11044	62	
238.91427	22	
240.14828	174	
240.25967	20	
242.14440	54	
245.17618	188	
246.15547	108	
250.12518	94	
251.31918	24	
253.63200	152	
255.88717	78	
255.95444	74	
257.16720	112	
258.17891	92	
260.11737	94	
260.95350	94	
261.61749	44	
262.09176	54	
262.14355	118	
262.42779	84	
262.66366	152	
263.12830	92	
265.16059	70	
267.15576	294	1+
267.59953	82	
269.21124	26	
271.21727	44	
276.87086	62	
279.12016	138	
279.49548	124	
285.15589	24	
286.20834	110	
287.24600	28	
288.08942	110	
289.99685	90	
296.15168	92	
298.35225	92	
301.11128	82	
302.19046	798	1+
302.27553	64	
302.92747	20	
307.13716	88	
308.12120	38	
309.15636	64	
312.16951	230	
313.16893	90	
314.23874	108	
319.22982	126	
322.92369	94	
324.15112	86	
325.14966	100	
326.12664	104	
326.49566	26	
351.20754	72	
353.13553	108	
354.17870	26	
362.15857	80	
362.86761	138	
363.15322	86	
367.14792	80	
END IONS

###FS:    #m/z: 363.19618 #charge 1+
###MS: 2700
###MSMS: 2701
BEGIN IONS
TITLE=Cmpd 185, +MS2(363.1962), 23.0eV, 22.7min #2701
RTINSECONDS=1363.99
SCANS=2700-2701
PEPMASS=363.19618	250488
CHARGE=1+
196.19311	72	
200.93447	130	
204.12163	120	
205.09153	82	
206.08487	196	
207.08268	230	
207.62145	44	
208.11275	274	
209.14562	114	
210.09794	196	
210.13594	128	
210.19519	42	
211.12236	3858	1+
211.17173	150	
211.89339	46	
215.15479	50	
215.55553	68	
220.10154	122	
220.95153	88	
221.08747	94	
221.18217	88	
222.02215	40	
222.10559	5172	1+
222.17147	222	
222.24195	34	
222.28754	96	
222.33071	80	
222.49169	74	
223.42484	100	
223.83761	34	
224.18679	88	
225.13795	220	
226.15308	92	
226.40085	34	
228.14800	2968	1+
228.22877	126	
228.34101	40	
228.47714	102	
229.11049	130	
229.79778	44	
230.32476	34	
230.96920	94	
231.15875	216	
232.18414	38	
234.10756	982	1+
234.95739	100	
235.07779	68	
235.13872	66	
236.14039	122	
236.93316	34	
237.10716	90	
237.14112	148	
238.13558	96	
242.14502	76	
243.14918	132	
244.15124	102	
245.17071	190	
245.21079	196	
246.15646	38	
247.10050	146	
247.19249	62	
248.14682	72	
249.12868	70	
250.13293	58	
251.12891	166	
251.16019	296	
251.19681	70	
255.13307	88	
255.18153	92	
255.58023	58	
256.94555	34	
257.17070	82	
257.20916	116	
262.09723	92	
262.88450	38	
263.12721	214	
263.26106	36	
263.57357	44	
264.12342	96	
267.18424	192	
268.13858	388	1+
269.05079	70	
273.06599	118	
273.16653	106	
276.12488	48	
277.13101	134	
277.15812	142	
278.15367	108	
278.19294	104	
279.12626	366	
282.01391	32	
282.14119	46	
283.19167	82	
285.17393	326	1+
285.54615	74	
286.07958	48	
289.97960	80	
290.13693	360	1+
291.13879	234	1+
294.12135	70	
296.15316	978	1+
296.19489	68	
298.16397	164	
299.16772	108	
300.18650	88	
300.89472	34	
302.06901	74	
302.19077	1664	1+
303.16239	232	
304.13614	88	
305.57127	38	
306.13434	58	
307.00954	116	
307.12562	144	
308.17947	62	
309.90599	74	
311.77320	36	
312.16478	400	1+
314.20622	84	
317.04243	124	
317.13157	118	
319.13435	90	
319.17667	92	
320.18398	130	
322.15412	38	
323.15817	48	
324.14642	624	1+
324.20737	88	
324.87053	54	
325.25353	54	
326.19175	76	
326.78989	52	
327.19286	40	
328.16853	110	
329.11997	72	
329.83973	76	
332.13827	104	
334.13296	60	
334.91511	88	
336.88200	82	
336.91929	150	
338.18649	96	
342.14833	110	
343.18704	196	
343.27535	72	
344.33299	78	
344.87315	112	
344.99117	98	
346.90373	74	
354.18829	274	
356.23423	98	
357.97680	86	
358.16487	72	
360.20727	90	
362.16757	48	
362.93325	130	
363.19094	126	
364.92556	92	
366.16256	40	
367.15092	64	
367.35804	76	
368.15500	62	
END IONS

###FS:    #m/z: 363.19591 #charge 2+
###MS: 2705
###MSMS: 2706
BEGIN IONS
TITLE=Cmpd 186, +MS2(363.1959), 23.0eV, 22.8min #2706
RTINSECONDS=1366.24
SCANS=2705-2706
PEPMASS=363.19591	264548
CHARGE=2+
179.19689	68	
204.15961	82	
207.10007	118	
208.08650	108	
209.13492	72	
210.10719	276	
210.12925	246	
210.21706	72	
211.12082	2734	1+
211.19346	138	
212.16756	76	
214.16959	88	
214.39228	96	
214.92253	110	
218.11897	88	
220.09765	108	
220.97799	86	
222.10559	4690	1+
222.22167	68	
222.24914	84	
222.88457	66	
223.16924	158	
225.09744	94	
225.14192	350	
227.15850	58	
228.14843	1742	1+
232.08429	74	
234.11003	840	1+
235.15617	82	
236.13227	300	1+
236.61528	78	
236.88040	106	
239.13189	224	1+
242.15208	102	
243.14705	130	
244.16590	86	
245.17604	148	
246.19393	90	
250.12847	96	
251.12866	196	
251.16407	86	
252.13756	92	
253.12343	86	
253.63285	220	
254.19782	80	
256.13850	132	
257.17921	84	
257.22190	64	
259.01346	94	
261.12743	92	
262.09618	180	
262.91227	98	
263.09962	106	
267.15989	140	
268.13894	338	
271.12615	90	
272.95243	100	
276.14278	138	
277.13422	170	
279.12339	530	
279.16360	156	
280.55560	58	
280.95106	90	
280.98455	64	
282.93469	88	
284.14530	62	
285.16407	72	
285.20786	106	
286.14205	104	
286.19584	60	
288.92983	92	
291.12500	116	
296.14844	432	
296.87058	58	
297.15892	938	1+
297.43650	56	
298.16471	614	1+
301.21958	70	
302.19230	790	1+
302.32109	92	
302.90094	98	
303.14549	82	
303.63235	94	
304.77120	164	
306.86072	64	
307.03610	118	
307.11864	266	1+
308.04550	70	
308.93611	92	
309.13427	122	
312.18440	346	
313.16417	64	
314.19072	64	
315.18906	64	
316.90755	98	
316.94432	82	
317.71118	102	
318.90079	58	
318.94880	110	
320.17879	100	
320.21510	106	
320.92561	116	
321.12883	102	
323.09719	100	
324.14595	262	
325.00283	92	
325.17738	80	
326.12469	100	
326.16672	82	
327.15579	120	
327.31114	58	
328.15888	76	
333.18203	98	
334.17733	278	1+
336.87753	60	
342.16748	350	1+
344.45838	64	
346.06371	66	
346.89049	86	
346.98206	114	
349.17703	60	
352.19150	92	
354.19878	136	
355.17899	72	
357.23167	76	
358.86566	66	
360.21667	88	
361.22357	94	
362.88212	78	
362.94557	146	
367.14360	148	
368.32036	84	
369.35052	60	
371.19574	96	
372.19789	96	
373.18957	94	
379.17555	74	
379.26113	96	
380.18807	100	
386.23500	490	1+
390.21736	102	
391.21368	86	
394.23413	120	
397.20807	142	
400.24420	58	
401.24522	88	
413.23344	420	1+
414.23266	302	1+
414.27934	74	
414.31638	78	
423.22759	128	
424.22513	98	
425.28669	72	
432.23504	76	
435.21829	118	
447.18985	74	
463.22521	60	
464.23759	88	
499.21221	72	
507.25283	62	
507.32257	84	
508.23360	204	1+
523.04049	64	
523.28669	1680	1+
524.36328	96	
534.24663	82	
551.28102	1378	1+
552.37538	78	
END IONS

###FS:    #m/z: 363.19614 #charge 2+
###MS: 2712
###MSMS: 2713
BEGIN IONS
TITLE=Cmpd 187, +MS2(363.1961), 23.0eV, 22.8min #2713
RTINSECONDS=1369.56
SCANS=2712-2713
PEPMASS=363.19614	238092
CHARGE=2+
196.10960	98	
197.95933	76	
198.04158	150	
205.07665	92	
205.36244	74	
205.38865	128	
205.56166	74	
205.68919	122	
206.08718	540	1+
206.20223	88	
209.14517	238	
210.10457	342	
210.16877	88	
211.12188	2428	1+
211.21208	106	
211.25916	126	
212.24131	90	
214.13216	334	1+
214.16440	224	
220.08746	180	
220.11750	92	
221.03750	72	
221.13052	102	
222.10454	4834	1+
222.21017	150	
222.25241	88	
223.14930	202	
223.19377	128	
224.12852	90	
224.65453	120	
225.13605	324	
225.21134	154	
226.12529	106	
226.14967	156	
228.14784	2108	
228.22991	178	
229.10494	96	
229.16914	222	
230.14411	96	
231.16367	76	
232.01150	76	
232.12366	126	
234.10508	1326	1+
234.15917	244	
234.95565	156	
235.95291	88	
237.13308	524	1+
239.11232	112	
241.17489	120	
242.12859	82	
242.16799	108	
243.14153	168	
245.16858	122	
246.17046	110	
246.63514	148	
249.13628	84	
250.12530	160	
251.13198	234	
252.13527	162	
257.19962	106	
258.64179	126	
258.90860	130	
260.11741	80	
260.16181	114	
261.11466	110	
262.09454	196	
263.09937	78	
265.12364	102	
267.15089	160	
268.15360	114	
271.08713	76	
274.13500	130	
275.21795	90	
276.94568	100	
278.14443	210	
279.05197	74	
279.12505	732	1+
282.14530	82	
284.14053	106	
285.19089	180	
289.13839	76	
289.99958	154	
296.15220	696	1+
297.90337	112	
298.16398	690	1+
302.19230	1842	1+
302.25930	82	
303.16101	226	
303.23965	122	
304.86865	90	
307.11945	340	1+
308.04579	128	
308.14591	74	
308.90191	100	
312.16837	320	
313.10731	82	
314.19501	76	
315.11831	82	
316.91579	254	
320.13606	84	
324.15330	224	
324.27799	84	
325.13516	86	
326.18794	120	
327.21177	76	
331.15235	98	
334.16053	216	
334.93401	108	
337.05677	84	
340.95461	86	
341.16686	116	
342.15151	124	
343.16930	94	
346.93417	88	
348.17914	226	1+
354.18860	142	
355.21967	124	
356.23448	78	
358.12085	84	
364.90466	84	
366.01617	82	
370.23276	112	
371.24364	98	
372.18412	74	
378.25276	74	
379.18350	174	
379.22557	162	
380.24359	72	
386.23151	310	
387.23005	220	
391.21230	78	
392.22209	118	
394.23194	100	
397.20837	80	
402.22294	88	
403.19280	106	
403.26039	80	
413.24608	164	
414.23068	310	
415.22862	180	
419.19420	82	
421.19073	144	
422.23030	108	
423.23709	152	
425.24323	76	
433.25151	74	
435.22628	284	1+
442.24635	142	
445.19963	76	
457.20139	86	
463.21952	182	
465.25026	154	
480.24948	98	
481.22396	88	
481.30900	136	
491.21649	150	
498.25718	126	
499.27649	100	
506.26369	618	1+
523.28579	1970	1+
523.45480	90	
535.24704	82	
535.42318	80	
551.28773	850	1+
551.70232	118	
552.29252	578	1+
637.33235	86	
END IONS

###FS:    #m/z: 363.19616 #charge 2+
###MS: 2716
###MSMS: 2717
BEGIN IONS
TITLE=Cmpd 188, +MS2(363.1962), 23.0eV, 22.9min #2717
RTINSECONDS=1371.28
SCANS=2716-2717
PEPMASS=363.19616	246990
CHARGE=2+
187.64145	84	
205.07500	234	1+
206.53334	100	
207.13814	76	
207.34969	48	
208.09579	48	
209.14068	120	
209.69751	60	
210.10634	104	
210.19484	50	
211.04891	56	
211.12202	2760	1+
211.24275	60	
212.18715	132	
220.08263	92	
220.11678	68	
221.09698	94	
221.67302	44	
221.88954	46	
222.10667	4724	1+
222.18091	328	
223.26890	74	
224.11373	620	
224.17200	98	
224.53371	44	
225.09981	112	
225.13791	220	
226.16201	84	
226.40582	102	
227.12260	88	
227.16779	114	
227.19774	112	
228.02881	54	
228.14959	1998	1+
228.48077	66	
233.14622	104	
234.10621	760	1+
234.17073	170	
236.92605	90	
237.13707	186	
239.16570	108	
242.13071	96	
242.68350	56	
243.14264	260	
245.13598	126	
245.17305	150	
246.18633	154	
247.15501	100	
248.16603	88	
250.12877	476	1+
250.24895	74	
253.15229	68	
253.64188	128	
256.10628	132	
257.18628	156	
258.95033	110	
260.07975	98	
261.10936	98	
261.83023	44	
262.94577	90	
264.01752	72	
264.14366	98	
266.12347	52	
266.94781	66	
267.15945	372	
268.14403	224	
272.08236	86	
272.80668	56	
277.10765	56	
278.14120	70	
279.12973	708	1+
280.92378	94	
282.14023	138	
282.23316	46	
284.13331	76	
284.19857	70	
285.16710	164	
291.03297	60	
294.15339	84	
296.15565	624	1+
298.16832	242	
298.20737	82	
298.26511	56	
302.19419	1660	1+
303.21498	136	
307.11918	200	
307.18781	124	
312.17383	44	
313.16526	164	
314.19221	58	
316.16286	70	
317.13544	108	
324.14868	136	
324.20843	62	
325.14861	178	
325.24578	76	
326.15777	122	
329.21028	64	
329.86948	96	
335.14998	84	
335.87743	78	
336.91746	98	
342.15279	82	
343.18882	90	
346.18596	44	
348.18255	102	
349.20280	82	
352.14654	98	
354.18798	126	
355.19398	62	
361.21322	92	
362.17709	50	
363.15826	88	
364.82164	92	
366.17241	82	
371.18386	168	
376.17931	122	
377.16100	64	
378.23220	236	1+
380.87869	116	
385.56317	42	
386.23039	450	1+
386.31110	64	
387.27518	98	
389.22678	56	
390.20180	130	
391.20915	108	
395.23330	54	
396.21912	178	
397.19363	104	
398.92279	82	
402.88709	108	
407.24126	66	
413.23827	198	
414.23179	318	
414.32745	80	
415.26721	116	
421.21025	222	1+
423.11654	98	
428.17613	68	
432.23448	78	
435.22908	118	
436.23501	100	
452.25278	284	
452.30093	58	
458.29952	48	
458.59764	134	
464.25106	88	
465.91336	92	
478.28226	96	
490.31035	48	
491.22286	72	
492.30541	80	
506.24744	212	1+
507.30270	214	1+
508.23740	390	1+
523.29331	1424	1+
524.01295	72	
524.41629	82	
534.36200	84	
535.31427	98	
535.44947	80	
551.28359	1446	1+
551.55717	66	
588.26124	102	
608.24262	258	1+
637.39221	80	
725.55232	76	
END IONS

###FS:    #m/z: 363.19652 #charge 2+
###MS: 2718
###MSMS: 2719
BEGIN IONS
TITLE=Cmpd 189, +MS2(363.1965), 23.0eV, 22.9min #2719
RTINSECONDS=1371.92
SCANS=2718-2719
PEPMASS=363.19652	241522
CHARGE=2+
196.45827	40	
203.00170	88	
205.02668	98	
205.11294	120	
207.09334	346	1+
207.19499	80	
209.09990	66	
209.14062	182	
209.39171	94	
210.11008	84	
210.18472	98	
210.24931	36	
210.27381	46	
210.83588	56	
211.11866	2264	1+
211.26177	84	
214.12983	162	
215.92878	40	
217.30951	66	
220.08994	106	
221.10961	160	
221.88840	56	
222.10586	4286	1+
223.04916	42	
223.41679	46	
224.12171	456	
225.14090	464	1+
225.18772	80	
226.11830	120	
227.20014	88	
227.81142	40	
228.14994	1240	1+
228.50194	38	
229.11767	88	
230.75030	78	
231.14599	128	
232.16373	118	
233.12336	146	
234.10216	918	1+
234.19476	120	
235.03751	88	
236.16561	64	
237.15095	356	1+
238.09530	118	
239.07233	64	
245.12400	90	
245.17438	730	1+
247.07554	94	
250.12976	136	
251.12046	70	
252.12995	94	
252.16192	76	
254.12338	70	
256.11083	68	
257.17079	152	
260.13290	254	1+
261.04697	70	
263.87122	88	
264.13872	250	
267.15011	474	1+
271.10837	64	
275.15846	70	
277.13914	80	
278.17855	70	
279.12169	572	1+
279.19181	100	
283.14995	40	
284.14244	70	
285.16784	210	1+
287.13732	70	
287.99138	116	
291.07051	104	
296.15161	414	1+
297.07017	106	
298.17473	100	
299.14498	92	
302.19418	1202	1+
302.30686	42	
303.01365	66	
303.15409	156	
305.14895	66	
306.15742	60	
307.11723	196	1+
308.96792	82	
309.13287	66	
311.81287	100	
312.16634	90	
312.27625	68	
312.90825	92	
313.15415	52	
315.36106	110	
317.23873	66	
318.91994	80	
322.86229	112	
324.13635	182	
325.12603	108	
325.17796	74	
327.19822	88	
327.33684	78	
331.15064	38	
337.15278	128	
337.22100	82	
342.15591	90	
342.87801	54	
343.15846	76	
345.95225	80	
346.15100	108	
349.21737	40	
354.15079	78	
355.21561	76	
360.22746	70	
361.17595	72	
361.20364	138	1+
362.87551	70	
362.95673	62	
364.16813	74	
368.13350	86	
371.18085	294	1+
371.23952	90	
371.43623	36	
376.20339	88	
377.16159	128	
377.23937	74	
378.22805	60	
378.28505	88	
379.18562	220	
379.27200	80	
381.17506	64	
383.17870	62	
386.24466	166	
387.21967	180	
387.26424	38	
388.22873	70	
390.62217	118	
392.21133	72	
393.19671	268	1+
393.23012	88	
393.27891	88	
394.36335	86	
396.25794	76	
401.42430	176	
403.26593	64	
406.17359	70	
407.24278	50	
413.23845	128	
414.23933	60	
414.29279	104	
415.25050	86	
416.25742	126	
418.20608	60	
423.23545	48	
431.22021	74	
435.23071	122	
436.22452	102	
447.22367	74	
452.24719	82	
455.24620	84	
463.25438	80	
488.23458	86	
498.25489	104	
506.25898	140	1+
506.34893	74	
508.27572	86	
523.14868	58	
523.29105	1258	1+
524.35605	58	
532.76752	68	
534.25351	102	
535.26922	122	
551.28541	700	1+
553.38881	102	
END IONS

###FS:    #m/z: 363.19593 #charge 2+
###MS: 2721
###MSMS: 2722
BEGIN IONS
TITLE=Cmpd 190, +MS2(363.1959), 23.0eV, 22.9min #2722
RTINSECONDS=1373.1
SCANS=2721-2722
PEPMASS=363.19593	262708
CHARGE=2+
207.09258	130	
207.13709	134	
208.10987	176	
209.08844	102	
209.76731	44	
210.09997	256	
210.17262	68	
210.21544	166	1+
211.12125	1694	1+
211.25172	126	
211.29647	120	
213.15530	84	
214.12482	152	
214.15574	108	
215.19369	64	
218.20464	100	
220.08728	158	
222.10508	3744	1+
222.26075	86	
222.38233	162	
222.84120	54	
225.09828	80	
225.13389	582	1+
227.18560	100	
227.34470	60	
227.84280	54	
228.10612	56	
228.14767	1920	1+
228.19998	110	
229.70161	46	
231.15732	130	
231.20894	96	
234.10756	774	1+
234.16427	140	
234.19602	46	
234.97400	62	
236.23163	80	
236.88134	62	
237.13716	520	1+
241.18818	98	
241.37661	42	
242.11901	86	
243.15103	74	
245.12413	126	
245.16838	544	1+
245.24354	100	
250.17817	84	
251.12571	312	1+
255.17382	138	
257.17323	158	
257.25384	96	
262.09918	142	
262.95929	70	
264.12828	94	
266.14642	70	
266.99792	64	
267.15857	76	
268.15502	148	
268.20612	64	
277.12551	114	
277.17705	62	
278.16199	82	
279.12411	352	1+
284.18086	48	
285.18320	118	
286.12272	72	
286.17723	76	
286.88787	76	
287.17323	104	
289.10357	104	
290.90062	110	
291.13283	90	
296.14701	540	
296.19223	66	
297.22754	114	
297.27239	76	
298.16734	270	
298.25614	68	
299.21324	102	
302.19520	524	
302.40765	90	
303.19391	316	
303.94755	74	
307.11470	282	
308.16003	68	
308.91572	74	
314.19116	122	
316.87755	66	
318.90031	48	
319.13974	114	
321.98914	76	
324.14629	368	1+
326.21645	80	
327.21789	90	
334.16167	70	
336.93548	84	
338.16672	78	
342.14767	74	
344.19939	112	
344.93173	102	
345.15036	70	
345.74762	94	
354.20127	68	
355.24559	66	
357.89789	64	
360.22122	88	
360.27119	92	
361.21460	102	
362.95754	100	
364.91050	72	
365.99161	76	
371.19468	84	
372.19270	174	
378.21630	58	
380.19308	60	
386.22439	148	
387.25428	62	
388.56884	50	
390.20620	98	
394.23228	126	
397.22693	56	
397.25989	76	
398.20384	62	
403.26564	92	
404.22279	58	
405.19951	72	
406.19764	66	
408.20582	62	
413.24682	130	
414.22378	202	
416.22536	52	
419.79158	122	
422.22516	74	
423.23187	60	
425.82366	46	
435.21683	66	
436.21246	120	
446.19046	46	
452.25301	52	
456.27104	66	
461.25319	56	
463.21037	162	
464.20791	74	
472.19664	46	
480.26009	46	
481.22099	74	
485.32715	70	
488.24134	66	
489.23396	62	
490.31564	54	
491.21701	96	
506.27040	74	
506.34722	72	
507.29264	84	
508.32668	128	
509.22944	66	
521.28188	56	
523.28783	1422	1+
525.29925	120	
532.51057	74	
551.28272	662	1+
555.37925	100	
557.76485	118	1+
638.31980	98	
646.85485	122	1+
END IONS

###FS:    #m/z: 363.19546 #charge 2+
###MS: 2735
###MSMS: 2736
BEGIN IONS
TITLE=Cmpd 191, +MS2(363.1955), 23.0eV, 23.0min #2736
RTINSECONDS=1380.15
SCANS=2735-2736
PEPMASS=363.19546	236308
CHARGE=2+
181.88388	96	
196.08793	96	
205.09418	76	
206.09187	118	
206.13665	96	
207.10136	86	
208.11796	88	
209.14771	98	
210.12021	244	
211.12061	2846	1+
211.63219	92	
212.17815	90	
214.13307	210	
214.17242	72	
215.14231	100	
216.14116	82	
220.07811	112	
222.10598	5344	1+
224.20960	74	
225.16542	202	
226.13280	92	
226.63893	120	
226.89720	86	
227.17295	168	
228.14969	2572	1+
228.26669	130	
228.95444	76	
229.20529	78	
231.16344	172	1+
232.11203	82	
232.94099	106	
233.13395	88	
234.10843	678	
234.18894	78	
234.92900	76	
235.12975	112	
236.10903	82	
236.14159	88	
237.14011	130	
238.11206	150	
238.17990	88	
239.12165	80	
239.64649	98	
240.14639	90	
241.20531	88	
242.13168	96	
245.12825	184	
245.16880	410	
246.19733	150	
251.12948	488	1+
257.17508	156	
262.09484	214	
266.90427	106	
267.15527	198	
267.19548	110	
268.16027	150	
271.13407	84	
275.21852	102	
276.64833	94	
278.17588	152	
279.12467	1162	1+
280.08212	78	
281.14544	202	
282.88211	126	
284.15614	76	
285.16096	432	1+
286.16068	248	1+
289.63449	86	
291.02723	84	
292.87143	80	
296.14890	1028	1+
297.06000	72	
298.16517	216	
298.90056	72	
299.17441	108	
300.15892	82	
300.93270	94	
302.19268	2232	1+
302.26056	138	
304.98855	76	
307.14201	90	
308.87820	72	
311.24618	88	
312.16464	266	1+
314.18666	108	
320.93068	110	
322.15395	100	
322.87169	106	
324.14223	226	
325.14746	194	
326.15000	98	
328.17298	108	
329.15633	136	
332.23259	90	
335.03064	80	
338.18155	134	
339.91259	120	
341.16307	82	
341.23929	136	
342.16856	154	
343.18310	106	
344.16634	84	
352.12309	130	
352.87859	94	
354.19987	112	
356.30919	116	
361.21371	92	
361.95839	98	
362.94301	120	
363.05670	82	
364.94702	72	
371.17644	310	
372.20383	122	
376.17666	104	
377.19299	94	
377.94862	80	
378.24426	128	
379.09665	84	
379.25355	74	
386.23032	496	
387.23319	316	
392.22564	144	
394.22138	242	1+
395.29100	72	
396.21461	144	
397.21336	82	
398.19896	158	
404.22051	72	
412.23379	72	
413.24932	120	
414.22968	204	
415.23306	182	
421.19912	130	
422.26306	82	
423.21464	130	
424.21405	106	
429.22649	86	
433.26221	86	
435.23931	230	
443.62164	86	
445.24151	226	1+
451.20830	84	
452.24613	334	1+
463.21550	100	
464.23257	92	
473.24392	96	
481.24422	80	
489.22339	102	
506.26075	130	
509.41371	92	
516.34042	110	
517.23087	116	
523.28775	3772	1+
523.49102	82	
534.26018	138	
536.27551	74	
551.28328	1522	1+
551.36757	132	
551.42384	96	
551.67931	102	
552.38816	96	
572.30881	80	
575.78648	96	
630.33657	82	
637.32527	80	
692.04405	92	
END IONS

###FS:    #m/z: 363.19567 #charge 2+
###MS: 2744
###MSMS: 2745
BEGIN IONS
TITLE=Cmpd 192, +MS2(363.1957), 23.0eV, 23.1min #2745
RTINSECONDS=1384.51
SCANS=2744-2745
PEPMASS=363.19567	251932
CHARGE=2+
205.07245	82	
206.10447	90	
207.09673	72	
207.17548	98	
208.08645	222	
208.19694	60	
209.15477	42	
210.15096	88	
211.12084	2154	1+
211.18422	162	
211.33516	88	
211.91268	80	
212.53625	38	
213.15641	58	
214.81228	82	
215.14569	60	
216.94907	76	
220.10011	62	
222.05418	50	
222.10524	4032	1+
222.21244	88	
222.37742	50	
222.80564	38	
223.03565	50	
223.16409	60	
225.13068	264	
225.19906	48	
228.08899	70	
228.15008	1234	1+
228.20392	86	
228.60776	60	
229.33110	48	
230.27436	60	
230.45920	80	
231.16543	48	
231.22093	70	
234.10968	740	1+
234.35913	42	
234.99188	76	
235.58491	54	
237.17663	78	
238.16369	96	
239.65352	112	
243.15920	278	
245.17221	46	
245.62189	128	
246.18345	344	1+
247.09663	114	
248.10972	76	
249.12158	314	1+
251.15544	142	
260.11901	70	
261.09679	110	
261.15640	48	
261.88766	50	
262.09899	90	
263.12834	116	
264.14900	108	
265.17326	92	
267.15530	408	1+
273.13990	74	
275.11715	82	
275.15252	92	
278.18073	52	
279.12152	258	
279.16237	88	
280.16286	144	
280.31892	38	
284.08049	94	
284.14267	56	
285.16989	334	
286.15029	42	
290.10460	74	
290.91795	78	
293.14424	48	
295.17981	98	
296.15014	252	
297.14845	182	
298.17508	170	
301.11179	116	
302.19368	1012	1+
302.29619	54	
302.64265	56	
303.15881	186	
303.25549	52	
304.18027	68	
307.12710	186	
307.16517	70	
308.15037	120	
311.15955	58	
311.53895	42	
312.10564	58	
312.17817	100	
314.20215	146	
316.88651	76	
318.26769	70	
322.12604	82	
323.15295	98	
324.15110	430	1+
332.23749	106	
333.16691	136	
334.17064	96	
335.13478	52	
336.88766	80	
343.19208	54	
344.16714	64	
344.20406	66	
344.95127	106	
345.02407	54	
346.89058	74	
348.08373	38	
349.16903	62	
351.21021	74	
352.17284	100	
353.20333	106	
354.19369	76	
355.23583	68	
360.20066	84	
362.16401	80	
362.95189	60	
363.23242	84	
370.23328	84	
371.18686	150	
372.20249	90	
377.18858	66	
378.22555	148	
380.19192	56	
384.17591	90	
386.23071	154	
387.23928	80	
391.20410	138	
395.25029	76	
397.20957	114	
399.24782	90	
403.27304	96	
414.23400	232	1+
421.20691	86	
423.21448	82	
435.22780	188	
436.22473	82	
436.29114	78	
451.58537	36	
452.24730	216	
453.36523	88	
463.20721	100	
464.21465	50	
479.25930	64	
479.57129	156	
489.27385	46	
490.27540	38	
491.21126	52	
506.27476	214	1+
506.33633	46	
508.23646	258	1+
508.29979	104	
523.29020	938	1+
524.45610	38	
534.25341	212	1+
535.25767	134	1+
544.09324	90	
548.76357	74	
551.29235	404	1+
552.37733	66	
559.77607	54	
562.30116	52	
635.80057	76	
END IONS

###FS:    #m/z: 363.19543 #charge 2+
###MS: 2764
###MSMS: 2765
BEGIN IONS
TITLE=Cmpd 193, +MS2(363.1954), 23.0eV, 23.2min #2765
RTINSECONDS=1394.75
SCANS=2764-2765
PEPMASS=363.19543	249630
CHARGE=2+
204.11086	96	
205.09489	98	
206.08492	148	
207.10315	134	
208.08285	102	
208.13732	132	
209.14294	162	
209.19897	96	
210.10641	240	
210.18418	80	
211.12367	1488	1+
211.22391	118	
212.26160	62	
212.94182	78	
213.16752	94	
218.62790	128	
221.11961	148	
222.02250	78	
222.10394	3218	1+
222.18367	70	
222.22628	74	
223.16869	82	
223.24482	114	
224.11398	328	
225.14536	180	
225.84241	54	
226.13711	102	
226.80452	100	
228.14954	924	1+
228.20159	196	
228.23980	108	
229.74421	46	
230.95657	80	
231.15130	126	
232.82887	54	
233.09836	592	1+
234.06602	44	
234.10188	510	1+
234.16245	164	
234.95589	114	
236.00409	88	
237.13773	238	1+
241.14715	158	
242.13321	108	
242.96493	74	
243.15732	106	
245.17090	134	
248.72178	52	
250.14133	482	1+
251.12314	156	
252.19161	104	
255.16472	102	
257.20463	80	
260.52927	68	
262.10812	76	
263.12674	216	
263.17672	68	
264.12888	128	
267.15388	112	
267.63403	48	
268.14338	136	
271.19777	58	
275.21112	76	
276.64471	160	
278.15296	82	
279.12464	182	
279.16483	90	
279.22328	78	
280.12695	200	
280.95038	60	
282.17980	82	
282.88688	102	
284.18528	76	
285.15328	88	
288.10740	74	
294.98196	128	
296.15209	402	1+
296.90357	156	
297.07701	100	
298.17915	204	
299.13238	74	
302.19643	1140	
303.16141	162	
304.20293	128	
306.16775	66	
307.11497	40	
308.87398	86	
308.92161	80	
309.90011	100	
311.69240	50	
312.16766	130	
314.19016	58	
314.94067	54	
317.13194	46	
321.44167	46	
324.14727	510	1+
326.92629	74	
327.04116	84	
327.18477	88	
327.97758	72	
329.17214	82	
332.18542	102	
336.92585	62	
337.18634	82	
337.92005	64	
344.86228	56	
347.89411	112	
348.15608	70	
352.83762	84	
353.18901	94	
354.21028	180	
354.30996	92	
354.37923	72	
356.93493	76	
361.20680	210	
362.95202	80	
363.15316	84	
367.15638	56	
377.22129	72	
378.24321	68	
380.18233	112	
380.87453	48	
381.88782	52	
384.17617	118	
386.06648	48	
386.24390	124	
386.37809	94	
386.51215	64	
387.23539	184	
390.22820	64	
391.22792	66	
393.26114	116	
393.34022	78	
396.20603	68	
405.17856	76	
413.22739	538	1+
414.22724	366	1+
416.24787	52	
422.21441	316	1+
422.49063	78	
435.22257	264	
435.29186	48	
438.22918	102	
447.22248	70	
452.24627	108	
464.20758	112	
480.26006	96	
481.22625	82	
481.26142	116	
482.30105	62	
489.31511	70	
498.24994	72	
506.28107	220	1+
507.29359	136	1+
510.26694	88	
523.28991	1256	1+
524.38031	54	
524.47185	62	
525.34932	90	
533.26201	78	
534.24432	76	
534.28934	74	
535.28913	100	
551.27498	674	1+
611.03055	128	
648.75260	50	
END IONS

###FS:    #m/z: 363.19555 #charge 2+
###MS: 2771
###MSMS: 2772
BEGIN IONS
TITLE=Cmpd 194, +MS2(363.1955), 23.0eV, 23.3min #2772
RTINSECONDS=1398.06
SCANS=2771-2772
PEPMASS=363.19555	235698
CHARGE=2+
205.07561	150	
206.09875	108	
207.11584	64	
208.09818	98	
209.09923	192	
209.14180	100	
209.63605	188	
210.11599	1890	1+
210.15300	124	
211.12082	1614	1+
211.18278	146	
212.20582	82	
212.32555	56	
214.12918	128	
214.18183	118
[truncated: 8,348,584 more chars]
