# Supplementary material for: Substrate Specificity and Peptide Motif Preferences of β-Lytic and L5 Proteases from Lysobacter spp. Revealed by LC–MS/MS Analysis
Source: Int J Mol Sci. 2025 Sep 4;26(17):8603. doi: 10.3390/ijms26178603 (PMC12429127; doi:10.3390/ijms26178603)
Supplement: Supplementary file 1 [file ijms-26-08603-s001.zip › B6+L5_Slot1-5_1_1870_5.1.201.mgf]

###	D:\Data\results\2024\09\20\B6+L5_Slot1-5_1_1870.d\ProteinAnalysisResults.mgf
###	D:\Data\results\2024\09\20\B6+L5_Slot1-5_1_1870.d\analysis.baf
###	B6+L5_Slot1-5_1_1870.d
###	Instrument: micrOTOF-QII
###	Manufacturer: Bruker
###    B6+L5
###    PeakWidth 5.00, MiniumIntensity 10, S/N 1Apply threshold 0, Threshold 10
###    Retain Residuals no, Create neutrally no,
###    FullScan Parameters: AdductIon (+)+H (-)-H, LowMass 0, HighMass 8000, MaxCharge charge decon 4, MinPeaks 3
###    Perf. isotope decon yes, Max Charge Istopic decon 6, MW agreement 5.00, Abund. cutoff 2.00, Envelope cutoff 75.00
###    MaxRes   Parameters: AdductIon (+)+H (-)-H, LowMass 0, HighMass 8000 
###    Perf. isotope decon yes, Max Charge Istopic decon 6, Abund. cutoff 2.00
###    MSn      Parameters: AdductIon (+)+H (-)-H, LowMass 0, HighMass 8000 
###    Perf. isotope decon yes, Max Charge Istopic decon 4, Abund. cutoff 0.05
###    Global Charge Limit: no 3, Prefer FullScan Result: yes, Export what: 2 (0=non deconv/1=deconv only/2=mixed), NoMSMSSignals: 150, Intensity threshold: 10, NoMSSignals (deconv): 2, NoMSSignals (non-deconv): 2, NormalizeData: no, SingleCharged: yes
###
COM=B6+L5_Slot1-5_1_1870.d
USERNAME=Demo User

###FS:    #m/z: 476.25847 #charge 2+
###MS: 1289
###MSMS: 1290
BEGIN IONS
TITLE=Cmpd 1, +MS2(476.2585), 26.1eV, 11.5min #1290
RTINSECONDS=687.495
SCANS=1289-1290
PEPMASS=476.25847	53026
CHARGE=2+
205.09194	68	
211.15669	98	
211.66325	66	
215.10790	104	
215.14141	1850	1+
215.22706	178	1+
216.91565	42	
217.15021	108	
218.01366	48	
219.12842	66	
221.05825	120	
221.11298	58	
225.04416	250	
225.07677	102	
225.39174	80	
228.19623	82	
231.40442	42	
233.13573	170	
235.11976	254	
236.02476	44	
239.12430	112	
240.13376	66	
245.42552	54	
246.19000	76	
256.17696	136	
258.13732	68	
260.13675	98	
263.89865	78	
265.18288	40	
266.62870	42	
267.11549	82	
267.56208	84	
274.15589	90	
277.10812	104	
287.13816	124	
290.18062	92	
295.18921	128	
296.14796	50	
297.22818	56	
299.07242	110	
300.07844	90	
303.19436	40	
304.25114	96	
309.15873	108	
310.11877	64	
310.16488	88	
312.14250	110	
313.22075	100	
314.15888	46	
316.17473	126	
316.21971	92	
319.16004	96	
326.18216	88	
327.13415	84	
328.89775	118	
331.19275	88	
332.19146	70	
334.19621	44	
343.20908	68	
345.87882	70	
346.15328	80	
346.49737	32	
357.19894	58	
358.18640	98	
359.21642	64	
361.23087	98	
368.89137	80	
369.11720	60	
376.35837	44	
380.97223	52	
386.89564	82	
396.24737	114	
399.03832	92	
402.87251	54	
404.16014	60	
408.87243	74	
416.00357	88	
418.23820	152	
420.23224	90	
426.31259	182	
428.25049	76	
429.83833	74	
430.25122	70	
430.85614	68	
434.71851	102	
440.80642	54	
441.19671	62	
441.89787	104	
443.21859	36	
443.28041	48	
444.29266	100	
444.78051	84	
452.82991	76	
452.88087	60	
453.85727	72	
459.91021	108	
460.30375	52	
461.16597	104	
461.22279	66	
467.19910	90	
471.26961	262	
471.83424	50	
476.21412	62	
481.21937	68	
493.85742	206	1+
496.83486	58	
501.24568	86	
510.88112	86	
553.27330	108	
556.28493	80	
556.33102	112	
562.39010	76	
571.22392	70	
572.31676	328	1+
574.32901	82	
581.33155	126	
582.26053	88	
583.31255	98	
590.36756	80	
591.39635	88	
597.32885	44	
600.31087	560	1+
600.40689	58	
615.31294	86	
632.33112	80	
641.37204	76	
642.30283	32	
658.29942	38	
661.30822	72	
687.28299	78	
694.38239	68	
709.38139	108	
725.37111	62	
729.60509	78	
737.39201	90	
738.49407	50	
757.37143	60	
770.36510	70	
817.38634	48	
821.43068	72	
822.45581	84	
833.41787	44	
END IONS

###FS:    #m/z: 473.25759 #charge 1+
###MS: 1398
###MSMS: 1399
BEGIN IONS
TITLE=Cmpd 2, +MS2(473.2576), 25.9eV, 12.4min #1399
RTINSECONDS=745.119
SCANS=1398-1399
PEPMASS=473.25759	34352
CHARGE=1+
202.96078	32	
203.10744	524	1+
203.27593	104	
205.09943	144	
209.10777	46	
210.10525	82	
215.13272	68	
215.20572	86	
216.13508	116	
217.07761	78	
225.10534	78	
226.07973	86	
226.13563	66	
227.11136	218	
232.12814	196	
233.10225	92	
235.10794	80	
240.13856	88	
242.12871	66	
250.11999	72	
250.15307	134	
252.15987	108	
256.20364	74	
258.07381	76	
259.08719	76	
260.14143	106	
266.10996	220	
266.95242	112	
267.12958	80	
269.20967	98	
271.20008	38	
283.18674	102	
285.20950	78	
286.21351	78	
290.90123	84	
296.13119	108	
297.11421	82	
299.11464	70	
299.20492	100	
300.22842	46	
305.97533	74	
308.15197	76	
313.16998	78	
314.15010	142	
314.20687	110	
316.98770	78	
327.92266	130	
330.18394	112	
331.17797	110	
332.22032	78	
335.96943	38	
353.51555	80	
355.01918	128	
356.11185	62	
359.68984	74	
361.17513	80	
362.83885	100	
366.21388	88	
370.19874	32	
376.86188	80	
378.86433	102	
381.16734	66	
384.95034	48	
385.23251	68	
386.26229	62	
387.19940	94	
387.25162	96	
388.85977	84	
394.22394	40	
396.10909	46	
396.22742	34	
396.84886	86	
401.02392	42	
408.91983	38	
410.31803	136	
410.94072	94	
411.89497	54	
412.89265	106	
413.86934	64	
414.21458	122	
414.31030	40	
415.02812	96	
416.84783	72	
420.20674	80	
420.89012	68	
421.16114	56	
426.10028	34	
426.98510	72	
427.03859	98	
427.88520	68	
430.89134	140	
432.88096	72	
433.87757	64	
440.28755	98	
443.72277	88	
445.10022	46	
446.85899	138	
448.18782	66	
450.92516	68	
452.75800	82	
453.26646	72	
454.81357	68	
456.25452	48	
457.27266	104	
460.23764	124	
464.23756	38	
470.34547	60	
471.27562	60	
473.32298	60	
473.39750	34	
473.48909	34	
474.91426	88	
477.99809	60	
END IONS

###FS:    #m/z: 473.25800 #charge 2+
###MS: 1412
###MSMS: 1413
BEGIN IONS
TITLE=Cmpd 3, +MS2(473.2580), 25.9eV, 12.5min #1413
RTINSECONDS=752.173
SCANS=1412-1413
PEPMASS=473.25800	56010
CHARGE=2+
203.10749	752	1+
203.15482	198	
203.19663	74	
206.14967	84	
209.09614	88	
211.11380	96	
215.14176	182	
226.09920	76	
227.12644	134	
230.12022	92	
230.95816	36	
231.11683	54	
232.13611	128	
240.15078	90	
243.11789	136	
244.62535	34	
245.10361	96	
253.09780	74	
255.23336	128	
267.10756	64	
268.17706	110	
269.17893	112	
271.17795	78	
280.12373	68	
282.14504	76	
284.13284	118	
285.04524	44	
286.13497	96	
291.94597	42	
292.68645	106	
296.14714	90	
296.78736	32	
296.98939	80	
297.15224	72	
305.17734	74	
307.17040	78	
313.16519	72	
313.84253	70	
314.14366	76	
314.22131	90	
315.16596	48	
317.20780	94	
318.03946	68	
329.17594	32	
330.86140	108	
331.04979	54	
331.17751	100	
332.16824	68	
339.17870	50	
347.22305	122	
350.93388	60	
354.19227	118	
355.13772	100	
358.94482	36	
359.14788	94	
361.24906	74	
363.21955	108	
368.88421	232	
373.02849	50	
380.90004	74	
381.15749	92	
386.16660	86	
386.91690	106	
388.25520	68	
392.88623	160	
396.82298	88	
397.24852	60	
410.60379	48	
410.89856	162	
412.86460	116	
414.23700	204	
414.88286	44	
415.21623	72	
419.20641	94	
425.84620	76	
427.22209	76	
430.91041	136	
431.88192	110	
432.26479	66	
432.86949	54	
432.92424	82	
437.18257	76	
437.21975	84	
446.16414	68	
446.85083	202	
449.23948	44	
450.85410	64	
452.13129	144	
454.87062	54	
455.23436	88	
458.27132	126	
462.92852	40	
465.20026	58	
466.22026	54	
470.13776	54	
472.29067	96	
473.86601	42	
474.37213	40	
474.84497	88	
477.26276	82	
481.10769	60	
484.35264	66	
492.29996	50	
499.35200	80	
501.29633	64	
510.32720	86	
510.69283	32	
513.23787	56	
518.23794	54	
525.27175	62	
527.35514	192	
544.35983	50	
545.32786	102	
550.28119	104	
569.35574	106	
579.33211	84	
581.65372	74	
586.36294	50	
586.58301	48	
588.38417	60	
596.35531	64	
597.32851	80	
597.37735	50	
600.31033	74	
608.49167	42	
614.62336	84	
615.36509	48	
616.54979	40	
622.61733	60	
654.36546	50	
661.38198	80	
669.31237	78	
698.39636	92	
703.31095	70	
704.31609	58	
715.41618	192	
715.55821	78	
716.47967	92	
717.37727	50	
725.40742	66	
737.37337	42	
743.40425	276	1+
743.68346	58	
769.37313	56	
820.37859	74	
832.40955	78	
END IONS

###FS:    #m/z: 473.25748 #charge 2+
###MS: 1417
###MSMS: 1418
BEGIN IONS
TITLE=Cmpd 4, +MS2(473.2575), 25.9eV, 12.6min #1418
RTINSECONDS=754.443
SCANS=1417-1418
PEPMASS=473.25748	65872
CHARGE=2+
168.67356	174	
203.10574	722	1+
203.18183	112	
209.00999	106	
209.12365	92	
214.80016	40	
215.10904	76	
217.08545	146	
218.08918	102	
219.13830	80	
222.13209	92	
226.17325	62	
227.10225	274	
227.14357	84	
229.05919	86	
231.10107	96	
232.12403	114	
232.17627	50	
239.17423	38	
240.15468	142	
243.15179	102	
243.18739	100	
250.15018	102	
251.12158	94	
254.09990	172	
260.16921	108	
267.11390	160	
268.17894	82	
268.22508	76	
269.18090	72	
280.12558	372	1+
285.20804	210	
286.18337	52	
290.02375	90	
292.14369	84	
294.14441	64	
294.18972	48	
296.12618	148	
297.14713	76	
298.16632	96	
298.67843	106	
301.14860	80	
309.15925	92	
310.13865	74	
314.14285	74	
327.14538	68	
332.15299	166	
342.84955	44	
348.21319	118	
349.01464	40	
351.16842	56	
351.87439	58	
352.90422	118	
353.13639	108	
354.12925	118	
354.21756	80	
357.15826	52	
358.20139	72	
369.19013	112	
370.25338	76	
378.81877	30	
379.21031	78	
379.38640	90	
385.99142	74	
386.24959	134	
387.26111	66	
388.89731	48	
392.88625	216	
394.92247	68	
396.23327	70	
397.23113	80	
397.42404	40	
398.24890	62	
408.85276	110	
410.87548	72	
412.88907	112	
413.78323	32	
414.25692	132	
417.17011	44	
420.71854	102	
424.22066	72	
425.19948	54	
426.24660	72	
430.87931	52	
430.92176	62	
432.87382	106	
443.71100	34	
445.14624	114	
445.19956	72	
446.86327	100	
453.25516	94	
454.86542	52	
458.25963	72	
460.28588	74	
471.23558	38	
472.15114	28	
473.04379	78	
480.25163	96	
482.31964	48	
485.26399	78	
495.25907	52	
498.34349	40	
499.33672	50	
500.39137	80	
501.48490	98	
508.25398	88	
511.30521	56	
514.24995	54	
525.27868	78	
527.12444	30	
527.33498	122	
527.40982	40	
528.46856	66	
538.38332	70	
539.40157	62	
551.31648	46	
553.27299	54	
562.30889	58	
563.29919	76	
565.35948	62	
570.31894	90	
578.33164	66	
579.32964	62	
585.27137	34	
586.38781	66	
642.39070	120	
698.43691	72	
701.39159	100	
715.41413	274	1+
716.51428	84	
725.37822	74	
743.41819	324	1+
743.56718	80	
749.39423	66	
797.38298	38	
END IONS

###FS:    #m/z: 473.25711 #charge 2+
###MS: 1420
###MSMS: 1421
BEGIN IONS
TITLE=Cmpd 5, +MS2(473.2571), 25.9eV, 12.6min #1421
RTINSECONDS=755.641
SCANS=1420-1421
PEPMASS=473.25711	66216
CHARGE=2+
203.10496	604	1+
203.15262	196	
205.12863	104	
209.09181	310	
210.10134	132	
215.11640	102	
220.14441	134	
223.15474	76	
225.21548	72	
226.15364	82	
227.10238	98	
228.10216	100	
232.11256	78	
234.14073	80	
240.13490	112	
241.07943	112	
243.11803	68	
244.09849	84	
245.07928	82	
250.11227	122	
251.15201	86	
268.12449	82	
268.17861	166	
269.07538	110	
272.02578	70	
272.96623	72	
285.21356	222	
293.71733	108	
295.17331	94	
297.11835	142	
303.89275	106	
304.10424	66	
305.19069	94	
307.68682	152	
309.17012	82	
312.15341	62	
313.18344	82	
314.13691	132	
315.13806	82	
331.18058	208	
332.20049	94	
336.20464	54	
336.90903	102	
339.24165	80	
342.12820	92	
344.14702	106	
349.20468	66	
355.15677	82	
361.19043	60	
364.64689	154	
368.89776	74	
372.18718	64	
373.22130	88	
376.94041	76	
377.90845	80	
379.20226	74	
380.86610	78	
383.98733	64	
386.25562	72	
386.89510	96	
387.89851	62	
388.26035	84	
391.18978	94	
392.88473	72	
392.92465	70	
397.17355	126	
408.18248	56	
410.18558	64	
410.83825	86	
410.89452	118	
412.87272	176	
413.27005	136	
414.24368	180	
415.24745	76	
418.90990	86	
419.20611	86	
419.33059	68	
420.74416	118	
426.82115	98	
427.21634	76	
428.86426	98	
430.27997	54	
430.88896	164	
430.93358	58	
431.89386	76	
432.87220	58	
432.91327	74	
433.25367	70	
433.88735	84	
437.86286	80	
446.85367	54	
449.90836	136	
454.54757	100	
456.23372	112	
458.22768	84	
466.24478	62	
472.28082	74	
472.82290	82	
472.87216	56	
474.87342	94	
474.96051	74	
481.25902	52	
482.31814	80	
483.26282	204	
483.34717	64	
484.20174	60	
490.20582	80	
492.83658	74	
497.29715	120	
499.33348	332	
499.39447	74	
499.46361	78	
501.29821	72	
502.22809	72	
510.17268	70	
510.30336	82	
511.31429	88	
515.26977	74	
525.29196	56	
526.27936	94	
527.31506	86	
527.41041	100	
528.35368	70	
529.28092	50	
544.32247	102	
545.34160	76	
570.34490	76	
576.32532	54	
583.35913	72	
586.37885	66	
596.36008	70	
596.63948	52	
604.33416	88	
605.28627	50	
612.31438	58	
612.40544	54	
613.31535	78	
614.37361	194	
619.31872	68	
622.32775	56	
630.30631	88	
664.38448	96	
668.35886	60	
672.48534	100	
686.31820	118	
698.41000	62	
698.48582	66	
704.31529	62	
709.37736	72	
715.42261	482	1+
743.41390	262	1+
743.50263	88	
744.31335	66	
828.75516	190	1+
END IONS

###FS:    #m/z: 473.25754 #charge 2+
###MS: 1423
###MSMS: 1424
BEGIN IONS
TITLE=Cmpd 6, +MS2(473.2575), 25.9eV, 12.6min #1424
RTINSECONDS=756.848
SCANS=1423-1424
PEPMASS=473.25754	70040
CHARGE=2+
177.80682	94	
203.10919	248	
204.10696	106	
205.11675	70	
215.13453	126	
217.09632	98	
223.10439	72	
224.13207	108	
226.07965	98	
226.12758	194	
227.06673	190	
227.09907	100	
227.16748	114	
229.11714	102	
232.12886	104	
233.12598	62	
235.23558	78	
237.08450	80	
238.17728	108	
241.11618	106	
241.15331	110	
248.13084	162	
251.15503	96	
252.15915	104	
252.19664	62	
258.10802	122	
260.15260	88	
266.15214	58	
267.09415	148	
274.16133	74	
279.15067	46	
280.12425	148	
282.15988	136	
284.17758	132	
285.14870	44	
285.20504	94	
286.09849	84	
286.20063	78	
287.18297	80	
296.12358	210	
297.10264	54	
298.67872	90	
308.91367	112	
310.18906	60	
311.21467	76	
313.17540	64	
314.14532	116	
315.13270	60	
316.85766	84	
319.25396	126	
324.13288	54	
326.28757	112	
331.18461	124	
332.15348	152	
336.50308	50	
337.18363	52	
338.21573	70	
351.20392	82	
355.19715	80	
363.20819	100	
368.89207	46	
369.22052	74	
370.17292	74	
371.26674	64	
378.86975	50	
383.17073	190	
384.15602	120	
385.23823	86	
386.24385	88	
386.27851	76	
387.19436	110	
388.92224	96	
390.18212	74	
392.89061	134	
394.96923	94	
396.25742	74	
396.93428	78	
397.82418	60	
399.15616	90	
401.92435	68	
408.93974	84	
409.85066	84	
410.83466	50	
410.90361	94	
412.02161	62	
412.92410	104	
414.24245	138	
414.32159	150	
415.24817	74	
424.23190	82	
431.90848	74	
432.88567	78	
436.85073	106	
438.24641	60	
439.25288	80	
444.86725	60	
445.82031	64	
446.86344	164	
448.89376	90	
454.82815	80	
454.86699	74	
455.27390	76	
458.18865	78	
459.28431	80	
460.29079	62	
461.23898	100	
465.25790	98	
466.21602	174	1+
466.30661	86	
472.83314	56	
481.26585	46	
482.29654	56	
483.31144	66	
491.83056	66	
491.88078	50	
498.27628	88	
499.32437	86	
500.27637	46	
500.34813	138	
511.31858	92	
519.25331	102	
527.33402	56	
546.30926	114	
554.31777	106	
556.21035	86	
560.33771	68	
568.35470	56	
571.33072	76	
580.35455	64	
583.27646	82	
586.38092	68	
596.36146	154	
597.36352	100	
600.31203	54	
611.77084	46	
614.35644	262	1+
618.39097	52	
623.32599	74	
651.29935	66	
659.45305	68	
698.40021	126	
699.43947	92	
704.27937	68	
715.42279	248	1+
725.39371	60	
725.44393	108	
726.39889	58	
731.33030	52	
742.17375	54	
743.42544	264	1+
745.65309	50	
790.44807	50	
822.53907	94	
887.49766	48	
END IONS

###FS:    #m/z: 473.25730 #charge 2+
###MS: 1425
###MSMS: 1426
BEGIN IONS
TITLE=Cmpd 7, +MS2(473.2573), 25.9eV, 12.6min #1426
RTINSECONDS=757.514
SCANS=1425-1426
PEPMASS=473.25730	72704
CHARGE=2+
203.10907	446	
203.14620	148	
204.12637	52	
208.14100	174	
208.84857	30	
209.10432	98	
213.15648	104	
215.14560	198	
217.08667	162	
217.11582	110	
217.33349	50	
219.13238	62	
223.10798	50	
226.15529	82	
227.13091	82	
231.16531	128	
232.14342	94	
232.20833	72	
232.82952	64	
235.10768	102	
238.13669	86	
241.07967	108	
241.12021	104	
246.12491	96	
248.14635	84	
250.15747	76	
251.88425	112	
253.11606	118	
258.07342	106	
260.15027	154	
266.12580	66	
268.16737	76	
276.16108	34	
286.21012	98	
288.88066	98	
296.16205	56	
297.17069	56	
300.88400	104	
303.21246	56	
306.18558	56	
308.85851	38	
309.19844	102	
310.13712	94	
312.69111	164	
314.13394	78	
315.16673	44	
319.09480	80	
319.64741	62	
325.16566	72	
328.15948	96	
330.74726	64	
331.14059	96	
331.17921	74	
332.15428	94	
339.16415	74	
340.15116	52	
343.21038	88	
346.04192	70	
353.33743	78	
355.16246	68	
356.13767	80	
361.18905	72	
363.21664	102	
363.72457	98	
368.88183	96	
369.21854	76	
371.21963	62	
374.10876	54	
379.21129	96	
383.16061	278	
387.18875	100	
388.87992	82	
390.18826	80	
395.97051	86	
396.23959	178	
396.87618	100	
397.19065	52	
397.23308	142	
398.08546	36	
398.22606	68	
398.99754	94	
399.18694	64	
409.51383	40	
411.20737	68	
412.94687	32	
413.89104	60	
414.25160	254	
415.24428	214	
415.29123	82	
416.25892	112	
416.88049	44	
419.19494	104	
421.17596	70	
424.23116	50	
428.96713	102	
430.27448	90	
431.88032	70	
437.88446	60	
444.22629	60	
450.87013	64	
454.86288	104	
472.23918	92	
474.18202	36	
480.31594	46	
482.31318	74	
483.26635	90	
484.36338	74	
492.85993	84	
497.27357	56	
499.33641	46	
499.42410	66	
500.34051	52	
501.28625	152	
502.19214	66	
511.30139	52	
522.56813	32	
525.25807	44	
527.32482	150	
527.45811	104	
545.35792	124	
556.28001	66	
557.31473	34	
558.30539	76	
568.34208	82	
569.36142	88	
572.27391	40	
579.21794	48	
579.32359	60	
584.37696	52	
586.36465	92	
587.37266	84	
596.46368	32	
597.34331	52	
598.41697	62	
613.41735	74	
614.36745	298	
633.25821	58	
638.35003	112	
650.36648	88	
658.43643	64	
697.39185	52	
709.38228	56	
715.41094	300	1+
716.38066	46	
716.67786	36	
725.43008	74	
725.49421	32	
727.43744	34	
743.40836	944	1+
743.49257	66	
744.56264	62	
788.51549	92	
END IONS

###FS:    #m/z: 473.25605 #charge 1+
###MS: 1428
###MSMS: 1429
BEGIN IONS
TITLE=Cmpd 8, +MS2(473.2560), 25.9eV, 12.6min #1429
RTINSECONDS=758.691
SCANS=1428-1429
PEPMASS=473.25605	79568
CHARGE=1+
167.05688	82	
203.03577	40	
203.11144	508	
208.14902	104	
209.10633	88	
209.12400	110	
213.10003	78	
216.13056	122	
217.09360	94	
225.13706	102	
227.10572	262	
228.15185	42	
240.13416	102	
241.08409	80	
241.15328	88	
243.12946	68	
250.15785	70	
251.14254	164	
260.14017	74	
261.16185	72	
263.21492	60	
267.12050	52	
268.17517	170	
269.18267	176	
269.30669	30	
279.08874	96	
283.25696	72	
285.20268	74	
285.23191	90	
296.08387	70	
296.13233	358	1+
297.21052	82	
308.54642	24	
309.15319	54	
309.86106	54	
310.13683	104	
312.87690	108	
314.14475	252	
315.13778	106	
321.07938	22	
331.19291	62	
332.59080	30	
351.22796	118	
355.75577	42	
370.58304	42	
370.88711	72	
374.78811	26	
375.06609	94	
380.91193	106	
385.13100	34	
385.83964	24	
387.16282	72	
388.90244	82	
392.88273	102	
394.87565	94	
396.22876	64	
396.88276	72	
398.24840	76	
403.21291	42	
409.83854	102	
410.35417	110	
412.87059	88	
413.89355	86	
414.24917	176	
414.42880	74	
415.25860	96	
416.92891	68	
417.98364	26	
419.20612	82	
424.84467	116	
427.26172	92	
430.90613	78	
437.81695	100	
443.20318	66	
446.97269	28	
458.28564	22	
459.30176	74	
460.25265	78	
466.24408	102	
END IONS

###FS:    #m/z: 473.25742 #charge 2+
###MS: 1430
###MSMS: 1431
BEGIN IONS
TITLE=Cmpd 9, +MS2(473.2574), 25.9eV, 12.7min #1431
RTINSECONDS=759.328
SCANS=1430-1431
PEPMASS=473.25742	76436
CHARGE=2+
203.11039	552	1+
203.22276	94	
209.09665	114	
210.14265	104	
212.10928	34	
215.14551	176	
215.21276	44	
217.08063	70	
226.15393	128	
227.10068	34	
227.14237	64	
229.12262	64	
232.13250	118	
239.17423	84	
240.12808	84	
241.08741	90	
249.09996	56	
250.56038	72	
251.18049	58	
255.18333	178	
257.11233	46	
257.20030	80	
265.13335	88	
267.12039	54	
268.17731	286	
268.22732	102	
278.16800	72	
283.65252	80	
285.20036	154	
286.20080	80	
292.22927	88	
293.68895	98	
296.12079	120	
297.12887	40	
297.18864	78	
304.98890	80	
307.13352	70	
327.20364	64	
330.18054	94	
331.17350	164	
332.15452	62	
348.18937	86	
352.20223	66	
356.16030	58	
357.21820	118	
359.20184	100	
361.86458	64	
368.89074	34	
369.22643	128	
370.16423	68	
378.89363	68	
387.21092	62	
389.00519	60	
389.17675	98	
392.89384	64	
396.22925	76	
396.88063	106	
397.21206	92	
409.90027	38	
410.91855	44	
411.89422	88	
413.23290	62	
413.86973	176	
414.25695	474	
414.31836	176	
415.00233	72	
416.91395	72	
417.18713	66	
426.67475	66	
426.89259	82	
427.19135	66	
430.89961	102	
431.71346	36	
431.80492	84	
432.85178	70	
434.29786	68	
436.43541	38	
438.99468	32	
446.85189	74	
450.84201	58	
456.26268	86	
473.32429	34	
473.87208	46	
476.90340	76	
480.24994	68	
483.26429	60	
483.34160	88	
486.16666	62	
486.25821	80	
490.83947	112	
496.24765	52	
499.31786	84	
500.28706	38	
500.37220	104	
509.31727	112	
525.29232	106	
527.32678	108	
527.47609	42	
529.24558	94	
536.21538	76	
546.23002	50	
546.35739	56	
551.27413	74	
567.37595	70	
569.27545	114	
570.39099	58	
584.34669	68	
587.43021	36	
595.27095	94	
598.33161	82	
607.30776	102	
608.46613	84	
612.31253	40	
614.36826	240	
614.49158	96	
620.28574	78	
640.32007	80	
643.25376	88	
656.35678	48	
661.32818	44	
698.38803	72	
715.40417	136	
715.48772	128	
725.40799	100	
726.37431	72	
726.45289	92	
743.41537	522	1+
743.55484	66	
745.48944	80	
746.39737	80	
750.39241	58	
809.58085	68	
816.81799	70	
END IONS

###FS:    #m/z: 473.25820 #charge 2+
###MS: 1433
###MSMS: 1434
BEGIN IONS
TITLE=Cmpd 10, +MS2(473.2582), 25.9eV, 12.7min #1434
RTINSECONDS=760.534
SCANS=1433-1434
PEPMASS=473.25820	77866
CHARGE=2+
191.81666	82	
200.92733	124	
203.10973	616	1+
203.20854	142	
213.08491	90	
214.12469	76	
215.20761	118	
223.15146	110	
223.33180	92	
225.10501	116	
225.17147	118	
227.09989	80	
230.22521	110	
232.09709	88	
232.13669	96	
233.03274	82	
233.14554	98	
234.97496	82	
236.20658	68	
237.09158	88	
237.14784	104	
240.13020	122	
241.12435	96	
245.11569	72	
247.12641	96	
253.10201	68	
257.14579	112	
259.09111	88	
263.10965	100	
268.13722	108	
268.17916	398	1+
274.97459	72	
286.14252	64	
294.18889	116	
296.12244	294	
310.18303	112	
315.14679	110	
322.92444	124	
324.15239	164	
324.86677	102	
325.08842	136	
326.91509	94	
327.16570	74	
329.18707	84	
330.91564	68	
332.19678	78	
332.90500	108	
333.91684	84	
335.89099	74	
343.96809	66	
345.22134	66	
346.93576	98	
351.17534	86	
354.20740	94	
358.20733	150	
358.93825	78	
361.15580	80	
363.20334	86	
367.13825	100	
368.89769	102	
369.22572	106	
370.88216	132	
371.22118	64	
374.89658	92	
376.95356	172	
378.85405	64	
380.20001	64	
382.90606	102	
384.94544	108	
384.98211	76	
386.25939	98	
386.89062	106	
386.97681	74	
388.25892	86	
389.18390	142	
390.25868	80	
392.89346	212	
394.91556	82	
396.22176	94	
398.26296	128	
401.17579	104	
402.30336	72	
406.26453	112	
408.90422	66	
410.93994	74	
412.86638	192	
413.06772	108	
414.25529	138	
414.30269	84	
414.39662	64	
414.90087	80	
415.87364	84	
416.24978	96	
417.19773	128	
424.23023	66	
426.85978	60	
428.89645	82	
431.89790	146	
433.04957	82	
436.94359	70	
438.20175	102	
438.85057	72	
442.22560	62	
445.10596	90	
449.88505	138	
454.82232	120	
456.82490	80	
459.27047	192	
460.29118	88	
466.30708	66	
467.18641	78	
467.27652	66	
472.93506	118	
473.32521	76	
482.29713	174	
482.37256	84	
483.27238	62	
487.32241	72	
490.22878	92	
497.28625	134	
499.41037	86	
500.34900	80	
501.29250	122	
510.32095	84	
515.31275	86	
520.23428	78	
529.24737	100	
559.16898	72	
567.30978	62	
568.35927	74	
569.35682	66	
572.26815	118	
584.32092	94	
586.35582	98	
595.38133	100	
596.36996	96	
599.09129	76	
614.35878	122	
618.41118	94	
621.22707	72	
624.37347	66	
625.38585	72	
630.30766	106	
683.34162	80	
697.50898	64	
701.38513	68	
703.30755	144	
707.37589	68	
713.42654	72	
715.41608	246	
716.41465	202	
725.39971	174	1+
735.39834	84	
743.41217	654	1+
823.41398	124	1+
861.53150	224	1+
END IONS

###FS:    #m/z: 473.25719 #charge 2+
###MS: 1435
###MSMS: 1436
BEGIN IONS
TITLE=Cmpd 11, +MS2(473.2572), 25.9eV, 12.7min #1436
RTINSECONDS=761.202
SCANS=1435-1436
PEPMASS=473.25719	79138
CHARGE=2+
203.10900	510	
209.09359	176	
209.12458	74	
212.16810	46	
215.13141	110	
223.18207	88	
225.09308	74	
225.12571	86	
225.15560	106	
226.18909	70	
227.01972	98	
227.10499	264	
228.12522	156	
229.13062	88	
233.13810	46	
239.14166	62	
240.20660	64	
243.13455	112	
250.17476	156	
253.21460	88	
256.16082	106	
257.15897	68	
260.14518	80	
264.17043	48	
265.13757	94	
268.17745	338	
268.29678	96	
269.07276	94	
269.12769	98	
269.15856	80	
270.03262	88	
274.15801	106	
278.11213	128	
279.10626	72	
284.13385	104	
285.20667	168	
292.17211	76	
293.69059	100	
296.03563	54	
296.12927	96	
297.11335	92	
298.19248	78	
301.92372	70	
309.88693	134	
314.13572	214	
329.05891	68	
330.17008	74	
331.18312	96	
331.22615	108	
332.14920	100	
332.91059	100	
333.14956	122	
334.88751	68	
340.94444	112	
354.88866	86	
355.19716	96	
356.19649	48	
359.21039	76	
368.89048	64	
369.18379	82	
370.92301	70	
370.98661	138	
373.02382	80	
375.17680	92	
376.95339	74	
378.87316	76	
380.90023	74	
383.15060	102	
385.15519	70	
385.28117	78	
386.24051	72	
387.19241	100	
392.89872	78	
393.92953	78	
394.18103	54	
394.89468	92	
395.91320	114	
396.15481	94	
396.24650	146	
397.22293	90	
397.25845	90	
398.17894	72	
398.37731	74	
400.17836	82	
401.16654	72	
404.22817	72	
404.84127	60	
406.75004	102	
408.82938	112	
410.96616	54	
414.24795	426	1+
415.20465	76	
415.87427	82	
419.80974	60	
420.73499	120	
424.21532	80	
428.26015	76	
431.02680	64	
431.89313	64	
432.88328	226	
432.93084	80	
442.22587	78	
446.85572	102	
449.90171	72	
454.83361	76	
455.82419	100	
456.27631	96	
456.89639	76	
459.26167	48	
466.29522	112	
473.77095	90	
473.98249	96	
480.26793	94	
480.31352	58	
482.28365	60	
483.27595	250	
483.60698	94	
491.82543	68	
497.37276	68	
498.26253	82	
499.34202	102	
500.41103	72	
511.30803	84	
514.27550	96	
525.25452	58	
527.27255	90	
527.32979	264	
527.74266	114	
554.32846	70	
556.36536	82	
568.41589	78	
571.26238	86	
586.29873	64	
586.36281	70	
593.36444	260	1+
597.35461	102	
598.24319	60	
598.35199	72	
600.42765	104	
614.38148	162	1+
615.27268	90	
620.58004	50	
638.36259	68	
698.38896	70	
698.59174	58	
715.40308	230	1+
716.45369	80	
725.39462	58	
743.41624	330	
744.38385	74	
744.51275	90	
745.43441	80	
789.99196	86	
800.44156	68	
END IONS

###FS:    #m/z: 419.71868 #charge 2+
###MS: 1438
###MSMS: 1439
BEGIN IONS
TITLE=Cmpd 12, +MS2(419.7187), 23.4eV, 12.7min #1439
RTINSECONDS=762.396
SCANS=1438-1439
PEPMASS=419.71868	24480
CHARGE=2+
224.12139	92	
226.15890	92	
227.06754	58	
227.10673	116	
236.98698	66	
237.02364	82	
240.08392	68	
241.10015	108	
241.15308	120	
245.08402	104	
246.36099	34	
249.10728	88	
253.09854	102	
255.10431	82	
256.61126	96	
258.14547	84	
265.12623	158	
269.13153	92	
272.17091	68	
272.19868	96	
279.14159	94	
287.20145	32	
291.15350	90	
292.96675	74	
295.87606	120	
296.17942	74	
303.17473	128	
303.22493	324	
304.22035	144	
310.17758	92	
312.16195	114	
318.94427	68	
326.16553	82	
327.99878	38	
328.88223	62	
330.16538	74	
332.89502	84	
332.93439	52	
334.14768	52	
335.14071	68	
336.17547	60	
337.12531	84	
338.10034	88	
358.95838	54	
359.18728	100	
359.83899	36	
360.90407	96	
368.23660	76	
369.27895	98	
372.86967	140	
372.92977	142	
373.03862	88	
373.16452	66	
374.40354	52	
374.88880	70	
379.20508	58	
382.91169	82	
385.05772	76	
386.15160	88	
386.24474	56	
390.87048	76	
391.89517	82	
392.87248	66	
394.52110	34	
400.20029	80	
400.89325	80	
414.25346	86	
416.22858	54	
417.23465	88	
417.89052	86	
419.19914	68	
421.18580	102	
428.24379	60	
430.23568	94	
431.27618	80	
432.25783	74	
438.25640	62	
440.69659	80	
449.29853	58	
453.26512	46	
480.19397	38	
483.22652	78	
485.24876	52	
512.23440	76	
525.26685	136	
545.36392	92	
556.19869	86	
560.31895	46	
576.28110	34	
630.23896	42	
630.33842	64	
END IONS

###FS:    #m/z: 473.25801 #charge 2+
###MS: 1441
###MSMS: 1442
BEGIN IONS
TITLE=Cmpd 13, +MS2(473.2580), 25.9eV, 12.7min #1442
RTINSECONDS=763.582
SCANS=1441-1442
PEPMASS=473.25801	86388
CHARGE=2+
198.63798	120	
201.12504	82	
203.10875	732	1+
203.24515	82	
209.09869	380	1+
215.10873	78	
215.15897	130	
217.08115	64	
224.10111	102	
226.21316	94	
227.11248	130	
231.12184	124	
232.13219	122	
235.09455	92	
239.17049	152	
240.72971	98	
241.89494	130	
243.13413	84	
244.15029	98	
249.10473	68	
250.67384	68	
251.10933	78	
251.13861	104	
259.15465	96	
260.14713	172	
266.04467	74	
266.64752	52	
267.10636	50	
268.16907	80	
268.23161	66	
286.12960	128	
286.16959	80	
289.16282	104	
292.18875	82	
296.12923	568	1+
303.21659	100	
310.13175	52	
312.14848	64	
312.92377	124	
312.98404	110	
313.16040	104	
314.13256	66	
316.14660	114	
318.16963	86	
319.16001	100	
325.11341	104	
329.38286	62	
332.16386	116	
333.14501	90	
334.16593	86	
335.21408	72	
337.17693	82	
344.24115	102	
344.90763	82	
346.21090	72	
348.14011	68	
351.20803	76	
354.12919	62	
355.20833	174	
358.19058	74	
359.88300	50	
363.70368	142	
366.85119	94	
368.90188	86	
369.22459	108	
370.88668	106	
370.94621	104	
375.16650	84	
376.90796	68	
376.96469	56	
379.89149	132	
383.16963	84	
392.88929	164	
395.17821	82	
396.24123	112	
396.31553	100	
396.84389	58	
397.23852	80	
398.23230	78	
401.15632	104	
406.89821	62	
408.89759	102	
409.22901	60	
410.89302	70	
411.86045	78	
412.89559	74	
413.84169	90	
414.24219	276	
415.21597	76	
415.27444	54	
415.33960	74	
415.86857	80	
416.24988	60	
423.80519	58	
429.13629	58	
431.28277	76	
431.89415	86	
432.88942	114	
436.88498	72	
437.16542	82	
438.25127	70	
440.28188	72	
444.84538	66	
447.77482	148	
449.92412	92	
455.02322	62	
455.26392	108	
457.24492	120	
473.03405	54	
483.26087	68	
483.31749	58	
484.20634	50	
488.22094	78	
493.87501	52	
499.33176	102	
500.52177	82	
501.25820	56	
501.33201	76	
518.22929	54	
525.28451	154	
527.32930	354	
544.31637	64	
545.34552	68	
555.34591	64	
568.29680	66	
572.33560	70	
574.31140	78	
579.32570	82	
580.36728	56	
584.31443	108	
586.36664	78	
594.30000	94	
596.34453	148	1+
600.32403	54	
612.29989	86	
615.36349	80	
616.38157	100	
617.80832	68	
622.34888	72	
624.34392	170	
624.41475	86	
638.36289	88	
656.34920	74	
663.37186	96	
681.32803	50	
700.34054	54	
704.31394	62	
710.36944	84	
715.40976	420	1+
717.44831	64	
743.40746	670	1+
743.54025	80	
753.39440	76	
831.44000	68	
832.39753	82	
833.45750	80	
END IONS

###FS:    #m/z: 473.25753 #charge 2+
###MS: 1443
###MSMS: 1444
BEGIN IONS
TITLE=Cmpd 14, +MS2(473.2575), 25.9eV, 12.7min #1444
RTINSECONDS=764.245
SCANS=1443-1444
PEPMASS=473.25753	88998
CHARGE=2+
199.13635	76	
203.10719	1248	1+
203.20441	54	
209.09532	154	
215.14099	142	
217.08675	232	
222.11323	118	
222.19123	94	
226.11280	88	
227.10245	390	
227.14767	82	
232.14451	128	
234.08908	88	
238.17779	76	
240.13421	112	
241.13977	88	
244.10377	76	
250.12386	122	
250.19046	108	
258.14520	278	
260.18318	74	
264.67144	94	
265.13190	98	
265.17016	86	
267.09372	84	
268.18593	148	
269.21013	120	
278.12350	66	
280.20451	62	
282.14908	84	
282.18956	128	
283.22653	86	
285.20813	174	
288.21151	54	
291.18359	112	
295.13272	64	
296.14685	172	
297.12586	104	
299.11498	108	
302.96134	68	
304.15461	68	
309.15325	72	
311.14088	80	
311.20647	126	
312.17581	94	
314.11385	112	
314.15174	256	
316.14078	92	
320.21090	86	
330.18803	92	
331.18176	84	
332.13852	92	
337.25105	98	
342.16890	80	
349.05560	96	
351.92347	60	
353.27753	60	
359.16726	60	
360.23342	86	
361.19037	122	
362.85773	76	
364.91309	72	
365.14794	76	
365.19775	134	
366.08802	78	
366.85608	56	
368.89420	138	
370.27938	58	
371.24500	114	
372.12732	58	
372.88119	70	
376.83281	88	
376.87792	58	
377.18774	108	
379.20576	74	
381.14771	84	
383.16853	84	
386.25503	144	
386.90082	90	
387.05958	106	
388.88549	74	
392.89117	278	
393.13404	108	
394.05656	70	
396.23785	232	
397.18372	104	
401.15944	184	
402.78312	104	
406.20635	70	
409.20544	106	
412.86993	84	
414.27626	254	
414.86320	64	
415.25862	90	
428.85771	150	
430.80310	138	
431.28414	80	
431.89272	84	
432.29576	72	
433.34683	68	
433.85962	70	
434.07166	98	
435.88632	72	
457.63828	66	
470.26765	96	
471.26306	78	
474.20451	66	
480.34313	72	
481.32094	70	
482.30317	170	
483.26887	76	
485.25418	116	
486.34782	76	
490.32786	86	
497.27356	60	
499.34112	194	
501.29441	118	
511.33836	96	
525.39820	70	
526.29014	172	
527.33465	392	1+
527.41595	74	
544.35990	78	
545.35264	86	
568.35283	98	
570.37733	94	
584.30982	76	
586.35369	248	1+
586.39670	116	
589.27184	62	
594.34435	94	
595.37972	74	
596.35078	138	
598.36670	100	
613.37845	100	
614.36259	112	
615.34581	64	
622.24796	86	
622.35420	80	
632.30482	96	
641.24576	82	
657.35199	72	
668.32584	58	
669.40452	72	
685.43806	104	
697.38494	78	
698.39487	66	
703.30606	74	
704.67790	56	
715.41705	490	1+
715.49521	76	
727.40295	62	
735.43423	66	
743.41687	532	1+
832.38935	78	
END IONS

###FS:    #m/z: 473.25772 #charge 2+
###MS: 1445
###MSMS: 1446
BEGIN IONS
TITLE=Cmpd 15, +MS2(473.2577), 25.9eV, 12.7min #1446
RTINSECONDS=764.914
SCANS=1445-1446
PEPMASS=473.25772	90418
CHARGE=2+
203.10553	886	1+
208.14510	104	
209.09797	140	
211.17875	82	
213.12265	100	
215.11604	142	
215.14800	72	
217.08750	286	
221.10039	100	
225.07344	72	
225.14035	74	
227.10170	194	
232.13294	102	
233.13080	78	
235.15554	78	
237.09209	74	
238.12341	108	
239.18745	118	
243.14987	98	
247.13171	98	
248.98790	76	
250.15476	90	
251.16328	82	
254.10545	106	
256.09489	94	
258.11859	96	
258.14615	176	
260.14789	122	
264.17022	132	
267.04311	74	
268.17839	180	
269.12843	130	
269.20894	94	
273.07173	96	
278.13146	82	
283.18304	106	
284.24934	74	
285.20384	228	
286.13718	120	
287.17345	88	
293.69192	110	
294.12602	80	
296.12607	564	
298.15756	98	
303.28540	112	
308.91908	166	
309.19949	82	
312.12870	74	
312.16095	114	
312.96455	70	
313.16890	106	
314.14654	218	
315.15461	186	
321.19504	82	
323.17483	70	
324.15237	88	
329.85581	72	
331.33440	90	
338.87341	76	
342.25455	80	
343.16855	80	
345.19047	86	
350.92767	110	
352.17370	108	
354.13832	200	
370.24820	80	
370.88128	90	
372.24156	74	
373.24086	66	
374.18534	66	
375.21615	76	
381.20871	118	
382.87167	90	
383.16455	164	
383.20626	104	
384.15685	82	
386.25017	80	
387.18499	98	
394.91587	104	
394.96061	68	
395.18659	100	
395.95447	112	
396.94476	76	
397.22521	100	
398.23199	96	
402.88765	92	
409.20693	68	
411.25364	116	
411.73803	98	
412.85808	80	
413.89014	102	
414.25784	324	1+
416.85894	86	
426.83183	90	
429.90297	72	
430.88853	108	
431.28025	106	
432.91019	80	
437.81692	112	
446.90181	88	
453.85817	80	
454.82491	132	
456.22315	74	
457.91126	88	
459.27164	84	
460.20685	78	
460.25316	68	
465.29619	68	
470.23731	68	
471.33820	82	
472.24669	76	
472.81006	68	
474.26408	76	
474.30273	120	
476.22100	100	
480.26240	74	
483.27149	96	
484.26013	76	
491.83435	84	
492.26644	88	
499.33459	216	
500.36978	78	
501.24545	74	
524.25534	78	
527.34265	118	
537.28269	72	
543.29816	120	
553.27931	68	
561.32552	82	
569.39199	72	
570.33331	106	
571.13112	84	
585.34517	82	
586.36057	78	
587.36665	70	
597.36059	78	
614.35976	434	1+
638.96004	74	
656.36144	76	
666.36277	78	
668.37899	82	
699.38291	94	
700.31866	80	
707.44773	76	
715.42894	136	
715.46999	162	
716.41893	190	
735.39931	96	
743.41472	568	1+
746.46251	92	
751.36626	88	
757.37834	74	
820.47527	66	
831.41726	78	
END IONS

###FS:    #m/z: 473.25846 #charge 2+
###MS: 1447
###MSMS: 1448
BEGIN IONS
TITLE=Cmpd 16, +MS2(473.2585), 25.9eV, 12.8min #1448
RTINSECONDS=765.577
SCANS=1447-1448
PEPMASS=473.25846	91624
CHARGE=2+
199.07317	102	
202.76974	68	
203.10684	1320	
203.16033	84	
203.22209	68	
206.09782	72	
209.10725	174	
217.09097	106	
217.13595	60	
218.08422	194	
221.09195	108	
223.09150	76	
225.13250	88	
227.10654	346	
227.14246	118	
232.13570	108	
239.18213	84	
243.93825	98	
244.09874	74	
246.17046	48	
253.11008	50	
258.14102	126	
264.13681	110	
266.15509	140	
267.03438	98	
267.20101	164	
268.18965	180	
269.08967	90	
269.15792	78	
270.20151	68	
284.13912	116	
285.21401	224	
286.13916	74	
291.14490	96	
291.19277	120	
292.64770	136	
296.11836	178	
296.15717	100	
297.15008	116	
309.16311	142	
310.13788	138	
312.12540	84	
314.14356	198	
329.14079	122	
330.16093	78	
331.17693	174	
332.15316	96	
333.93704	64	
340.17902	44	
341.21072	50	
342.19212	96	
343.17057	80	
343.25746	48	
349.14057	120	
351.16858	128	
353.23950	86	
364.19965	50	
366.85712	136	
368.91539	48	
369.22837	92	
370.23409	114	
371.22417	92	
376.87423	112	
376.94512	52	
383.15960	84	
384.14355	48	
386.24855	70	
386.30745	94	
391.20016	82	
392.82079	48	
393.17741	74	
394.85464	72	
394.91014	84	
394.95975	146	
395.16111	62	
396.22504	62	
396.25955	90	
396.86517	48	
397.22866	68	
398.24294	110	
399.23430	78	
401.16808	72	
408.87062	66	
410.85724	110	
413.87326	110	
414.25091	288	1+
414.31280	70	
414.50921	132	
414.79764	114	
414.95209	110	
416.23724	76	
417.20435	52	
420.19515	116	
425.81360	80	
430.18690	56	
430.87748	90	
439.69853	76	
444.86370	72	
453.13175	106	
454.89893	66	
455.89677	58	
456.23197	72	
459.29410	70	
460.22133	158	
468.89463	68	
470.26645	64	
472.32649	70	
480.26400	66	
481.24741	76	
483.25526	74	
483.31144	86	
484.30435	70	
498.23897	74	
498.29701	84	
499.33476	110	
510.35135	52	
517.80414	50	
519.24216	48	
525.28840	120	
527.32431	376	1+
527.40026	76	
531.35701	80	
543.27620	76	
544.33953	96	
553.36042	70	
571.31111	82	
579.34281	72	
584.35313	96	
587.37472	124	
590.86682	76	
596.35442	106	
597.33930	246	
612.30383	154	
614.36278	78	
615.37140	102	
615.41413	96	
618.31797	60	
623.35042	82	
633.27011	92	
657.39801	98	
666.36279	88	
697.44779	54	
698.39085	76	
699.39727	114	
714.42665	54	
715.43472	382	1+
721.36621	80	
726.39059	100	
737.46324	46	
743.42277	460	1+
743.64739	52	
745.41544	58	
785.43630	80	
821.37320	74	
END IONS

###FS:    #m/z: 473.25799 #charge 2+
###MS: 1449
###MSMS: 1450
BEGIN IONS
TITLE=Cmpd 17, +MS2(473.2580), 25.9eV, 12.8min #1450
RTINSECONDS=766.246
SCANS=1449-1450
PEPMASS=473.25799	95502
CHARGE=2+
190.51708	142	
193.68402	76	
199.62618	144	
203.10992	650	1+
209.10620	126	
213.09459	76	
215.10116	104	
225.13289	80	
226.08293	86	
226.15332	174	
227.10373	154	
232.15230	114	
233.63465	108	
235.09877	100	
240.14727	92	
241.08764	98	
243.13159	122	
253.36273	62	
260.10262	64	
262.10157	114	
264.15430	158	
265.16975	80	
267.18833	72	
268.13011	116	
268.19486	284	1+
269.16673	76	
271.74846	94	
278.11065	92	
283.17467	78	
284.21795	80	
285.20372	198	
285.68107	96	
286.13800	84	
292.12932	82	
292.18838	84	
296.12828	612	1+
298.69819	110	
304.88821	78	
310.21057	64	
311.24404	86	
312.16205	82	
313.16659	148	
314.11838	86	
314.16418	72	
315.13971	86	
321.20378	122	
322.19723	112	
324.11995	64	
331.17705	128	
331.25289	86	
332.18232	62	
332.25329	104	
336.27833	92	
338.93515	116	
343.15434	90	
353.22392	84	
355.20065	94	
355.69162	94	
358.93818	112	
363.20850	132	
372.23878	130	
373.12998	90	
374.13100	132	
375.35485	126	
376.94406	132	
378.85950	80	
379.21751	72	
380.90043	82	
386.25609	78	
386.81370	82	
386.95209	96	
387.19396	142	
387.26975	112	
388.25417	92	
388.88124	88	
389.20620	76	
392.89048	210	
393.92037	78	
396.24326	160	
396.89226	68	
397.22758	112	
397.26407	114	
399.21751	102	
411.91363	92	
412.84389	100	
414.24721	448	
414.90552	66	
415.87128	126	
419.17914	80	
420.22217	72	
426.85530	88	
428.86566	140	
430.86225	68	
430.92729	68	
431.37417	102	
431.89908	212	
432.16526	96	
432.88187	168	
438.93387	82	
440.33672	74	
443.26850	72	
446.26609	74	
446.85863	162	
448.24189	68	
449.88849	64	
455.94772	70	
464.23424	70	
466.24518	62	
468.90558	70	
472.13693	78	
472.23566	80	
472.85009	108	
473.19199	82	
474.24910	80	
477.20718	82	
486.27184	112	
489.28242	82	
500.32921	208	
501.27984	98	
501.57358	70	
509.31389	68	
517.31109	78	
527.33660	366	1+
530.21436	76	
539.26057	122	
543.28736	74	
546.33415	78	
569.33126	148	
570.37053	74	
587.36739	148	
596.39492	82	
596.46888	62	
597.22579	62	
597.34144	190	1+
597.70917	88	
612.35942	90	
614.36576	120	
614.45241	76	
614.59780	62	
615.37343	176	
618.31853	84	
622.32358	82	
623.24438	74	
624.38892	74	
632.37838	96	
633.28470	80	
637.34782	70	
669.41729	76	
683.43879	64	
693.40121	62	
705.28486	66	
715.41971	502	1+
715.55817	62	
743.41480	850	1+
818.49860	86	
820.38924	102	
868.37836	176	
END IONS

###FS:    #m/z: 419.46899 #charge 1+
###MS: 1454
###MSMS: 1455
BEGIN IONS
TITLE=Cmpd 18, +MS2(419.4690), 23.4eV, 12.8min #1455
RTINSECONDS=768.489
SCANS=1454-1455
PEPMASS=419.46899	32428
CHARGE=1+
199.07771	86	
212.13902	90	
213.15601	42	
223.10865	72	
227.11046	140	
230.11569	84	
231.12222	100	
233.17882	104	
235.08354	80	
239.14554	84	
241.09654	76	
241.40663	50	
243.37751	52	
245.07715	132	
257.08208	76	
257.17109	98	
258.15383	102	
258.93435	78	
259.17058	78	
264.92646	80	
273.18902	108	
276.14142	116	
276.17017	102	
285.96470	74	
286.19192	84	
287.19199	100	
289.15227	98	
292.10287	74	
294.13620	66	
303.21905	408	1+
304.88853	68	
306.17223	48	
309.17059	90	
309.95297	70	
319.87261	110	
321.16193	76	
322.89952	52	
324.79807	36	
325.00904	124	
330.89802	42	
331.85174	40	
331.89420	78	
333.88719	78	
338.12388	72	
342.86833	102	
354.95356	72	
356.87713	118	
358.24259	82	
359.90290	80	
361.11537	86	
363.17866	114	
369.21476	138	
372.87064	104	
382.90118	60	
383.11878	92	
386.82305	72	
388.16650	106	
390.16712	54	
390.86766	122	
390.91912	58	
392.88435	36	
393.02880	70	
393.20039	62	
397.14376	88	
400.82612	86	
400.86779	104	
400.91736	120	
401.89840	112	
402.22035	50	
402.26656	104	
402.89147	116	
403.91578	64	
407.53363	78	
414.24269	66	
414.86216	86	
416.82836	90	
418.89814	96	
420.89117	50	
END IONS

###FS:    #m/z: 473.25772 #charge 2+
###MS: 1457
###MSMS: 1458
BEGIN IONS
TITLE=Cmpd 19, +MS2(473.2577), 25.9eV, 12.8min #1458
RTINSECONDS=769.667
SCANS=1457-1458
PEPMASS=473.25772	106142
CHARGE=2+
192.93437	78	
202.94642	62	
203.10643	1386	1+
204.14538	66	
205.10571	114	
207.62692	110	
208.14475	88	
208.92169	62	
209.10275	152	
213.08805	66	
215.12328	58	
216.09507	100	
217.08580	112	
226.15840	172	
227.10895	160	
228.10487	122	
229.19398	92	
230.20492	102	
233.93720	68	
234.11831	96	
239.15531	68	
240.11748	78	
243.17974	82	
249.15822	74	
250.15387	100	
252.89461	92	
260.12795	78	
267.12002	72	
267.19742	92	
268.18738	180	
268.67648	112	
284.16392	96	
285.20449	356	1+
287.95660	60	
296.12648	408	1+
296.69942	94	
300.14778	72	
303.22951	80	
304.18732	76	
306.65952	106	
308.90861	100	
312.15948	130	
314.13910	166	
314.69018	120	
315.15309	90	
316.13533	76	
322.15150	72	
324.15241	88	
326.23957	76	
331.16800	70	
332.14536	104	
332.91931	106	
335.14675	86	
342.14377	76	
351.21314	72	
354.22235	112	
354.90344	92	
356.12372	102	
361.24541	72	
366.63120	66	
367.87751	76	
368.92563	72	
369.23477	190	
371.20606	82	
378.90405	86	
381.21784	72	
386.25329	108	
389.15024	114	
391.16869	84	
392.88509	60	
395.01628	72	
395.22569	70	
396.22812	68	
397.23258	152	
398.70417	124	
400.20497	74	
401.17173	86	
402.20802	80	
403.19919	108	
406.25776	62	
407.22794	88	
410.84944	80	
410.91531	110	
411.72454	72	
412.87722	266	1+
414.25137	506	1+
414.91631	86	
416.24882	100	
417.21437	72	
424.21167	82	
428.94456	82	
430.21409	74	
430.88514	256	1+
431.26421	72	
432.25877	70	
438.24441	250	
444.82836	84	
445.03335	72	
449.91290	58	
451.05401	84	
454.83749	64	
455.90224	72	
459.27779	74	
460.21877	140	
466.23182	82	
472.21129	74	
473.24466	62	
474.14177	74	
476.28911	60	
480.27313	114	
484.27726	98	
491.81262	80	
497.38350	116	
499.34842	142	
501.27508	158	
502.32632	64	
509.31849	76	
510.29625	126	
523.30740	70	
525.28630	148	1+
527.33542	104	
528.33350	70	
544.36417	88	
545.35761	100	
545.41970	60	
552.31800	66	
555.31109	68	
567.32830	64	
569.28732	92	
584.35506	62	
585.28734	60	
587.47646	72	
596.40097	166	
597.35535	104	
598.59679	74	
602.35337	76	
603.33455	74	
608.38717	74	
614.34773	124	
614.39529	64	
614.50552	96	
615.37006	94	
638.35081	70	
681.36738	86	
685.35573	62	
699.40395	64	
701.41854	60	
713.52220	134	
713.64934	86	
715.41159	326	1+
716.46354	112	
716.53236	70	
717.46508	64	
726.39354	74	
743.41547	676	1+
744.13403	60	
750.37853	70	
823.54057	80	
832.40168	82	
END IONS

###FS:    #m/z: 473.25729 #charge 2+
###MS: 1466
###MSMS: 1467
BEGIN IONS
TITLE=Cmpd 20, +MS2(473.2573), 25.9eV, 12.9min #1467
RTINSECONDS=774.04
SCANS=1466-1467
PEPMASS=473.25729	114200
CHARGE=2+
203.10897	1124	1+
203.20153	146	
209.11233	128	
212.21484	86	
213.16861	130	
214.11957	120	
215.14044	128	
216.13903	98	
218.10448	106	
222.05452	100	
227.10428	218	
228.10747	104	
229.11685	86	
230.10561	118	
232.14512	74	
233.19426	120	
239.15433	96	
240.15398	122	
241.08718	76	
243.16774	96	
243.64634	82	
244.10493	102	
250.14668	80	
251.10919	114	
267.14118	90	
268.13420	74	
268.17935	154	
269.03653	90	
269.13454	172	
269.19164	94	
269.22326	88	
270.14560	118	
270.21521	136	
283.13843	100	
285.20819	182	
285.30838	86	
285.66252	104	
286.21469	86	
287.13780	108	
289.95801	72	
294.21274	100	
296.12737	242	
297.13275	150	
301.22526	82	
302.25249	98	
307.68762	82	
309.15563	96	
312.18883	92	
313.17787	114	
314.13576	160	
323.48460	70	
325.18386	106	
329.16009	78	
331.17191	76	
332.14413	92	
337.18762	100	
345.18141	98	
346.27975	160	
351.16322	108	
352.20933	92	
354.12877	108	
354.23143	92	
355.24003	90	
356.12324	92	
358.85294	80	
358.98817	92	
363.16418	86	
366.84643	108	
367.86226	80	
368.87509	228	1+
369.08774	82	
370.11291	124	
371.06304	82	
374.14652	132	
377.88397	96	
378.85276	74	
380.18810	96	
380.90568	108	
382.01871	80	
383.17352	110	
386.25513	214	
387.91988	86	
388.90581	80	
389.17633	74	
389.27070	104	
392.90528	72	
392.96776	82	
393.88885	112	
394.96342	82	
396.81404	92	
397.23689	156	
398.24709	104	
398.30647	84	
412.96443	114	
414.24969	320	
415.25484	230	
424.98435	94	
427.20236	114	
428.93087	120	
430.91365	102	
431.26961	92	
432.89309	72	
436.30717	124	
438.24605	92	
438.89027	98	
439.25865	90	
440.23964	74	
446.84884	136	
448.26446	76	
449.74514	80	
451.25567	76	
452.38200	78	
453.83048	72	
455.90861	112	
456.82187	86	
456.89430	86	
458.27639	72	
466.20881	70	
468.31513	104	
472.33001	90	
473.94142	92	
474.32423	76	
481.32987	152	
482.30200	92	
493.83017	80	
495.21842	70	
497.28357	80	
499.34998	244	
501.27858	122	
502.29857	76	
509.27977	114	
510.32278	86	
511.29882	140	
518.22535	86	
525.29102	70	
527.33570	262	1+
543.31234	76	
544.47432	72	
551.27977	80	
569.31756	76	
580.36126	136	
581.33661	78	
584.36359	200	1+
595.35112	226	1+
610.43620	78	
613.39141	74	
614.36463	78	
615.33906	94	
626.30567	78	
654.30366	72	
699.42964	78	
704.32840	70	
713.42386	70	
715.42268	354	1+
743.40987	1028	1+
743.51809	78	
768.55116	114	
END IONS

###FS:    #m/z: 473.25764 #charge 2+
###MS: 1470
###MSMS: 1471
BEGIN IONS
TITLE=Cmpd 21, +MS2(473.2576), 25.9eV, 12.9min #1471
RTINSECONDS=775.782
SCANS=1470-1471
PEPMASS=473.25764	119110
CHARGE=2+
196.98946	82	
203.10523	1568	1+
206.13256	166	
208.19017	132	
209.09997	450	
209.14304	70	
215.13354	160	
217.08217	70	
217.19004	108	
219.63495	116	
224.11686	96	
227.11056	530	1+
227.17445	80	
230.11659	78	
233.65942	104	
242.16121	110	
250.16593	166	
251.15290	144	
252.15857	72	
257.16795	122	
258.14798	178	
267.09529	110	
268.13008	180	
268.18390	280	
269.22336	90	
270.17995	70	
276.17753	142	
278.11544	110	
278.19718	78	
280.14114	80	
280.21322	92	
284.12461	88	
285.20809	150	
286.13791	128	
294.14093	70	
294.83894	94	
296.12244	234	
297.06636	76	
298.12559	114	
301.07951	96	
301.17163	70	
302.24257	86	
311.67874	102	
314.13752	192	
315.13417	74	
315.17962	96	
326.97955	84	
332.18659	128	
332.22435	98	
337.09588	80	
341.23352	78	
341.85165	68	
347.13472	92	
348.96282	102	
350.21607	236	1+
355.17143	82	
359.95007	106	
363.19520	96	
369.23099	192	
370.23462	82	
375.86344	70	
376.17051	72	
380.27969	80	
381.16641	78	
382.33333	82	
383.16993	90	
383.27332	98	
384.84761	144	
386.25073	90	
386.89540	154	
390.81410	104	
392.90033	142	
393.87883	88	
395.19182	108	
396.24503	146	
396.95417	130	
397.11619	110	
397.23102	316	1+
401.16681	72	
401.94643	94	
408.85077	70	
410.82283	124	
410.90174	160	
412.85436	86	
414.25817	156	
414.87859	210	
415.24910	150	
416.27660	100	
425.21608	74	
426.27222	74	
431.28182	80	
432.87079	94	
438.90531	90	
439.18602	72	
440.23898	188	1+
441.31393	90	
445.09603	82	
456.26153	114	
457.98405	68	
459.20530	82	
464.78787	116	
465.27542	112	
468.21877	78	
472.79309	96	
473.19887	80	
473.26026	118	
474.25549	98	
474.88602	88	
475.02226	104	
477.28518	90	
483.25951	90	
491.24841	80	
499.41666	82	
505.20797	74	
509.36628	80	
511.29599	76	
518.21992	74	
522.12402	82	
525.26949	84	
526.27565	112	
527.32715	152	
527.42572	84	
528.33309	136	
535.78480	106	
544.35690	142	1+
551.22338	84	
566.29546	78	
568.38373	104	
569.33922	112	
573.31062	80	
580.31609	84	
584.36441	148	
586.37679	206	
587.51251	120	
595.29690	82	
597.36247	114	
601.30916	82	
611.38449	112	
614.35924	168	
615.37158	142	
616.41351	76	
630.29862	82	
631.44698	100	
632.38402	138	
641.37719	88	
695.38024	76	
695.54006	92	
708.36184	70	
709.35435	72	
715.40439	422	1+
715.70529	86	
717.44228	68	
719.37263	68	
725.42053	78	
725.94869	74	
726.38811	84	
743.41562	548	1+
785.42918	70	
823.45353	298	1+
END IONS

###FS:    #m/z: 473.25759 #charge 2+
###MS: 1474
###MSMS: 1475
BEGIN IONS
TITLE=Cmpd 22, +MS2(473.2576), 25.9eV, 13.0min #1475
RTINSECONDS=777.528
SCANS=1474-1475
PEPMASS=473.25759	123456
CHARGE=2+
199.17167	48	
203.10854	670	1+
205.14345	86	
207.08206	54	
208.15276	58	
209.09432	380	
210.11196	82	
215.13968	176	
215.18649	96	
217.08694	186	
224.11710	104	
227.10755	218	
232.10150	74	
232.27688	84	
235.15575	76	
236.14235	82	
240.14248	66	
241.11681	90	
241.20199	72	
243.13359	138	
244.11024	100	
250.12913	120	
251.16730	48	
253.98124	68	
257.14821	142	
257.20562	62	
259.18810	102	
260.14585	198	
261.10311	66	
263.15049	212	
268.13485	64	
268.17924	394	
270.17639	106	
271.13412	106	
282.18037	62	
282.93916	48	
284.22312	66	
285.15186	126	
285.20181	68	
285.68138	110	
286.20381	60	
290.95107	66	
294.08537	76	
296.07479	108	
296.12331	214	
297.15379	116	
300.17885	64	
308.93132	116	
310.13740	84	
313.17424	90	
313.21975	106	
314.14225	264	
318.05511	70	
319.70055	114	
324.20531	50	
330.16583	114	
331.17993	86	
342.17193	72	
346.92033	80	
350.90294	162	
352.87221	94	
354.14396	76	
355.20524	62	
358.13633	54	
361.20063	108	
365.27287	62	
368.20061	76	
368.24237	80	
369.24578	80	
370.18406	72	
372.13174	72	
372.19235	96	
372.25087	110	
375.87983	98	
377.96537	76	
383.15332	232	
384.88913	120	
386.25226	224	
387.25003	132	
387.87105	76	
388.85529	94	
392.87875	94	
399.23898	104	
401.16054	66	
401.21977	52	
408.22463	102	
411.26424	80	
412.90587	72	
413.28572	62	
413.84649	76	
414.24671	746	1+
416.18533	60	
419.17990	86	
426.86595	168	
428.84509	176	
431.88286	82	
432.33374	86	
432.89259	112	
436.18694	132	
436.81720	96	
439.91288	52	
444.86818	84	
446.86354	52	
450.89837	80	
453.89224	66	
455.21429	70	
460.23508	64	
463.56025	68	
465.29030	72	
472.30372	56	
473.25136	60	
475.31410	94	
482.18226	78	
482.32495	162	
482.60655	56	
484.27080	96	
490.23076	86	
499.33251	190	
499.40549	74	
500.33342	134	
511.29494	88	
525.28735	94	
527.26616	54	
527.32999	378	1+
544.32672	54	
545.34538	78	
545.41901	48	
551.33664	112	
552.35955	82	
559.28746	100	
567.28955	98	
568.35842	118	
569.36126	78	
580.23991	82	
586.28453	56	
587.30761	90	
596.38743	112	
597.34292	148	
612.39674	62	
613.32114	80	
613.39940	74	
614.36902	238	
615.36977	186	
618.32543	96	
638.36975	62	
686.39539	52	
698.38333	82	
709.38138	62	
711.44103	78	
715.42191	442	1+
716.64907	78	
718.49166	68	
735.54259	86	
743.41461	478	1+
745.41889	196	
END IONS

###FS:    #m/z: 473.25818 #charge 2+
###MS: 1484
###MSMS: 1485
BEGIN IONS
TITLE=Cmpd 23, +MS2(473.2582), 25.9eV, 13.0min #1485
RTINSECONDS=782.464
SCANS=1484-1485
PEPMASS=473.25818	128862
CHARGE=2+
203.10711	1084	1+
208.13614	126	
209.09648	238	
209.13414	104	
213.16838	122	
215.04730	102	
215.14102	152	
215.19015	108	
217.11195	114	
219.14017	100	
225.12498	96	
226.08806	76	
226.16657	126	
227.10657	338	1+
229.13439	72	
230.90705	96	
231.10859	76	
233.14599	96	
235.09422	76	
239.15554	86	
240.12905	120	
241.87468	74	
242.67552	106	
250.14177	106	
250.19861	162	
255.08742	70	
257.17532	76	
258.16155	110	
261.17045	84	
268.13016	100	
268.18042	154	
269.20549	104	
270.12444	88	
270.18988	80	
272.16461	78	
276.91134	114	
278.07648	96	
280.12860	104	
280.97350	100	
284.26529	72	
285.20988	394	
289.92267	92	
296.12384	244	
298.67468	76	
299.13243	86	
300.12793	88	
304.18456	232	1+
311.20131	90	
311.61002	156	
312.14891	198	
313.16158	80	
314.13389	350	
314.19640	98	
315.14988	168	
327.22220	118	
329.17947	86	
332.14040	120	
334.17064	72	
339.89983	78	
342.18248	130	
342.97021	82	
344.24576	76	
347.09107	86	
348.00164	96	
349.23272	100	
351.21350	90	
354.22664	78	
358.21753	102	
359.94383	90	
363.21397	98	
368.88918	168	
371.17043	84	
372.15117	98	
375.88574	72	
376.95037	76	
383.16297	108	
383.85731	80	
386.25169	212	
386.86284	102	
386.95829	148	
387.21397	82	
388.85455	84	
388.89742	138	
390.94986	126	
392.88796	102	
393.88090	76	
394.84275	122	
396.24223	102	
397.24473	160	
397.32533	76	
401.16092	84	
402.18230	96	
410.89898	98	
412.88776	126	
412.95096	88	
413.26877	106	
413.87879	104	
414.25004	782	
414.32156	90	
416.26128	94	
418.85041	74	
427.21690	72	
428.85828	128	
435.21705	72	
438.22996	148	
440.96678	74	
444.23743	76	
451.86379	80	
453.85315	92	
456.20628	94	
456.80538	88	
459.33963	130	
460.30379	74	
474.33624	98	
480.25633	112	
483.31809	80	
499.33567	382	1+
499.41346	76	
500.28725	76	
501.28406	108	
501.44051	72	
509.32646	78	
511.39523	70	
521.33042	88	
525.28170	92	
527.27158	86	
527.34037	554	1+
547.24786	92	
553.30947	76	
553.39760	120	
554.32307	80	
555.27703	168	
565.28282	72	
566.58380	84	
568.29079	88	
569.33740	80	
570.37050	94	
576.29391	118	
586.36626	348	1+
586.45744	70	
593.35547	106	
595.28024	78	
596.36016	174	1+
596.41144	86	
612.32025	100	
614.36368	560	1+
630.32403	108	1+
633.36892	116	
634.30133	106	
674.37129	80	
694.40220	120	1+
697.38863	122	
709.14409	68	
715.41807	414	1+
726.36903	146	
735.40627	72	
743.41325	760	
744.31870	144	
744.41336	554	
813.59274	142	
832.39461	80	
863.57900	148	1+
END IONS

###FS:    #m/z: 402.89844 #charge 3+
###MS: 1508
###MSMS: 1509
BEGIN IONS
TITLE=Cmpd 24, +MS2(402.8984), 23.1eV, 13.2min #1509
RTINSECONDS=794.857
SCANS=1508-1509
PEPMASS=402.89844	39070
CHARGE=3+
209.15078	74	
211.11497	94	
211.15261	106	
212.14261	60	
213.14225	148	
216.10668	128	
221.09315	88	
222.16015	66	
226.13023	38	
226.15716	66	
229.13843	94	
230.15730	40	
232.14136	176	
232.17478	186	
234.08493	96	
237.09996	94	
240.13017	78	
245.14100	128	
250.09743	32	
251.07716	54	
252.95560	76	
255.15200	40	
256.09367	66	
258.14535	42	
262.88299	92	
265.75640	32	
267.15892	86	
272.18572	100	
273.12788	50	
285.18465	72	
288.93458	88	
289.13754	64	
294.88740	62	
296.13508	74	
296.88141	82	
297.20546	102	
298.17813	380	
298.25792	74	
298.78874	34	
299.05991	88	
300.94722	106	
306.13070	90	
306.89378	100	
309.16815	72	
311.16483	112	
313.13603	86	
315.19318	98	
316.14189	112	
316.90792	70	
319.11346	50	
325.19202	72	
328.23115	82	
330.14855	98	
331.19653	46	
332.88575	130	
335.95514	96	
337.18395	54	
340.16521	76	
341.13382	106	
343.03704	62	
348.21309	88	
351.85486	74	
352.17053	240	
356.99081	90	
360.96481	110	
369.20938	318	
369.27985	98	
369.93231	74	
370.21469	146	
370.32630	76	
370.78477	124	
375.18182	42	
378.92093	84	
381.08032	84	
386.19339	60	
395.20285	74	
398.21550	100	
403.04186	74	
403.29806	76	
409.13794	50	
409.20811	56	
410.23883	42	
412.17196	88	
420.93901	32	
426.24662	60	
432.60834	36	
436.25302	56	
444.22648	60	
459.17085	36	
462.24846	82	
467.12866	38	
476.24898	46	
496.31845	86	
501.31606	130	
505.25112	76	
539.30401	250	
579.30394	58	
581.29191	94	
587.36715	94	
593.34014	76	
596.31887	148	
596.46996	80	
597.35203	118	
627.57248	40	
637.30016	72	
649.25467	220	1+
682.36975	74	
724.38195	36	
725.37607	68	
794.41287	90	
811.40801	116	
END IONS

###FS:    #m/z: 422.55623 #charge 3+
###MS: 1558
###MSMS: 1559
BEGIN IONS
TITLE=Cmpd 25, +MS2(422.5562), 23.5eV, 13.7min #1559
RTINSECONDS=821.246
SCANS=1558-1559
PEPMASS=422.55623	24094
CHARGE=3+
214.13082	56	
221.09505	178	
226.12587	62	
228.08134	60	
228.13673	102	
231.07383	72	
233.14126	60	
240.09724	104	
241.09184	72	
241.12855	82	
254.11333	66	
255.10843	98	
257.12468	150	
268.11975	80	
271.16982	82	
272.70617	54	
275.13224	60	
275.17091	58	
276.17295	54	
281.02954	118	
281.19827	76	
284.15981	106	
290.18590	86	
291.18288	94	
295.16845	48	
298.90128	44	
301.15857	68	
304.70843	42	
308.94049	82	
311.13723	62	
315.12824	100	
323.17501	60	
325.01687	48	
329.22104	108	
331.22059	78	
332.96313	84	
334.16987	104	
338.18102	86	
339.19788	72	
341.15684	66	
344.99576	64	
350.96623	86	
352.11414	82	
353.87047	58	
360.89474	54	
363.88064	64	
367.15229	50	
368.18621	104	
369.14338	74	
370.81127	60	
375.84815	62	
377.95823	58	
380.18398	86	
380.90357	138	
384.24474	48	
385.84764	110	
386.20600	116	
386.24175	54	
387.21506	66	
388.93121	52	
390.80409	74	
395.06201	92	
398.89253	58	
404.22770	92	
405.63433	54	
409.15331	86	
410.27510	94	
413.17333	102	
414.17814	32	
418.26647	62	
422.18330	74	
422.29152	90	
422.90660	110	
423.22549	62	
424.12232	66	
425.16645	70	
429.21581	138	
446.81341	72	
458.28931	104	
467.27137	78	
496.17278	56	
496.22554	100	
512.23881	98	
514.30249	164	
515.24937	142	
522.24998	106	
525.34929	86	
532.33867	70	
534.26703	104	
551.35316	48	
557.69665	86	
580.22448	32	
596.29809	66	
600.34431	60	
605.28987	78	
659.29595	56	
698.31237	38	
769.34479	68	
808.85467	138	1+
828.45913	74	
915.47742	78	
END IONS

###FS:    #m/z: 407.54986 #charge 1+
###MS: 1583
###MSMS: 1584
BEGIN IONS
TITLE=Cmpd 26, +MS2(407.5499), 23.2eV, 13.9min #1584
RTINSECONDS=834.129
SCANS=1583-1584
PEPMASS=407.54986	37330
CHARGE=1+
202.07910	142	
202.11535	80	
208.20846	132	
209.05556	90	
209.19122	100	
216.09254	36	
219.10836	44	
221.00141	92	
223.13837	102	
226.08372	52	
226.16004	150	
227.07552	260	
229.11337	238	
230.08982	178	
232.97358	120	
233.18645	80	
234.07663	70	
235.14584	82	
236.13483	108	
239.17089	188	
240.14070	166	
240.70199	34	
241.16005	80	
244.10410	178	
244.16890	744	1+
244.79611	50	
246.13322	156	
247.11259	182	
248.10430	90	
251.06260	76	
254.15990	116	
259.08274	74	
260.08160	76	
264.19712	74	
271.11272	70	
273.13150	108	
274.12198	76	
275.10753	44	
275.14791	98	
278.11387	92	
279.11429	104	
280.12510	78	
282.87672	34	
284.04118	58	
286.09656	78	
290.90675	98	
291.14735	92	
292.15317	178	
295.11221	82	
296.14755	68	
302.11908	92	
308.17452	84	
308.92258	82	
312.16952	64	
318.97120	92	
327.15198	84	
329.90143	82	
330.20829	110	
334.98171	72	
336.91291	110	
336.96046	90	
337.18792	104	
339.43364	44	
343.29034	90	
344.12626	194	
344.87849	78	
348.13396	72	
356.21062	54	
358.22482	70	
360.97544	82	
362.13443	230	
362.22707	42	
364.13416	74	
364.23628	52	
365.14755	280	1+
366.88025	94	
367.91367	68	
370.87746	160	
370.91486	88	
373.11536	94	
377.11801	68	
380.87220	92	
382.17202	122	
388.89095	92	
390.90367	92	
391.13672	110	
391.68818	78	
407.00363	38	
407.18072	174	
408.19868	82	
408.85071	34	
408.94621	68	
END IONS

###FS:    #m/z: 407.54938 #charge 1+
###MS: 1585
###MSMS: 1586
BEGIN IONS
TITLE=Cmpd 27, +MS2(407.5494), 23.2eV, 13.9min #1586
RTINSECONDS=834.794
SCANS=1585-1586
PEPMASS=407.54938	42004
CHARGE=1+
202.10397	86	
209.06555	64	
216.10049	326	
216.13355	36	
219.12134	82	
226.15529	188	
226.92058	38	
227.06650	118	
227.17861	98	
229.14520	80	
231.07360	60	
231.12608	140	
233.11273	60	
234.08471	98	
237.09997	80	
239.17246	174	
240.13439	220	
244.09635	684	
244.16609	728	1+
244.24131	66	
247.11447	410	
247.20825	94	
249.09881	102	
250.11930	58	
257.16766	200	
257.20343	110	
258.11544	98	
261.08452	94	
264.13540	104	
266.95591	84	
267.11064	104	
267.14537	72	
271.91304	104	
274.12982	70	
275.12196	104	
277.12687	52	
278.11906	74	
279.13007	166	
280.61687	32	
283.08993	36	
284.10320	124	
285.09031	112	
291.14734	90	
297.18747	78	
297.99342	62	
303.12893	100	
306.87132	76	
310.10471	82	
310.16555	60	
310.93792	78	
324.10513	68	
326.11244	72	
326.18821	122	
327.16001	44	
328.87323	108	
329.86506	78	
330.16823	110	
332.99563	120	
336.91308	86	
337.21820	50	
339.23133	58	
342.14774	100	
344.11826	78	
344.19625	98	
344.33847	76	
344.94563	74	
345.11839	100	
346.93993	58	
348.93902	56	
352.07592	38	
353.17946	106	
354.14234	122	
354.26040	76	
354.90489	56	
355.23485	184	
357.16916	84	
360.88117	66	
361.14053	70	
361.87418	36	
362.13778	58	
362.87299	78	
363.14289	94	
364.07591	40	
365.15488	170	
366.14783	76	
366.83698	62	
366.95044	108	
368.26621	62	
369.89439	114	
370.17761	72	
370.83082	78	
370.87151	88	
372.25221	194	
372.88574	80	
373.18774	56	
375.22174	64	
378.17952	102	
378.94098	64	
379.12889	60	
381.96601	74	
384.89742	112	
388.88670	88	
389.04698	68	
389.14126	98	
389.86386	76	
390.13904	74	
390.88711	98	
391.23934	74	
394.11824	88	
399.13942	90	
402.89252	78	
404.20260	74	
406.86530	142	
407.15707	42	
407.91479	72	
END IONS

###FS:    #m/z: 407.54885 #charge 3+
###MS: 1587
###MSMS: 1588
BEGIN IONS
TITLE=Cmpd 28, +MS2(407.5489), 23.2eV, 13.9min #1588
RTINSECONDS=835.467
SCANS=1587-1588
PEPMASS=407.54885	39458
CHARGE=3+
192.98488	118	
205.09432	102	
205.16255	34	
216.09590	90	
221.10075	86	
226.11348	114	
226.15398	132	
227.06516	86	
227.15852	94	
227.19366	110	
228.06990	82	
229.08070	120	
229.12614	146	
233.03655	64	
235.13920	50	
238.07988	106	
239.18447	146	
240.13479	316	
241.01324	102	
242.14376	106	
243.11472	80	
243.93974	50	
244.09440	546	1+
244.16938	966	1+
246.13215	182	
247.10979	372	1+
248.39498	54	
253.10669	114	
253.22659	54	
254.16550	84	
255.06075	64	
257.17116	166	
257.22129	106	
260.05229	50	
261.11496	94	
264.13098	368	1+
267.17099	170	
271.07023	42	
274.14414	42	
276.09906	74	
278.13112	80	
284.11591	80	
285.11678	98	
286.10031	120	
290.91950	72	
291.90216	56	
292.13860	100	
292.17527	60	
292.93727	84	
294.11270	84	
298.14884	72	
302.11608	136	
307.13830	102	
310.92895	44	
312.14189	54	
313.11783	106	
313.17435	100	
314.11366	50	
320.12537	84	
326.11649	118	
326.20608	94	
328.88704	102	
329.18385	64	
329.77327	48	
330.14655	92	
332.89011	46	
334.95295	48	
336.16864	148	
336.92192	138	
344.12711	384	
344.20668	42	
344.87789	90	
352.21288	228	1+
353.88115	108	
354.11364	40	
354.25601	78	
355.19673	78	
357.88780	56	
358.24489	70	
360.31289	62	
361.14870	82	
362.13800	82	
363.02751	100	
364.16122	70	
364.88623	80	
366.12198	124	
366.15561	92	
366.20794	64	
366.87561	78	
370.92165	72	
371.69416	40	
372.12540	80	
372.26741	84	
373.26580	94	
374.10892	92	
378.89263	42	
383.24541	80	
384.05751	84	
384.90090	106	
388.17666	38	
388.88581	112	
390.16008	120	
390.95318	78	
398.26264	74	
406.83453	100	
407.14680	64	
407.25468	60	
408.17703	76	
408.21927	88	
418.20071	36	
423.19472	54	
425.20083	110	
441.05263	38	
451.19248	68	
457.25842	102	
458.23193	74	
459.15966	116	
459.21479	96	
460.00824	64	
476.17352	84	
478.18107	68	
483.28760	56	
492.22489	66	
493.23946	72	
496.17228	62	
501.35050	80	
507.25397	118	
553.30859	58	
563.21877	94	
569.27656	52	
579.32197	84	
581.28319	80	
586.25224	54	
587.23922	64	
587.36077	114	
597.25846	66	
602.35866	64	
602.68659	46	
604.32521	112	
688.22720	120	1+
691.32666	154	
695.45729	60	
701.40386	88	
713.38101	64	
732.38270	90	
858.40904	64	
864.59554	66	
868.37743	86	
1080.58993	202	1+
END IONS

###FS:    #m/z: 463.25215 #charge 1+
###MS: 1589
###MSMS: 1590
BEGIN IONS
TITLE=Cmpd 29, +MS2(463.2521), 24.3eV, 13.9min #1590
RTINSECONDS=836.167
SCANS=1589-1590
PEPMASS=463.25215	23140
CHARGE=1+
197.10429	66	
201.23254	72	
208.07769	46	
209.09636	100	
210.08444	108	
216.11846	114	
223.11234	76	
225.06505	124	
225.10717	418	
225.23979	50	
226.08569	156	
226.12171	306	
227.06338	128	
228.17095	172	
229.14913	108	
235.13800	58	
238.15943	66	
238.19255	74	
242.21453	240	
244.13548	250	
244.19691	68	
245.07894	204	
246.18055	302	
248.05989	80	
249.11152	96	
251.08497	92	
252.94397	68	
253.20627	70	
253.52019	128	
255.11095	68	
255.62274	88	
256.16843	212	
258.15810	76	
259.63112	102	
262.14821	100	
262.17676	82	
267.11027	58	
271.19139	74	
274.10958	42	
279.09573	40	
284.96557	72	
285.00249	46	
286.15907	78	
288.10337	72	
291.11259	58	
291.65480	42	
297.19730	62	
299.33315	80	
300.07770	98	
300.95754	88	
309.14233	70	
310.09995	74	
314.15017	88	
314.20596	88	
326.12924	100	
326.98904	68	
327.12873	42	
332.86641	52	
332.95011	86	
335.94362	52	
337.06136	94	
340.16417	78	
341.01747	56	
341.27479	80	
342.01608	90	
343.15372	70	
343.19487	90	
344.00008	52	
344.19410	100	
345.14260	108	
347.30109	40	
348.13003	66	
352.20316	36	
354.14294	260	
354.26478	80	
355.11235	92	
356.13781	92	
357.07432	54	
357.21199	78	
357.93896	82	
358.17604	80	
359.03124	1004	1+
359.09579	84	
361.06075	36	
361.20684	144	
365.13271	68	
366.29553	32	
368.19647	52	
368.89194	338	
368.95521	64	
369.95151	38	
374.95210	78	
378.86241	38	
382.13696	58	
382.18684	32	
382.88203	86	
385.22163	48	
386.90824	136	
387.25677	54	
388.88790	126	
389.88650	72	
391.23920	58	
391.80224	48	
392.83913	44	
399.21085	96	
400.94451	168	
402.82383	82	
405.83458	52	
407.83247	76	
410.84844	64	
413.31115	82	
416.84957	80	
418.95234	106	
420.10265	76	
426.86903	72	
426.95167	166	
428.52069	36	
428.85599	816	1+
429.01499	56	
429.08665	50	
429.25039	58	
430.08592	138	
431.09074	74	
439.64428	70	
442.17926	66	
442.22000	104	
442.27522	52	
444.82753	256	
444.88453	34	
444.94476	100	
445.88278	50	
446.11914	52	
446.86413	1056	
451.29231	84	
453.05703	64	
453.53245	42	
455.26273	108	
455.87332	58	
457.07559	56	
458.18774	36	
459.15529	100	
462.83995	196	
462.98905	74	
463.58133	76	
464.87427	196	
465.85672	82	
467.25967	56	
END IONS

###FS:    #m/z: 407.54970 #charge 1+
###MS: 1591
###MSMS: 1592
BEGIN IONS
TITLE=Cmpd 30, +MS2(407.5497), 23.2eV, 13.9min #1592
RTINSECONDS=836.829
SCANS=1591-1592
PEPMASS=407.54970	50574
CHARGE=1+
198.10404	52	
210.04385	42	
216.09700	88	
219.07775	86	
219.11273	160	
220.15154	68	
221.14728	110	
222.13196	92	
223.13608	74	
225.09625	102	
226.09938	84	
226.15287	228	
226.92958	42	
227.07125	218	1+
229.14557	98	
233.08856	130	
235.14292	120	
239.15426	178	
240.13589	428	1+
240.17620	132	
242.08603	92	
242.14482	76	
243.02328	42	
244.09638	556	1+
244.16833	308	
244.35149	34	
244.70567	34	
245.12471	82	
245.17321	206	
246.13385	220	
247.11964	100	
248.11787	104	
250.12125	72	
250.20700	32	
250.35197	64	
251.08332	96	
251.11797	116	
252.14647	66	
254.15843	78	
258.14538	64	
261.09416	118	
261.13449	26	
267.07704	102	
269.04565	48	
274.12076	52	
275.10523	74	
280.14016	118	
286.08856	112	
290.96293	48	
292.13081	64	
293.08743	86	
298.11589	122	
300.07881	68	
305.74106	62	
308.91811	74	
313.11672	118	
315.17945	94	
317.17706	82	
318.89849	128	
320.13629	72	
321.07116	78	
321.94704	48	
327.17001	94	
330.14203	74	
330.81882	110	
336.90920	70	
339.00731	110	
344.12304	70	
344.18182	62	
345.22540	46	
347.03229	74	
348.16436	64	
355.23805	118	
356.27439	66	
358.19075	50	
359.14192	74	
360.19685	78	
361.90900	88	
362.20253	58	
362.85319	108	
370.88011	58	
372.26707	118	
372.88041	108	
372.94594	52	
373.26141	106	
373.80029	32	
377.64849	62	
378.17246	72	
378.84727	64	
379.16518	68	
379.23069	106	
388.91227	62	
389.15294	236	1+
389.26421	50	
389.89511	60	
390.20828	60	
391.22921	80	
393.24819	82	
403.18424	72	
408.93548	68	
409.19599	74	
END IONS

###FS:    #m/z: 407.54953 #charge 1+
###MS: 1593
###MSMS: 1594
BEGIN IONS
TITLE=Cmpd 31, +MS2(407.5495), 23.2eV, 14.0min #1594
RTINSECONDS=837.489
SCANS=1593-1594
PEPMASS=407.54953	50664
CHARGE=1+
157.95594	102	
209.14914	72	
210.04831	178	
210.16562	32	
215.14210	44	
216.10584	182	
219.11453	80	
222.10051	152	
224.10446	82	
225.12816	96	
226.08597	106	
226.15528	516	
226.22530	34	
227.07361	136	
229.08567	60	
230.12093	64	
230.14839	128	
234.10169	42	
237.10821	110	
239.15388	262	
240.14542	116	
241.15172	96	
243.68262	64	
244.09999	368	
244.17503	392	
244.23329	40	
245.19762	130	
246.16190	108	
246.19658	128	
246.90388	98	
247.10787	396	
248.06788	72	
248.12755	106	
248.53194	48	
248.97172	62	
250.11621	112	
253.57546	42	
254.14455	108	
257.08323	128	
257.17040	90	
262.07903	50	
262.59782	74	
265.15643	76	
267.16674	104	
268.11531	84	
268.19451	94	
275.10901	154	
276.94699	76	
278.07822	46	
278.15881	68	
281.02124	88	
285.09843	36	
288.14408	90	
291.21925	80	
292.34646	52	
293.10901	86	
295.13479	74	
298.82793	82	
302.11129	104	
303.13167	38	
307.06108	106	
308.92084	86	
312.12514	56	
313.13567	110	
317.03412	68	
318.91152	124	
319.94078	32	
324.16694	62	
326.12490	68	
329.01964	74	
329.91558	102	
331.11354	74	
331.14230	104	
331.85064	36	
332.89475	58	
336.91633	212	
336.99433	90	
338.02579	78	
338.07870	48	
340.14559	86	
341.12395	46	
344.13649	84	
344.85914	82	
347.16397	46	
347.29584	98	
347.86004	108	
354.25111	86	
357.17633	522	1+
360.90873	100	
361.87363	50	
362.13335	266	1+
365.14813	164	
365.21217	54	
365.91475	92	
366.12975	34	
369.17758	60	
370.26787	74	
370.86576	92	
371.90301	78	
372.12487	100	
372.25303	192	
372.48196	54	
373.55650	132	
377.15784	82	
378.95044	52	
379.23259	50	
379.31043	38	
382.20805	72	
384.25040	52	
385.17082	100	
388.22802	56	
389.63629	96	
389.86088	114	
389.92131	74	
390.13962	96	
406.17245	90	
407.22828	84	
408.40588	40	
409.10587	84	
409.15896	74	
END IONS

###FS:    #m/z: 407.54951 #charge 1+
###MS: 1595
###MSMS: 1596
BEGIN IONS
TITLE=Cmpd 32, +MS2(407.5495), 23.2eV, 14.0min #1596
RTINSECONDS=838.154
SCANS=1595-1596
PEPMASS=407.54951	56332
CHARGE=1+
152.65488	36	
160.41134	88	
209.11575	116	
216.09480	288	
219.10876	116	
226.13148	60	
226.17026	154	
227.07552	100	
228.06977	88	
228.78779	38	
229.12148	120	
230.08080	76	
233.08477	194	
235.57083	48	
239.09230	90	
239.15475	168	
240.15879	86	
243.18282	82	
243.39978	38	
243.74910	38	
243.88404	44	
244.09610	584	1+
244.16693	1152	1+
245.13431	70	
246.14617	190	
247.12247	284	
248.19248	32	
249.09517	36	
249.26464	38	
250.12016	82	
253.22824	56	
254.08133	132	
256.91308	72	
257.15991	130	
257.19268	82	
258.00938	84	
260.04781	46	
261.09032	120	
261.12157	202	1+
264.13400	222	
266.10244	84	
267.11117	104	
268.98631	88	
270.15838	48	
272.17316	98	
274.12816	32	
274.94359	92	
275.11077	108	
278.11698	56	
278.93337	80	
279.10537	82	
280.96397	96	
281.16302	70	
286.14996	58	
289.14043	52	
290.90644	66	
292.12313	26	
292.92345	76	
293.13574	178	
293.31148	36	
303.02454	174	
304.07711	104	
308.16510	118	
309.15640	112	
312.02620	80	
312.13176	74	
313.10958	78	
320.91732	32	
321.12331	88	
327.07328	34	
328.17872	100	
330.29863	32	
331.16380	74	
336.91498	26	
337.98932	58	
340.16336	68	
344.13384	120	
344.20936	172	
344.85370	38	
345.34649	92	
346.74395	28	
347.17990	68	
352.23232	60	
352.93252	126	
354.89871	54	
354.94394	72	
355.24101	56	
357.17336	144	
360.85042	110	
361.19381	52	
362.13345	94	
364.00409	102	
364.79716	24	
365.15726	60	
368.86604	116	
370.89493	72	
372.26018	274	
373.13868	84	
375.13082	24	
379.20073	64	
382.17307	158	
383.17118	98	
383.20397	128	
386.88970	106	
388.21284	78	
389.05542	62	
389.14386	74	
389.88652	92	
390.12870	94	
394.00342	40	
396.22093	72	
406.25822	80	
406.60767	50	
407.08929	62	
407.42156	76	
END IONS

###FS:    #m/z: 463.25127 #charge 3+
###MS: 1595
###MSMS: 1597
BEGIN IONS
TITLE=Cmpd 33, +MS2(463.2513), 24.3eV, 14.0min #1597
RTINSECONDS=838.218
SCANS=1595,1597
PEPMASS=463.25127	27446
CHARGE=3+
190.05560	126	
207.14642	116	
210.16579	92	
213.05726	34	
215.13542	92	
216.18782	116	
217.08791	124	
217.11881	114	
220.08263	116	
223.06434	102	
223.11894	78	
225.09719	514	1+
225.18862	420	1+
225.97221	44	
226.12399	356	1+
242.18577	148	
243.12991	108	
243.20379	126	
244.08054	36	
245.06310	44	
246.10263	36	
246.18148	170	
247.18297	98	
253.04605	42	
258.19977	34	
262.13504	38	
298.13943	74	
299.05438	76	
303.14202	72	
305.17692	52	
314.91886	34	
317.21591	108	
318.16936	60	
323.24565	76	
325.16676	98	
335.14996	112	
338.19660	64	
340.59611	36	
344.27363	74	
345.03883	58	
351.16797	66	
352.12953	74	
354.13696	120	
357.20830	52	
359.02481	522	1+
360.15675	62	
360.42678	32	
361.02505	122	
361.21869	36	
363.00438	78	
368.88758	254	
369.18897	96	
371.02291	52	
372.90597	92	
373.93670	106	
374.10330	112	
384.91366	74	
388.27551	58	
394.78068	80	
400.20148	44	
400.96764	46	
401.20755	70	
402.87235	102	
403.24123	50	
404.82146	106	
408.92354	58	
409.12003	48	
409.23130	48	
409.81651	96	
409.87660	98	
410.85593	70	
416.82236	86	
422.84197	54	
424.26397	80	
426.23385	40	
428.24923	86	
428.86117	244	
429.10418	134	
434.87633	42	
442.26869	134	
444.18597	58	
444.82623	376	1+
444.92843	90	
446.86756	424	
452.20406	108	
453.26018	66	
455.17914	84	
462.84670	158	
462.95423	38	
464.87974	170	
470.17545	72	
471.25516	48	
474.17943	62	
476.33772	62	
481.21533	96	
509.19467	150	1+
520.20322	44	
528.27379	34	
540.23519	56	
556.13114	94	
562.06424	36	
575.30544	76	
586.35277	54	
596.24654	54	
603.27517	84	
646.41314	94	
705.38740	98	
737.08477	64	
788.31542	72	
814.46658	52	
850.39236	56	
901.39638	72	
961.61019	102	
END IONS

###FS:    #m/z: 407.54916 #charge 3+
###MS: 1598
###MSMS: 1599
BEGIN IONS
TITLE=Cmpd 34, +MS2(407.5492), 23.2eV, 14.0min #1599
RTINSECONDS=838.912
SCANS=1598-1599
PEPMASS=407.54916	66556
CHARGE=3+
206.08948	70	
209.07711	80	
214.71385	28	
222.95797	66	
222.98903	64	
227.06594	90	
227.16671	62	
227.70948	42	
239.15969	62	
240.13603	234	
240.17472	112	
244.09440	510	1+
244.17537	478	1+
246.13378	86	
246.16455	144	
247.10869	254	
251.33340	40	
254.18120	104	
257.09579	82	
257.16600	48	
258.75021	28	
263.15127	94	
264.14283	164	
278.10841	26	
281.16706	180	
281.37874	52	
285.12144	62	
286.17238	66	
293.63208	62	
294.18510	72	
294.38067	24	
302.11648	128	
311.60850	132	
312.14610	74	
313.11724	98	
318.10897	128	
318.90169	110	
321.01603	80	
322.11568	90	
328.16364	96	
329.07786	96	
329.97153	32	
331.15230	122	
336.17059	58	
336.91257	54	
344.18609	124	
345.13291	74	
347.13064	98	
354.25035	100	
355.26527	102	
357.16644	120	
358.18146	96	
360.23197	54	
360.89543	108	
361.53122	30	
364.14861	186	1+
365.15175	216	1+
369.88424	78	
370.89532	64	
372.11985	100	
372.26331	262	1+
382.17627	80	
382.91773	54	
385.82336	32	
389.16037	68	
396.24661	88	
407.37592	104	
408.30304	30	
422.22671	86	
433.19634	50	
434.17537	56	
442.21730	84	
443.87737	114	
457.19261	26	
475.32564	26	
476.17332	60	
484.29202	40	
493.26197	82	
496.27671	78	
500.33206	48	
555.18978	32	
559.22351	88	
587.36107	160	1+
598.40177	74	
615.24281	24	
655.33893	72	
666.37479	82	
667.36590	48	
701.39583	68	
864.45019	36	
END IONS

###FS:    #m/z: 463.25178 #charge 1+
###MS: 1598
###MSMS: 1600
BEGIN IONS
TITLE=Cmpd 35, +MS2(463.2518), 24.3eV, 14.0min #1600
RTINSECONDS=838.975
SCANS=1598,1600
PEPMASS=463.25178	30136
CHARGE=1+
206.02403	168	
208.07995	80	
214.16532	80	
218.08354	68	
223.01166	38	
224.08905	72	
225.10430	468	
225.22596	94	
226.12237	202	
227.12229	114	
228.60853	38	
229.11694	104	
236.01680	108	
240.14173	74	
242.08310	70	
242.17404	110	
243.14575	98	
243.19054	74	
244.10089	136	
244.13459	72	
245.09367	100	
246.19009	106	
253.18264	62	
255.14153	52	
256.16931	132	
257.16650	76	
258.93945	100	
262.13967	86	
271.15993	78	
272.16969	100	
276.19186	106	
289.06813	70	
302.86029	66	
303.13407	78	
305.04262	56	
325.15496	76	
326.18416	68	
328.91229	50	
329.22299	46	
330.13087	76	
332.89053	124	
339.21627	86	
341.16193	84	
341.53363	40	
342.18695	74	
343.01267	80	
343.32428	106	
343.97718	42	
344.93585	42	
344.97567	100	
345.13475	32	
349.14391	76	
350.87926	54	
351.19772	70	
353.23854	82	
354.13178	68	
354.17324	66	
355.07242	52	
356.10679	90	
357.21291	112	
359.02882	714	1+
360.08470	34	
361.21448	82	
362.53776	74	
365.10728	74	
368.67667	38	
368.89842	176	
369.21877	108	
371.84859	64	
371.96315	80	
377.20298	72	
381.93069	82	
382.88092	98	
386.90011	216	
388.89161	54	
392.83458	56	
394.19109	40	
399.27994	70	
400.23517	80	
401.93491	90	
402.24959	82	
414.13568	108	
416.84814	138	
418.41442	38	
418.94128	88	
428.58626	32	
428.85954	350	
429.07714	128	
430.25191	76	
434.13330	54	
435.92255	64	
441.80005	50	
444.82611	122	
444.91807	96	
446.48676	40	
446.86767	882	
447.40695	82	
451.33126	48	
456.86038	66	
459.19929	84	
462.83122	122	
464.88036	246	
465.24428	82	
466.16857	104	
END IONS

###FS:    #m/z: 496.72960 #charge 2+
###MS: 1601
###MSMS: 1602
BEGIN IONS
TITLE=Cmpd 36, +MS2(496.7296), 26.9eV, 14.0min #1602
RTINSECONDS=839.672
SCANS=1601-1602
PEPMASS=496.72960	35046
CHARGE=2+
200.15666	108	
205.08425	78	
209.14196	108	
221.10905	490	1+
225.02283	40	
228.14150	94	
230.16723	78	
231.09634	84	
232.06784	70	
237.13691	260	
238.79305	32	
239.13470	146	
241.12811	82	
244.09365	102	
245.16480	102	
246.07974	106	
246.91351	32	
248.93730	66	
249.10559	540	
249.19039	44	
250.09361	158	
251.09686	208	
254.98148	74	
255.14948	420	
262.94298	92	
264.34503	146	
265.13990	70	
267.11122	1786	1+
267.17547	88	
267.23895	60	
268.13650	114	
275.11360	92	
280.09412	72	
294.15691	102	
299.10652	90	
302.09705	60	
312.18018	82	
313.16406	82	
315.82293	70	
320.16886	92	
336.91217	70	
338.18522	74	
342.25870	70	
343.55280	46	
344.15982	82	
348.16096	348	
351.88340	82	
366.17932	474	1+
366.85523	62	
373.12973	96	
373.17631	72	
377.78129	68	
380.32009	36	
382.91093	74	
383.20814	488	1+
390.63391	78	
393.22197	52	
394.18623	52	
394.89087	54	
397.24750	110	
398.93836	88	
399.79899	68	
399.86163	102	
400.90397	66	
405.18483	74	
409.02068	48	
411.91965	34	
416.87419	60	
425.17858	36	
426.20205	32	
439.83453	88	
441.81062	142	
442.23056	62	
442.80872	172	
444.29297	52	
445.43247	40	
449.87749	34	
450.82181	118	
452.89541	76	
454.20546	118	
454.86420	70	
459.82737	94	
460.81454	96	
460.88249	64	
460.98471	44	
461.02344	68	
463.92268	72	
468.86544	150	
473.20987	70	
473.35712	114	
477.81939	162	
477.90100	48	
478.21423	62	
478.87037	34	
495.20657	46	
495.68548	48	
495.83993	908	1+
495.96200	62	
496.01445	90	
496.22501	118	
498.24396	76	
499.22825	92	
511.16990	98	
525.26684	44	
535.34076	64	
552.24706	74	
564.27260	44	
574.21656	54	
574.37281	80	
576.36388	94	
609.26863	58	
611.23466	42	
627.28360	78	
665.35954	76	
682.87125	38	
691.33559	52	
699.35472	80	
710.33448	76	
720.31022	80	
726.35813	56	
784.79501	46	
994.65121	318	1+
END IONS

###FS:    #m/z: 407.54891 #charge 3+
###MS: 1603
###MSMS: 1604
BEGIN IONS
TITLE=Cmpd 37, +MS2(407.5489), 23.2eV, 14.0min #1604
RTINSECONDS=840.3
SCANS=1603-1604
PEPMASS=407.54891	73946
CHARGE=3+
202.08797	120	
209.13778	78	
216.10533	106	
216.13237	116	
225.06919	84	
226.17444	202	
227.12919	114	
227.20530	102	
228.04816	38	
228.07353	90	
229.12367	170	
234.95016	36	
238.08289	74	
239.18618	96	
240.13615	110	
244.09800	936	1+
244.18304	404	1+
246.14644	234	
246.96171	34	
248.11569	182	
250.12422	130	
250.71448	42	
257.16237	88	
264.13663	92	
267.12249	68	
274.15672	76	
275.13647	74	
277.91676	82	
278.04350	80	
278.11226	186	
285.08650	40	
296.13432	72	
298.14356	96	
302.11114	70	
306.78361	24	
313.12540	76	
314.21393	88	
320.87407	48	
322.72774	18	
329.54738	28	
330.10779	100	
330.91457	30	
331.10190	78	
333.20840	28	
336.26691	86	
336.91232	90	
337.18836	80	
339.20210	120	
341.17244	26	
357.19369	56	
362.95724	66	
365.15704	52	
367.83342	96	
369.19767	62	
370.88473	64	
371.08579	26	
372.12648	64	
372.26913	106	
379.92308	58	
382.22874	40	
382.92308	46	
384.84153	94	
386.84794	62	
388.92427	32	
389.15000	52	
390.13021	134	
406.17905	72	
409.32717	88	
414.28927	100	
424.12330	48	
424.20256	66	
425.13753	22	
425.21090	104	
425.25534	78	
428.27599	66	
448.19218	68	
469.27159	62	
477.20638	70	
555.19442	82	
687.39744	38	
702.38285	42	
END IONS

###FS:    #m/z: 463.25192 #charge 1+
###MS: 1603
###MSMS: 1605
BEGIN IONS
TITLE=Cmpd 38, +MS2(463.2519), 24.3eV, 14.0min #1605
RTINSECONDS=840.359
SCANS=1603,1605
PEPMASS=463.25192	37574
CHARGE=1+
205.08822	56	
208.07322	84	
212.14196	90	
212.19604	96	
217.09978	80	
218.09136	100	
222.10083	106	
225.04343	94	
225.09669	442	1+
225.26968	90	
227.04390	104	
227.08142	160	
228.17168	118	
228.62974	44	
229.15342	128	
229.29708	28	
239.12208	62	
242.18061	90	
244.13354	296	
245.10311	94	
246.18652	94	
247.18910	72	
251.33383	42	
254.11017	112	
256.16547	96	
257.16276	62	
268.12559	58	
269.12804	124	
278.96519	90	
280.12846	102	
286.12991	64	
288.18918	66	
294.12596	104	
300.07813	84	
314.95550	82	
325.15406	80	
327.17950	100	
327.81231	62	
329.95269	30	
332.87611	78	
339.19652	84	
340.12938	98	
341.01471	142	
342.09927	88	
343.22129	80	
345.09203	92	
350.87897	90	
354.20538	86	
357.89468	90	
359.03196	42	
359.09664	68	
359.17047	108	
360.03291	114	
361.03557	62	
361.20540	84	
368.74420	28	
368.88998	164	
368.99213	70	
372.88504	86	
373.11438	128	
373.17006	74	
374.15022	112	
384.85557	72	
386.90136	70	
388.89226	90	
390.08216	124	
396.16346	128	
400.91322	88	
402.27233	80	
406.87858	62	
409.19528	78	
410.84961	78	
415.50770	48	
417.93711	38	
418.89821	66	
424.89203	32	
426.83727	82	
426.88659	60	
426.93936	62	
428.23615	48	
428.53920	30	
428.85338	520	
428.95475	98	
429.09626	98	
430.08762	50	
430.13582	42	
431.09552	90	
434.89833	40	
444.82867	124	
445.11694	110	
445.81817	98	
445.87544	120	
446.08781	82	
446.46344	48	
446.86299	710	
446.94062	128	
452.83405	80	
462.84434	180	
463.96161	70	
464.87039	284	
464.92535	92	
467.25351	62	
END IONS

###FS:    #m/z: 609.79359 #charge 1+
###MS: 1606
###MSMS: 1607
BEGIN IONS
TITLE=Cmpd 39, +MS2(609.7936), 33.0eV, 14.0min #1607
RTINSECONDS=841.048
SCANS=1606-1607
PEPMASS=609.79359	20844
CHARGE=1+
202.08603	84	
209.06557	82	
209.12257	98	
214.89508	32	
215.13906	616	
215.24637	50	
215.99318	34	
216.09506	56	
216.16051	172	
220.44840	72	
220.49973	54	
220.74858	44	
221.08852	178	
223.06443	118	
223.12744	106	
224.12955	98	
225.05365	80	
225.11264	144	
226.15426	184	
226.19325	110	
227.06636	92	
227.15914	180	
228.58554	34	
229.12247	766	1+
233.09624	264	
235.07504	88	
239.09144	36	
239.15909	150	
240.13991	124	
240.20634	102	
241.15834	266	
243.60946	38	
244.09323	608	1+
244.17199	564	1+
245.39139	74	
246.14939	48	
246.66472	82	
247.11034	302	
247.15404	84	
248.82945	44	
253.67874	32	
257.16344	84	
257.20433	86	
261.09731	118	
264.14419	80	
271.11805	60	
273.93948	44	
275.10139	118	
276.13801	90	
279.15282	84	
283.03154	104	
283.18169	72	
285.01275	106	
292.13841	108	
297.08871	184	
299.06414	314	1+
299.17261	76	
304.08094	140	
304.20176	32	
309.03321	76	
309.17199	96	
312.16196	46	
313.93569	32	
323.16912	74	
325.15966	136	
326.17372	100	
326.21746	98	
329.18870	298	
330.10255	66	
332.15731	102	
336.16531	48	
337.14516	62	
339.16221	88	
343.28296	76	
344.12002	68	
344.19053	94	
344.96179	74	
352.22230	46	
354.31567	116	
355.06968	532	1+
355.23916	78	
355.65706	50	
357.17914	242	
357.23672	126	
357.77993	68	
358.17439	108	
360.04703	72	
362.13439	86	
365.16170	40	
371.18039	70	
372.14084	106	
372.26196	590	1+
372.32786	76	
377.06074	58	
382.17271	90	
382.54266	98	
382.96376	34	
383.19511	68	
384.10458	78	
389.14140	140	
389.20625	44	
393.13961	56	
401.99165	72	
406.17270	114	
407.15643	108	
407.19625	78	
418.95257	134	
418.99982	72	
420.00202	60	
423.24312	64	
424.19257	58	
434.17219	72	
441.23559	54	
446.81859	36	
446.87541	66	
449.26412	66	
458.23240	138	
459.24869	94	
464.91091	58	
476.16923	74	
483.35143	76	
484.25167	84	
492.27150	120	
493.33387	90	
494.21301	82	
495.23437	88	
500.33745	66	
500.39704	80	
501.33345	72	
510.21935	92	
516.81982	48	
520.31116	66	
525.25410	102	
533.20052	166	1+
535.22600	70	
537.34008	92	
542.30836	72	
558.26235	46	
564.75922	70	
569.26572	100	
570.41319	110	
572.25443	52	
573.26512	72	
575.79673	52	
576.82920	46	
577.26540	62	
581.37339	58	
585.26779	72	
586.31509	84	
587.35704	94	
587.58156	88	
591.08778	120	
605.24448	40	
606.44001	78	
607.28058	42	
END IONS

###FS:    #m/z: 407.54947 #charge 1+
###MS: 1608
###MSMS: 1609
BEGIN IONS
TITLE=Cmpd 40, +MS2(407.5495), 23.2eV, 14.0min #1609
RTINSECONDS=841.678
SCANS=1608-1609
PEPMASS=407.54947	83200
CHARGE=1+
202.08921	138	
209.07338	100	
209.12634	100	
212.18394	116	
216.11531	138	
219.11235	40	
221.11585	54	
226.07956	120	
226.15322	308	
227.06755	92	
227.17464	146	
228.28308	52	
229.12363	78	
229.78537	24	
230.09530	54	
234.17387	110	
239.15609	186	
239.19089	98	
240.13479	104	
241.13074	150	
244.05994	66	
244.09609	276	
244.16812	758	
244.21755	94	
244.31974	36	
245.18959	58	
246.12366	162	
246.86214	28	
247.06041	26	
247.11328	178	
247.22964	32	
248.12215	88	
248.27051	40	
250.11558	130	
257.09544	84	
257.18260	84	
261.35915	20	
264.13468	28	
274.11821	90	
275.10096	100	
275.99893	54	
280.16004	74	
281.10737	26	
285.13082	74	
291.14718	96	
296.09825	70	
297.15200	76	
302.12396	84	
304.11193	80	
309.15599	190	
312.14138	226	1+
313.19168	80	
318.90686	66	
320.97415	60	
327.94025	24	
329.18854	54	
330.13771	88	
330.90416	70	
331.14074	102	
344.19602	74	
345.14569	68	
346.75115	22	
357.18713	84	
358.18718	66	
362.12869	116	
365.16901	76	
366.85727	104	
366.90614	64	
367.20254	66	
370.93244	60	
371.88274	72	
372.26762	168	
373.26640	160	
384.89806	60	
389.90569	118	
390.13048	76	
390.21229	102	
396.20540	98	
400.25759	74	
406.18354	52	
407.19414	84	
408.12356	74	
408.26228	60	
END IONS

###FS:    #m/z: 463.25104 #charge 3+
###MS: 1608
###MSMS: 1610
BEGIN IONS
TITLE=Cmpd 41, +MS2(463.2510), 24.3eV, 14.0min #1610
RTINSECONDS=841.722
SCANS=1608,1610
PEPMASS=463.25104	46470
CHARGE=3+
151.22099	36	
207.14385	32	
208.07065	218	
208.29438	26	
209.16027	86	
211.23994	80	
212.16137	94	
217.08461	118	
217.09376	128	
225.10376	600	
225.15559	24	
226.13782	210	
226.18090	90	
227.11000	40	
229.12356	148	
229.16504	76	
240.09283	96	
242.19422	78	
242.73789	44	
245.09589	92	
246.41891	22	
248.07578	60	
251.16326	100	
253.06500	92	
253.17813	76	
256.17123	70	
257.17054	96	
258.14126	90	
264.13315	112	
270.18855	120	
271.15613	72	
282.04872	112	
286.13840	84	
288.19775	80	
295.98899	24	
299.06012	56	
311.14611	76	
325.18788	40	
327.13665	110	
336.15223	64	
336.91728	118	
337.38388	48	
337.69809	116	
341.18931	26	
343.00325	42	
344.14744	86	
345.03908	74	
346.14667	82	
354.14735	106	
355.14018	38	
357.18767	104	
359.02802	328	1+
360.94050	28	
361.02422	132	
361.21008	62	
368.88271	230	
385.21717	70	
385.84188	90	
386.89882	70	
387.18232	72	
398.18390	66	
400.23065	26	
400.94244	138	1+
417.04231	48	
418.22295	86	
428.23685	58	
428.32015	64	
428.84982	288	
428.95493	88	
430.07563	36	
430.37470	64	
434.91477	68	
438.22279	58	
442.30009	30	
444.83127	192	
445.82794	92	
445.99895	36	
446.42751	26	
450.86847	96	
456.18122	76	
462.83457	214	
463.81359	36	
464.22196	94	
464.88276	58	
466.49268	36	
469.15176	100	
484.88141	70	
526.31916	52	
568.23612	120	
575.85952	88	
666.36837	38	
667.31503	24	
685.48225	28	
796.20281	36	
892.72054	342	1+
END IONS

###FS:    #m/z: 496.72851 #charge 1+
###MS: 1608
###MSMS: 1611
BEGIN IONS
TITLE=Cmpd 42, +MS2(496.7285), 26.9eV, 14.0min #1611
RTINSECONDS=841.782
SCANS=1608,1611
PEPMASS=496.72851	42568
CHARGE=1+
190.23921	38	
204.07664	98	
210.13415	92	
220.11309	86	
221.10735	884	1+
221.49031	122	
221.68547	36	
229.11421	102	
232.07185	100	
233.15800	78	
237.13067	196	
237.16454	114	
239.12591	228	
239.21105	84	
240.11783	110	
241.12344	106	
242.19713	96	
244.11735	88	
245.07139	80	
249.10402	1546	1+
249.22401	168	
250.03625	36	
250.08691	256	
251.87790	28	
255.14151	82	
255.18092	98	
257.00152	60	
258.17419	94	
266.97241	68	
267.11065	1380	1+
267.18418	84	
274.09100	64	
279.13222	70	
290.17209	116	
312.16119	128	
313.17824	104	
313.62202	30	
314.88115	60	
321.17458	94	
321.79922	30	
342.18683	58	
345.16211	38	
348.17396	292	
349.18026	130	
350.18962	76	
355.21279	36	
361.11506	102	
366.18003	280	
367.35008	84	
372.19288	66	
378.17259	66	
380.91594	86	
383.20312	140	
387.18880	66	
395.18109	64	
400.80249	84	
415.89387	62	
422.83222	54	
427.90132	36	
439.84087	120	
442.80479	66	
442.88616	84	
444.24164	78	
459.81571	74	
459.95515	62	
460.83253	132	
462.94835	78	
473.79817	68	
473.84921	58	
477.21204	84	
477.25237	74	
477.83029	388	1+
477.96198	82	
480.86696	74	
495.83507	510	1+
495.91351	64	
496.70290	66	
497.87247	28	
498.23121	164	
499.26425	60	
END IONS

###FS:    #m/z: 407.54939 #charge 3+
###MS: 1612
###MSMS: 1613
BEGIN IONS
TITLE=Cmpd 43, +MS2(407.5494), 23.2eV, 14.0min #1613
RTINSECONDS=842.478
SCANS=1612-1613
PEPMASS=407.54939	89268
CHARGE=3+
202.08954	106	
209.14993	86	
216.12446	122	
217.09942	154	
220.07039	110	
222.12454	80	
226.15557	134	
226.38069	26	
227.06336	214	
229.40374	24	
230.12484	106	
234.09248	106	
236.14954	104	
239.14579	416	1+
243.85996	28	
244.09724	268	1+
244.16587	728	1+
246.13286	92	
247.11048	310	
247.55129	54	
248.14243	80	
250.21771	24	
250.85456	52	
257.16204	94	
257.20085	100	
262.09096	52	
264.14436	224	
267.11183	100	
272.12950	74	
275.07360	46	
275.10499	48	
277.15263	88	
285.10304	72	
288.12224	70	
290.97215	98	
296.09786	82	
302.12127	146	
303.11501	94	
308.92157	98	
309.17675	48	
310.14204	52	
312.11490	74	
314.71261	32	
326.17915	110	
327.26004	86	
330.14103	156	
330.23093	124	
336.91928	62	
340.12042	100	
341.09884	74	
344.11279	46	
344.19512	76	
344.24471	98	
348.11507	88	
350.15566	34	
354.96415	78	
360.81651	40	
361.17440	84	
361.34491	28	
362.24221	94	
362.87275	94	
365.14215	82	
370.13851	138	
370.87598	92	
372.26621	92	
372.69899	34	
383.24559	80	
388.16074	58	
389.14189	18	
389.81326	78	
390.99632	40	
391.15284	80	
424.19988	56	
427.11911	92	
438.30715	72	
441.28645	74	
452.19875	46	
457.39561	48	
458.19846	58	
464.32722	42	
466.19212	36	
476.19549	70	
483.11145	24	
485.18352	66	
502.22041	70	
539.25519	78	
556.23587	52	
588.35179	128	
621.28639	38	
649.37576	50	
701.46008	82	
926.86447	18	
END IONS

###FS:    #m/z: 463.25091 #charge 3+
###MS: 1612
###MSMS: 1614
BEGIN IONS
TITLE=Cmpd 44, +MS2(463.2509), 24.3eV, 14.0min #1614
RTINSECONDS=842.532
SCANS=1612,1614
PEPMASS=463.25091	46974
CHARGE=3+
207.09710	132	
208.09589	104	
208.13092	32	
215.10653	128	
215.14382	94	
223.15084	150	
224.11236	104	
225.16679	80	
226.12239	270	
226.83779	26	
226.92423	44	
227.03894	98	
227.77186	42	
228.25367	26	
229.13127	228	
239.16990	106	
240.09708	74	
240.98041	74	
242.19451	54	
243.19547	106	
244.12885	172	
244.15858	112	
245.07392	130	
246.18200	198	
247.05829	34	
256.17006	58	
258.14004	68	
262.15887	90	
268.15046	96	
275.16639	30	
276.47568	34	
276.97164	68	
279.15355	134	
287.13734	34	
290.90571	94	
297.20448	96	
298.00233	86	
299.06806	90	
304.96881	42	
314.18732	116	
317.17901	116	
318.11994	106	
324.17601	54	
324.89339	74	
331.22439	86	
334.84266	82	
334.92911	114	
341.02519	74	
343.02249	70	
343.26818	26	
350.14182	82	
350.88002	66	
354.14527	234	
354.19599	90	
355.07159	84	
355.13564	120	
355.18364	26	
359.03548	430	
359.20990	52	
360.14199	70	
360.92563	92	
361.03762	66	
361.20996	80	
368.90760	88	
370.88586	78	
388.89442	98	
392.89384	82	
399.80043	56	
399.84132	92	
405.25252	92	
411.14670	72	
412.12705	86	
418.96116	36	
422.84182	90	
426.83110	84	
427.81407	62	
428.85322	540	
429.08598	214	
436.16236	34	
436.85577	94	
438.91740	50	
439.16479	54	
440.04559	38	
441.31304	46	
445.29473	52	
445.81397	58	
446.86168	272	
446.94080	58	
449.19322	292	1+
451.20462	60	
457.19237	36	
461.13086	44	
462.83760	80	
462.87374	86	
463.79750	180	
464.88432	92	
468.93201	26	
469.41128	80	
469.94689	30	
476.25437	34	
479.22744	74	
516.22287	52	
548.24347	48	
551.21745	116	
568.23880	82	
624.91724	96	
665.36643	60	
670.45517	44	
683.28705	162	
684.25688	48	
829.40409	74	
937.35401	116	1+
939.38760	52	
END IONS

###FS:    #m/z: 496.72762 #charge 1+
###MS: 1612
###MSMS: 1615
BEGIN IONS
TITLE=Cmpd 45, +MS2(496.7276), 26.9eV, 14.0min #1615
RTINSECONDS=842.593
SCANS=1612,1615
PEPMASS=496.72762	42620
CHARGE=1+
209.13898	330	
209.68569	32	
221.10715	794	1+
221.15519	98	
221.18561	84	
221.22139	100	
223.11137	116	
224.83205	38	
232.08368	100	
233.13835	102	
237.13762	196	
238.14388	132	
238.88274	30	
239.12173	138	
241.12011	108	
242.92187	36	
247.11805	126	
249.10267	1528	1+
250.35764	94	
251.08523	92	
252.11531	36	
255.15213	110	
256.14495	98	
258.08493	70	
261.13196	170	
262.02841	172	
262.15566	222	
264.09876	106	
267.11182	1832	1+
267.20020	36	
269.14396	118	
271.09626	50	
273.91253	36	
294.21711	112	
298.10427	308	
301.78968	64	
302.80093	56	
303.11583	94	
303.16136	66	
308.14268	112	
312.17566	242	
313.15565	102	
316.12256	76	
320.15091	66	
321.16138	116	
321.19825	82	
322.00635	34	
325.12679	42	
328.98652	60	
329.13993	102	
337.12888	78	
343.16017	74	
344.10324	76	
344.19108	78	
344.39169	70	
345.15225	60	
346.18193	102	
348.17142	268	1+
349.10984	84	
354.67006	46	
354.72463	42	
355.13027	98	
364.92238	88	
365.21815	50	
366.01671	62	
366.17992	482	
366.23411	102	
367.22231	104	
369.85959	42	
373.12742	174	
376.94910	98	
378.18808	90	
382.93712	92	
383.20767	246	1+
385.22154	88	
385.25812	78	
387.23511	64	
394.85430	98	
396.81260	66	
397.17805	70	
411.23667	84	
414.80913	66	
415.19415	64	
422.83807	80	
422.97683	40	
433.81000	52	
434.89254	78	
441.69389	44	
441.79880	228	1+
441.85444	142	
443.87794	60	
444.17574	74	
447.19643	66	
449.81289	174	1+
453.17635	40	
459.80397	98	
459.89132	92	
460.85186	102	
464.10265	50	
469.88986	34	
472.21945	66	
472.85584	34	
473.21456	70	
477.21802	72	
477.30910	78	
477.83526	210	1+
487.85991	44	
495.83494	742	1+
495.93786	92	
496.00655	70	
496.07567	42	
496.92117	56	
497.88195	104	
497.99294	108	
499.22806	42	
END IONS

###FS:    #m/z: 610.82002 #charge 2+
###MS: 1612
###MSMS: 1616
BEGIN IONS
TITLE=Cmpd 46, +MS2(610.8200), 33.0eV, 14.0min #1616
RTINSECONDS=842.655
SCANS=1612,1616
PEPMASS=610.82002	35836
CHARGE=2+
209.09236	98	
213.04923	98	
215.15194	120	
215.41575	36	
216.09548	84	
216.14502	190	
219.12004	102	
221.08514	106	
223.09999	88	
225.04617	82	
226.08816	222	
226.16699	174	
229.12126	546	1+
231.16257	78	
234.08048	70	
235.08173	150	
238.07858	86	
239.09481	72	
239.12214	82	
239.15684	52	
240.13936	444	1+
242.49054	58	
243.11279	82	
244.09539	414	
244.16978	610	1+
244.40440	40	
246.12097	204	
246.17784	168	
247.10986	114	
248.07725	96	
248.12246	100	
249.10359	100	
252.52195	34	
253.13134	126	
257.16257	104	
264.13746	124	
265.14506	62	
272.09521	152	
275.12268	170	
278.07044	90	
278.11026	122	
281.05617	56	
285.03786	80	
286.01721	66	
292.13151	104	
299.07179	94	
300.24094	72	
302.15558	112	
307.11912	152	
309.18923	72	
320.13501	94	
326.15107	86	
326.25990	62	
326.67176	120	
326.81891	32	
326.99997	48	
327.16779	116	
329.29257	42	
330.15188	192	
331.18133	62	
336.18548	68	
339.98107	60	
340.11542	86	
342.24036	68	
344.19672	102	
347.14907	42	
348.11867	54	
348.17672	64	
354.24756	76	
354.31436	56	
354.59961	42	
355.06707	96	
356.07284	266	
357.07414	112	
357.17894	506	
357.29210	74	
361.15420	56	
361.20401	128	
365.15258	64	
372.26478	252	
373.07787	78	
373.26190	108	
374.10984	52	
382.17822	84	
382.24446	120	
387.95812	46	
388.16632	74	
389.16413	46	
390.13933	46	
390.26364	64	
390.33639	40	
394.22628	74	
396.17338	108	
400.12987	38	
407.18470	78	
414.84415	70	
415.04361	104	
416.22222	80	
419.01185	72	
420.15240	92	
422.16286	64	
426.31010	80	
431.15384	234	
440.21466	236	1+
456.26567	48	
458.16326	64	
459.17556	110	
466.21406	74	
475.20146	110	
476.17421	78	
483.29917	68	
493.21678	60	
494.21302	76	
500.32032	56	
502.85565	90	
521.20644	70	
539.32280	44	
554.79326	84	
555.29284	100	
566.31959	96	
573.20727	78	
578.26062	70	
587.37856	48	
588.36419	68	
604.24853	86	
604.30570	86	
614.30790	102	
653.31679	54	
658.36137	94	
665.33918	48	
686.48871	42	
698.32778	52	
701.38908	76	
702.40543	70	
705.28284	74	
715.31825	66	
762.35720	76	
813.48551	74	
829.41010	44	
864.49640	48	
867.22283	32	
949.45856	52	
1071.57017	86	
END IONS

###FS:    #m/z: 372.68978 #charge 1+
###MS: 1617
###MSMS: 1618
BEGIN IONS
TITLE=Cmpd 47, +MS2(372.6898), 23.0eV, 14.1min #1618
RTINSECONDS=843.451
SCANS=1617-1618
PEPMASS=372.68978	85808
CHARGE=1+
205.08380	66	
210.11970	28	
214.13109	100	
216.14526	84	
217.14289	122	
217.25520	118	
221.10481	174	
221.14712	88	
222.08847	110	
222.12857	116	
222.50002	42	
223.10847	90	
225.18396	38	
226.11486	60	
229.10961	44	
232.64869	144	
234.15696	78	
239.11845	1164	1+
240.29465	40	
244.13072	76	
246.15693	80	
246.91564	106	
249.10061	366	1+
252.91455	74	
261.12712	74	
263.01441	60	
263.14160	1372	1+
263.19642	198	
264.02214	42	
264.17924	88	
264.21728	40	
265.10978	28	
265.83997	42	
266.11659	76	
266.97475	46	
267.11179	1494	1+
268.03000	32	
268.98917	110	
269.20435	86	
275.12273	108	
280.12796	76	
283.00528	100	
284.13348	112	
285.01022	74	
286.01252	86	
289.16142	102	
290.12793	128	
300.10595	144	
300.17793	74	
301.06114	86	
304.17171	104	
305.16363	72	
306.02141	72	
306.12550	426	1+
309.04217	34	
309.15278	84	
311.08156	76	
311.13653	120	
312.12410	68	
317.19141	58	
318.12650	154	
318.17987	74	
318.98973	44	
320.87307	70	
320.97201	54	
326.86695	84	
326.94291	68	
327.17074	72	
328.88790	32	
330.85100	56	
330.92943	74	
331.22413	56	
332.92266	120	
335.14670	82	
336.13391	78	
336.19885	70	
337.11947	28	
337.16414	50	
341.17242	56	
345.22039	84	
346.99797	82	
354.02418	46	
354.15113	134	
354.42636	38	
354.90901	156	
355.09304	82	
355.15230	108	
355.89939	188	
356.09211	84	
356.26825	68	
356.91025	108	
361.23905	80	
368.98614	82	
371.17625	214	
371.92344	82	
372.25728	86	
372.73609	28	
372.87707	112	
372.91162	100	
373.17356	112	
373.22211	108	
373.28689	124	
373.32670	42	
373.87966	40	
373.95263	70	
374.09834	72	
374.23128	54	
END IONS

###FS:    #m/z: 407.54891 #charge 1+
###MS: 1619
###MSMS: 1620
BEGIN IONS
TITLE=Cmpd 48, +MS2(407.5489), 23.2eV, 14.1min #1620
RTINSECONDS=844.067
SCANS=1619-1620
PEPMASS=407.54891	104972
CHARGE=1+
147.63556	18	
149.68140	18	
155.86404	18	
158.57709	18	
168.16179	18	
168.50589	18	
175.45835	18	
178.16792	18	
193.44900	20	
195.73476	18	
201.99280	18	
205.15106	50	
209.32840	18	
210.05917	70	
210.10730	92	
214.01993	18	
216.10330	18	
217.10365	92	
221.55322	18	
222.12061	80	
223.07601	76	
225.09287	18	
226.16134	64	
227.14343	82	
229.12186	110	
231.06851	32	
233.08572	40	
234.10550	96	
239.15861	98	
240.14977	152	
243.93118	22	
244.09742	372	
244.16712	824	1+
244.24829	94	
244.40489	66	
245.49423	18	
246.12865	170	
247.10490	218	
248.02265	44	
248.13527	132	
249.99117	18	
257.09487	68	
258.08881	90	
258.76945	18	
263.54355	18	
264.13839	152	
264.18397	72	
264.56152	38	
264.93941	22	
265.13362	24	
268.12966	68	
268.73998	18	
269.26974	18	
277.53679	18	
278.12012	268	
279.04644	26	
281.11989	82	
281.80093	18	
284.14561	70	
284.99711	18	
285.07650	74	
286.01321	18	
292.13851	154	
295.10872	72	
298.91938	36	
301.77084	26	
302.16151	86	
305.33681	18	
307.86578	18	
309.15626	124	
310.60879	18	
311.17754	102	
311.84083	166	
320.11777	52	
321.01901	76	
326.23999	18	
327.10742	88	
329.01585	18	
338.85290	108	
338.91115	78	
341.62851	18	
344.12672	294	1+
344.19574	64	
346.37238	18	
357.18766	62	
358.19670	102	
361.19859	92	
363.54889	18	
364.64625	18	
365.16377	70	
366.16838	60	
372.26190	154	
372.88608	18	
373.26585	178	
373.53569	70	
374.63827	32	
378.89798	98	
382.16740	38	
383.80681	54	
385.42875	18	
389.87500	26	
390.77276	18	
399.62647	18	
403.99022	18	
407.91650	78	
408.87085	80	
412.13817	18	
END IONS

###FS:    #m/z: 463.25102 #charge 3+
###MS: 1619
###MSMS: 1621
BEGIN IONS
TITLE=Cmpd 49, +MS2(463.2510), 24.3eV, 14.1min #1621
RTINSECONDS=844.116
SCANS=1619,1621
PEPMASS=463.25102	53176
CHARGE=3+
162.36746	30	
197.17387	36	
207.11079	88	
210.03947	32	
210.20651	96	
211.14781	122	
212.88475	66	
223.06832	32	
223.10328	62	
224.07715	32	
225.04627	44	
225.10150	586	
225.18598	56	
225.52817	26	
226.11500	318	
227.54580	100	
228.17309	50	
229.12107	116	
229.16167	68	
232.21981	34	
233.00995	34	
242.20365	74	
243.22456	150	
244.13185	150	
245.07975	66	
245.14158	100	
246.43109	28	
250.10708	118	
253.24059	60	
254.13198	108	
256.16576	76	
258.18679	118	
267.14564	52	
271.01333	46	
274.11828	78	
290.16371	76	
291.15283	78	
299.13672	76	
326.13487	66	
326.60090	34	
328.29663	30	
331.24417	92	
332.86695	38	
340.17919	70	
341.01323	78	
341.24150	84	
341.32340	102	
342.01561	100	
343.15889	86	
349.19223	38	
350.87269	76	
355.07308	82	
355.14147	48	
358.04708	106	
358.46444	26	
359.02786	376	1+
361.01655	120	
363.02778	84	
368.88756	134	
370.87635	32	
371.78744	38	
372.15513	72	
373.12870	92	
386.21801	92	
395.14487	102	
395.18819	56	
396.25279	62	
404.90809	58	
408.79739	94	
410.88115	104	
420.09242	50	
420.84232	60	
428.23706	54	
428.70878	28	
428.85687	332	
435.67770	50	
440.13380	58	
441.19770	78	
444.84253	24	
445.82484	88	
446.86941	472	
449.10347	64	
464.29500	46	
464.87681	74	
469.19182	72	
471.33277	90	
480.95171	72	
512.32902	60	
540.23605	46	
552.28526	40	
557.27457	64	
568.22011	60	
574.29527	76	
597.30345	24	
653.33678	40	
673.71057	104	1+
694.26444	70	
703.46198	66	
754.33618	30	
756.27167	70	
812.44564	22	
829.45818	68	
928.40607	62	
989.42895	60	
1303.44167	62	
END IONS

###FS:    #m/z: 610.81950 #charge 2+
###MS: 1619
###MSMS: 1622
BEGIN IONS
TITLE=Cmpd 50, +MS2(610.8195), 33.0eV, 14.1min #1622
RTINSECONDS=844.17
SCANS=1619,1622
PEPMASS=610.81950	44042
CHARGE=2+
185.29301	30	
193.44954	74	
199.07414	94	
208.06908	116	
211.11080	138	
215.14557	248	
216.12183	134	
216.15095	152	
221.09614	94	
225.13616	100	
225.56657	50	
226.15824	346	
227.06984	122	
227.14271	60	
228.13223	82	
229.11520	440	1+
232.10523	106	
233.09005	146	
235.08302	98	
236.09028	84	
239.15684	156	
239.20592	78	
240.14731	76	
244.10551	118	
244.16855	438	
245.20163	196	
245.61318	36	
246.00392	34	
246.14883	118	
247.11401	168	
247.15243	152	
248.10947	174	
257.15860	64	
260.11379	62	
261.09754	64	
264.13907	226	
266.13244	78	
266.99487	186	
274.12111	90	
275.10170	82	
275.35287	38	
278.11072	62	
281.11337	100	
285.00991	240	
285.09886	90	
299.06974	58	
299.11020	110	
300.06402	70	
301.12017	80	
306.10474	76	
307.10609	56	
313.11299	32	
314.13088	92	
327.16192	108	
329.18333	62	
330.12965	110	
347.13602	90	
348.13828	114	
348.17420	64	
354.01115	28	
355.07656	172	
356.06355	92	
357.19884	100	
358.19531	116	
358.25605	94	
358.89188	34	
359.22440	94	
365.14510	64	
366.15616	102	
371.15536	90	
372.19598	92	
372.26012	176	
390.11401	100	
393.18897	66	
399.30636	122	
403.19369	82	
407.17433	60	
415.22076	58	
416.06847	38	
420.00614	78	
436.23164	98	
442.22871	72	
448.02172	28	
468.20198	66	
475.20459	86	
477.19335	70	
482.31169	102	
483.29098	102	
489.06157	72	
492.95933	104	
493.23938	80	
493.33291	90	
500.36191	30	
506.41673	28	
548.26104	92	
549.73291	30	
567.21334	56	
569.19939	76	
573.19042	104	
582.23275	76	
587.38293	104	
592.80604	42	
608.30997	102	
611.31994	72	
624.28233	74	
669.28610	90	
698.40845	78	
700.23606	60	
700.33242	44	
701.41334	132	
721.33621	72	
799.12603	52	
847.42125	30	
864.41797	40	
866.46658	42	
876.38806	40	
END IONS

###FS:    #m/z: 496.72813 #charge 1+
###MS: 1619
###MSMS: 1623
BEGIN IONS
TITLE=Cmpd 51, +MS2(496.7281), 26.9eV, 14.1min #1623
RTINSECONDS=844.232
SCANS=1619,1623
PEPMASS=496.72813	48450
CHARGE=1+
204.07772	92	
206.11226	74	
209.13571	264	
209.44936	70	
220.79634	32	
221.11101	352	1+
221.27982	36	
223.11987	80	
228.13357	34	
229.01761	72	
229.11649	76	
231.09419	74	
236.14709	94	
237.09531	40	
237.13750	310	1+
239.02443	102	
239.11839	612	1+
239.17503	92	
244.09851	134	
246.18561	70	
247.11760	74	
248.88408	38	
249.10651	1110	
250.09304	216	
250.21882	62	
251.10342	168	
252.11373	104	
255.01724	30	
255.15430	118	
256.14479	90	
260.01678	118	
261.11539	114	
266.56597	30	
267.10896	2238	1+
267.16119	110	
267.48378	74	
267.64690	38	
271.11779	88	
272.45462	32	
294.20748	48	
294.94159	30	
298.10226	170	
302.12413	94	
304.18629	72	
310.03595	98	
312.16704	314	
315.17066	78	
317.22021	68	
320.13588	80	
320.17602	34	
320.92798	32	
321.15349	206	
333.97399	120	
337.70406	36	
338.12787	62	
340.21786	86	
343.15966	164	
344.14691	174	
348.16511	336	
355.11523	56	
356.20141	62	
366.18182	240	
367.17833	158	
368.80053	92	
370.17712	82	
373.14149	104	
373.18976	58	
373.23026	146	
375.89308	44	
376.16861	92	
377.05582	60	
378.18254	66	
383.20484	316	
383.35929	52	
384.20489	146	
390.16990	42	
395.01910	72	
397.81142	74	
399.79008	104	
400.05115	74	
400.82312	32	
402.12278	72	
407.14814	48	
411.24859	98	
412.19596	78	
416.19966	52	
421.22519	78	
421.82352	60	
426.19778	50	
427.18301	110	
428.46685	74	
433.69553	110	
433.86013	40	
441.80009	154	
444.20531	102	
450.82006	110	
452.86807	60	
459.89283	86	
460.81281	86	
467.23028	68	
468.80903	122	
472.21118	190	1+
477.21192	38	
477.84167	150	
479.16340	96	
479.83213	194	
480.22635	66	
495.22421	54	
495.83193	1024	1+
496.05496	34	
496.34788	30	
497.66864	42	
498.24140	128	
END IONS

###FS:    #m/z: 407.54954 #charge 3+
###MS: 1624
###MSMS: 1625
BEGIN IONS
TITLE=Cmpd 52, +MS2(407.5495), 23.2eV, 14.1min #1625
RTINSECONDS=844.983
SCANS=1624-1625
PEPMASS=407.54954	120018
CHARGE=3+
149.07482	18	
155.25160	18	
160.27467	18	
163.93892	18	
173.87582	18	
185.24706	18	
191.41637	18	
202.10883	24	
204.07694	18	
206.84726	18	
208.51235	18	
209.05097	76	
209.76935	18	
215.19398	84	
218.11968	54	
218.36359	18	
222.11967	72	
222.14669	40	
226.09416	228	1+
226.15920	74	
226.19770	102	
227.06616	48	
228.07306	48	
229.12585	142	
229.85338	18	
230.08802	70	
232.07254	70	
239.16357	104	
240.13320	160	
240.16607	78	
240.45139	18	
241.11762	34	
244.05123	122	
244.09849	304	
244.16837	510	
244.33872	36	
245.03178	32	
245.09745	20	
245.18559	94	
246.12047	82	
246.91164	18	
247.10985	110	
247.19644	18	
252.68889	18	
255.28779	18	
262.72994	18	
263.95635	98	
264.12394	100	
274.12739	86	
278.11569	68	
284.80651	18	
285.07656	56	
286.09661	100	
287.12900	68	
292.12916	64	
295.42902	18	
300.18274	18	
302.13830	82	
302.26102	18	
304.09906	74	
309.16108	78	
310.16026	68	
310.21559	82	
312.12005	120	
313.08574	88	
316.40216	18	
322.79613	18	
323.84225	22	
328.89587	76	
329.28637	38	
336.91138	110	
338.10898	18	
344.12913	86	
344.18818	116	
344.24480	82	
344.74682	18	
347.13059	102	
355.09559	92	
355.23493	68	
355.75514	18	
357.17091	254	
357.61993	18	
362.12797	106	
364.20510	18	
364.91138	68	
368.87065	18	
372.25310	116	
373.27137	56	
373.42449	32	
374.48512	18	
380.91436	54	
381.20259	18	
389.16038	90	
389.52789	18	
395.02438	46	
401.83960	18	
423.23732	144	
430.17482	58	
440.28215	18	
475.99983	34	
476.19001	104	
483.26480	18	
483.31752	80	
484.28789	132	
494.20917	76	
513.70224	18	
520.89929	18	
521.49281	18	
534.04083	18	
534.38073	18	
539.73611	18	
551.31594	18	
556.28438	58	
559.26764	18	
563.16824	18	
568.91614	18	
573.93804	18	
576.25552	18	
580.31670	76	
584.30192	18	
587.37290	50	
593.81748	18	
597.06630	18	
606.75597	18	
630.84639	18	
632.25828	98	
642.27526	18	
648.86070	18	
660.88285	18	
665.47465	18	
699.50621	18	
714.63772	18	
722.49358	18	
736.50857	18	
741.77744	18	
770.93878	18	
774.24529	18	
809.08086	18	
814.94756	18	
816.66518	18	
855.50149	18	
858.02265	18	
869.97911	18	
871.32735	20	
898.61376	18	
911.43536	18	
912.41869	18	
922.17744	18	
928.39203	18	
931.27474	18	
1050.24716	20	
END IONS

###FS:    #m/z: 610.81973 #charge 2+
###MS: 1624
###MSMS: 1626
BEGIN IONS
TITLE=Cmpd 53, +MS2(610.8197), 33.0eV, 14.1min #1626
RTINSECONDS=845.039
SCANS=1624,1626
PEPMASS=610.81973	45434
CHARGE=2+
209.09647	74	
212.97986	50	
215.14161	394	
215.20830	100	
216.09898	72	
216.14549	184	
217.09311	28	
223.16642	90	
225.71532	38	
226.11407	104	
226.17998	86	
227.06005	76	
227.14126	56	
227.16669	94	
229.09000	54	
229.12054	372	
233.09263	54	
239.10245	160	
239.15660	198	
240.15741	142	
240.22714	78	
241.09056	72	
242.09025	102	
242.45874	42	
242.49283	44	
243.11425	74	
244.09790	518	1+
244.16776	1242	1+
244.22233	48	
244.62301	34	
246.12680	124	
247.10913	62	
247.15876	100	
253.09685	126	
254.14823	82	
254.31983	28	
257.15977	332	1+
257.47082	72	
259.14900	74	
261.18390	108	
264.13841	128	
264.31736	42	
278.07439	90	
278.14426	38	
278.49226	32	
291.84601	40	
292.14529	50	
295.10809	72	
299.07324	84	
300.05509	74	
303.02833	88	
305.14198	100	
308.24734	70	
312.11897	86	
312.17922	100	
313.11412	78	
313.17397	116	
317.15854	82	
325.04657	54	
325.19168	66	
325.23470	90	
327.08985	90	
329.15423	96	
330.14924	70	
335.13133	44	
336.18088	110	
337.16224	48	
339.16612	72	
343.64631	40	
344.12817	90	
344.98517	98	
347.13609	124	
348.99248	82	
354.25130	56	
355.07529	352	1+
355.94338	34	
356.19067	68	
357.17834	434	1+
359.26071	98	
365.17067	84	
366.30808	52	
372.26468	522	1+
372.49083	36	
373.11858	90	
382.18338	72	
389.14846	54	
390.15056	132	
392.18029	86	
392.85643	80	
394.14284	74	
395.13592	64	
399.19175	90	
403.30312	64	
415.04191	64	
416.06178	82	
419.00919	46	
424.18331	106	
434.88821	60	
448.17388	82	
458.23822	74	
461.31602	64	
465.29108	88	
472.20564	64	
476.18477	54	
477.17591	52	
482.31955	90	
484.24591	102	
492.24859	50	
499.28365	70	
500.32207	110	
505.23192	48	
508.25321	98	
521.19973	56	
521.24249	84	
556.31537	68	
565.27153	54	
567.30083	46	
572.24124	74	
582.31055	126	
584.46784	76	
586.24507	40	
587.25029	84	
587.34060	100	
588.03784	28	
588.36490	58	
622.29545	66	
625.25131	70	
637.77245	84	
667.33923	86	
678.33987	68	
686.27749	52	
686.33957	88	
701.39082	126	
701.49237	70	
704.34751	68	
737.32970	84	
753.38642	64	
814.45169	68	
864.44124	54	
916.46442	42	
1006.66014	48	
END IONS

###FS:    #m/z: 463.25095 #charge 3+
###MS: 1624
###MSMS: 1627
BEGIN IONS
TITLE=Cmpd 54, +MS2(463.2510), 24.3eV, 14.1min #1627
RTINSECONDS=845.1
SCANS=1624,1627
PEPMASS=463.25095	52194
CHARGE=3+
207.10706	76	
208.09017	94	
224.84760	44	
225.10111	688	
225.16300	102	
225.19050	84	
226.11733	394	
227.07585	68	
228.17256	118	
229.12141	302	
239.11293	74	
240.12533	86	
242.01278	38	
242.18693	138	
244.13853	50	
245.07052	48	
246.19767	386	1+
246.23172	110	
256.16468	114	
256.25767	148	
257.19630	56	
260.15728	90	
265.13937	76	
267.11550	82	
271.68815	52	
272.15534	48	
282.16782	80	
282.93990	30	
295.10448	74	
295.14948	110	
299.05963	80	
299.14107	140	
299.26019	106	
301.12543	34	
309.11497	60	
312.16475	80	
315.15233	70	
326.12621	104	
329.93218	114	
331.21895	76	
332.93246	94	
335.69021	56	
335.90505	40	
336.11802	100	
336.14991	120	
339.22933	92	
343.20208	82	
345.13700	72	
350.87387	188	
354.14656	244	
355.08300	94	
359.03881	268	
359.14514	68	
359.34616	52	
360.03519	116	
361.02171	146	
361.21445	146	
361.91253	64	
363.07799	70	
368.89019	424	
369.17908	84	
371.23501	210	
377.04106	56	
382.92646	78	
386.90837	70	
389.88426	40	
391.83778	104	
392.08696	68	
397.19001	86	
397.28779	88	
402.88889	78	
408.18050	66	
410.78016	58	
410.83820	64	
415.73918	32	
417.08363	74	
428.25607	124	
428.71682	180	
428.85512	644	
438.24102	62	
443.79809	66	
444.82528	282	
444.88416	66	
444.93367	50	
446.87935	320	
448.91914	100	
451.22062	74	
451.85208	50	
452.16502	70	
458.81750	64	
459.73421	98	
462.96556	128	
464.88640	148	
469.17069	128	
470.17417	52	
471.12035	86	
474.29178	36	
477.30319	88	
500.28533	94	
513.27866	82	
515.27494	68	
531.28863	76	
539.26702	82	
540.23344	32	
540.29480	32	
541.30412	38	
545.23470	76	
545.32586	80	
556.29235	56	
557.28204	84	
574.26554	70	
575.31014	78	
613.46996	84	
615.28531	94	
686.31580	98	
787.38074	52	
802.74102	32	
924.66119	334	1+
1168.11336	80	
END IONS

###FS:    #m/z: 407.54907 #charge 1+
###MS: 1628
###MSMS: 1629
BEGIN IONS
TITLE=Cmpd 55, +MS2(407.5491), 23.2eV, 14.1min #1629
RTINSECONDS=845.799
SCANS=1628-1629
PEPMASS=407.54907	122806
CHARGE=1+
147.77279	18	
150.62740	18	
150.97244	18	
160.53074	18	
166.87368	18	
175.31924	18	
176.01532	18	
181.60530	18	
183.22255	18	
188.63632	18	
188.94301	18	
193.57319	18	
202.10416	50	
202.13748	52	
203.20756	18	
209.08535	114	
211.04920	104	
214.13122	140	
216.10349	116	
218.06017	92	
218.93416	40	
219.12870	72	
222.12840	88	
223.74748	18	
225.80258	18	
226.10217	84	
226.15448	112	
226.22176	66	
227.05915	22	
227.08685	20	
228.14120	78	
229.12539	46	
229.15719	70	
230.09190	62	
231.04519	80	
232.40842	18	
233.09374	74	
234.12120	78	
239.15575	266	
240.13883	150	
241.25423	18	
243.61096	30	
244.09803	546	1+
244.16695	460	
244.32793	30	
244.99663	18	
245.21519	104	
245.91408	18	
246.11616	90	
247.11577	290	
247.16659	76	
247.32857	18	
249.13194	98	
249.72551	18	
250.12208	20	
250.43640	46	
250.74324	18	
251.93835	144	
253.24437	18	
254.07332	70	
254.18041	186	
257.16045	138	
258.17494	118	
261.08195	56	
261.32294	18	
262.58949	18	
265.16116	106	
266.00092	34	
271.89605	36	
280.68235	18	
283.00049	48	
285.08124	50	
286.12015	82	
288.34952	18	
291.60493	18	
292.13416	64	
294.69827	18	
297.71278	18	
298.77397	18	
300.52179	32	
300.81094	22	
301.91870	18	
303.09803	82	
303.12896	84	
308.19450	80	
309.33736	18	
310.12764	18	
312.18911	76	
313.11499	50	
313.18761	112	
313.39669	26	
316.89748	18	
318.91585	86	
327.16017	66	
330.13152	184	
330.19298	60	
334.83459	78	
335.86257	84	
337.84883	28	
340.62453	20	
344.92812	42	
345.13158	52	
348.64134	22	
352.86719	88	
353.93095	64	
354.31249	28	
357.17765	78	
364.00936	68	
364.13963	68	
365.17371	66	
366.16663	46	
369.27424	18	
372.15059	66	
372.26582	102	
372.35943	124	
373.52528	18	
378.27550	18	
382.17778	124	
382.26361	36	
389.13954	42	
389.94539	32	
394.85318	18	
405.25207	66	
407.16549	46	
END IONS

###FS:    #m/z: 496.72889 #charge 1+
###MS: 1628
###MSMS: 1630
BEGIN IONS
TITLE=Cmpd 56, +MS2(496.7289), 26.9eV, 14.1min #1630
RTINSECONDS=845.843
SCANS=1628,1630
PEPMASS=496.72889	60166
CHARGE=1+
183.24475	54	
184.77228	72	
201.48953	32	
204.07037	106	
209.14534	126	
220.86551	42	
221.10646	658	1+
221.14531	148	
222.18277	22	
223.10845	72	
226.16971	60	
233.14175	96	
237.13587	162	
238.12875	332	1+
249.09952	1300	1+
251.08784	76	
255.14199	82	
256.14391	80	
259.08972	76	
267.11162	1526	1+
268.48787	30	
268.58570	34	
268.80430	36	
272.08595	78	
286.14283	98	
304.97943	58	
309.11505	82	
310.15494	90	
312.17243	228	
315.46975	68	
318.90669	42	
320.12542	116	
328.81079	40	
329.08665	68	
341.01223	78	
344.14782	70	
348.16989	242	
349.17400	134	
366.17744	128	
367.19182	76	
367.22829	46	
373.13128	80	
379.15888	84	
383.20356	76	
394.17052	116	
395.87552	74	
400.79884	70	
401.31308	108	
420.23884	78	
427.25518	90	
433.87612	84	
439.84268	108	
441.82228	50	
444.20770	48	
451.83540	54	
451.87939	46	
454.32100	80	
459.82398	118	
460.81538	94	
460.86473	50	
468.83899	96	
469.07572	40	
472.20410	80	
472.27757	76	
477.82325	164	
478.84060	70	
481.19571	82	
495.29322	70	
495.83280	548	1+
497.18860	44	
498.23831	120	
499.25356	74	
END IONS

###FS:    #m/z: 610.82073 #charge 2+
###MS: 1628
###MSMS: 1631
BEGIN IONS
TITLE=Cmpd 57, +MS2(610.8207), 33.0eV, 14.1min #1631
RTINSECONDS=845.899
SCANS=1628,1631
PEPMASS=610.82073	48112
CHARGE=2+
156.90560	82	
203.08779	94	
208.14543	144	
209.01654	50	
209.12375	90	
211.12941	92	
214.59656	36	
214.99636	40	
215.14677	96	
216.16697	102	
217.13854	82	
218.08075	84	
219.16063	92	
221.06567	92	
221.09896	290	
226.08612	86	
226.15744	60	
227.08778	94	
227.16088	78	
229.12026	586	
229.17906	28	
231.11812	106	
238.39585	28	
239.08192	142	
239.17195	140	
240.15168	222	
240.18349	120	
244.10229	456	1+
244.17356	712	1+
244.34274	32	
246.14428	228	
246.77136	28	
248.11248	216	
249.95734	120	
251.11740	86	
257.16366	312	
264.13193	294	
266.00074	84	
267.11468	36	
270.09018	104	
272.08224	134	
274.12678	80	
275.09263	96	
277.08738	84	
278.08324	92	
278.12195	128	
280.14688	80	
280.77721	28	
285.01008	476	
292.05815	40	
292.24290	50	
295.31546	32	
295.84498	36	
298.13858	76	
299.05935	82	
299.98941	32	
306.10881	92	
308.14160	74	
309.16108	38	
312.12401	80	
313.10340	90	
317.15013	100	
326.31853	28	
327.09349	48	
327.16624	58	
328.31089	86	
329.20075	32	
330.13657	66	
338.36137	70	
340.14472	102	
343.01406	48	
343.14916	92	
344.13054	84	
344.20105	100	
345.19570	72	
347.22251	32	
355.06933	246	
356.06982	172	
356.18067	70	
357.05005	100	
357.18425	158	
359.97300	74	
360.15203	90	
362.13214	80	
362.22813	104	
363.86411	76	
365.13877	86	
372.11084	78	
372.26555	322	
372.48338	26	
382.18681	52	
383.20549	92	
389.15075	82	
390.12718	130	
406.29350	56	
407.17445	66	
414.23605	62	
417.02643	62	
429.08543	76	
429.83644	36	
431.16745	46	
437.86497	52	
448.19174	68	
452.87918	42	
458.25456	48	
464.49252	56	
466.27195	104	
475.20431	98	
476.18895	86	
479.15791	112	
482.15228	64	
483.28700	124	
483.35581	84	
485.29874	138	
493.20974	464	1+
503.26661	108	
510.30411	26	
529.02206	66	
537.29120	56	
539.26580	94	
546.81330	32	
546.89859	72	
550.10717	76	
569.23014	86	
585.24793	42	
586.29057	110	
587.21268	74	
587.34793	156	
592.41748	36	
604.22217	72	
604.29417	70	
605.42568	70	
607.24063	62	
683.50340	26	
684.24050	44	
703.38696	76	
712.36652	62	
813.40331	86	
817.45332	66	
830.37177	56	
864.45052	66	
914.45512	52	
END IONS

###FS:    #m/z: 407.54940 #charge 3+
###MS: 1632
###MSMS: 1633
BEGIN IONS
TITLE=Cmpd 58, +MS2(407.5494), 23.2eV, 14.1min #1633
RTINSECONDS=846.578
SCANS=1632-1633
PEPMASS=407.54940	129774
CHARGE=3+
149.29933	18	
157.30984	18	
157.83725	18	
160.30791	18	
164.00953	18	
166.55836	18	
173.57816	18	
179.31944	18	
185.67619	18	
186.20972	18	
187.51274	18	
190.54542	18	
193.03650	18	
193.70109	18	
197.94158	18	
209.06236	132	
209.10400	98	
216.09943	60	
217.10463	72	
220.11327	70	
224.53376	18	
226.07545	76	
226.15498	220	
227.06405	312	
228.07565	138	
228.11275	108	
228.96831	20	
229.11612	140	
230.09303	96	
239.16341	100	
240.13750	238	
243.97362	38	
244.10072	324	1+
244.17068	982	1+
246.12846	170	
246.20654	18	
246.60050	24	
247.11027	380	
247.20057	20	
249.12830	18	
251.64638	18	
253.09845	42	
257.09105	196	
257.15519	90	
257.18454	70	
258.14544	80	
258.63429	18	
264.17058	18	
270.07615	18	
274.82670	18	
275.09551	58	
276.57080	18	
277.09001	52	
277.33995	18	
279.14517	72	
279.75303	26	
282.12700	82	
290.48941	18	
302.23926	70	
305.04320	18	
311.01156	18	
312.12784	94	
313.11821	144	
313.50098	20	
326.19730	58	
330.16559	46	
331.13359	74	
332.21019	18	
334.98725	18	
336.96510	70	
337.17858	74	
340.68754	18	
343.56301	18	
354.55504	30	
354.67844	24	
357.61992	18	
360.97022	30	
361.06965	18	
365.07261	18	
365.14687	80	
366.14622	80	
370.88992	80	
372.27066	116	
372.31328	18	
373.19039	18	
373.26628	82	
382.16427	22	
382.63440	18	
390.11931	66	
390.31607	18	
392.21298	68	
395.54750	18	
400.91365	18	
409.21768	96	
409.26526	42	
422.04897	18	
425.24876	18	
427.31991	18	
428.12913	18	
428.37368	18	
428.47695	18	
434.83175	50	
435.02471	18	
458.17590	74	
458.23060	66	
458.36100	18	
460.22382	18	
461.14673	62	
462.88670	18	
471.51428	18	
475.23430	58	
483.77294	18	
488.82263	18	
489.10136	18	
492.34155	18	
496.73307	18	
505.25129	84	
512.97041	18	
521.15703	18	
522.24744	62	
531.11373	18	
540.43793	18	
543.09066	18	
547.91760	20	
552.15482	18	
559.98204	18	
566.21973	18	
568.56543	18	
583.64194	18	
583.97822	18	
587.35270	84	
588.57536	18	
613.65800	18	
614.80345	18	
618.24621	18	
621.12253	18	
652.69255	18	
653.47102	18	
689.98205	18	
700.39688	40	
702.41283	86	
703.37303	72	
713.34730	70	
726.62164	18	
737.87751	18	
747.81891	18	
769.22625	18	
780.05054	18	
793.41909	18	
799.76345	18	
810.01481	18	
864.55037	62	
END IONS

###FS:    #m/z: 496.72847 #charge 1+
###MS: 1632
###MSMS: 1634
BEGIN IONS
TITLE=Cmpd 59, +MS2(496.7285), 26.9eV, 14.1min #1634
RTINSECONDS=846.619
SCANS=1632,1634
PEPMASS=496.72847	63436
CHARGE=1+
199.00622	68	
205.24551	82	
220.12078	108	
221.10832	210	
221.30341	74	
221.41047	20	
226.12321	76	
226.21153	26	
229.13652	96	
234.86567	72	
238.13718	122	
239.11966	348	
239.15899	120	
243.15492	110	
244.08984	74	
249.10412	748	
249.19118	82	
250.08746	436	1+
250.19237	22	
252.10123	40	
252.99399	96	
254.13951	76	
255.15339	268	
257.26669	64	
265.12677	100	
267.10957	974	1+
267.73155	20	
269.85555	68	
270.11054	76	
279.99532	40	
285.12050	108	
285.19288	26	
293.94165	110	
294.15391	108	
297.15663	38	
298.10134	124	
302.10962	74	
313.08632	86	
316.13718	100	
316.70540	34	
320.20688	44	
321.15623	46	
325.16787	62	
325.68290	24	
329.18715	108	
331.48848	112	
343.16392	126	
348.16775	204	
349.15875	144	
354.88630	24	
355.16971	54	
365.19191	120	
366.18040	84	
371.18437	102	
371.22573	76	
373.13422	90	
374.17007	118	
377.00932	118	
383.20412	94	
383.28820	82	
389.15067	76	
393.14359	62	
404.83480	82	
415.18271	58	
424.90779	104	
434.83331	102	
439.86286	58	
441.81486	84	
442.22953	120	
442.79379	56	
444.20185	66	
448.81130	20	
450.83644	114	
451.13119	72	
451.82264	36	
452.81896	80	
454.87505	38	
459.82293	120	
468.83867	76	
477.81551	154	
481.21297	54	
486.83332	64	
494.23696	54	
495.65403	30	
495.83539	620	1+
496.97241	28	
498.22594	26	
498.29039	74	
502.25322	26	
END IONS

###FS:    #m/z: 610.82082 #charge 2+
###MS: 1632
###MSMS: 1635
BEGIN IONS
TITLE=Cmpd 60, +MS2(610.8208), 33.0eV, 14.1min #1635
RTINSECONDS=846.679
SCANS=1632,1635
PEPMASS=610.82082	49196
CHARGE=2+
209.12979	164	
211.11319	112	
213.02876	72	
215.14022	164	
216.09958	150	
216.16432	114	
217.14322	82	
219.11625	78	
220.74836	32	
221.07260	42	
221.10785	100	
226.08859	130	
226.16874	148	
227.08609	102	
227.16595	138	
227.24506	42	
229.12377	388	
229.93861	32	
233.08905	74	
235.08693	234	
236.07028	90	
239.10240	48	
239.14940	378	1+
243.65595	30	
244.09347	490	
244.16844	972	1+
245.20817	92	
246.17272	66	
246.25136	36	
247.12363	156	
248.86096	30	
257.15824	226	
262.09177	62	
264.02915	30	
264.13138	302	
267.10244	46	
270.04621	102	
275.11205	104	
278.13207	86	
279.12176	82	
283.01939	32	
285.01336	36	
285.08683	64	
292.12115	120	
295.09962	78	
296.08344	84	
299.08385	50	
307.11033	102	
310.16905	70	
310.95598	68	
313.12775	84	
313.25686	80	
324.16991	76	
325.18166	210	1+
325.57113	38	
326.92889	42	
329.17927	200	
330.16497	32	
331.14332	58	
336.17032	82	
336.23690	56	
338.96811	74	
344.21298	136	
345.10821	78	
345.18953	92	
347.13092	74	
355.06513	138	
355.31567	50	
357.08421	98	
357.17947	242	
357.65560	40	
358.95131	106	
361.56160	30	
362.13958	236	1+
365.83196	46	
367.15743	106	
371.66956	34	
372.26811	444	1+
372.40923	70	
373.05935	68	
382.18209	112	
383.18540	80	
387.04392	96	
389.14832	162	
390.12522	74	
393.13851	52	
394.10550	56	
396.22210	50	
404.14345	38	
412.24495	78	
415.03562	144	
415.19856	52	
416.04386	112	
420.00539	72	
421.18056	44	
421.94596	46	
423.10821	68	
424.25778	60	
426.20655	70	
435.14972	74	
440.23347	30	
440.49172	76	
441.22800	148	
443.21959	52	
446.18616	72	
448.19157	60	
457.20382	82	
458.16874	52	
458.29365	62	
459.17586	86	
468.23635	58	
474.22397	32	
475.21215	76	
476.14914	112	
483.21759	38	
483.40218	72	
492.23577	86	
493.20508	58	
500.32174	74	
504.16923	82	
518.18841	108	
520.24592	118	
531.77539	54	
548.87254	50	
554.22770	74	
557.25135	60	
587.36357	72	
590.72829	30	
591.27162	86	
597.00976	42	
601.95292	48	
603.24964	82	
641.30440	70	
660.41411	30	
663.28736	106	
666.38170	76	
669.35399	64	
672.31348	90	
698.28451	54	
698.35238	68	
700.65339	32	
701.38862	60	
702.41133	104	
711.37667	56	
712.37032	42	
724.34351	66	
742.38438	70	
746.34592	44	
751.34806	134	
786.39888	58	
796.35185	64	
864.51294	46	
865.44514	64	
874.36150	88	
911.53016	36	
END IONS

###FS:    #m/z: 463.25130 #charge 3+
###MS: 1632
###MSMS: 1636
BEGIN IONS
TITLE=Cmpd 61, +MS2(463.2513), 24.3eV, 14.1min #1636
RTINSECONDS=846.74
SCANS=1632,1636
PEPMASS=463.25130	55450
CHARGE=3+
205.18051	66	
208.07267	92	
209.12645	82	
210.15772	64	
212.10630	74	
215.13564	138	
217.08065	130	
218.07212	42	
219.04323	106	
223.06778	86	
224.06544	40	
225.04676	100	
225.10273	390	
225.14757	112	
225.17612	88	
226.06252	112	
226.12560	398	
226.20599	88	
228.16882	92	
229.11615	92	
229.14724	144	
230.12052	98	
231.11406	78	
234.10027	100	
235.11044	118	
236.09405	120	
237.05522	124	
241.13665	104	
242.14977	80	
242.19047	158	
243.08449	138	
244.14747	156	
245.07396	74	
245.17667	44	
246.19006	50	
247.08069	90	
252.17527	62	
253.48179	38	
254.12717	114	
256.16847	190	
258.30089	38	
262.13809	80	
266.25033	82	
267.12407	70	
268.13408	56	
273.08378	74	
273.21360	76	
275.19311	76	
282.10616	36	
284.16839	68	
296.12389	78	
296.92957	36	
300.14564	56	
301.12461	76	
303.03744	102	
306.12262	72	
306.31956	82	
314.19249	76	
318.11436	88	
319.21650	48	
320.48392	54	
325.99554	36	
326.12642	80	
327.13778	54	
330.13144	108	
331.17541	210	
332.86245	38	
335.14059	110	
336.91353	50	
340.18460	86	
341.01715	86	
341.26368	56	
342.17240	86	
343.02424	46	
343.16267	84	
343.99670	64	
346.15646	94	
349.09350	64	
353.12568	64	
354.14276	260	
357.06462	56	
358.16074	70	
359.02463	544	1+
359.06751	92	
359.25568	80	
360.17484	106	
361.20328	56	
368.20115	76	
368.88645	266	
368.94768	74	
372.89743	80	
374.10817	94	
374.94178	88	
380.12596	58	
382.13741	94	
383.35503	140	
390.91012	40	
392.96041	68	
399.24486	72	
400.94106	60	
410.83821	100	
410.94434	60	
412.23495	92	
416.84948	64	
418.95298	86	
419.05054	112	
420.93915	80	
423.77244	82	
428.20333	72	
428.27030	78	
428.85871	442	
429.01447	110	
429.08865	98	
429.12834	42	
430.09536	98	
431.08915	62	
444.82120	392	1+
444.86993	120	
444.95667	40	
446.86735	684	
446.95266	198	
448.85988	66	
457.83285	70	
461.35819	86	
461.86456	76	
462.84707	74	
463.19839	94	
463.82049	40	
464.87163	162	
469.17201	220	
470.27650	68	
470.89980	76	
476.24707	64	
480.83703	56	
503.19138	46	
504.23496	74	
529.21994	104	
541.28791	38	
574.35865	102	
587.28229	60	
588.28987	62	
619.23829	42	
642.34927	66	
664.41904	48	
666.27570	58	
683.53350	70	
684.29585	80	
686.35777	68	
686.66048	52	
758.47046	86	
772.46035	192	1+
789.37777	64	
840.37573	64	
END IONS

###FS:    #m/z: 407.54937 #charge 1+
###MS: 1637
###MSMS: 1638
BEGIN IONS
TITLE=Cmpd 62, +MS2(407.5494), 23.2eV, 14.1min #1638
RTINSECONDS=847.493
SCANS=1637-1638
PEPMASS=407.54937	142894
CHARGE=1+
146.71809	18	
147.60046	18	
154.37271	18	
156.49740	18	
161.91778	18	
185.30782	18	
190.63242	18	
193.10583	18	
205.85517	18	
207.28180	18	
210.23807	62	
215.83881	30	
216.10269	182	1+
219.12424	110	
222.12499	124	
225.12903	82	
226.08068	114	
226.15655	314	
227.06701	100	
227.18994	118	
232.92112	18	
233.14870	84	
236.14260	110	
239.14640	144	
240.13288	178	
241.16500	98	
243.43311	18	
244.04203	20	
244.09537	626	1+
244.16788	638	1+
244.74597	20	
245.95114	18	
246.12896	154	
246.87863	18	
247.10883	468	1+
251.14146	48	
251.85471	18	
258.09738	68	
258.49916	18	
261.08203	108	
261.31020	18	
262.98347	32	
264.08896	104	
264.13573	72	
268.21934	72	
268.90359	18	
269.15792	68	
275.09152	64	
276.10003	94	
278.09261	104	
279.11449	94	
279.19729	18	
285.09563	92	
285.15857	98	
287.92159	18	
292.19809	126	
308.91793	74	
312.12963	68	
313.09125	88	
316.48624	18	
316.90751	90	
318.89749	90	
326.17252	90	
327.16574	84	
329.16591	24	
329.93646	38	
330.15262	144	
333.07178	44	
334.12798	52	
338.94484	18	
344.12408	74	
344.19109	108	
344.29722	98	
345.21615	60	
346.15317	112	
347.12535	78	
348.69773	18	
351.91210	18	
355.18488	72	
357.18427	86	
362.90541	24	
365.16965	106	
367.87774	18	
368.15097	98	
368.90595	18	
370.85036	18	
371.89212	82	
372.27049	210	
373.71309	18	
377.92317	18	
378.17367	88	
380.21463	88	
382.93769	38	
389.14954	190	
390.85487	100	
391.17532	68	
402.12390	18	
404.11690	18	
406.93057	66	
407.15203	104	
407.19453	50	
407.30640	18	
END IONS

###FS:    #m/z: 496.72855 #charge 1+
###MS: 1637
###MSMS: 1639
BEGIN IONS
TITLE=Cmpd 63, +MS2(496.7285), 26.9eV, 14.1min #1639
RTINSECONDS=847.526
SCANS=1637,1639
PEPMASS=496.72855	72748
CHARGE=1+
204.08039	84	
204.13090	100	
221.11603	116	
222.11337	42	
222.19098	70	
228.16857	102	
229.12503	110	
231.10496	64	
233.16175	90	
237.14218	208	
239.12740	80	
239.17923	110	
241.10294	68	
249.09500	1248	1+
249.19165	54	
252.07938	114	
252.24660	20	
252.96033	100	
253.09330	68	
256.14034	44	
260.20373	102	
266.77840	30	
266.97344	32	
267.11090	858	
267.16227	68	
267.72137	38	
268.12956	106	
270.11562	104	
294.10226	72	
301.59579	64	
312.17109	86	
315.16898	74	
322.19344	86	
333.83918	60	
343.15877	48	
344.15239	134	
348.17131	78	
350.29429	62	
352.29044	62	
366.18261	96	
367.16733	90	
373.13282	188	1+
376.95820	60	
383.19670	186	
383.23972	76	
384.19357	100	
400.87598	112	
406.86705	86	
407.23847	34	
415.86789	60	
416.18328	96	
423.90722	30	
432.91377	92	
441.80437	110	
441.88964	34	
444.45872	54	
444.83984	74	
446.18230	98	
449.84880	108	
452.84598	68	
459.80190	204	
462.24009	40	
466.83778	88	
472.24378	128	
478.21593	76	
481.18193	74	
495.83243	176	
496.22356	58	
496.81447	106	
497.01082	22	
497.13134	32	
END IONS

###FS:    #m/z: 610.82016 #charge 2+
###MS: 1637
###MSMS: 1640
BEGIN IONS
TITLE=Cmpd 64, +MS2(610.8202), 33.0eV, 14.1min #1640
RTINSECONDS=847.572
SCANS=1637,1640
PEPMASS=610.82016	55482
CHARGE=2+
209.12640	94	
215.06308	46	
215.14970	336	
215.18822	78	
216.10540	24	
216.23807	62	
218.08643	40	
219.10553	56	
221.08052	116	
226.16111	280	
226.21668	30	
227.13433	32	
229.12473	244	
237.11987	124	
239.09414	68	
239.14525	108	
239.18319	92	
240.14180	246	
242.11937	106	
243.11348	88	
244.00063	26	
244.09458	380	
244.22502	132	
245.19039	124	
246.14718	330	
246.20217	92	
247.10914	190	
249.10739	78	
257.16856	122	
258.16499	78	
261.10269	112	
264.13091	198	
266.18576	82	
273.91647	48	
275.11891	124	
278.08483	58	
278.11916	134	
278.22176	24	
279.10762	52	
284.10640	62	
285.01050	138	
286.01355	68	
289.75383	24	
292.13789	54	
294.13845	100	
296.08433	120	
297.12449	76	
299.06942	76	
300.14261	42	
322.15581	40	
325.19211	86	
327.17586	88	
328.53032	36	
329.17782	74	
330.17988	84	
337.17333	108	
338.18192	82	
339.17413	150	
340.16377	76	
344.12394	66	
346.10939	92	
347.12668	80	
355.08026	92	
355.23632	66	
356.08256	62	
357.07513	52	
357.17622	178	
361.15418	130	
362.13410	82	
364.20741	28	
365.14168	82	
367.67691	72	
372.09315	22	
372.26321	146	
374.25770	62	
386.13484	66	
388.16671	102	
389.13854	54	
390.11925	78	
390.18676	76	
391.15677	104	
402.96953	24	
404.97896	86	
407.15840	78	
413.16711	96	
414.92985	72	
415.03291	56	
418.99448	48	
420.99820	80	
424.18183	50	
430.16434	74	
439.20931	36	
440.22079	58	
441.21418	170	
446.70369	40	
447.41276	30	
458.22791	128	
458.59164	62	
459.16054	58	
459.28304	112	
475.18728	318	1+
483.36310	78	
487.08355	56	
487.32352	634	1+
501.29218	66	
504.22388	96	
513.76797	52	
550.83400	64	
585.28112	76	
587.34017	60	
587.48591	68	
588.34657	78	
617.30360	28	
654.52651	60	
698.39640	98	
701.39466	130	1+
702.46686	58	
703.39504	66	
715.31039	30	
807.35672	60	
814.36413	72	
864.48575	84	
1004.44579	26	
END IONS

###FS:    #m/z: 407.54952 #charge 1+
###MS: 1641
###MSMS: 1642
BEGIN IONS
TITLE=Cmpd 65, +MS2(407.5495), 23.2eV, 14.1min #1642
RTINSECONDS=848.244
SCANS=1641-1642
PEPMASS=407.54952	149050
CHARGE=1+
145.32193	18	
154.86902	18	
158.64323	18	
160.92691	18	
161.04685	18	
164.44363	18	
167.39988	18	
170.33105	18	
175.82028	18	
177.37664	18	
184.73632	18	
189.46314	18	
193.80709	18	
200.09317	108	
202.08781	188	
208.12954	18	
208.76957	68	
209.14686	106	
216.09229	92	
216.24157	80	
219.12517	174	
219.63822	18	
222.14344	66	
222.95081	18	
225.93649	32	
226.07816	136	
226.11056	154	
226.17428	42	
226.91481	28	
227.06616	196	
227.10197	110	
228.06604	74	
228.98279	56	
229.12916	86	
230.25756	24	
231.14952	30	
232.49250	18	
234.10079	218	
238.08000	122	
239.10628	92	
239.52579	20	
239.69140	40	
240.13387	70	
241.15551	140	
244.09377	682	1+
244.17224	642	
244.29222	20	
245.19578	144	
246.13738	82	
247.11047	470	1+
249.67502	48	
250.17797	76	
254.29436	18	
257.09143	60	
257.13359	92	
257.16350	70	
261.16110	100	
264.13387	258	
265.15734	106	
271.37669	18	
275.16201	18	
278.10703	162	
278.14958	18	
279.11882	86	
280.20842	92	
281.13063	70	
285.08775	226	
290.90132	18	
300.09123	114	
303.15185	60	
307.14648	48	
309.12955	18	
309.77354	32	
310.15586	66	
310.83097	18	
311.17806	50	
312.46957	30	
313.11313	66	
315.42665	18	
316.90221	86	
320.12141	96	
323.13067	120	
324.21801	80	
325.02005	28	
326.18877	122	
327.24571	62	
329.22621	40	
331.99483	18	
334.87912	20	
335.89626	18	
336.20012	80	
336.92637	42	
338.16168	52	
339.16719	70	
344.11825	90	
344.19167	78	
345.09796	18	
345.19439	74	
346.84171	18	
346.93464	18	
348.13403	18	
349.57603	18	
352.89310	18	
354.24185	96	
356.05734	18	
356.25068	88	
357.18765	56	
358.43978	18	
358.75804	18	
359.79336	18	
361.18828	76	
362.12873	100	
372.25939	126	
373.26826	112	
375.56778	42	
378.91010	76	
380.21368	18	
381.17576	92	
381.55130	18	
382.17710	88	
388.91200	50	
393.35178	18	
396.24341	54	
406.18311	100	
407.15124	116	
408.13800	120	
END IONS

###FS:    #m/z: 496.72845 #charge 2+
###MS: 1641
###MSMS: 1643
BEGIN IONS
TITLE=Cmpd 66, +MS2(496.7285), 26.9eV, 14.1min #1643
RTINSECONDS=848.285
SCANS=1641,1643
PEPMASS=496.72845	70452
CHARGE=2+
149.94626	26	
203.10980	144	
204.08494	88	
205.10961	104	
209.16954	96	
210.13778	124	
217.09193	102	
221.10736	1368	1+
222.09187	96	
228.13342	100	
232.10833	82	
237.13626	158	
239.11738	348	
244.11127	166	
247.15025	66	
249.10449	1344	
249.19927	116	
250.01544	26	
250.09337	380	1+
255.14996	114	
256.16916	92	
258.11926	88	
266.59018	28	
267.11269	1228	1+
284.13384	80	
312.17486	60	
315.13219	84	
316.10817	144	
317.85689	84	
321.17661	82	
326.14010	60	
327.19879	80	
331.16273	80	
337.19191	138	
343.16031	68	
344.15553	176	
347.60421	80	
348.16684	378	1+
355.15126	84	
356.14238	94	
364.18630	54	
365.20753	70	
365.91157	58	
366.18406	428	1+
370.17878	84	
378.29206	156	
378.33295	68	
379.86756	126	
380.29839	26	
383.20568	146	
384.56372	48	
384.66859	30	
385.18600	86	
394.18185	68	
394.89527	100	
399.20077	50	
404.77229	100	
414.88826	36	
415.19219	100	
416.16868	100	
422.85865	92	
439.85429	74	
452.83314	72	
454.91801	32	
459.82577	84	
463.22663	46	
464.20449	108	
465.83384	32	
469.24116	64	
471.23054	46	
473.19710	86	
473.26523	80	
473.31145	52	
477.22136	90	
478.98409	110	
486.28569	24	
486.60802	76	
491.11343	46	
492.53082	26	
495.21917	70	
495.83580	618	1+
495.89418	46	
496.28695	54	
496.89019	90	
497.94250	28	
531.25767	210	1+
539.30411	84	
543.26973	54	
571.26767	74	
591.24824	94	
592.25149	64	
593.24708	184	
609.24221	70	
609.30695	74	
610.24897	82	
610.33070	96	
627.26034	34	
693.77752	30	
707.36247	36	
804.62836	72	
844.75923	36	
954.68676	150	1+
END IONS

###FS:    #m/z: 463.25198 #charge 3+
###MS: 1641
###MSMS: 1644
BEGIN IONS
TITLE=Cmpd 67, +MS2(463.2520), 24.3eV, 14.1min #1644
RTINSECONDS=848.341
SCANS=1641,1644
PEPMASS=463.25198	60598
CHARGE=3+
203.10980	64	
205.09437	110	
210.62619	36	
214.13346	32	
215.13504	80	
217.08361	124	
217.62663	30	
223.06442	80	
225.11071	372	1+
226.04293	92	
226.08528	74	
226.10208	82	
226.51007	42	
227.09067	106	
230.12099	74	
236.10560	102	
237.13939	34	
240.09820	82	
240.13432	54	
242.19095	138	
244.12988	104	
245.07817	90	
245.11232	106	
246.18675	188	
249.09514	80	
252.07557	82	
255.12885	114	
256.13182	32	
256.16534	98	
259.12882	100	
267.11611	74	
277.15193	64	
285.15165	114	
294.17191	98	
295.90782	118	
296.91646	82	
303.02470	82	
310.11396	54	
310.90968	62	
311.20523	66	
312.20723	72	
314.19767	40	
317.91316	90	
322.98061	92	
324.28772	80	
327.27223	26	
331.23878	116	
332.86609	108	
337.13998	64	
339.15221	96	
339.50062	40	
341.03685	144	
341.25184	102	
342.25882	68	
343.00752	62	
343.16573	34	
343.24434	34	
353.82113	26	
355.13968	64	
355.24020	76	
356.07227	82	
357.66038	28	
359.03067	144	
359.08870	96	
360.02978	208	
361.21056	40	
368.89171	90	
374.94363	82	
382.86543	36	
389.24417	48	
392.82689	88	
393.14907	76	
393.44792	26	
410.84386	118	
411.14140	70	
414.81962	50	
418.89333	32	
418.95925	60	
428.24312	56	
428.86027	388	
429.08888	122	
429.24965	102	
429.47714	112	
440.48868	26	
440.95941	84	
443.21874	78	
443.86460	80	
444.82841	268	1+
445.27721	64	
445.65291	36	
446.69195	34	
446.86306	344	
447.02195	32	
447.77952	48	
457.23618	168	1+
462.84078	110	
462.89839	30	
464.39157	64	
464.88324	56	
464.95798	38	
469.17166	238	
470.19782	40	
470.30095	96	
471.09180	82	
471.19393	98	
500.26747	74	
540.24760	102	
547.24679	66	
568.24651	162	
568.31653	86	
587.27615	82	
597.29820	40	
613.26649	84	
638.32781	84	
641.26406	72	
666.39654	28	
678.37288	110	
682.30504	74	
704.33511	86	
711.38345	36	
772.42723	118	1+
985.95158	26	
END IONS

###FS:    #m/z: 610.82074 #charge 2+
###MS: 1641
###MSMS: 1645
BEGIN IONS
TITLE=Cmpd 68, +MS2(610.8207), 33.0eV, 14.1min #1645
RTINSECONDS=848.394
SCANS=1641,1645
PEPMASS=610.82074	55952
CHARGE=2+
202.08651	90	
207.12598	88	
209.13935	70	
210.05791	142	
215.14425	472	
216.10102	48	
216.16025	102	
216.19587	106	
217.10762	74	
217.15487	104	
219.11915	144	
226.15563	414	
227.06902	124	
227.17892	120	
229.11909	198	
233.10137	68	
234.12574	164	
235.07828	96	
236.13886	102	
237.10733	80	
239.15931	130	
239.84829	88	
240.13779	298	
240.28103	66	
240.45718	80	
240.58014	32	
241.05208	32	
241.13410	172	
241.33488	66	
242.12677	76	
244.09856	320	
244.17075	620	1+
244.22761	66	
244.45876	32	
245.10907	138	
246.14380	472	
246.20570	64	
247.10826	338	
248.13827	68	
249.18152	106	
250.12866	98	
254.11768	130	
254.15127	90	
257.15511	146	
258.16644	106	
261.11914	70	
264.13398	138	
265.14555	72	
266.92196	34	
268.29619	64	
269.10532	78	
270.02053	118	
272.09493	44	
274.14247	88	
275.10444	102	
276.23883	54	
277.17363	92	
278.13075	236	
282.37650	34	
283.02325	64	
283.14218	90	
285.01352	528	1+
285.11325	78	
291.17092	62	
292.11991	160	
298.16146	114	
299.07245	72	
302.12390	68	
309.15762	158	
310.15354	160	1+
312.19732	120	
313.11261	54	
314.10229	80	
325.20144	130	
326.17595	40	
326.69125	68	
328.13183	42	
328.16512	106	
329.20604	88	
330.19029	64	
339.17111	110	
340.19433	94	
344.12251	58	
344.22543	82	
348.12341	82	
355.07998	112	
356.07339	166	
357.17895	770	1+
358.13130	74	
364.15976	100	
366.15161	76	
366.20799	104	
371.04654	38	
371.27936	72	
372.25448	368	1+
373.13495	66	
379.09780	72	
389.14799	194	
402.97286	52	
407.15929	78	
409.18595	78	
419.00734	60	
423.21025	78	
424.17810	88	
429.21109	66	
431.15471	88	
432.21451	48	
442.23504	86	
442.41798	36	
448.20133	42	
457.21086	250	1+
462.76693	52	
468.21796	40	
469.28171	110	
475.19865	40	
482.24808	70	
483.30060	64	
489.05377	86	
492.34219	48	
493.19173	70	
494.24242	52	
500.33304	62	
501.33133	34	
504.17673	82	
504.82204	32	
518.18765	98	
520.24755	88	
521.10772	74	
522.82600	44	
531.73193	38	
534.81252	80	
535.29668	36	
538.19295	78	
539.19830	134	
551.80761	100	
553.20938	92	
556.29839	232	1+
570.33165	78	
585.29825	100	
586.26070	80	
587.35886	116	
587.41066	58	
588.35334	68	
589.23761	60	
591.20439	52	
603.25531	96	
603.41606	106	
611.31058	58	
619.25262	48	
621.26752	84	
704.31888	48	
733.35547	44	
772.38312	54	
847.41347	36	
865.46053	160	
879.42244	52	
888.21509	70	
END IONS

###FS:    #m/z: 372.69023 #charge 2+
###MS: 1641
###MSMS: 1646
BEGIN IONS
TITLE=Cmpd 69, +MS2(372.6902), 23.0eV, 14.1min #1646
RTINSECONDS=848.457
SCANS=1641,1646
PEPMASS=372.69023	84682
CHARGE=2+
215.91872	56	
216.14311	134	
217.12705	38	
217.15400	118	
218.27422	76	
220.07236	32	
221.10530	140	
221.14653	72	
222.09785	210	
223.83017	68	
226.12232	62	
226.15377	98	
227.12663	84	
227.17729	128	
230.15599	76	
231.15351	54	
232.15968	104	
235.08157	84	
236.11744	88	
238.86953	50	
239.11794	658	1+
246.15188	96	
249.10254	422	
249.19966	108	
250.08037	32	
252.09589	102	
254.60895	58	
255.10381	90	
261.09386	94	
262.79740	42	
262.98587	46	
263.14559	1110	1+
267.11171	1152	1+
267.77322	40	
268.14634	100	
269.73977	38	
270.98692	122	
275.17459	100	
276.16992	78	
282.12624	74	
285.01106	86	
285.18289	100	
286.01807	104	
288.10084	72	
291.16039	106	
292.92898	100	
300.94781	94	
306.13495	138	
309.16176	192	1+
310.30233	80	
310.97898	104	
312.16227	102	
315.19296	92	
317.14165	132	
318.13063	82	
320.16890	150	
321.94272	82	
323.17754	142	
326.14713	68	
326.91400	80	
327.15640	90	
336.16962	74	
336.90864	38	
337.39043	52	
345.19615	80	
346.96313	74	
349.01091	88	
354.14550	240	
354.89958	94	
355.13911	150	
357.05805	82	
357.69971	34	
363.90352	76	
366.17174	74	
366.85576	50	
371.22593	76	
371.89831	56	
372.88014	58	
373.28200	58	
378.08572	70	
384.15591	128	
424.22127	50	
432.26338	78	
443.23517	76	
447.20765	104	
448.23504	40	
452.23763	72	
460.27027	66	
464.23359	42	
478.25437	64	
482.23642	124	
516.32392	112	
570.16970	86	
589.30846	68	
601.32950	74	
609.31218	62	
707.42833	126	1+
END IONS

###FS:    #m/z: 407.54976 #charge 1+
###MS: 1647
###MSMS: 1648
BEGIN IONS
TITLE=Cmpd 70, +MS2(407.5498), 23.2eV, 14.2min #1648
RTINSECONDS=849.254
SCANS=1647-1648
PEPMASS=407.54976	165064
CHARGE=1+
150.97243	18	
153.09641	18	
170.58475	18	
192.42405	18	
200.84866	18	
202.08580	64	
205.37695	26	
213.64360	18	
216.09417	396	1+
216.22356	130	
217.90980	18	
218.14621	120	
219.11784	108	
219.17214	66	
222.60981	18	
226.08263	114	
226.15532	150	
226.96418	18	
227.06754	210	
227.15445	80	
228.93066	18	
229.12439	56	
233.09354	152	
234.11272	114	
237.46374	18	
238.07931	112	
238.95933	96	
239.15453	270	
239.60515	18	
240.13455	236	
240.21119	18	
243.94570	24	
244.05998	36	
244.09504	614	
244.17242	588	1+
245.03361	18	
245.30847	90	
246.13863	62	
247.01274	18	
247.10832	230	1+
247.19999	78	
250.07862	72	
250.13549	98	
257.14987	18	
264.14015	98	
267.10005	82	
270.15430	74	
270.98316	18	
273.09000	26	
274.18060	24	
275.10436	72	
277.77306	18	
278.11221	472	
284.11557	98	
286.03440	66	
288.56358	18	
292.44408	18	
293.14907	104	
295.10799	150	
297.14611	90	
298.17072	72	
299.24530	82	
302.13750	82	
303.11602	54	
303.53154	18	
304.82308	18	
308.18306	92	
310.16102	86	
310.62265	24	
310.99534	20	
311.63706	18	
312.12864	64	
313.15443	86	
313.29546	76	
313.42903	18	
315.43131	18	
316.12701	80	
316.99565	18	
317.17802	22	
330.84878	76	
334.02667	18	
334.97282	18	
335.82154	22	
336.94171	38	
338.21269	28	
342.51990	30	
344.12751	96	
344.19019	78	
347.13183	86	
348.42316	18	
349.14818	122	
350.58327	18	
356.17565	62	
357.02424	18	
357.19385	94	
361.72361	18	
363.81930	20	
364.16085	78	
364.90263	110	
365.14819	104	
365.53435	26	
372.25647	146	
373.26431	106	
377.67815	18	
387.20331	78	
388.90612	98	
389.13489	106	
389.21273	72	
389.86907	62	
392.16043	94	
394.30545	62	
400.55091	18	
407.16268	92	
407.50268	36	
409.38656	18	
END IONS

###FS:    #m/z: 496.72871 #charge 1+
###MS: 1647
###MSMS: 1649
BEGIN IONS
TITLE=Cmpd 71, +MS2(496.7287), 26.9eV, 14.2min #1649
RTINSECONDS=849.287
SCANS=1647,1649
PEPMASS=496.72871	79630
CHARGE=1+
206.08892	92	
209.14289	154	
210.08332	20	
220.10931	92	
221.10747	692	1+
222.13439	108	
237.13297	94	
239.12452	150	
244.08909	90	
249.09802	1364	1+
249.14031	136	
249.17895	128	
250.19073	100	
255.15026	168	
255.19015	90	
255.25841	24	
256.25012	72	
265.29876	78	
267.04854	34	
267.10973	1560	1+
268.15089	118	
269.11050	80	
272.52036	44	
277.18220	78	
297.15305	108	
308.90360	102	
313.16420	144	
320.17360	212	
326.87361	20	
329.24414	72	
337.11966	108	
341.15181	44	
343.19248	82	
348.16239	138	
348.20262	46	
355.12909	22	
357.14265	94	
365.16084	34	
366.19256	194	
367.85632	36	
370.15869	62	
373.13889	114	
378.17252	56	
383.22520	96	
384.20253	68	
395.26484	80	
396.77701	68	
401.12917	92	
401.21423	68	
401.86534	94	
414.91984	94	
415.19252	62	
432.32319	24	
439.84262	80	
441.80289	64	
445.21535	82	
450.82940	70	
450.92940	62	
451.85666	52	
459.81597	26	
464.22637	84	
473.20386	94	
477.82533	100	
479.84066	134	
483.78911	70	
495.84414	38	
496.83306	76	
498.21381	98	
498.82495	50	
499.25999	88	
499.32851	74	
END IONS

###FS:    #m/z: 610.82019 #charge 2+
###MS: 1647
###MSMS: 1650
BEGIN IONS
TITLE=Cmpd 72, +MS2(610.8202), 33.0eV, 14.2min #1650
RTINSECONDS=849.324
SCANS=1647,1650
PEPMASS=610.82019	66402
CHARGE=2+
202.09775	66	
207.11943	74	
210.12898	26	
211.69532	58	
215.15706	206	
221.09252	102	
226.15865	490	
227.07526	122	
228.15614	124	
229.13334	54	
230.09586	98	
230.12721	68	
233.10449	62	
239.14886	90	
239.27508	68	
239.56528	70	
240.14562	64	
240.20642	66	
241.09136	124	
244.09487	148	
244.17124	1054	1+
244.47132	34	
244.64563	30	
245.09631	106	
246.17132	146	
247.10198	176	
247.15200	80	
250.11491	78	
257.17390	52	
258.09839	82	
264.14527	46	
267.00491	80	
267.10468	22	
268.96635	30	
275.10297	258	
278.10584	106	
286.01367	82	
291.14671	48	
292.15160	98	
294.13853	60	
299.09725	84	
302.15112	94	
309.16568	68	
313.11847	134	
322.12744	80	
325.20301	126	
328.12496	60	
329.19230	28	
343.17254	120	
344.20023	22	
355.07276	64	
355.23989	54	
356.08950	124	
356.93807	38	
356.97214	26	
357.18170	214	
358.16523	40	
358.21218	76	
361.18456	74	
362.20231	80	
364.15915	64	
365.15202	78	
372.26541	160	
372.86334	26	
373.26783	56	
373.30065	72	
373.37384	78	
381.16189	52	
382.04115	32	
382.17622	68	
389.14968	208	
399.21164	62	
401.01242	78	
406.16343	104	
415.04708	84	
423.21010	104	
424.21224	196	
444.82799	92	
448.17518	48	
449.18277	82	
457.20939	92	
458.20700	88	
460.88870	60	
476.19591	100	
481.51192	54	
493.21069	66	
503.04324	58	
503.57812	24	
520.23524	68	
520.38871	60	
521.20424	62	
588.42205	110	
604.28225	58	
621.28940	20	
634.27493	66	
639.34392	106	
653.29116	76	
711.13255	26	
858.37263	18	
864.44992	108	
876.43369	62	
END IONS

###FS:    #m/z: 463.25196 #charge 1+
###MS: 1647
###MSMS: 1651
BEGIN IONS
TITLE=Cmpd 73, +MS2(463.2520), 24.3eV, 14.2min #1651
RTINSECONDS=849.381
SCANS=1647,1651
PEPMASS=463.25196	62302
CHARGE=1+
201.07722	30	
207.08915	104	
208.06865	108	
209.06243	102	
209.10833	52	
213.18715	82	
215.14288	80	
216.12560	68	
218.14569	100	
225.10162	670	
225.15487	124	
226.12291	280	1+
227.18244	104	
228.19973	122	
229.11976	180	
237.20559	54	
240.13808	96	
242.19124	76	
243.20321	34	
244.12814	200	
245.09143	162	
246.18555	174	
252.18915	94	
256.19123	96	
258.14550	64	
270.19281	100	
283.13047	160	1+
283.60031	28	
287.65867	130	
289.16101	112	
294.26594	88	
299.12351	82	
314.92297	58	
315.14307	104	
319.11737	80	
327.13616	68	
328.70828	28	
331.22419	106	
341.25971	56	
342.91553	96	
343.14368	40	
343.19761	48	
344.16784	78	
346.57047	36	
350.92613	84	
352.82396	74	
352.87416	44	
353.18293	60	
354.04738	82	
354.14586	68	
356.06760	62	
357.18285	66	
357.35770	60	
359.02408	144	
359.08692	102	
359.48570	54	
360.02252	170	
360.83114	102	
361.06041	82	
362.25964	50	
362.55354	28	
368.87842	196	
370.22426	96	
381.21885	66	
383.12671	70	
386.22308	72	
390.85141	64	
400.04165	112	
401.93450	40	
407.13609	66	
410.77969	136	
414.19933	96	
415.19448	98	
416.02052	28	
416.84825	124	
417.19256	74	
418.25952	32	
418.97949	52	
419.18270	76	
426.24032	82	
426.80465	80	
428.25953	70	
428.85223	572	
430.01605	54	
431.08517	88	
431.15599	64	
438.19094	34	
439.55990	44	
441.13545	80	
441.24117	104	
444.22164	110	
444.84863	94	
445.27361	148	
445.81407	70	
445.92624	90	
446.86927	552	
449.16033	82	
454.37269	38	
457.87073	62	
459.18339	42	
464.83308	92	
END IONS

###FS:    #m/z: 372.69016 #charge 1+
###MS: 1647
###MSMS: 1652
BEGIN IONS
TITLE=Cmpd 74, +MS2(372.6902), 23.0eV, 14.2min #1652
RTINSECONDS=849.443
SCANS=1647,1652
PEPMASS=372.69016	94728
CHARGE=1+
201.13911	126	
204.07416	92	
209.12403	48	
216.14165	378	
217.13722	220	
221.10929	340	1+
222.08998	168	
222.91477	62	
222.97885	56	
226.16680	136	
228.92977	86	
230.15683	88	
234.11313	106	
235.65847	124	
239.00319	42	
239.11844	1008	1+
239.58010	38	
244.14823	58	
249.10208	314	
249.86246	40	
250.08338	118	
251.15444	90	
254.17204	112	
256.46359	68	
258.13943	84	
262.89921	34	
262.94629	58	
263.14266	1552	1+
263.19424	164	
263.88789	46	
264.18688	100	
265.33242	56	
266.29590	50	
267.11000	1672	1+
267.68701	54	
269.99916	66	
278.14503	92	
284.03240	78	
285.00756	182	
285.11173	104	
286.03603	72	
286.20080	94	
287.02619	34	
287.22312	68	
288.15342	56	
296.92093	96	
297.16756	124	
300.05549	36	
301.06714	76	
301.22049	72	
303.14199	72	
306.12241	218	1+
307.22576	174	
307.99479	36	
308.13414	110	
309.15792	76	
310.15010	90	
311.17838	118	
313.17861	94	
313.22816	82	
315.95980	82	
317.89815	90	
318.11781	96	
318.88781	86	
320.14034	126	
324.12846	84	
327.22704	88	
336.13356	252	1+
336.88350	58	
344.92967	34	
345.18105	144	
346.17603	54	
354.14219	176	
354.90406	140	
355.09791	50	
356.07346	50	
357.06832	96	
362.16241	82	
368.89143	86	
369.23300	76	
370.87971	108	
372.19533	80	
372.91107	94	
373.23210	62	
END IONS

###FS:    #m/z: 407.54937 #charge 1+
###MS: 1653
###MSMS: 1654
BEGIN IONS
TITLE=Cmpd 75, +MS2(407.5494), 23.2eV, 14.2min #1654
RTINSECONDS=850.217
SCANS=1653-1654
PEPMASS=407.54937	178954
CHARGE=1+
146.91217	18	
154.57831	18	
154.84287	18	
156.31021	18	
157.46796	18	
167.69898	18	
172.43145	18	
178.84152	18	
183.08040	18	
190.86452	18	
191.47449	18	
196.03612	18	
196.34140	18	
200.62170	18	
200.91937	18	
201.63502	48	
202.08237	18	
207.12256	78	
207.16083	18	
207.69409	96	
209.06673	156	
209.12357	200	
210.04256	80	
211.31440	28	
212.08822	80	
213.03940	20	
213.15302	86	
213.51894	28	
217.12068	82	
219.13578	96	
226.08862	230	
226.15491	332	1+
227.08396	152	
229.04192	20	
229.08214	84	
230.17618	104	
232.35237	18	
234.10790	74	
236.15776	92	
239.14718	710	1+
240.19084	18	
243.70769	18	
244.09533	462	1+
244.17545	872	1+
244.26650	98	
244.41741	28	
245.84407	18	
246.12793	86	
246.94464	22	
247.11470	510	1+
254.16540	100	
254.56871	26	
254.94077	56	
257.00882	36	
260.24580	18	
261.10647	114	
263.09131	78	
267.11062	68	
267.25255	18	
268.69692	18	
274.12248	172	
274.89545	54	
276.07700	54	
276.11243	90	
281.27218	18	
286.95992	18	
291.14770	84	
295.50574	18	
311.92905	42	
312.14256	186	
313.02004	18	
313.11693	90	
313.30816	20	
315.98823	32	
316.35322	20	
320.87402	102	
326.17798	64	
328.97799	82	
330.13767	98	
330.69464	18	
333.67603	84	
339.18907	102	
341.18757	68	
344.12876	66	
344.19197	110	
344.78581	18	
346.15147	90	
348.83574	50	
355.24401	84	
357.18402	56	
358.17699	94	
361.35411	18	
362.15798	82	
372.11479	92	
372.26521	158	
372.31261	98	
372.89185	82	
373.29496	94	
374.23346	20	
375.11042	18	
380.11083	80	
382.93192	90	
385.64013	18	
389.16945	86	
390.97483	62	
391.21994	86	
394.87925	18	
406.91013	116	
407.05734	20	
407.15922	92	
410.20646	86	
END IONS

###FS:    #m/z: 496.72879 #charge 1+
###MS: 1653
###MSMS: 1655
BEGIN IONS
TITLE=Cmpd 76, +MS2(496.7288), 26.9eV, 14.2min #1655
RTINSECONDS=850.257
SCANS=1653,1655
PEPMASS=496.72879	80194
CHARGE=1+
164.23491	36	
204.10633	76	
209.13769	90	
219.06256	84	
220.92631	20	
221.10918	830	1+
231.08889	132	
232.12369	96	
233.14383	60	
235.15891	84	
236.76114	44	
237.13884	216	
237.19657	66	
238.72998	26	
239.11907	226	1+
245.07568	78	
249.09999	1750	1+
254.78663	24	
255.14763	300	
255.51536	40	
257.07471	52	
258.10724	70	
265.13111	70	
266.06408	84	
267.11235	1928	1+
267.39647	24	
269.79149	46	
284.99184	92	
288.56855	40	
296.85240	54	
310.11888	60	
312.17362	294	1+
316.11380	124	
317.92313	36	
320.16791	194	
320.20427	66	
320.34965	26	
326.96511	80	
330.12289	88	
330.81857	88	
340.15886	78	
348.11442	36	
348.17752	56	
354.21256	82	
355.12643	86	
366.18173	136	
366.22402	52	
373.14134	94	
380.32677	92	
383.21051	214	
384.22410	138	
386.89903	84	
398.18935	68	
399.78497	90	
406.16854	66	
408.92893	60	
409.16954	82	
411.23271	82	
423.20938	90	
436.18196	62	
439.86379	72	
444.19838	32	
450.84115	94	
454.18825	102	
454.84670	76	
456.88305	112	
460.82363	114	
461.83721	114	
471.37249	42	
471.99039	24	
472.03410	30	
472.21101	146	
477.20771	164	
477.81815	72	
478.81333	122	
478.92653	92	
481.21194	54	
490.22866	62	
491.20674	122	
494.23685	34	
494.54381	30	
495.82766	496	1+
495.87781	144	
497.27305	56	
498.22997	84	
498.83005	92	
END IONS

###FS:    #m/z: 610.81993 #charge 2+
###MS: 1653
###MSMS: 1656
BEGIN IONS
TITLE=Cmpd 77, +MS2(610.8199), 33.0eV, 14.2min #1656
RTINSECONDS=850.298
SCANS=1653,1656
PEPMASS=610.81993	67128
CHARGE=2+
207.17184	102	
209.05601	46	
215.15007	80	
215.22763	86	
216.09568	88	
216.16801	104	
217.11494	74	
219.10864	94	
222.08966	58	
226.15486	462	
227.07104	134	
228.15790	120	
229.12626	332	
229.21363	30	
235.08688	248	
237.07970	176	
239.09306	78	
239.16479	68	
240.13692	200	
240.25433	166	1+
242.11639	92	
244.09298	674	
244.16804	1192	1+
246.14718	154	
246.19034	96	
247.11005	92	
247.14727	118	
248.12305	120	
249.11944	86	
257.17853	84	
261.08488	202	
261.38440	28	
264.14085	58	
264.98951	82	
270.98356	72	
278.11494	196	
279.14913	128	
280.17295	130	
281.04695	100	
285.00918	182	
289.64199	20	
292.12773	170	
292.17126	82	
296.10685	84	
298.21964	92	
299.05956	46	
299.17814	84	
301.19437	106	
302.11586	102	
306.11674	96	
307.27467	34	
309.17985	74	
312.13811	176	
312.17525	146	
313.11217	100	
314.11790	68	
319.47748	74	
323.14881	54	
323.94453	94	
326.19273	26	
327.16001	72	
327.21385	86	
329.17385	80	
330.16006	116	
330.21118	66	
330.58486	102	
332.14776	114	
337.21670	118	
339.17264	78	
340.15617	60	
344.20934	70	
351.17419	146	
354.24144	50	
355.07208	432	1+
357.17698	380	1+
361.02422	62	
362.18903	38	
366.14263	94	
371.97648	28	
372.25874	302	1+
372.40364	72	
376.20032	62	
382.23874	190	
389.14429	72	
406.19033	74	
408.17494	72	
424.23611	74	
426.22447	56	
431.08371	56	
431.19891	82	
448.21348	68	
457.20466	110	
458.23060	38	
460.15628	74	
475.19675	76	
476.17763	72	
482.30835	104	
492.23389	20	
494.20190	94	
500.33200	58	
500.60337	30	
504.96023	42	
513.27383	106	
521.12687	42	
521.22321	54	
522.80180	28	
532.25692	60	
553.24213	96	
569.19292	96	
573.18997	78	
585.23537	84	
587.40225	90	
609.20387	80	
617.26736	70	
620.39713	56	
622.39159	62	
625.18160	104	
643.32674	106	
684.43369	80	
701.40106	204	1+
713.38804	72	
718.33676	80	
719.41946	50	
812.45720	32	
847.46748	30	
958.48439	92	
END IONS

###FS:    #m/z: 463.25005 #charge 3+
###MS: 1653
###MSMS: 1657
BEGIN IONS
TITLE=Cmpd 78, +MS2(463.2501), 24.3eV, 14.2min #1657
RTINSECONDS=850.351
SCANS=1653,1657
PEPMASS=463.25005	65842
CHARGE=3+
168.19748	32	
201.73909	32	
207.04805	96	
212.10676	80	
217.08441	34	
224.06965	164	
225.09790	448	
225.16999	66	
226.12132	290	
227.06045	54	
227.10623	54	
227.43474	28	
227.64127	52	
229.11376	42	
229.14983	92	
229.29596	74	
234.11643	128	
241.07830	96	
242.18447	154	
244.13501	174	
245.09543	236	
248.10930	126	
256.24141	62	
257.17643	140	
259.21816	44	
261.14003	110	
262.14358	130	
273.40995	36	
275.16556	144	
279.67193	42	
286.14725	62	
287.10208	72	
289.17534	96	
292.04387	72	
298.14306	70	
299.02448	62	
308.12861	90	
311.12680	80	
312.15250	92	
312.97763	42	
325.18726	56	
327.15102	64	
329.07230	60	
330.89465	64	
332.85288	60	
343.00334	130	
343.16422	96	
344.21607	74	
350.88121	74	
354.13802	82	
354.17588	62	
356.08716	52	
358.27829	30	
359.04063	82	
359.21132	44	
360.05190	56	
361.23158	80	
362.64422	42	
364.87064	44	
368.89044	136	
368.94510	68	
369.45487	40	
374.14368	30	
382.14121	96	
386.89842	180	
387.17935	66	
394.19068	100	
395.78849	98	
395.83548	56	
400.93494	82	
404.17394	102	
408.27229	52	
412.21946	74	
414.19816	82	
416.82162	70	
424.11357	68	
426.03019	46	
427.85213	68	
428.28131	126	
428.85666	230	
429.06329	80	
429.09423	118	
429.23710	60	
430.18971	60	
432.33880	78	
434.54000	30	
434.70458	36	
434.93137	86	
435.23959	82	
444.83699	166	
446.46696	36	
446.85892	332	
447.02480	36	
447.25346	78	
452.97305	108	
459.17589	84	
462.85339	200	
464.25761	84	
464.85573	96	
467.76659	28	
469.16308	124	
470.16294	42	
472.26185	108	
477.18252	114	
478.40928	48	
480.86049	66	
484.77160	120	
499.38069	72	
522.20765	74	
529.32981	76	
540.22889	56	
546.34379	90	
555.31384	106	
568.23422	74	
596.22062	70	
599.41254	78	
600.38883	66	
605.27637	118	
609.31967	70	
610.78641	58	
643.32844	72	
647.30860	62	
683.24679	38	
1041.49964	46	
END IONS

###FS:    #m/z: 407.54943 #charge 3+
###MS: 1658
###MSMS: 1659
BEGIN IONS
TITLE=Cmpd 79, +MS2(407.5494), 23.2eV, 14.2min #1659
RTINSECONDS=851.072
SCANS=1658-1659
PEPMASS=407.54943	196682
CHARGE=3+
155.36285	18	
174.50310	18	
176.45106	18	
196.26414	18	
202.05315	96	
202.08610	18	
203.00624	54	
208.07210	138	
210.04248	98	
210.28690	18	
211.07474	74	
216.10177	230	
216.87603	18	
217.11950	116	
218.08099	48	
219.10509	116	
225.94464	22	
226.16088	170	
227.06477	180	
227.14106	82	
228.07313	126	
228.18033	24	
229.09213	72	
229.12249	336	
230.01264	18	
230.76597	18	
233.09372	144	
239.15884	64	
240.02400	18	
240.15201	134	
240.21118	18	
243.87497	48	
244.10593	462	1+
244.17215	982	1+
244.22727	118	
244.39277	24	
245.08800	106	
246.12795	222	
246.86624	18	
247.11779	276	
249.94548	20	
253.42905	96	
254.16093	92	
255.06595	136	
257.16404	126	
261.16150	146	
265.14054	68	
266.08614	24	
266.73764	18	
270.03713	60	
271.93067	18	
276.14760	74	
278.11391	76	
278.77620	20	
285.08609	102	
285.91063	48	
294.60359	18	
295.10799	106	
296.12947	56	
300.12934	86	
302.10538	90	
302.15980	56	
303.23422	18	
304.25927	116	
304.82307	18	
310.12762	18	
312.13211	76	
313.11822	114	
314.76006	18	
327.16038	56	
327.22686	114	
331.14389	76	
336.15626	64	
336.23857	76	
344.12784	100	
344.21575	60	
345.19495	60	
352.47389	18	
354.19101	80	
357.17398	86	
357.21297	70	
361.22932	18	
363.18929	62	
364.78163	20	
365.14721	100	
365.89194	90	
366.15146	48	
370.28416	18	
370.87486	68	
372.27129	54	
372.35188	136	
374.27658	92	
382.18146	78	
382.82445	18	
387.54019	18	
389.87000	108	
390.17139	56	
392.47727	18	
396.18517	88	
396.55610	18	
403.41507	18	
407.25840	68	
425.16106	90	
426.73924	18	
430.46328	18	
447.20299	36	
449.19937	92	
455.05551	18	
469.27075	74	
470.27760	82	
472.02759	18	
483.32778	66	
493.21582	62	
499.31233	98	
501.30788	58	
502.45586	20	
512.21530	18	
522.81891	18	
523.22129	18	
573.48512	18	
574.20063	90	
577.29608	18	
585.24899	48	
587.81106	18	
592.18037	18	
594.58558	18	
617.75656	18	
617.82835	18	
629.92987	18	
638.22860	18	
649.02120	18	
653.20249	18	
673.68991	18	
686.61993	18	
694.68054	18	
697.45184	18	
730.68333	18	
732.29556	18	
743.35168	18	
743.65242	18	
750.09703	18	
790.56641	18	
792.37642	18	
838.50457	18	
847.44793	18	
864.45807	48	
865.59286	20	
865.70123	44	
879.42308	18	
888.25274	18	
900.12574	18	
919.35656	18	
END IONS

###FS:    #m/z: 496.72854 #charge 1+
###MS: 1658
###MSMS: 1660
BEGIN IONS
TITLE=Cmpd 80, +MS2(496.7285), 26.9eV, 14.2min #1660
RTINSECONDS=851.097
SCANS=1658,1660
PEPMASS=496.72854	95932
CHARGE=1+
148.16247	18	
155.38249	18	
164.34261	18	
165.05030	18	
169.85500	18	
176.07106	18	
204.09619	102	
205.11401	80	
207.10720	90	
209.14580	66	
221.11759	506	
221.15898	92	
222.10408	172	
223.11943	18	
225.48700	18	
227.11057	18	
228.23190	18	
229.17276	126	
229.69414	18	
232.07234	104	
234.64359	18	
235.70673	18	
237.14615	226	
238.65087	18	
239.11160	184	
240.12239	82	
244.10139	64	
244.13906	102	
245.31732	18	
249.09910	1086	1+
249.92712	30	
251.06996	80	
253.94690	18	
255.14863	182	
257.08249	18	
261.08558	82	
263.11276	114	
263.19088	82	
265.12890	148	
267.10977	390	
268.11162	24	
271.77047	18	
273.15320	62	
274.00887	20	
278.16788	84	
283.15244	80	
285.20532	94	
290.20749	18	
293.69833	18	
294.16296	74	
298.12114	54	
298.27940	18	
304.30979	18	
304.82307	56	
308.30363	18	
308.50193	18	
312.17169	334	
316.79011	34	
317.15513	70	
331.86564	18	
332.04266	18	
343.50927	120	
346.22575	18	
348.16368	62	
355.13215	106	
359.44972	18	
363.93450	18	
366.17738	284	1+
366.29308	102	
372.90126	18	
383.20686	126	
383.41556	18	
385.14522	18	
389.30503	18	
408.11234	18	
408.29804	18	
408.43602	18	
413.39190	18	
414.05957	18	
414.33214	18	
415.24597	92	
416.27036	50	
419.80766	18	
423.08539	18	
429.50490	18	
436.58707	18	
436.67487	18	
441.80961	44	
444.80621	62	
447.98565	18	
448.51939	18	
462.77933	18	
463.19181	18	
468.78115	18	
469.67422	18	
471.42302	18	
476.82078	18	
477.83159	96	
495.83683	204	
END IONS

###FS:    #m/z: 610.82035 #charge 2+
###MS: 1658
###MSMS: 1661
BEGIN IONS
TITLE=Cmpd 81, +MS2(610.8203), 33.0eV, 14.2min #1661
RTINSECONDS=851.131
SCANS=1658,1661
PEPMASS=610.82035	74910
CHARGE=2+
202.08623	34	
209.06244	100	
215.13575	80	
215.17099	100	
216.10281	144	
216.17705	104	
216.24685	62	
217.16179	90	
219.11313	96	
225.05333	106	
226.15512	142	
226.18525	96	
228.10862	104	
228.15238	98	
229.11902	234	
229.14713	136	
230.05283	38	
233.08504	144	
239.10467	102	
239.14703	156	
240.13119	116	
243.79738	36	
244.10118	144	
244.17435	556	
244.24998	72	
246.14302	172	
246.21140	36	
247.10803	134	
247.14828	152	
248.11321	64	
250.11606	56	
254.08826	96	
258.13556	100	
264.13931	114	
269.00658	112	
275.12259	98	
278.07856	42	
278.11467	104	
279.11729	76	
281.06177	80	
285.01537	72	
293.13642	110	
294.90036	74	
295.02802	58	
295.11539	20	
295.24149	22	
295.99417	68	
299.05029	50	
300.06431	84	
302.13753	76	
308.14575	58	
313.12168	88	
313.25185	88	
326.16048	66	
329.18073	162	
329.21421	74	
330.15048	444	
340.14703	32	
343.46021	70	
344.18524	92	
352.89801	58	
354.16828	34	
355.06334	64	
356.12588	52	
356.87654	44	
357.17735	300	1+
361.19991	82	
362.99274	100	
365.15279	72	
367.21197	78	
372.26299	84	
373.29727	78	
379.21557	72	
389.16999	52	
393.39592	24	
407.17826	72	
413.15238	74	
423.19846	98	
428.71355	20	
440.15018	58	
443.18950	84	
457.20239	52	
459.20384	42	
460.15751	112	
486.89191	68	
530.60546	18	
567.23295	70	
586.56713	30	
587.51045	74	
591.31101	98	
636.29357	54	
684.37285	76	
687.30210	88	
694.41924	70	
697.29362	72	
701.41693	46	
731.40108	52	
734.34165	46	
912.45080	56	
END IONS

###FS:    #m/z: 463.25157 #charge 3+
###MS: 1658
###MSMS: 1662
BEGIN IONS
TITLE=Cmpd 82, +MS2(463.2516), 24.3eV, 14.2min #1662
RTINSECONDS=851.194
SCANS=1658,1662
PEPMASS=463.25157	64506
CHARGE=3+
207.05916	68	
208.06849	212	
209.09296	190	
215.10554	94	
217.08934	114	
222.08135	52	
222.90781	150	
223.06783	162	
225.01215	34	
226.12255	322	
227.09267	130	
227.14163	82	
228.18353	80	
229.11557	152	
232.88093	90	
233.14245	76	
240.15261	174	
242.19127	176	
243.18696	94	
243.86432	52	
244.13150	138	
245.07148	56	
245.13134	126	
245.17664	102	
246.18437	250	
246.22616	186	
253.17255	64	
253.83392	34	
254.12735	84	
255.14549	78	
256.17845	104	
257.16709	208	
258.17051	94	
266.14524	112	
267.10218	74	
269.15957	102	
275.19249	62	
276.94234	66	
280.13266	94	
289.14806	84	
289.20651	68	
297.17884	80	
314.20641	124	
318.02596	80	
318.90977	66	
324.20378	90	
324.98526	66	
329.12949	116	
330.24706	84	
331.20650	60	
332.86239	96	
341.02465	52	
341.08004	60	
341.14388	80	
341.32312	76	
343.15542	108	
343.19294	72	
344.16595	80	
350.46151	42	
350.87255	160	
351.09552	72	
351.15866	48	
353.18786	44	
353.72341	94	
354.14250	480	1+
357.20887	78	
359.02455	606	1+
359.09030	58	
361.22106	58	
362.03340	74	
362.15351	88	
364.13034	74	
364.93216	108	
365.33945	68	
368.67838	40	
368.82928	74	
368.88962	252	
370.14856	68	
371.26523	60	
371.86344	88	
382.12524	104	
382.92841	84	
384.85609	112	
386.92855	160	
388.25478	154	
388.30644	72	
390.91216	120	
392.84550	76	
392.88927	116	
398.20569	66	
398.27891	36	
399.84660	102	
400.17843	84	
400.93906	116	
410.13640	68	
411.13615	86	
418.83397	78	
419.03905	64	
421.14948	68	
424.82087	38	
425.93255	42	
426.82692	86	
428.24124	82	
428.85346	696	
429.10462	68	
429.75998	88	
430.09423	44	
434.87690	76	
438.16289	64	
439.20848	64	
441.20774	96	
444.82911	222	
444.93752	110	
445.02812	100	
445.26157	44	
445.86989	100	
446.86794	648	
447.36775	46	
448.86992	80	
449.20928	306	1+
451.14191	46	
456.82789	48	
460.28528	70	
462.85918	136	
464.87568	252	
466.19235	86	
469.16438	220	
470.16999	100	
476.22655	68	
479.23144	50	
480.83219	62	
488.89783	80	
514.26778	108	
515.27515	88	
519.73220	70	
532.76715	74	
540.23844	44	
557.28250	68	
569.25377	34	
626.32881	48	
665.31163	96	
666.38238	52	
670.32549	54	
683.28604	36	
685.23132	36	
686.31128	54	
687.33230	60	
696.35551	74	
718.25248	196	1+
720.31408	54	
744.35297	52	
787.49774	102	
804.38091	72	
858.34740	88	
END IONS

###FS:    #m/z: 407.54924 #charge 1+
###MS: 1663
###MSMS: 1664
BEGIN IONS
TITLE=Cmpd 83, +MS2(407.5492), 23.2eV, 14.2min #1664
RTINSECONDS=851.896
SCANS=1663-1664
PEPMASS=407.54924	209252
CHARGE=1+
156.21501	18	
188.79143	20	
193.29926	18	
202.08983	90	
205.10121	96	
207.11326	138	
209.12619	92	
209.25240	18	
215.68271	18	
216.10316	252	
217.38292	18	
217.87659	26	
222.13572	70	
223.11194	96	
223.27635	18	
225.09322	34	
226.17049	106	
226.22898	102	
226.74086	28	
227.17449	86	
228.16552	58	
229.26243	20	
230.09827	24	
235.12709	76	
236.14323	114	
239.14969	196	
240.12868	148	
240.15729	90	
241.14805	178	
244.09452	424	
244.12521	106	
244.16879	890	
244.37225	18	
245.11246	68	
245.19114	92	
245.84623	20	
246.12715	62	
246.50938	24	
247.11745	198	
247.16424	188	
247.36160	18	
248.10521	74	
248.13709	118	
257.16469	186	
257.20460	18	
260.90283	18	
261.10549	98	
262.54266	18	
264.12394	74	
268.66248	18	
269.20078	18	
271.91768	26	
273.13062	54	
274.11705	100	
276.10794	82	
278.11377	192	1+
278.20683	74	
280.17317	90	
283.10294	108	
283.88544	18	
285.07623	68	
287.22243	18	
287.29364	18	
290.16339	84	
290.29921	20	
301.14297	56	
302.11046	192	
309.13989	78	
309.20774	88	
312.15307	82	
312.75991	18	
313.11480	158	
317.11838	112	
318.10044	94	
322.60741	18	
326.19324	74	
330.15607	62	
337.18757	84	
340.69777	26	
348.42315	18	
353.12552	76	
354.25701	64	
355.25468	32	
357.10960	82	
358.15614	78	
365.15760	62	
367.47489	18	
372.25899	46	
372.87591	18	
373.26879	26	
378.08652	18	
382.16771	88	
383.74472	18	
385.13437	104	
386.05278	18	
388.16491	86	
388.20681	80	
389.18006	44	
390.89198	36	
408.17178	58	
412.30875	18	
END IONS

###FS:    #m/z: 496.72840 #charge 1+
###MS: 1663
###MSMS: 1665
BEGIN IONS
TITLE=Cmpd 84, +MS2(496.7284), 26.9eV, 14.2min #1665
RTINSECONDS=851.929
SCANS=1663,1665
PEPMASS=496.72840	92960
CHARGE=1+
204.06971	118	
209.13874	78	
217.13852	70	
220.68262	44	
220.85222	30	
220.90687	26	
221.10594	412	
221.14731	182	
222.08581	76	
222.12785	146	
223.10468	96	
227.11812	70	
228.13595	108	
229.11443	96	
232.12413	68	
233.07343	108	
236.10644	82	
237.15192	110	
239.12743	206	
240.98696	26	
242.89450	36	
243.64644	40	
244.09564	152	
249.09744	1140	1+
250.36297	26	
251.08424	64	
251.13504	84	
253.13572	74	
255.14960	552	
255.72401	78	
266.49407	42	
267.10870	1492	
270.11072	80	
272.08743	76	
277.12961	84	
302.16072	68	
312.20783	98	
320.22107	38	
343.15857	40	
344.63230	32	
345.17079	78	
349.15977	110	
356.15218	84	
356.28046	46	
365.19307	100	
365.24362	50	
366.18992	166	
371.09237	54	
378.17434	66	
383.20155	354	1+
394.33105	38	
399.80046	96	
405.90270	26	
421.82104	50	
432.82083	40	
438.24114	86	
441.80573	44	
441.89255	82	
449.22488	90	
450.23296	86	
455.21229	80	
472.19578	22	
472.24539	76	
477.22936	56	
477.85666	86	
479.81884	86	
481.20211	196	
482.20200	94	
490.17527	76	
495.20552	78	
495.83423	264	
495.89153	70	
497.85136	78	
498.22709	52	
END IONS

###FS:    #m/z: 610.82090 #charge 2+
###MS: 1663
###MSMS: 1666
BEGIN IONS
TITLE=Cmpd 85, +MS2(610.8209), 33.0eV, 14.2min #1666
RTINSECONDS=851.97
SCANS=1663,1666
PEPMASS=610.82090	74330
CHARGE=2+
207.03169	130	
209.05862	96	
210.10859	94	
214.97554	26	
215.34164	20	
216.14878	72	
220.08157	124	
221.09142	56	
226.15629	146	
227.06813	164	
227.10302	86	
227.18214	26	
229.11695	286	1+
229.14851	172	
231.22825	46	
233.09396	90	
233.41214	26	
236.07410	38	
237.13522	76	
239.09369	70	
239.16138	242	
240.16511	192	
244.03780	38	
244.09396	818	1+
244.16978	1220	1+
244.24073	96	
244.42332	28	
246.15143	74	
246.20548	72	
247.11059	246	
247.97529	24	
248.08570	58	
250.11340	106	
251.00517	56	
254.08472	96	
257.13229	56	
257.17047	72	
257.22356	22	
258.19873	92	
264.13987	104	
265.13650	84	
275.10973	94	
278.11021	96	
281.08180	70	
282.06130	62	
283.02852	84	
285.11585	84	
286.15457	82	
292.12981	108	
293.08184	98	
294.13523	92	
299.05635	72	
300.12880	66	
303.95533	30	
305.03789	82	
308.17504	40	
310.19646	74	
310.94681	100	
313.11796	72	
327.17450	86	
328.20746	102	
329.18020	152	
330.14473	284	1+
333.12436	106	
336.16136	58	
339.15868	72	
344.12242	96	
344.19612	158	
344.32760	34	
345.13204	108	
346.20153	52	
355.08162	82	
355.23594	70	
357.06155	24	
357.17551	154	
358.13642	90	
358.18736	150	
359.48196	20	
360.51071	64	
362.13847	114	
363.14423	124	
365.14709	90	
366.19697	72	
372.27051	86	
372.38482	92	
373.07424	30	
378.17844	26	
386.17153	84	
389.15088	122	
389.20230	36	
399.21279	102	
401.12453	102	
406.19312	70	
406.37896	86	
407.15297	88	
420.01249	92	
421.43145	20	
424.17280	72	
430.45189	70	
436.20740	44	
440.22407	60	
448.18624	94	
450.23387	70	
457.21313	156	
458.21882	56	
459.23035	36	
471.22830	62	
475.24581	72	
476.18065	164	
477.21515	52	
482.32438	44	
483.29492	58	
493.21030	94	
500.32812	56	
504.16907	62	
506.69783	36	
511.19877	60	
521.22221	88	
545.86159	76	
552.31876	24	
553.25967	68	
554.84148	82	
582.22168	42	
587.35330	316	1+
589.35258	86	
609.24867	46	
626.25116	38	
682.37986	74	
684.37853	34	
701.39736	52	
702.39199	72	
702.49471	68	
725.45039	24	
864.44465	44	
END IONS

###FS:    #m/z: 407.54906 #charge 3+
###MS: 1667
###MSMS: 1668
BEGIN IONS
TITLE=Cmpd 86, +MS2(407.5491), 23.2eV, 14.2min #1668
RTINSECONDS=852.632
SCANS=1667-1668
PEPMASS=407.54906	220040
CHARGE=3+
150.61772	18	
165.25616	102	
169.18831	18	
172.49352	18	
174.73559	18	
202.08650	132	
209.12327	116	
210.13788	114	
211.13993	76	
216.10384	70	
216.20025	130	
217.10044	148	
218.10816	94	
222.12140	88	
222.14831	108	
224.10894	104	
226.11857	102	
226.15727	202	
226.26792	78	
226.29608	26	
227.07274	154	
227.16948	124	
229.12223	94	
229.15357	118	
230.11316	136	
231.00959	218	
233.03414	48	
234.67577	18	
236.14991	36	
237.17247	18	
239.14967	184	
240.13830	88	
241.13927	164	
243.07782	88	
244.09466	896	
244.17070	916	1+
244.25800	72	
244.29918	24	
244.73973	34	
246.13028	152	
246.94513	92	
247.10741	398	1+
247.17182	82	
249.11170	24	
250.12327	78	
254.08988	94	
254.14387	116	
257.09091	76	
257.16341	102	
257.29305	18	
258.19176	84	
258.74637	26	
263.85269	18	
264.13407	256	
264.39682	18	
266.17574	92	
267.52736	18	
267.98086	28	
273.11455	46	
274.11729	262	1+
274.14730	92	
274.90523	56	
276.74550	18	
277.08536	78	
278.11853	98	
278.28535	18	
279.07324	74	
279.10990	40	
282.12195	126	
285.09528	214	
289.13484	18	
289.89890	18	
292.12949	154	
292.90313	74	
302.13864	72	
304.58929	18	
308.68645	18	
310.14558	102	
311.46820	24	
311.92407	100	
312.18361	42	
313.08018	230	
313.14226	106	
314.90450	18	
319.03272	22	
320.13103	60	
323.16517	70	
326.64800	18	
327.12184	70	
327.17548	110	
329.17849	88	
329.32074	18	
330.13379	74	
336.13222	96	
340.13549	68	
341.10335	80	
344.18036	60	
344.32760	18	
345.13154	80	
346.04498	18	
348.11309	94	
352.86812	92	
354.36961	18	
354.47343	18	
356.32767	22	
356.86546	18	
357.17889	108	
362.14807	126	
363.13398	104	
365.14266	178	
365.19370	70	
370.13763	78	
372.26587	192	
372.38451	34	
378.63848	38	
385.97023	18	
389.17283	30	
390.15127	96	
390.89634	66	
398.30988	18	
400.84527	18	
405.86560	38	
407.89430	80	
410.91821	18	
419.26406	36	
423.29617	66	
429.22715	78	
430.03296	18	
433.91353	18	
440.41436	18	
441.20174	80	
445.95922	18	
448.18493	88	
451.03607	68	
452.21907	76	
461.51478	18	
463.89829	50	
472.01618	18	
475.19404	62	
476.18560	62	
478.33582	18	
483.28937	76	
486.74627	18	
492.65621	22	
492.82526	18	
500.33321	78	
503.68686	18	
525.79534	18	
530.50263	18	
540.34022	18	
544.19312	72	
566.29574	50	
646.40878	110	1+
715.29914	90	
END IONS

###FS:    #m/z: 496.72800 #charge 1+
###MS: 1667
###MSMS: 1669
BEGIN IONS
TITLE=Cmpd 87, +MS2(496.7280), 26.9eV, 14.2min #1669
RTINSECONDS=852.665
SCANS=1667,1669
PEPMASS=496.72800	96898
CHARGE=1+
204.09521	60	
208.74827	36	
208.92261	28	
209.14857	126	
220.91961	40	
220.97536	36	
221.10774	950	1+
221.16383	90	
221.75722	40	
231.10569	132	
234.15503	28	
235.15772	122	
236.11906	40	
237.13429	192	
239.13697	202	
239.16397	122	
240.12142	80	
244.09546	262	
245.00459	114	
249.10018	1502	1+
249.52004	26	
251.18016	34	
254.12216	78	
255.14650	564	1+
255.21719	28	
256.60638	34	
265.12753	110	
266.12980	52	
266.18433	58	
267.05002	80	
267.11309	1366	1+
267.20577	104	
267.45795	138	
279.12208	64	
281.15817	56	
298.11971	54	
302.18384	146	
302.47561	18	
312.17598	112	
320.16920	70	
342.68294	28	
344.14379	64	
348.16743	78	
349.16901	54	
357.13235	92	
360.81090	128	
366.17261	78	
366.22094	74	
366.27738	72	
373.07764	48	
373.14055	94	
376.78048	36	
384.21351	104	
399.79415	84	
403.18451	70	
415.22175	66	
426.19134	74	
441.81858	62	
442.79691	148	
443.23010	100	
444.79652	82	
459.83731	52	
466.20284	112	
472.22198	60	
478.03636	42	
478.82494	62	
479.17539	48	
479.87612	40	
494.25457	98	
495.83578	310	1+
498.22695	226	
END IONS

###FS:    #m/z: 610.82087 #charge 2+
###MS: 1667
###MSMS: 1670
BEGIN IONS
TITLE=Cmpd 88, +MS2(610.8209), 33.0eV, 14.2min #1670
RTINSECONDS=852.703
SCANS=1667,1670
PEPMASS=610.82087	80836
CHARGE=2+
201.13149	88	
202.09678	98	
208.34529	38	
209.08866	86	
209.15360	100	
215.14110	110	
216.10221	148	
218.04241	40	
219.10981	148	
221.08654	144	
222.32789	48	
223.66106	18	
225.12393	60	
226.08332	198	
226.17027	118	
227.07395	90	
227.17437	144	
227.40066	44	
228.06917	92	
229.11836	274	1+
232.06372	100	
233.09424	110	
235.09385	96	
236.07428	76	
237.90863	56	
239.14809	106	
240.01268	32	
240.14521	96	
241.13357	186	
243.43763	66	
244.01889	40	
244.09629	280	
244.16621	886	1+
244.25295	94	
244.32811	70	
244.74316	56	
245.23416	60	
246.14728	214	
247.10737	164	
247.64941	36	
249.13623	56	
257.16223	102	
261.12325	100	
264.13652	478	1+
266.12969	56	
271.15517	64	
274.11399	84	
274.16438	58	
274.85249	44	
275.10534	174	
278.11255	160	
285.01256	108	
299.06781	48	
312.13891	154	
312.35160	90	
329.18219	86	
329.26272	34	
330.14069	74	
337.16354	48	
339.17208	86	
344.12846	60	
344.20208	42	
345.33798	72	
347.08413	26	
347.12141	42	
347.16441	38	
348.14361	84	
354.24336	26	
355.06873	160	
355.24423	58	
357.18729	310	1+
358.24311	28	
359.18069	74	
364.37799	22	
372.25893	126	
372.32339	90	
382.17587	138	
388.15081	80	
389.29194	20	
405.31372	22	
407.15791	142	
408.18877	38	
415.04371	72	
419.00504	84	
425.21013	76	
440.16106	76	
442.22508	68	
444.15348	68	
447.21278	128	
454.94399	110	
469.21837	64	
474.24284	84	
475.19324	90	
477.20765	34	
478.90387	52	
482.33113	74	
483.27342	20	
489.65201	42	
493.19771	182	
500.32686	100	
507.11134	62	
522.18947	90	
548.22484	74	
555.30028	38	
570.33722	60	
587.33911	82	
588.36361	82	
599.37155	26	
604.24901	52	
683.24621	64	
684.36538	64	
701.39815	254	1+
719.33408	38	
799.13227	36	
804.39519	66	
809.63991	102	
END IONS

###FS:    #m/z: 372.68939 #charge 2+
###MS: 1667
###MSMS: 1671
BEGIN IONS
TITLE=Cmpd 89, +MS2(372.6894), 23.0eV, 14.2min #1671
RTINSECONDS=852.765
SCANS=1667,1671
PEPMASS=372.68939	101210
CHARGE=2+
208.12632	118	
209.06172	156	
212.04591	98	
216.13753	182	
217.09612	66	
221.10637	230	
221.14977	80	
225.12695	138	
226.12123	192	
226.15923	160	
226.20215	66	
230.16015	108	
231.17813	84	
239.12676	410	
239.21950	88	
240.12285	224	
240.15506	114	
242.81086	36	
244.08949	90	
248.98258	40	
249.10193	326	1+
249.17247	124	
251.08802	92	
252.90631	72	
253.14393	62	
254.95631	96	
255.17009	134	
263.14128	1148	1+
263.28012	104	
264.26849	134	
266.21084	32	
266.65256	60	
267.04207	120	
267.11085	1734	1+
267.29672	76	
268.15833	78	
269.98131	46	
270.92357	92	
273.10564	112	
274.18631	102	
275.08085	180	
282.05271	66	
283.17020	108	
284.05828	92	
284.16431	92	
285.14033	52	
286.00920	88	
287.00827	92	
288.10377	68	
291.13893	74	
291.92258	88	
300.94665	72	
301.07121	32	
304.16246	104	
306.11781	298	1+
309.16555	58	
311.23368	84	
314.89170	96	
315.45056	66	
318.11530	154	
319.13635	72	
324.17282	46	
326.14091	66	
326.21236	46	
327.16349	184	
328.15851	82	
331.90282	96	
335.14612	82	
336.12981	136	
336.89637	168	
337.11990	58	
343.22256	82	
345.19617	40	
346.19739	64	
349.91078	94	
353.88011	82	
354.15257	156	
354.90559	156	
355.08740	32	
355.89821	102	
355.94318	32	
357.07436	62	
371.16867	100	
371.87299	80	
371.93240	130	
372.15678	74	
372.88272	140	
374.90135	100	
377.19356	66	
377.96993	98	
391.23906	130	
396.93198	84	
425.21739	66	
437.21804	50	
442.22309	56	
444.25401	72	
446.23023	58	
447.22566	54	
447.30214	56	
454.25575	90	
464.31759	78	
465.23959	84	
482.24302	80	
483.33372	62	
515.33745	112	
516.27784	108	
516.35391	72	
543.50661	114	
END IONS

###FS:    #m/z: 407.54906 #charge 3+
###MS: 1672
###MSMS: 1673
BEGIN IONS
TITLE=Cmpd 90, +MS2(407.5491), 23.2eV, 14.2min #1673
RTINSECONDS=853.488
SCANS=1672-1673
PEPMASS=407.54906	234718
CHARGE=3+
147.86536	18	
175.20799	18	
178.95391	18	
188.07770	18	
202.09045	188	
203.09818	88	
203.81816	18	
209.13451	86	
210.77460	18	
215.61804	36	
216.09700	146	
221.39688	18	
223.49614	20	
225.13655	94	
226.08103	138	
226.11853	104	
226.16138	298	
227.06889	168	
228.13479	26	
229.12058	52	
230.07046	28	
230.43001	68	
231.08942	80	
232.71275	18	
233.09381	92	
233.45444	18	
235.27554	18	
236.06603	120	
236.95085	64	
239.16548	230	
239.97925	22	
240.14164	162	
244.04872	38	
244.10629	488	
244.16996	898	1+
244.24057	28	
244.28678	56	
245.00072	18	
245.09436	98	
246.12524	188	
246.68819	34	
247.08431	88	
247.11845	142	
247.38741	50	
248.12428	22	
249.90604	20	
253.08506	60	
256.97100	28	
257.09061	144	
257.16653	110	
259.17160	204	
261.08562	76	
261.60316	18	
264.07667	44	
264.13142	80	
264.32611	36	
266.08632	54	
272.88945	64	
276.10582	116	
278.11761	280	
285.09583	86	
285.61806	18	
289.07662	82	
292.12066	86	
293.70282	18	
296.12518	56	
298.19652	92	
302.17377	72	
302.58980	18	
307.87062	118	
308.17101	70	
313.11199	90	
314.12717	86	
317.12693	70	
319.19169	106	
319.50435	32	
321.68831	18	
324.18926	102	
325.16915	206	
326.11266	80	
326.19231	124	
327.01093	22	
327.16156	90	
328.71148	40	
329.74024	18	
329.98806	90	
330.13681	86	
331.17784	92	
337.16210	44	
344.19497	110	
344.82481	20	
344.93115	32	
352.88898	74	
353.64443	66	
357.18318	68	
365.14626	136	
372.26423	118	
372.29460	86	
373.26186	142	
374.33774	18	
377.52593	56	
382.30974	72	
383.17209	158	
388.89803	56	
389.14454	100	
389.92185	86	
390.17064	78	
390.98459	86	
393.51844	18	
406.17344	110	
407.16322	78	
407.73047	18	
408.22843	68	
409.13042	54	
409.34404	18	
419.22139	18	
431.52091	18	
441.25911	78	
441.71039	18	
442.21278	66	
445.42701	18	
445.74851	18	
448.43041	18	
450.84709	18	
452.22063	48	
453.19711	164	1+
458.15964	108	
461.35119	18	
462.15813	18	
470.27207	74	
475.23444	76	
477.18211	48	
483.28337	78	
491.55203	24	
491.77580	28	
491.95548	58	
492.02983	36	
492.87700	34	
494.34230	40	
497.68749	18	
504.72466	18	
508.24105	18	
510.30329	104	
528.17556	74	
540.20304	20	
574.31430	72	
587.35187	58	
587.40313	94	
601.20517	62	
646.23159	24	
668.34999	20	
864.68934	48	
END IONS

###FS:    #m/z: 496.72804 #charge 1+
###MS: 1672
###MSMS: 1674
BEGIN IONS
TITLE=Cmpd 91, +MS2(496.7280), 26.9eV, 14.2min #1674
RTINSECONDS=853.517
SCANS=1672,1674
PEPMASS=496.72804	108654
CHARGE=1+
155.79192	18	
155.93288	18	
156.33647	18	
166.12484	18	
171.51889	18	
173.21162	20	
178.72916	18	
181.83184	18	
185.01837	18	
186.04849	18	
187.41565	18	
200.13475	18	
200.25364	18	
200.74074	18	
203.42846	18	
204.07931	170	
206.57541	18	
209.13894	126	
219.31919	18	
220.84224	30	
221.10813	612	
221.14466	62	
221.20937	18	
222.12933	150	
228.11764	72	
229.11768	118	
229.98078	18	
230.44695	18	
230.93753	18	
231.57647	18	
238.16791	74	
238.98429	106	
239.11730	236	
239.50759	18	
239.58581	48	
241.12839	86	
244.11537	198	
247.12131	88	
247.14870	62	
247.69211	18	
248.03526	18	
248.90143	40	
249.10081	752	
249.76097	22	
250.08615	626	1+
251.17597	86	
254.89771	20	
255.14786	192	
255.18530	30	
256.14518	72	
258.56670	18	
260.15227	60	
260.72895	18	
265.13143	100	
265.93091	76	
266.94586	26	
267.10787	1708	1+
270.70216	58	
273.47012	18	
288.54127	18	
299.65063	18	
306.46203	18	
308.50193	18	
309.99850	28	
310.97911	18	
312.16544	100	
312.20831	50	
312.24105	42	
312.67167	18	
314.23472	108	
316.11791	92	
320.16969	82	
334.62685	18	
336.01175	18	
338.45670	18	
342.17717	18	
344.14141	112	
348.16318	120	
349.16431	72	
355.12604	52	
357.44611	18	
365.68999	18	
366.17268	240	
370.56719	18	
373.14599	120	
374.14403	54	
378.98573	18	
383.20832	78	
384.21926	64	
390.30048	18	
392.14438	18	
397.17602	34	
403.54167	18	
403.86352	18	
404.30166	18	
415.18202	92	
418.10377	18	
419.68392	18	
422.58179	78	
424.18259	18	
428.37364	18	
441.48446	58	
442.75964	18	
450.98650	18	
452.83527	80	
454.18256	70	
454.22625	96	
454.68026	18	
456.53559	18	
461.79665	82	
463.50270	18	
472.92947	18	
473.61501	18	
476.04124	18	
478.84230	86	
481.21030	70	
485.36836	18	
488.24797	18	
493.05847	18	
494.16116	18	
495.84966	18	
496.83170	130	
497.84067	60	
499.80470	74	
END IONS

###FS:    #m/z: 610.82033 #charge 2+
###MS: 1672
###MSMS: 1675
BEGIN IONS
TITLE=Cmpd 92, +MS2(610.8203), 33.0eV, 14.2min #1675
RTINSECONDS=853.554
SCANS=1672,1675
PEPMASS=610.82033	84130
CHARGE=2+
202.28578	24	
204.13990	72	
209.09279	90	
211.13282	60	
212.14523	88	
215.14795	186	
216.10415	124	
216.14902	98	
223.10791	72	
225.12338	86	
226.10387	72	
226.15847	246	
227.09474	70	
229.11815	662	1+
233.15144	26	
236.08668	76	
239.15095	274	
240.13606	314	
243.18745	76	
243.99010	42	
244.09890	482	1+
244.17126	1534	1+
244.26887	100	
244.30881	24	
246.12818	74	
246.16490	94	
246.27189	32	
247.10924	170	
248.12765	90	
249.88517	20	
250.12391	82	
253.09320	84	
253.13645	54	
254.68603	24	
257.12526	86	
257.16856	166	
260.06366	26	
263.97798	32	
264.14381	112	
264.73373	46	
271.18689	70	
272.09127	110	
275.18356	94	
278.11834	94	
278.16312	106	
279.13942	88	
283.10731	110	
285.00973	64	
292.13485	58	
295.09952	68	
299.06486	100	
301.08946	74	
303.60043	40	
306.10402	66	
309.16534	90	
313.14007	88	
319.13242	90	
326.18231	108	
327.16127	52	
328.18717	76	
329.19219	102	
330.14125	46	
334.14113	58	
334.94397	18	
337.14745	68	
338.27084	22	
340.15841	96	
342.17278	68	
343.16477	48	
344.19621	98	
353.22890	92	
355.06194	68	
357.17960	156	
357.35945	24	
358.04670	28	
365.14914	116	
368.19558	54	
372.09014	32	
372.27281	180	
374.17541	22	
375.13598	82	
376.74859	44	
378.17787	70	
387.05672	32	
389.13933	314	1+
396.00759	58	
400.98448	22	
405.18954	118	
407.15920	136	
416.04872	52	
418.98983	76	
421.03404	72	
422.17249	46	
428.12334	58	
430.12988	58	
431.15023	32	
432.16993	132	
434.14851	72	
442.26866	44	
445.14007	54	
449.18262	58	
457.18566	40	
458.23811	124	
460.19433	96	
474.23733	74	
476.17336	78	
476.28132	62	
477.18018	168	1+
479.32484	76	
486.21353	54	
493.20903	92	
495.25609	42	
506.33114	90	
510.24534	42	
550.85990	74	
573.24109	76	
587.24815	26	
587.33466	68	
591.20127	72	
592.81260	64	
609.23043	74	
611.32470	74	
643.31287	64	
660.45895	96	
701.40629	394	1+
714.32803	42	
717.32211	86	
721.35814	40	
731.37071	44	
795.32951	68	
866.48815	54	
876.39970	24	
970.35861	42	
END IONS

###FS:    #m/z: 407.54911 #charge 1+
###MS: 1676
###MSMS: 1677
BEGIN IONS
TITLE=Cmpd 93, +MS2(407.5491), 23.2eV, 14.2min #1677
RTINSECONDS=854.199
SCANS=1676-1677
PEPMASS=407.54911	236556
CHARGE=1+
149.72315	18	
152.95672	18	
158.75238	18	
165.61079	18	
181.17028	18	
191.47448	18	
196.77214	20	
202.35122	18	
207.12651	70	
208.00547	50	
208.35684	90	
209.09730	104	
209.14192	90	
215.11289	84	
216.11991	152	
219.11669	124	
221.55320	18	
222.12873	82	
223.11468	98	
224.16438	48	
225.30958	18	
226.07948	56	
226.15166	100	
226.18010	74	
227.07420	286	
227.11100	100	
229.12150	134	
233.10816	162	
237.09563	18	
238.07576	28	
238.55351	18	
239.14953	298	
239.97324	24	
240.14683	176	
241.15267	100	
244.09704	290	
244.16633	1186	1+
244.60218	20	
245.28441	18	
246.01299	52	
246.13209	62	
246.22517	20	
246.30778	24	
247.11244	282	1+
248.13499	126	
248.59587	24	
249.17752	126	
250.12517	234	
251.45154	52	
254.07684	116	
254.15589	102	
257.09162	70	
257.16456	202	
259.17080	62	
261.08955	82	
262.07405	88	
263.14262	84	
264.13823	100	
266.09454	64	
272.01295	18	
272.09557	132	
274.13416	66	
274.29148	18	
275.10127	98	
277.11694	18	
278.07477	102	
278.10819	138	
279.28942	18	
280.55475	18	
285.09119	36	
291.76187	18	
294.81997	18	
297.89402	18	
299.10530	118	
304.23649	18	
310.16351	72	
312.89459	18	
318.90683	54	
320.15454	66	
321.51498	38	
323.17802	60	
327.42144	92	
330.14399	174	
332.14665	68	
333.31587	36	
335.09226	74	
335.14692	54	
336.95572	100	
344.20437	76	
344.94092	66	
348.12341	72	
350.37931	30	
354.17617	78	
354.24603	114	
355.26550	76	
356.38690	24	
357.16394	106	
359.12750	66	
362.13346	106	
365.14719	104	
367.14881	68	
369.18967	90	
373.24991	146	
378.44392	60	
386.23312	64	
394.52335	54	
398.66109	18	
402.82455	18	
406.17768	66	
407.15344	76	
410.59354	18	
END IONS

###FS:    #m/z: 496.72771 #charge 1+
###MS: 1676
###MSMS: 1678
BEGIN IONS
TITLE=Cmpd 94, +MS2(496.7277), 26.9eV, 14.2min #1678
RTINSECONDS=854.222
SCANS=1676,1678
PEPMASS=496.72771	117810
CHARGE=1+
146.66719	18	
146.89625	18	
147.66107	18	
150.89500	18	
156.82606	18	
168.21626	18	
169.25320	18	
170.89698	18	
178.56068	18	
181.66191	18	
182.15421	18	
183.45009	18	
187.59544	18	
190.05274	18	
195.46664	18	
199.89706	18	
207.64489	18	
218.90328	18	
219.96133	18	
220.86862	66	
221.10175	228	
221.25233	20	
226.64779	18	
230.58649	18	
230.61839	18	
232.05957	74	
232.71676	18	
233.13556	18	
237.13197	176	
239.11888	100	
239.15639	148	
240.12106	146	
243.19961	18	
244.09169	278	
244.12996	94	
244.22859	18	
245.75760	18	
249.11073	340	
249.18640	166	
250.09312	188	
250.41823	42	
251.07951	80	
252.38840	18	
253.19003	18	
255.14358	142	
256.14940	84	
263.43269	18	
265.43543	18	
267.11126	782	1+
267.42858	28	
267.82380	18	
268.00863	18	
270.12336	124	
273.22698	18	
275.55853	18	
280.32168	18	
284.30039	48	
292.04004	18	
302.80452	18	
312.18341	74	
313.16009	72	
315.40331	18	
316.10835	188	
319.59581	18	
320.16402	114	
324.49682	18	
326.42022	18	
329.12507	84	
337.59247	18	
359.21078	18	
366.16836	72	
371.07793	18	
377.55566	20	
384.02237	34	
384.09516	74	
384.22200	70	
388.11940	18	
388.98902	18	
391.56217	36	
397.11060	18	
400.96342	20	
403.48363	18	
409.45827	18	
421.83718	88	
431.22092	18	
435.59448	18	
439.18076	18	
442.80270	88	
443.74375	18	
446.24763	18	
449.87151	60	
453.15933	36	
457.74198	72	
460.79367	34	
463.23136	18	
466.58335	18	
472.20447	64	
478.20899	40	
478.82172	198	
479.69796	18	
486.16707	18	
495.83447	306	1+
496.88502	70	
498.34383	18	
END IONS

###FS:    #m/z: 610.82003 #charge 2+
###MS: 1676
###MSMS: 1679
BEGIN IONS
TITLE=Cmpd 95, +MS2(610.8200), 33.0eV, 14.2min #1679
RTINSECONDS=854.255
SCANS=1676,1679
PEPMASS=610.82003	91032
CHARGE=2+
194.44082	94	
196.78336	78	
202.10145	114	
209.09199	80	
215.14413	60	
216.11258	84	
216.43522	134	
219.10611	76	
221.08342	84	
222.20190	62	
225.04509	64	
226.14928	70	
226.18553	104	
227.06780	76	
228.13953	106	
228.95629	24	
229.12446	302	
229.17222	116	
239.10366	152	
239.93885	32	
240.13182	188	
240.28066	48	
242.44470	34	
244.09366	288	1+
244.17636	728	1+
246.15641	176	
247.12940	94	
248.12607	104	
249.08733	38	
250.14093	90	
250.17478	64	
257.17086	90	
264.13892	250	
264.47135	24	
274.12105	64	
275.10563	112	
279.11621	42	
280.13925	20	
285.00798	182	
289.07707	132	
291.13937	90	
292.13212	160	
292.17512	56	
299.06575	72	
299.09721	92	
301.04830	108	
309.26419	96	
310.18385	78	
311.20981	74	
312.76831	60	
313.15644	144	
313.32674	22	
314.08111	52	
325.16464	60	
327.56106	70	
329.23034	40	
330.13646	154	
330.17956	64	
331.13808	82	
337.15729	70	
341.02134	30	
347.13507	100	
347.21243	68	
347.52567	42	
348.24264	88	
354.24676	80	
355.07258	74	
355.23932	88	
356.24459	70	
357.17223	302	1+
361.14962	72	
365.14234	100	
367.12741	112	
372.25845	286	1+
374.08401	102	
391.15207	118	
407.16895	68	
408.21210	120	
418.98606	110	
423.20422	94	
425.11185	54	
433.21855	70	
435.15050	80	
448.20232	54	
448.29016	36	
452.70828	22	
458.23189	58	
460.31885	72	
464.87809	70	
471.22317	104	
474.23368	86	
475.21617	70	
476.17402	50	
487.24973	60	
487.68528	22	
493.20381	100	
497.16930	20	
500.43433	78	
513.82863	68	
521.19846	66	
550.46532	22	
553.56320	54	
557.25619	42	
564.81573	56	
588.36449	44	
604.28649	134	
608.22640	56	
617.85756	22	
620.25177	90	
684.35887	52	
686.28886	90	
693.25615	44	
701.39194	96	
714.34886	68	
737.89716	82	
754.25232	60	
864.51927	66	
865.49313	46	
892.35791	30	
END IONS

###FS:    #m/z: 407.54923 #charge 3+
###MS: 1680
###MSMS: 1681
BEGIN IONS
TITLE=Cmpd 96, +MS2(407.5492), 23.2eV, 14.2min #1681
RTINSECONDS=854.877
SCANS=1680-1681
PEPMASS=407.54923	255082
CHARGE=3+
147.40591	18	
153.98143	18	
156.83592	18	
161.50036	18	
167.52559	18	
178.11182	20	
181.26573	18	
183.27941	18	
189.31857	18	
193.50377	18	
202.08545	110	
207.12366	38	
209.14321	100	
210.07654	86	
212.73106	18	
216.10374	152	
216.98818	18	
219.89497	30	
220.11664	100	
227.14099	154	
228.07225	88	
229.13115	180	
232.11677	102	
239.15226	160	
239.22657	64	
239.91463	38	
240.14829	104	
240.21454	30	
240.27419	28	
242.00529	18	
244.10344	186	
244.16994	542	
244.27373	74	
245.08800	128	
245.20681	50	
246.14060	26	
246.72184	20	
247.12623	412	
247.26248	18	
247.33696	28	
247.88432	36	
248.11478	134	
248.69248	74	
249.94547	32	
250.12809	54	
251.10169	108	
253.11838	102	
257.09156	88	
257.16322	188	
261.08613	80	
261.68387	18	
263.97853	22	
264.13477	170	
264.29485	36	
266.09909	92	
268.13401	118	
268.16556	28	
275.10042	72	
277.54988	18	
278.11077	122	
279.11420	102	
283.11507	70	
284.87321	60	
286.10602	56	
291.14280	46	
295.85342	18	
300.15018	100	
302.12448	68	
302.86850	18	
304.12657	18	
307.92136	162	
309.46205	20	
313.11774	74	
314.15020	64	
327.75952	20	
328.14381	68	
330.04549	18	
330.14431	66	
334.85747	18	
335.89153	48	
336.16185	84	
338.90601	44	
340.16528	86	
344.12222	98	
355.23260	34	
356.94483	18	
358.17570	90	
359.17594	18	
362.13743	84	
364.21082	62	
364.92169	100	
367.15741	74	
369.42561	18	
372.11488	64	
372.28235	100	
382.18159	68	
382.42892	18	
390.15584	72	
390.95537	100	
407.15231	92	
407.86801	110	
427.11950	24	
433.49242	18	
445.98140	18	
456.06999	18	
458.16373	92	
459.26095	18	
464.13612	18	
465.29043	60	
469.22497	26	
476.21903	70	
486.48820	34	
495.11313	18	
508.12857	18	
510.23217	18	
510.30038	22	
549.38764	18	
552.30856	52	
569.81840	18	
571.24890	92	
576.30590	18	
587.23882	68	
587.34047	46	
587.56277	18	
607.01468	18	
643.11402	18	
663.09893	18	
683.54065	18	
697.69458	18	
701.45838	78	
702.37015	38	
724.67624	18	
727.64126	18	
790.22678	18	
798.06364	18	
861.10217	18	
864.51155	18	
944.24565	18	
947.24175	18	
999.54069	18	
1074.52927	18	
1110.03321	18	
1128.40289	18	
1130.91832	18	
1199.02954	18	
1216.33187	18	
1223.39404	18	
END IONS

###FS:    #m/z: 496.72750 #charge 1+
###MS: 1680
###MSMS: 1682
BEGIN IONS
TITLE=Cmpd 97, +MS2(496.7275), 26.9eV, 14.2min #1682
RTINSECONDS=854.901
SCANS=1680,1682
PEPMASS=496.72750	124996
CHARGE=1+
146.43832	18	
150.74021	18	
152.23013	18	
159.25568	18	
159.88261	18	
160.16829	18	
165.88124	18	
171.48794	18	
172.74192	18	
172.84202	18	
174.00394	18	
174.34703	18	
179.79797	18	
184.12292	18	
186.20254	18	
189.64751	18	
196.12436	18	
198.07089	18	
204.95943	18	
218.96933	18	
220.77215	18	
221.10794	592	1+
221.22512	38	
221.44953	20	
223.55896	18	
225.54220	18	
230.41505	18	
234.03983	114	
234.14517	80	
237.13487	98	
239.11708	258	1+
242.01754	18	
245.07475	128	
247.06432	18	
247.11291	128	
249.10264	512	
249.60516	18	
250.08910	398	
250.97575	38	
251.14306	114	
251.21716	28	
255.15121	84	
256.33801	40	
263.10274	150	
266.15130	88	
267.11528	292	1+
267.16102	82	
267.83669	20	
271.11327	144	
272.08585	80	
277.13365	82	
278.23716	18	
284.98801	74	
287.75672	18	
293.40137	18	
296.51777	18	
299.12703	86	
305.46517	50	
307.45120	18	
309.12392	130	
309.45281	18	
312.17482	174	
313.00609	18	
315.15618	20	
321.40107	18	
324.29344	18	
326.69545	18	
327.34129	18	
327.45930	52	
329.84038	18	
331.15243	102	
331.80344	18	
337.12944	18	
348.17822	48	
348.46726	18	
349.83628	18	
356.15606	48	
361.00475	18	
366.17869	74	
367.86162	66	
369.19414	128	
369.55685	18	
373.13996	106	
376.49507	18	
383.21304	90	
383.52600	24	
383.82702	18	
384.21412	82	
391.14657	18	
394.93142	18	
395.39602	18	
397.57124	18	
406.12008	18	
410.15201	18	
412.41006	18	
429.94038	18	
432.48698	18	
435.53420	18	
442.22880	104	
442.78793	74	
444.35245	22	
451.47670	160	
456.60853	18	
461.84082	70	
465.25718	94	
472.21239	56	
477.03870	18	
477.20802	88	
477.84314	84	
478.83056	64	
479.85326	20	
480.82016	18	
487.67712	32	
496.06304	40	
496.84952	34	
497.83912	74	
END IONS

###FS:    #m/z: 610.82077 #charge 2+
###MS: 1680
###MSMS: 1683
BEGIN IONS
TITLE=Cmpd 98, +MS2(610.8208), 33.0eV, 14.3min #1683
RTINSECONDS=854.933
SCANS=1680,1683
PEPMASS=610.82077	96238
CHARGE=2+
187.25687	58	
202.08921	122	
209.10040	112	
215.14846	148	
216.09800	178	
216.56888	22	
218.13151	60	
219.12008	92	
222.10976	100	
222.13648	136	
226.15667	146	
227.07208	212	
227.13367	106	
227.16219	136	
228.08144	84	
228.15851	80	
229.12351	270	
230.10439	122	
231.12969	86	
234.15800	82	
234.22153	38	
235.07764	116	
236.09709	78	
236.14671	106	
238.93317	24	
239.11547	20	
239.42679	28	
240.13280	298	
240.62038	24	
241.13849	158	
241.22790	22	
244.11036	286	
244.16979	602	1+
244.36029	102	
245.22748	100	
246.14515	320	
246.69638	72	
247.11675	106	
250.12441	96	
251.01156	32	
257.19151	62	
262.09267	220	
264.13502	332	
265.09365	114	
267.08955	120	
267.13235	62	
271.10380	120	
274.11337	58	
275.10820	160	
281.05288	118	
281.11804	68	
281.17145	84	
283.03264	116	
283.14202	74	
285.02881	76	
291.14247	72	
306.11789	82	
309.09211	114	
309.15702	102	
310.22821	46	
311.17286	100	
316.18769	54	
325.15476	70	
327.10303	112	
329.17243	150	
330.14483	74	
337.19108	68	
344.18664	90	
344.27468	94	
344.33450	28	
355.07161	110	
357.18565	164	
358.17711	114	
362.13700	78	
365.13878	60	
372.25965	240	
389.18150	80	
390.14723	26	
391.15275	60	
398.21595	86	
399.07626	34	
400.98723	68	
403.00336	86	
408.16008	36	
423.18839	94	
424.22402	112	
427.13022	78	
438.18550	120	
441.96430	26	
442.21166	42	
442.26139	42	
448.19115	74	
457.18669	102	
475.18285	66	
476.18940	90	
486.23511	76	
487.77765	90	
489.05034	104	
493.24883	90	
494.28287	64	
499.27808	48	
500.32106	108	
520.22800	72	
558.20793	70	
562.23921	68	
587.36452	94	
594.76404	86	
604.28618	66	
608.22656	38	
608.30785	72	
616.26394	66	
621.29871	78	
659.34926	28	
672.66789	18	
701.40299	72	
701.78642	90	
722.35195	80	
735.28380	70	
762.32959	76	
867.43923	36	
875.43240	36	
END IONS

###FS:    #m/z: 463.25094 #charge 3+
###MS: 1680
###MSMS: 1684
BEGIN IONS
TITLE=Cmpd 99, +MS2(463.2509), 24.3eV, 14.3min #1684
RTINSECONDS=854.996
SCANS=1680,1684
PEPMASS=463.25094	68310
CHARGE=3+
200.17285	114	
207.08942	60	
225.04126	62	
225.10499	756	1+
226.08951	106	
226.14760	106	
226.20131	116	
226.97288	86	
228.16831	134	
228.19697	86	
229.12023	326	1+
232.08810	36	
238.13224	88	
242.20075	66	
244.14241	58	
244.24627	40	
245.07489	76	
246.18520	74	
251.15572	68	
252.12850	68	
253.14877	86	
256.16217	324	
256.23204	240	
257.04477	156	
257.18364	98	
258.11139	58	
258.47853	100	
259.22710	50	
267.01553	82	
267.05977	100	
267.11869	154	
271.03857	82	
277.09140	86	
284.08490	72	
286.11155	106	
289.12491	80	
289.15738	90	
298.90595	96	
299.05835	116	
299.14680	60	
303.18038	58	
305.01515	62	
309.43342	36	
312.19451	90	
314.18749	40	
316.14880	96	
317.14568	74	
319.12560	74	
325.16471	128	
325.20235	102	
326.24012	94	
328.12478	104	
329.33517	74	
333.13407	112	
337.19303	100	
340.17916	92	
341.25380	90	
343.16500	82	
343.26028	50	
345.02133	48	
345.15628	62	
347.14568	58	
350.21464	80	
350.86397	52	
350.94314	72	
354.13202	68	
354.19633	64	
358.95687	104	
359.02985	714	1+
359.73202	70	
361.20918	108	
361.89813	80	
363.99867	84	
366.16104	54	
366.89668	78	
368.88732	134	
368.97587	60	
369.23966	82	
369.63314	38	
371.22374	70	
372.27654	72	
374.82531	52	
378.84241	96	
381.33689	88	
382.14185	60	
382.17644	102	
382.23235	70	
385.23819	106	
386.92032	82	
388.90572	56	
392.83072	80	
396.77132	88	
400.19338	96	
400.84012	42	
401.20197	96	
402.28195	62	
408.10124	38	
408.81804	74	
410.86116	60	
413.21518	42	
414.14423	102	
416.86458	108	
418.21169	66	
428.25665	88	
428.85070	448	
429.28101	90	
430.09796	56	
432.90123	40	
439.14799	124	
440.16747	94	
440.84867	78	
443.84307	78	
444.82814	174	
444.86492	76	
446.21891	48	
446.87066	650	
447.23063	68	
448.98598	78	
451.91821	96	
452.83954	104	
453.28823	88	
454.59167	36	
456.16532	40	
459.12025	78	
462.83053	122	
462.94418	76	
463.21500	82	
463.83451	190	
464.31124	98	
464.87823	178	
465.01260	66	
469.17577	218	
469.24839	44	
475.23459	52	
480.87166	80	
480.95322	58	
482.22111	72	
496.87399	36	
513.28052	36	
516.28134	70	
554.19196	70	
568.23769	200	1+
574.29062	74	
596.41224	46	
607.13798	92	
630.29760	58	
658.27171	78	
669.34297	54	
683.26170	148	
742.34383	42	
762.35326	38	
763.34602	68	
990.79395	44	
1076.46012	88	
END IONS

###FS:    #m/z: 407.54959 #charge 1+
###MS: 1685
###MSMS: 1686
BEGIN IONS
TITLE=Cmpd 100, +MS2(407.5496), 23.2eV, 14.3min #1686
RTINSECONDS=855.684
SCANS=1685-1686
PEPMASS=407.54959	268206
CHARGE=1+
146.24136	18	
146.77215	18	
155.62807	18	
161.20016	18	
161.41027	18	
178.18542	18	
187.63140	18	
193.13500	18	
195.81924	18	
195.87804	18	
202.08954	102	
202.29604	88	
207.13800	120	
208.07939	80	
209.05794	104	
209.13630	170	
209.24696	24	
210.10468	78	
210.92399	48	
216.10318	394	
216.20751	20	
219.11907	92	
221.99118	18	
222.13179	98	
226.08576	150	
226.16105	232	
227.07363	232	
227.13720	270	
228.15651	20	
229.11406	204	
232.93512	30	
233.01022	56	
233.09490	62	
233.17452	40	
233.20765	24	
234.12116	104	
239.15609	192	
240.13712	328	
242.58784	26	
244.09813	294	
244.17297	714	
244.31887	22	
245.27207	18	
246.12950	100	
246.17422	66	
246.44968	18	
247.11481	380	1+
254.10084	90	
254.15545	48	
257.16220	50	
261.08963	100	
263.09204	90	
264.14062	82	
264.19217	104	
268.09849	80	
269.04137	18	
275.11834	246	
275.94226	18	
278.08290	102	
279.12294	108	
282.52873	18	
282.95262	18	
284.34355	28	
284.95960	34	
285.08493	34	
286.08954	84	
292.12941	66	
293.93140	120	
295.11450	164	
298.89575	134	
301.93235	18	
309.16041	276	
311.16048	98	
312.13578	24	
312.90809	110	
312.96891	32	
313.11579	196	
319.22034	18	
324.97476	18	
325.55729	18	
327.16888	92	
329.19334	60	
330.13609	272	
332.15248	68	
332.90475	74	
341.46346	18	
343.29045	18	
344.15073	86	
344.50303	24	
347.13020	70	
353.23443	92	
354.25193	112	
354.91776	58	
356.28983	28	
359.07143	22	
364.44094	36	
368.21019	18	
368.98557	82	
370.18229	82	
370.88704	42	
371.13834	38	
371.45234	18	
371.95217	76	
372.26233	174	
373.31793	58	
374.66296	18	
378.15901	58	
380.95703	72	
385.98607	30	
389.86851	62	
390.03695	88	
390.14899	168	
392.97684	18	
401.79743	18	
406.18415	126	
409.37590	18	
END IONS

###FS:    #m/z: 496.72848 #charge 1+
###MS: 1685
###MSMS: 1687
BEGIN IONS
TITLE=Cmpd 101, +MS2(496.7285), 26.9eV, 14.3min #1687
RTINSECONDS=855.709
SCANS=1685,1687
PEPMASS=496.72848	126612
CHARGE=1+
149.37312	18	
150.68862	18	
152.00665	18	
156.22157	18	
180.24895	18	
181.16674	18	
183.27941	18	
187.13894	18	
200.15302	50	
204.07819	152	
207.34984	18	
209.14252	112	
212.85363	18	
213.51694	18	
221.03378	32	
221.10700	686	
221.75205	40	
222.12469	118	
227.17784	18	
237.13193	110	
237.35453	84	
238.63057	18	
238.87585	22	
239.11839	172	
240.11292	72	
240.74463	18	
245.09985	100	
247.12685	94	
249.10494	742	1+
251.24976	92	
252.02974	18	
253.54917	46	
255.82509	18	
256.14836	136	
261.08099	18	
263.10984	88	
266.46321	18	
266.67330	18	
266.87246	26	
267.05061	24	
267.10920	846	
267.16758	82	
267.57889	24	
267.63013	74	
268.19396	62	
268.96315	40	
273.89381	34	
280.13302	68	
281.11396	104	
287.93493	18	
299.34613	18	
302.39339	18	
308.83410	18	
311.66021	18	
315.17516	124	
316.11725	28	
322.16945	102	
323.76400	18	
326.18385	78	
326.37751	18	
330.15044	18	
344.14182	90	
345.41020	18	
348.18804	78	
352.75002	18	
353.02627	18	
355.13974	48	
357.17197	60	
357.38155	18	
365.14343	86	
366.17085	388	
366.24190	72	
366.29283	20	
366.85525	78	
369.18365	40	
370.61772	18	
372.25244	18	
373.12472	52	
373.30703	18	
376.95336	104	
379.36495	58	
381.25373	74	
383.20292	262	
384.20781	22	
384.86201	138	
392.95185	54	
396.98556	102	
408.43599	18	
419.23222	76	
426.80974	18	
429.74981	18	
431.16093	18	
433.88616	18	
434.88645	56	
446.97906	116	
449.22051	58	
469.83463	48	
470.72195	18	
475.47416	18	
477.82017	166	
479.85247	80	
492.10844	18	
492.19583	46	
492.29005	38	
495.27061	42	
495.85944	148	
496.26018	86	
497.16061	26	
498.51701	26	
499.25857	76	
501.99091	18	
END IONS

###FS:    #m/z: 610.82101 #charge 2+
###MS: 1685
###MSMS: 1688
BEGIN IONS
TITLE=Cmpd 102, +MS2(610.8210), 33.0eV, 14.3min #1688
RTINSECONDS=855.744
SCANS=1685,1688
PEPMASS=610.82101	97880
CHARGE=2+
180.50993	24	
215.14381	222	
217.09964	106	
226.07815	88	
226.10980	130	
226.15848	104	
227.15487	140	
228.13750	82	
228.96074	30	
229.11586	262	
229.48650	36	
230.13594	56	
235.09910	40	
236.07424	122	
239.08901	28	
239.15074	252	
240.13902	158	
240.38609	42	
241.17676	96	
243.78331	22	
244.09483	156	
244.17016	1046	
245.09632	56	
245.19228	244	
246.13460	74	
246.23587	72	
247.01065	24	
247.10543	366	
247.21277	110	
248.12473	66	
248.19675	104	
249.16490	72	
252.14714	106	
252.33802	64	
257.16257	110	
258.16493	128	
261.07161	66	
263.62894	30	
263.72259	26	
264.13633	168	
266.16228	74	
274.11850	132	
274.71156	30	
275.10698	92	
278.07854	74	
278.12253	100	
279.07781	76	
281.01898	26	
283.06823	58	
285.01300	66	
292.12755	124	
299.06005	64	
299.10439	106	
311.26229	60	
312.10956	132	
313.13693	100	
314.01971	18	
324.16113	54	
325.18898	72	
326.17645	220	1+
330.14829	72	
336.16807	20	
336.22785	70	
337.21759	54	
338.17054	54	
339.18747	96	
340.14913	78	
344.16541	98	
345.19593	134	
347.12970	82	
353.22260	72	
354.22284	62	
355.08541	88	
355.24937	94	
356.97383	26	
357.17588	446	
357.23642	132	
357.84099	30	
358.95097	68	
362.13424	74	
365.15223	68	
366.14618	52	
366.19128	84	
372.27270	128	
373.26053	54	
373.30773	46	
380.86185	28	
382.17135	80	
383.18418	28	
389.15956	130	
390.14580	56	
401.21896	72	
407.15834	116	
409.16380	88	
424.22038	118	
425.26705	62	
429.82851	24	
431.17171	60	
457.48565	48	
458.19268	58	
459.24342	40	
475.25560	72	
476.21279	36	
480.23272	74	
487.16291	68	
492.24367	98	
502.32023	56	
503.24617	62	
504.17627	44	
520.24712	244	
529.21412	34	
573.18974	40	
587.36591	28	
588.35764	30	
599.26788	54	
607.97906	60	
608.25439	32	
608.45041	32	
610.14415	72	
618.36927	130	
639.34491	78	
650.33280	84	
658.34094	56	
758.33198	36	
END IONS

###FS:    #m/z: 407.54922 #charge 3+
###MS: 1689
###MSMS: 1690
BEGIN IONS
TITLE=Cmpd 103, +MS2(407.5492), 23.2eV, 14.3min #1690
RTINSECONDS=856.38
SCANS=1689-1690
PEPMASS=407.54922	270444
CHARGE=3+
189.89710	18	
200.06610	22	
202.08550	138	
202.25818	120	
203.08430	72	
206.14517	92	
209.13432	118	
209.18422	102	
210.03591	76	
211.03839	38	
211.10699	100	
216.02220	24	
216.09669	112	
216.13118	116	
216.16117	18	
217.09984	74	
217.13570	94	
219.11555	144	
222.13218	98	
223.10451	76	
224.03257	26	
225.02679	60	
225.12936	82	
226.08194	364	1+
226.16020	360	
226.22202	96	
226.76837	28	
227.15409	22	
229.11551	276	
239.15665	128	
240.14457	248	
240.33375	74	
243.98210	30	
244.09533	1150	1+
244.17101	704	1+
244.27792	90	
244.74118	34	
245.58266	18	
246.13091	200	
246.54923	38	
248.07226	74	
248.67848	26	
248.99188	98	
250.04718	20	
250.12870	74	
251.14350	114	
255.23140	24	
256.87559	96	
257.17050	72	
261.08552	160	
264.13709	92	
264.18330	90	
265.13679	66	
266.08158	98	
267.63043	18	
270.65038	18	
274.04796	18	
275.10975	100	
277.09422	52	
278.12088	88	
278.17355	28	
280.12306	88	
283.10693	116	
284.09742	84	
284.72227	18	
286.10140	80	
287.67207	18	
292.13320	82	
292.22320	106	
293.78381	26	
298.11568	102	
302.10906	172	
302.96446	18	
303.07885	50	
304.38306	18	
311.19668	102	
312.12771	52	
313.12582	68	
318.21288	48	
320.14072	82	
321.15658	68	
323.10374	80	
324.17435	78	
326.17351	276	1+
327.09357	70	
330.15425	84	
336.91019	20	
337.15254	46	
339.06099	32	
339.16221	96	
344.11699	66	
344.21541	60	
345.10520	158	
347.14586	64	
348.14974	38	
354.87919	114	
358.89082	74	
360.22153	102	
362.13212	48	
362.16930	66	
365.14009	160	
370.88496	74	
372.15666	54	
372.25757	76	
373.25198	50	
373.31637	40	
375.13581	18	
376.13290	88	
378.18351	74	
386.19675	102	
388.26424	20	
390.14252	36	
396.18503	112	
423.19803	108	
423.34466	18	
428.12986	74	
429.77157	18	
434.17122	44	
434.60301	18	
435.90143	18	
441.16973	92	
441.21142	24	
441.25131	84	
442.14683	92	
442.20814	52	
448.24763	82	
451.21406	90	
458.28332	78	
476.18390	36	
478.65746	18	
480.14777	40	
480.29627	18	
482.00940	32	
482.13821	76	
482.30726	38	
488.14424	100	
493.21315	34	
499.45238	18	
511.60922	18	
522.71079	18	
523.58772	18	
532.73074	18	
534.33066	76	
559.21165	18	
565.16410	18	
573.30952	66	
585.31230	74	
586.14079	24	
587.35262	264	1+
621.29752	104	1+
701.39624	54	
702.39098	42	
865.47587	34	
874.50742	80	
1005.60003	36	
1134.72849	20	
END IONS

###FS:    #m/z: 496.72800 #charge 1+
###MS: 1689
###MSMS: 1691
BEGIN IONS
TITLE=Cmpd 104, +MS2(496.7280), 26.9eV, 14.3min #1691
RTINSECONDS=856.409
SCANS=1689,1691
PEPMASS=496.72800	128230
CHARGE=1+
163.20370	124	
194.09613	102	
203.09934	46	
205.54631	38	
207.76598	20	
209.14529	68	
209.32904	70	
210.15264	118	
221.03559	20	
221.10538	784	1+
229.11702	76	
229.18990	56	
236.14214	76	
237.13562	164	
237.16821	96	
238.12876	90	
239.12595	336	
240.11857	202	
244.08884	82	
244.13014	90	
245.08175	140	
245.13274	54	
247.11058	102	
249.04952	22	
249.10330	774	
249.21946	30	
249.52632	24	
249.98697	64	
250.08983	426	
250.14951	100	
250.26873	42	
250.95947	36	
251.11130	122	
251.33763	52	
253.41686	44	
255.14570	606	1+
267.11014	1720	1+
267.20897	50	
268.33512	182	
269.12515	170	
273.09223	104	
275.17453	54	
277.12635	120	
298.11585	90	
301.98710	20	
303.15774	86	
308.17475	88	
310.11811	86	
312.16599	394	
313.19527	64	
313.87778	20	
314.72742	24	
320.16889	50	
321.80986	104	
330.16967	36	
345.16228	106	
345.34261	44	
348.17660	108	
348.48187	76	
349.16782	74	
355.13058	100	
365.19866	56	
366.17154	182	
367.19077	124	
373.14241	174	
383.20805	138	
384.23837	76	
400.80418	54	
409.15814	86	
426.21330	90	
444.20250	50	
444.26822	90	
446.21986	40	
450.81439	90	
468.83317	66	
472.29512	50	
477.40496	96	
479.23791	32	
479.40999	32	
480.23575	34	
495.24041	58	
495.83663	68	
496.83280	170	
498.17397	122	
END IONS

###FS:    #m/z: 610.82118 #charge 2+
###MS: 1689
###MSMS: 1692
BEGIN IONS
TITLE=Cmpd 105, +MS2(610.8212), 33.0eV, 14.3min #1692
RTINSECONDS=856.443
SCANS=1689,1692
PEPMASS=610.82118	102738
CHARGE=2+
161.06349	36	
202.10471	104	
205.11376	124	
210.08070	110	
215.04890	30	
215.14057	296	1+
216.09984	218	
217.09321	138	
217.15009	88	
221.08404	62	
221.13200	110	
225.06867	120	
226.15771	458	
227.07429	86	
228.53952	24	
229.12470	72	
233.08610	106	
235.07039	168	
237.27770	102	
238.11651	44	
239.10097	58	
239.17290	242	
240.14041	188	
243.10219	584	1+
243.91088	36	
244.10138	382	1+
244.16598	1154	1+
244.51927	38	
245.26716	92	
246.14789	204	
247.13285	56	
248.10943	32	
248.16128	20	
249.12394	80	
257.16376	122	
264.14701	70	
273.08427	92	
278.12126	78	
286.31579	44	
292.12802	210	
299.06509	120	
300.06430	50	
309.14688	78	
312.12803	60	
312.23129	90	
313.11302	58	
326.19320	88	
327.18115	144	
328.13246	32	
329.17777	62	
330.14476	114	
330.19362	110	
336.23792	60	
336.31130	102	
337.25537	100	
339.17821	56	
343.08013	40	
344.19903	100	
347.14190	32	
352.22716	120	
355.24450	98	
357.06650	20	
357.17987	248	
357.34245	102	
358.13731	76	
359.70626	22	
364.16120	218	
365.14103	176	
370.16382	42	
372.26039	282	1+
372.30877	36	
373.37019	22	
389.14739	204	
396.19583	54	
400.98687	124	
401.99287	80	
407.17386	88	
408.15041	82	
409.20537	66	
413.21102	112	
415.05842	66	
418.27558	84	
420.68497	44	
423.17280	76	
427.19393	124	
430.18013	76	
431.19834	62	
441.22416	56	
446.82966	50	
450.63935	44	
458.17078	42	
459.27203	40	
489.06004	96	
493.35094	132	1+
530.81077	80	
543.24466	62	
555.23215	86	
570.33913	80	
571.26812	42	
572.23513	92	
575.27989	68	
585.28613	88	
586.30179	68	
587.36937	146	
592.27661	54	
604.32495	56	
612.35155	54	
621.45080	82	
629.51372	38	
631.69394	40	
632.00713	42	
671.96020	106	
699.56845	162	
701.38807	66	
705.33795	70	
761.32178	68	
864.45845	52	
876.45902	68	
END IONS

###FS:    #m/z: 407.54918 #charge 3+
###MS: 1693
###MSMS: 1694
BEGIN IONS
TITLE=Cmpd 106, +MS2(407.5492), 23.2eV, 14.3min #1694
RTINSECONDS=857.088
SCANS=1693-1694
PEPMASS=407.54918	284096
CHARGE=3+
193.41244	20	
202.08646	196	
202.16123	126	
203.08422	80	
203.45027	36	
207.10868	98	
209.05554	64	
209.17322	114	
209.92921	32	
210.03932	70	
216.09942	334	
216.14259	134	
217.12785	106	
222.12947	196	
224.06873	68	
226.08455	100	
226.16051	554	1+
226.20558	64	
227.08056	328	
228.02537	102	
229.11567	230	
229.90986	52	
233.00732	36	
237.09911	88	
239.16690	104	
240.13554	510	1+
241.32775	70	
243.98299	64	
244.09476	902	1+
244.16685	1598	1+
244.27782	20	
245.12819	96	
245.95142	60	
246.12178	84	
246.96965	34	
247.11228	780	1+
247.20915	128	
248.55416	26	
248.95220	32	
251.10846	104	
251.62980	40	
255.11072	90	
256.16540	22	
264.27502	22	
265.13485	60	
267.66480	20	
274.11887	178	
274.17301	78	
275.11058	168	
276.11294	96	
278.10918	208	
280.12845	268	
283.09858	108	
283.71731	40	
285.08581	174	
288.10342	38	
291.15327	96	
292.13031	48	
292.17522	78	
294.16620	74	
298.80116	18	
299.69848	34	
300.89232	98	
302.11267	142	
302.15026	78	
303.11494	68	
304.11803	52	
309.15887	150	
310.19190	78	
312.16582	100	
313.11360	144	
315.34989	22	
317.30894	18	
320.12268	54	
322.13599	52	
326.19292	172	
327.18556	72	
330.12167	88	
330.16160	86	
334.15251	76	
336.23436	42	
337.18208	86	
338.16234	74	
343.89171	20	
344.12385	98	
346.02677	94	
347.15695	36	
348.12519	94	
349.39175	20	
354.25512	46	
354.32105	90	
355.01269	32	
355.23718	110	
357.17381	72	
358.17270	78	
362.13313	130	
362.20763	28	
363.14087	42	
364.91708	100	
365.14607	196	
371.25618	98	
372.12690	132	
372.26762	84	
372.87344	26	
374.27253	62	
377.15157	68	
377.19974	56	
379.87580	104	
386.19606	76	
388.15486	78	
388.26415	70	
389.14634	254	
390.15457	114	
390.89251	28	
393.17056	68	
394.29027	58	
396.13782	86	
396.19974	62	
397.15346	52	
397.66673	104	
407.02957	54	
407.14773	100	
407.20016	96	
407.60569	20	
413.20090	50	
424.28477	96	
424.41515	22	
430.16436	82	
432.16382	68	
433.20843	84	
437.72892	128	
441.21045	82	
441.33023	30	
458.23844	96	
459.13865	74	
469.25196	68	
476.37806	62	
477.18703	46	
483.29283	90	
484.29712	74	
494.19530	52	
514.16158	72	
520.26102	88	
554.93786	28	
573.24111	54	
573.34810	52	
575.27874	56	
588.34681	70	
603.25568	30	
604.28867	110	
685.37508	68	
769.48034	240	1+
791.67425	20	
847.43385	74	
915.41061	34	
956.88383	20	
END IONS

###FS:    #m/z: 496.72810 #charge 1+
###MS: 1693
###MSMS: 1695
BEGIN IONS
TITLE=Cmpd 107, +MS2(496.7281), 26.9eV, 14.3min #1695
RTINSECONDS=857.114
SCANS=1693,1695
PEPMASS=496.72810	138124
CHARGE=1+
146.20960	18	
146.56544	18	
147.87173	18	
151.59253	18	
158.96088	18	
160.11510	18	
162.61351	18	
169.88237	18	
175.61488	18	
184.41877	18	
185.99117	18	
187.93726	18	
190.48377	18	
193.18243	18	
193.70836	18	
195.50701	18	
198.95884	18	
200.28707	18	
202.38856	18	
204.08014	76	
206.05596	46	
206.69618	18	
209.10810	106	
209.14259	84	
209.19428	62	
214.03909	18	
214.22354	18	
215.46678	18	
218.59255	18	
220.36654	18	
220.94775	18	
221.06846	84	
221.10438	566	1+
221.13812	84	
221.19863	82	
221.23659	90	
221.34049	24	
228.12897	40	
229.12325	144	
229.24064	18	
232.09592	56	
237.13824	522	1+
237.19600	72	
238.78067	22	
239.11315	286	
239.44741	36	
239.75554	18	
241.55611	18	
242.18096	18	
243.22007	18	
244.08972	86	
247.92358	18	
249.09753	642	1+
249.43507	22	
249.86441	24	
250.13772	90	
250.28392	20	
250.51455	46	
251.10145	170	
251.36268	40	
252.49172	40	
253.90958	38	
255.14536	112	
256.16632	88	
259.77152	18	
260.70845	36	
265.14122	70	
265.70593	44	
266.72903	22	
267.11289	1258	1+
268.49829	44	
269.72732	88	
283.02771	18	
283.41768	124	
283.45198	38	
286.13723	84	
287.46277	18	
294.18095	50	
295.32517	18	
298.10337	110	
298.58331	18	
299.12393	36	
303.13254	78	
307.10133	18	
315.94917	22	
316.17301	64	
317.72071	18	
318.18428	18	
320.19810	94	
338.18043	44	
343.16362	134	
344.14206	116	
348.16959	196	
348.21355	72	
348.89384	18	
352.78391	36	
355.15219	76	
359.72855	18	
366.17878	142	
367.20573	108	
368.18056	108	
371.49788	18	
373.03815	18	
373.14023	76	
374.13002	82	
374.60703	18	
378.17900	74	
383.15222	44	
383.21041	54	
385.40290	38	
391.29717	18	
393.93526	18	
394.16983	18	
398.03211	18	
400.59290	18	
402.21097	24	
402.87086	66	
405.63861	18	
415.87297	18	
420.55585	18	
428.20503	68	
442.79888	70	
444.20271	96	
444.83968	18	
454.19425	44	
454.47305	18	
454.87622	18	
459.80256	62	
459.88677	82	
461.06353	18	
461.97180	18	
465.55719	18	
468.71856	18	
470.10111	18	
472.22872	92	
477.82619	44	
478.81710	78	
481.68424	18	
482.40486	82	
495.82479	52	
495.88463	98	
497.03093	68	
499.24797	80	
499.42303	18	
500.22105	92	
END IONS

###FS:    #m/z: 610.82076 #charge 2+
###MS: 1693
###MSMS: 1696
BEGIN IONS
TITLE=Cmpd 108, +MS2(610.8208), 33.0eV, 14.3min #1696
RTINSECONDS=857.148
SCANS=1693,1696
PEPMASS=610.82076	108020
CHARGE=2+
201.14308	60	
208.13763	56	
209.05878	52	
209.18340	104	
215.14597	208	
216.09970	100	
216.15221	136	
217.12726	48	
219.13745	70	
219.57387	20	
226.08652	214	
226.15261	334	1+
227.06440	190	
228.07285	84	
228.95447	22	
229.13147	140	
229.23679	106	
231.12991	112	
233.00460	40	
233.09703	102	
235.09485	124	
239.09387	126	
239.15322	102	
240.14535	136	
240.73443	26	
242.11130	76	
242.72683	26	
244.09389	660	1+
244.16596	1376	1+
244.22841	118	
245.22594	92	
245.99273	32	
246.14250	156	
246.35291	20	
247.19030	84	
249.13718	112	
251.07545	80	
256.77735	36	
257.15807	94	
258.14149	76	
258.17130	88	
264.09902	38	
264.14161	188	
267.00340	80	
270.14131	142	
273.14900	86	
274.11783	96	
275.09702	92	
276.12330	30	
276.19990	112	
278.11439	178	
279.09221	134	
280.14534	50	
283.12933	36	
291.14291	90	
292.12952	138	
309.15259	92	
315.47753	26	
320.14623	90	
320.62699	28	
324.72954	64	
326.23078	82	
327.16421	64	
328.89209	80	
330.14297	104	
331.11995	134	
332.38998	24	
338.18655	74	
339.17664	110	
341.16168	106	
344.18231	32	
345.20004	72	
354.27605	72	
355.07098	84	
356.41397	34	
357.17335	492	1+
357.26653	86	
358.27013	76	
362.10737	30	
372.27119	90	
373.27306	144	
375.13557	94	
390.15453	100	
391.19780	112	
394.13913	110	
401.06833	48	
407.15880	92	
413.20391	46	
415.06559	60	
424.22185	68	
440.22246	78	
444.21307	64	
460.20622	118	
475.18684	80	
476.17831	66	
493.19429	116	
493.64813	64	
500.32041	62	
501.30843	36	
510.23794	56	
521.24139	62	
562.22010	48	
570.35016	72	
580.34012	42	
587.35156	36	
587.40526	70	
588.30791	112	
604.21994	22	
607.29187	78	
701.40369	56	
714.44942	58	
717.56796	122	
721.34387	94	
731.35678	64	
737.29397	52	
769.32445	28	
847.64650	74	
864.44154	56	
976.51025	76	
END IONS

###FS:    #m/z: 407.54922 #charge 3+
###MS: 1697
###MSMS: 1698
BEGIN IONS
TITLE=Cmpd 109, +MS2(407.5492), 23.2eV, 14.3min #1698
RTINSECONDS=857.785
SCANS=1697-1698
PEPMASS=407.54922	301192
CHARGE=3+
153.98142	18	
186.40683	18	
187.01322	18	
190.84636	18	
202.08405	92	
203.10923	78	
209.06985	138	
209.13506	88	
213.38265	18	
216.10295	128	
216.20311	120	
216.34973	78	
217.61914	18	
218.93393	126	
225.19527	18	
226.15861	562	1+
227.07765	130	
227.20469	100	
228.08996	76	
229.12312	306	
232.13170	88	
233.09868	272	1+
234.90107	18	
235.97690	18	
236.14259	84	
239.15986	82	
240.14020	194	
241.15402	82	
243.82458	28	
244.09458	1014	1+
244.16871	1430	1+
244.26198	104	
244.33441	88	
244.73134	22	
244.93494	20	
245.26287	48	
246.01221	40	
247.11008	566	1+
248.19852	22	
250.00556	24	
250.13425	140	
251.10875	54	
251.63572	22	
254.15358	82	
257.16726	110	
258.97543	102	
264.13165	84	
265.28325	32	
266.08535	84	
266.13832	78	
267.10670	80	
267.18812	18	
268.16449	52	
274.12280	84	
274.17194	32	
275.09721	76	
277.55861	18	
278.07414	116	
278.11780	98	
278.18084	88	
280.16358	58	
281.96401	18	
283.56694	18	
283.63769	18	
285.09031	132	
286.11079	70	
292.09326	86	
292.13994	68	
294.96666	86	
295.10943	72	
295.94621	24	
296.98328	76	
297.05514	40	
303.66658	24	
307.36826	124	
309.16229	96	
311.17372	46	
312.18984	72	
312.71543	24	
313.09036	96	
313.12291	76	
313.89388	30	
315.06759	18	
318.53100	18	
324.92332	94	
326.18293	208	
327.17665	182	
328.16302	82	
329.51136	18	
331.13999	90	
334.89068	68	
336.15016	104	
338.17097	86	
343.95733	18	
344.12658	80	
344.19509	62	
347.12022	88	
348.12009	88	
352.86327	66	
354.25008	102	
355.43815	18	
357.18206	142	
357.65959	18	
362.13711	54	
362.77815	26	
363.13425	98	
365.15819	68	
368.82015	28	
372.16724	66	
372.24829	126	
373.26658	78	
379.43571	18	
382.21853	70	
384.92319	42	
385.92892	18	
388.91558	102	
389.15565	68	
391.97796	18	
395.52132	18	
406.17279	96	
407.16546	28	
407.23329	62	
407.35281	84	
413.13591	102	
418.49043	18	
443.18017	106	
448.19140	110	
449.23150	18	
457.20826	92	
457.27028	64	
458.24228	72	
473.22562	92	
475.18850	82	
475.39970	18	
481.82258	34	
483.29137	44	
493.21577	124	
494.17862	18	
504.16370	56	
536.81159	18	
546.75021	18	
553.68610	18	
567.32520	84	
568.74693	18	
570.10047	18	
573.22041	96	
575.24724	18	
587.24768	30	
590.05423	18	
603.32639	80	
611.56500	18	
627.47381	18	
634.68419	18	
652.25644	18	
686.26353	100	
END IONS

###FS:    #m/z: 496.72791 #charge 1+
###MS: 1697
###MSMS: 1699
BEGIN IONS
TITLE=Cmpd 110, +MS2(496.7279), 26.9eV, 14.3min #1699
RTINSECONDS=857.812
SCANS=1697,1699
PEPMASS=496.72791	141326
CHARGE=1+
147.61639	18	
160.72042	18	
163.12105	22	
164.12722	18	
165.48914	18	
168.36272	18	
170.80429	18	
178.43086	18	
178.69053	18	
189.46311	18	
189.64388	18	
190.95884	18	
197.89352	18	
204.08029	82	
204.37712	18	
206.01341	18	
209.14630	32	
210.14246	94	
216.12302	68	
221.02192	34	
221.10515	916	1+
222.12773	100	
225.60529	18	
227.84934	32	
233.15223	80	
234.25756	18	
235.22747	144	
237.14377	98	
239.11971	156	
240.11427	56	
243.19220	100	
244.09384	192	
245.07428	84	
246.47028	18	
249.09998	722	1+
249.16376	178	
249.31128	28	
251.08606	194	
251.13511	44	
252.10061	94	
255.15293	74	
257.52053	18	
261.12268	72	
265.05478	96	
266.86593	58	
266.96952	38	
267.11170	1008	1+
268.30532	18	
269.14493	54	
280.39201	18	
284.18664	126	
287.07110	18	
291.40426	62	
298.11102	36	
299.16913	86	
303.74656	18	
303.85641	18	
312.16210	94	
315.17900	100	
315.41187	46	
315.58519	18	
316.12662	120	
317.04704	18	
317.11281	54	
320.17681	136	
320.93028	102	
322.90931	18	
324.12349	86	
330.96207	18	
341.05110	18	
347.82536	18	
348.16515	138	
348.40410	54	
348.81280	22	
349.09126	72	
349.17114	148	
351.90712	18	
355.01251	18	
357.89801	20	
362.25816	22	
363.86934	18	
366.18180	100	
374.15080	70	
378.27543	18	
379.18403	92	
382.55215	18	
382.59324	20	
383.20339	592	1+
383.45666	18	
384.60424	18	
389.65222	18	
389.81811	18	
394.02908	18	
411.12047	18	
411.68507	18	
412.96483	18	
415.94259	18	
422.16759	18	
442.99171	18	
443.94841	18	
449.21042	64	
455.19419	76	
460.80333	78	
460.86727	108	
462.37263	18	
464.90581	18	
477.21577	80	
480.12938	18	
481.22593	98	
495.82100	70	
497.08486	88	
497.42385	18	
498.23222	128	
499.37608	18	
501.90264	18	
END IONS

###FS:    #m/z: 610.82089 #charge 2+
###MS: 1697
###MSMS: 1700
BEGIN IONS
TITLE=Cmpd 111, +MS2(610.8209), 33.0eV, 14.3min #1700
RTINSECONDS=857.84
SCANS=1697,1700
PEPMASS=610.82089	115840
CHARGE=2+
168.28469	96	
209.11622	100	
210.10374	34	
210.13885	88	
214.71367	22	
215.15073	104	
217.09363	100	
223.11878	82	
226.15399	112	
227.06953	290	
228.79158	20	
229.03356	36	
229.12050	388	
229.72664	38	
230.18838	204	
235.08643	72	
239.21046	94	
240.13728	26	
240.17546	94	
241.07938	102	
241.20117	20	
243.11328	44	
243.90236	32	
244.10195	192	
244.17311	652	1+
244.24892	112	
245.12803	88	
245.54123	26	
246.09153	98	
247.05810	20	
247.10700	144	
248.04820	42	
252.12614	50	
257.16710	290	1+
260.07312	46	
263.67769	20	
264.14836	110	
265.14107	108	
267.14467	62	
268.98008	90	
273.13474	78	
274.12121	148	
275.10534	258	
278.07082	100	
279.11827	22	
285.01810	68	
285.10244	84	
292.12338	138	
299.07435	94	
300.08821	60	
308.13360	70	
309.15212	120	
313.15918	72	
319.13476	70	
325.19820	90	
327.16376	144	
329.17756	78	
333.28906	40	
334.17670	68	
336.21891	64	
337.19613	82	
340.15917	116	
344.26320	68	
345.00494	94	
345.10737	74	
356.07330	48	
357.18224	198	
358.17563	86	
364.15555	68	
365.15434	74	
368.16609	82	
372.26087	132	1+
375.02900	20	
382.19714	94	
388.15678	98	
394.26445	46	
396.24176	28	
398.54571	38	
400.16794	84	
403.17286	86	
408.86089	76	
415.05403	26	
426.20175	106	
433.75497	60	
438.58944	24	
447.19715	38	
450.19937	74	
458.20619	22	
459.14351	72	
475.81162	32	
476.17683	82	
500.31464	134	
503.18482	58	
510.23785	66	
561.28857	46	
570.40022	98	
575.30637	38	
584.79099	48	
587.00270	24	
605.31424	20	
629.58054	20	
634.53826	54	
685.35501	72	
687.66962	18	
695.47134	58	
695.52872	30	
698.31724	42	
724.44187	50	
731.69775	42	
850.35445	68	
923.98039	20	
941.16560	18	
966.47033	86	
992.62417	20	
END IONS

###FS:    #m/z: 407.54902 #charge 3+
###MS: 1701
###MSMS: 1702
BEGIN IONS
TITLE=Cmpd 112, +MS2(407.5490), 23.2eV, 14.3min #1702
RTINSECONDS=858.473
SCANS=1701-1702
PEPMASS=407.54902	310772
CHARGE=3+
145.69251	18	
201.13117	84	
202.08589	202	
207.11607	92	
208.14871	82	
209.06090	252	
209.13090	76	
210.03956	124	
210.07831	78	
210.42076	104	
215.77509	26	
216.10194	520	1+
221.09403	34	
225.98069	36	
226.08668	242	
226.15980	378	1+
226.27966	42	
226.47386	20	
227.06761	312	
227.11938	136	
228.07329	246	
229.12230	144	
229.21760	46	
233.09881	124	
234.09747	114	
234.13215	100	
238.85588	48	
239.14896	388	
239.95469	32	
240.13567	510	
240.30925	32	
244.09429	904	1+
244.17010	1262	1+
244.22329	168	
244.33528	22	
244.36401	26	
245.21355	62	
246.14629	308	
246.29630	46	
246.61472	38	
246.77085	38	
246.86528	52	
247.10626	294	
247.46483	26	
248.12509	74	
249.32310	22	
250.13113	142	
250.41914	50	
251.69216	22	
254.14129	68	
256.24729	30	
257.16602	48	
258.16117	98	
258.19467	82	
259.09900	28	
261.10179	82	
264.13714	68	
264.19188	28	
265.13538	116	
266.11704	106	
266.14658	66	
276.15106	108	
276.85957	36	
278.07561	60	
278.11216	396	
278.17939	42	
280.12824	104	
281.10435	118	
282.88530	70	
285.11646	118	
292.12603	32	
294.04042	26	
294.13979	52	
294.94567	72	
296.08710	162	
297.25540	80	
300.12859	112	
300.15887	68	
302.11407	60	
303.09168	90	
307.14343	80	
309.31641	22	
312.12960	114	
313.12250	74	
313.17833	90	
313.28054	134	
321.59409	36	
326.45608	26	
330.61819	20	
331.12080	54	
336.91157	124	
337.16954	108	
338.20571	102	
340.12106	98	
341.08870	74	
341.18163	52	
342.21201	40	
344.12198	66	
344.18562	94	
347.14075	88	
347.36514	18	
355.21462	56	
361.17996	102	
362.14826	108	
364.16971	46	
365.16058	92	
366.14326	72	
371.91819	66	
372.27205	280	1+
373.13833	66	
378.17743	74	
382.16821	62	
382.83873	48	
383.25159	94	
387.90273	56	
390.14547	76	
404.06459	64	
406.18313	70	
407.08078	26	
408.01735	44	
408.17095	36	
411.20034	72	
413.15838	68	
416.18272	100	
418.06078	18	
418.78595	18	
419.69464	20	
421.91943	18	
422.73972	18	
424.17960	92	
429.21646	18	
430.89921	18	
433.19764	42	
434.21446	92	
440.15040	130	
441.25116	74	
476.19382	110	
494.20936	86	
500.36160	68	
531.18133	70	
534.54367	36	
555.28766	20	
556.96806	108	1+
567.36498	62	
573.24133	76	
575.25488	62	
587.35549	176	1+
588.19820	68	
605.29601	88	
617.27889	56	
667.35332	36	
684.36639	42	
685.40964	72	
702.41486	82	
713.36129	72	
729.56922	20	
731.33307	22	
END IONS

###FS:    #m/z: 496.72792 #charge 1+
###MS: 1701
###MSMS: 1703
BEGIN IONS
TITLE=Cmpd 113, +MS2(496.7279), 26.9eV, 14.3min #1703
RTINSECONDS=858.498
SCANS=1701,1703
PEPMASS=496.72792	147176
CHARGE=1+
155.36611	18	
159.98222	18	
175.43745	18	
180.49228	18	
183.33273	18	
186.85166	18	
190.15773	18	
190.25551	18	
190.37143	18	
191.40543	18	
195.68329	18	
195.91846	18	
199.12555	18	
203.39848	18	
203.77691	18	
204.07706	80	
205.11734	18	
206.08899	44	
209.19160	18	
210.38970	20	
215.14335	38	
220.10881	34	
221.10730	1212	1+
223.73482	50	
225.08813	108	
228.13723	138	
231.56445	18	
233.23391	38	
237.13503	130	
237.48478	50	
239.12105	254	
239.16250	84	
239.38148	36	
239.78807	18	
240.16619	92	
248.72609	34	
249.09740	1914	1+
250.47527	22	
252.86945	74	
255.07328	36	
255.14772	460	
261.15690	72	
262.77245	18	
264.69142	124	
267.10942	2026	1+
267.31040	30	
268.14811	80	
275.10534	18	
284.01374	18	
284.87224	42	
299.11072	134	
302.10003	64	
306.93108	18	
309.12095	106	
312.02541	42	
312.17746	68	
313.65218	18	
314.63180	22	
316.12669	90	
320.17877	190	
323.15487	42	
324.57248	18	
337.70343	18	
341.08990	20	
342.42492	24	
344.66875	18	
344.81014	18	
346.16193	128	
346.88078	18	
348.16043	192	
350.17605	56	
351.00128	18	
353.36678	18	
355.03709	34	
356.48355	18	
359.87300	18	
363.76415	18	
366.17665	276	
366.22699	98	
368.75858	74	
370.04161	18	
371.38653	18	
372.10974	80	
374.13524	46	
374.71123	20	
378.88857	18	
383.11330	92	
383.20656	96	
384.23803	74	
386.28496	18	
394.71223	18	
395.17263	74	
400.17253	18	
407.24804	18	
422.82593	68	
423.64728	18	
425.07542	18	
427.99866	18	
433.88613	18	
443.22433	64	
444.21957	20	
459.86394	106	
460.82000	62	
461.80752	48	
464.19975	72	
467.22937	80	
471.61685	18	
472.20101	144	
474.21557	92	
477.19474	78	
477.85436	86	
478.56553	18	
480.21640	80	
497.83862	90	
END IONS

###FS:    #m/z: 610.82051 #charge 2+
###MS: 1701
###MSMS: 1704
BEGIN IONS
TITLE=Cmpd 114, +MS2(610.8205), 33.0eV, 14.3min #1704
RTINSECONDS=858.548
SCANS=1701,1704
PEPMASS=610.82051	107588
CHARGE=2+
195.13695	110	
203.08742	124	
209.09352	188	
209.13662	156	
210.04012	92	
215.13336	166	
215.16543	102	
216.10306	172	
220.11628	82	
222.08823	86	
224.13318	62	
226.16045	188	
226.21634	88	
227.06421	262	
227.14296	226	
228.09349	88	
228.16100	98	
229.12505	516	1+
230.16422	78	
236.14990	92	
237.15542	110	
239.11036	88	
239.15232	356	1+
240.08920	72	
240.13335	238	
241.12601	114	
244.16820	2074	1+
244.24351	76	
246.14909	372	
247.11290	344	
248.10787	280	
249.09423	62	
251.09914	76	
251.12552	112	
253.11939	110	
257.16373	234	
258.17367	96	
264.13807	144	
265.12665	128	
269.97627	80	
272.12602	72	
278.08779	100	
278.14032	82	
280.15968	92	
283.10401	96	
285.02005	106	
285.09095	104	
286.01354	78	
287.00047	68	
291.16071	76	
292.12821	112	
293.12363	78	
295.10464	62	
297.15584	64	
299.06408	64	
299.09996	90	
299.18736	126	
300.12758	98	
301.12923	90	
302.11471	122	
308.16578	72	
309.15285	76	
311.10932	64	
312.13418	74	
313.12660	150	
322.14022	72	
325.19754	80	
326.17327	90	
327.18184	128	
329.19837	96	
330.14177	230	
330.20225	70	
331.16808	106	
333.16261	112	
336.16613	102	
336.23726	102	
339.17410	146	
339.21957	92	
344.14287	82	
344.18421	84	
347.12969	68	
348.11832	102	
355.07207	336	1+
355.15710	100	
355.23869	134	
357.17334	618	1+
359.18563	76	
362.13830	314	
364.16320	86	
364.56701	62	
365.15325	72	
367.15021	136	
372.11997	114	
372.26065	196	
372.29303	186	
373.27657	130	
374.14954	90	
379.44696	74	
382.23941	104	
389.15498	196	1+
399.18969	64	
406.98933	90	
407.14815	64	
407.19080	98	
408.15616	108	
411.23198	78	
416.14624	60	
417.14638	150	
418.98980	78	
423.20418	162	
423.30116	68	
425.17967	64	
428.22793	90	
431.15148	78	
446.24142	120	
458.16856	70	
459.14858	70	
459.21682	66	
475.21631	130	
483.29484	64	
487.18210	1216	1+
492.24815	78	
493.20237	176	
497.22231	72	
497.25935	100	
500.33023	72	
504.19364	94	
506.13019	120	
506.22894	60	
510.29605	90	
520.24538	104	
533.95458	90	
542.24728	68	
543.26167	108	
563.48028	70	
570.35671	86	
586.23990	64	
587.14342	84	
587.20605	108	
587.35986	118	
588.20680	70	
590.21378	102	
603.24772	62	
604.29518	66	
608.23287	60	
614.23864	88	
616.09405	96	
625.24472	90	
654.28451	70	
701.41614	74	
702.38452	68	
703.36505	140	
722.31137	70	
770.36906	70	
847.43255	92	
864.47379	78	
1110.53957	66	
END IONS

###FS:    #m/z: 407.54924 #charge 1+
###MS: 1705
###MSMS: 1706
BEGIN IONS
TITLE=Cmpd 115, +MS2(407.5492), 23.2eV, 14.3min #1706
RTINSECONDS=859.195
SCANS=1705-1706
PEPMASS=407.54924	321626
CHARGE=1+
144.99288	18	
147.52388	18	
151.15314	18	
163.23358	18	
178.13984	18	
187.70334	18	
188.80945	18	
197.74578	18	
201.11696	110	
202.08159	72	
203.96813	18	
205.09788	90	
206.24241	68	
209.13737	64	
212.14466	64	
213.12223	132	
215.32803	18	
216.09504	82	
216.12339	54	
219.11721	122	
222.05377	18	
226.17108	238	1+
226.90044	42	
227.01507	34	
227.07911	172	
227.25304	22	
227.37385	34	
228.15723	96	
229.12323	294	
231.16103	18	
232.87700	18	
233.09496	422	
239.17365	220	
239.21193	66	
239.88160	18	
240.13982	550	
240.20258	134	
241.96838	40	
244.01741	30	
244.09500	370	1+
244.16747	1760	1+
244.30062	40	
244.99460	30	
245.56002	20	
246.13752	86	
246.26220	28	
247.11323	316	1+
247.13902	168	
250.12355	110	
255.87101	70	
257.16782	98	
257.17703	96	
264.13253	160	
266.93493	18	
274.33930	18	
276.11198	68	
276.90712	18	
277.00371	88	
278.11514	276	
285.09313	176	
287.15208	38	
289.11248	18	
291.14762	120	
297.10551	84	
300.10066	76	
304.20843	80	
310.21084	68	
312.15657	174	
312.23012	92	
312.31420	18	
318.91456	70	
322.53191	18	
327.17129	68	
334.85693	72	
337.06673	26	
337.11933	34	
340.14043	62	
344.15162	70	
344.18213	84	
345.12057	86	
345.91794	18	
346.09414	28	
352.12295	112	
353.16935	18	
354.25523	80	
357.17546	222	
358.15581	82	
359.23455	72	
361.00472	18	
365.16268	92	
365.21753	82	
372.12016	76	
372.25839	416	1+
374.48505	18	
375.41559	18	
383.16895	230	
388.87916	84	
394.78235	28	
395.16205	90	
396.27350	106	
411.64244	18	
END IONS

###FS:    #m/z: 496.72813 #charge 1+
###MS: 1705
###MSMS: 1707
BEGIN IONS
TITLE=Cmpd 116, +MS2(496.7281), 26.9eV, 14.3min #1707
RTINSECONDS=859.219
SCANS=1705,1707
PEPMASS=496.72813	154672
CHARGE=1+
166.22299	18	
173.75808	18	
174.43024	18	
178.70105	18	
185.39001	18	
190.13962	18	
192.89056	18	
206.94542	18	
209.14116	104	
209.94049	18	
210.15361	70	
216.91467	18	
217.63851	18	
217.68112	18	
221.10588	1382	1+
221.20885	86	
221.43016	22	
221.95234	46	
223.13705	32	
228.98228	18	
230.13691	96	
231.08815	146	
234.15222	98	
236.93415	34	
237.13244	58	
238.63797	38	
239.12347	96	
244.09945	262	
249.10065	1416	1+
249.17310	146	
250.03679	18	
250.13595	218	
250.31092	18	
250.80708	36	
255.16301	104	
255.25417	18	
255.90488	18	
256.16868	110	
256.34195	18	
256.88040	18	
261.14551	68	
265.12651	128	
265.85913	18	
266.15465	18	
266.77399	30	
266.87683	26	
266.93902	24	
266.97369	36	
267.11598	910	1+
267.21427	72	
267.35481	56	
268.58498	18	
272.15153	18	
277.79490	18	
279.92170	18	
284.45203	18	
294.16250	92	
295.17282	94	
298.10251	26	
299.12245	78	
299.67333	18	
304.77719	18	
305.88763	18	
312.16831	250	
313.13211	84	
313.17333	18	
313.76380	18	
313.80101	18	
319.03268	18	
320.18346	112	
321.17382	58	
335.35738	18	
339.20152	60	
344.14281	82	
348.17262	68	
349.17959	88	
358.43972	18	
358.81269	18	
361.11449	18	
366.17963	268	1+
372.73896	18	
373.14575	72	
373.60135	18	
382.34672	18	
383.16352	74	
383.22420	40	
384.21934	48	
387.18901	58	
393.37776	18	
397.60785	18	
400.84602	64	
401.12314	98	
401.18728	24	
404.90342	68	
411.49860	18	
416.21577	18	
422.75591	18	
425.89876	18	
426.23483	18	
437.25120	18	
441.75450	18	
441.98634	24	
457.74831	18	
459.81055	80	
466.28272	18	
472.28354	38	
477.82357	74	
492.54542	18	
493.41418	18	
495.84581	110	
495.95028	54	
498.21622	80	
499.27741	72	
END IONS

###FS:    #m/z: 610.82099 #charge 2+
###MS: 1705
###MSMS: 1708
BEGIN IONS
TITLE=Cmpd 117, +MS2(610.8210), 33.0eV, 14.3min #1708
RTINSECONDS=859.254
SCANS=1705,1708
PEPMASS=610.82099	117784
CHARGE=2+
202.08928	104	
209.05507	50	
209.10876	86	
215.13978	354	
216.10907	92	
217.03929	54	
218.57717	30	
219.16302	74	
221.08285	112	
226.15672	112	
226.19678	74	
227.06352	92	
227.09852	116	
227.15033	86	
228.14386	76	
228.17584	104	
229.12815	226	
230.13137	134	
235.08007	96	
239.01128	54	
239.09356	144	
239.15757	142	
239.23099	28	
240.14419	130	
241.14838	82	
243.13826	48	
244.09571	234	
244.17002	842	
244.31131	66	
244.33887	56	
244.39287	40	
245.02520	30	
245.11658	80	
245.18844	174	
245.25644	46	
245.82769	38	
246.06260	48	
246.14768	262	
246.23237	56	
246.82088	84	
246.97143	34	
247.11029	322	
247.39461	26	
247.47094	24	
248.15129	158	
248.37033	28	
249.29419	42	
251.15913	92	
252.07890	72	
257.16878	52	
264.13717	322	
264.17848	86	
264.31621	202	
265.13568	160	
267.01190	56	
268.11601	58	
268.16713	106	
274.08803	60	
277.08717	100	
279.11794	74	
284.68641	108	
285.00586	92	
286.99890	72	
290.16680	142	
291.10355	46	
294.14394	104	
295.64053	42	
299.06735	184	
301.17099	78	
302.12413	88	
303.11606	78	
308.14182	86	
312.12971	88	
313.11370	118	
319.16342	60	
326.16914	56	
326.24494	76	
327.16747	48	
328.16905	90	
328.56445	50	
329.18537	124	
330.14540	196	
337.15313	44	
337.22634	86	
339.18644	90	
344.20222	54	
345.18976	50	
354.24101	112	
354.87552	48	
355.07716	78	
355.21775	22	
357.17966	384	1+
359.18568	124	
362.13403	104	
362.31756	48	
365.15378	42	
366.21986	32	
371.52940	36	
372.11601	48	
372.26206	356	1+
378.16070	30	
382.17709	88	
382.22754	110	
383.27181	40	
407.15921	64	
407.20055	84	
409.18938	64	
423.22115	72	
441.21327	36	
441.82368	32	
449.17476	82	
453.24842	74	
456.24854	64	
458.23826	44	
459.16422	76	
475.22329	66	
476.17877	216	
483.29349	76	
492.23321	38	
493.21631	146	
499.27575	92	
500.32418	160	
504.83125	58	
521.22428	62	
529.91603	28	
540.81749	40	
555.23148	60	
561.26303	32	
571.33562	80	
577.00581	24	
586.80449	62	
587.37920	78	
602.19767	120	
603.28578	52	
608.27161	60	
621.32620	64	
622.31295	48	
626.89974	46	
635.28564	64	
642.38931	50	
686.28464	44	
687.27997	72	
703.35786	82	
713.38783	52	
719.32158	74	
721.31426	34	
864.45032	60	
864.74364	50	
875.37752	26	
952.41970	122	1+
961.42848	88	
1107.54749	78	
1225.03772	118	
END IONS

###FS:    #m/z: 407.54918 #charge 3+
###MS: 1709
###MSMS: 1710
BEGIN IONS
TITLE=Cmpd 118, +MS2(407.5492), 23.2eV, 14.3min #1710
RTINSECONDS=859.88
SCANS=1709-1710
PEPMASS=407.54918	324278
CHARGE=3+
146.02550	18	
198.05321	102	
202.08569	176	
202.14207	20	
204.86920	18	
205.65222	44	
209.07308	66	
209.13605	64	
210.08813	104	
213.15547	102	
216.09846	122	
216.13830	86	
217.26289	18	
218.05669	86	
220.11383	84	
220.70005	22	
220.79945	18	
222.11683	62	
223.10698	72	
225.12805	100	
226.07909	88	
226.15675	416	1+
226.35104	40	
227.03526	44	
227.06941	214	
227.24908	18	
229.11437	56	
233.10968	134	
234.10510	90	
235.39637	18	
239.15962	210	
239.21974	62	
239.83493	22	
239.91638	22	
240.13944	434	
240.49279	52	
241.15984	64	
242.89705	34	
244.11093	434	1+
244.17239	890	1+
244.27023	72	
246.17011	114	
246.20966	78	
246.51386	24	
247.10885	530	
247.15184	170	
248.15584	88	
248.24539	42	
249.10856	100	
251.06787	60	
252.10894	18	
257.18790	140	
261.10308	244	
263.44119	18	
263.67342	40	
264.13480	384	1+
264.22785	24	
268.72909	28	
272.50688	20	
274.11910	312	1+
275.19636	30	
278.07569	136	
278.12306	246	1+
278.15413	74	
280.34364	18	
281.11256	76	
283.97833	18	
291.68506	26	
292.14259	80	
295.13163	102	
309.17154	52	
309.94264	18	
312.13239	112	
313.10581	182	
313.15094	76	
316.13021	124	
317.08444	18	
317.17375	68	
318.10602	50	
325.17403	104	
326.19176	62	
327.16840	158	
330.10696	80	
330.15109	108	
330.23249	110	
330.27449	20	
331.13767	78	
331.80341	18	
336.70042	18	
337.14355	84	
337.19126	54	
339.61712	18	
339.87366	18	
342.10981	72	
344.12191	150	
344.19082	88	
344.23124	52	
347.13544	56	
349.11360	124	
349.14943	122	
350.97216	42	
354.06809	18	
354.24444	102	
354.87980	56	
355.10544	74	
355.58174	18	
357.17719	216	
361.16538	80	
361.84343	18	
362.13791	94	
363.15140	216	1+
366.15146	72	
367.15983	26	
370.39024	18	
372.26753	402	1+
382.17341	42	
385.99598	18	
387.12587	76	
388.15694	78	
389.14882	78	
389.24878	70	
399.14882	18	
399.54240	18	
400.08849	18	
406.18632	22	
408.90592	20	
418.01782	18	
422.28203	70	
422.97191	18	
423.78303	36	
432.61802	18	
442.20985	24	
449.16524	90	
451.72846	18	
452.18066	18	
452.29235	104	
454.59062	18	
458.07869	66	
468.51390	18	
469.15500	90	
475.20325	54	
476.19251	142	
482.30785	72	
482.80299	18	
492.22762	92	
494.20729	86	
535.30309	114	
559.23684	80	
569.20445	82	
587.39348	42	
602.37829	44	
608.21945	92	
608.51085	48	
608.64275	24	
701.38311	28	
704.41655	74	
713.34505	50	
1074.80464	20	
END IONS

###FS:    #m/z: 496.72783 #charge 1+
###MS: 1709
###MSMS: 1711
BEGIN IONS
TITLE=Cmpd 119, +MS2(496.7278), 26.9eV, 14.3min #1711
RTINSECONDS=859.905
SCANS=1709,1711
PEPMASS=496.72783	164840
CHARGE=1+
149.67494	18	
150.37932	18	
151.63456	18	
160.85027	18	
165.38444	18	
168.77866	18	
171.41915	18	
171.93180	18	
176.01529	18	
196.76475	18	
198.54420	18	
204.08816	18	
209.14104	192	
209.22959	22	
216.11202	70	
219.52533	18	
220.91652	18	
221.10697	358	
221.18959	96	
223.02919	18	
225.18678	26	
228.58111	18	
232.08823	18	
233.09714	98	
236.49352	18	
237.14405	94	
237.19191	68	
238.96940	24	
239.11473	394	1+
241.13592	18	
244.09376	160	
247.12591	90	
249.10163	922	
249.18867	72	
249.84167	32	
250.08811	354	
250.15242	34	
250.48564	150	
250.52285	18	
255.14971	70	
256.16941	46	
258.18216	114	
262.50009	18	
263.78050	28	
264.40960	18	
267.02019	36	
267.11327	1744	1+
267.30886	98	
267.47353	20	
267.66479	18	
268.15945	104	
276.55765	18	
277.13332	82	
278.10688	56	
280.08495	58	
282.28158	18	
298.12082	92	
302.16866	46	
303.99343	80	
310.12311	106	
312.16665	82	
313.72659	18	
331.06240	18	
335.44875	18	
343.16414	78	
343.91467	54	
344.14888	104	
347.56094	18	
348.16364	202	
348.21615	106	
349.19311	18	
349.79459	28	
351.17378	80	
357.34181	18	
365.18079	40	
366.18251	72	
366.86970	44	
367.18742	52	
369.04208	26	
370.16285	18	
372.88011	74	
373.13864	98	
376.72387	34	
378.92946	18	
383.21579	92	
390.19042	80	
399.78931	74	
408.62705	18	
409.20061	110	
409.71067	18	
415.53030	18	
415.86300	86	
418.84462	86	
422.81531	18	
427.22134	56	
434.85974	64	
440.41431	18	
440.82773	18	
441.86076	58	
442.48888	18	
442.75407	18	
444.20174	80	
447.83554	18	
448.58052	18	
450.89723	18	
452.83983	24	
453.04159	34	
454.23683	54	
459.93025	62	
461.82997	90	
471.87921	18	
472.21138	32	
476.05265	18	
477.85186	154	
477.89509	82	
481.21030	132	
488.20664	86	
489.10127	18	
492.03268	18	
494.69247	18	
495.06634	36	
495.17596	52	
495.84453	76	
498.23749	138	
498.34379	18	
END IONS

###FS:    #m/z: 610.82084 #charge 2+
###MS: 1709
###MSMS: 1712
BEGIN IONS
TITLE=Cmpd 120, +MS2(610.8208), 33.0eV, 14.3min #1712
RTINSECONDS=859.947
SCANS=1709,1712
PEPMASS=610.82084	116380
CHARGE=2+
202.09792	56	
209.08886	84	
215.14037	444	1+
215.26320	42	
216.10369	174	
217.10516	86	
219.11227	38	
221.09860	50	
222.13906	90	
223.10050	92	
225.66112	132	
226.08863	340	
226.17492	182	
227.07685	124	
227.15837	130	
227.60244	88	
229.12572	906	
230.10905	68	
233.12568	84	
235.07441	138	
239.15882	194	
240.13291	310	
240.18191	90	
241.14091	150	
244.09413	882	
244.16858	2934	1+
244.22952	94	
246.15149	388	1+
246.19513	88	
246.44615	80	
247.11356	468	1+
254.11410	74	
257.16676	416	1+
261.10977	68	
263.16909	74	
264.12909	164	
266.08195	80	
267.01138	70	
273.08905	90	
274.11275	102	
275.10165	160	
278.13503	80	
279.11025	110	
280.15876	104	
280.96041	50	
281.08224	104	
286.01686	84	
287.00823	80	
287.05750	60	
291.17006	96	
294.14285	168	
295.10107	264	1+
299.06490	44	
300.05916	62	
301.18049	96	
303.10055	114	
306.10929	72	
309.15898	146	
312.13482	162	
312.26740	90	
313.15413	110	
314.12230	68	
326.17246	52	
327.10765	88	
327.16837	192	
328.17105	170	
330.14381	284	1+
330.36617	68	
336.98119	44	
341.16648	88	
341.20108	72	
342.18714	92	
344.13166	74	
344.19311	212	
344.24084	70	
346.11944	90	
347.12009	74	
347.15910	86	
355.06599	210	
355.17663	60	
356.21532	48	
356.90924	46	
357.18343	396	
357.62948	58	
358.16643	118	
362.17819	90	
365.14378	64	
372.11580	102	
372.25925	522	1+
379.15534	48	
382.17786	146	
383.17934	110	
384.18286	80	
388.17272	104	
389.15022	248	
397.23137	80	
406.19451	66	
407.15595	82	
408.15796	146	
412.18585	56	
418.99073	84	
424.18369	96	
431.14904	86	
441.29639	54	
442.19050	92	
445.26656	58	
449.21596	62	
457.20033	136	
457.29458	76	
458.17293	138	
458.23106	72	
459.17897	84	
465.32970	38	
470.85966	50	
475.19305	102	
475.26138	48	
476.17929	222	
477.22737	86	
482.32297	62	
487.24397	72	
493.20300	104	
493.25681	122	
494.21483	70	
500.27456	84	
500.33752	98	
503.19145	98	
505.10704	56	
516.82534	66	
520.25799	70	
546.04940	108	
547.85553	96	
558.22418	78	
572.22053	80	
574.18431	72	
583.79527	56	
588.35828	82	
590.24405	76	
596.21382	94	
597.34071	82	
603.24894	70	
613.35040	62	
621.31303	72	
675.28435	40	
683.36349	56	
684.21989	70	
685.31926	42	
701.40665	226	1+
742.34123	48	
743.33157	66	
751.50016	84	
797.44053	52	
818.46030	44	
825.98209	190	
864.51085	56	
864.64374	50	
865.47265	136	
930.68144	98	
966.33052	42	
992.56083	94	
END IONS

###FS:    #m/z: 407.54915 #charge 1+
###MS: 1713
###MSMS: 1714
BEGIN IONS
TITLE=Cmpd 121, +MS2(407.5492), 23.2eV, 14.3min #1714
RTINSECONDS=860.582
SCANS=1713-1714
PEPMASS=407.54915	345418
CHARGE=1+
152.26575	18	
154.21612	18	
168.76160	18	
171.41228	18	
201.10542	110	
201.85097	18	
202.14961	68	
203.10632	60	
205.09902	102	
205.21137	18	
207.00965	18	
208.60332	18	
209.05225	260	1+
209.12721	126	
210.15510	82	
216.10154	546	1+
217.44485	18	
222.12509	118	
226.09258	242	
226.15522	262	
227.07869	218	
227.13665	124	
228.07108	124	
228.12446	82	
228.17933	92	
229.12176	178	
229.16019	54	
229.69412	18	
230.08028	102	
233.09148	116	
234.07630	42	
238.09995	72	
239.15344	218	
239.18708	98	
239.86737	30	
239.97604	48	
240.13979	90	
240.19416	106	
241.14333	74	
242.92868	30	
243.19152	114	
243.96504	104	
244.09686	454	
244.16779	780	1+
244.22386	104	
244.25735	86	
245.80473	24	
246.13194	62	
246.61535	40	
247.11061	744	1+
247.16130	66	
250.12348	102	
250.35863	28	
250.74943	20	
251.08345	52	
252.57614	18	
252.94145	18	
254.18203	114	
254.88511	18	
257.16619	102	
258.11505	68	
260.06021	102	
262.11785	94	
264.13608	80	
264.17973	76	
265.14520	120	
266.90902	62	
267.12433	104	
275.10459	88	
277.71612	18	
278.11199	168	
278.19793	92	
285.09982	74	
285.31685	86	
288.15720	90	
289.64854	18	
290.91571	88	
292.13833	84	
295.10859	22	
296.11450	68	
297.41866	40	
297.67647	18	
301.55446	38	
302.53952	18	
309.15252	80	
310.16725	52	
313.09220	128	
314.08134	86	
318.89594	88	
327.09481	78	
327.15846	24	
330.16019	64	
332.47582	26	
334.79497	18	
337.18326	142	
338.15230	78	
339.17272	54	
339.34617	18	
342.16256	18	
344.12707	74	
344.19714	98	
345.19466	32	
349.09007	18	
352.87486	114	
353.05692	38	
354.20701	98	
354.24600	74	
355.23151	52	
357.16833	46	
359.18104	72	
360.84507	18	
361.71827	42	
362.14934	136	
368.91315	28	
372.08017	22	
372.25269	42	
372.35946	94	
373.24613	86	
377.78527	18	
377.90778	18	
380.18173	58	
382.17428	146	
382.26416	124	
383.18462	74	
388.13535	86	
389.14067	300	1+
396.19008	18	
404.42835	18	
405.44294	18	
406.65472	18	
407.60317	18	
408.15884	76	
END IONS

###FS:    #m/z: 496.72830 #charge 1+
###MS: 1713
###MSMS: 1715
BEGIN IONS
TITLE=Cmpd 122, +MS2(496.7283), 26.9eV, 14.3min #1715
RTINSECONDS=860.611
SCANS=1713,1715
PEPMASS=496.72830	162196
CHARGE=1+
204.07653	110	
209.15256	128	
209.60944	28	
210.14052	74	
221.10555	780	
221.18982	20	
221.23125	34	
221.31905	94	
222.09175	102	
222.16805	96	
223.10703	86	
224.21948	30	
225.08802	152	
229.14224	170	
231.10404	76	
237.14408	80	
238.14164	130	
239.11837	194	
244.16906	18	
245.07782	68	
249.10251	1750	1+
249.18616	78	
250.17304	62	
250.29910	36	
252.70315	24	
254.10216	66	
254.73819	50	
255.14129	168	
261.12716	48	
262.09692	70	
267.11374	982	1+
267.21062	82	
267.41507	190	
268.28184	26	
269.12402	66	
271.48101	44	
271.97903	90	
272.15548	96	
298.09614	248	1+
299.20440	86	
303.13879	54	
305.93629	74	
309.19014	78	
312.17026	214	
312.22873	98	
313.83823	36	
316.11191	94	
319.28691	24	
319.55933	52	
320.17793	152	
320.45612	38	
320.50191	26	
320.54728	34	
321.80141	64	
322.19764	76	
326.11544	70	
329.18365	78	
330.02347	28	
337.21993	76	
343.16822	62	
344.14837	78	
348.16104	108	
348.21292	178	
348.26393	68	
358.21021	86	
366.18065	496	1+
368.20807	96	
370.27265	42	
371.09788	46	
371.88728	42	
372.27167	56	
373.14131	78	
376.94789	122	
383.20466	260	
383.31309	82	
401.13908	66	
436.87354	44	
441.79939	50	
441.94321	78	
443.20142	54	
444.21926	42	
459.81304	310	1+
472.21336	76	
475.97085	72	
477.22138	86	
477.83979	36	
478.44939	50	
478.81833	84	
479.41347	28	
480.23367	96	
481.21240	134	
482.22019	70	
495.83922	130	
496.83918	76	
498.21571	54	
498.25739	46	
END IONS

###FS:    #m/z: 610.82035 #charge 2+
###MS: 1713
###MSMS: 1716
BEGIN IONS
TITLE=Cmpd 123, +MS2(610.8203), 33.0eV, 14.3min #1716
RTINSECONDS=860.648
SCANS=1713,1716
PEPMASS=610.82035	124466
CHARGE=2+
202.08685	94	
203.04358	128	
207.08248	92	
208.05942	18	
209.13078	82	
212.09171	66	
216.09209	112	
217.10487	76	
217.17028	128	
220.83552	46	
223.15459	112	
224.12043	92	
225.09624	122	
226.09052	106	
226.16263	308	
226.22461	118	
226.32579	20	
226.73030	36	
227.06000	96	
227.13618	116	
229.12143	782	1+
231.16983	56	
233.14628	100	
234.12836	80	
235.09755	72	
239.09559	232	
239.15217	318	
240.13644	220	
241.68061	26	
243.12171	124	
243.38738	36	
244.09889	462	1+
244.17004	1028	1+
244.26154	132	
246.16310	180	
247.10578	288	
247.13447	264	
248.32542	52	
250.08214	102	
254.11874	120	
255.09553	58	
257.16449	170	
260.16153	84	
261.11427	88	
263.07903	36	
264.13886	174	
265.15045	84	
272.13012	82	
275.10965	110	
276.09729	28	
278.11377	188	
278.23912	24	
279.38808	34	
282.13182	112	
287.00442	82	
289.15720	84	
292.12841	260	1+
294.14360	114	
299.05757	22	
300.11059	84	
304.95499	82	
309.16167	110	
311.16898	78	
312.17864	86	
313.12638	58	
325.18746	96	
327.17069	98	
327.32162	56	
328.27543	28	
329.17689	76	
330.13668	74	
330.19006	146	
337.23498	40	
339.17771	102	
340.15382	84	
341.12514	74	
341.15849	92	
344.19405	362	1+
347.16236	126	
353.21257	62	
354.25241	82	
355.08291	62	
355.25925	84	
357.18445	290	
358.17704	218	
362.13764	114	
365.14664	256	
372.26398	234	1+
382.23945	82	
385.17100	92	
389.14654	124	
390.11436	98	
390.18596	84	
394.27871	56	
406.10821	40	
406.16377	70	
406.24490	26	
407.15865	126	
411.19631	68	
414.19221	68	
416.22785	52	
424.32243	74	
425.18388	70	
440.24566	152	
441.64978	44	
445.16138	94	
449.28095	84	
457.21489	38	
458.15943	80	
458.22644	98	
458.36373	18	
464.88338	28	
470.29529	68	
476.87273	32	
478.21623	56	
483.29308	64	
487.77284	72	
490.21987	22	
493.19816	94	
495.20108	114	
500.33253	80	
500.78585	84	
504.25355	96	
505.18628	56	
514.14792	54	
520.23979	104	
521.24117	68	
572.33588	98	
575.24642	58	
583.21673	54	
587.22468	58	
587.34833	390	1+
592.20454	78	
604.28094	86	
621.31572	48	
623.33026	128	
659.36110	20	
666.47115	86	
686.25476	36	
703.30481	78	
706.31441	64	
721.38741	66	
770.32641	60	
874.45462	78	
END IONS

###FS:    #m/z: 407.54917 #charge 1+
###MS: 1717
###MSMS: 1718
BEGIN IONS
TITLE=Cmpd 124, +MS2(407.5492), 23.2eV, 14.4min #1718
RTINSECONDS=861.293
SCANS=1717-1718
PEPMASS=407.54917	358336
CHARGE=1+
145.42322	18	
185.43649	18	
187.12419	76	
198.72185	18	
199.43323	18	
200.10085	98	
202.09008	196	
203.05773	102	
205.11391	142	
205.38649	40	
209.05449	174	
210.06092	160	
212.11928	102	
213.00479	22	
214.57344	18	
214.78890	18	
216.09853	520	1+
216.17186	84	
220.98474	22	
222.36693	18	
226.00850	64	
226.08591	80	
226.16967	140	
226.39510	68	
227.06358	248	
227.12606	26	
227.15431	78	
227.20903	56	
229.12120	264	
229.26374	92	
230.13962	86	
231.06855	32	
232.43840	20	
232.66466	18	
233.21374	18	
236.28761	18	
239.16787	452	1+
239.21893	96	
239.30187	30	
240.13238	448	1+
240.24566	24	
243.61372	24	
243.84070	22	
244.10115	736	1+
244.16713	1444	1+
244.22709	232	
245.39071	46	
246.14212	98	
246.27243	18	
247.11304	824	1+
247.16394	122	
249.07832	144	
249.13082	70	
250.04071	42	
250.11567	376	
250.20092	26	
251.02395	20	
253.10043	28	
254.16528	80	
255.16591	88	
256.83364	52	
257.07364	118	
257.16667	132	
258.05529	38	
258.17446	84	
258.34363	46	
261.08221	108	
261.11542	122	
263.10139	72	
264.06738	66	
264.14360	118	
265.04544	108	
267.20187	66	
267.51378	98	
273.08165	160	
274.11860	64	
275.10599	76	
277.44259	24	
278.07493	92	
278.11895	138	
278.15814	96	
280.09390	116	
280.13056	160	
281.10414	162	
284.10690	66	
285.09350	196	
287.10688	80	
291.15667	104	
292.11683	82	
294.50193	22	
295.09572	86	
296.15677	86	
296.61271	18	
296.95377	28	
301.15371	80	
302.12934	158	
307.14170	36	
309.17766	136	1+
312.11757	466	1+
312.28171	18	
312.57414	18	
312.93827	26	
313.10841	322	1+
316.40404	28	
319.13158	106	
322.48946	20	
322.78191	18	
329.18252	84	
329.82842	22	
329.97008	42	
330.14436	110	
333.51588	26	
336.24183	68	
341.12458	64	
344.08128	22	
344.12810	122	
344.23953	84	
344.54200	18	
345.19635	86	
347.19386	72	
347.71762	18	
352.16332	82	
352.51329	18	
354.24892	140	
355.27923	96	
355.31998	90	
357.18166	150	
360.17786	82	
361.90235	64	
362.15342	104	
363.13785	206	
365.16348	78	
365.36863	18	
365.96285	50	
372.25690	208	
372.84497	62	
373.12873	92	
375.13592	50	
378.17411	104	
379.21002	94	
381.23362	68	
382.21429	86	
382.28369	48	
384.86203	70	
385.85941	20	
386.20728	88	
388.15531	126	
389.13907	88	
390.19133	66	
394.47749	18	
399.13748	38	
406.16755	106	
407.22067	52	
END IONS

###FS:    #m/z: 496.72807 #charge 1+
###MS: 1717
###MSMS: 1719
BEGIN IONS
TITLE=Cmpd 125, +MS2(496.7281), 26.9eV, 14.4min #1719
RTINSECONDS=861.322
SCANS=1717,1719
PEPMASS=496.72807	166078
CHARGE=1+
187.53001	114	
209.14061	186	
210.14271	108	
220.70191	20	
220.80335	22	
221.10686	952	1+
221.16035	186	
224.57679	42	
228.12868	88	
229.12024	148	
229.16940	40	
230.14376	120	
231.09607	82	
235.10302	70	
235.90365	78	
237.14185	68	
239.12498	144	
239.17120	96	
239.22271	108	
240.12612	94	
244.10602	74	
245.14516	60	
248.56545	88	
248.91771	76	
249.10185	1736	
249.19051	64	
249.24847	32	
249.27939	26	
250.08860	690	1+
250.22677	40	
250.30342	32	
250.52511	26	
250.62262	20	
251.13220	202	
254.07870	18	
255.14992	306	
256.14846	218	
257.15848	130	
261.01789	108	
265.13601	86	
266.57672	26	
267.11005	1792	1+
268.04299	22	
268.97429	24	
269.11889	20	
270.14137	124	
277.14307	66	
278.13155	94	
286.14196	94	
292.97812	64	
294.12383	24	
298.11558	112	
303.22014	66	
309.12383	60	
312.16713	338	1+
315.16571	142	
315.33772	40	
315.81007	114	
316.12236	34	
320.16968	52	
338.18134	88	
343.07151	20	
343.15444	92	
344.14207	144	
348.01108	26	
348.17423	192	
366.17680	498	1+
366.21556	154	
366.37858	68	
368.87977	102	
373.14432	66	
374.15317	74	
383.20738	136	
384.19736	86	
397.83353	104	
398.24669	90	
399.19604	90	
400.48253	20	
400.79862	94	
421.82703	74	
426.22319	58	
433.88631	108	
440.07807	90	
441.82209	50	
442.23503	88	
442.81060	64	
444.19885	78	
445.22062	82	
451.89074	80	
463.18086	92	
468.83878	58	
468.90727	68	
474.20347	40	
477.22312	80	
477.82360	68	
478.93255	34	
479.11686	64	
480.22228	102	
480.27918	38	
481.22387	126	
482.21004	68	
495.12508	68	
495.82875	446	1+
496.00633	68	
496.22115	20	
498.22729	90	
499.23026	54	
END IONS

###FS:    #m/z: 610.82082 #charge 2+
###MS: 1717
###MSMS: 1720
BEGIN IONS
TITLE=Cmpd 126, +MS2(610.8208), 33.0eV, 14.4min #1720
RTINSECONDS=861.355
SCANS=1717,1720
PEPMASS=610.82082	130154
CHARGE=2+
201.13195	54	
202.10158	58	
209.13654	106	
215.14744	216	
215.56250	72	
216.10009	52	
216.29577	38	
220.07015	134	
221.10337	102	
222.11995	92	
223.10347	74	
226.08730	70	
226.15544	152	
226.76638	26	
227.00588	34	
227.08509	154	
227.16200	80	
227.18845	72	
228.06162	86	
229.12073	540	
230.07586	92	
233.09823	72	
239.15395	82	
239.22278	126	
240.13825	84	
240.19057	176	
244.09539	686	1+
244.17078	684	1+
244.24886	60	
244.36324	94	
246.14493	126	
246.19044	96	
247.10997	258	1+
247.25037	92	
247.35361	106	
248.27865	56	
249.13455	28	
252.09305	82	
252.15443	110	
255.08528	52	
257.16174	70	
264.13308	68	
265.14206	158	
266.99951	46	
267.10691	100	
267.31626	38	
268.18596	62	
274.14013	108	
276.12873	94	
279.09732	86	
294.81206	42	
295.10956	80	
299.05453	114	
299.11882	128	
302.14634	110	
313.11675	72	
327.16127	170	
327.81219	54	
328.13192	70	
328.16379	76	
329.18227	188	
340.20395	50	
344.11429	196	
345.20062	78	
345.98553	86	
347.12937	66	
354.25222	136	
355.06671	278	
355.34789	106	
357.18654	214	
363.14361	70	
365.14948	132	
372.26278	96	
372.35924	90	
372.82074	34	
373.11030	74	
379.15815	86	
383.24627	92	
386.19846	46	
388.16685	172	
389.14028	74	
392.17466	72	
395.16568	68	
406.17552	58	
407.31648	68	
411.20018	80	
419.02745	136	
420.22765	74	
422.69157	42	
440.22815	100	
458.19478	78	
458.24069	82	
475.19946	46	
476.19120	40	
482.30344	128	
483.29433	98	
487.17415	98	
491.05981	132	
491.19162	22	
493.20299	126	
500.38337	66	
504.19435	112	
520.23933	66	
531.22778	70	
554.76853	50	
557.18283	68	
558.23747	52	
564.65229	82	
582.11041	22	
587.34781	82	
588.38435	102	
603.24982	46	
604.28818	78	
621.29899	54	
622.29104	24	
654.46348	76	
656.23747	68	
681.28989	38	
684.36563	100	
684.53527	52	
701.38233	162	1+
702.66211	76	
718.29201	68	
751.39260	62	
864.44065	38	
1107.63033	50	
END IONS

###FS:    #m/z: 407.54953 #charge 1+
###MS: 1721
###MSMS: 1722
BEGIN IONS
TITLE=Cmpd 127, +MS2(407.5495), 23.2eV, 14.4min #1722
RTINSECONDS=861.996
SCANS=1721-1722
PEPMASS=407.54953	357192
CHARGE=1+
146.18377	58	
158.12766	18	
174.00392	18	
179.29831	18	
184.23694	18	
188.42356	18	
197.82334	18	
198.00066	18	
199.86363	18	
202.08660	92	
203.08833	90	
203.95688	18	
206.73771	18	
207.15723	102	
208.14493	94	
208.59953	18	
209.06367	162	
209.21059	20	
210.03767	216	
215.75597	20	
216.10362	464	1+
218.13083	96	
219.13016	470	1+
220.11364	118	
222.11991	36	
222.22598	24	
222.66855	18	
223.25191	102	
226.09861	196	
226.15990	522	
226.31509	96	
227.06904	304	
227.13816	114	
227.78777	18	
227.91789	74	
228.14771	78	
228.19206	66	
228.69229	18	
229.12228	152	
236.26036	56	
238.10703	104	
239.15315	454	
239.20777	92	
240.14302	702	1+
240.28139	50	
240.32455	62	
240.50821	34	
242.43793	38	
243.61561	24	
244.00331	54	
244.09438	972	1+
244.17182	1086	1+
244.25419	72	
244.31106	20	
246.11749	640	1+
247.02669	30	
247.11507	334	1+
247.19714	44	
248.04692	72	
248.16562	22	
248.70574	64	
250.12006	72	
250.32339	18	
250.62262	18	
253.10668	116	
256.03871	40	
256.12757	18	
257.16351	184	
257.26313	92	
260.42795	18	
260.82425	26	
264.13663	74	
265.12918	148	
265.15450	104	
267.10722	102	
269.08929	94	
272.15912	88	
273.12279	18	
274.22847	30	
275.10326	342	
276.84623	50	
277.82992	18	
278.12009	224	
279.50008	18	
283.09941	142	
285.09271	114	
285.15692	62	
287.54292	18	
292.17024	74	
294.96329	68	
295.10440	106	
296.10827	28	
296.43409	22	
300.13441	68	
302.02816	24	
302.11770	332	
309.16262	114	
310.15964	100	
310.96553	106	
312.13736	140	
312.79703	18	
313.09810	64	
313.32870	24	
319.15378	64	
326.16944	68	
327.08995	36	
327.17429	82	
330.13643	134	
330.85220	18	
336.17442	50	
336.86841	62	
337.78316	24	
342.10815	142	
342.69510	26	
342.91031	36	
343.22257	42	
343.82798	28	
344.12805	140	
345.01010	18	
345.10875	68	
347.12975	54	
347.86009	64	
348.65843	18	
349.75766	18	
353.61857	18	
356.90511	18	
357.17295	58	
357.26345	66	
357.50326	26	
362.12836	40	
362.19717	82	
363.15742	80	
364.22917	94	
365.14714	178	
372.26980	174	
372.30981	100	
373.11479	102	
373.27056	66	
379.16064	72	
382.10947	80	
382.24652	158	
384.27859	66	
388.90572	168	
389.14658	56	
389.22150	60	
389.52781	18	
390.16420	104	
390.88627	118	
391.71804	18	
393.32635	34	
399.15171	22	
399.20653	18	
401.67048	92	
402.92978	84	
404.84648	64	
406.16705	112	
411.21218	62	
END IONS

###FS:    #m/z: 496.72828 #charge 1+
###MS: 1721
###MSMS: 1723
BEGIN IONS
TITLE=Cmpd 128, +MS2(496.7283), 26.9eV, 14.4min #1723
RTINSECONDS=862.018
SCANS=1721,1723
PEPMASS=496.72828	182468
CHARGE=1+
152.21391	18	
154.19003	18	
175.06896	18	
175.93169	18	
186.73681	18	
187.47315	18	
199.45374	34	
200.49152	18	
202.50065	18	
203.87813	18	
204.09558	106	
204.12533	108	
206.09931	74	
207.13905	96	
209.13941	138	
218.43728	18	
221.10635	1034	1+
221.21153	28	
223.16304	88	
229.15293	86	
232.20361	72	
232.56854	18	
233.10620	76	
235.21913	18	
237.13788	120	
239.11832	382	
239.23049	84	
242.54071	18	
244.11777	96	
245.02125	18	
249.10272	1564	1+
250.52240	52	
254.46185	18	
255.12708	104	
255.17284	252	
258.11189	54	
265.02551	34	
265.14786	126	
266.08611	18	
266.84506	46	
267.11267	910	1+
267.20499	114	
267.24477	106	
277.13541	80	
283.73057	18	
287.30251	20	
305.81415	18	
310.09516	98	
312.35132	18	
316.12190	38	
317.21173	100	
319.09835	18	
320.17419	76	
322.90931	18	
324.95107	18	
326.13174	86	
339.15666	98	
343.06422	20	
344.16191	98	
348.17849	88	
353.15827	96	
355.95322	18	
358.57894	18	
362.28315	18	
363.92444	18	
366.02582	92	
366.08941	22	
366.18205	394	1+
366.40842	18	
368.22397	90	
368.30088	20	
368.93615	18	
373.13249	162	
383.20906	84	
383.33325	18	
394.16942	96	
398.23062	96	
405.12046	18	
416.25813	86	
422.88624	66	
427.19953	84	
435.33141	18	
437.38300	18	
441.81221	168	
442.83143	18	
443.22821	92	
444.23593	24	
446.22004	70	
446.26978	18	
447.18449	86	
452.87336	18	
460.83934	94	
461.57678	18	
461.87585	100	
463.05048	18	
466.04459	18	
469.09954	18	
469.22534	60	
473.22024	58	
477.22171	24	
478.24388	18	
478.86945	64	
481.19512	64	
486.68828	18	
494.75585	82	
495.82541	88	
495.87813	52	
496.85281	20	
END IONS

###FS:    #m/z: 610.82095 #charge 2+
###MS: 1721
###MSMS: 1724
BEGIN IONS
TITLE=Cmpd 129, +MS2(610.8209), 33.0eV, 14.4min #1724
RTINSECONDS=862.053
SCANS=1721,1724
PEPMASS=610.82095	134184
CHARGE=2+
189.06288	76	
202.09739	72	
202.14895	80	
209.11131	72	
211.11011	104	
215.11321	116	
215.14664	104	
215.70471	44	
216.10729	244	
219.13254	126	
221.56896	120	
222.12424	166	
222.16537	30	
222.74224	88	
225.05627	36	
226.16835	82	
226.18828	110	
226.30014	102	
227.70428	32	
228.15348	104	
229.13108	380	
229.19304	82	
229.44175	24	
233.12163	100	
236.07833	64	
239.16485	220	
240.13559	426	
241.04176	48	
243.90414	40	
244.09825	844	1+
244.16953	1468	1+
244.45849	90	
245.21422	64	
246.15389	248	
246.18750	138	
246.26419	30	
250.11639	90	
254.07653	122	
257.16964	116	
258.16469	74	
264.13067	414	
267.10854	26	
273.11870	120	
275.10075	60	
275.96639	50	
277.09923	104	
277.13760	72	
278.11826	134	
279.11769	74	
281.12343	166	
282.12311	86	
283.10620	108	
292.13644	112	
294.13492	74	
295.10361	104	
297.15157	38	
299.06406	70	
300.09209	78	
301.14371	62	
308.15521	74	
309.16015	160	
309.19838	98	
311.21511	86	
312.14765	174	
312.26690	106	
312.95444	30	
313.12307	202	
316.09807	34	
317.11830	62	
320.11637	120	
325.18847	92	
325.23553	84	
326.18328	78	
327.50087	26	
328.25861	44	
329.18646	86	
329.21977	96	
330.13598	224	
333.64278	42	
336.17239	126	
336.22278	74	
337.14786	62	
341.17200	76	
344.21426	76	
348.15265	94	
352.52685	44	
354.16521	122	
354.25559	56	
355.06642	78	
356.08166	46	
356.82454	54	
357.06603	92	
357.17127	326	1+
357.31469	30	
358.25030	54	
358.42421	26	
361.09551	44	
363.21397	70	
364.16379	90	
364.28928	96	
365.14797	36	
371.09855	68	
371.94121	26	
372.07027	24	
372.27474	192	
372.67559	34	
373.09860	56	
374.07993	64	
382.24942	64	
397.48481	30	
399.75239	36	
400.97962	46	
407.14767	76	
415.05855	82	
424.19955	122	
432.17127	76	
434.17840	104	
442.22890	56	
446.16951	76	
449.26177	28	
450.17204	114	
456.14745	88	
457.22191	58	
458.23422	186	
466.21445	112	
475.25663	104	
476.19227	136	
493.19539	86	
496.05350	58	
500.31581	72	
501.31440	72	
503.11529	74	
511.22967	62	
520.23701	62	
521.22380	88	
521.27373	28	
554.34095	66	
558.25696	100	
587.35569	76	
588.15025	36	
588.33458	66	
590.24497	52	
591.19897	52	
605.24195	64	
642.29074	34	
651.23669	72	
672.37610	52	
687.43824	40	
701.38336	50	
705.30232	50	
794.33048	68	
849.37745	58	
859.43191	62	
END IONS

###FS:    #m/z: 407.54903 #charge 3+
###MS: 1725
###MSMS: 1726
BEGIN IONS
TITLE=Cmpd 130, +MS2(407.5490), 23.2eV, 14.4min #1726
RTINSECONDS=862.683
SCANS=1725-1726
PEPMASS=407.54903	363454
CHARGE=3+
169.68122	64	
173.46052	20	
201.48551	18	
202.09405	104	
205.11040	108	
206.25470	18	
207.16042	88	
209.05465	158	
209.10344	94	
209.15106	90	
210.12759	60	
214.09698	102	
216.09670	480	1+
216.25351	80	
216.32710	42	
219.10097	90	
220.07440	68	
221.93679	44	
222.15726	30	
222.21998	34	
225.11192	72	
226.04738	40	
226.08755	90	
226.11520	78	
226.15606	616	1+
227.07441	448	
228.17759	118	
229.12797	194	
229.83343	18	
230.17653	34	
232.44041	18	
233.08811	112	
236.14298	86	
239.14965	296	
239.98143	26	
240.15038	336	
241.17747	118	
244.05087	26	
244.09786	554	
244.16950	1368	1+
244.93685	32	
245.10266	280	
246.12387	150	
246.16972	188	
246.22372	72	
248.12167	76	
250.02451	82	
250.12291	112	
251.13444	84	
254.15596	76	
257.08670	152	
257.16727	84	
257.24669	28	
261.10267	104	
264.13536	244	1+
264.87311	26	
267.26355	24	
268.10515	112	
268.11996	40	
268.12899	86	
268.58928	32	
275.11389	184	
278.11976	118	
278.15850	76	
278.28009	86	
279.11740	84	
279.23315	74	
280.12774	72	
280.70104	50	
284.97001	20	
285.13976	100	
286.09213	78	
292.14376	48	
293.12169	34	
293.20823	56	
295.11282	72	
296.07116	146	
296.10528	66	
296.15695	54	
298.11678	104	
301.12427	70	
309.15475	150	
310.16377	54	
310.23830	76	
311.16931	110	
312.15199	52	
318.91452	88	
319.21104	52	
320.99383	22	
326.19752	74	
327.17660	218	
330.14041	100	
330.38392	64	
331.00476	88	
331.64127	36	
331.93018	32	
332.70787	24	
334.70338	36	
337.20698	100	
341.12977	112	
342.14799	48	
344.11945	200	
346.19681	90	
347.13863	80	
348.00414	22	
353.45157	98	
357.18703	190	
362.15859	56	
362.94433	84	
363.14435	88	
365.14481	150	
365.22834	46	
372.11810	180	
372.16059	88	
372.25848	240	
372.31721	40	
378.16861	54	
383.11153	36	
383.18958	80	
387.91023	32	
389.14410	64	
389.41651	22	
389.94485	40	
390.14007	96	
391.13723	70	
407.14671	84	
409.98180	18	
423.20461	84	
424.18244	64	
426.73260	58	
458.18047	66	
458.25446	70	
459.15933	44	
459.24518	64	
468.22883	102	
471.25676	64	
483.29316	78	
493.21501	88	
504.01733	30	
509.24235	58	
522.27709	40	
527.28306	70	
530.21079	90	
552.59909	20	
569.34089	78	
573.25112	66	
580.30991	62	
587.40495	48	
588.33166	72	
622.30115	52	
667.35737	58	
701.40946	106	
739.32032	504	1+
864.51090	46	
1085.63624	20	
END IONS

###FS:    #m/z: 496.72786 #charge 1+
###MS: 1725
###MSMS: 1727
BEGIN IONS
TITLE=Cmpd 131, +MS2(496.7279), 26.9eV, 14.4min #1727
RTINSECONDS=862.706
SCANS=1725,1727
PEPMASS=496.72786	191306
CHARGE=1+
153.12888	18	
154.77831	54	
155.48396	18	
165.28652	18	
174.09746	18	
178.30811	18	
195.09600	18	
205.31672	18	
209.15188	74	
218.14679	146	
220.99069	18	
221.10932	392	
221.15773	82	
221.25655	78	
222.10334	236	
222.14769	20	
223.58426	22	
227.11055	18	
237.14687	134	
238.53321	20	
239.11747	218	
240.11685	126	
244.76646	52	
246.97005	38	
248.66884	32	
249.10441	456	
249.34717	32	
250.10028	412	
250.83052	26	
251.94427	18	
252.93998	44	
253.95453	108	
255.05283	18	
255.14755	292	
255.23819	148	
256.55221	22	
257.10863	104	
261.19979	18	
265.14670	18	
266.24096	72	
266.86685	40	
267.11155	894	1+
267.20058	158	
267.31687	132	
267.51683	36	
267.61719	40	
268.15901	128	
268.21929	20	
271.72318	44	
272.20002	70	
274.30450	18	
275.96405	18	
292.12079	18	
300.10989	18	
312.16679	270	
317.12530	80	
327.19779	120	
328.91483	50	
329.16823	18	
334.16582	18	
336.65705	18	
336.72726	24	
338.47115	18	
339.50099	18	
348.16778	270	
355.17156	74	
356.82573	18	
358.19130	92	
360.96480	18	
361.36405	18	
363.70906	18	
366.18215	122	
366.22501	116	
369.12280	18	
373.13846	232	
376.49504	18	
380.89494	18	
384.19077	150	
385.22749	38	
395.19637	98	
405.44294	18	
420.24792	70	
425.16854	66	
433.97365	18	
441.79929	88	
442.25046	72	
442.70986	18	
443.16964	66	
444.21034	142	
449.49869	18	
450.52370	18	
450.71881	18	
459.84073	84	
460.81034	48	
463.35567	18	
467.23538	40	
472.19947	114	
472.88373	18	
473.28833	62	
477.81871	46	
478.83767	122	
479.83456	112	
480.02005	18	
480.22767	52	
482.23191	18	
485.28153	18	
495.22634	88	
498.28104	64	
END IONS

###FS:    #m/z: 610.82028 #charge 2+
###MS: 1725
###MSMS: 1728
BEGIN IONS
TITLE=Cmpd 132, +MS2(610.8203), 33.0eV, 14.4min #1728
RTINSECONDS=862.736
SCANS=1725,1728
PEPMASS=610.82028	140046
CHARGE=2+
202.16043	106	
209.14179	300	
212.09258	114	
215.14223	188	
216.09807	176	
216.18025	120	
221.10480	72	
222.12834	152	
225.05386	48	
226.16015	216	
227.06336	190	
228.31150	96	
229.11972	880	1+
229.56280	26	
229.62633	34	
230.09006	30	
233.12644	40	
234.88899	46	
239.10098	96	
239.15453	238	
240.14010	312	1+
243.67405	64	
243.90378	32	
244.09894	852	1+
244.16903	1134	1+
244.22093	260	
244.30754	82	
245.13019	28	
246.14855	186	
246.30540	26	
247.26674	30	
247.64597	40	
248.11190	124	
249.10794	114	
255.07754	62	
257.16576	144	
257.19405	66	
259.11532	62	
261.08614	114	
264.14581	122	
265.12780	60	
266.15555	90	
274.12577	104	
275.10272	80	
277.10914	64	
278.11722	164	
279.11807	168	
281.06114	108	
285.01505	186	
287.03641	90	
291.14831	120	
292.16160	60	
294.12605	70	
299.05783	124	
300.06945	90	
302.13542	40	
311.17940	74	
312.13701	54	
313.19085	64	
325.19286	64	
327.16418	190	
329.18235	70	
330.14059	174	
331.16183	106	
343.18845	90	
344.14073	98	
344.19654	124	
347.95043	30	
348.14950	64	
355.06816	124	
357.18088	584	1+
357.78883	106	
359.02133	74	
362.13801	56	
365.14657	230	
367.96747	40	
370.04385	30	
372.26276	304	
373.11321	102	
373.29092	116	
388.15964	76	
389.14850	132	
406.16885	82	
407.15402	154	
408.15911	76	
414.74672	22	
419.04287	68	
420.99153	54	
421.15432	118	
423.21023	88	
423.77615	42	
427.17941	118	
431.18202	120	
436.15816	60	
441.24751	58	
442.13988	72	
457.20360	52	
457.24708	78	
458.22057	110	
459.16535	108	
459.23876	70	
459.30538	68	
475.22053	68	
476.19026	68	
478.23101	80	
482.29525	66	
493.23912	90	
500.32103	92	
506.16406	52	
506.24913	70	
507.40985	22	
512.25762	46	
523.28262	88	
543.25673	36	
546.22812	74	
559.22493	82	
564.87565	54	
567.58892	26	
587.35132	76	
587.51118	90	
588.39688	50	
604.24785	54	
639.21114	78	
683.36818	68	
693.28264	106	1+
718.05394	30	
737.35698	34	
829.40320	48	
864.47617	134	
912.47380	76	
976.49432	70	
END IONS

###FS:    #m/z: 407.54883 #charge 3+
###MS: 1729
###MSMS: 1730
BEGIN IONS
TITLE=Cmpd 133, +MS2(407.5488), 23.2eV, 14.4min #1730
RTINSECONDS=863.366
SCANS=1729-1730
PEPMASS=407.54883	367568
CHARGE=3+
187.01991	32	
201.09718	86	
201.13135	104	
202.08610	138	
210.06600	76	
211.11366	96	
216.10124	400	1+
216.13429	108	
220.12437	100	
225.47824	34	
226.09660	80	
226.16686	348	
226.42519	48	
227.06281	72	
227.13086	72	
229.12638	168	
230.89264	118	
231.18314	42	
232.08310	86	
233.09303	100	
236.10152	30	
238.98533	24	
239.07276	30	
239.10327	22	
239.15204	192	
240.13649	658	1+
241.15706	108	
243.76061	42	
243.79154	28	
243.86120	52	
244.09392	812	1+
244.17002	1324	1+
244.41353	50	
244.49834	44	
244.54269	24	
245.29242	98	
246.11248	68	
247.01699	26	
247.10957	618	1+
247.83211	36	
249.99569	44	
250.91699	44	
253.11951	66	
256.75414	22	
256.79411	20	
257.16773	190	
264.14184	380	1+
268.15127	76	
268.92823	52	
274.11511	142	
274.14695	110	
275.10668	80	
275.92945	110	
277.09431	84	
277.12783	34	
278.13539	48	
279.18799	62	
283.09823	66	
285.11767	120	
285.18398	98	
285.56443	98	
287.98405	40	
289.08107	66	
292.12150	92	
294.84032	24	
295.11837	94	
295.59209	102	
296.16602	74	
298.11705	96	
309.15370	108	
309.18528	68	
312.12914	94	
312.17110	50	
313.10820	88	
313.14911	84	
319.19789	74	
320.11772	138	
320.15837	74	
322.10837	58	
331.16730	100	
333.33522	40	
336.61440	44	
339.16653	66	
343.13546	60	
344.13294	154	
344.21142	80	
344.50812	44	
344.97529	80	
345.17979	84	
346.15590	84	
347.13942	78	
347.90139	20	
347.94836	28	
348.03196	34	
353.22673	112	
354.19162	84	
358.18115	76	
365.17814	46	
367.16357	98	
368.16401	58	
372.26569	170	
373.14302	88	
373.30837	64	
379.22599	20	
382.16170	134	
382.23471	98	
382.40900	68	
386.86580	26	
388.16462	84	
389.14344	94	
390.14336	74	
392.32635	34	
402.19228	20	
402.97126	114	
407.16546	36	
411.11434	102	
423.26441	70	
431.15432	62	
443.28995	78	
447.20175	80	
452.17548	46	
458.22983	72	
475.18131	66	
476.17665	126	
476.26409	90	
477.18855	78	
481.79661	28	
483.28235	58	
492.29559	72	
493.23234	78	
500.57854	34	
510.22892	30	
529.94624	22	
537.20224	106	
567.23772	92	
579.30327	94	
585.25525	62	
587.34935	84	
589.31449	26	
594.19214	28	
603.37684	118	
605.25785	48	
655.37202	60	
657.20057	70	
675.35419	30	
684.40591	80	
685.36858	72	
692.33670	86	
701.44359	64	
702.39829	22	
702.55930	66	
713.32541	30	
731.35008	58	
769.25945	118	1+
794.40362	26	
830.36721	74	
865.46313	50	
END IONS

###FS:    #m/z: 496.72735 #charge 2+
###MS: 1729
###MSMS: 1731
BEGIN IONS
TITLE=Cmpd 134, +MS2(496.7274), 26.9eV, 14.4min #1731
RTINSECONDS=863.392
SCANS=1729,1731
PEPMASS=496.72735	181158
CHARGE=2+
146.88987	18	
162.07817	18	
168.96975	18	
172.07989	18	
180.94412	18	
182.37813	94	
184.60067	18	
189.12710	18	
195.24273	18	
197.36192	18	
209.13424	110	
209.57157	18	
221.10700	1194	1+
221.39221	54	
222.48441	28	
225.38658	40	
227.07021	102	
231.12155	134	
237.15527	92	
239.06393	62	
239.12112	510	1+
241.13624	110	
244.08965	66	
245.07189	62	
246.11657	138	
249.06590	26	
249.10007	2640	1+
251.18415	28	
252.06724	18	
252.18816	18	
253.01871	18	
253.17236	68	
253.72192	34	
255.17193	158	
255.23161	48	
256.15763	78	
259.14126	18	
262.69157	18	
263.45397	18	
265.12951	66	
266.61368	42	
267.04888	28	
267.11330	1896	1+
267.29704	30	
267.59590	32	
267.75982	92	
272.70272	38	
276.14281	44	
292.88802	68	
302.16009	92	
303.18410	74	
303.87013	18	
308.16944	104	
312.16591	466	1+
312.21276	40	
320.16749	102	
320.22926	102	
328.77289	18	
329.38265	18	
333.90556	60	
336.56550	18	
338.22480	18	
339.84944	18	
342.04598	18	
343.16365	102	
344.14678	86	
344.20466	68	
345.16164	104	
345.31745	18	
348.16757	430	
348.20386	90	
355.13162	88	
355.26700	24	
363.13447	102	
363.79920	18	
366.17479	208	
366.22725	80	
367.29866	18	
368.18026	122	
369.15306	18	
371.94340	18	
372.24188	28	
373.14028	102	
374.13217	78	
383.01365	40	
383.14574	36	
383.21223	266	1+
383.34392	68	
386.21880	40	
389.55890	18	
403.54161	18	
406.23117	18	
406.63352	36	
409.23000	24	
417.20211	18	
426.19805	170	
427.34696	18	
439.85693	70	
441.80125	20	
444.20428	208	
445.22407	176	
446.86785	58	
449.24006	26	
450.84386	94	
451.01432	18	
451.81186	64	
455.23471	18	
462.11854	18	
464.17581	84	
468.84931	116	
471.14931	18	
472.20094	256	1+
474.00935	18	
478.26174	58	
478.31428	46	
481.20859	74	
481.81610	54	
482.47990	18	
487.10547	18	
487.38370	18	
488.80510	18	
493.18397	32	
494.22972	42	
495.22889	90	
495.82633	100	
495.90310	70	
496.02833	26	
496.82703	60	
497.85284	34	
498.21774	20	
498.34827	90	
498.70143	18	
512.61350	18	
513.26034	60	
520.54562	18	
526.23579	54	
526.29050	44	
547.88059	18	
551.54398	18	
552.24680	62	
553.35821	98	
558.77080	18	
560.72787	18	
570.31249	78	
580.84740	18	
583.08366	18	
606.80111	18	
608.18622	18	
608.98305	18	
610.26059	260	1+
614.43874	36	
627.27687	72	
628.27724	82	
636.33811	74	
664.29664	90	
720.32944	38	
726.36382	68	
837.56559	28	
END IONS

###FS:    #m/z: 610.81938 #charge 2+
###MS: 1729
###MSMS: 1732
BEGIN IONS
TITLE=Cmpd 135, +MS2(610.8194), 33.0eV, 14.4min #1732
RTINSECONDS=863.423
SCANS=1729,1732
PEPMASS=610.81938	143490
CHARGE=2+
202.12876	110	
203.12224	60	
205.81299	88	
211.10974	92	
215.15203	82	
216.09941	194	
216.15307	70	
216.21442	116	
219.12888	94	
219.87619	96	
220.35392	82	
221.08853	108	
226.08342	114	
226.16439	310	
226.29192	76	
226.95039	22	
227.04339	38	
227.08223	76	
228.06941	82	
228.13615	34	
228.92877	30	
229.11876	332	
231.42397	42	
233.11372	78	
236.07054	80	
236.18605	86	
239.15589	270	
239.26053	194	
240.14638	248	
240.18597	110	
240.32551	32	
241.12791	120	
243.12202	94	
243.87165	24	
244.09667	136	
244.16818	1178	1+
244.34194	30	
246.10378	78	
246.15005	152	
247.13952	326	
248.10991	94	
249.10323	64	
254.15114	90	
257.16261	350	1+
261.08788	164	
264.15853	100	
275.10262	280	
278.12575	166	
281.10700	22	
292.12585	34	
293.13646	96	
294.12520	74	
295.02303	30	
298.11076	82	
299.06330	56	
300.14572	90	
303.08833	98	
309.15213	82	
309.22619	96	
311.17467	104	
313.13528	102	
313.18816	82	
324.06234	146	
324.09886	30	
325.19237	36	
327.17356	64	
329.17819	106	
330.14423	104	
336.18129	64	
337.17166	70	
337.21530	66	
339.15464	296	1+
340.26496	44	
342.21613	78	
344.19140	96	
347.13423	84	
348.11920	90	
348.38152	32	
354.25030	90	
355.07082	84	
355.18596	42	
356.06685	84	
356.45626	22	
357.05490	60	
357.18007	342	1+
357.24639	48	
358.26194	114	
362.17684	82	
364.15396	80	
364.90978	28	
365.15268	126	
371.09089	32	
372.26440	266	
372.32341	76	
378.18931	62	
379.16041	66	
382.16701	68	
384.80791	24	
390.07835	38	
390.14418	52	
394.18952	42	
395.14620	54	
400.18843	80	
417.13718	70	
424.19988	58	
424.70115	92	
440.22583	102	
442.20760	64	
446.23076	108	
451.03022	66	
451.75622	48	
459.13599	90	
461.18822	78	
470.24452	38	
475.20455	78	
476.19062	98	
477.18145	52	
479.92804	110	
483.31562	80	
483.35995	22	
492.23948	60	
492.85113	22	
493.19365	32	
494.06206	34	
494.21937	74	
500.32176	40	
521.27074	80	
527.27640	44	
536.26259	90	
552.30832	88	
559.20643	106	
569.27777	74	
585.26047	68	
586.25552	36	
587.35861	204	1+
589.35931	74	
604.22915	62	
611.89641	112	
612.33675	42	
618.26375	68	
621.31362	74	
634.52014	34	
641.26934	56	
684.35254	70	
687.34208	32	
698.27054	38	
701.36975	50	
702.43818	84	
713.34809	48	
715.30283	52	
722.02031	32	
723.34604	66	
765.93872	34	
829.82664	72	
992.53612	46	
END IONS

###FS:    #m/z: 407.54944 #charge 3+
###MS: 1733
###MSMS: 1734
BEGIN IONS
TITLE=Cmpd 136, +MS2(407.5494), 23.2eV, 14.4min #1734
RTINSECONDS=864.055
SCANS=1733-1734
PEPMASS=407.54944	387562
CHARGE=3+
156.74713	18	
164.44019	98	
164.46717	22	
167.55276	18	
181.49204	20	
197.87029	58	
202.07938	106	
209.05936	86	
210.05088	158	
215.10048	82	
216.10647	82	
217.11180	110	
219.12424	72	
220.07431	98	
221.10257	122	
223.12459	150	
226.08657	196	
226.15897	692	1+
227.06582	164	
227.14098	76	
227.27885	22	
227.69306	56	
229.12084	198	
230.12477	108	
230.99022	54	
232.98320	20	
233.08542	50	
236.06634	50	
236.14271	120	
238.08651	132	
239.15331	366	
239.35266	38	
240.14758	168	
240.21345	94	
240.50223	22	
241.12123	76	
241.17619	90	
243.84491	24	
244.09659	876	1+
244.16939	1180	1+
244.35139	30	
244.71247	56	
246.12538	104	
246.57511	24	
246.75075	72	
247.12215	282	
248.11436	138	
248.15415	78	
250.07454	134	
250.11676	78	
251.12220	150	
257.10426	80	
257.16518	160	
257.21682	82	
259.16738	90	
261.14868	82	
264.13204	170	
265.26982	90	
268.14560	66	
271.16816	100	
272.61699	22	
273.09596	80	
273.14007	140	
274.11533	26	
275.09736	72	
278.12043	178	
279.01955	24	
280.13676	136	
283.10290	104	
285.12079	124	
289.81392	18	
290.12246	18	
291.04486	40	
291.65420	18	
292.12883	152	
292.84336	64	
292.90768	86	
293.13107	68	
295.17553	98	
297.90231	130	
306.32685	30	
307.34527	18	
309.16963	192	
312.12938	60	
319.94822	122	
322.14955	44	
326.18958	116	
327.10610	18	
327.20243	84	
328.82527	18	
328.95811	62	
330.14122	90	
337.15909	76	
338.15183	92	
340.10494	44	
344.12759	132	
344.20132	96	
345.12803	158	
354.25163	28	
354.92924	78	
355.22167	64	
357.68570	48	
358.18104	62	
360.97577	50	
361.17056	102	
362.13536	164	
363.14284	72	
364.17401	88	
366.88656	36	
367.00946	22	
370.88153	102	
372.11471	86	
372.26237	428	1+
372.33118	34	
372.40044	60	
377.19817	70	
380.87397	72	
382.22943	82	
389.14434	194	
390.15950	74	
390.25373	18	
390.90318	84	
391.12622	98	
396.19028	118	
407.16275	50	
411.96127	64	
414.82934	18	
418.51727	18	
423.18923	74	
425.83914	18	
426.16163	22	
430.18539	20	
440.23317	82	
441.12550	24	
441.28231	24	
442.25815	92	
448.21871	100	
458.19369	90	
475.20844	242	1+
483.28479	28	
494.30120	22	
504.16542	90	
510.26261	76	
535.32697	56	
552.30303	66	
554.24738	82	
570.24946	52	
573.19878	22	
587.35313	72	
588.36991	66	
667.39442	44	
685.38142	60	
701.39745	74	
702.32860	78	
712.37132	52	
730.66723	166	1+
END IONS

###FS:    #m/z: 496.72798 #charge 1+
###MS: 1733
###MSMS: 1735
BEGIN IONS
TITLE=Cmpd 137, +MS2(496.7280), 26.9eV, 14.4min #1735
RTINSECONDS=864.084
SCANS=1733,1735
PEPMASS=496.72798	189372
CHARGE=1+
150.00601	20	
204.07774	54	
204.12382	110	
205.09096	94	
209.14152	272	
209.20724	102	
217.11969	20	
220.92071	30	
221.10743	1398	1+
221.92817	36	
222.08091	56	
223.13488	86	
227.09385	96	
228.14389	78	
229.12515	50	
231.10601	124	
231.18545	106	
232.07307	92	
232.89302	50	
233.22516	92	
235.12325	106	
237.13887	234	
237.16918	66	
239.11696	434	1+
239.20478	20	
239.63796	56	
240.14541	100	
244.10094	122	
246.08233	106	
246.94656	22	
248.78218	22	
248.92505	30	
248.96524	42	
249.02941	108	
249.10061	1398	
249.16217	70	
249.20310	84	
249.29044	24	
249.61757	20	
250.08590	466	
250.32977	28	
251.12603	66	
251.67233	72	
254.86786	30	
255.14630	428	1+
255.26046	20	
263.17495	26	
265.11951	140	
266.59655	30	
266.77635	32	
266.87271	26	
267.00334	64	
267.11095	2188	1+
267.30415	40	
267.77985	60	
267.89038	24	
268.18449	94	
268.38254	24	
269.33238	22	
269.40543	22	
270.98832	40	
275.86386	134	
298.10596	70	
299.20513	104	
300.16448	20	
300.23045	20	
312.17071	230	
312.33756	30	
313.17877	134	
314.18767	80	
315.12699	92	
320.19885	114	
321.17025	82	
321.20706	62	
326.56242	104	
327.21371	106	
328.18872	54	
333.93937	82	
338.23349	48	
344.13857	142	
348.16732	206	
348.32008	62	
348.36168	34	
349.16877	86	
355.12254	52	
358.32297	30	
366.18215	324	
366.70558	30	
373.15331	34	
374.13417	112	
378.17854	36	
383.20593	124	
383.34929	86	
383.53635	18	
397.13167	98	
426.21910	88	
432.86539	98	
442.24785	22	
443.23617	44	
444.20214	174	
444.91083	74	
449.22713	42	
450.83013	74	
459.18874	40	
459.81895	96	
472.21108	62	
475.19846	90	
477.19706	190	1+
477.84913	70	
481.22887	138	
491.08310	72	
495.83543	178	
496.82970	72	
498.22703	108	
END IONS

###FS:    #m/z: 610.82044 #charge 2+
###MS: 1733
###MSMS: 1736
BEGIN IONS
TITLE=Cmpd 138, +MS2(610.8204), 33.0eV, 14.4min #1736
RTINSECONDS=864.121
SCANS=1733,1736
PEPMASS=610.82044	145596
CHARGE=2+
189.77870	86	
204.16764	62	
210.04140	264	
213.12994	108	
215.14462	222	
215.19265	78	
216.11143	116	
218.09145	58	
219.10237	94	
221.39654	68	
222.13081	64	
226.08746	128	
226.17023	84	
226.22815	44	
226.25717	76	
227.06896	122	
228.89486	40	
229.12456	502	1+
229.40363	98	
233.09760	90	
234.12520	86	
235.08977	80	
235.13455	52	
238.13620	28	
239.09391	80	
239.16921	46	
239.22777	104	
240.04459	34	
240.14552	270	1+
241.67069	28	
243.10865	72	
243.98877	30	
244.09180	704	
244.12252	84	
244.16969	1652	1+
244.83301	42	
245.11733	190	
245.20419	46	
246.13295	108	
246.19889	90	
246.44322	28	
247.11395	458	1+
249.35865	30	
254.12598	100	
254.15640	90	
257.16494	202	
257.20049	36	
259.88103	54	
261.10138	92	
264.13286	374	1+
269.15642	50	
270.14890	76	
274.12298	58	
275.10583	84	
278.11858	186	
278.17076	112	
281.11017	80	
282.12683	42	
283.09014	90	
285.00168	168	
285.99982	84	
286.65500	32	
288.07371	102	
292.12053	80	
293.11341	86	
296.09129	180	
297.07143	28	
299.06935	154	
300.08648	128	
309.16744	54	
310.17201	102	
312.05235	34	
312.14935	76	
313.11784	96	
313.19551	74	
314.12672	74	
320.12638	60	
323.14505	70	
323.18735	124	
326.18664	86	
327.15657	76	
328.18269	264	1+
330.14333	406	1+
331.88043	46	
336.19399	88	
340.14287	60	
341.10524	86	
344.19158	134	
345.12176	90	
345.22504	88	
345.37714	76	
347.14145	84	
353.22886	88	
355.07254	186	
355.12696	138	
357.04784	40	
357.17605	432	
357.23425	32	
357.26753	60	
357.75794	32	
358.22081	100	
359.19633	48	
360.18690	94	
363.15224	52	
365.15101	122	
365.22773	60	
368.18631	76	
372.26508	440	1+
372.32956	50	
373.11995	102	
382.00886	38	
382.16735	164	
383.20490	58	
389.14500	114	
389.19036	108	
400.11513	74	
401.02461	90	
406.23523	50	
407.15824	72	
408.15381	80	
416.02908	56	
418.99016	56	
430.18443	96	
441.21413	32	
451.56145	28	
458.23343	130	
459.23805	136	
460.15347	36	
475.23265	90	
476.17277	98	
483.17742	102	
483.35579	42	
493.20523	136	
494.21398	60	
500.34394	84	
510.24440	32	
511.21684	70	
516.90284	80	
543.47827	38	
550.80342	90	
554.28443	80	
562.25375	56	
575.23006	58	
587.35446	232	
588.39762	56	
608.23803	74	
621.31165	176	
622.47221	86	
673.28834	58	
701.24457	30	
701.40270	112	
701.48053	54	
702.41068	78	
702.47445	38	
702.55233	56	
732.33244	88	
847.47001	82	
993.52086	52	
END IONS

###FS:    #m/z: 407.54913 #charge 1+
###MS: 1737
###MSMS: 1738
BEGIN IONS
TITLE=Cmpd 139, +MS2(407.5491), 23.2eV, 14.4min #1738
RTINSECONDS=864.757
SCANS=1737-1738
PEPMASS=407.54913	400686
CHARGE=1+
146.51457	18	
154.25850	18	
158.54068	18	
159.14964	18	
163.15978	18	
179.30885	18	
201.07910	104	
205.10617	112	
205.56135	18	
207.13497	80	
209.06252	112	
210.10882	94	
210.65259	18	
211.04137	90	
216.11526	94	
216.16444	66	
219.28345	46	
220.86577	18	
222.05750	26	
222.11637	18	
226.08266	462	1+
226.15997	484	
228.06889	168	
228.59301	18	
229.12007	200	
231.08517	24	
233.09764	142	
236.20265	148	
239.16904	126	
240.14832	244	
242.14913	106	
243.10558	102	
243.73137	34	
244.00747	28	
244.09729	902	1+
244.17065	1408	1+
244.33537	44	
245.00353	26	
245.24531	22	
245.55231	34	
247.11408	360	
247.49527	34	
251.12080	102	
251.50887	18	
253.50537	24	
258.16232	82	
260.08419	88	
264.13709	414	
264.85865	72	
270.14112	98	
272.09029	86	
274.04360	20	
274.13433	74	
278.12258	96	
279.96615	102	
281.13638	74	
285.08442	138	
285.31969	46	
286.09288	22	
288.51681	20	
291.13900	76	
291.49725	18	
292.13299	76	
293.74778	18	
294.11882	36	
295.09972	120	
296.10283	94	
296.16145	88	
301.09417	40	
302.11131	70	
306.10731	110	
307.09211	20	
308.57568	18	
309.15308	100	
310.12186	68	
310.20157	24	
312.12343	178	1+
312.90393	122	
312.94565	18	
313.19207	66	
314.07589	70	
317.68325	18	
330.14972	76	
331.10446	64	
338.22406	76	
340.16508	86	
344.11849	454	1+
344.16351	66	
344.17947	48	
354.26634	26	
354.73546	36	
357.16928	148	
360.11214	18	
362.13808	96	
365.14129	114	
365.18086	102	
366.23743	142	
369.01797	50	
372.12204	64	
372.26733	296	
372.83274	20	
375.95775	26	
377.13786	124	
379.16456	96	
381.11137	72	
382.26683	96	
389.15686	92	
390.15034	112	
396.14825	18	
402.93518	18	
406.21015	88	
408.06984	20	
408.12895	82	
408.92726	34	
410.14641	82	
END IONS

###FS:    #m/z: 496.72808 #charge 2+
###MS: 1737
###MSMS: 1739
BEGIN IONS
TITLE=Cmpd 140, +MS2(496.7281), 26.9eV, 14.4min #1739
RTINSECONDS=864.785
SCANS=1737,1739
PEPMASS=496.72808	194976
CHARGE=2+
209.13940	128	
209.25967	88	
216.60543	144	
219.13440	122	
220.12510	66	
221.10746	1250	1+
221.16380	128	
221.21700	32	
222.21210	26	
222.29431	26	
227.06604	112	
228.19523	108	
229.12167	42	
230.13686	72	
232.07273	74	
233.14598	86	
237.13569	186	
237.17755	30	
237.72460	26	
239.11501	532	1+
244.09689	86	
245.07532	120	
245.10402	78	
248.72026	20	
248.80972	76	
249.09816	2392	1+
249.19727	110	
250.25187	88	
255.14328	360	1+
257.19970	106	
267.01644	66	
267.11160	2212	1+
269.52828	24	
275.21072	44	
277.12978	64	
278.01434	40	
279.16651	22	
280.04881	82	
281.03911	42	
287.15131	78	
287.65739	66	
287.81455	100	
288.13128	84	
292.17486	70	
294.15224	94	
312.17401	176	
315.17409	78	
316.17911	116	
316.80324	54	
320.17265	88	
327.20458	98	
337.18234	58	
344.16197	62	
348.05556	34	
348.17230	206	
348.21317	64	
358.18071	64	
365.57505	26	
366.18593	170	
367.18351	94	
373.12709	98	
382.45439	38	
382.97283	62	
383.20363	596	
383.26598	132	
383.98714	86	
384.23775	90	
392.14684	36	
393.18228	34	
397.40924	34	
400.64018	18	
415.17652	86	
425.10159	72	
436.18529	48	
442.80250	136	
444.20920	100	
454.20732	34	
454.81094	64	
459.88102	82	
460.78275	70	
463.19227	104	
471.89066	106	
472.18676	76	
477.20991	114	
478.81783	104	
495.19519	44	
495.83817	202	
495.90221	82	
496.28835	64	
496.82746	96	
497.82766	94	
498.23017	58	
498.29248	136	
502.36280	50	
509.54980	36	
532.19745	20	
543.28097	44	
592.27314	130	
593.23227	136	
627.26940	286	1+
658.19812	102	
664.26983	58	
672.04770	164	
724.30871	66	
726.34667	104	
726.42237	42	
726.49543	92	
728.33606	28	
738.30815	42	
739.29243	60	
810.07530	150	
953.64204	140	1+
END IONS

###FS:    #m/z: 610.82040 #charge 2+
###MS: 1737
###MSMS: 1740
BEGIN IONS
TITLE=Cmpd 141, +MS2(610.8204), 33.0eV, 14.4min #1740
RTINSECONDS=864.823
SCANS=1737,1740
PEPMASS=610.82040	148482
CHARGE=2+
189.37491	30	
205.09403	80	
207.11189	110	
209.14078	132	
212.15779	92	
215.14525	406	1+
216.09851	206	
216.19542	96	
218.14537	148	
221.08571	136	
221.13832	58	
223.12626	142	
226.08140	216	
226.16373	128	
227.06762	136	
227.14586	120	
228.08201	106	
228.13720	78	
229.12731	522	
230.11643	196	
232.10884	128	
232.80501	34	
233.13532	32	
236.07278	92	
237.32160	66	
238.08399	38	
238.72722	42	
239.08958	94	
239.15367	174	
239.18666	110	
239.26537	28	
240.13895	84	
241.09406	44	
241.15209	198	
244.10116	592	1+
244.17017	1460	1+
244.75193	48	
246.14288	406	
246.30893	90	
247.10801	256	1+
247.19208	112	
249.10806	102	
250.12761	84	
250.74534	26	
254.14382	58	
254.17774	34	
255.06200	56	
257.15186	226	
261.70241	30	
263.15348	28	
264.13722	534	1+
266.09391	80	
270.14087	208	
274.12206	74	
275.12779	106	
276.10768	78	
277.15261	54	
278.12961	56	
278.20747	42	
279.12225	94	
281.05453	132	
286.10733	98	
292.13469	132	
296.09315	28	
296.16096	72	
299.06674	32	
300.10639	94	
301.06226	74	
302.13264	84	
309.14841	88	
310.17950	96	
311.16950	78	
312.15515	190	
323.14042	118	
324.17537	86	
327.16083	54	
328.18206	78	
329.17670	150	
329.99044	36	
336.15103	98	
337.17883	60	
339.16661	86	
344.12710	112	
344.19375	90	
344.26386	30	
347.13943	46	
355.08217	76	
355.12619	108	
356.07141	130	
357.06984	80	
357.17511	642	1+
358.23463	70	
362.15643	120	
365.14353	114	
366.15630	92	
367.15914	40	
372.07508	34	
372.11944	214	
372.25785	460	1+
374.37570	32	
375.59614	34	
382.18224	222	
383.26071	56	
388.62133	26	
389.14699	136	
390.14505	122	
390.19603	70	
391.16312	70	
407.24689	76	
407.71911	34	
408.14922	30	
410.21843	28	
417.18697	68	
435.14035	102	
440.22017	60	
441.23787	66	
444.20233	82	
444.24695	70	
448.19007	62	
457.22592	104	
458.19152	34	
459.15396	64	
474.76294	38	
475.23400	92	
476.17929	84	
476.22068	214	1+
476.35145	60	
489.21062	82	
493.21549	74	
500.35446	80	
501.34463	60	
504.21691	78	
510.33906	36	
511.26537	84	
512.25792	68	
530.85221	82	
535.40844	72	
555.21532	44	
570.19617	56	
570.31949	102	
576.20530	64	
587.21163	90	
587.33966	28	
588.24379	116	
588.37275	40	
621.29329	66	
667.33036	72	
667.54980	76	
700.02364	42	
701.41774	46	
708.30003	62	
714.32953	82	
735.61717	38	
751.28540	66	
763.44730	64	
764.41353	68	
848.44197	88	
912.46705	50	
END IONS

###FS:    #m/z: 407.54909 #charge 1+
###MS: 1741
###MSMS: 1742
BEGIN IONS
TITLE=Cmpd 142, +MS2(407.5491), 23.2eV, 14.4min #1742
RTINSECONDS=865.463
SCANS=1741-1742
PEPMASS=407.54909	410178
CHARGE=1+
180.47463	18	
180.79932	18	
200.05671	18	
202.09489	98	
202.17193	18	
203.04337	66	
205.12452	100	
209.06836	22	
209.12255	104	
210.03552	246	
212.01343	30	
216.09998	372	
217.10020	354	
217.13154	178	
218.07322	106	
219.12201	148	
219.20968	62	
220.06999	60	
221.64698	20	
222.13163	98	
223.13508	74	
223.55892	18	
225.12893	64	
225.93671	22	
226.15292	536	1+
226.25663	52	
227.06690	562	1+
228.24376	18	
229.11677	134	
229.20082	86	
230.08513	74	
230.13553	72	
232.07226	102	
232.82489	18	
233.09430	48	
234.11513	28	
235.08634	84	
235.91234	18	
236.00123	30	
238.07989	180	
239.14754	248	
239.90668	46	
240.13897	752	1+
241.82721	26	
244.09597	790	1+
244.17171	1602	1+
244.42128	22	
245.11461	82	
245.24820	76	
245.31771	44	
245.61437	54	
247.01475	18	
247.10768	1094	
247.18353	88	
247.98771	38	
248.04439	42	
248.13774	88	
248.32480	24	
248.76957	34	
250.14204	90	
250.17060	146	
251.44190	40	
252.12769	108	
253.14502	100	
254.15080	206	
257.38779	18	
261.10136	74	
264.13390	358	
265.76492	18	
270.90530	18	
272.09109	70	
274.15622	82	
275.11876	106	
276.80370	42	
276.97703	18	
277.11248	100	
278.01624	26	
278.11582	298	
278.15895	72	
279.12504	154	
284.12298	64	
284.73553	18	
285.10210	316	1+
285.15210	44	
288.10890	102	
289.99776	70	
292.13954	70	
295.12210	86	
296.16012	74	
298.16077	66	
299.29612	18	
300.14184	94	
301.82281	18	
302.11553	98	
302.15594	46	
302.88667	84	
303.11547	84	
306.18733	38	
307.14262	90	
310.14240	80	
310.92247	106	
312.17183	164	
313.12240	58	
313.29789	86	
314.69478	18	
316.97226	96	
319.14068	120	
320.13146	72	
320.17299	76	
323.16942	86	
326.18981	162	
327.16854	316	
328.13612	84	
329.13018	72	
330.14324	34	
330.18766	92	
332.10864	90	
332.56918	18	
335.37178	18	
336.18019	126	
337.06671	18	
337.18194	90	
338.98344	18	
341.17342	80	
344.12200	186	
344.20006	64	
345.14261	72	
345.19501	96	
354.19242	98	
357.11850	98	
357.22202	94	
357.54514	26	
358.14120	80	
361.94832	18	
362.13770	120	
364.80664	18	
365.16055	84	
365.35771	30	
367.74167	18	
368.15049	80	
369.44069	18	
369.87995	18	
372.13362	254	
372.26522	232	
372.33414	72	
377.88224	18	
379.17763	24	
379.59938	18	
382.18971	138	
382.23811	74	
383.24169	52	
388.71451	18	
389.14909	182	
390.15867	162	
406.75480	38	
407.19952	72	
END IONS

###FS:    #m/z: 496.72751 #charge 1+
###MS: 1741
###MSMS: 1743
BEGIN IONS
TITLE=Cmpd 143, +MS2(496.7275), 26.9eV, 14.4min #1743
RTINSECONDS=865.487
SCANS=1741,1743
PEPMASS=496.72751	210428
CHARGE=1+
146.30169	18	
146.92169	18	
159.70666	18	
160.16826	18	
170.31045	18	
170.77683	18	
171.71150	18	
172.43831	18	
182.33143	18	
189.01155	18	
196.94896	18	
204.07785	84	
209.14039	150	
209.22043	32	
209.68001	22	
210.14932	80	
217.08079	64	
217.99117	18	
219.15205	90	
220.10668	498	1+
220.89099	28	
221.10806	424	1+
222.54316	18	
223.15493	66	
223.20142	38	
225.51062	18	
229.11824	90	
229.15760	102	
229.95560	52	
231.09629	86	
235.51321	18	
237.15108	128	
238.13497	150	
239.12399	150	
239.20272	38	
240.12599	88	
242.73311	28	
244.14737	92	
248.45309	18	
249.10449	1328	
249.24860	96	
249.43518	108	
250.04112	94	
250.08401	776	1+
253.28696	34	
255.15461	174	
256.98140	18	
258.11572	66	
259.94868	46	
261.64984	18	
263.10934	56	
265.13538	92	
267.10940	1770	1+
267.18212	84	
267.31052	32	
267.47124	42	
267.59849	24	
268.42232	72	
269.49785	40	
269.75035	36	
270.11273	188	
279.74597	18	
279.93487	18	
280.91990	18	
283.15993	102	
286.17387	68	
287.90794	70	
288.11842	50	
299.73241	18	
304.09887	60	
312.17072	302	
313.19190	18	
314.17440	82	
315.16499	74	
319.73192	18	
320.12782	74	
320.16056	92	
323.06031	18	
323.11315	112	
323.28690	18	
324.13362	64	
327.26522	100	
329.15392	18	
330.09314	18	
330.27447	18	
333.09137	18	
333.92102	18	
337.19301	86	
343.15799	70	
343.64081	18	
344.14196	100	
348.16843	176	
348.21199	90	
363.21745	92	
364.41051	18	
365.19274	106	
366.17702	378	1+
366.30380	150	
366.41862	32	
369.47603	18	
371.01211	18	
377.90266	42	
382.89632	18	
382.93671	94	
383.19825	280	1+
383.65182	50	
384.52235	42	
385.00601	18	
394.08639	18	
394.18074	68	
411.82358	18	
415.17170	18	
426.21441	86	
428.22235	92	
432.85176	60	
441.81076	74	
441.85965	82	
456.58040	18	
459.82878	138	
460.97328	18	
463.51959	18	
468.84787	52	
469.26447	18	
470.83585	52	
472.18792	50	
472.23007	18	
477.21159	56	
477.81952	218	1+
479.82769	152	
483.15500	18	
485.74441	18	
493.85173	18	
495.83278	58	
498.25057	86	
END IONS

###FS:    #m/z: 610.81993 #charge 2+
###MS: 1741
###MSMS: 1744
BEGIN IONS
TITLE=Cmpd 144, +MS2(610.8199), 33.0eV, 14.4min #1744
RTINSECONDS=865.524
SCANS=1741,1744
PEPMASS=610.81993	151430
CHARGE=2+
201.12399	80	
209.05455	66	
213.04977	86	
215.14493	178	
216.11050	126	
216.16689	120	
221.14639	124	
224.02227	48	
225.04491	68	
226.04803	96	
226.08518	168	
226.15745	294	
226.19714	116	
227.06845	206	
227.11373	52	
229.11950	740	1+
230.07982	102	
230.57793	96	
231.14399	66	
233.09647	136	
236.14608	72	
239.09370	92	
239.12956	142	
239.17442	68	
240.13877	304	
241.17498	86	
242.15568	92	
242.74588	58	
243.77684	56	
244.05605	56	
244.10006	692	1+
244.17271	1876	1+
245.21187	76	
246.09952	88	
246.14573	68	
246.23069	54	
247.11381	936	1+
247.15969	226	
247.36904	46	
249.14006	110	
249.93678	54	
250.10978	114	
251.04765	62	
254.21479	108	
257.16714	174	
262.09265	114	
264.13545	436	1+
271.08608	92	
272.08598	116	
274.12055	170	
275.10123	148	
278.11213	268	
279.14531	102	
283.11701	108	
284.13347	82	
285.01433	114	
285.08065	84	
285.12061	52	
286.01406	106	
287.56586	102	
288.10416	62	
292.12458	120	
293.12757	146	
295.14502	112	
299.07792	60	
302.14348	84	
309.15756	214	1+
315.17530	78	
320.12743	84	
327.15925	92	
327.24539	72	
329.12462	78	
329.18145	226	
330.14533	228	
336.16514	96	
337.65585	64	
339.16741	90	
340.15951	136	
344.18736	84	
344.96720	164	
354.17739	90	
354.25603	66	
355.06947	236	
356.09204	122	
356.67020	44	
357.17756	910	1+
357.25348	76	
358.30930	62	
361.03005	94	
361.15004	88	
362.15287	124	
365.14277	200	
372.11648	60	
372.25884	560	1+
372.43542	50	
373.98646	54	
375.62864	58	
381.11974	98	
382.19207	104	
382.22910	128	
387.18443	120	
389.15599	132	
406.28841	98	
407.14184	106	
412.20108	68	
415.06444	72	
417.02451	150	
423.20288	72	
424.17775	150	
441.20196	70	
444.37385	74	
450.90938	68	
452.20172	76	
453.18160	98	
457.21379	124	
457.25881	58	
458.16450	124	
458.20757	90	
458.27062	120	
460.15623	56	
471.23458	84	
475.20194	146	
475.29756	54	
476.21960	178	
476.27598	58	
486.22477	100	
492.24820	64	
493.19315	98	
494.31966	82	
499.25383	164	
500.26872	138	
501.34406	66	
521.26052	46	
532.21491	68	
541.21832	50	
541.25686	86	
555.29265	68	
570.33258	58	
572.21620	102	
573.29082	82	
587.35523	276	1+
592.76743	44	
596.20492	102	
606.28240	94	
609.22338	68	
610.05369	62	
611.28029	100	
612.23905	58	
622.35993	60	
677.44447	72	
685.36740	60	
686.30450	58	
687.32146	100	
701.38567	250	
702.42509	70	
720.36380	62	
746.35485	46	
849.41498	74	
865.45802	130	
END IONS

###FS:    #m/z: 407.54912 #charge 3+
###MS: 1745
###MSMS: 1746
BEGIN IONS
TITLE=Cmpd 145, +MS2(407.5491), 23.2eV, 14.4min #1746
RTINSECONDS=866.159
SCANS=1745-1746
PEPMASS=407.54912	404386
CHARGE=3+
201.10375	152	
202.08578	46	
203.11338	108	
209.05043	98	
209.12694	90	
209.15389	110	
210.14513	74	
211.04923	104	
214.13059	78	
215.07576	34	
216.10684	164	
217.10842	116	
219.11328	108	
220.11182	86	
222.28016	108	
223.10770	114	
226.14553	622	1+
227.09224	218	
228.91387	34	
229.12133	136	
230.08455	72	
230.15271	42	
231.15370	64	
232.08832	86	
233.09688	142	
234.09995	90	
239.16623	270	
240.13248	610	
240.18660	198	
242.09533	92	
243.64807	32	
243.83328	32	
243.92967	66	
244.02705	40	
244.09579	1248	1+
244.16902	1916	1+
244.38434	52	
245.04425	32	
246.13245	164	
246.30446	70	
247.10636	494	1+
247.19191	42	
248.13707	80	
250.12425	104	
254.17690	62	
256.18255	88	
257.08852	82	
257.16189	200	
258.16780	122	
264.15136	266	
265.27293	106	
265.39654	42	
270.90009	72	
272.91789	74	
273.69651	140	
275.12149	102	
276.10787	32	
277.96664	54	
278.11460	44	
278.16299	74	
280.14093	90	
281.15681	108	
291.10235	72	
291.14935	160	
292.14838	120	
293.12886	68	
296.16591	86	
302.11321	92	
307.13896	132	
308.14308	76	
308.92612	66	
309.15415	150	
312.13523	172	
313.10792	92	
314.11799	132	
315.16950	134	
318.63925	34	
319.15448	112	
323.09900	110	
324.15198	94	
327.16034	112	
327.26997	66	
328.18835	74	
330.13730	232	
330.17571	114	
330.84627	80	
336.26762	82	
336.95128	80	
338.23411	48	
344.13493	60	
344.19027	276	
347.12800	82	
354.17944	126	
354.24590	144	
354.39496	48	
356.19472	92	
357.32226	100	
361.19993	64	
362.13280	252	
365.16458	178	
368.97716	88	
371.12863	68	
372.16655	82	
372.26113	326	
373.13379	54	
377.12702	62	
378.16043	38	
381.48859	48	
388.78668	72	
389.14468	142	
389.18076	72	
390.14935	166	
393.41325	128	
396.20740	52	
403.14676	124	
406.16815	92	
407.15263	50	
408.16009	86	
409.37705	96	
410.24757	106	
414.17367	76	
423.05354	36	
424.18208	42	
428.73879	36	
431.16212	98	
441.21333	30	
441.46165	52	
441.71279	32	
442.19737	116	
445.18007	34	
446.22542	126	
448.17451	98	
458.23132	76	
459.14187	66	
465.27446	78	
469.21356	90	
469.29445	76	
475.18821	240	1+
482.30272	130	
486.16668	82	
488.17861	36	
494.25459	56	
505.22515	30	
520.37271	74	
543.24254	40	
571.27434	60	
580.23997	30	
587.26467	72	
587.37693	62	
634.32706	66	
669.38760	68	
684.36487	80	
701.41533	54	
720.24230	62	
864.41006	138	
END IONS

###FS:    #m/z: 496.72797 #charge 1+
###MS: 1745
###MSMS: 1747
BEGIN IONS
TITLE=Cmpd 146, +MS2(496.7280), 26.9eV, 14.4min #1747
RTINSECONDS=866.183
SCANS=1745,1747
PEPMASS=496.72797	211172
CHARGE=1+
146.23817	18	
160.72040	18	
160.92687	18	
163.34766	18	
166.76511	18	
189.04043	18	
195.06664	18	
201.12493	126	
204.07651	122	
204.10733	136	
204.56861	18	
207.90603	18	
209.16057	264	
215.62097	18	
219.56587	30	
219.67950	36	
219.80554	18	
220.64254	42	
220.76989	24	
220.93241	62	
221.10454	924	1+
221.41578	74	
221.94435	28	
222.20434	22	
223.02461	32	
225.06917	18	
226.48570	18	
230.94895	34	
233.12551	100	
237.14123	198	
239.07291	20	
239.11820	720	1+
241.01524	74	
241.85215	30	
245.09497	90	
247.10968	92	
247.14684	18	
247.90289	18	
248.86239	48	
249.09853	1916	1+
249.39995	30	
249.48897	18	
250.20705	24	
251.54604	46	
252.08770	148	
252.25065	82	
254.12683	18	
255.14511	226	
255.23546	90	
256.15888	118	
256.55009	20	
257.13718	18	
264.40959	18	
265.13614	64	
265.90193	18	
267.01706	42	
267.11106	1376	
267.20271	68	
268.09641	88	
268.13680	74	
273.08806	18	
274.27383	22	
277.21224	80	
279.32887	18	
279.46495	18	
312.17046	248	
312.21209	118	
312.40742	22	
315.18127	46	
317.07507	18	
320.17804	92	
322.15844	68	
323.13583	18	
329.58284	18	
332.20964	104	
346.13834	64	
348.18262	176	
349.16971	94	
349.22240	42	
351.05538	18	
355.12698	78	
366.16956	376	1+
370.15226	86	
370.39527	38	
373.13442	98	
375.15710	74	
382.92215	48	
383.19923	72	
383.31394	54	
384.03278	18	
384.21733	52	
385.20241	30	
394.08639	18	
394.17812	74	
395.18112	52	
395.22888	18	
398.10020	18	
402.82448	18	
412.94269	30	
413.87197	98	
417.15881	64	
419.22192	50	
421.01369	18	
426.19361	178	
431.33538	18	
442.23538	82	
443.12433	18	
443.37313	18	
444.20623	144	
449.95532	18	
451.81841	110	
452.35376	18	
452.95157	18	
456.23303	90	
461.84656	42	
462.79620	18	
472.19898	152	
473.34065	18	
477.82514	30	
478.23899	64	
478.82575	34	
479.94056	54	
481.31400	60	
485.42035	18	
487.66201	18	
495.23166	46	
495.83682	56	
501.47322	18	
END IONS

###FS:    #m/z: 610.82053 #charge 2+
###MS: 1745
###MSMS: 1748
BEGIN IONS
TITLE=Cmpd 147, +MS2(610.8205), 33.0eV, 14.4min #1748
RTINSECONDS=866.225
SCANS=1745,1748
PEPMASS=610.82053	153086
CHARGE=2+
206.12590	96	
209.08217	80	
209.13027	66	
209.51455	72	
215.14230	100	
216.05999	42	
216.10381	398	1+
216.13979	130	
220.12116	86	
221.11561	100	
226.08610	100	
226.15901	328	
227.06603	150	
228.15308	132	
229.12219	756	1+
231.20937	108	
233.10577	100	
238.08708	70	
239.11730	102	
239.15198	354	
239.18119	194	
240.13543	420	
243.96899	50	
244.09039	594	1+
244.12787	192	
244.16613	2438	1+
244.37261	104	
246.14449	688	1+
246.18067	120	
246.98545	44	
247.10793	708	1+
247.21257	76	
249.09605	48	
250.63689	42	
252.15433	98	
257.16599	482	
257.19940	102	
261.08554	74	
264.13235	386	1+
264.18248	82	
265.56715	80	
266.07343	100	
268.14182	92	
274.12864	162	
275.09741	172	
276.10338	92	
277.09021	72	
278.11782	160	
279.14837	66	
280.14117	66	
285.01179	292	
286.03613	76	
291.15638	114	
292.14295	102	
299.05615	244	
302.11657	90	
302.15607	82	
302.27955	88	
307.14158	84	
311.17375	132	
311.22557	88	
312.12894	132	
313.11631	134	
322.14115	96	
327.08850	50	
327.17387	52	
329.17719	74	
329.79302	108	
330.14689	258	
335.19915	72	
336.16209	80	
337.16327	100	
339.15841	54	
340.14926	84	
341.18145	150	
343.15923	90	
344.18881	334	
354.17611	44	
354.25519	50	
355.08289	98	
355.12531	96	
355.22478	78	
356.06749	68	
357.06371	116	
357.17522	778	1+
358.09698	156	
359.19070	90	
361.15835	104	
361.25480	64	
362.13926	64	
364.27118	100	
365.15813	130	
372.25826	494	1+
372.49166	48	
373.36207	82	
382.35629	80	
389.14934	88	
390.14165	70	
393.15998	106	
396.18937	84	
406.17166	128	
407.17321	86	
407.22006	92	
408.24006	100	
416.03979	80	
417.14040	136	
419.00170	80	
421.01814	82	
422.23838	68	
425.19333	48	
441.21360	132	
450.21044	56	
458.18760	50	
458.23634	74	
459.25085	58	
475.18742	360	1+
476.27699	92	
483.28677	94	
484.30960	94	
488.76372	116	
489.20598	68	
491.37353	108	
492.25294	82	
494.19848	100	
498.26743	60	
501.32102	76	
503.26320	86	
508.77454	82	
517.31445	70	
520.24061	130	
521.24683	78	
570.33282	56	
570.38864	56	
573.27115	102	
574.07659	80	
576.25568	46	
586.30884	78	
587.34508	64	
590.25815	84	
597.19387	78	
605.23646	72	
607.26640	48	
608.23854	44	
617.32001	98	
623.29065	72	
647.33121	70	
670.28333	120	
701.13853	66	
701.39819	152	
702.41258	100	
703.42348	80	
705.30504	50	
719.26290	42	
719.41079	68	
721.33754	58	
731.34278	54	
780.37863	60	
805.90930	200	
866.45186	68	
977.50480	66	
END IONS

###FS:    #m/z: 407.54858 #charge 1+
###MS: 1749
###MSMS: 1750
BEGIN IONS
TITLE=Cmpd 148, +MS2(407.5486), 23.2eV, 14.4min #1750
RTINSECONDS=866.856
SCANS=1749-1750
PEPMASS=407.54858	417808
CHARGE=1+
146.78486	18	
174.20834	18	
178.49399	18	
181.54864	18	
185.25058	18	
185.50443	18	
198.10042	18	
198.57450	84	
199.55190	18	
202.09283	144	
204.11754	98	
204.83912	22	
209.07400	66	
209.13082	34	
211.58738	18	
213.22155	18	
216.10186	560	1+
216.13768	74	
218.82942	18	
219.12894	74	
221.09218	18	
223.13469	46	
223.65759	32	
225.14023	92	
225.85837	36	
225.99986	26	
226.08249	108	
226.15929	110	
226.57829	24	
227.07373	106	
227.09850	126	
227.15599	192	
227.19849	96	
228.21533	82	
229.11498	144	
230.04024	152	
233.09297	146	
234.09732	98	
235.11910	72	
236.14802	232	1+
238.12381	144	
239.26804	20	
240.13958	306	
240.19802	84	
241.20531	108	
243.17998	126	
244.09935	352	
244.17093	790	
244.27808	34	
244.73358	20	
245.04964	24	
245.19028	274	
246.12477	208	
246.17711	70	
246.68056	18	
246.88269	18	
247.11133	302	
247.19637	18	
247.55777	26	
248.12510	154	
249.07885	26	
250.12739	126	
252.47815	24	
256.16461	92	
256.63212	18	
257.09187	104	
257.16759	184	
259.11489	100	
260.25845	18	
261.09048	186	
261.14069	104	
265.14045	76	
267.10557	58	
268.96745	90	
274.13454	126	
275.10776	228	
275.15293	82	
277.22619	18	
278.11198	134	
278.76738	18	
279.09542	82	
280.13666	132	
280.18067	100	
281.11416	58	
282.89128	98	
285.08837	68	
286.12900	86	
288.11315	18	
290.89782	78	
291.13868	18	
295.12277	80	
296.03407	18	
296.11961	82	
298.06169	18	
298.12472	70	
300.12703	46	
300.16039	106	
302.12339	70	
302.92780	80	
303.11451	136	
305.16222	74	
306.10810	18	
308.95405	26	
309.14868	84	
312.16158	102	
312.86667	18	
312.91294	30	
313.09056	80	
313.13709	60	
318.93993	48	
320.40354	110	
324.15626	18	
327.16913	144	
329.20126	110	
330.14632	72	
333.14789	64	
334.15074	64	
335.39582	18	
336.16506	96	
338.90608	18	
339.16799	70	
339.23006	18	
339.65581	18	
344.21375	62	
345.18067	40	
345.64446	18	
346.41138	18	
347.14428	72	
349.92409	82	
350.32755	18	
354.09699	84	
354.26000	150	
357.17844	96	
359.17967	74	
361.14826	212	1+
362.26844	72	
364.22936	54	
365.14667	146	
366.12739	90	
366.17781	92	
370.91160	82	
372.26527	144	
373.99733	18	
377.84139	18	
382.17790	74	
382.24966	86	
389.14802	380	1+
389.98401	18	
390.77857	46	
400.13134	78	
406.18457	94	
406.34209	80	
407.16096	194	
409.12560	84	
END IONS

###FS:    #m/z: 496.72802 #charge 1+
###MS: 1749
###MSMS: 1751
BEGIN IONS
TITLE=Cmpd 149, +MS2(496.7280), 26.9eV, 14.4min #1751
RTINSECONDS=866.885
SCANS=1749,1751
PEPMASS=496.72802	211794
CHARGE=1+
193.60237	20	
194.53543	38	
199.81601	78	
204.08035	246	
205.11348	96	
209.14250	158	
220.14028	86	
221.10928	612	1+
221.45624	84	
222.31087	66	
225.77096	20	
227.07012	54	
233.09762	98	
237.13808	132	
237.18387	96	
237.49917	46	
238.13657	134	
239.11539	446	
240.14195	78	
241.21692	32	
243.97007	20	
245.08977	156	
248.40566	40	
248.77406	26	
248.94364	24	
249.09833	2546	1+
249.18212	92	
249.59267	20	
250.19904	68	
250.49374	20	
253.52763	50	
253.78166	28	
254.51210	20	
254.91863	26	
255.14676	272	
255.24903	78	
256.14822	112	
267.10887	2156	1+
267.15748	178	
267.26849	46	
267.84201	106	
276.14351	68	
283.17310	88	
292.81012	18	
293.63077	20	
297.15183	100	
298.10932	78	
309.12921	62	
311.49920	64	
312.17013	364	1+
312.20037	22	
315.17008	176	
316.11635	46	
320.16940	76	
320.22002	36	
322.21042	42	
327.19792	70	
330.12138	68	
337.13325	68	
339.43588	34	
342.94461	40	
343.16783	36	
344.14277	116	
344.19678	50	
345.82078	64	
348.17297	242	
349.22274	26	
366.17623	240	
366.35048	26	
367.21377	66	
369.91953	78	
372.83936	32	
372.93934	22	
373.13962	208	
375.36868	36	
377.70892	24	
379.14014	58	
383.20617	272	1+
383.26680	102	
388.90633	100	
394.05617	54	
399.80889	64	
410.16799	64	
418.88761	90	
430.85563	88	
441.83096	84	
441.90873	108	
444.23490	84	
445.21118	50	
448.17944	54	
453.23044	78	
454.19594	120	
472.21172	56	
477.22106	60	
481.21238	78	
481.98477	38	
494.41494	32	
495.26165	138	
495.83905	198	
497.47651	22	
498.22741	40	
500.26279	54	
END IONS

###FS:    #m/z: 610.81996 #charge 2+
###MS: 1749
###MSMS: 1752
BEGIN IONS
TITLE=Cmpd 150, +MS2(610.8200), 33.0eV, 14.5min #1752
RTINSECONDS=866.93
SCANS=1749,1752
PEPMASS=610.81996	154178
CHARGE=2+
201.12454	148	
201.15687	122	
207.10850	108	
209.05607	194	
209.14649	46	
215.13612	344	1+
222.13191	86	
223.10810	104	
225.03360	80	
226.08073	194	
226.15659	524	1+
227.20246	72	
228.14532	138	
229.12047	842	
229.16659	94	
232.12080	98	
236.14621	80	
238.83548	48	
239.09745	66	
239.15135	578	
240.13504	386	1+
240.44305	72	
243.92937	50	
244.09390	394	
244.17012	2220	1+
245.09992	196	
246.14338	78	
247.10908	456	1+
249.09107	102	
249.17715	104	
250.13172	124	
256.06918	90	
257.16239	588	1+
258.20729	118	
264.13396	106	
265.08950	128	
267.07215	68	
267.12033	96	
271.10038	82	
274.11590	162	
274.31680	82	
275.10758	84	
277.15232	84	
278.11184	130	
280.12917	82	
285.12626	114	
288.10479	80	
292.11639	220	1+
299.06840	108	
309.15389	330	
310.11860	56	
311.16888	72	
312.12874	134	
313.13096	94	
313.17411	80	
320.12721	100	
327.15991	140	
328.14821	64	
329.18695	202	
330.13225	308	1+
330.19289	92	
333.22078	50	
335.18044	94	
336.16493	122	
336.23890	70	
339.17061	156	
340.16449	118	
341.16262	90	
344.12748	170	
344.19646	200	
347.16004	46	
347.28641	66	
354.25537	90	
355.06814	104	
356.39372	112	
356.78591	46	
357.11407	94	
357.17899	620	1+
358.23122	94	
359.13054	150	
362.14334	72	
363.12777	92	
364.15365	192	
364.20564	72	
365.13818	90	
367.08786	50	
372.11740	214	
372.25886	1066	1+
373.04089	56	
373.07470	114	
374.26733	206	
378.19345	50	
379.17919	94	
382.17561	232	
383.16846	116	
383.23664	80	
388.16788	130	
389.14408	266	
390.13819	198	
393.81467	48	
406.17379	72	
407.17441	84	
410.29582	64	
416.15877	108	
417.03490	66	
424.22813	158	
424.30109	114	
429.10074	70	
434.16521	104	
438.12540	102	
440.15530	56	
440.21541	98	
441.15183	92	
441.21470	60	
442.22840	82	
446.18000	74	
457.21685	294	1+
471.18852	66	
473.23170	66	
475.19397	130	
475.74229	68	
476.19003	130	
477.14067	76	
477.20952	72	
482.31368	68	
483.29250	58	
493.20326	94	
493.25724	96	
500.32057	102	
503.23230	66	
531.21140	62	
535.25469	52	
549.18492	72	
552.35283	78	
570.39515	62	
582.19765	104	
584.81502	46	
586.20891	80	
586.27876	58	
587.35121	390	1+
589.21282	84	
591.21439	82	
599.25091	104	
608.22584	66	
617.23349	78	
618.25923	70	
618.62470	68	
621.25847	46	
669.25192	54	
701.24935	106	
702.39497	94	
703.37818	66	
703.43396	86	
715.28236	84	
718.34931	60	
729.25145	60	
731.34952	84	
801.39034	82	
858.34725	74	
864.46164	66	
865.66885	78	
976.51940	74	
END IONS

###FS:    #m/z: 407.54834 #charge 1+
###MS: 1753
###MSMS: 1754
BEGIN IONS
TITLE=Cmpd 151, +MS2(407.5483), 23.2eV, 14.5min #1754
RTINSECONDS=867.575
SCANS=1753-1754
PEPMASS=407.54834	421434
CHARGE=1+
149.34101	18	
160.51406	18	
167.96088	18	
173.73729	18	
187.08143	18	
192.30745	18	
199.49254	18	
201.10113	106	
202.08940	62	
205.61029	18	
206.46215	18	
209.12030	56	
212.05023	84	
212.08365	106	
212.16390	64	
213.08536	24	
216.10654	304	1+
216.16686	82	
219.11226	52	
221.08088	62	
221.42994	20	
223.16324	64	
224.75411	18	
226.07957	90	
226.11449	96	
226.16202	338	1+
227.06730	296	
227.13157	274	1+
229.11271	438	1+
233.09444	428	1+
233.14887	78	
236.05953	46	
239.15218	556	
239.47203	80	
239.86726	26	
240.13549	906	1+
240.33935	18	
240.98973	34	
241.22561	20	
241.98481	18	
242.39657	42	
243.19942	98	
243.88587	38	
244.03115	32	
244.09550	1282	1+
244.16607	1780	1+
244.24320	132	
244.49911	38	
245.23900	78	
246.14501	160	
246.64943	24	
247.11176	874	1+
247.26966	72	
247.73752	22	
248.06415	20	
250.08190	54	
251.13040	90	
256.84039	28	
257.17731	194	
257.31827	18	
258.16494	158	
261.12374	78	
261.95575	22	
264.13627	284	
265.18729	60	
266.07712	74	
268.83462	18	
273.15373	72	
274.12995	88	
275.10716	104	
276.10234	142	
276.22146	18	
277.08834	36	
278.11695	292	
278.16193	112	
278.51205	78	
281.11349	58	
284.10001	26	
285.08738	198	
291.14976	42	
292.12333	146	
295.02522	20	
295.10516	74	
296.09121	116	
297.12369	30	
299.10410	74	
301.13039	96	
302.11000	300	
303.82919	76	
307.13750	64	
309.25336	82	
310.16796	180	
310.91395	100	
311.53963	18	
312.03015	30	
312.13070	208	
313.04319	18	
313.08501	124	
320.11797	108	
321.20708	88	
323.14568	74	
323.47814	20	
323.62291	110	
327.16656	108	
328.18319	96	
330.13708	414	1+
335.92023	18	
336.19924	54	
336.27595	96	
337.14397	72	
341.13954	98	
343.13588	76	
344.12804	360	1+
344.18910	124	
347.12507	66	
348.11917	98	
348.15771	118	
352.25792	90	
354.09390	82	
354.18605	62	
354.24503	106	
355.19603	68	
357.17637	136	
357.29475	20	
357.99158	40	
358.12647	88	
358.25575	28	
358.37721	26	
359.19011	108	
361.39895	18	
362.13470	128	
362.22301	90	
363.12723	84	
364.17374	76	
365.15123	250	
372.25617	166	
372.26390	30	
372.27673	230	1+
372.91145	48	
374.81031	18	
382.20692	60	
383.17543	58	
383.19605	86	
387.99932	54	
389.14369	90	
389.20759	76	
390.15380	52	
391.87352	80	
393.11802	82	
394.23183	106	
396.21167	94	
396.69199	18	
399.12830	78	
400.20393	72	
406.64364	38	
407.09432	18	
407.15751	72	
407.30586	54	
407.80462	18	
408.91922	92	
409.88074	18	
411.00329	18	
END IONS

###FS:    #m/z: 496.72671 #charge 1+
###MS: 1753
###MSMS: 1755
BEGIN IONS
TITLE=Cmpd 152, +MS2(496.7267), 26.9eV, 14.5min #1755
RTINSECONDS=867.594
SCANS=1753,1755
PEPMASS=496.72671	225590
CHARGE=1+
148.35108	18	
149.64923	18	
153.34015	18	
154.52931	18	
162.78431	18	
168.81617	18	
171.28164	18	
176.62896	18	
182.03015	18	
184.33317	18	
186.53589	18	
194.15814	18	
195.73103	18	
200.41342	18	
204.08592	196	
205.10628	126	
209.15772	158	
212.54721	18	
219.30359	18	
220.10579	126	
220.99464	70	
221.10891	800	
221.15810	78	
221.71897	34	
222.06526	42	
222.13682	50	
223.11169	82	
225.25494	86	
225.41598	18	
232.08904	76	
234.77629	18	
235.36411	18	
237.13386	178	
238.15256	88	
239.12228	290	
244.09219	198	
245.15265	110	
248.78019	24	
248.98073	26	
249.10480	640	
249.15775	114	
249.34489	42	
249.95788	18	
250.09615	326	
251.08381	82	
251.13372	78	
252.77022	20	
254.59588	18	
255.16102	104	
255.23745	114	
265.13065	110	
266.70121	26	
267.11282	506	1+
267.17643	224	
267.23596	86	
269.66193	18	
270.21911	58	
270.68058	18	
270.77877	40	
281.09898	58	
283.17842	64	
285.99980	18	
288.20676	18	
296.97460	18	
298.10256	74	
298.35190	18	
299.14607	116	
312.18357	92	
313.34062	18	
314.39670	18	
320.18244	126	
322.16516	62	
343.15908	126	
344.13979	110	
344.23982	18	
345.13147	50	
348.16774	112	
350.14991	86	
350.18616	100	
351.90707	18	
352.59215	18	
355.12069	60	
355.35890	18	
365.81547	30	
366.18109	214	
367.17614	168	
372.22451	18	
381.56659	20	
383.20297	172	
384.21482	84	
393.85182	18	
394.18563	90	
400.18202	56	
401.20792	104	
402.13476	52	
404.03233	18	
415.40180	18	
427.20657	62	
436.24231	30	
436.71829	62	
441.25233	18	
443.42840	18	
450.21157	18	
450.40661	18	
454.04204	20	
454.29907	76	
460.82784	60	
462.30482	18	
462.77923	18	
463.09861	20	
467.82504	106	
468.00811	18	
469.73672	18	
472.20184	110	
477.82470	74	
482.43372	18	
495.21852	86	
495.86758	78	
496.73292	18	
498.43753	18	
END IONS

###FS:    #m/z: 610.81914 #charge 2+
###MS: 1753
###MSMS: 1756
BEGIN IONS
TITLE=Cmpd 153, +MS2(610.8191), 33.0eV, 14.5min #1756
RTINSECONDS=867.624
SCANS=1753,1756
PEPMASS=610.81914	164342
CHARGE=2+
200.62166	20	
202.09167	162	
207.12266	90	
209.09957	94	
215.14774	86	
216.09727	134	
216.14473	152	
217.07684	30	
219.13737	84	
225.07235	72	
226.15463	378	
227.10183	66	
229.12179	536	1+
231.14123	94	
231.41714	40	
232.22024	108	
238.75179	30	
239.15406	362	1+
240.01102	36	
240.13163	76	
240.20246	32	
241.13582	68	
243.11397	78	
244.10418	252	
244.16989	786	1+
244.24579	238	
245.19289	128	
245.67699	24	
245.76972	26	
246.14379	182	
246.18618	76	
247.10767	216	
247.16854	92	
248.13438	108	
251.53055	44	
254.09659	50	
257.16749	290	
258.18763	74	
262.08785	118	
262.22687	46	
264.14208	216	1+
268.98075	70	
271.12082	92	
274.11801	76	
278.11059	216	
278.18439	96	
278.23737	94	
285.00996	84	
291.14369	80	
294.96422	20	
296.11188	74	
299.08212	30	
312.13710	228	
312.19850	102	
313.18662	84	
324.85584	40	
325.18341	66	
326.21660	50	
327.17515	74	
330.13561	208	
330.20867	82	
333.16284	78	
337.18808	78	
343.12930	116	
344.13280	70	
344.18996	74	
344.22541	54	
354.17685	72	
354.22605	84	
356.07686	84	
356.80017	42	
356.99934	20	
357.18400	110	
357.31742	32	
357.90294	26	
357.99089	34	
358.26621	40	
361.15084	210	
362.12901	52	
362.22071	68	
365.16027	114	
366.16776	70	
372.26226	182	
373.26758	130	
378.19817	74	
388.21308	98	
389.14471	110	
390.13784	90	
396.20297	20	
406.18306	134	
406.23102	102	
407.15804	46	
408.13951	88	
424.18250	120	
435.15499	54	
438.26890	52	
450.31659	68	
457.18104	112	
457.23665	66	
458.20534	92	
458.32741	70	
470.13475	70	
475.18911	64	
475.23331	84	
476.17409	62	
476.22352	74	
482.31832	128	
492.31335	72	
493.19845	158	
493.24422	128	
502.33700	92	
520.24509	64	
522.77580	34	
576.26087	96	
587.35898	106	
587.49379	80	
588.21116	102	
589.28297	34	
594.93171	34	
601.21300	60	
610.17940	38	
610.22880	54	
615.14190	20	
615.21900	58	
648.33927	54	
686.37871	62	
701.38159	118	
701.43228	66	
702.38716	124	
770.41267	64	
797.57393	18	
812.33481	78	
846.41687	82	
857.03808	20	
865.48380	74	
1008.53452	32	
1101.03101	20	
END IONS

###FS:    #m/z: 407.54848 #charge 1+
###MS: 1757
###MSMS: 1758
BEGIN IONS
TITLE=Cmpd 154, +MS2(407.5485), 23.2eV, 14.5min #1758
RTINSECONDS=868.259
SCANS=1757-1758
PEPMASS=407.54848	422972
CHARGE=1+
184.63634	18	
191.00962	18	
201.13935	102	
202.09063	332	1+
209.06174	236	
210.04399	90	
211.08740	78	
215.74437	36	
216.10371	664	1+
216.28084	18	
218.40621	18	
218.90323	18	
219.11533	32	
220.91650	18	
222.14455	66	
223.10443	106	
225.12917	102	
226.07485	214	
226.12875	90	
226.15742	104	
226.28771	80	
227.06951	1234	1+
227.15168	98	
229.11963	704	1+
230.14870	36	
233.12584	50	
233.19561	36	
233.67129	22	
235.10260	130	
236.09209	116	
236.13588	204	
238.90824	28	
239.09918	20	
239.15163	438	
239.31251	24	
240.13751	412	1+
240.19480	94	
241.78228	26	
242.13696	54	
243.10902	88	
244.04558	26	
244.09486	1644	1+
244.16826	2548	1+
244.24068	82	
244.33193	56	
244.43819	28	
244.50357	20	
244.55774	66	
245.25539	24	
245.34152	44	
245.75437	92	
245.90989	24	
246.12115	104	
246.61409	38	
246.95008	40	
247.10985	970	1+
247.72306	24	
249.89353	30	
250.54005	24	
251.49555	48	
253.10219	98	
257.09467	162	
257.16990	164	
257.85249	54	
258.17045	122	
258.53287	22	
259.13238	114	
260.63986	18	
262.09960	60	
264.13591	186	
264.50881	66	
265.14444	104	
265.69642	18	
267.07682	122	
271.35274	28	
272.08690	114	
272.89676	100	
273.11031	82	
275.10175	124	
277.10534	136	
278.11256	214	
279.13150	100	
281.09717	44	
285.08167	74	
285.17422	96	
286.09175	174	
288.03474	26	
288.49214	18	
290.78032	18	
291.14340	70	
292.12659	212	
292.92904	90	
293.15847	90	
294.77257	34	
294.81758	28	
295.12259	110	
296.11577	56	
305.50899	28	
307.11066	68	
309.16663	90	
312.14688	110	
312.23306	24	
312.83861	28	
313.12170	104	
314.12386	46	
320.13513	92	
321.11335	90	
322.12642	60	
324.16043	48	
326.17976	168	
327.10829	96	
327.16907	102	
328.44441	18	
330.01644	90	
330.13454	92	
331.13404	80	
336.23912	56	
336.90645	134	
337.18210	70	
337.24275	92	
339.41386	20	
341.10499	48	
344.12978	74	
344.22986	112	
345.12350	64	
345.68351	18	
347.13972	60	
348.13799	100	
354.24188	108	
355.09420	30	
355.24552	82	
357.20457	84	
363.12895	76	
365.21335	84	
371.13513	98	
372.12243	146	
372.25762	520	
372.75920	30	
372.88653	78	
373.28892	196	
373.92038	36	
375.13633	72	
377.12607	68	
378.21899	54	
379.50255	42	
379.88460	68	
382.17284	70	
382.21383	78	
382.24228	70	
388.98457	82	
389.18175	88	
389.27349	44	
390.12590	190	
390.18670	82	
390.24852	24	
396.23268	58	
408.16121	90	
410.51618	22	
END IONS

###FS:    #m/z: 496.72725 #charge 1+
###MS: 1757
###MSMS: 1759
BEGIN IONS
TITLE=Cmpd 155, +MS2(496.7272), 26.9eV, 14.5min #1759
RTINSECONDS=868.289
SCANS=1757,1759
PEPMASS=496.72725	224168
CHARGE=1+
150.84659	18	
168.24347	20	
184.39022	18	
184.80051	18	
192.98073	72	
199.45175	18	
204.09751	44	
204.92932	18	
205.33927	18	
207.46326	18	
208.94858	18	
209.14076	114	
210.67163	18	
212.19897	18	
220.11382	82	
220.99931	80	
221.10618	1574	1+
221.15811	128	
221.34255	44	
222.81736	100	
223.14684	32	
223.95564	18	
225.17948	18	
228.12907	98	
233.19328	68	
234.14056	102	
237.12961	112	
237.26550	78	
237.74905	20	
238.15530	88	
239.13442	194	
239.26174	20	
239.63761	20	
240.11414	64	
240.17857	26	
240.48389	18	
243.90444	18	
244.09096	122	
244.62677	18	
245.99637	18	
248.05532	64	
248.86531	22	
248.99699	40	
249.09816	2060	1+
249.79509	38	
249.82919	20	
250.23374	32	
250.74926	32	
251.14326	76	
251.24032	18	
254.59588	18	
255.14498	618	1+
255.17675	96	
255.27093	22	
258.10556	50	
260.38755	20	
260.76494	30	
261.44820	24	
263.12151	118	
263.76093	18	
265.13044	260	
265.19585	18	
267.03788	20	
267.11256	2094	1+
267.23155	54	
268.30111	40	
271.70981	18	
276.46374	18	
277.26990	18	
286.04865	18	
287.15095	96	
287.72103	18	
291.24621	18	
299.12489	100	
302.04182	18	
302.17483	76	
302.95528	20	
303.14188	42	
305.20359	78	
305.71310	18	
310.10081	52	
310.18768	18	
312.17199	94	
315.16042	114	
316.13474	72	
316.16892	86	
317.03297	18	
319.97142	18	
320.16886	70	
320.20026	54	
321.17747	102	
330.15091	130	
336.96031	34	
337.29815	18	
344.14811	54	
345.30251	42	
346.03513	18	
348.17054	224	
348.51365	22	
348.85838	38	
349.20289	80	
353.14059	76	
355.12388	128	
356.14627	102	
357.08865	18	
357.18394	44	
361.31409	18	
365.19201	70	
366.17955	334	
366.33563	20	
367.28354	100	
368.17946	74	
373.07361	18	
373.13634	184	
373.21299	22	
375.07473	18	
383.12243	18	
383.20508	258	
385.29021	114	
385.88760	18	
387.73141	18	
392.69571	18	
394.17917	72	
397.31987	18	
399.13685	84	
406.64408	18	
407.39109	18	
414.02742	22	
415.25730	18	
420.42656	18	
421.59041	18	
424.18720	64	
440.25914	68	
444.31527	70	
447.49657	18	
449.22561	74	
452.96273	18	
457.43368	18	
459.18769	18	
460.81526	46	
462.80875	76	
467.80929	18	
468.41723	18	
469.80611	44	
471.92480	18	
472.20288	214	
474.24458	70	
477.24544	86	
477.82334	60	
493.16883	100	
495.85315	86	
497.82965	68	
497.99206	42	
498.22917	172	
END IONS

###FS:    #m/z: 610.81970 #charge 2+
###MS: 1757
###MSMS: 1760
BEGIN IONS
TITLE=Cmpd 156, +MS2(610.8197), 33.0eV, 14.5min #1760
RTINSECONDS=868.322
SCANS=1757,1760
PEPMASS=610.81970	167882
CHARGE=2+
209.05797	80	
209.12346	90	
211.12645	54	
215.14001	310	
216.09849	376	
216.13567	138	
221.08623	168	
222.08943	108	
222.12741	110	
226.09492	132	
226.15333	92	
227.07141	128	
227.16123	106	
227.90737	66	
228.13297	92	
229.12413	738	
230.14852	88	
232.08063	66	
235.07421	120	
237.10284	104	
238.07511	86	
238.13184	78	
239.09650	84	
239.14990	212	
240.13485	244	
240.17831	108	
241.12725	100	
241.18906	90	
243.97305	70	
244.09984	584	
244.16644	2324	1+
244.23045	104	
244.26936	86	
245.95529	98	
246.16975	140	
247.11679	184	
256.11426	80	
257.19544	54	
258.16775	244	
261.08603	92	
264.14782	138	
265.14359	68	
268.97603	84	
271.10343	86	
277.15266	94	
278.11121	350	
281.05120	74	
282.14582	70	
283.02417	74	
283.09380	110	
284.36451	50	
286.10375	156	
288.09947	96	
292.15127	74	
294.14824	68	
297.15996	74	
299.07333	52	
302.16456	90	
306.10832	92	
309.15476	118	
310.15073	92	
310.19318	112	
312.13174	136	
313.11391	68	
314.12304	56	
314.17307	62	
327.16459	88	
329.20377	58	
330.13808	568	
337.15830	84	
340.16475	62	
341.17140	98	
344.19480	172	
344.22129	182	
345.21406	86	
347.14109	102	
349.14386	76	
354.10229	68	
355.06860	184	
356.04648	100	
356.29975	102	
357.17759	522	1+
357.21742	188	
361.15290	64	
362.14687	70	
366.20716	62	
372.25708	854	
372.33361	64	
372.55618	68	
374.14508	72	
374.25680	54	
379.16368	76	
382.25286	78	
388.18019	60	
389.15114	254	
390.18416	82	
391.15570	58	
391.20288	70	
407.15353	84	
410.16712	112	
413.21635	108	
418.11561	60	
423.19965	76	
424.20465	56	
431.14867	68	
447.19187	70	
457.20854	72	
458.18037	168	
458.23965	278	
460.16653	52	
460.23965	104	
465.21208	82	
475.20611	58	
483.30471	86	
486.85681	54	
489.04789	82	
492.26566	94	
493.18761	104	
493.26216	66	
495.32341	54	
500.33361	62	
502.24432	72	
505.53380	104	
510.24872	84	
511.29915	80	
520.23925	130	
526.27036	72	
543.49556	144	
549.32673	72	
587.21121	52	
587.35857	148	1+
588.44919	102	
589.23118	70	
592.23169	64	
594.25952	72	
603.31854	56	
606.29714	96	
606.40665	70	
621.29511	86	
621.39136	54	
643.52076	64	
684.42497	64	
698.30360	90	
701.39768	64	
702.30006	72	
702.39060	80	
712.39864	134	
778.29987	56	
783.71562	50	
830.45581	76	
864.48970	62	
864.54805	86	
892.29691	82	
END IONS

###FS:    #m/z: 407.54863 #charge 3+
###MS: 1761
###MSMS: 1762
BEGIN IONS
TITLE=Cmpd 157, +MS2(407.5486), 23.2eV, 14.5min #1762
RTINSECONDS=868.971
SCANS=1761-1762
PEPMASS=407.54863	443614
CHARGE=3+
201.07879	58	
202.08946	86	
202.12186	58	
203.10251	110	
207.11533	132	
209.05935	356	1+
209.13955	162	
210.03592	86	
216.09900	756	
217.08284	126	
219.13111	96	
220.11757	82	
222.13385	168	
222.19498	64	
224.07313	82	
226.08669	152	
226.12029	156	
226.15380	426	1+
226.26055	130	
227.07038	320	
229.07452	98	
229.12949	222	
229.18137	68	
230.08057	118	
230.13640	106	
233.13721	76	
233.18067	100	
234.96089	64	
236.13803	86	
238.08346	124	
238.13077	72	
239.16421	148	
240.14432	504	
241.15260	308	
242.02520	68	
244.09819	1264	1+
244.17112	1812	1+
246.14507	142	
246.96652	76	
247.10827	814	1+
247.13523	130	
250.15261	102	
251.10904	80	
252.14987	76	
254.14949	158	
257.09392	92	
257.16542	242	
259.12800	82	
260.20239	56	
261.09043	68	
262.11676	78	
263.15213	100	
264.05054	50	
264.13626	144	
264.86161	50	
270.43506	76	
274.11354	122	
274.92156	70	
275.09678	108	
275.13684	72	
275.19329	80	
276.11170	58	
278.07275	128	
278.11258	166	
279.14519	98	
285.08075	132	
285.14539	120	
291.15174	106	
292.13368	78	
293.16730	62	
296.10618	84	
300.16433	82	
302.13725	88	
306.10823	78	
310.16846	60	
310.90436	68	
311.82819	64	
312.12811	542	1+
313.29320	74	
317.15383	82	
318.90580	74	
319.53057	62	
320.11761	212	
326.18687	180	
327.09472	62	
330.14193	146	
336.98542	72	
337.17355	94	
337.21099	64	
339.17740	110	
340.12949	88	
344.12939	210	
344.18779	120	
344.23503	64	
344.34150	68	
346.20091	100	
354.17721	96	
354.31550	98	
357.22298	84	
358.19133	88	
361.14486	112	
364.17715	96	
365.14862	64	
365.31323	108	
367.07185	80	
372.15660	104	
372.25886	484	
372.91004	74	
382.17772	60	
382.23658	138	
383.14873	66	
388.15643	146	
389.14578	150	
389.21301	80	
390.15429	88	
390.36266	70	
393.26943	104	
395.16608	130	
399.13874	52	
400.10398	106	
406.16816	88	
424.19639	78	
424.26272	114	
431.14524	66	
432.14923	78	
434.16909	62	
437.19116	122	
442.14148	68	
448.17426	86	
458.23255	96	
459.18238	84	
465.18269	320	1+
465.21810	74	
475.18052	60	
477.18821	136	
483.21764	82	
486.16633	76	
486.21291	66	
492.25527	98	
500.30452	134	
501.31950	82	
522.28551	90	
523.19199	82	
534.30070	56	
541.24402	64	
558.24929	86	
569.14711	64	
587.33218	74	
588.34053	88	
658.25321	86	
669.43671	116	
683.36171	74	
683.42390	84	
711.37654	64	
790.44575	64	
864.42084	62	
987.46486	72	
END IONS

###FS:    #m/z: 496.72798 #charge 1+
###MS: 1761
###MSMS: 1763
BEGIN IONS
TITLE=Cmpd 158, +MS2(496.7280), 26.9eV, 14.5min #1763
RTINSECONDS=868.999
SCANS=1761,1763
PEPMASS=496.72798	228738
CHARGE=1+
204.07624	72	
208.85403	38	
209.14407	326	
213.12554	88	
220.10559	146	
220.93601	22	
221.10297	1778	1+
221.14019	250	
223.13437	48	
224.63194	96	
225.66408	24	
227.13363	120	
228.09271	102	
228.13254	140	
229.14429	98	
232.07331	114	
236.11725	108	
237.13884	242	
238.94008	42	
239.11159	170	
239.14512	106	
240.13326	60	
244.09122	484	1+
245.19364	54	
247.11636	180	
248.73049	22	
249.00770	38	
249.06011	26	
249.10389	1748	
249.18638	124	
249.40563	78	
250.08464	542	1+
250.14195	134	
250.19211	82	
250.79378	62	
252.08862	76	
252.73055	40	
254.85641	32	
255.15584	222	
256.16170	182	
260.77052	114	
262.10037	108	
262.61832	36	
264.08954	122	
266.77839	34	
267.03474	36	
267.11070	2142	1+
267.27899	80	
267.73543	32	
270.66577	24	
294.13394	122	
295.14924	68	
298.10058	44	
300.11514	86	
301.81785	90	
302.09630	70	
303.16601	94	
311.59622	48	
312.17206	156	
314.16503	56	
315.18698	90	
316.16921	74	
320.17285	104	
322.20156	60	
326.09396	40	
328.20191	94	
338.18076	116	
347.81159	56	
348.16393	682	
348.21233	64	
349.18749	32	
354.17283	56	
355.11691	84	
365.92095	34	
366.17711	360	
368.15560	76	
368.31848	30	
372.91706	116	
373.13339	112	
373.48457	20	
373.56634	30	
374.17509	64	
383.20790	186	
384.07839	34	
387.33335	20	
420.23298	74	
420.74969	20	
424.22044	74	
426.20719	38	
434.88380	58	
440.98759	46	
443.74624	32	
443.79276	68	
444.20539	120	
459.80816	108	
461.81397	74	
472.19296	20	
472.23835	74	
473.19270	94	
477.80721	24	
478.11820	82	
478.83005	88	
495.84211	168	
495.90778	102	
496.82194	70	
497.88114	32	
498.26149	76	
500.19337	90	
502.21430	48	
END IONS

###FS:    #m/z: 610.82070 #charge 2+
###MS: 1761
###MSMS: 1764
BEGIN IONS
TITLE=Cmpd 159, +MS2(610.8207), 33.0eV, 14.5min #1764
RTINSECONDS=869.035
SCANS=1761,1764
PEPMASS=610.82070	167470
CHARGE=2+
201.09532	78	
201.13488	108	
212.06913	42	
215.14785	76	
216.05517	34	
216.13765	80	
216.20318	118	
219.12138	120	
223.11546	78	
223.16619	38	
226.07877	92	
226.16039	432	
226.21708	90	
226.35202	30	
227.06966	382	
227.17830	94	
229.12055	1114	1+
233.09267	88	
234.13376	48	
236.08281	108	
239.09829	160	
239.15315	80	
240.13528	308	
241.85481	38	
243.08432	96	
243.12914	78	
243.80709	74	
243.97086	76	
244.09444	1144	1+
244.16822	2484	
244.29026	30	
244.65994	46	
245.18853	176	
246.14158	292	
246.33801	28	
247.10879	544	1+
248.14075	152	
249.09910	86	
250.18140	54	
251.14182	68	
253.11873	64	
257.17181	112	
258.17018	76	
260.16481	92	
264.12786	280	
265.08101	102	
265.19124	116	
266.31570	32	
272.10898	102	
274.11749	120	
276.10588	108	
276.24765	76	
278.11655	152	
279.28758	38	
280.12055	90	
281.11755	78	
282.12046	212	
285.08025	94	
291.13899	30	
292.12511	70	
292.16789	26	
295.00516	28	
297.15207	56	
299.04846	94	
309.15217	54	
311.19248	70	
312.15940	150	
312.19092	100	
313.14112	168	
313.20083	172	
314.13141	90	
316.23855	114	
326.30137	60	
327.17495	44	
329.21472	48	
330.14285	134	
330.17223	108	
331.13939	154	
331.17658	110	
337.17833	92	
344.12880	82	
344.19618	198	
346.17737	84	
352.12891	92	
355.07625	60	
356.07540	94	
357.17936	786	1+
357.23826	82	
358.13725	90	
359.03525	74	
359.18445	196	
362.13244	146	
365.14197	78	
372.26493	502	
372.38886	106	
372.69759	42	
378.05595	80	
388.16462	38	
389.15806	44	
390.12395	82	
390.17528	66	
400.22348	70	
406.16961	200	
407.16815	134	
409.17374	62	
415.03380	50	
417.04523	58	
419.99610	70	
423.22489	68	
431.16517	50	
439.27886	80	
442.26259	88	
448.18095	70	
449.20470	124	
456.23289	76	
458.23323	196	
459.13886	86	
459.17536	78	
459.24318	92	
466.27067	64	
472.22810	40	
476.19842	144	
483.18208	92	
483.28174	110	
483.34405	108	
485.31307	82	
492.27200	48	
493.19832	60	
494.19775	82	
500.32405	178	
511.26795	24	
521.22226	146	
542.17868	94	
546.23992	52	
554.80456	72	
557.25598	68	
570.25725	82	
576.22981	86	
577.27191	38	
585.25988	54	
587.22441	64	
587.35500	240	
589.42822	50	
601.24484	98	
604.30714	34	
608.21952	112	
649.36756	82	
685.28646	48	
701.39789	206	1+
703.44849	38	
719.26447	24	
847.44930	44	
877.45249	76	
959.46138	84	
992.55360	54	
END IONS

###FS:    #m/z: 407.54881 #charge 3+
###MS: 1765
###MSMS: 1766
BEGIN IONS
TITLE=Cmpd 160, +MS2(407.5488), 23.2eV, 14.5min #1766
RTINSECONDS=869.68
SCANS=1765-1766
PEPMASS=407.54881	459412
CHARGE=3+
203.09207	102	
204.10739	174	
207.09585	92	
208.07334	106	
208.10726	112	
209.05539	104	
209.15353	70	
210.06236	136	
210.13024	96	
213.07213	120	
213.11320	100	
215.93358	50	
216.09942	336	
220.09695	52	
221.13060	86	
223.11587	54	
224.07284	74	
225.14795	24	
226.08481	162	
226.15837	674	1+
226.33316	44	
227.07601	194	
228.22787	62	
229.11942	354	1+
229.16833	82	
230.09567	64	
233.11045	106	
236.13480	66	
238.08304	84	
238.18467	90	
239.15771	96	
240.13809	372	1+
241.26455	34	
242.16458	50	
243.69895	28	
243.78214	40	
243.93560	30	
244.09208	1224	1+
244.17060	1912	1+
244.25378	34	
245.34966	116	
245.96151	30	
246.12841	116	
246.16947	256	
246.85856	108	
247.11075	674	1+
247.21357	70	
248.63109	40	
249.91679	54	
250.08757	78	
250.12034	242	
250.39065	70	
251.10256	200	
252.90174	28	
254.16883	32	
256.24319	32	
257.15527	152	
258.09445	82	
262.09269	98	
262.40449	28	
264.13858	440	1+
265.04125	102	
268.87714	116	
271.10763	90	
273.17027	66	
273.84799	32	
274.11361	152	
276.10839	96	
277.11703	32	
278.11493	244	
279.09673	78	
279.14807	104	
280.15371	48	
283.10277	34	
283.19802	30	
285.08154	102	
292.14624	56	
295.10093	124	
296.14453	174	
297.18681	70	
299.17358	158	
301.08350	36	
301.13445	68	
302.12040	64	
302.72109	52	
307.14058	28	
309.17991	76	
310.15126	110	
312.14418	64	
313.11276	46	
315.12440	88	
318.10830	88	
319.13675	80	
319.18177	88	
320.11040	34	
327.10333	30	
327.16013	100	
330.10266	104	
331.14305	128	
332.03415	82	
336.17971	46	
340.16034	66	
344.12028	284	1+
344.19107	268	1+
348.12404	72	
348.20777	34	
348.91333	68	
354.25143	158	
354.94898	104	
355.24515	106	
356.23620	64	
357.17287	208	
359.13162	78	
360.93401	70	
361.15349	96	
365.14470	138	
370.89090	84	
372.11675	82	
372.71382	90	
372.96632	66	
373.12456	98	
373.26165	78	
378.16850	46	
382.16706	62	
382.26868	80	
389.14871	66	
389.91677	116	
395.19268	92	
406.17330	92	
407.14915	132	
424.20212	118	
424.38290	68	
430.24676	40	
441.22456	104	
457.18679	28	
458.24159	140	
459.19388	84	
465.22928	86	
476.22001	90	
479.21932	52	
483.28711	28	
497.25645	24	
500.31496	64	
501.32060	68	
522.30220	68	
529.19618	72	
543.17651	60	
569.34738	138	
570.32129	136	
573.20275	122	
586.23986	44	
587.04579	58	
587.35110	168	1+
588.30638	94	
598.24703	66	
628.28179	72	
653.54331	38	
687.65735	112	1+
713.34806	74	
731.44861	60	
743.53368	278	1+
865.08281	40	
END IONS

###FS:    #m/z: 496.72760 #charge 1+
###MS: 1765
###MSMS: 1767
BEGIN IONS
TITLE=Cmpd 161, +MS2(496.7276), 26.9eV, 14.5min #1767
RTINSECONDS=869.705
SCANS=1765,1767
PEPMASS=496.72760	237636
CHARGE=1+
152.85278	18	
154.88531	18	
156.88851	18	
163.21343	18	
169.82758	18	
170.46468	18	
170.62243	18	
171.18886	18	
175.72623	18	
178.40979	18	
179.28070	18	
182.07620	18	
201.05706	18	
204.08030	126	
205.11668	128	
209.13636	158	
209.16861	120	
214.92359	18	
218.56146	18	
221.10872	1152	1+
221.16604	110	
222.60755	28	
223.11494	126	
224.21901	18	
225.01370	98	
227.20550	18	
229.12150	102	
232.21623	18	
232.35831	26	
233.16087	66	
233.26183	18	
237.12578	102	
237.16810	122	
238.12373	86	
238.78429	24	
239.13799	252	
240.11669	134	
244.10224	326	1+
246.33834	18	
247.19636	18	
248.81376	32	
248.89557	48	
249.03901	20	
249.09533	1922	1+
249.18295	68	
249.38328	24	
249.54072	26	
250.16225	138	
250.28596	34	
250.52104	24	
250.58060	34	
251.20958	48	
254.14433	134	
255.15365	404	
255.20456	102	
255.33386	18	
259.51336	18	
264.47789	18	
264.63593	18	
265.14603	64	
266.92612	24	
267.11140	1640	1+
269.11400	140	
269.33828	30	
276.06872	18	
282.14038	18	
284.11549	18	
284.27486	18	
293.15347	62	
298.06167	18	
298.09899	98	
303.18921	76	
307.49257	18	
311.07720	122	
312.18436	82	
312.22145	108	
313.16839	106	
320.38491	18	
321.17606	86	
328.13548	114	
332.95173	38	
334.58834	18	
337.20096	76	
343.17939	156	
343.46069	18	
344.15506	150	
345.16185	62	
348.16358	170	
349.06568	28	
349.17393	188	
355.21047	76	
359.87295	18	
362.88314	18	
363.16895	88	
366.00527	42	
366.18459	114	
367.29862	18	
369.93548	18	
371.15937	76	
371.82182	18	
376.93326	102	
383.05791	32	
383.20395	228	
383.73433	18	
384.21259	188	
386.21781	18	
392.81540	18	
395.95991	74	
397.18349	64	
406.84003	18	
412.53796	18	
415.20275	74	
415.72833	18	
420.02281	20	
421.21787	82	
424.29607	18	
427.17909	96	
427.39034	18	
431.84801	78	
434.23622	18	
438.84763	20	
439.24120	18	
445.11658	18	
446.38067	18	
449.19872	114	
452.84535	18	
458.36085	18	
459.80241	80	
460.67447	18	
461.46953	18	
462.91480	18	
463.32089	56	
469.23653	82	
472.19675	54	
473.59775	18	
474.23803	18	
477.06416	26	
477.24509	44	
477.83032	64	
478.00816	30	
478.63393	26	
479.30107	18	
479.68302	30	
481.21156	100	
484.26386	18	
495.21316	92	
495.83123	108	
496.97263	52	
497.85172	106	
498.23713	74	
498.60755	18	
499.24529	66	
499.83315	86	
END IONS

###FS:    #m/z: 610.82023 #charge 2+
###MS: 1765
###MSMS: 1768
BEGIN IONS
TITLE=Cmpd 162, +MS2(610.8202), 33.0eV, 14.5min #1768
RTINSECONDS=869.736
SCANS=1765,1768
PEPMASS=610.82023	178092
CHARGE=2+
199.07345	126	
202.14998	102	
209.10065	140	
212.19467	98	
213.09728	174	
215.11566	120	
215.99316	36	
216.10004	160	
216.20287	78	
217.56200	40	
219.12834	62	
221.08525	140	
222.11889	156	
226.16046	136	
226.73926	38	
227.07167	162	
227.13433	66	
228.13358	60	
229.12219	614	1+
232.16857	64	
233.11269	60	
233.64751	42	
234.09611	126	
235.07765	128	
236.08530	90	
239.15382	82	
239.19894	112	
240.13190	368	1+
240.19498	98	
240.27610	98	
240.30871	44	
240.47062	68	
243.29001	40	
244.02252	58	
244.09381	508	1+
244.17088	766	1+
244.22264	124	
244.39271	24	
244.83217	28	
246.14909	54	
247.11550	244	
247.21609	54	
250.11947	82	
251.06452	100	
255.87124	22	
257.16141	104	
258.00083	112	
264.13602	148	
266.07544	28	
267.11493	80	
275.11934	132	
277.71107	46	
278.10923	140	
279.11859	138	
280.12482	96	
281.11805	138	
283.05059	62	
285.01123	74	
285.12548	96	
290.95957	46	
292.13014	46	
294.11747	90	
307.13837	58	
309.16146	80	
311.21430	100	
312.15745	78	
314.11298	82	
319.13574	62	
322.17423	116	
323.10284	74	
326.17859	88	
327.08741	24	
327.16603	170	
328.16953	110	
329.17535	144	
330.14365	168	
336.23901	96	
340.13897	94	
344.05910	70	
344.12686	120	
344.20362	130	
345.12268	98	
346.19995	80	
347.13706	128	
348.15272	76	
354.27058	72	
355.07845	100	
355.24475	74	
356.07610	70	
356.71893	22	
356.91477	26	
356.99684	40	
357.18423	212	
358.17802	104	
363.14380	56	
364.16559	38	
365.16100	90	
372.18715	92	
372.25921	234	
372.32098	38	
372.57067	56	
372.82642	64	
378.14212	48	
382.17692	70	
382.90764	54	
389.14003	84	
390.14545	56	
405.63844	54	
407.04940	22	
407.14291	30	
416.15658	82	
417.13846	92	
420.99771	82	
424.17387	164	
424.30218	34	
431.14006	72	
433.19086	88	
440.22558	74	
448.18110	98	
457.21129	148	
458.18327	156	
460.15579	20	
476.21912	38	
487.16767	78	
489.22784	44	
492.25419	100	
492.36178	18	
492.95834	74	
493.21046	72	
493.29644	76	
494.21338	100	
499.27360	116	
500.31917	216	1+
504.17116	58	
511.24207	82	
549.23507	82	
587.37739	148	
591.19158	68	
605.29369	40	
616.27489	80	
624.32639	54	
624.71973	114	
625.26544	94	
642.30250	100	
657.26959	64	
684.37789	90	
701.39608	70	
704.30518	58	
749.36428	84	
830.34413	102	
END IONS

###FS:    #m/z: 407.54891 #charge 3+
###MS: 1769
###MSMS: 1770
BEGIN IONS
TITLE=Cmpd 163, +MS2(407.5489), 23.2eV, 14.5min #1770
RTINSECONDS=870.361
SCANS=1769-1770
PEPMASS=407.54891	450366
CHARGE=3+
202.08596	92	
207.12250	94	
208.89754	40	
209.06355	108	
209.10217	100	
210.04507	180	
212.03249	36	
216.10056	490	1+
216.15802	118	
217.16528	110	
221.07577	72	
226.08500	354	
226.15838	394	
227.06765	468	
227.14572	94	
227.92183	58	
228.07011	224	
229.12363	330	
233.09845	296	
238.08267	96	
239.17268	308	
240.13533	500	
243.78352	40	
243.97917	36	
244.09576	1698	1+
244.16909	2250	1+
244.36456	56	
245.36063	48	
245.72072	42	
246.12293	256	
246.20292	38	
247.10948	806	1+
247.25285	74	
247.70432	38	
248.20423	108	
250.11651	80	
250.14928	58	
253.09485	76	
257.09008	202	
257.15875	362	
258.17749	78	
260.07953	98	
261.08332	300	
264.14124	66	
273.11080	54	
273.87471	66	
274.15308	84	
275.10548	232	
275.56784	48	
278.09136	70	
278.11652	58	
279.12496	130	
280.20657	66	
281.16615	60	
286.08505	78	
286.17650	68	
291.14719	92	
292.12457	72	
293.14878	64	
294.12232	68	
296.08843	68	
299.10078	80	
302.11117	70	
303.13848	76	
309.15689	78	
310.16208	106	
312.13817	76	
313.11553	282	1+
320.11720	138	
320.17267	60	
327.08967	72	
327.16984	166	
327.53178	54	
329.15797	46	
330.13969	156	
331.16698	82	
333.79624	36	
336.17034	56	
337.15440	108	
339.95006	40	
340.14426	94	
341.92419	108	
344.11906	294	
344.19848	218	
347.12757	94	
349.12016	68	
357.18164	366	1+
359.09631	72	
361.15099	98	
362.13379	260	1+
362.20245	54	
362.97708	86	
364.68729	50	
365.14655	160	
367.18853	46	
368.88672	64	
370.89537	88	
371.13908	74	
372.11558	146	
372.26063	416	
373.12368	84	
375.12464	54	
378.18929	80	
379.88544	94	
382.17303	100	
388.15644	102	
389.00053	70	
389.14726	110	
390.02619	40	
390.14853	156	
395.20213	122	
405.19837	114	
407.18953	44	
407.32907	66	
412.19076	100	
423.23758	90	
425.19837	58	
427.12952	90	
432.25826	74	
435.15590	48	
440.22613	134	
440.28889	52	
441.22939	74	
447.28085	98	
448.24639	102	
458.18184	86	
459.15569	78	
460.16748	80	
476.18896	62	
483.30351	222	
487.16813	74	
487.28477	60	
493.25184	82	
500.33053	154	
502.23912	68	
504.22450	74	
505.17439	66	
518.24115	72	
534.30244	42	
535.28061	78	
542.20910	82	
552.30992	58	
552.37738	62	
556.18401	90	
557.23128	88	
563.22455	50	
587.35237	92	
588.30796	84	
605.17087	84	
622.31283	94	
639.54393	44	
674.36586	88	
684.41379	40	
692.15740	166	
701.43066	64	
721.35079	80	
848.39973	36	
1116.74909	332	1+
END IONS

###FS:    #m/z: 496.72745 #charge 1+
###MS: 1769
###MSMS: 1771
BEGIN IONS
TITLE=Cmpd 164, +MS2(496.7274), 26.9eV, 14.5min #1771
RTINSECONDS=870.384
SCANS=1769,1771
PEPMASS=496.72745	251392
CHARGE=1+
157.93288	18	
163.31073	18	
164.60188	18	
174.80845	18	
205.48981	18	
207.29308	18	
209.14631	244	1+
209.21816	20	
210.53448	174	
211.92364	18	
215.77522	18	
221.10830	718	1+
221.22379	138	
221.50624	22	
222.12838	188	
223.17083	104	
227.06275	80	
228.22390	18	
229.11666	104	
230.43892	18	
231.09251	88	
232.30027	18	
233.15415	94	
235.84779	18	
237.13277	98	
239.11052	100	
239.14488	88	
243.78962	18	
244.09537	152	
244.15452	90	
245.07582	108	
245.10720	130	
247.11089	72	
248.97544	32	
249.03750	50	
249.09451	1624	1+
249.17670	82	
250.13451	200	
253.59126	58	
255.15560	190	
258.02643	18	
266.70574	30	
266.82112	26	
267.03159	30	
267.11220	1322	1+
267.17435	82	
267.61213	36	
268.20279	104	
270.36030	26	
270.58066	36	
271.92595	44	
273.67853	18	
278.12211	84	
280.12006	74	
283.56689	18	
289.95696	18	
293.09102	18	
293.15881	74	
295.14112	70	
308.35428	18	
311.27548	18	
312.17637	94	
318.17018	18	
318.71845	18	
320.05161	58	
320.16770	92	
324.45890	18	
326.01225	18	
327.17494	18	
334.12737	18	
337.11466	114	
337.36084	18	
339.29806	52	
340.89588	18	
343.15461	72	
344.14738	124	
348.16555	242	
350.89792	18	
365.18690	88	
365.63467	18	
366.18207	396	1+
373.14984	74	
374.36305	18	
383.20566	104	
384.03811	26	
384.21139	86	
384.77949	30	
385.74833	18	
396.75997	18	
397.11051	18	
399.27469	18	
401.96581	18	
402.12910	116	
419.02237	18	
423.35571	60	
424.22180	42	
426.86933	18	
428.17252	104	
442.80231	80	
445.87039	18	
446.18574	30	
452.18618	18	
459.81740	50	
463.41214	18	
469.52615	18	
473.46060	18	
477.82427	78	
479.37581	18	
482.31857	92	
483.86520	18	
495.84381	94	
498.87281	64	
END IONS

###FS:    #m/z: 610.81993 #charge 2+
###MS: 1769
###MSMS: 1772
BEGIN IONS
TITLE=Cmpd 165, +MS2(610.8199), 33.0eV, 14.5min #1772
RTINSECONDS=870.44
SCANS=1769,1772
PEPMASS=610.81993	169790
CHARGE=2+
201.12428	86	
208.07928	124	
209.14542	178	
215.14255	312	1+
216.10455	144	
217.09538	72	
219.12762	78	
220.11399	70	
221.09987	126	
225.03411	136	
226.15690	1080	1+
227.07132	102	
228.09633	74	
229.12256	1462	1+
231.10028	70	
233.08971	102	
234.12834	96	
237.06685	118	
237.13699	88	
238.08316	110	
239.09738	320	
239.15203	494	
239.30070	156	
240.13694	700	1+
240.30083	86	
244.09688	2144	1+
244.16970	4964	1+
244.28693	88	
244.51252	102	
245.23901	74	
246.14109	682	
247.10846	1126	1+
253.17735	114	
254.07929	124	
257.16525	440	1+
257.23459	88	
260.10655	110	
261.08762	136	
262.11963	88	
264.14255	152	
265.09240	72	
265.13164	92	
275.10426	92	
275.31925	100	
277.13944	90	
278.11762	378	
280.12889	86	
281.05562	86	
285.00751	274	
285.08087	78	
287.17441	76	
292.00930	102	
292.13740	208	
293.11248	122	
296.11255	110	
298.12575	82	
299.06492	88	
301.12959	106	
302.11725	132	
304.18180	72	
306.12217	72	
308.16908	102	
309.17578	70	
311.55901	104	
312.13225	312	
313.10904	106	
316.15569	82	
321.12274	100	
326.18333	184	
326.22486	74	
327.16560	210	
329.18194	372	
330.14040	140	
331.15811	118	
333.16752	72	
336.19950	76	
337.15605	196	
338.17538	88	
339.16929	126	
340.15033	72	
344.19550	254	
345.11128	226	
345.18569	244	
345.98139	90	
348.11864	130	
352.12800	108	
354.17281	106	
355.07209	314	
355.11521	92	
357.06413	152	1+
357.17913	2212	1+
357.25832	104	
357.50498	72	
358.34139	78	
361.13954	298	1+
361.26461	72	
362.13949	214	1+
364.19555	74	
365.15187	412	1+
365.24737	92	
372.26836	1010	1+
373.27519	598	1+
375.12997	124	
381.18836	98	
382.26988	76	
387.16907	72	
388.17104	88	
389.14344	378	1+
389.20612	124	
400.99703	130	
402.05482	80	
405.18444	84	
406.16704	74	
407.15507	188	
407.22494	146	
409.21630	90	
415.03149	78	
423.18946	168	
424.20953	82	
426.19616	86	
428.20075	68	
433.19720	82	
441.22740	112	
448.32932	106	
457.20378	92	
458.23257	276	
459.15732	90	
466.28356	92	
474.22891	146	
475.18839	262	
476.19331	180	
477.17487	254	
482.28423	108	
483.41980	72	
492.27001	76	
493.20701	170	
494.19385	84	
500.31920	112	
500.36217	252	1+
502.27797	114	
520.24061	304	1+
525.15742	68	
538.26479	144	1+
569.24123	102	
587.35143	380	1+
587.82345	106	
589.26711	100	
589.37069	78	
590.22628	70	
604.23287	150	
604.28176	74	
608.23124	84	
610.25879	118	
617.70392	116	
621.30155	104	
622.32637	90	
636.29390	88	
644.41341	80	
666.24086	88	
675.39380	78	
684.38441	160	1+
694.33576	76	
698.34766	92	
701.39097	438	1+
711.71935	88	
755.34253	70	
847.42467	76	
849.37557	74	
864.47052	86	
865.48811	116	
975.50660	110	
993.53068	100	
END IONS

###FS:    #m/z: 407.54863 #charge 1+
###MS: 1773
###MSMS: 1774
BEGIN IONS
TITLE=Cmpd 166, +MS2(407.5486), 23.2eV, 14.5min #1774
RTINSECONDS=871.1
SCANS=1773-1774
PEPMASS=407.54863	462968
CHARGE=1+
148.31589	18	
202.08542	118	
202.20234	94	
203.52330	24	
204.14727	86	
205.00825	18	
205.11333	76	
207.12245	74	
208.98227	98	
209.05695	122	
209.09144	196	
209.13086	78	
210.01275	58	
210.11948	58	
216.10061	670	1+
219.11238	120	
222.14967	92	
222.97363	80	
223.00379	34	
226.08530	318	
226.16039	324	
227.06887	648	1+
227.15721	138	
228.16779	96	
229.11857	278	1+
229.29689	36	
230.09592	104	
231.07716	52	
233.10089	166	
236.06519	76	
236.14695	138	
238.09074	88	
239.15650	316	
239.23863	90	
239.61922	26	
240.13909	728	1+
240.26056	58	
241.26026	28	
241.75977	78	
243.61547	24	
243.76925	32	
244.01639	52	
244.09378	2048	1+
244.17099	2290	1+
244.64944	22	
245.21380	90	
246.16007	132	
247.03536	18	
247.11410	494	
248.07250	56	
248.64587	24	
249.11954	36	
250.12965	128	
251.08747	38	
254.07198	48	
254.47856	22	
256.10589	54	
256.97091	34	
257.09850	78	
257.16295	88	
261.09186	138	
264.15050	160	
266.15532	152	
266.63464	18	
267.14571	60	
268.09560	72	
268.20178	72	
271.10787	80	
272.10492	52	
273.08885	44	
273.28372	86	
273.31583	34	
274.11969	138	
275.11715	80	
277.63950	18	
278.11677	798	1+
282.56838	18	
283.15927	54	
284.12512	28	
285.08403	140	
285.15537	136	
286.10102	82	
288.18890	18	
292.13227	274	
295.10040	118	
295.13140	82	
296.07937	142	
296.14832	72	
296.87445	84	
302.12179	258	
303.19802	40	
303.30730	18	
303.64344	24	
310.16184	86	
311.17845	78	
312.13264	152	
313.10716	102	
313.14648	92	
315.16640	38	
316.91607	62	
326.11163	62	
326.18058	182	
327.10960	54	
327.16630	394	
327.54566	82	
328.80380	22	
330.13828	208	
333.14336	68	
334.14790	50	
336.18051	48	
336.24373	64	
336.92687	56	
337.14889	66	
338.15676	42	
344.13409	180	
344.19484	140	
345.17597	84	
345.21554	38	
346.72168	26	
348.81559	38	
351.39715	24	
351.60662	18	
354.24882	84	
356.15153	70	
357.17479	206	
357.22486	106	
358.17871	118	
360.31213	90	
361.89210	58	
362.13221	442	
362.78309	22	
363.17833	26	
364.16213	188	
365.16288	86	
369.14259	56	
370.87086	40	
371.93322	20	
372.26051	516	1+
373.10903	84	
374.26193	102	
379.15476	100	
381.15762	76	
382.17251	136	
382.24403	100	
382.53379	28	
382.61991	36	
383.19367	96	
384.17594	58	
389.16093	54	
389.22666	64	
390.14526	204	
390.19722	84	
391.17353	82	
395.14034	96	
396.17992	98	
399.99125	26	
406.29463	46	
407.23122	86	
END IONS

###FS:    #m/z: 496.72767 #charge 2+
###MS: 1773
###MSMS: 1775
BEGIN IONS
TITLE=Cmpd 167, +MS2(496.7277), 26.9eV, 14.5min #1775
RTINSECONDS=871.128
SCANS=1773,1775
PEPMASS=496.72767	247528
CHARGE=2+
204.08335	82	
209.14587	328	
217.09181	72	
220.11245	48	
221.00443	34	
221.10610	1744	1+
221.26364	34	
221.45869	40	
221.82498	38	
222.20604	118	
223.12760	88	
226.16651	84	
226.73447	56	
227.10243	80	
227.16807	24	
228.13734	76	
229.11966	248	
231.14029	38	
232.06904	102	
233.14471	84	
233.29600	24	
237.13799	470	1+
239.12227	336	
241.18054	92	
242.14402	84	
243.12654	92	
244.08945	168	
245.07408	130	
249.18989	98	
249.34407	100	
250.02429	20	
250.08968	966	1+
250.45560	88	
250.55822	26	
250.59844	38	
252.27552	52	
253.54734	20	
255.14758	364	1+
256.72925	36	
261.80683	60	
265.16119	92	
267.11104	2656	1+
268.25341	38	
268.92443	32	
269.15419	74	
269.69003	26	
277.12995	154	
287.89921	18	
290.93705	18	
293.13659	60	
294.15896	76	
297.16397	108	
297.90796	36	
297.97099	18	
298.11233	112	
299.10890	76	
300.00067	18	
301.51263	18	
306.12663	86	
310.23853	18	
311.58516	48	
311.62809	38	
312.16489	332	
314.17307	74	
316.13154	108	
320.18437	256	
321.16093	88	
323.04611	18	
323.44270	18	
324.26971	18	
334.55471	18	
337.21682	130	
338.18160	52	
343.31981	112	
344.15112	184	
345.22726	20	
347.71756	18	
348.16799	660	1+
348.48774	62	
349.05566	18	
350.07198	18	
354.21134	18	
355.14217	70	
356.13680	72	
357.15685	114	
358.33526	18	
365.79736	30	
366.17814	622	1+
371.20955	128	
373.15112	114	
374.13453	56	
379.31288	18	
379.80402	18	
383.20609	524	1+
384.15625	18	
388.57469	18	
388.80494	20	
394.59009	36	
395.47946	18	
395.82421	24	
399.80432	82	
401.13930	110	
408.30307	40	
410.86951	58	
417.21939	88	
418.62745	28	
422.95564	18	
426.23413	84	
437.87184	18	
438.25690	80	
441.80322	64	
444.20172	40	
444.27968	68	
449.24811	18	
450.22174	48	
450.84642	100	
451.03099	18	
459.80639	68	
462.84134	18	
468.52010	54	
471.19015	96	
472.20169	104	
475.06758	18	
477.19830	58	
477.82859	158	
477.90503	18	
478.47354	18	
478.81879	82	
480.29838	32	
481.21378	72	
483.96291	26	
491.20442	60	
495.21689	84	
495.84006	292	
496.21201	54	
496.25611	28	
496.82629	130	
496.89005	62	
497.19528	2554	1+
497.87599	62	
498.23183	118	
499.24608	92	
544.28600	92	1+
548.19924	98	
591.26534	56	
609.28320	92	
610.25080	154	
610.33076	104	
627.07578	22	
627.36971	58	
628.28862	56	
630.26690	50	
637.67127	20	
664.29091	66	
676.36322	56	
709.32003	62	
712.35793	50	
726.12643	50	
726.36064	270	1+
727.94257	28	
739.29885	50	
END IONS

###FS:    #m/z: 610.82018 #charge 2+
###MS: 1773
###MSMS: 1776
BEGIN IONS
TITLE=Cmpd 168, +MS2(610.8202), 33.0eV, 14.5min #1776
RTINSECONDS=871.175
SCANS=1773,1776
PEPMASS=610.82018	174808
CHARGE=2+
207.13439	104	
215.14277	168	
215.25137	80	
216.09931	314	
216.16568	100	
217.12350	120	
219.11909	106	
220.29224	68	
221.10059	174	
222.14303	134	
226.08894	110	
226.16010	584	
228.13607	106	
229.12021	1032	1+
229.18540	102	
233.09001	80	
235.07326	172	
239.09260	102	
239.15604	174	
240.14774	510	
244.10026	1204	1+
244.16959	2702	1+
244.29011	188	
246.14267	388	
246.26793	106	
247.11142	848	1+
250.08673	128	
250.12073	84	
257.18267	192	
258.16592	82	
259.11882	58	
262.13099	82	
264.13968	354	
272.09043	104	
272.12951	78	
274.11270	90	
275.10188	144	
277.11263	72	
278.11133	512	
280.12746	130	
281.05128	100	
283.10316	76	
285.01736	166	
286.11986	64	
287.00460	72	
291.14716	98	
292.12631	84	
293.59774	74	
294.14539	264	
295.16753	100	
296.08486	92	
299.06143	222	
300.12835	66	
301.06703	82	
302.15669	66	
303.14660	80	
306.10924	290	1+
309.18186	72	
309.23949	100	
312.13327	234	
312.19389	94	
313.10897	92	
313.15825	78	
314.12262	82	
319.15961	112	
320.15029	128	
322.14407	72	
326.17577	162	
329.18805	196	
330.16181	166	
331.13894	154	
333.11595	62	
336.15801	146	
341.10798	62	
342.69699	146	
344.14769	84	
344.18816	200	1+
345.25494	90	
346.16750	90	
347.16562	90	
348.11049	78	
349.11529	126	
350.13539	84	
354.20161	74	
355.12686	106	
355.38410	92	
356.09182	72	
356.42695	86	
357.17881	1834	1+
357.25795	90	
358.63855	84	
361.14757	262	1+
362.18291	82	
365.15235	132	
372.26025	678	1+
382.18189	90	
388.19709	62	
389.15136	300	
390.12712	106	
398.14141	60	
406.16604	128	
408.26710	90	
409.21520	72	
414.89249	72	
414.96946	100	
415.04246	62	
417.13447	100	
417.25092	76	
424.20328	90	
430.17972	72	
439.19615	68	
439.86196	58	
440.22704	126	
441.14313	58	
441.21737	164	
441.27385	60	
442.23735	150	
444.14683	64	
449.21968	102	
457.21513	96	
458.20521	70	
458.24766	100	
459.22637	96	
465.21735	80	
475.19932	84	
476.17955	256	
477.18681	150	
482.30160	68	
487.15858	84	
493.20415	206	
493.28129	222	1+
494.37726	66	
499.27572	64	
500.32836	74	
500.43975	70	
501.32602	96	
503.23360	86	
520.24281	280	1+
522.57282	132	
552.32292	60	
554.26634	66	
570.36950	82	
571.32519	74	
572.22659	70	
587.35519	70	
588.35109	92	
588.40425	78	
592.81792	70	
604.28009	68	
605.28192	70	
621.29941	74	
638.97984	120	
685.39129	58	
701.39426	184	
701.45792	58	
702.39172	168	
719.25726	76	
731.16739	58	
739.32541	90	
762.35948	84	
864.46707	224	1+
992.53620	62	
END IONS

###FS:    #m/z: 407.54896 #charge 3+
###MS: 1777
###MSMS: 1778
BEGIN IONS
TITLE=Cmpd 169, +MS2(407.5490), 23.2eV, 14.5min #1778
RTINSECONDS=871.832
SCANS=1777-1778
PEPMASS=407.54896	484712
CHARGE=3+
164.15410	18	
196.89774	52	
202.11437	54	
205.11640	84	
207.09273	70	
209.07445	106	
209.12792	100	
209.17577	68	
210.05971	190	
210.12252	82	
212.11045	70	
217.08841	88	
219.11415	130	
219.41635	30	
219.70245	20	
220.31134	28	
222.12714	104	
226.07563	50	
226.15667	316	1+
226.65562	20	
227.06934	328	
227.66685	24	
228.16138	104	
229.11828	166	
229.16046	60	
230.07955	132	
233.11266	94	
233.16225	108	
234.10155	88	
236.15769	96	
237.11250	142	
238.98325	30	
239.15320	468	
240.09634	36	
240.14697	480	1+
240.20675	110	
240.25934	58	
240.86058	20	
242.31914	50	
243.63791	22	
243.85353	32	
243.99953	44	
244.16998	2054	1+
244.28398	114	
244.40466	26	
244.93682	20	
245.10170	310	1+
246.13157	86	
247.11109	770	1+
251.01765	20	
253.08513	48	
253.11516	36	
254.08155	80	
254.18917	92	
256.19056	88	
257.09417	98	
257.16041	316	
258.09435	54	
261.08883	140	
262.09174	78	
267.10418	210	
268.18499	90	
272.09911	64	
274.11508	324	1+
277.60468	24	
277.84683	34	
278.00256	34	
278.10982	174	
278.42107	20	
279.15988	24	
284.13213	86	
285.08832	116	
292.93367	96	
296.08269	80	
300.13724	144	
302.11406	66	
302.22541	52	
302.32481	24	
309.17049	338	1+
312.13261	72	
313.20951	78	
314.86263	116	
316.00966	46	
319.15049	80	
320.13134	96	
326.19164	66	
327.16901	74	
327.45046	18	
329.18712	112	
330.15930	88	
336.91132	56	
337.22063	88	
338.23969	78	
344.13648	82	
344.19607	76	
345.13460	28	
347.13032	118	
348.12811	96	
352.90274	62	
354.25279	182	
355.26578	68	
357.19646	164	
363.13267	54	
364.15076	148	
364.39459	60	
365.17186	124	
366.13727	86	
372.25492	134	
372.29481	36	
372.32949	76	
380.22286	104	
382.89542	118	
388.87881	40	
389.15660	132	
389.75580	18	
390.14466	178	
390.18163	68	
397.18404	98	
399.12653	68	
402.89821	18	
406.18328	36	
407.15556	168	
408.60572	18	
409.11940	74	
437.30601	20	
441.19659	90	
442.22976	32	
446.89046	42	
451.47723	20	
459.15316	60	
468.14873	72	
477.18252	88	
483.29967	74	
484.43047	74	
487.18201	1002	1+
500.35698	78	
510.97677	46	
520.26995	20	
524.19348	54	
535.29812	90	
560.26652	56	
570.32001	72	
587.23915	34	
587.35260	240	1+
587.40842	94	
588.43379	86	
590.21357	82	
597.34308	70	
598.34280	40	
602.91949	22	
633.26838	94	
646.28795	332	1+
652.34423	48	
667.33548	116	
684.39505	132	
712.37305	78	
732.41612	62	
736.51060	180	1+
787.76329	96	
811.65207	20	
848.74088	32	
END IONS

###FS:    #m/z: 496.72792 #charge 2+
###MS: 1777
###MSMS: 1779
BEGIN IONS
TITLE=Cmpd 170, +MS2(496.7279), 26.9eV, 14.5min #1779
RTINSECONDS=871.856
SCANS=1777,1779
PEPMASS=496.72792	259414
CHARGE=2+
186.98445	18	
196.20153	18	
199.10352	32	
199.13834	30	
201.12476	74	
204.09215	70	
206.10300	192	
206.94218	42	
209.06971	92	
209.14504	268	
217.15844	98	
221.10905	592	1+
221.23273	22	
222.18697	66	
223.09135	106	
226.44219	22	
227.07492	212	
232.07166	68	
233.15455	86	
237.14221	370	1+
239.11255	612	
239.18754	76	
240.13174	20	
243.14548	62	
244.10178	102	
245.07942	114	
246.10329	152	
246.14414	124	
248.62117	28	
249.10066	2434	1+
249.34727	34	
249.84348	22	
249.95377	66	
250.17452	60	
250.45227	74	
252.09851	82	
254.77205	24	
255.14777	562	1+
255.18591	106	
259.10299	58	
263.10989	74	
265.13184	58	
266.98200	82	
267.11180	2666	1+
267.27785	98	
267.49291	18	
277.13088	106	
279.78106	18	
282.40065	18	
283.24415	18	
286.10229	90	
286.14633	52	
287.06658	18	
294.08538	18	
296.89671	100	
297.13297	18	
308.02232	18	
309.14229	74	
310.10246	76	
312.16156	224	
314.66678	18	
316.11820	78	
320.19121	84	
324.56767	18	
332.86610	18	
341.08981	18	
341.16658	120	
343.17612	26	
344.14805	64	
344.18596	50	
344.24952	24	
348.16966	288	
348.47910	36	
350.20080	74	
358.81261	18	
362.48302	18	
363.40355	18	
366.17749	364	1+
366.97887	26	
368.18476	88	
373.13035	176	
375.00772	38	
383.21190	432	
384.23972	72	
392.21185	18	
394.17507	108	
408.08037	18	
409.05375	36	
409.24284	56	
414.54583	18	
416.85882	18	
418.89412	36	
426.06244	38	
427.17318	18	
427.24374	18	
435.98904	18	
436.55949	18	
442.88659	18	
445.21598	106	
454.17657	114	
455.20692	82	
460.81269	148	
463.59301	18	
467.53097	18	
469.43507	18	
471.05886	66	
473.27681	56	
474.23818	98	
477.19782	130	
477.83519	98	
478.82361	90	
480.08323	18	
481.21081	66	
483.19045	70	
489.75182	18	
491.19452	84	
495.44025	18	
495.59173	40	
496.86586	56	
497.83965	48	
498.23230	18	
498.29173	78	
506.80330	18	
512.46477	18	
514.29586	52	
515.79922	18	
521.98444	18	
522.88478	18	
528.18239	18	
533.40966	18	
535.35222	18	
540.95674	18	
541.10333	18	
543.05984	18	
543.29206	60	
571.26241	74	
572.27106	44	
592.23865	56	
609.25930	274	1+
613.26645	52	
627.27916	158	1+
632.95190	22	
637.26613	110	
637.30936	56	
640.28713	60	
663.26752	62	
681.54438	82	
690.35359	54	
691.34701	40	
708.32084	68	
718.84510	28	
720.46208	68	
726.35383	108	
738.31089	68	
740.33237	56	
820.38474	62	
833.64470	36	
850.34740	20	
END IONS

###FS:    #m/z: 610.82030 #charge 2+
###MS: 1777
###MSMS: 1780
BEGIN IONS
TITLE=Cmpd 171, +MS2(610.8203), 33.0eV, 14.5min #1780
RTINSECONDS=871.91
SCANS=1777,1780
PEPMASS=610.82030	175538
CHARGE=2+
177.05497	102	
202.08943	240	
209.06054	126	
210.06846	84	
215.14594	180	
216.10303	398	
219.10612	130	
219.17229	106	
223.11181	88	
225.09282	86	
226.08338	162	
226.11581	194	
226.15646	746	
226.20391	116	
227.06740	92	
228.07320	114	
229.11952	1852	1+
229.36474	78	
232.07232	122	
233.08934	120	
234.09100	166	
235.07957	196	
239.15215	388	
240.13665	912	1+
240.23468	100	
244.09276	914	
244.17124	3300	1+
244.24988	176	
244.29483	152	
244.63725	98	
245.11722	182	
246.15220	310	
246.78753	82	
247.10956	818	1+
247.15429	184	
255.09072	74	
257.15697	440	1+
259.15864	84	
260.15213	110	
261.08165	84	
261.15318	80	
264.14037	754	
266.99110	96	
267.13504	76	
268.12104	182	
270.13657	84	
272.16860	96	
274.11660	96	
274.14715	106	
275.09921	206	
275.14106	108	
276.10530	166	
277.08678	116	
278.11759	712	1+
278.16177	140	
280.12740	78	
281.04769	102	
281.11212	202	
285.00730	80	
289.08010	86	
291.09423	84	
291.14733	152	
292.13218	276	
294.11232	246	1+
294.15267	90	
299.06010	324	
300.23332	100	
302.14209	94	
306.10517	92	
306.13644	112	
307.15192	124	
309.11510	130	
309.16060	106	
310.14982	76	
311.18833	90	
312.15194	226	
313.12514	150	
325.15511	114	
326.17657	368	1+
330.14473	468	
336.18168	158	
339.16887	126	
339.28288	100	
341.13241	122	
344.13163	98	
344.19702	702	1+
344.30364	104	
345.13252	110	
347.13514	180	
347.17537	102	
349.14814	84	
353.19002	116	
354.24195	118	
355.06980	268	
355.12464	78	
355.21643	86	
357.06743	100	
357.17833	1768	1+
357.22050	210	
361.14988	90	
362.14123	154	
364.15378	102	
365.15029	134	
372.11603	124	
372.26530	1338	1+
373.07778	78	
379.20524	78	
382.16669	264	
383.10716	90	
383.22125	92	
388.16095	108	
389.14728	598	1+
399.22759	74	
406.18351	112	
407.15469	222	
410.37523	150	
418.12004	80	
419.99570	78	
424.18215	78	
425.17860	90	
430.93782	94	
435.14834	194	
441.21054	144	
442.88701	88	
448.18292	194	
452.19650	92	
458.17377	76	
458.24016	310	1+
460.16116	120	
462.21958	166	1+
474.23798	86	
475.19399	124	
476.17702	160	
477.19246	94	
484.29231	82	
492.25085	106	
493.20599	132	
494.20544	128	
500.38275	100	
501.36793	82	
503.21400	100	
504.17218	78	
504.23545	76	
508.82663	130	
510.22614	88	
520.23860	78	
543.22397	76	
552.29152	96	
569.33018	82	
587.36126	282	1+
588.43694	78	
603.95035	86	
604.24755	84	
607.25299	78	
610.80030	78	
621.27636	164	
625.25159	76	
639.34849	88	
658.29889	98	
683.37663	106	
685.40333	86	
701.38553	280	1+
712.37174	76	
722.33669	84	
864.46668	308	1+
967.49713	90	
992.58578	76	
END IONS

###FS:    #m/z: 496.72747 #charge 2+
###MS: 1781
###MSMS: 1782
BEGIN IONS
TITLE=Cmpd 172, +MS2(496.7275), 26.9eV, 14.5min #1782
RTINSECONDS=872.561
SCANS=1781-1782
PEPMASS=496.72747	267926
CHARGE=2+
203.09944	86	
204.07749	216	
204.12522	92	
205.12885	74	
209.15125	164	
210.12277	90	
217.07693	30	
217.44791	58	
219.12863	110	
220.10995	54	
220.81289	28	
220.92734	34	
221.10563	2044	1+
221.22653	28	
222.01531	80	
222.14454	98	
227.06087	28	
229.08903	90	
229.14196	42	
230.06351	64	
231.09201	106	
237.14188	428	1+
239.11536	964	1+
239.18249	54	
244.09485	142	
244.15901	102	
244.98752	34	
245.13167	34	
249.10182	2654	
249.45974	34	
249.62200	26	
249.83970	26	
250.08429	1090	1+
250.19240	38	
250.23434	28	
250.82629	32	
255.23799	32	
256.14405	232	
256.43817	32	
257.07800	82	
260.05007	110	
262.15946	80	
264.61278	26	
265.14007	70	
266.14236	72	
266.56684	38	
266.90102	40	
266.95942	42	
267.02382	40	
267.11094	3448	1+
267.18994	154	
267.25451	30	
270.80687	90	
272.17804	84	
295.15933	90	
296.11993	144	
302.09680	78	
302.16127	104	
310.11794	70	
311.75342	36	
312.16809	388	
312.25331	148	
312.29496	70	
313.17505	170	
314.17370	86	
315.12703	46	
315.16265	158	
315.21583	140	
320.17400	124	
320.24431	84	
320.93383	64	
321.14202	110	
322.16341	134	
327.20373	110	
337.13785	74	
343.14715	400	1+
343.24075	102	
343.80243	74	
344.14991	338	1+
348.16822	554	1+
350.16841	60	
355.13180	180	
357.18385	92	
361.73380	74	
361.81930	114	
365.20309	94	
366.18304	650	1+
373.12407	224	
383.02214	36	
383.14781	66	
383.20748	700	1+
383.28663	48	
383.34298	68	
387.20853	82	
393.21634	90	
394.12778	78	
394.17517	74	
400.26213	72	
408.18221	56	
416.87414	86	
417.20847	96	
426.19252	62	
432.80370	86	
441.85908	74	
444.20881	68	
452.11881	42	
455.28961	84	
459.82257	76	
460.81532	28	
462.86886	46	
462.92826	156	
466.62914	32	
470.24452	80	
470.53897	36	
477.20814	178	1+
477.26230	102	
477.84317	100	
478.84146	70	
479.18523	72	
479.82496	136	
482.26102	158	
494.22656	56	
495.21492	172	
495.83649	56	
496.82722	114	
496.97773	40	
498.24310	96	
498.28579	92	
498.84161	72	
499.24684	84	
500.30104	24	
503.16186	142	1+
507.22302	88	
509.28608	446	1+
525.41484	48	
526.25387	58	
529.25210	88	
530.85328	32	
543.25514	96	
544.26964	68	
581.30182	108	
582.27270	48	
585.37489	50	
592.24319	140	
596.37400	80	
609.26239	52	
610.25242	54	
619.40185	44	
627.26812	138	
627.39193	74	
628.33525	58	
637.26540	82	
653.33279	46	
654.32181	70	
663.28957	44	
680.32939	42	
681.28498	60	
698.43702	78	
708.35332	54	
726.37265	282	1+
738.33518	76	
740.32577	54	
761.10316	118	
818.32512	56	
END IONS

###FS:    #m/z: 407.54882 #charge 3+
###MS: 1781
###MSMS: 1783
BEGIN IONS
TITLE=Cmpd 173, +MS2(407.5488), 23.2eV, 14.5min #1783
RTINSECONDS=872.583
SCANS=1781,1783
PEPMASS=407.54882	469106
CHARGE=3+
202.08521	132	
202.11670	94	
209.12189	162	
210.06209	78	
210.14156	114	
216.10179	376	1+
219.10434	130	
220.06320	60	
223.12649	114	
226.09916	98	
226.15677	390	1+
227.07206	260	
228.07475	132	
229.12185	128	
232.64679	30	
232.69704	46	
233.10920	74	
236.14146	164	
237.87028	32	
239.15801	156	
240.13720	688	1+
240.20868	26	
242.36492	48	
243.69024	40	
244.04447	42	
244.09599	792	1+
244.16606	1584	1+
244.24351	84	
245.07513	108	
246.13662	94	
246.19158	54	
247.11067	962	1+
247.16041	130	
249.11638	72	
251.03493	36	
251.94441	22	
253.84433	44	
254.07276	68	
255.90843	40	
257.17416	150	
261.08379	268	
264.14562	188	
264.39245	20	
265.13887	118	
266.10736	54	
274.13998	134	
275.09876	188	
276.10699	74	
277.09043	84	
277.90344	44	
278.10530	84	
278.21570	38	
279.13017	102	
280.12874	112	
281.12254	74	
281.37737	40	
282.16570	68	
284.20353	66	
285.08744	414	1+
291.14608	94	
294.26800	22	
296.16615	68	
296.30886	114	
302.12147	84	
303.10997	90	
305.13008	82	
307.14662	118	
308.16959	96	
308.94476	82	
310.13310	34	
312.10037	88	
312.13128	116	
313.12706	74	
314.15013	48	
322.13978	78	
327.17990	88	
330.13847	218	
330.18804	90	
330.41281	18	
333.00424	88	
334.19453	18	
335.12649	18	
337.14305	38	
337.18328	82	
338.68113	22	
340.49352	18	
344.13662	62	
345.14357	84	
345.19461	190	
347.14359	64	
353.21326	98	
354.24572	32	
355.23515	106	
358.18680	48	
359.18576	130	
362.12771	32	
364.14033	130	
364.88681	24	
365.13921	86	
365.17097	78	
372.26110	254	
372.30956	146	
373.26019	140	
374.52052	20	
382.18168	166	
382.24274	52	
382.28479	28	
386.86766	80	
389.15541	98	
389.19150	92	
389.33311	22	
390.13578	62	
391.20825	36	
406.16189	48	
406.82483	38	
413.14520	58	
424.17945	22	
424.22112	100	
427.18488	88	
434.21856	114	
438.34335	68	
442.85893	22	
445.18916	76	
449.19285	72	
451.17552	134	
453.11322	58	
459.24575	148	
475.18855	38	
476.18341	112	
476.23498	70	
483.31031	74	
484.28698	96	
486.15587	214	1+
489.29390	84	
492.29638	140	
493.20928	42	
494.20688	42	
495.20155	92	
496.14812	32	
497.84012	38	
502.33450	28	
502.83224	160	
503.19306	78	
505.45038	20	
520.15664	62	
532.21086	64	
546.29260	34	
557.19006	118	
557.23846	26	
567.32621	42	
579.34906	38	
587.34949	120	
603.26636	90	
604.28548	66	
615.31198	44	
659.31160	34	
712.35874	72	
866.34196	62	
END IONS

###FS:    #m/z: 610.81999 #charge 2+
###MS: 1781
###MSMS: 1784
BEGIN IONS
TITLE=Cmpd 174, +MS2(610.8200), 33.0eV, 14.5min #1784
RTINSECONDS=872.63
SCANS=1781,1784
PEPMASS=610.81999	180090
CHARGE=2+
201.13456	110	
209.11599	128	
211.11835	108	
212.12258	122	
215.14693	134	
216.10227	452	1+
216.16029	116	
219.11705	154	
221.09402	90	
221.25963	70	
222.14679	128	
223.09119	76	
226.08439	222	
226.15875	636	1+
227.06888	508	1+
227.10318	88	
227.18509	82	
228.14413	126	
229.12468	736	1+
235.07877	80	
236.07732	96	
238.07343	240	
239.09357	74	
239.14979	220	
239.18659	128	
240.13795	552	
240.21187	108	
244.17091	3142	1+
244.27743	112	
245.10366	126	
245.21940	94	
246.14568	310	
247.11385	414	
249.23158	62	
250.12337	104	
253.13642	130	
254.10233	130	
254.17358	70	
255.10728	104	
257.15616	136	
257.18536	174	
258.47485	64	
261.08055	132	
264.14165	256	
264.19540	134	
265.14095	108	
266.99921	68	
268.99075	68	
271.19117	74	
272.09598	112	
272.13407	90	
274.11413	88	
275.09250	86	
276.09882	96	
278.11576	356	
278.17668	76	
280.14167	88	
281.12680	80	
283.04592	90	
283.08998	68	
285.00964	174	
285.08977	116	
287.00917	76	
292.12855	632	1+
298.12905	64	
299.05508	104	
300.13610	102	
302.14996	154	
309.28569	70	
311.17048	132	
312.13789	194	
313.11215	228	
319.21669	90	
327.16203	318	1+
329.18669	210	
330.14286	448	1+
330.17857	196	
340.15436	100	
341.01778	64	
344.19250	336	
345.79536	82	
345.98127	78	
347.14728	86	
348.11459	122	
354.16379	130	
355.06857	68	
355.19070	80	
357.06104	120	
357.17805	1106	1+
360.04176	62	
362.12797	114	
364.17383	84	
365.15197	80	
366.15193	84	
372.12596	122	
372.25711	934	1+
378.30556	100	
382.16785	84	
389.15204	172	
389.23259	92	
400.96685	74	
406.16295	76	
407.14773	204	
410.16731	118	
411.14772	100	
416.30572	106	
418.12076	76	
426.28333	104	
441.18638	108	
442.20075	76	
448.18543	72	
450.17348	78	
451.18138	88	
458.23408	146	
459.14916	74	
460.16131	78	
464.30558	66	
465.29071	90	
469.19686	82	
472.79697	68	
474.22706	84	
475.09509	70	
475.22062	70	
475.31435	64	
476.18850	112	
478.23856	68	
485.31070	120	
486.23058	104	
487.18137	1156	1+
489.25221	86	
493.20237	368	
500.32071	108	
500.40451	70	
503.18677	250	1+
510.31465	74	
513.95795	64	
520.23882	80	
521.24693	64	
527.21849	70	
531.19362	64	
538.46839	76	
547.21190	62	
548.75877	84	
570.34605	80	
585.22849	78	
587.35692	220	1+
587.56043	84	
590.20563	76	
591.22251	130	
604.23619	82	
605.32597	80	
608.27121	190	
621.26623	90	
621.33260	86	
668.25304	68	
695.34549	62	
701.38735	322	1+
701.47237	110	
703.17668	100	
714.31329	86	
742.35725	86	
759.33143	110	
780.43256	100	
864.47079	222	1+
865.46324	140	1+
992.50203	74	
END IONS

###FS:    #m/z: 407.54915 #charge 3+
###MS: 1785
###MSMS: 1786
BEGIN IONS
TITLE=Cmpd 175, +MS2(407.5491), 23.2eV, 14.6min #1786
RTINSECONDS=873.276
SCANS=1785-1786
PEPMASS=407.54915	493306
CHARGE=3+
201.12406	162	
202.08425	86	
202.10750	104	
209.05347	146	
209.08924	74	
209.13382	148	
210.05518	110	
210.73691	42	
211.08823	62	
213.08650	66	
216.09805	410	1+
216.21033	48	
218.77143	40	
218.99312	88	
220.31273	106	
222.12455	100	
224.95949	94	
226.08075	110	
226.15548	542	
227.06470	466	1+
227.12661	120	
229.12086	180	
230.12020	128	
233.08858	194	
239.09228	128	
239.15576	184	
240.15164	216	
240.21981	68	
240.50370	82	
240.92348	36	
241.13277	100	
241.20495	60	
243.90355	60	
244.04442	48	
244.09508	1492	1+
244.17037	1490	1+
244.24886	152	
244.65042	46	
246.13613	68	
247.11217	522	
248.11506	258	
249.07011	100	
250.10714	104	
251.10948	62	
254.15206	50	
256.80888	50	
257.16051	454	1+
257.24311	76	
259.07432	66	
260.38592	46	
261.09875	78	
264.13534	70	
265.78092	40	
275.10586	126	
278.11688	122	
279.11644	178	
280.15050	106	
285.09458	112	
291.14698	76	
292.12600	94	
293.08653	108	
295.10850	98	
296.11130	74	
300.12859	94	
302.14667	70	
303.11560	48	
312.14044	172	
313.11873	262	
313.20578	110	
320.13131	74	
322.13583	120	
326.10782	96	
326.19179	102	
327.16875	286	1+
327.47814	138	
330.14324	210	
331.08573	68	
335.17087	82	
337.14481	46	
337.19694	88	
338.23845	62	
344.11999	166	
344.19013	360	1+
345.10545	174	
346.31440	38	
346.90934	74	
348.12328	78	
349.81144	74	
353.14551	66	
354.18953	140	
354.26337	88	
355.19039	74	
355.30403	44	
357.16762	96	
360.18153	80	
361.15607	172	
362.13232	68	
364.18012	70	
365.13744	134	
366.14396	84	
366.91152	90	
370.92043	78	
371.13868	58	
372.13030	78	
372.25852	362	1+
372.85040	42	
378.16729	70	
381.99207	68	
382.16594	44	
382.21873	84	
388.15095	188	
389.15063	164	
390.13877	90	
392.15578	78	
394.18006	72	
396.18514	72	
405.19531	68	
407.18365	92	
407.95761	48	
424.20516	76	
424.87912	38	
438.27265	48	
456.26114	100	
458.25483	222	
459.20561	72	
462.16872	120	
465.38785	48	
477.21669	52	
482.32405	72	
483.28779	52	
484.30372	114	
492.27570	70	
493.20867	66	
494.21324	128	
500.31408	290	1+
503.27530	50	
504.18805	64	
520.24128	90	
522.19450	86	
537.27525	92	
569.20417	52	
571.32882	68	
573.18352	112	
587.35298	192	1+
589.42169	84	
593.24259	58	
606.13567	94	
615.24468	84	
640.82392	106	
680.37848	44	
684.37113	62	
685.34708	90	
701.39688	46	
701.49521	52	
712.35613	72	
718.24274	50	
719.37574	54	
754.38087	62	
782.35762	92	
864.45100	60	
949.39993	150	1+
END IONS

###FS:    #m/z: 496.72771 #charge 2+
###MS: 1785
###MSMS: 1787
BEGIN IONS
TITLE=Cmpd 176, +MS2(496.7277), 26.9eV, 14.6min #1787
RTINSECONDS=873.302
SCANS=1785,1787
PEPMASS=496.72771	267272
CHARGE=2+
148.96576	18	
152.36941	18	
153.28160	18	
155.78530	18	
156.23136	18	
159.73317	18	
162.46582	20	
163.23018	18	
163.37448	18	
164.26177	18	
180.10789	18	
181.96281	18	
187.78604	18	
196.40756	18	
199.37384	18	
204.08878	86	
206.10850	40	
209.13531	70	
210.08920	80	
211.18188	112	
211.67902	18	
212.32136	18	
217.11496	98	
218.08806	18	
220.85401	18	
221.10500	1040	1+
221.22331	26	
221.88165	54	
223.12627	80	
225.70384	18	
226.77423	18	
227.07937	134	
229.12871	186	
229.16709	32	
231.11370	108	
232.24351	94	
233.15381	110	
234.16931	58	
234.71188	18	
235.10542	70	
236.48133	18	
237.14025	250	
238.14395	18	
239.11516	474	1+
239.22586	184	
240.35355	20	
244.11681	74	
245.07632	134	
245.10805	82	
248.78211	22	
249.10217	1726	
249.18414	158	1+
249.31372	42	
249.51056	58	
249.84575	40	
250.08450	984	
251.71530	24	
253.10726	90	
253.53343	52	
254.08956	62	
254.87036	20	
255.14529	180	
255.33848	30	
257.07490	100	
257.16316	100	
259.15342	92	
260.86879	20	
262.10082	92	
264.15739	84	
265.13033	358	1+
266.91392	26	
267.11351	2670	1+
267.59365	26	
272.08834	36	
272.11733	78	
279.98206	46	
280.10734	80	
286.14707	46	
294.15694	218	1+
298.10668	162	
310.64060	90	
312.16475	270	
316.11714	22	
316.25626	82	
320.18318	80	
320.25839	108	
320.52346	30	
321.16019	70	
322.15805	106	
337.21543	92	
338.17149	110	
343.14945	86	
343.30749	20	
344.16619	76	
347.84974	18	
348.00614	30	
348.16674	382	
348.65833	18	
351.55241	18	
354.13717	18	
355.13611	56	
357.92545	24	
365.19283	148	
366.17729	356	
366.35573	28	
368.87047	18	
373.14720	50	
373.19449	80	
374.14345	68	
376.92326	58	
378.18268	48	
383.19979	198	
383.28645	56	
386.14637	64	
395.81364	80	
397.86436	18	
400.32477	18	
402.44500	18	
406.96710	18	
420.68498	18	
426.26257	64	
428.99874	18	
436.19833	82	
436.38390	18	
439.59343	18	
441.79987	190	
442.23385	110	
442.80094	112	
444.25172	60	
448.22926	82	
472.34157	100	
477.82341	76	
478.21941	64	
478.84189	62	
479.82341	102	
481.19454	96	
482.19097	74	
495.84472	112	
495.91898	96	
498.21614	112	
511.88171	34	
535.17097	84	
538.22960	104	
543.29857	108	
552.22344	40	
592.25031	66	
593.28711	54	
609.25447	134	
627.26953	296	1+
635.32599	74	
637.26119	60	
681.27833	54	
720.30862	64	
726.38801	76	
728.34764	128	
738.32974	26	
989.40419	20	
END IONS

###FS:    #m/z: 610.82081 #charge 2+
###MS: 1785
###MSMS: 1788
BEGIN IONS
TITLE=Cmpd 177, +MS2(610.8208), 33.0eV, 14.6min #1788
RTINSECONDS=873.342
SCANS=1785,1788
PEPMASS=610.82081	185728
CHARGE=2+
202.08423	114	
202.13389	86	
203.09340	70	
203.12911	102	
207.11596	86	
209.06231	106	
209.12621	82	
210.13083	120	
215.14428	148	
216.10517	260	1+
216.82514	94	
220.90772	50	
221.08365	124	
222.12504	120	
224.11196	52	
225.00695	68	
226.09177	162	
226.15639	146	
227.06764	90	
227.16576	206	
229.00288	80	
229.12196	290	
229.21199	90	
230.12554	190	
233.10210	102	
234.08781	90	
235.07376	106	
239.01920	60	
239.09002	86	
239.13930	712	1+
239.24254	60	
240.13828	490	1+
241.22072	84	
244.09997	630	1+
244.16712	1802	1+
244.46335	72	
245.29355	100	
246.14850	754	1+
246.22194	74	
246.41588	74	
247.11088	766	1+
250.12363	130	
257.15989	74	
261.11941	122	
263.99626	48	
264.14336	610	1+
264.33742	50	
268.15090	84	
272.08728	144	
275.10597	140	
278.11219	160	
279.14488	76	
280.13217	192	
285.08625	78	
292.13313	190	
293.16361	52	
295.14862	90	
302.10487	50	
306.10837	92	
310.11447	64	
311.16911	72	
312.14166	120	
313.12688	84	
314.11711	120	
316.17209	62	
324.79556	86	
327.11266	66	
327.16064	68	
327.21283	82	
330.13947	96	
336.23424	60	
337.15754	74	
337.22083	60	
339.17655	140	
340.19037	88	
341.11303	80	
344.13320	88	
344.18860	154	
345.18989	80	
348.15278	102	
354.24982	70	
355.06959	518	1+
357.17670	838	1+
357.24094	106	
357.30883	70	
362.50356	60	
363.13757	80	
363.22720	76	
365.15255	342	1+
368.93565	72	
372.13129	106	
372.26896	720	1+
376.22900	86	
377.13108	94	
378.17899	124	
379.14998	84	
382.17739	162	
385.26385	72	
388.18451	134	
389.16117	288	
391.13462	66	
405.25260	58	
406.17695	62	
407.16075	160	
408.15882	118	
415.04576	92	
415.22546	54	
419.00040	82	
423.20393	98	
424.18766	68	
431.18804	96	
434.16371	76	
437.01116	88	
440.21527	120	
441.21932	116	
448.17205	72	
452.18714	64	
458.14680	126	
458.18235	82	
460.36364	118	
461.17027	50	
463.56575	52	
465.23532	64	
475.20852	126	
476.17692	68	
479.24487	106	
486.20591	68	
488.17877	72	
488.25914	108	
490.08265	58	
493.21290	206	
494.29539	86	
498.26280	68	
500.33057	112	
502.23177	60	
504.17454	64	
505.16607	52	
505.21861	70	
506.22435	74	
510.22628	86	
514.23759	96	
519.81994	76	
520.23244	160	
521.19801	80	
528.26384	42	
552.30813	48	
559.27378	72	
565.26878	80	
566.32049	56	
569.35929	74	
572.24775	54	
587.34913	230	1+
590.25640	48	
597.72666	64	
630.95723	64	
639.18482	90	
684.53725	66	
701.38048	202	1+
702.32013	74	
702.53791	62	
703.81674	56	
719.29097	52	
764.08434	104	
864.47828	170	1+
866.44389	70	
END IONS

###FS:    #m/z: 407.54915 #charge 3+
###MS: 1789
###MSMS: 1790
BEGIN IONS
TITLE=Cmpd 178, +MS2(407.5492), 23.2eV, 14.6min #1790
RTINSECONDS=874
SCANS=1789-1790
PEPMASS=407.54915	507438
CHARGE=3+
176.51410	132	
198.08189	84	
202.10168	160	
209.05680	232	
209.09659	106	
209.12761	110	
209.15735	82	
210.03798	74	
211.11738	130	
212.12189	82	
215.08105	104	
216.10040	782	
216.16128	92	
220.07855	100	
222.12477	92	
226.08754	198	
226.12470	148	
226.28799	104	
227.07456	336	
227.15383	216	
228.31044	84	
229.12854	384	
229.18516	106	
231.07716	108	
233.09866	476	
236.14608	92	
238.08877	72	
238.10878	94	
239.15391	730	
240.13806	684	
242.15656	70	
244.09503	1868	1+
244.16978	2250	1+
244.24091	108	
244.30174	68	
246.12157	208	
247.11174	918	1+
247.17254	130	
247.33263	90	
248.82513	78	
248.96128	90	
249.09595	118	
250.14516	118	
254.08040	122	
254.12740	98	
257.16253	336	
257.22594	96	
258.09422	232	
261.08704	208	
262.07775	106	
264.14032	672	
264.23487	84	
267.15027	134	
272.08286	76	
272.12869	108	
273.08383	82	
274.12892	80	
275.11342	88	
278.11592	770	1+
284.25206	72	
284.97094	74	
285.15133	82	
286.17675	70	
289.07142	78	
290.89158	74	
291.16535	72	
292.13774	86	
294.16699	94	
296.13333	74	
296.22421	70	
298.11676	86	
302.10957	122	
309.15960	188	
310.17897	100	
313.09499	94	
313.13195	168	
317.00368	84	
320.12279	296	
326.18249	158	
327.09921	208	
327.17050	84	
328.13934	80	
329.14359	160	
330.14596	288	
331.11845	104	
332.14845	94	
335.10684	82	
335.95827	84	
336.14201	74	
336.17559	92	
338.17573	102	
344.12498	542	1+
344.19413	94	
346.19674	102	
348.11225	178	
348.16889	86	
354.25349	172	
354.90523	90	
355.25149	162	
357.18107	182	
358.20043	74	
361.15430	74	
364.13074	98	
365.18078	68	
365.90507	76	
370.90001	74	
372.26052	626	1+
372.33176	158	
374.26741	78	
377.14779	88	
382.17079	262	
386.90418	94	
388.15616	92	
389.14798	174	
389.88548	126	
390.15639	240	
394.21762	72	
397.18345	96	
406.17230	68	
406.94778	84	
407.15442	170	
413.14526	86	
415.18190	102	
423.19420	94	
435.15610	88	
441.22095	94	
446.17026	78	
452.28150	78	
457.22627	116	
458.15902	86	
459.13681	90	
459.22205	102	
468.15580	88	
469.24802	74	
475.19515	126	
476.16916	198	
477.20059	88	
482.30655	110	
483.44396	112	
484.29920	114	
486.27759	102	
491.10757	104	
493.22531	68	
495.21622	76	
496.23023	70	
501.38507	74	
514.16000	90	
559.25046	118	1+
568.23965	100	
570.34739	88	
573.19077	98	
581.23219	78	
587.40584	194	1+
588.34882	100	
648.35846	120	
667.40414	84	
671.42171	84	
676.47005	442	1+
702.40521	116	
934.39679	214	1+
END IONS

###FS:    #m/z: 496.72782 #charge 1+
###MS: 1789
###MSMS: 1791
BEGIN IONS
TITLE=Cmpd 179, +MS2(496.7278), 26.9eV, 14.6min #1791
RTINSECONDS=874.026
SCANS=1789,1791
PEPMASS=496.72782	271114
CHARGE=1+
158.24981	18	
163.85815	18	
168.38992	18	
169.32488	18	
170.21789	18	
170.59838	18	
175.09670	18	
182.76777	18	
193.13492	18	
206.82826	18	
208.10646	34	
209.03506	40	
209.14753	280	
210.08978	106	
212.60077	18	
214.05773	94	
217.11573	126	
219.03336	20	
221.10652	1444	1+
222.40817	32	
222.73557	38	
223.72346	52	
226.80586	18	
227.09548	70	
229.06963	18	
229.11421	66	
232.15904	72	
233.14195	124	
236.12083	66	
237.13854	204	
238.72784	18	
239.11498	648	
239.20587	80	
239.64835	38	
242.67152	18	
244.09803	66	
245.07525	80	
246.18581	18	
248.61434	32	
248.80113	32	
248.88590	32	
248.97116	40	
249.09904	2906	1+
249.25643	38	
249.32273	136	1+
250.16534	92	
251.07728	116	
251.48798	18	
253.08747	26	
254.46501	40	
255.15377	496	1+
255.33800	18	
255.79139	28	
256.96449	18	
257.33927	18	
262.45200	46	
266.96046	42	
267.03557	42	
267.11214	1706	1+
267.19233	112	
267.23128	28	
267.39857	30	
267.43736	30	
268.02040	34	
268.39479	56	
268.58452	40	
270.12289	146	
270.29560	52	
271.25085	58	
275.14404	70	
277.12174	86	
283.16522	68	
284.15137	38	
286.04858	18	
288.29140	18	
294.17614	98	
299.42326	18	
299.58686	18	
302.19648	46	
311.13270	70	
311.17350	24	
311.29396	38	
312.16663	192	
313.16848	106	
315.15696	48	
317.11671	84	
317.80025	82	
320.17119	244	1+
320.46929	94	
321.62695	18	
325.18796	80	
328.91511	78	
332.63135	18	
334.61710	18	
337.21700	84	
337.79984	18	
338.41790	18	
341.42450	18	
343.15040	56	
344.13181	80	
345.15033	50	
346.97359	18	
347.78116	18	
348.16984	98	
349.17233	72	
350.17983	112	
350.42086	18	
351.23735	18	
351.85482	26	
358.28052	18	
363.18828	18	
365.19207	128	
366.18208	242	
373.13767	128	
373.17942	36	
374.14521	56	
375.76154	18	
383.02428	28	
383.20946	292	
383.27007	78	
383.43595	24	
384.01886	38	
384.85907	20	
388.19614	80	
392.86859	100	
395.18715	88	
396.49300	40	
401.39206	18	
406.82406	18	
411.14163	18	
414.07542	18	
416.77300	18	
419.19374	60	
429.43396	18	
436.14803	18	
436.29469	58	
441.27932	110	
442.79201	100	
443.80577	64	
444.21054	142	
449.60433	18	
454.21085	40	
454.44183	22	
458.96253	18	
459.97513	72	
462.85342	78	
469.98034	164	
472.20774	130	
477.24076	46	
477.31440	46	
484.00375	18	
495.84117	240	
496.49335	28	
498.22736	72	
498.81835	86	
499.35216	22	
END IONS

###FS:    #m/z: 610.82039 #charge 2+
###MS: 1789
###MSMS: 1792
BEGIN IONS
TITLE=Cmpd 180, +MS2(610.8204), 33.0eV, 14.6min #1792
RTINSECONDS=874.095
SCANS=1789,1792
PEPMASS=610.82039	181426
CHARGE=2+
201.12263	130	
202.08176	110	
202.12660	110	
204.10732	110	
208.11990	84	
209.05401	190	
209.08444	84	
209.13187	164	
213.07983	96	
215.10377	90	
215.14182	266	
215.17467	96	
215.20796	104	
216.10050	1084	1+
216.14454	242	
217.15686	240	
218.12367	102	
219.13651	88	
222.47616	100	
223.07168	158	
225.12833	78	
226.08337	126	
226.15815	728	1+
227.08493	226	
228.13679	90	
229.12201	928	1+
230.07969	112	
233.11194	202	
234.10836	98	
235.08165	132	
236.13891	102	
239.15110	658	
239.24711	116	
240.13452	1330	1+
240.19442	214	
244.09515	2064	1+
244.16707	4902	1+
244.25289	98	
246.14532	1176	1+
247.10755	1110	1+
248.66399	80	
249.13661	128	
250.12004	292	
250.17766	146	
251.10104	124	
254.15269	126	
257.10516	130	
257.16592	544	1+
261.08458	76	
262.10858	104	
262.91229	126	
264.13939	1208	1+
265.19922	118	
266.17576	116	
272.08692	92	
274.82159	100	
275.10968	284	1+
275.25777	96	
278.11631	394	1+
280.09208	126	
280.13385	174	
280.16409	102	
281.10133	88	
281.13738	162	
282.11865	128	
285.02713	120	
291.15747	140	
292.13955	230	
293.15880	90	
294.14894	82	
295.13988	114	
299.06444	116	
299.09965	102	
302.14969	90	
302.21864	102	
302.43390	86	
303.11468	96	
312.13032	472	1+
313.08378	78	
316.28488	90	
318.11409	120	
319.20702	116	
320.13521	92	
322.15514	78	
324.17014	100	
326.17384	556	1+
329.18591	414	
330.14405	528	1+
331.70124	80	
340.11971	272	1+
344.11917	242	1+
344.20183	292	
345.17738	118	
346.16580	166	1+
348.12900	116	
350.87743	96	
351.25140	126	
353.22002	314	1+
354.26646	112	
355.07188	520	1+
355.19823	90	
357.17890	1236	1+
357.24476	144	
359.01875	110	
359.13161	80	
361.17060	90	
362.14109	394	
364.14711	848	1+
365.14609	604	1+
370.17712	80	
372.11700	114	
372.26169	1508	1+
374.07937	104	
382.24559	172	
383.17255	152	
389.14218	766	1+
389.19018	100	
389.86046	86	
406.09979	88	
407.16232	480	1+
409.17963	202	
410.17387	126	
415.02691	110	
416.04437	82	
416.22635	112	
418.99549	82	
424.19416	86	
425.22074	80	
426.17387	234	1+
431.14663	168	
433.73404	128	
435.15421	130	
437.20779	104	
441.15810	120	
441.21107	230	
445.20602	118	
448.19203	154	
449.20232	90	
457.20491	176	
458.16644	190	
458.24968	146	
459.16533	204	
463.19685	94	
464.30460	82	
467.27408	106	
474.25730	124	
475.21300	254	
476.18739	198	
483.33251	88	
486.16087	98	
493.20842	154	
494.22450	90	
496.77526	108	
500.31633	586	1+
503.21454	130	
504.17618	228	1+
518.24705	78	
520.26320	80	
521.24754	172	
521.32480	82	
562.29042	114	
569.34321	78	
570.33217	128	
572.91160	94	
573.25096	80	
587.35186	478	1+
589.34600	78	
590.20307	152	1+
600.20876	84	
601.24883	94	
605.24881	88	
608.24086	92	
608.29087	170	1+
617.24061	98	
618.20804	86	
658.35931	100	
680.92153	80	
701.38934	278	1+
701.46751	76	
703.42948	128	
712.36353	90	
715.29991	196	1+
720.29374	128	1+
736.28743	102	
864.45453	116	
940.44575	234	1+
END IONS

###FS:    #m/z: 407.54888 #charge 3+
###MS: 1793
###MSMS: 1794
BEGIN IONS
TITLE=Cmpd 181, +MS2(407.5489), 23.2eV, 14.6min #1794
RTINSECONDS=874.771
SCANS=1793-1794
PEPMASS=407.54888	518402
CHARGE=3+
152.04598	104	
201.11704	74	
202.08051	158	
205.13249	94	
207.11240	64	
207.19111	60	
208.14131	78	
209.05756	192	
209.13498	60	
210.03646	104	
210.13746	90	
210.73167	48	
213.13666	124	
216.10898	712	
219.11303	164	
221.10480	262	1+
224.17940	94	
226.08605	270	
226.15864	778	
227.14127	102	
228.09731	222	
229.12264	308	1+
229.24772	84	
231.10971	52	
232.12789	52	
233.09157	226	
236.16216	76	
238.78814	64	
239.08526	132	
239.14947	470	
239.23879	88	
239.28851	64	
240.13391	594	1+
242.09533	86	
242.97232	42	
243.20340	96	
243.87873	56	
244.09703	1692	1+
244.16966	2922	1+
245.24641	76	
246.13705	300	
246.16665	162	
247.00598	66	
247.10827	858	1+
247.69120	46	
248.74219	40	
250.15195	98	
250.63032	54	
250.98926	84	
251.10066	86	
252.12178	102	
254.15183	134	
256.15588	142	
257.10250	80	
257.15994	134	
261.09374	74	
262.15486	84	
264.13256	182	
265.15193	142	
271.18361	142	
274.12234	476	
275.10469	182	
278.11542	336	
280.15423	72	
281.11765	66	
283.19187	88	
284.09230	72	
285.08856	200	
285.12706	146	
292.13454	88	
293.12208	100	
295.09514	106	
297.07388	122	
303.13275	54	
305.19017	114	
308.16489	74	
310.13651	110	
311.16925	90	
312.13772	168	
313.12104	80	
314.13145	56	
314.47204	172	
321.19894	38	
326.85772	104	
327.17023	194	
330.13637	220	
334.96688	66	
336.17371	144	
337.14396	56	
341.10459	76	
342.10499	48	
344.11495	222	
344.19183	350	
346.11262	90	
347.13991	80	
348.12894	46	
354.18711	78	
354.25946	56	
354.82922	116	
357.16936	184	
357.20870	82	
357.24787	66	
357.29099	84	
358.09730	54	
358.17035	88	
361.14706	74	
362.13416	156	
364.14960	68	
365.14451	90	
371.18299	74	
372.02876	104	
372.16688	80	
372.26723	494	
378.21911	50	
379.15478	44	
388.93286	76	
389.14450	148	
391.12561	84	
393.15776	48	
397.21432	70	
407.15541	72	
407.20574	90	
407.27571	60	
408.14540	80	
415.22931	58	
417.18567	88	
424.18705	126	
428.21631	128	
448.17980	132	
452.26475	52	
458.15766	94	
476.18495	110	
477.74301	46	
487.23167	80	
488.26451	110	
500.32834	110	
513.19051	44	
515.54291	72	
518.25974	106	
520.24638	100	
521.19706	70	
521.25258	82	
534.34400	58	
543.26214	50	
546.19835	48	
552.17280	64	
559.25531	52	
568.49743	154	
569.21504	66	
587.34611	302	1+
605.30816	46	
621.36555	72	
623.32835	96	
637.33213	74	
650.53939	80	
679.19084	450	1+
751.39848	72	
765.37449	102	1+
848.46465	86	
END IONS

###FS:    #m/z: 496.72759 #charge 2+
###MS: 1793
###MSMS: 1795
BEGIN IONS
TITLE=Cmpd 182, +MS2(496.7276), 26.9eV, 14.6min #1795
RTINSECONDS=874.795
SCANS=1793,1795
PEPMASS=496.72759	283798
CHARGE=2+
179.12247	20	
203.78093	36	
204.15863	80	
206.12350	86	
209.14053	206	
210.13786	122	
210.16915	118	
212.20657	18	
220.11238	92	
220.89871	26	
220.92620	20	
221.10779	822	1+
221.17025	108	
221.24513	22	
221.42803	18	
222.14017	100	
225.38832	18	
226.58443	18	
227.07676	32	
232.08579	92	
234.16044	164	
236.54593	18	
237.13902	34	
237.16908	180	
237.76923	28	
238.12395	84	
239.11225	650	1+
242.13946	96	
244.09377	110	
245.07781	84	
246.68048	18	
246.83311	18	
247.10970	104	
248.61861	18	
248.72735	54	
248.98508	20	
249.10305	1964	1+
249.21521	80	
249.30957	82	
249.64353	54	
250.08171	332	
252.09799	148	
253.86309	22	
254.95400	24	
255.15700	338	1+
255.19607	174	
255.40917	30	
255.95940	18	
256.95834	26	
259.06085	18	
260.08894	18	
260.80091	18	
261.00451	18	
261.40847	84	
265.14246	134	
267.11495	1604	1+
267.35948	36	
267.45840	48	
267.51362	64	
267.70765	20	
270.87620	42	
272.12127	60	
273.30901	30	
276.55755	18	
278.10929	46	
279.92160	18	
286.14215	100	
294.14457	84	
294.21082	62	
296.12776	66	
299.14131	94	
307.56569	30	
308.10947	108	
310.12795	128	
312.16408	112	
312.39317	28	
314.96858	36	
314.99787	32	
315.16153	96	
315.21370	130	
315.25790	40	
316.11976	102	
317.12107	78	
320.17008	120	
327.28043	74	
337.20104	36	
339.60641	72	
343.15732	42	
343.24165	52	
344.20525	62	
348.16833	476	
348.23694	116	
349.17294	242	
351.96223	58	
355.91571	24	
362.85179	74	
366.18088	382	
366.26277	70	
373.14110	182	
374.13350	80	
381.20718	58	
383.21877	98	
398.78675	18	
400.40881	18	
414.70084	18	
428.86360	80	
429.91296	18	
436.29544	108	
442.79754	66	
445.95900	18	
450.81242	72	
452.84587	96	
454.19896	74	
459.17069	18	
461.80240	76	
472.20306	50	
475.33654	18	
477.82282	92	
477.99679	18	
478.84144	110	
480.57920	40	
485.09625	18	
489.75175	18	
490.61804	18	
495.22439	86	
495.33980	62	
495.53370	18	
495.89505	130	
497.21567	160	1+
497.83385	48	
499.89243	18	
502.74408	18	
514.82002	48	
537.25538	90	
537.88251	60	
553.27268	96	
571.42771	26	
605.30875	62	
609.26675	250	1+
626.28407	24	
627.27593	98	
628.30805	80	
629.29161	58	
637.23879	82	
678.28553	68	
680.35747	78	
710.33474	84	
717.63432	20	
720.29384	76	
726.31079	40	
726.37808	110	
726.46487	38	
726.58973	22	
738.30905	24	
756.28827	54	
767.41337	38	
906.28107	20	
965.86070	132	1+
END IONS

###FS:    #m/z: 610.81993 #charge 2+
###MS: 1793
###MSMS: 1796
BEGIN IONS
TITLE=Cmpd 183, +MS2(610.8199), 33.0eV, 14.6min #1796
RTINSECONDS=874.853
SCANS=1793,1796
PEPMASS=610.81993	183698
CHARGE=2+
198.33403	142	
199.45112	164	
200.08590	96	
201.15371	108	
202.08515	90	
209.09611	112	
209.14400	140	
212.11459	98	
214.16861	104	
215.15666	226	
216.10049	614	
216.14121	180	
216.18834	114	
217.14168	96	
219.11452	212	
220.10595	94	
220.13337	84	
221.11586	158	
225.12246	86	
226.08773	398	
226.16099	690	1+
227.07122	338	1+
228.13902	104	
229.12261	1710	1+
233.09312	266	
235.08490	168	
236.06519	120	
239.08148	90	
239.11177	198	
239.15337	338	
239.21937	98	
240.13770	1118	1+
244.09558	1886	1+
244.16934	4540	1+
244.23274	172	
245.73240	108	
246.14328	1004	
247.11135	802	1+
248.26188	132	
250.11892	212	
254.10130	84	
256.16860	84	
257.16891	698	
257.59948	96	
261.08755	160	
264.13778	492	
267.10690	110	
267.14902	116	
268.09076	98	
275.10486	546	1+
278.08089	188	
278.11372	198	
279.12051	142	
279.15218	106	
280.16418	86	
281.04917	194	
282.11024	136	
283.03154	82	
283.13736	82	
285.01974	146	
285.08429	150	
287.16361	98	
292.13135	408	1+
299.06948	280	
302.11450	94	
303.10094	132	
309.15711	192	
311.16917	200	
312.13158	400	
313.10823	144	
313.20060	108	
326.15159	102	
326.19162	234	
327.17255	102	
327.26004	144	
328.16336	138	
329.17934	210	
330.13915	262	
330.23437	112	
335.10618	106	
337.15075	166	
339.18229	98	
340.15653	106	
341.10500	84	
344.19058	210	
344.97597	230	1+
347.13607	94	
347.17396	134	
347.51652	98	
348.12416	88	
354.24695	178	
355.07327	286	
355.23243	96	
356.08354	136	
357.17671	2312	1+
361.16426	118	
362.13341	240	
365.14393	158	
366.16348	106	
371.11052	454	1+
372.11934	310	1+
372.26274	1246	1+
378.17934	120	
379.15030	108	
382.18036	86	
383.20953	124	
389.14964	786	1+
389.33156	106	
391.16150	100	
406.18087	134	
407.15967	454	1+
423.19258	82	
425.18896	94	
427.88499	82	
429.19923	100	
431.15460	94	
433.05962	88	
433.24015	96	
435.15934	184	
439.79782	118	
448.18929	176	
458.17221	176	
458.26225	84	
458.34465	86	
459.16534	150	
459.25014	178	
460.16133	138	
475.19620	330	
476.18623	144	
476.24056	180	
478.21565	116	
482.30433	206	
483.29267	212	
484.28021	112	
487.16815	88	
492.44026	92	
492.82379	116	
493.19461	132	
494.20847	122	
496.75594	124	
500.32315	300	1+
504.15894	104	
507.08015	90	
515.22079	88	
520.24531	100	
521.20923	86	
558.26918	88	
562.25743	138	
566.78253	116	
569.43475	118	
571.34996	88	
583.22860	86	
586.22121	86	
587.34990	368	1+
594.27814	86	
596.25694	104	
600.23006	150	
604.36332	82	
619.34420	94	
621.31129	90	
621.37578	84	
670.35294	94	
684.38526	152	
701.39113	282	1+
703.40144	136	
703.52769	82	
721.31432	88	
727.29910	150	1+
864.46667	152	
876.45061	108	
END IONS

###FS:    #m/z: 407.54862 #charge 3+
###MS: 1797
###MSMS: 1798
BEGIN IONS
TITLE=Cmpd 184, +MS2(407.5486), 23.2eV, 14.6min #1798
RTINSECONDS=875.524
SCANS=1797-1798
PEPMASS=407.54862	505796
CHARGE=3+
202.08996	232	
203.09093	140	
207.12293	80	
208.06913	124	
208.14329	94	
209.05516	318	
209.13123	108	
210.04485	408	
210.10727	102	
216.10092	762	1+
218.08733	102	
219.12159	166	
220.11861	68	
221.06649	118	
221.40091	76	
222.12566	268	
223.10951	110	
224.14512	92	
225.13571	100	
226.08761	250	
226.15872	930	1+
227.06938	672	1+
227.13430	192	
228.01044	80	
229.12117	432	1+
229.15743	94	
230.06823	176	1+
230.18315	102	
233.12367	108	
236.13852	140	
238.08644	88	
239.15160	1068	
240.13481	896	
240.18584	72	
242.15628	74	
243.14157	68	
243.83091	74	
244.09464	2434	1+
244.16660	3714	1+
244.30012	118	
244.38867	114	
244.44970	88	
245.25046	68	
247.11201	1120	1+
247.21339	82	
247.25762	86	
249.11345	268	1+
250.08124	98	
250.16210	72	
252.14161	72	
254.06901	78	
254.15619	102	
256.18270	102	
256.56943	76	
257.09135	96	
257.16144	478	1+
260.97130	112	
261.11522	106	
264.14134	428	1+
266.14658	94	
267.14714	108	
268.13211	112	
274.10893	72	
275.10414	158	
275.14407	82	
278.11429	262	
280.12655	162	
281.11716	78	
285.08389	336	
286.10620	106	
286.18289	110	
287.12771	96	
292.12964	240	
293.13410	112	
293.22944	94	
296.08026	100	
298.14428	112	
302.11459	86	
303.13718	96	
309.15872	156	
311.10105	134	
311.13077	396	1+
311.18192	86	
312.21095	96	
313.10629	264	
313.18128	68	
318.16989	102	
320.12075	96	
326.11155	110	
326.18658	162	
327.10958	86	
327.16966	318	1+
329.12137	116	
330.10887	86	
330.14871	428	
334.18898	86	
337.18585	90	
340.11617	110	
344.12722	568	1+
344.41502	84	
345.19267	102	
348.11393	124	
348.85374	66	
353.12133	78	
353.15474	96	
354.24834	118	
357.19110	94	
358.10235	110	
358.18092	92	
362.12915	150	
362.19390	102	
364.16097	84	
365.14504	450	
367.22252	72	
370.91707	74	
372.10627	74	
372.15181	80	
372.25994	634	1+
372.37888	150	1+
373.29691	94	
376.34179	108	
382.27951	76	
389.15418	154	
389.21228	112	
390.13410	92	
390.24804	120	
409.09894	76	
409.16196	78	
424.19044	142	
424.23372	92	
426.13790	78	
429.12306	100	
431.15467	78	
448.18601	94	
458.15842	118	
458.24031	122	
459.14614	98	
462.20797	80	
472.49585	96	
475.19041	118	
476.19732	70	
477.29644	78	
483.27725	86	
483.35054	76	
490.29101	74	
493.20322	84	
498.49717	110	
504.16504	128	
505.22536	88	
521.19336	72	
522.72943	118	
546.23347	92	
547.19182	72	
562.25909	70	
570.23687	86	
570.32550	118	
573.18650	94	
587.28381	120	
587.36443	114	
588.35854	72	
589.43634	80	
591.23529	106	
599.24797	98	1+
617.24744	82	
667.33718	72	
684.38120	146	
701.38961	300	1+
736.36763	384	1+
845.59829	168	1+
961.49690	98	
END IONS

###FS:    #m/z: 496.72753 #charge 1+
###MS: 1797
###MSMS: 1799
BEGIN IONS
TITLE=Cmpd 185, +MS2(496.7275), 26.9eV, 14.6min #1799
RTINSECONDS=875.556
SCANS=1797,1799
PEPMASS=496.72753	277714
CHARGE=1+
192.81809	194	
201.11306	110	
205.11269	90	
209.14779	298	
210.18191	24	
213.12091	112	
218.65859	38	
220.65392	58	
220.93447	62	
220.98594	62	
221.10647	2476	1+
221.22182	56	
221.39382	96	
221.47688	36	
222.66482	32	
222.86835	24	
223.08624	34	
227.17460	80	
227.70863	44	
228.14105	80	
229.16561	82	
230.10338	90	
231.08585	44	
231.16434	82	
232.08000	70	
233.13792	124	
237.13505	564	
238.63681	26	
238.87408	28	
239.05862	24	
239.12006	968	1+
239.59357	34	
243.13303	80	
244.10793	266	
245.07493	80	
248.80073	50	
248.85431	76	
249.03839	60	
249.10273	2912	
249.29605	18	
249.41117	70	
249.72498	72	
250.08734	1456	1+
250.25474	18	
250.45275	58	
253.11803	80	
255.14619	692	1+
255.41347	82	
255.52259	78	
260.00954	44	
261.10264	66	
261.13434	36	
265.13291	142	
265.92259	62	
266.17620	42	
266.86518	62	
266.94371	68	
267.10919	3552	1+
267.47382	26	
267.78084	34	
268.15288	80	
268.32027	22	
268.35458	22	
268.42580	40	
270.61045	78	
271.09597	86	
271.75488	24	
272.86792	46	
276.21930	24	
278.14099	92	
279.10993	52	
283.16415	74	
286.14792	68	
297.96856	22	
298.11327	162	
298.92294	58	
302.34538	34	
302.81229	100	
312.16904	364	
313.17019	226	
313.21465	94	
313.28115	104	
316.11164	154	
320.16828	410	1+
321.22624	52	
322.20230	134	
326.13929	54	
331.13782	42	
331.20069	36	
337.02780	46	
337.14409	34	
338.17702	68	
342.92577	76	
343.17912	108	
344.14799	136	
344.60991	54	
348.16935	468	
350.16431	80	
355.12489	88	
365.18839	66	
365.23217	38	
366.18041	830	1+
367.12870	42	
367.30156	40	
368.17526	70	
373.12898	74	
381.92501	52	
382.73449	20	
383.13663	98	
383.21275	424	1+
383.27759	90	
384.72512	36	
392.79321	128	
392.88255	54	
395.18108	122	
396.16307	86	
411.39712	112	
421.42559	22	
427.21044	72	
431.99604	26	
436.17507	68	
442.25575	74	
444.20827	122	
451.41260	24	
459.25262	28	
460.82151	82	
461.80683	94	
465.24041	58	
469.21469	70	
471.25041	58	
472.20029	88	
474.21830	24	
477.22232	74	
477.83096	60	
477.87161	50	
477.91547	74	
481.20342	132	
482.16946	34	
482.20813	50	
482.93276	26	
491.21123	48	
493.19336	74	
495.84702	96	
496.83402	170	
497.28366	72	
498.33091	84	
498.46378	18	
END IONS

###FS:    #m/z: 610.81998 #charge 2+
###MS: 1797
###MSMS: 1800
BEGIN IONS
TITLE=Cmpd 186, +MS2(610.8200), 33.0eV, 14.6min #1800
RTINSECONDS=875.619
SCANS=1797,1800
PEPMASS=610.81998	183522
CHARGE=2+
198.94036	108	
201.13467	90	
209.12714	166	
210.04013	80	
210.14170	110	
211.10226	96	
213.13984	152	
215.14801	214	
216.09711	456	1+
226.10091	140	
226.16012	822	1+
226.20762	112	
226.28368	98	
227.06934	328	
227.10065	162	
229.12274	1230	1+
229.57364	96	
233.11117	348	1+
236.08046	344	1+
237.08376	290	1+
239.14937	1406	1+
240.24827	82	
243.13838	102	
244.09726	1486	1+
244.16868	4406	1+
244.26389	146	
244.43089	86	
246.14358	836	
247.11658	780	1+
249.09548	130	
250.08630	82	
257.11130	122	
257.16119	494	
259.17071	184	
262.14787	78	
264.13963	346	1+
267.11159	110	
268.11111	98	
274.16455	110	
275.10691	132	
278.11676	786	
280.12061	294	1+
285.03603	84	
285.93673	98	
291.13633	132	
292.13478	248	
293.17712	102	
294.11891	170	
295.17983	94	
296.11659	78	
298.28665	110	
299.10503	118	
299.20629	78	
300.06082	98	
300.13144	94	
301.05261	134	
308.17860	126	
309.21731	80	
310.18283	114	
311.16243	144	
312.13554	382	
313.15202	190	
322.14559	78	
324.15539	84	
325.18374	94	
325.94105	94	
327.16507	376	1+
329.13508	96	
329.18295	246	
330.14284	646	1+
339.15462	396	1+
340.15535	272	1+
343.18412	88	
344.12174	472	1+
344.19260	498	1+
344.24428	166	
344.29300	80	
344.97577	100	
346.20738	114	
347.13502	246	
347.17451	98	
351.18759	92	
352.20619	136	
354.25477	208	
355.07711	144	
355.25814	250	
356.06502	146	
357.07628	108	
357.17767	2474	1+
358.13547	110	
359.02688	84	
359.17909	156	
362.15639	164	
363.12937	132	
365.15069	234	1+
372.12366	224	
372.26236	1436	1+
372.32447	112	
373.07789	132	
375.12957	84	
376.15861	88	
382.20098	102	
382.24286	86	
389.14042	378	1+
395.20749	92	
401.97654	98	
406.33660	118	
407.15867	138	
408.15463	140	
414.71807	78	
415.03886	152	
418.98918	170	
424.17760	112	
428.14240	152	
435.22933	162	
436.15271	100	
440.21962	146	
441.20697	274	
443.22357	88	
448.18133	376	1+
454.42932	102	
455.18423	84	
457.20841	162	
458.17430	86	
459.16392	80	
459.24356	290	1+
465.18854	80	
465.36523	84	
471.21776	94	
476.18831	180	
478.19129	92	
482.31223	166	
483.28664	414	
483.44827	106	
486.19071	184	
487.74879	116	
488.76362	78	
492.24327	340	
493.20786	314	
494.21081	176	
500.31954	176	
501.34443	124	
504.17558	116	
505.17223	136	
520.23648	312	1+
534.27723	90	
541.94520	76	
556.28097	140	
569.23220	106	
576.32391	86	
577.25214	100	
578.31339	98	
581.32718	82	
586.20100	82	
587.20689	76	
587.34910	604	1+
589.30922	82	
590.21911	82	
599.76525	80	
604.26054	96	
609.23821	138	
621.31818	108	
622.29329	100	
634.19327	144	
676.29276	120	
700.37834	358	1+
701.38084	246	1+
704.29383	78	
714.41165	78	
719.26957	76	
721.35124	106	1+
726.28655	84	
736.28708	102	
741.11361	152	
797.31553	82	
829.38879	80	
865.46592	138	
876.35733	180	1+
976.48780	82	
993.53865	86	
END IONS

###FS:    #m/z: 407.54872 #charge 1+
###MS: 1801
###MSMS: 1802
BEGIN IONS
TITLE=Cmpd 187, +MS2(407.5487), 23.2eV, 14.6min #1802
RTINSECONDS=876.313
SCANS=1801-1802
PEPMASS=407.54872	501772
CHARGE=1+
201.13968	82	
202.09153	490	
207.11167	152	
209.06025	560	1+
209.12553	234	
210.13551	114	
212.06132	96	
213.12183	122	
216.06596	132	
216.09778	740	1+
219.11860	108	
219.17851	82	
220.07105	80	
221.04971	92	
222.12299	284	
224.13181	64	
224.15912	128	
225.14832	76	
226.08652	208	
226.16201	784	
226.81696	100	
227.07290	632	1+
229.05035	100	
229.12459	624	1+
230.94581	64	
231.06982	108	
231.70410	68	
231.92718	72	
232.08764	238	
233.09749	478	
233.17416	122	
234.14929	82	
236.07734	86	
236.14645	162	
239.15087	318	
239.19807	96	
240.13524	784	1+
243.86276	66	
244.09417	3174	1+
244.16838	3918	1+
244.26756	90	
244.30012	140	
244.39647	100	
245.26433	68	
246.14436	578	
246.39243	134	
247.11079	1838	1+
248.89151	72	
249.09478	100	
249.17046	56	
250.12085	292	1+
253.10167	110	
254.07281	102	
254.15533	114	
254.31890	118	
255.08691	114	
255.15695	80	
256.16105	782	1+
257.10817	80	
257.16362	530	1+
258.12938	76	
260.42387	66	
261.09090	160	
262.10233	70	
262.12976	106	
264.13591	676	
268.10323	60	
272.18108	82	
274.11998	304	
275.10359	122	
276.11689	80	
277.11048	1048	1+
277.93968	76	
278.11468	926	1+
279.16278	72	
281.16914	148	
283.02727	64	
284.10309	100	
284.13795	86	
285.08976	540	1+
285.12899	114	
285.27549	96	
292.14047	132	
293.14050	106	
293.17691	90	
294.21246	94	
295.10010	250	
296.09369	146	
296.15990	170	
297.15893	74	
298.11661	72	
300.13547	192	
301.10425	72	
302.11328	112	
303.11897	70	
306.15644	74	
307.14664	94	
308.13864	76	
309.16627	296	1+
310.39129	90	
311.10440	94	
311.22703	166	
311.95304	68	
312.13226	500	
312.95915	126	
313.11443	468	1+
315.09028	84	
316.23288	62	
320.11755	190	
326.11663	110	
326.17364	128	
326.22685	100	
327.16719	308	
328.13420	84	
329.02401	78	
330.10231	106	
330.13982	474	1+
330.23081	106	
332.12842	112	
332.15734	102	
334.13794	60	
336.18079	272	1+
337.18462	192	1+
337.23586	104	
340.16783	82	
343.86487	104	
344.13444	304	1+
344.19421	536	1+
345.11181	74	
346.96898	124	
347.23685	164	
351.10470	116	
352.24118	68	
353.19895	118	
354.24660	78	
354.31505	74	
355.07268	88	
355.16984	76	
355.26763	110	
357.17775	294	
358.14562	84	
358.18638	258	
358.28585	98	
360.93760	96	
361.14508	126	
362.13275	270	
362.32808	62	
363.14189	328	
364.24558	82	
365.15144	370	1+
365.85080	62	
366.93710	64	
368.87941	124	
370.89547	92	
370.94567	108	
372.11765	266	
372.26214	662	1+
372.41502	72	
377.14808	72	
379.19557	110	
379.25609	116	
382.17796	176	
382.24504	110	
383.16843	154	
384.91213	68	
388.17060	72	
388.88488	88	
389.15320	218	
390.14403	198	
391.12878	110	
399.12230	94	
405.17392	90	
406.18384	374	1+
407.19545	250	1+
410.17317	66	
END IONS

###FS:    #m/z: 610.81992 #charge 2+
###MS: 1801
###MSMS: 1803
BEGIN IONS
TITLE=Cmpd 188, +MS2(610.8199), 33.0eV, 14.6min #1803
RTINSECONDS=876.363
SCANS=1801,1803
PEPMASS=610.81992	191264
CHARGE=2+
201.12806	106	
207.10785	96	
209.14588	72	
210.14027	258	1+
212.10556	82	
214.16925	108	
215.14274	142	
215.21566	68	
216.09890	424	
216.14346	134	
217.11745	204	
222.09672	82	
224.06489	70	
225.13955	84	
226.07485	524	1+
226.12499	134	
226.16367	276	
227.16662	256	
228.14631	184	
229.12064	976	1+
229.19752	100	
229.37566	100	
230.15230	80	
235.10185	78	
237.12483	80	
239.15547	624	
239.21350	176	
240.13930	428	1+
242.14040	84	
244.09602	1166	1+
244.17059	3316	1+
244.28172	188	
246.15276	436	
247.10981	404	
248.13607	76	
250.16083	92	
255.14450	100	
257.16620	382	
264.13665	664	1+
265.09277	92	
266.99316	70	
267.11612	70	
275.10800	142	
276.10433	98	
277.08721	96	
278.12477	268	
280.13590	162	
281.11776	104	
285.01500	138	
287.00497	88	
289.11705	106	
291.17425	88	
292.14032	146	
292.28677	90	
294.14482	100	
295.10018	110	
302.11921	116	
306.10867	98	
311.18742	122	
312.14239	410	
313.11836	224	
314.11792	112	
315.16640	102	
318.13279	94	
320.13093	158	
321.12447	84	
326.18953	104	
327.16692	450	
329.18692	148	
330.14075	462	1+
336.17012	180	
336.21378	82	
339.18622	98	
340.15341	126	
340.19167	88	
342.14855	128	
343.16294	78	
344.18670	360	1+
345.12477	188	
345.28767	72	
354.12782	104	
354.24573	84	
355.07337	128	
355.22662	92	
357.06284	84	
357.17975	1578	1+
362.11373	90	
362.16461	90	
364.16104	72	
365.15229	262	
366.14929	120	
372.14993	94	
372.26361	890	1+
372.36289	98	
382.21276	112	
383.16937	92	
384.25798	116	
384.75418	128	
386.13581	108	
389.14667	262	
390.13800	148	
400.10222	80	
401.17063	90	
405.20927	70	
406.21514	76	
407.15617	198	
408.14979	102	
413.21456	84	
414.72133	84	
425.17395	100	
427.13091	76	
436.15389	86	
440.21729	112	
441.21190	78	
442.11792	78	
443.22329	110	
456.23820	102	
457.20358	140	
458.23000	350	1+
465.21762	82	
472.85373	112	
474.23504	130	
475.18486	408	1+
477.15909	78	
483.32590	132	
492.26176	104	
493.20653	110	
494.20288	80	
494.26130	70	
495.22047	136	
499.18207	80	
500.35063	98	
503.19824	92	
504.32469	102	
520.25076	82	
521.20040	126	
527.24132	84	
551.33361	104	
573.18464	70	
587.34776	142	
588.35688	108	
588.44007	78	
590.22651	134	
591.53521	94	
597.33412	86	
604.23489	136	
606.23108	272	1+
608.29033	72	
617.15740	142	
641.28978	68	
684.35903	76	
701.41393	106	
701.49326	80	
702.40022	194	
713.38180	72	
719.29064	82	
719.35471	76	
721.33007	92	
738.36089	80	
847.69351	92	
864.46812	132	
865.51767	72	
975.51180	78	
992.52855	100	
END IONS

###FS:    #m/z: 407.54866 #charge 3+
###MS: 1804
###MSMS: 1805
BEGIN IONS
TITLE=Cmpd 189, +MS2(407.5487), 23.2eV, 14.6min #1805
RTINSECONDS=877.014
SCANS=1804-1805
PEPMASS=407.54866	518328
CHARGE=3+
158.53138	98	
173.22211	130	
202.08287	190	
202.10251	178	
207.12236	144	
208.09994	94	
208.17186	100	
209.05840	428	1+
209.10547	168	
211.13331	72	
216.10495	316	
216.16196	104	
217.09929	170	
217.13869	112	
219.12530	76	
219.14335	96	
222.13108	116	
222.21080	90	
224.06552	210	
226.21193	92	
227.06998	754	1+
227.16142	146	
229.12267	204	
230.09644	124	
233.09774	536	1+
233.14932	110	
236.08932	76	
236.14949	70	
238.10299	130	
239.09761	106	
240.13635	986	1+
241.06209	96	
244.09379	2718	1+
244.16951	3636	1+
244.57358	76	
245.25967	86	
245.95199	112	
246.12354	348	
247.10992	1756	1+
248.25392	82	
249.11655	78	
250.12498	138	
255.16944	96	
256.10328	94	
257.08947	154	
257.16374	428	1+
257.89052	78	
258.19558	146	
258.93753	102	
259.17107	76	
261.08925	174	
262.08939	190	
264.14095	190	
266.10880	74	
268.12109	102	
268.17097	90	
271.17731	76	
274.12598	166	
275.21401	72	
276.11250	128	
278.11350	840	1+
278.27703	90	
280.13135	222	
282.21154	104	
285.09081	166	
291.14781	152	
292.12873	300	1+
296.10627	72	
297.15161	180	
308.16597	108	
309.16169	102
[truncated: 44,840,791 more chars]
