# Supplementary material for: Substrate Specificity and Peptide Motif Preferences of β-Lytic and L5 Proteases from Lysobacter spp. Revealed by LC–MS/MS Analysis
Source: Int J Mol Sci. 2025 Sep 4;26(17):8603. doi: 10.3390/ijms26178603 (PMC12429127; doi:10.3390/ijms26178603)
Supplement: Supplementary file 1 [file ijms-26-08603-s001.zip › B7+Beta_Slot1-12_1_1885_5.1.201.mgf]

###	D:\Data\results\2024\09\24\B7+Beta_Slot1-12_1_1885.d\ProteinAnalysisResults.mgf
###	D:\Data\results\2024\09\24\B7+Beta_Slot1-12_1_1885.d\analysis.baf
###	B7+Beta_Slot1-12_1_1885.d
###	Instrument: micrOTOF-QII
###	Manufacturer: Bruker
###    B7+Beta
###    PeakWidth 5.00, MiniumIntensity 10, S/N 1Apply threshold 0, Threshold 10
###    Retain Residuals no, Create neutrally no,
###    FullScan Parameters: AdductIon (+)+H (-)-H, LowMass 0, HighMass 8000, MaxCharge charge decon 4, MinPeaks 3
###    Perf. isotope decon yes, Max Charge Istopic decon 6, MW agreement 5.00, Abund. cutoff 2.00, Envelope cutoff 75.00
###    MaxRes   Parameters: AdductIon (+)+H (-)-H, LowMass 0, HighMass 8000 
###    Perf. isotope decon yes, Max Charge Istopic decon 6, Abund. cutoff 2.00
###    MSn      Parameters: AdductIon (+)+H (-)-H, LowMass 0, HighMass 8000 
###    Perf. isotope decon yes, Max Charge Istopic decon 4, Abund. cutoff 0.05
###    Global Charge Limit: no 3, Prefer FullScan Result: yes, Export what: 2 (0=non deconv/1=deconv only/2=mixed), NoMSMSSignals: 150, Intensity threshold: 10, NoMSSignals (deconv): 2, NoMSSignals (non-deconv): 2, NormalizeData: no, SingleCharged: yes
###
COM=B7+Beta_Slot1-12_1_1885.d
USERNAME=Demo User

###FS:    #m/z: 389.82345 #charge 3+
###MS: 311
###MSMS: 312
BEGIN IONS
TITLE=Cmpd 1, +MS2(389.8234), 23.0eV, 2.8min #312
RTINSECONDS=166.347
SCANS=311-312
PEPMASS=389.82345	26412
CHARGE=3+
207.02530	56	
212.08939	50	
213.02349	56	
215.01057	24	
216.07605	92	
217.15936	68	
226.16682	82	
231.03970	146	
234.08849	68	
235.01403	50	
244.15611	70	
244.99592	84	
250.10454	114	
277.11408	74	
279.03913	50	
288.16743	92	
300.06601	58	
304.17274	62	
304.73888	28	
312.13375	80	
314.06216	48	
314.12314	72	
316.91781	90	
317.18894	90	
318.96748	116	
319.02829	72	
336.91288	50	
353.17735	38	
353.89638	254	
354.87180	336	1+
354.98421	84	
361.17982	74	
370.88666	102	
371.90792	70	
372.04554	90	
372.38486	24	
372.88895	158	
385.15753	68	
390.09405	64	
390.88804	100	
391.20387	78	
391.24497	68	
392.20756	80	
393.60792	26	
395.81209	22	
396.92678	76	
456.32882	66	
502.23426	66	
520.19422	56	
617.29153	24	
623.91969	54	
631.21070	72	
728.38073	64	
1166.72535	118	1+
END IONS

###FS:    #m/z: 367.13850 #charge 2+
###MS: 311
###MSMS: 313
BEGIN IONS
TITLE=Cmpd 2, +MS2(367.1385), 23.0eV, 2.8min #313
RTINSECONDS=166.404
SCANS=311,313
PEPMASS=367.13850	712
CHARGE=2+
231.14055	106	
246.08340	120	
246.16567	108	
248.10516	70	
258.12434	66	
270.89455	28	
293.94654	80	
296.98963	104	
307.85644	72	
309.84965	84	
313.19278	80	
316.14716	218	
316.33180	64	
323.02281	56	
326.85842	76	
328.95932	76	
334.20060	94	
349.95743	296	
350.09706	78	
359.25202	88	
362.85202	66	
402.20401	66	
403.18648	28	
404.18139	66	
420.21648	60	
425.90484	86	
477.21775	54	
521.26510	78	
END IONS

###FS:    #m/z: 584.23269 #charge 2+
###MS: 311
###MSMS: 314
BEGIN IONS
TITLE=Cmpd 3, +MS2(584.2327), 32.1eV, 2.8min #314
RTINSECONDS=166.467
SCANS=311,314
PEPMASS=584.23269	12610
CHARGE=2+
212.12713	64	
213.03041	72	
227.09892	76	
230.14794	100	
230.18807	106	
240.07782	44	
263.08284	72	
270.14187	70	
294.05677	106	
322.02797	98	
323.03832	46	
332.08743	44	
333.08348	84	
370.74566	36	
385.17621	52	
404.01729	100	
426.85363	68	
428.83105	198	
446.89896	54	
458.07436	78	
461.18845	98	
464.90571	36	
471.15530	78	
486.02931	78	
489.80576	32	
507.81039	78	
524.94138	116	
548.77952	78	
549.77691	78	
566.81071	122	
585.24446	48	
617.27412	272	1+
617.35179	88	
END IONS

###FS:    #m/z: 398.85139 #charge 2+
###MS: 499
###MSMS: 500
BEGIN IONS
TITLE=Cmpd 4, +MS2(398.8514), 23.0eV, 4.4min #500
RTINSECONDS=265.744
SCANS=499-500
PEPMASS=398.85139	39874
CHARGE=2+
214.91513	140	
217.27994	50	
226.12633	100	
233.92472	82	
236.97924	88	
242.08415	60	
242.88171	82	
245.14133	96	
246.95048	70	
248.93799	64	
250.94452	74	
253.07445	70	
255.22553	126	
270.96333	96	
272.89384	104	
272.93357	62	
274.93714	72	
276.90436	84	
278.11070	54	
290.89081	504	1+
292.88971	38	
292.92497	74	
296.85786	112	
302.92493	92	
308.90197	562	1+
310.90371	140	
311.89893	66	
312.86758	74	
312.93264	96	
316.89547	164	
318.90809	42	
319.91288	48	
321.91320	32	
322.89570	52	
328.89053	66	
329.86542	76	
330.85363	212	
333.88468	94	
334.60433	34	
334.92151	80	
335.82622	56	
335.91271	76	
336.90049	170	
338.88753	40	
340.95133	64	
348.85887	186	
349.85630	200	1+
352.86629	90	
353.93028	44	
354.85561	160	
354.89970	70	
356.34562	148	
356.89590	164	
356.94169	104	
360.39230	120	
361.87185	130	
362.86973	96	
363.05495	34	
363.84476	64	
363.89169	84	
363.93497	42	
364.84712	140	
368.87251	44	
369.88297	118	
370.87362	68	
379.89569	66	
380.88930	394	1+
381.96918	114	
388.85610	278	1+
390.81540	46	
390.89494	82	
393.91628	82	
397.87583	78	
398.83126	202	
398.92593	62	
398.98732	50	
399.05578	42	
399.90499	94	
400.89365	108	
404.60364	32	
417.86888	62	
428.83662	84	
458.85201	74	
END IONS

###FS:    #m/z: 398.85125 #charge 1+
###MS: 501
###MSMS: 502
BEGIN IONS
TITLE=Cmpd 5, +MS2(398.8512), 23.0eV, 4.4min #502
RTINSECONDS=266.42
SCANS=501-502
PEPMASS=398.85125	41744
CHARGE=1+
214.91158	174	
219.01907	34	
228.93523	92	
232.93849	78	
233.93302	54	
242.90105	72	
253.89769	76	
264.88097	98	
264.94080	42	
269.90570	50	
272.93225	46	
284.88694	64	
286.85955	98	
288.87281	80	
290.26769	54	
290.89321	340	1+
296.93073	36	
297.05653	66	
302.88772	98	
302.94420	60	
308.91687	226	
309.90030	146	
309.95286	84	
312.09334	48	
312.87456	136	
312.95678	66	
316.82832	82	
316.86823	54	
316.91439	192	1+
322.90686	70	
330.83901	72	
330.88198	94	
333.60214	46	
333.87563	86	
334.91013	146	
335.89254	96	
336.89127	272	1+
338.38137	138	
344.90502	128	
348.86198	54	
350.37732	74	
350.85986	92	
351.86296	106	
352.89131	324	1+
354.16429	80	
354.92579	74	
362.85455	70	
363.77191	54	
363.88197	90	
368.88782	68	
369.90854	86	
370.02353	50	
370.86927	170	
371.08572	92	
377.06989	36	
379.86051	98	
379.92042	74	
380.81509	72	
380.89408	380	1+
381.04550	72	
381.85801	126	
382.89904	74	
386.89184	56	
387.88476	108	
388.65010	40	
388.86184	172	
397.88790	60	
398.48973	44	
398.82967	98	
398.86833	82	
398.90602	136	
399.05347	70	
399.17189	90	
399.81787	58	
399.91269	122	
END IONS

###FS:    #m/z: 398.85104 #charge 1+
###MS: 504
###MSMS: 505
BEGIN IONS
TITLE=Cmpd 6, +MS2(398.8510), 23.0eV, 4.5min #505
RTINSECONDS=267.668
SCANS=504-505
PEPMASS=398.85104	46200
CHARGE=1+
198.90372	50	
214.90986	86	
214.94061	82	
232.91824	96	
232.95041	132	
244.92364	106	
247.00279	100	
250.86089	134	
250.93666	60	
253.13618	88	
268.84545	46	
283.93111	68	
288.91333	84	
290.89027	62	
294.39332	138	
299.11243	68	
304.87454	122	
304.90608	104	
308.90421	608	
309.89001	162	
310.90294	148	
312.92439	50	
318.91179	76	
319.86107	78	
319.92512	94	
320.90750	62	
326.91229	98	
327.37186	142	
329.89034	112	
330.85324	84	
333.14672	50	
334.91403	166	
335.83917	116	
339.84533	82	
340.83047	58	
340.87791	62	
346.90061	96	
348.85197	82	
352.89670	214	
353.88958	148	
354.88590	84	
358.86470	98	
362.87590	148	
363.90079	64	
369.86106	88	
369.99669	76	
370.87275	140	
370.93226	44	
374.83896	54	
374.90915	44	
380.73770	46	
380.85181	204	
380.90305	164	
381.85646	98	
381.90164	108	
386.33876	94	
388.86270	104	
389.93869	62	
390.34961	98	
397.86503	38	
398.82514	96	
398.90465	170	
399.15684	64	
399.91693	78	
401.43154	32	
END IONS

###FS:    #m/z: 476.24751 #charge 1+
###MS: 1021
###MSMS: 1022
BEGIN IONS
TITLE=Cmpd 7, +MS2(476.2475), 26.1eV, 9.1min #1022
RTINSECONDS=543.312
SCANS=1021-1022
PEPMASS=476.24751	34904
CHARGE=1+
206.09220	62	
211.09497	110	
211.15413	432	
211.20303	84	
211.24816	76	
213.90459	86	
214.13881	90	
214.92019	78	
215.02438	34	
215.06143	32	
215.13829	3878	1+
215.24967	152	
215.51039	36	
216.23043	54	
217.11331	98	
220.13325	100	
221.10484	230	1+
221.18272	56	
225.03856	76	
227.55664	40	
227.71381	92	
228.17461	156	
229.98563	108	
230.91361	74	
234.94567	110	
235.11996	124	
239.11235	124	
239.14615	100	
240.12982	72	
241.08273	106	
249.08315	70	
294.89623	116	
313.15621	78	
334.22513	34	
343.20869	92	
345.12277	60	
352.17874	70	
368.87137	92	
398.91468	82	
424.83260	48	
428.15746	38	
428.82722	88	
437.18042	74	
446.83839	62	
448.84595	62	
458.78263	82	
END IONS

###FS:    #m/z: 476.24656 #charge 1+
###MS: 1023
###MSMS: 1024
BEGIN IONS
TITLE=Cmpd 8, +MS2(476.2466), 26.0eV, 9.1min #1024
RTINSECONDS=543.976
SCANS=1023-1024
PEPMASS=476.24656	33766
CHARGE=1+
160.21152	100	
211.14424	314	
214.70147	40	
214.94725	34	
215.03966	68	
215.13594	3430	1+
215.38407	62	
215.59933	42	
215.64441	36	
216.34042	44	
217.33117	34	
221.03140	46	
221.09536	92	
222.11613	64	
223.14455	78	
227.01701	74	
227.17770	44	
229.11822	52	
230.92528	94	
234.93873	62	
235.12172	224	
236.11920	96	
241.08720	70	
251.11358	114	
253.92608	90	
256.18666	84	
265.93719	74	
267.09340	120	
276.88141	56	
277.01248	116	
277.09111	38	
294.93840	102	
296.16603	66	
298.17221	72	
308.17481	34	
318.17434	46	
325.19241	66	
328.13017	38	
328.92531	116	
334.10946	104	
374.83767	78	
414.85732	124	
415.83691	74	
430.83049	152	
446.01691	34	
446.84299	92	
447.85345	54	
452.83676	82	
END IONS

###FS:    #m/z: 476.24649 #charge 1+
###MS: 1026
###MSMS: 1027
BEGIN IONS
TITLE=Cmpd 9, +MS2(476.2465), 26.0eV, 9.1min #1027
RTINSECONDS=545.166
SCANS=1026-1027
PEPMASS=476.24649	42814
CHARGE=1+
205.17027	68	
210.75511	38	
211.15066	230	
211.19797	98	
212.18823	46	
214.85968	48	
215.13662	3580	1+
215.19603	430	
215.91111	30	
221.10010	66	
223.12038	94	
225.04722	46	
229.17436	84	
239.10734	142	
239.13905	78	
241.07458	66	
247.01125	86	
249.10488	96	
253.11535	64	
256.16681	118	
259.19238	38	
260.14080	134	
266.13869	68	
294.91513	84	
295.88630	86	
299.05610	102	
313.22022	70	
315.20922	72	
342.78114	90	
352.18181	126	
368.92797	42	
436.24367	48	
446.85108	110	
454.23069	40	
459.80219	68	
END IONS

###FS:    #m/z: 476.24544 #charge 1+
###MS: 1028
###MSMS: 1029
BEGIN IONS
TITLE=Cmpd 10, +MS2(476.2454), 26.0eV, 9.1min #1029
RTINSECONDS=545.821
SCANS=1028-1029
PEPMASS=476.24544	41234
CHARGE=1+
180.91905	86	
196.14289	118	
211.15195	182	
211.22965	82	
212.15031	106	
212.18528	138	
213.15294	64	
214.79351	42	
214.89794	38	
215.03043	44	
215.13464	4266	1+
215.27728	74	
216.56840	46	
221.08932	70	
221.19369	70	
222.11618	130	
230.92149	60	
235.11645	174	
239.11020	106	
239.14484	226	
240.08246	104	
249.09092	70	
256.17371	60	
267.10166	186	
273.19218	104	
282.96297	70	
308.16061	108	
308.96358	90	
318.20890	40	
330.96868	84	
331.17890	94	
343.18339	50	
349.16508	134	
360.21778	94	
428.85936	36	
431.83305	54	
437.88127	40	
440.83451	40	
446.84526	118	
447.25808	86	
454.37449	56	
END IONS

###FS:    #m/z: 476.24439 #charge 1+
###MS: 1031
###MSMS: 1032
BEGIN IONS
TITLE=Cmpd 11, +MS2(476.2444), 26.0eV, 9.1min #1032
RTINSECONDS=547.005
SCANS=1031-1032
PEPMASS=476.24439	48650
CHARGE=1+
206.09764	76	
211.14618	68	
211.17897	68	
211.23656	78	
214.93895	60	
215.03946	84	
215.13679	4908	1+
215.24118	200	
217.12040	56	
218.15145	100	
218.25853	48	
221.09269	116	
221.13493	100	
222.10480	130	
222.20898	36	
226.44355	74	
228.91971	120	
235.11712	48	
236.93921	64	
239.08495	44	
239.12671	128	
239.15512	150	
240.09025	100	
242.04695	102	
251.09399	90	
253.14128	72	
255.14579	112	
256.17645	76	
256.21110	132	
257.12180	76	
263.11142	86	
267.09531	126	
279.13234	50	
286.91702	110	
297.84897	110	
316.16506	62	
319.89282	100	
343.20319	92	
350.86979	48	
367.11397	94	
369.10877	34	
374.86693	58	
395.77388	58	
396.22816	46	
430.85617	84	
447.82537	34	
449.87358	84	
458.79582	100	
459.81418	44	
466.82808	34	
470.84189	76	
476.80951	52	
477.83884	38	
END IONS

###FS:    #m/z: 500.78436 #charge 1+
###MS: 1055
###MSMS: 1056
BEGIN IONS
TITLE=Cmpd 12, +MS2(500.7844), 27.0eV, 9.3min #1056
RTINSECONDS=559.441
SCANS=1055-1056
PEPMASS=500.78436	29358
CHARGE=1+
203.08835	100	
208.15648	108	
210.16750	270	1+
218.15703	112	
220.07400	78	
226.11839	228	
228.16435	48	
238.15213	80	
239.15469	56	
240.13317	248	
241.15613	124	
243.15859	136	
311.20135	68	
331.16274	62	
335.17011	74	
364.20147	60	
368.87671	64	
416.82775	56	
438.83982	82	
END IONS

###FS:    #m/z: 500.78585 #charge 1+
###MS: 1058
###MSMS: 1059
BEGIN IONS
TITLE=Cmpd 13, +MS2(500.7859), 27.0eV, 9.3min #1059
RTINSECONDS=560.608
SCANS=1058-1059
PEPMASS=500.78585	37174
CHARGE=1+
201.13209	116	
210.13243	44	
210.17820	88	
211.17901	66	
220.09004	212	
225.12982	108	
226.01222	26	
226.11684	352	1+
226.19330	78	
228.16494	78	
232.10141	96	
240.13425	198	
241.13192	120	
243.15180	160	
261.15324	76	
272.16515	106	
297.19765	58	
308.17130	86	
312.19948	88	
322.16587	98	
329.20677	124	
337.18531	170	
353.23044	70	
354.21171	142	
399.19159	60	
400.29432	52	
422.87122	74	
429.27227	136	
END IONS

###FS:    #m/z: 334.19090 #charge 3+
###MS: 1060
###MSMS: 1061
BEGIN IONS
TITLE=Cmpd 14, +MS2(334.1909), 23.0eV, 9.4min #1061
RTINSECONDS=561.251
SCANS=1060-1061
PEPMASS=334.19090	22582
CHARGE=3+
199.12960	102	
208.15337	96	
210.16194	108	
211.12130	70	
211.18675	84	
220.10550	66	
223.10526	68	
226.11575	140	
226.15833	64	
228.18134	62	
230.91904	108	
239.20656	88	
240.13849	36	
241.12484	78	
243.14335	86	
257.17118	138	
261.76856	38	
278.10767	52	
290.89210	166	
306.90936	88	
308.89706	166	
328.26961	70	
337.15927	74	
358.17774	70	
367.89389	42	
END IONS

###FS:    #m/z: 500.78426 #charge 1+
###MS: 1062
###MSMS: 1063
BEGIN IONS
TITLE=Cmpd 15, +MS2(500.7843), 27.0eV, 9.4min #1063
RTINSECONDS=561.894
SCANS=1062-1063
PEPMASS=500.78426	43038
CHARGE=1+
207.09328	78	
210.15660	226	
212.15019	110	
220.09628	202	
220.13763	78	
222.13969	78	
223.13113	98	
225.81869	28	
226.11383	1014	1+
227.15129	108	
228.10876	50	
228.17603	106	
230.11353	72	
239.14379	240	
239.19576	78	
240.12425	240	
243.14060	78	
244.14293	74	
251.14799	112	
297.21400	108	
304.01716	50	
307.17064	54	
325.18371	80	
337.17937	72	
348.19021	118	
428.26128	94	
432.82068	78	
453.84742	60	
END IONS

###FS:    #m/z: 500.78501 #charge 1+
###MS: 1064
###MSMS: 1065
BEGIN IONS
TITLE=Cmpd 16, +MS2(500.7850), 27.0eV, 9.4min #1065
RTINSECONDS=562.533
SCANS=1064-1065
PEPMASS=500.78501	48088
CHARGE=1+
151.71257	268	
203.07709	74	
207.07073	114	
217.68766	32	
220.08905	310	
220.15312	138	
225.94544	36	
226.11726	562	1+
228.17255	190	
228.30762	130	
229.18899	132	
239.14261	62	
240.13530	144	
241.17668	42	
243.15164	48	
244.20403	80	
254.16203	84	
256.16205	70	
257.15398	86	
266.17702	134	
267.12821	84	
267.16408	88	
271.19655	84	
292.11232	102	
293.19940	56	
297.22935	136	
298.16254	58	
301.16733	118	
314.88327	76	
329.22222	106	
329.30209	60	
330.26180	68	
337.18263	88	
348.18035	60	
348.21892	76	
354.20645	104	
379.18585	98	
404.84262	98	
END IONS

###FS:    #m/z: 500.78432 #charge 1+
###MS: 1066
###MSMS: 1067
BEGIN IONS
TITLE=Cmpd 17, +MS2(500.7843), 27.0eV, 9.4min #1067
RTINSECONDS=563.157
SCANS=1066-1067
PEPMASS=500.78432	51976
CHARGE=1+
202.61331	60	
205.07310	82	
208.12945	78	
208.16728	74	
209.08185	96	
211.14587	50	
220.08768	292	
222.13756	42	
224.73818	42	
226.11848	530	1+
226.21351	32	
228.18555	244	
237.16097	78	
238.14991	134	
239.17060	106	
240.08975	96	
240.18392	68	
240.24429	120	
240.33627	38	
244.15124	92	
250.14591	50	
256.02141	22	
257.16305	98	
272.17782	94	
286.99955	50	
348.17383	86	
354.20213	36	
409.98343	32	
END IONS

###FS:    #m/z: 500.78483 #charge 1+
###MS: 1068
###MSMS: 1069
BEGIN IONS
TITLE=Cmpd 18, +MS2(500.7848), 27.0eV, 9.4min #1069
RTINSECONDS=563.778
SCANS=1068-1069
PEPMASS=500.78483	53576
CHARGE=1+
203.06595	132	
209.00229	90	
210.15166	82	
214.16710	128	
217.20911	82	
220.09843	226	
221.09190	102	
223.13241	106	
225.11760	84	
225.92008	28	
226.12025	634	1+
226.25497	30	
228.17869	256	
229.17317	130	
230.19299	64	
238.11221	76	
239.14798	134	
240.14714	108	
241.12719	168	
254.14511	92	
258.14851	72	
304.15141	120	
311.21272	68	
337.19096	32	
348.19372	48	
355.21082	80	
356.25096	46	
399.18176	144	
400.29065	46	
428.84158	66	
END IONS

###FS:    #m/z: 500.78417 #charge 1+
###MS: 1070
###MSMS: 1071
BEGIN IONS
TITLE=Cmpd 19, +MS2(500.7842), 27.0eV, 9.4min #1071
RTINSECONDS=564.39
SCANS=1070-1071
PEPMASS=500.78417	63820
CHARGE=1+
210.16268	88	
210.66544	84	
218.13861	116	
220.09419	92	
220.12240	70	
226.11169	492	1+
226.16285	72	
227.65176	18	
228.16797	70	
238.15365	72	
239.14336	80	
241.15695	44	
256.15883	72	
257.16229	80	
348.17521	94	
353.20281	28	
430.85265	72	
END IONS

###FS:    #m/z: 334.19075 #charge 3+
###MS: 1070
###MSMS: 1072
BEGIN IONS
TITLE=Cmpd 20, +MS2(334.1907), 23.0eV, 9.4min #1072
RTINSECONDS=564.436
SCANS=1070,1072
PEPMASS=334.19075	38478
CHARGE=3+
204.11866	118	
208.10830	66	
209.09692	96	
232.11258	94	
240.12963	80	
247.11475	30	
253.13277	104	
254.14062	138	
292.89403	66	
292.93370	90	
308.89112	74	
333.91148	68	
END IONS

###FS:    #m/z: 500.78472 #charge 1+
###MS: 1073
###MSMS: 1074
BEGIN IONS
TITLE=Cmpd 21, +MS2(500.7847), 27.0eV, 9.4min #1074
RTINSECONDS=565.081
SCANS=1073-1074
PEPMASS=500.78472	71118
CHARGE=1+
154.81719	20	
209.08234	108	
209.86948	26	
220.09457	128	
221.22487	104	
226.11608	296	
226.17086	88	
228.16635	218	1+
229.21938	22	
240.13536	112	
244.27125	60	
251.08189	48	
253.16600	96	
256.17340	82	
257.15892	112	
267.13306	54	
267.17960	70	
331.15530	78	
338.18291	92	
348.18938	76	
446.81440	66	
463.82559	64	
482.85604	50	
END IONS

###FS:    #m/z: 334.19130 #charge 3+
###MS: 1073
###MSMS: 1075
BEGIN IONS
TITLE=Cmpd 22, +MS2(334.1913), 23.0eV, 9.4min #1075
RTINSECONDS=565.13
SCANS=1073,1075
PEPMASS=334.19130	38934
CHARGE=3+
203.09131	60	
211.02147	24	
221.14442	84	
222.14362	122	
224.10654	100	
225.14657	30	
226.11117	120	
227.13082	40	
244.80243	24	
249.07446	108	
258.16126	62	
272.88463	120	
290.95229	68	
291.18435	100	
311.20663	70	
459.21796	48	
END IONS

###FS:    #m/z: 500.78562 #charge 1+
###MS: 1076
###MSMS: 1077
BEGIN IONS
TITLE=Cmpd 23, +MS2(500.7856), 27.0eV, 9.4min #1077
RTINSECONDS=565.789
SCANS=1076-1077
PEPMASS=500.78562	67898
CHARGE=1+
203.05471	62	
205.10600	98	
208.10344	90	
209.09516	82	
210.15480	190	
210.18385	76	
210.38472	26	
212.18042	76	
212.21129	30	
214.94276	96	
220.09496	146	
221.13389	34	
225.11122	656	1+
225.96180	50	
226.11326	548	1+
227.66577	36	
228.16672	216	
228.37903	60	
229.96201	28	
231.32348	26	
235.13554	126	
239.13773	114	
240.13997	90	
243.18002	98	
244.12634	86	
249.16644	90	
254.25278	74	
254.29291	20	
256.15321	110	
256.18517	42	
257.14862	24	
257.18484	96	
259.16279	32	
270.13316	88	
314.89728	88	
327.24251	54	
329.22249	80	
331.16873	64	
335.10588	20	
337.17868	24	
354.20331	158	
END IONS

###FS:    #m/z: 334.19144 #charge 3+
###MS: 1076
###MSMS: 1078
BEGIN IONS
TITLE=Cmpd 24, +MS2(334.1914), 23.0eV, 9.4min #1078
RTINSECONDS=565.852
SCANS=1076,1078
PEPMASS=334.19144	37656
CHARGE=3+
202.80568	32	
220.13307	38	
226.11102	226	
226.15705	102	
227.15115	96	
231.08565	106	
238.17741	80	
239.14897	138	
240.12261	116	
254.10624	80	
254.87342	56	
257.98146	68	
265.18932	66	
266.14133	70	
292.18334	76	
296.95666	54	
299.23908	74	
310.91385	104	
462.84375	74	
END IONS

###FS:    #m/z: 500.78447 #charge 2+
###MS: 1079
###MSMS: 1080
BEGIN IONS
TITLE=Cmpd 25, +MS2(500.7845), 27.0eV, 9.4min #1080
RTINSECONDS=566.538
SCANS=1079-1080
PEPMASS=500.78447	76072
CHARGE=2+
200.16894	84	
203.08504	96	
208.15724	76	
220.08867	230	
220.19385	38	
221.29793	20	
222.88305	22	
225.17135	42	
225.91437	40	
226.12123	196	
226.22593	102	
227.13303	96	
228.16542	84	
228.21672	102	
228.73084	20	
229.15329	106	
238.14274	20	
239.14351	110	
240.13045	226	
242.12083	98	
243.14642	60	
246.18597	72	
252.10649	82	
268.14793	70	
272.13061	82	
287.15648	74	
292.88297	26	
329.74873	24	
348.18269	130	
354.20683	84	
419.83105	70	
420.86957	32	
486.93412	30	
556.30372	32	
567.32230	48	
END IONS

###FS:    #m/z: 334.19204 #charge 3+
###MS: 1079
###MSMS: 1081
BEGIN IONS
TITLE=Cmpd 26, +MS2(334.1920), 23.0eV, 9.4min #1081
RTINSECONDS=566.586
SCANS=1079,1081
PEPMASS=334.19204	43992
CHARGE=3+
207.14571	82	
209.08943	98	
211.16104	42	
226.11194	68	
228.16260	174	
239.14546	188	
241.68569	28	
263.89737	56	
290.88809	66	
308.93229	94	
348.19782	118	
END IONS

###FS:    #m/z: 500.78433 #charge 1+
###MS: 1082
###MSMS: 1083
BEGIN IONS
TITLE=Cmpd 27, +MS2(500.7843), 27.0eV, 9.5min #1083
RTINSECONDS=567.278
SCANS=1082-1083
PEPMASS=500.78433	79982
CHARGE=1+
203.07301	132	
208.11057	100	
210.14995	88	
211.14828	108	
212.14268	84	
219.94267	34	
220.08889	244	1+
222.11216	214	1+
222.22080	22	
225.17618	98	
226.11420	838	1+
226.15431	84	
226.20693	138	
226.30175	92	
228.16916	156	
228.32467	76	
229.28071	34	
231.83337	50	
238.15290	170	
239.14783	78	
240.13297	188	
241.15346	84	
243.13944	98	
244.07005	138	
256.18368	136	
257.16230	98	
267.14221	72	
271.13554	100	
329.21673	62	
337.14618	54	
354.20691	158	
355.18423	24	
428.29896	60	
429.26568	30	
END IONS

###FS:    #m/z: 334.19149 #charge 3+
###MS: 1082
###MSMS: 1084
BEGIN IONS
TITLE=Cmpd 28, +MS2(334.1915), 23.0eV, 9.5min #1084
RTINSECONDS=567.333
SCANS=1082,1084
PEPMASS=334.19149	44668
CHARGE=3+
195.28719	128	
203.06609	82	
207.01070	32	
207.05845	92	
209.11257	72	
210.16208	172	
217.02260	68	
222.11279	90	
226.12764	80	
239.14620	94	
271.12719	118	
274.26541	62	
292.26432	80	
302.20712	96	
308.74075	26	
308.89877	86	
331.22126	46	
334.78418	44	
357.22459	78	
433.20729	30	
END IONS

###FS:    #m/z: 500.78425 #charge 1+
###MS: 1085
###MSMS: 1086
BEGIN IONS
TITLE=Cmpd 29, +MS2(500.7843), 27.0eV, 9.5min #1086
RTINSECONDS=567.999
SCANS=1085-1086
PEPMASS=500.78425	81466
CHARGE=1+
202.07161	72	
203.05854	102	
209.09397	98	
209.11921	98	
210.15120	116	
210.18838	92	
210.24097	70	
211.12596	132	
214.14708	64	
214.36294	48	
218.14628	36	
220.09086	106	
220.12461	120	
221.10371	76	
225.09822	120	
225.87619	28	
226.11112	466	1+
228.16734	254	
238.18009	84	
239.14009	62	
240.14526	146	
240.20430	84	
243.14243	44	
267.14175	80	
268.12468	108	
294.14441	76	
313.13289	56	
325.19454	96	
327.24269	70	
331.17419	52	
337.20323	40	
348.16982	80	
349.19048	52	
381.20334	46	
397.16328	60	
436.82977	70	
454.82279	50	
END IONS

###FS:    #m/z: 334.19153 #charge 3+
###MS: 1085
###MSMS: 1087
BEGIN IONS
TITLE=Cmpd 30, +MS2(334.1915), 23.0eV, 9.5min #1087
RTINSECONDS=568.063
SCANS=1085,1087
PEPMASS=334.19153	44930
CHARGE=3+
208.10814	168	
209.09556	60	
209.12770	74	
210.15343	242	
221.16000	110	
226.13395	94	
227.11819	70	
228.91175	58	
233.12171	106	
236.13394	82	
239.14280	368	1+
243.15846	66	
244.12217	76	
247.04881	56	
248.94680	100	
256.15780	64	
256.20584	32	
263.16567	80	
292.95363	122	
294.91879	50	
342.23641	54	
353.26333	92	
500.18659	116	
END IONS

###FS:    #m/z: 500.78458 #charge 1+
###MS: 1088
###MSMS: 1089
BEGIN IONS
TITLE=Cmpd 31, +MS2(500.7846), 27.0eV, 9.5min #1089
RTINSECONDS=568.738
SCANS=1088-1089
PEPMASS=500.78458	80374
CHARGE=1+
166.05448	114	
203.08118	94	
210.09358	104	
210.15009	192	
211.19561	82	
212.13406	128	
218.15558	70	
219.14173	110	
220.02740	114	
220.09240	106	
220.95178	50	
222.14461	72	
225.09345	52	
225.69662	40	
226.11911	448	
226.18953	90	
227.12038	410	
227.87579	48	
228.16561	494	1+
228.45481	26	
233.08691	78	
234.04621	50	
238.14535	100	
239.15473	166	
240.12855	110	
252.18068	86	
256.16147	224	
257.15477	100	
257.27689	94	
263.42246	26	
264.20488	72	
272.17006	118	
297.22859	56	
311.19432	62	
329.20723	70	
330.16489	84	
330.22543	30	
331.15099	50	
342.24069	82	
348.18304	106	
354.21652	58	
356.30056	72	
371.24500	72	
END IONS

###FS:    #m/z: 500.78472 #charge 1+
###MS: 1090
###MSMS: 1091
BEGIN IONS
TITLE=Cmpd 32, +MS2(500.7847), 27.0eV, 9.5min #1091
RTINSECONDS=569.361
SCANS=1090-1091
PEPMASS=500.78472	84676
CHARGE=1+
201.75571	48	
205.09926	62	
208.11198	88	
208.96432	36	
210.05485	104	
210.15609	168	
211.16047	86	
213.13838	78	
220.10419	80	
222.12108	62	
223.11206	86	
223.32629	22	
225.13126	118	
226.11915	682	1+
227.98686	30	
228.08482	60	
228.17438	322	
228.20450	134	
228.27981	34	
232.23093	28	
236.13144	106	
238.13760	72	
239.14522	400	1+
241.13766	80	
242.15896	34	
243.15602	36	
256.16476	230	
257.15924	110	
264.13215	98	
264.26114	40	
266.15041	44	
269.13293	36	
311.21276	98	
325.21814	72	
327.23327	114	
329.21965	110	
329.28896	38	
330.20410	78	
331.24413	44	
337.18442	80	
344.85561	78	
348.18596	134	
354.20164	98	
400.28685	30	
415.82368	22	
450.25231	24	
486.24310	82	
END IONS

###FS:    #m/z: 500.78473 #charge 1+
###MS: 1092
###MSMS: 1093
BEGIN IONS
TITLE=Cmpd 33, +MS2(500.7847), 27.0eV, 9.5min #1093
RTINSECONDS=570.015
SCANS=1092-1093
PEPMASS=500.78473	79576
CHARGE=1+
201.14625	80	
208.10304	122	
209.10769	216	
210.09266	102	
210.15601	182	
210.21936	62	
211.16032	112	
212.13887	106	
218.14400	64	
220.08971	628	
220.14138	50	
222.12664	188	
224.15573	70	
225.12971	94	
226.11624	1448	
226.26509	106	
226.71097	62	
227.08332	36	
228.16706	600	1+
228.86370	44	
236.82484	56	
238.15236	86	
239.14809	482	
240.08132	38	
240.13254	484	
240.20774	86	
240.54245	42	
242.13614	50	
243.13456	100	
243.17649	70	
250.25816	110	
256.15979	294	
261.14733	130	
265.24903	66	
267.20237	62	
268.18226	76	
269.15449	70	
276.16156	102	
282.20685	106	
284.22185	90	
296.14702	74	
300.89036	74	
313.14386	136	
319.87368	36	
321.21818	70	
328.24512	70	
329.21144	68	
331.85515	42	
337.17873	212	
338.16729	100	
342.23085	72	
348.19689	118	
354.20628	306	
397.25293	56	
400.27807	94	
421.83952	88	
427.84848	72	
428.26519	94	
428.81043	56	
440.82290	78	
454.78525	36	
468.24231	106	
END IONS

###FS:    #m/z: 500.78441 #charge 1+
###MS: 1095
###MSMS: 1096
BEGIN IONS
TITLE=Cmpd 34, +MS2(500.7844), 27.0eV, 9.5min #1096
RTINSECONDS=571.212
SCANS=1095-1096
PEPMASS=500.78441	80256
CHARGE=1+
202.08215	98	
203.09137	126	
208.09682	78	
209.11645	98	
210.15302	110	
211.15970	86	
214.05220	112	
215.14756	48	
218.15507	110	
220.09305	318	1+
220.92135	38	
225.84069	36	
226.11486	1298	1+
226.17960	94	
226.89782	48	
227.28164	84	
228.13406	114	
228.16923	452	1+
228.23161	86	
228.93472	42	
236.59165	38	
238.14411	104	
239.14397	246	
240.13380	212	
241.13537	110	
243.14451	162	
244.15462	60	
250.11729	70	
252.16899	50	
256.16364	318	1+
256.20854	32	
257.19639	108	
271.13476	78	
308.84822	54	
327.23221	72	
329.21780	318	
337.27907	86	
348.17852	142	
349.18571	146	
354.20126	78	
358.24841	56	
379.28893	36	
393.23376	78	
410.27997	62	
420.83837	54	
453.27057	76	
474.82181	100	
476.24275	62	
END IONS

###FS:    #m/z: 568.74663 #charge 1+
###MS: 1143
###MSMS: 1144
BEGIN IONS
TITLE=Cmpd 35, +MS2(568.7466), 31.1eV, 9.9min #1144
RTINSECONDS=596.441
SCANS=1143-1144
PEPMASS=568.74663	12444
CHARGE=1+
204.06313	64	
205.07369	116	
207.08201	114	
209.14073	90	
209.19266	118	
212.11225	68	
220.10111	134	
221.10092	926	1+
222.14076	104	
223.03153	38	
225.08863	88	
226.10269	78	
227.07087	76	
237.13766	88	
239.11018	78	
240.11698	80	
244.09830	74	
249.09846	954	1+
249.15009	114	
250.14989	124	
267.10239	802	1+
282.13651	98	
300.12102	136	
300.16662	62	
310.10587	124	
316.15125	72	
349.17018	56	
409.18194	106	
428.16459	68	
450.83140	136	
506.84137	60	
END IONS

###FS:    #m/z: 568.74605 #charge 1+
###MS: 1145
###MSMS: 1146
BEGIN IONS
TITLE=Cmpd 36, +MS2(568.7461), 31.1eV, 10.0min #1146
RTINSECONDS=597.093
SCANS=1145-1146
PEPMASS=568.74605	19310
CHARGE=1+
206.86315	40	
208.11989	82	
220.09950	798	1+
220.13839	104	
221.10192	692	1+
221.15903	152	
221.24514	38	
221.74344	28	
222.20786	38	
225.10821	198	
226.09532	142	
233.11076	88	
236.06591	60	
237.12874	58	
239.11015	126	
242.11200	58	
244.09289	126	
249.09284	712	1+
249.21201	34	
249.27074	98	
250.01744	112	
252.09262	88	
267.10562	646	1+
267.17083	86	
282.12361	70	
294.14568	80	
300.12456	84	
301.13149	100	
337.18406	82	
366.16442	84	
386.89184	66	
454.18844	96	
492.83413	50	
END IONS

###FS:    #m/z: 568.74455 #charge 1+
###MS: 1147
###MSMS: 1148
BEGIN IONS
TITLE=Cmpd 37, +MS2(568.7445), 31.1eV, 10.0min #1148
RTINSECONDS=597.748
SCANS=1147-1148
PEPMASS=568.74455	22190
CHARGE=1+
207.08546	54	
208.08489	84	
209.12896	196	
209.15632	128	
221.10004	1160	1+
221.19625	28	
221.44401	52	
225.09740	124	
225.70927	42	
226.09105	78	
227.07278	66	
231.08311	100	
232.08096	66	
234.13398	112	
237.14672	56	
239.11197	274	1+
248.81952	48	
249.09560	1618	1+
249.21632	32	
250.25794	108	
250.94786	62	
251.68855	50	
265.15491	58	
266.09615	136	
267.10855	730	1+
267.36124	32	
280.11147	104	
282.10760	68	
282.13716	104	
282.21847	26	
285.86762	30	
294.15531	66	
300.12270	354	
308.10652	108	
365.65172	50	
366.17857	82	
366.22432	104	
367.23004	88	
368.85709	86	
381.21539	56	
394.82870	86	
449.78517	74	
527.28661	34	
551.72496	48	
END IONS

###FS:    #m/z: 568.74520 #charge 1+
###MS: 1149
###MSMS: 1150
BEGIN IONS
TITLE=Cmpd 38, +MS2(568.7452), 31.1eV, 10.0min #1150
RTINSECONDS=598.397
SCANS=1149-1150
PEPMASS=568.74520	27242
CHARGE=1+
203.09266	52	
209.13536	100	
212.12369	94	
220.95973	32	
221.09928	998	1+
221.15886	92	
223.10373	98	
225.08807	182	
226.09916	76	
229.02712	74	
231.08293	148	
234.08986	38	
235.07607	90	
237.13350	88	
238.22838	30	
239.11198	376	
243.09358	72	
244.08991	100	
246.14474	108	
248.73892	54	
249.09293	1050	1+
249.83247	28	
249.95697	36	
250.71433	34	
254.08151	84	
255.96676	26	
257.15840	62	
263.32244	74	
263.84242	50	
265.08100	76	
266.75823	40	
267.10315	526	1+
267.29670	28	
269.12077	64	
270.12568	62	
272.10559	130	
288.39091	76	
294.15822	106	
300.11591	46	
300.15046	72	
301.12661	140	
337.10583	78	
343.16959	46	
344.13971	62	
366.18967	92	
381.56164	52	
432.87215	68	
491.83786	34	
509.85464	34	
END IONS

###FS:    #m/z: 568.74430 #charge 1+
###MS: 1151
###MSMS: 1152
BEGIN IONS
TITLE=Cmpd 39, +MS2(568.7443), 31.1eV, 10.0min #1152
RTINSECONDS=599.022
SCANS=1151-1152
PEPMASS=568.74430	34686
CHARGE=1+
205.09899	70	
209.06160	26	
209.13589	214	
209.84321	46	
220.90784	24	
221.00664	46	
221.10218	526	
221.24755	22	
222.09512	248	
222.14815	92	
222.66383	26	
225.09287	90	
226.11090	78	
232.16130	40	
237.12524	38	
237.16959	122	
239.11732	226	
240.09781	108	
244.08229	100	
245.09544	48	
249.03431	36	
249.09966	560	1+
249.15803	34	
250.07818	286	
252.10185	44	
254.27878	28	
264.10797	114	
266.99546	52	
267.10256	696	
268.02291	32	
268.14754	114	
269.11217	90	
282.11327	106	
300.12493	128	
303.81405	22	
324.16680	102	
346.50209	62	
352.98733	42	
426.16686	114	
521.80072	68	
END IONS

###FS:    #m/z: 568.74446 #charge 1+
###MS: 1153
###MSMS: 1154
BEGIN IONS
TITLE=Cmpd 40, +MS2(568.7445), 31.1eV, 10.0min #1154
RTINSECONDS=599.644
SCANS=1153-1154
PEPMASS=568.74446	34212
CHARGE=1+
204.07067	38	
205.07384	60	
209.15460	220	
209.20824	92	
220.91814	40	
221.03803	130	
221.10197	1096	1+
223.10160	230	
223.27366	56	
225.09314	538	1+
225.14567	84	
225.24940	24	
228.13297	104	
230.33664	72	
231.07493	66	
231.11865	82	
233.06684	86	
234.09692	40	
237.13290	208	1+
239.11566	232	1+
241.10753	70	
245.09561	76	
247.10703	140	
249.09365	1044	1+
249.19238	80	
249.24347	24	
250.25778	84	
251.07630	86	
251.11513	138	
253.09012	92	
254.94851	74	
267.10423	988	1+
267.16080	226	
269.15337	52	
274.77926	68	
282.11078	72	
283.12183	238	
295.52426	80	
300.12383	238	
301.12490	218	
320.19398	84	
329.17008	86	
344.15779	74	
348.15524	48	
366.17855	94	
368.87662	54	
386.87454	92	
527.25696	52	
527.40357	22	
END IONS

###FS:    #m/z: 568.74383 #charge 1+
###MS: 1155
###MSMS: 1156
BEGIN IONS
TITLE=Cmpd 41, +MS2(568.7438), 31.1eV, 10.0min #1156
RTINSECONDS=600.285
SCANS=1155-1156
PEPMASS=568.74383	41130
CHARGE=1+
205.06092	36	
206.09246	76	
209.13541	216	
209.16396	242	1+
220.10605	104	
220.95679	42	
221.09916	1154	1+
221.65896	42	
221.87024	72	
223.07763	106	
225.09532	398	1+
226.15480	40	
227.14006	42	
229.11807	80	
231.10195	86	
235.42206	98	
236.13874	102	
237.12415	114	
237.15743	76	
238.13602	112	
239.11054	340	1+
239.90930	26	
240.19140	92	
244.11481	110	
245.06710	60	
249.09962	762	
250.07742	426	
253.09022	90	
267.10232	726	
268.11003	500	
272.08331	130	
276.13776	132	
282.10683	80	
282.18349	20	
293.10932	74	
300.12100	622	1+
313.50856	54	
348.15391	40	
366.17574	286	1+
419.78245	18	
477.19615	66	
542.79876	66	
END IONS

###FS:    #m/z: 568.74343 #charge 1+
###MS: 1157
###MSMS: 1158
BEGIN IONS
TITLE=Cmpd 42, +MS2(568.7434), 31.1eV, 10.0min #1158
RTINSECONDS=600.904
SCANS=1157-1158
PEPMASS=568.74343	43274
CHARGE=1+
204.07683	86	
207.53043	24	
209.13781	122	
209.17717	62	
209.42097	30	
210.14025	70	
215.12538	82	
216.13154	134	
220.12226	82	
220.92252	20	
221.10076	924	
221.23044	40	
222.07415	112	
223.26846	98	
225.10593	142	
230.13333	106	
231.08748	66	
237.12394	242	
239.10874	364	1+
239.26056	26	
242.86492	32	
245.06703	84	
248.92571	50	
249.09786	816	
249.19307	80	
249.29497	32	
250.07578	246	
250.12301	136	
259.13825	76	
266.76804	32	
267.10467	542	1+
267.19448	42	
268.02251	44	
271.25294	32	
282.10543	76	
283.13714	98	
300.13175	112	
320.15549	68	
350.16299	112	
367.15888	66	
368.86224	28	
401.46513	26	
550.64291	24	
END IONS

###FS:    #m/z: 568.74349 #charge 1+
###MS: 1159
###MSMS: 1160
BEGIN IONS
TITLE=Cmpd 43, +MS2(568.7435), 31.1eV, 10.0min #1160
RTINSECONDS=601.527
SCANS=1159-1160
PEPMASS=568.74349	48006
CHARGE=1+
197.12231	108	
204.07699	386	1+
209.15171	182	
209.18259	114	
220.89616	24	
220.95729	76	
221.01681	24	
221.09924	1032	1+
221.16526	104	
221.20258	44	
223.18369	80	
224.87713	50	
225.09307	494	1+
227.06434	108	
231.09377	84	
231.46095	74	
232.07237	50	
233.06538	94	
234.09352	82	
235.11934	90	
236.51979	46	
237.12992	176	
238.13278	106	
239.10981	374	
239.26454	36	
240.91047	34	
241.14930	100	
244.07873	86	
249.01358	30	
249.09058	1368	1+
249.16703	96	
250.18507	22	
250.24184	36	
250.31578	40	
254.16173	80	
254.23742	36	
259.16443	46	
266.94631	28	
267.10673	1380	1+
267.17258	82	
272.07946	34	
273.02142	30	
282.11243	430	1+
282.56622	36	
285.20977	78	
295.14947	66	
297.41953	22	
300.12483	750	1+
300.64613	24	
303.83373	100	
304.30887	38	
308.17557	114	
335.15135	74	
365.32772	26	
366.24538	78	
367.16531	78	
385.16610	56	
401.11961	62	
439.66020	110	
END IONS

###FS:    #m/z: 392.14550 #charge 1+
###MS: 1161
###MSMS: 1162
BEGIN IONS
TITLE=Cmpd 44, +MS2(392.1455), 23.0eV, 10.0min #1162
RTINSECONDS=602.173
SCANS=1161-1162
PEPMASS=392.14550	21578
CHARGE=1+
210.12751	90	
221.09485	236	
222.06791	68	
222.10576	98	
223.57610	58	
229.77535	36	
236.13089	104	
237.12900	98	
246.93749	52	
248.10685	34	
249.10127	430	1+
249.26221	36	
266.95214	64	
267.10807	300	
296.92627	94	
331.10793	42	
369.87075	80	
374.88842	76	
END IONS

###FS:    #m/z: 568.74346 #charge 1+
###MS: 1163
###MSMS: 1164
BEGIN IONS
TITLE=Cmpd 45, +MS2(568.7435), 31.1eV, 10.0min #1164
RTINSECONDS=602.813
SCANS=1163-1164
PEPMASS=568.74346	69274
CHARGE=1+
150.71826	18	
153.41236	18	
155.40931	18	
162.59745	18	
172.64594	56	
178.08803	18	
180.19682	18	
188.20120	110	
196.14356	18	
197.59525	18	
198.99301	18	
204.08096	118	
205.11876	100	
209.14746	216	
211.00007	96	
211.74534	48	
219.13960	30	
220.96820	24	
221.10064	1120	1+
222.14826	90	
223.49008	36	
224.13025	86	
225.09485	760	1+
227.78445	28	
228.13344	78	
229.15409	84	
230.91786	32	
231.10860	122	
231.35369	20	
232.06548	34	
235.09496	82	
235.30068	20	
237.17361	106	
239.11022	264	
243.10589	76	
246.71874	18	
247.12701	130	
248.88068	18	
249.09368	764	
249.29906	44	
249.86950	22	
249.90325	36	
250.08148	438	1+
251.11479	116	
260.83604	18	
265.13713	142	
266.53720	18	
267.10534	676	1+
271.43563	34	
272.55572	18	
276.17007	92	
282.11505	164	
282.97792	28	
283.12088	92	
285.14743	130	
293.12609	32	
294.84373	18	
298.09022	102	
300.12096	290	
300.15768	104	
302.12615	96	
334.11386	44	
348.15583	86	
356.23718	18	
384.22485	18	
388.10548	18	
391.65213	18	
415.16319	90	
436.98402	18	
445.42884	18	
446.87655	18	
451.47924	18	
454.69893	18	
473.21128	18	
479.57916	18	
500.78757	18	
501.24605	18	
503.31181	18	
513.44387	84	
528.99291	40	
560.36343	18	
563.62552	18	
END IONS

###FS:    #m/z: 392.14541 #charge 1+
###MS: 1163
###MSMS: 1165
BEGIN IONS
TITLE=Cmpd 46, +MS2(392.1454), 23.0eV, 10.1min #1165
RTINSECONDS=602.877
SCANS=1163,1165
PEPMASS=392.14541	26496
CHARGE=1+
209.13699	208	
212.93126	78	
214.90843	68	
221.11550	134	
221.21438	140	
222.10987	104	
223.03322	118	
232.06481	66	
237.14558	30	
241.10822	82	
249.09126	80	
250.09891	200	
266.09646	88	
268.16530	86	
285.04675	94	
309.89388	50	
314.83644	74	
346.11914	70	
348.88105	118	
392.85753	88	
END IONS

###FS:    #m/z: 568.74400 #charge 1+
###MS: 1166
###MSMS: 1167
BEGIN IONS
TITLE=Cmpd 47, +MS2(568.7440), 31.1eV, 10.1min #1167
RTINSECONDS=603.538
SCANS=1166-1167
PEPMASS=568.74400	83138
CHARGE=1+
155.31440	18	
157.12940	18	
160.14569	18	
166.41334	18	
172.93597	18	
192.46491	18	
200.14673	18	
206.11661	124	
209.13517	102	
221.09901	454	
224.80627	18	
225.10132	390	
225.14552	84	
225.66147	18	
226.03815	32	
227.53912	18	
228.13045	114	
231.08150	96	
239.12030	52	
244.09416	112	
249.09814	596	
250.08065	338	1+
250.09904	276	
253.29138	18	
255.30141	18	
267.10574	678	
268.20363	38	
282.11140	94	
283.13001	108	
283.41339	18	
288.46887	20	
294.24434	18	
300.12200	198	1+
323.76537	18	
337.19778	56	
343.15628	62	
351.49001	18	
355.17732	18	
364.63269	18	
381.94794	18	
386.96303	18	
408.32627	18	
412.73113	50	
419.31455	18	
457.86826	18	
466.60799	18	
492.54169	18	
510.75049	18	
511.58764	18	
535.31210	18	
566.94713	18	
END IONS

###FS:    #m/z: 392.14568 #charge 3+
###MS: 1166
###MSMS: 1168
BEGIN IONS
TITLE=Cmpd 48, +MS2(392.1457), 23.0eV, 10.1min #1168
RTINSECONDS=603.587
SCANS=1166,1168
PEPMASS=392.14568	31828
CHARGE=3+
208.91215	42	
209.14658	104	
210.15827	80	
216.04875	32	
221.09961	146	
222.08215	110	
239.13929	70	
249.09653	64	
250.03711	54	
267.11979	108	
297.06562	66	
329.10420	50	
373.88181	96	
375.87485	94	
END IONS

###FS:    #m/z: 568.74434 #charge 1+
###MS: 1169
###MSMS: 1170
BEGIN IONS
TITLE=Cmpd 49, +MS2(568.7443), 31.1eV, 10.1min #1170
RTINSECONDS=604.216
SCANS=1169-1170
PEPMASS=568.74434	85654
CHARGE=1+
147.16751	18	
147.33321	18	
152.72362	18	
154.93829	18	
156.14346	18	
163.92950	18	
179.00032	18	
187.34454	18	
195.08192	88	
198.24915	18	
204.08777	234	
205.10341	114	
205.71664	18	
208.85372	50	
209.14382	288	
210.16178	64	
212.12340	18	
216.14995	98	
217.12895	100	
219.12266	104	
221.10090	822	1+
221.16650	224	
222.62444	18	
222.77761	34	
223.62426	34	
225.09444	334	1+
225.15397	118	
225.36571	24	
228.01074	18	
228.17633	124	
232.06885	100	
237.12885	114	
237.67758	26	
238.13357	120	
238.44501	52	
238.93185	20	
239.10859	564	1+
239.22420	22	
241.69253	94	
241.95319	18	
244.08662	80	
245.09293	116	
247.11850	72	
249.09253	1222	1+
251.07900	124	
263.08441	18	
267.10401	1112	1+
267.29129	82	
272.10015	68	
273.26719	18	
282.11703	132	
283.05984	18	
283.12694	68	
290.47717	18	
295.50676	100	
297.50107	18	
300.13080	126	
301.13176	92	
310.79983	18	
332.18761	18	
347.14099	88	
347.64566	18	
348.15411	106	
360.55236	18	
366.15820	78	
374.78654	18	
388.18279	76	
402.97909	18	
407.22328	18	
411.38837	94	
426.91462	18	
431.65909	18	
444.20950	62	
478.65950	18	
525.25496	84	
538.11061	18	
END IONS

###FS:    #m/z: 392.14563 #charge 1+
###MS: 1169
###MSMS: 1171
BEGIN IONS
TITLE=Cmpd 50, +MS2(392.1456), 23.0eV, 10.1min #1171
RTINSECONDS=604.269
SCANS=1169,1171
PEPMASS=392.14563	33814
CHARGE=1+
221.10432	202	
222.08844	136	
235.89503	36	
238.04332	102	
249.08767	94	
249.12522	100	
268.12117	78	
361.13634	80	
368.85944	26	
373.86596	134	
389.36801	40	
END IONS

###FS:    #m/z: 568.74459 #charge 1+
###MS: 1172
###MSMS: 1173
BEGIN IONS
TITLE=Cmpd 51, +MS2(568.7446), 31.1eV, 10.1min #1173
RTINSECONDS=604.904
SCANS=1172-1173
PEPMASS=568.74459	95496
CHARGE=1+
154.06355	18	
159.74386	18	
159.97295	18	
163.92951	18	
198.10684	30	
203.12030	28	
204.07785	268	
204.34422	110	
206.08508	90	
208.49804	18	
209.14384	350	1+
216.73387	18	
219.12299	112	
220.08749	94	
220.12972	112	
220.81613	36	
220.96617	22	
221.10455	922	1+
221.16072	60	
221.19063	32	
221.33432	42	
221.77375	30	
221.89776	26	
223.10456	78	
224.82313	50	
225.09169	212	
228.90777	18	
229.10249	20	
229.13869	94	
231.09440	112	
232.06923	52	
234.08676	122	
235.10033	106	
237.14279	256	
239.12889	444	
240.15124	96	
242.86270	22	
243.09788	118	
244.09184	354	
245.07096	120	
246.53318	18	
248.95971	34	
249.01151	32	
249.09544	1556	1+
249.46932	18	
250.13912	90	
250.25384	20	
259.51875	18	
259.59913	18	
261.11153	70	
265.12367	88	
267.10741	912	1+
267.16738	76	
268.36670	20	
270.13327	96	
272.11854	118	
282.11606	244	
283.67872	18	
290.63833	18	
293.54657	18	
300.12278	400	1+
310.10154	56	
335.14726	18	
336.35984	18	
339.87513	18	
342.83957	18	
347.92060	40	
349.60203	18	
365.18385	60	
366.17351	186	
377.64400	18	
381.45030	18	
397.93429	18	
421.29038	18	
428.54939	18	
437.57713	18	
445.21276	18	
461.93428	18	
467.24355	18	
479.76325	18	
483.31875	18	
487.32206	18	
490.94613	18	
495.22125	42	
503.05267	18	
548.04895	18	
END IONS

###FS:    #m/z: 392.14562 #charge 1+
###MS: 1172
###MSMS: 1174
BEGIN IONS
TITLE=Cmpd 52, +MS2(392.1456), 23.0eV, 10.1min #1174
RTINSECONDS=604.947
SCANS=1172,1174
PEPMASS=392.14562	38876
CHARGE=1+
210.15120	68	
221.09967	316	
221.37890	46	
225.10090	58	
237.15308	112	
248.13932	104	
249.09200	370	1+
254.88118	104	
296.89824	88	
330.09475	34	
332.87803	80	
336.18130	46	
355.88111	60	
369.13885	68	
392.22924	36	
392.83872	74	
END IONS

###FS:    #m/z: 568.74402 #charge 1+
###MS: 1175
###MSMS: 1176
BEGIN IONS
TITLE=Cmpd 53, +MS2(568.7440), 31.1eV, 10.1min #1176
RTINSECONDS=605.582
SCANS=1175-1176
PEPMASS=568.74402	105202
CHARGE=1+
147.92985	18	
153.79315	18	
159.95634	18	
161.77146	18	
174.29576	18	
178.18618	18	
188.33787	18	
198.01629	18	
203.22337	18	
205.07599	86	
209.06719	18	
209.14619	258	
209.43945	18	
211.93605	18	
220.11430	130	
220.81172	36	
220.92138	20	
221.10029	1474	1+
221.26581	90	
222.15355	108	
222.34496	104	
223.10032	178	
224.61946	26	
225.09532	338	
225.48565	28	
226.21101	100	
227.08073	80	
230.12820	124	
232.10479	62	
233.07743	66	
235.11058	104	
237.12707	110	
237.20625	72	
238.16148	100	
239.11812	386	
244.08939	80	
247.07765	102	
248.81028	20	
249.09474	1030	1+
249.25706	104	
249.97819	30	
250.11713	178	
250.39729	20	
251.09767	232	
252.49179	22	
253.09516	78	
254.11432	68	
263.08820	96	
267.10444	1982	1+
267.14075	308	
267.17518	86	
268.16811	106	
271.40822	40	
271.97945	18	
282.13634	180	
283.34268	18	
291.76759	18	
293.70406	18	
294.14547	24	
296.07579	86	
299.11120	90	
300.12416	310	
301.13258	190	
307.16248	18	
310.31394	18	
317.68931	18	
321.15914	58	
329.39838	18	
337.53118	18	
339.19301	110	
348.16450	46	
353.48678	18	
353.71374	30	
354.16807	30	
365.50073	18	
366.16216	118	
366.19636	108	
368.86799	84	
371.90451	18	
380.22038	18	
384.24548	18	
424.79576	18	
431.75187	18	
432.00836	18	
449.86885	106	
458.40788	18	
464.47759	18	
483.45154	18	
486.92794	18	
516.30863	18	
522.74906	18	
531.96354	18	
537.52600	18	
549.99333	18	
563.07708	18	
END IONS

###FS:    #m/z: 392.14565 #charge 1+
###MS: 1175
###MSMS: 1177
BEGIN IONS
TITLE=Cmpd 54, +MS2(392.1456), 23.0eV, 10.1min #1177
RTINSECONDS=605.632
SCANS=1175,1177
PEPMASS=392.14565	39792
CHARGE=1+
209.15067	134	
220.95094	24	
221.01886	38	
221.10056	110	
221.30847	92	
222.09198	160	
225.04212	80	
234.08673	90	
237.15019	78	
240.10722	78	
250.10107	92	
265.08610	80	
324.03422	82	
370.89719	74	
END IONS

###FS:    #m/z: 568.74454 #charge 1+
###MS: 1178
###MSMS: 1179
BEGIN IONS
TITLE=Cmpd 55, +MS2(568.7445), 31.1eV, 10.1min #1179
RTINSECONDS=606.271
SCANS=1178-1179
PEPMASS=568.74454	113526
CHARGE=1+
146.90006	18	
149.67559	18	
152.26642	18	
162.00869	26	
163.08336	18	
166.74889	18	
186.36461	18	
188.58302	18	
195.36102	18	
196.21347	18	
196.78034	18	
204.07098	86	
205.10674	102	
205.41545	18	
206.11252	104	
209.13649	310	
212.12342	18	
213.19740	24	
220.10338	64	
221.09968	1042	
221.16272	102	
221.25625	84	
221.68530	22	
222.21204	102	
222.29344	78	
223.10161	64	
224.25339	40	
224.53164	36	
225.09589	100	
225.15181	100	
225.86334	40	
226.10827	62	
229.15489	82	
230.26857	18	
230.34256	26	
231.08921	82	
233.46747	18	
237.12595	258	
239.11284	248	
240.11533	214	
243.09828	18	
244.13462	98	
247.10955	102	
249.10185	572	
249.21110	80	
250.08119	246	
250.12807	64	
251.08121	126	
252.63150	18	
254.74754	56	
254.99943	18	
255.16370	66	
259.10854	138	
265.13262	36	
267.03953	56	
267.10628	1460	1+
267.18023	110	
268.96070	18	
280.16964	68	
282.11011	144	
291.71378	18	
293.15941	54	
298.08568	98	
300.12422	288	1+
305.52624	18	
309.12527	92	
311.93049	18	
315.01769	18	
321.16141	98	
321.20373	80	
331.15941	18	
337.18889	38	
355.43970	18	
366.16638	22	
373.77557	18	
415.07630	84	
437.32899	142	
438.59123	18	
456.31873	18	
456.94722	18	
467.06195	18	
471.06018	18	
477.93016	18	
485.59030	18	
487.71056	18	
491.26041	18	
492.21002	122	
504.74451	18	
506.22524	86	
513.11531	20	
514.60947	18	
516.70852	18	
532.65425	20	
534.43759	18	
535.21494	18	
541.35630	18	
553.34253	18	
557.03650	18	
END IONS

###FS:    #m/z: 392.14584 #charge 3+
###MS: 1178
###MSMS: 1180
BEGIN IONS
TITLE=Cmpd 56, +MS2(392.1458), 23.0eV, 10.1min #1180
RTINSECONDS=606.317
SCANS=1178,1180
PEPMASS=392.14584	43794
CHARGE=3+
209.17732	102	
210.13112	120	
214.92427	32	
221.10348	228	
222.08412	192	
238.07546	80	
249.10783	100	
249.19930	110	
348.92244	24	
362.12015	128	
END IONS

###FS:    #m/z: 568.74411 #charge 1+
###MS: 1181
###MSMS: 1182
BEGIN IONS
TITLE=Cmpd 57, +MS2(568.7441), 31.1eV, 10.1min #1182
RTINSECONDS=606.95
SCANS=1181-1182
PEPMASS=568.74411	110226
CHARGE=1+
150.83436	18	
167.45834	18	
170.21184	18	
171.41990	18	
173.93542	18	
181.80429	18	
189.58602	106	
203.98749	30	
204.07030	58	
204.09664	102	
205.43052	18	
206.14261	96	
209.05603	40	
209.13964	112	
210.10886	18	
219.99343	18	
220.10263	70	
220.66793	28	
221.10202	2284	1+
221.15806	218	
221.19730	74	
221.31389	36	
221.43495	20	
221.71651	36	
221.96475	20	
222.15183	86	
222.19944	82	
223.10250	152	
223.14784	20	
223.28123	18	
224.94383	62	
225.09617	852	1+
226.88801	20	
227.17923	46	
227.67599	26	
228.33206	18	
229.11776	84	
229.41264	18	
231.11852	52	
232.06974	108	
232.10454	130	
232.83585	22	
233.10726	100	
234.10119	78	
235.09194	38	
236.78714	24	
237.04046	34	
237.13172	426	
239.11003	408	
239.16418	60	
244.10965	220	
245.08391	126	
248.20591	18	
248.44545	38	
248.75201	36	
248.90144	28	
248.98872	30	
249.01699	36	
249.09482	2832	1+
249.19769	38	
249.39421	28	
250.14526	114	
250.17909	18	
250.44686	22	
250.68846	32	
251.07670	70	
251.44430	42	
252.29552	20	
252.34370	48	
252.49796	18	
263.42104	18	
264.13809	190	1+
266.70113	48	
267.00054	62	
267.10929	1766	1+
267.73686	20	
269.47775	20	
270.11682	82	
278.16945	76	
279.95892	36	
282.11663	374	
293.16091	56	
293.91459	50	
300.12259	820	1+
300.27740	20	
309.98780	20	
320.16618	104	
321.72737	18	
326.28404	18	
344.14388	114	
348.16278	60	
352.75154	18	
353.20130	122	
365.45056	18	
366.15861	98	
373.85174	18	
383.12447	112	
394.31234	18	
401.06257	18	
401.32031	20	
420.15389	18	
429.85413	70	
438.20361	58	
444.20374	54	
460.18351	28	
472.11520	18	
480.41348	18	
503.78332	18	
518.24378	18	
525.48452	18	
538.11068	18	
542.33436	18	
554.43647	18	
555.37674	18	
558.50018	18	
566.37210	18	
END IONS

###FS:    #m/z: 392.14659 #charge 1+
###MS: 1181
###MSMS: 1183
BEGIN IONS
TITLE=Cmpd 58, +MS2(392.1466), 23.0eV, 10.1min #1183
RTINSECONDS=606.993
SCANS=1181,1183
PEPMASS=392.14659	47902
CHARGE=1+
216.91167	106	
221.11171	84	
238.08082	132	
249.09340	246	
251.04039	66	
256.09034	116	
276.11797	118	
284.83409	74	
311.16108	86	
324.13339	84	
337.10722	88	
364.85735	66	
END IONS

###FS:    #m/z: 568.74424 #charge 1+
###MS: 1184
###MSMS: 1185
BEGIN IONS
TITLE=Cmpd 59, +MS2(568.7442), 31.1eV, 10.1min #1185
RTINSECONDS=607.631
SCANS=1184-1185
PEPMASS=568.74424	106238
CHARGE=1+
204.07640	298	
205.10230	96	
206.08963	62	
207.07951	98	
207.12003	118	
208.48982	74	
209.13876	452	1+
213.65218	24	
217.34310	20	
217.96173	56	
220.10589	88	
220.14957	112	
220.68117	26	
220.85690	20	
220.90108	50	
221.10129	2744	1+
221.20079	28	
221.78287	20	
222.18790	52	
222.90078	68	
225.09761	714	1+
225.28500	30	
227.08339	108	
228.99918	36	
229.12315	90	
232.08040	86	
234.19367	110	
237.13083	374	
238.12665	182	
238.93267	44	
239.11288	934	1+
243.11541	48	
244.10457	108	
245.06804	90	
247.11951	102	
249.03910	122	
249.09618	2902	1+
249.21750	72	
249.37764	80	
249.92885	38	
250.03187	22	
250.18843	120	
250.45959	40	
250.97225	58	
253.09556	68	
253.34222	38	
255.13971	32	
257.24739	46	
264.10782	66	
264.15410	86	
265.12812	120	
265.17174	54	
266.15108	94	
267.10791	3152	1+
267.22449	60	
267.26001	38	
268.16463	88	
268.29414	44	
270.49154	24	
271.10021	82	
282.11880	366	1+
282.38671	24	
289.14577	94	
294.14640	166	
297.14723	92	
298.10438	78	
299.54324	38	
300.12599	834	
300.24258	64	
301.12831	466	
305.85570	54	
309.10727	76	
319.10944	118	
320.17921	72	
332.11126	60	
339.15341	40	
342.17789	54	
348.15568	48	
365.18331	72	
366.16837	146	
436.19350	54	
438.19774	100	
454.22333	110	
456.23363	64	
481.22424	44	
495.23068	72	
527.62087	36	
END IONS

###FS:    #m/z: 392.14627 #charge 3+
###MS: 1184
###MSMS: 1186
BEGIN IONS
TITLE=Cmpd 60, +MS2(392.1463), 23.0eV, 10.1min #1186
RTINSECONDS=607.694
SCANS=1184,1186
PEPMASS=392.14627	43022
CHARGE=3+
199.02645	64	
202.07635	80	
203.09558	82	
204.07430	98	
204.13102	90	
209.14047	126	
209.19256	118	
209.26079	82	
221.09986	124	
221.12165	82	
221.40968	36	
222.08550	92	
222.12078	74	
222.23931	54	
223.08123	72	
227.07213	90	
237.13242	158	
240.03380	92	
249.09435	286	
250.08799	152	
253.07818	108	
280.99578	74	
290.89474	78	
308.90937	54	
320.93199	106	
340.08398	84	
349.14075	70	
360.17901	100	
372.13762	64	
373.84653	44	
408.83705	84	
END IONS

###FS:    #m/z: 568.74556 #charge 1+
###MS: 1187
###MSMS: 1188
BEGIN IONS
TITLE=Cmpd 61, +MS2(568.7456), 31.1eV, 10.1min #1188
RTINSECONDS=608.358
SCANS=1187-1188
PEPMASS=568.74556	114842
CHARGE=1+
172.81783	126	
205.11159	138	
207.01094	34	
208.07752	100	
208.93839	34	
209.13371	392	1+
212.15353	76	
220.11761	152	
220.74189	22	
220.90249	34	
221.10086	2566	1+
221.20187	104	
221.26067	100	
223.12747	182	
225.09588	440	
225.14441	114	
225.21399	24	
226.15409	104	
226.93745	38	
228.10161	110	
231.08126	94	
231.13603	32	
232.07281	100	
232.12870	60	
235.11182	160	
237.13012	396	
237.23409	160	
238.75129	38	
238.79795	22	
238.89758	34	
239.01774	50	
239.11236	864	1+
239.22367	98	
240.49011	46	
243.10498	164	
244.09526	146	
245.08564	218	
249.09462	2710	1+
249.44687	36	
250.14910	80	
250.85658	20	
251.06490	26	
251.90814	26	
252.72000	82	
253.27222	26	
254.14083	32	
255.94592	32	
257.18114	114	
264.75676	20	
265.12014	144	
267.04129	34	
267.10495	2210	1+
267.19864	110	
270.11707	140	
282.11416	428	
298.10456	58	
299.76204	30	
299.92561	66	
300.12406	694	1+
300.43857	56	
300.82587	22	
301.43435	36	
324.13490	66	
331.15090	100	
337.18905	110	
337.26205	114	
338.19638	42	
340.50591	46	
348.15817	206	
355.12689	70	
366.16125	162	
383.25808	84	
399.26130	42	
411.82644	66	
432.00932	62	
446.84263	62	
456.23932	76	
END IONS

###FS:    #m/z: 568.74415 #charge 1+
###MS: 1189
###MSMS: 1190
BEGIN IONS
TITLE=Cmpd 62, +MS2(568.7441), 31.1eV, 10.1min #1190
RTINSECONDS=608.95
SCANS=1189-1190
PEPMASS=568.74415	115246
CHARGE=1+
203.09021	174	
203.28427	70	
204.07946	342	
205.10732	96	
207.10188	94	
209.13523	574	1+
209.35987	70	
209.99498	28	
211.83879	22	
219.12471	76	
220.10549	78	
220.26692	92	
220.85567	42	
221.10082	2726	1+
221.20651	106	
221.33307	30	
222.14466	166	
223.12046	158	
224.18412	62	
225.03385	48	
225.67497	34	
225.73586	26	
226.10345	250	
226.15787	40	
228.13408	214	
229.11609	168	
230.14474	68	
231.06846	102	
231.12574	80	
232.06658	178	
232.14832	82	
235.09107	54	
237.13416	196	
237.27461	40	
239.11011	698	1+
244.09479	162	
245.09007	126	
248.80030	28	
249.09294	3242	1+
249.16279	52	
249.20678	74	
249.25325	100	
249.76762	40	
250.02997	48	
250.16560	48	
255.54158	38	
257.06320	124	
259.87100	44	
265.12559	186	
265.25058	30	
266.25058	28	
267.10576	2852	1+
267.17246	134	
267.81190	28	
268.25919	26	
269.33552	28	
282.11433	422	
294.15861	102	
298.10319	76	
298.24944	88	
299.75675	40	
300.02964	56	
300.13019	452	1+
310.10646	64	
323.39169	94	
338.16409	84	
348.16070	72	
353.87240	32	
366.17487	158	
377.03571	50	
382.23556	62	
386.14489	20	
388.17747	86	
399.86953	40	
449.18356	398	1+
467.21970	56	
495.20982	76	
503.30934	36	
507.82851	80	
509.79046	64	
552.79410	38	
END IONS

###FS:    #m/z: 568.74483 #charge 1+
###MS: 1191
###MSMS: 1192
BEGIN IONS
TITLE=Cmpd 63, +MS2(568.7448), 31.1eV, 10.2min #1192
RTINSECONDS=609.582
SCANS=1191-1192
PEPMASS=568.74483	102630
CHARGE=1+
171.91267	48	
198.96647	84	
202.03835	48	
203.12155	42	
204.07639	232	
205.07727	108	
206.09353	186	
207.09237	272	
208.07746	126	
209.04749	118	
209.14199	796	1+
209.26899	58	
210.17389	112	
213.11967	62	
216.09243	66	
216.17428	228	
217.07795	112	
219.12531	186	
220.10094	322	
220.91564	88	
221.10229	7300	1+
221.23443	148	
221.28168	88	
221.33476	76	
221.73104	58	
223.08539	118	
225.09653	2350	1+
225.31927	118	
226.63782	62	
226.81262	36	
227.07046	94	
227.14276	94	
227.19232	36	
228.05797	44	
228.22460	50	
229.11308	184	
229.16566	86	
231.07861	420	1+
231.12142	230	
232.07602	254	1+
234.10982	102	
235.08008	74	
237.13191	974	
238.15688	122	
239.11036	2364	1+
239.29303	36	
240.73253	46	
243.58859	40	
244.08906	278	
245.07180	170	
246.09299	168	
248.89507	48	
249.02785	64	
249.09341	10238	1+
249.20971	114	
249.25013	48	
249.32359	46	
249.44873	38	
249.61061	42	
249.93474	44	
250.23836	48	
251.15670	112	
252.78305	60	
253.08312	230	
253.78814	40	
256.18247	70	
259.12105	124	
260.12378	94	
262.10519	120	
263.14856	114	
264.11173	42	
265.09614	134	
265.12808	208	
265.16664	96	
265.42397	46	
266.58034	76	
266.71880	60	
266.94821	62	
266.99854	94	
267.10619	10262	1+
267.26507	58	
268.00575	36	
268.77620	52	
268.97282	38	
270.10936	166	
270.65524	38	
271.19930	44	
271.90907	70	
272.09185	116	
273.50524	42	
275.96457	92	
276.13765	100	
277.11329	98	
280.12515	78	
282.11837	1856	1+
282.22710	38	
282.39662	54	
282.70147	52	
283.16275	158	
286.12975	40	
286.16478	106	
287.17018	62	
291.16164	82	
293.10995	100	
293.16023	72	
294.14473	332	1+
297.43712	42	
298.09890	186	
299.13009	66	
300.12891	3570	1+
300.95813	36	
301.04910	82	
308.91026	82	
309.15800	80	
315.15668	68	
320.16823	198	
320.21774	66	
320.40445	46	
321.14262	86	
322.14665	194	
324.16625	96	
327.20487	76	
329.23073	78	
335.77306	108	
337.19124	122	
338.21105	80	
341.82380	54	
343.16140	64	
344.14350	296	1+
348.16321	450	1+
350.91828	68	
355.23102	84	
364.16121	64	
365.19557	74	
366.17148	692	1+
366.26024	44	
370.14020	76	
372.12732	136	
373.12107	56	
376.87449	64	
381.16958	82	
388.22320	66	
392.20782	46	
394.87533	66	
395.17839	90	
398.18463	128	
401.12516	86	
404.66660	88	
404.88435	70	
428.82626	52	
429.60536	150	
446.85316	154	
456.22438	110	
457.21737	66	
463.24973	76	
463.63431	40	
472.19207	96	
480.19935	46	
494.17391	96	
495.22427	80	
504.68425	120	1+
504.79655	68	
506.83538	78	
533.39714	238	1+
541.23562	88	
549.77960	88	
END IONS

###FS:    #m/z: 537.26432 #charge 1+
###MS: 1228
###MSMS: 1229
BEGIN IONS
TITLE=Cmpd 64, +MS2(537.2643), 29.2eV, 10.5min #1229
RTINSECONDS=629.022
SCANS=1228-1229
PEPMASS=537.26432	22486
CHARGE=1+
200.14611	92	
209.15136	98	
212.13820	94	
213.10171	54	
215.10940	136	
217.09412	134	
222.14104	30	
227.10002	128	
227.15843	104	
232.13746	80	
235.10804	50	
235.93465	92	
236.68044	38	
237.13362	282	1+
238.92070	58	
242.13340	92	
253.14970	102	
254.15902	156	
255.12016	84	
270.15403	102	
271.14488	110	
271.21462	80	
272.15715	100	
273.18236	116	
274.09340	188	1+
287.16533	108	
299.07051	196	
312.16739	194	
313.17485	76	
328.14872	30	
328.96037	44	
329.18912	952	1+
329.29003	104	
330.25629	42	
333.81148	76	
446.85421	70	
458.80340	82	
474.45213	78	
506.84239	40	
END IONS

###FS:    #m/z: 358.51040 #charge 3+
###MS: 1228
###MSMS: 1230
BEGIN IONS
TITLE=Cmpd 65, +MS2(358.5104), 23.0eV, 10.5min #1230
RTINSECONDS=629.084
SCANS=1228,1230
PEPMASS=358.51040	15864
CHARGE=3+
211.17665	78	
212.14673	52	
212.93927	116	
213.23495	114	
214.90893	64	
215.11480	180	
217.08906	192	
225.10199	90	
232.22187	116	
233.15122	104	
235.10299	86	
237.12997	60	
237.15633	88	
244.15538	42	
247.26308	96	
252.14035	72	
252.95248	50	
254.18402	100	
255.14212	32	
260.11664	58	
282.15185	68	
312.86225	40	
313.87221	66	
329.17625	250	
330.21827	94	
330.89250	34	
336.85557	44	
966.63020	104	1+
END IONS

###FS:    #m/z: 537.26437 #charge 1+
###MS: 1231
###MSMS: 1232
BEGIN IONS
TITLE=Cmpd 66, +MS2(537.2644), 29.2eV, 10.5min #1232
RTINSECONDS=629.796
SCANS=1231-1232
PEPMASS=537.26437	31804
CHARGE=1+
212.13733	296	1+
213.09750	106	
215.11187	172	
215.46429	38	
217.07504	102	
217.11672	112	
218.08152	48	
221.09414	54	
223.10579	64	
225.04937	78	
227.09920	98	
232.15841	82	
235.11595	102	
237.14437	200	
238.13682	84	
242.10894	130	
254.07134	28	
254.15568	370	
254.23254	82	
270.10794	98	
270.15404	74	
272.12284	82	
272.16501	50	
274.10264	80	
302.15825	122	
325.19916	34	
328.92476	26	
329.19544	344	
329.61582	24	
330.08339	28	
330.19431	180	
330.41991	98	
343.15156	70	
376.80564	32	
446.83109	56	
514.81820	72	
END IONS

###FS:    #m/z: 358.51008 #charge 3+
###MS: 1231
###MSMS: 1233
BEGIN IONS
TITLE=Cmpd 67, +MS2(358.5101), 23.0eV, 10.5min #1233
RTINSECONDS=629.851
SCANS=1231,1233
PEPMASS=358.51008	22550
CHARGE=3+
196.12265	56	
210.12849	52	
214.13579	98	
215.10635	104	
232.21800	78	
237.12994	94	
239.15111	80	
254.16218	92	
261.09467	68	
272.16258	68	
272.97678	70	
320.85304	76	
329.19033	192	
375.23025	102	
422.16876	72	
END IONS

###FS:    #m/z: 537.26410 #charge 1+
###MS: 1234
###MSMS: 1235
BEGIN IONS
TITLE=Cmpd 68, +MS2(537.2641), 29.2eV, 10.5min #1235
RTINSECONDS=630.524
SCANS=1234-1235
PEPMASS=537.26410	34376
CHARGE=1+
214.95159	38	
215.04248	24	
215.11612	340	1+
215.99617	24	
217.07480	162	
220.11836	78	
223.06599	58	
224.09734	66	
224.14243	122	
225.03839	76	
232.14521	78	
235.11990	74	
237.13786	72	
237.16922	108	
238.17056	70	
239.11813	104	
240.15159	94	
247.14087	104	
253.79824	42	
254.16347	208	
254.19959	64	
256.12507	44	
270.11207	76	
272.16694	156	
274.09402	172	
294.15458	46	
312.19464	24	
329.09780	50	
329.19123	594	
330.18921	356	
331.08099	26	
333.11498	22	
336.85636	80	
359.99728	28	
384.15930	52	
428.20198	34	
428.84936	92	
464.84521	102	
END IONS

###FS:    #m/z: 358.51076 #charge 3+
###MS: 1234
###MSMS: 1236
BEGIN IONS
TITLE=Cmpd 69, +MS2(358.5108), 23.0eV, 10.5min #1236
RTINSECONDS=630.572
SCANS=1234,1236
PEPMASS=358.51076	27212
CHARGE=3+
209.13493	124	
212.13475	104	
213.13626	34	
214.10888	102	
214.96251	80	
216.55652	44	
218.04579	80	
218.08771	32	
235.12694	52	
265.11250	78	
270.14205	104	
272.11920	88	
272.16518	100	
294.89019	72	
316.89461	90	
321.85194	176	
329.17294	88	
332.87821	122	
449.52337	36	
END IONS

###FS:    #m/z: 432.74959 #charge 1+
###MS: 1237
###MSMS: 1238
BEGIN IONS
TITLE=Cmpd 70, +MS2(432.7496), 24.3eV, 10.5min #1238
RTINSECONDS=631.26
SCANS=1237-1238
PEPMASS=432.74959	24480
CHARGE=1+
211.18416	80	
212.91640	94	
213.15711	118	
216.13166	122	
216.41662	114	
217.17127	130	
226.15244	136	
230.92599	76	
234.14602	264	
235.13925	144	
235.19954	116	
239.17477	46	
240.91696	100	
248.93945	70	
248.96786	78	
251.18636	56	
252.14729	120	
255.92711	34	
256.16187	94	
258.93653	88	
259.94192	108	
266.94222	218	
274.88461	50	
276.93063	230	
277.13802	82	
290.90612	66	
292.89969	110	
298.06279	84	
305.17676	76	
308.90584	106	
309.90765	62	
312.84411	88	
322.18936	62	
330.85619	74	
336.92175	102	
340.16692	44	
349.23335	88	
350.85793	74	
354.89630	52	
368.87440	224	1+
379.18184	70	
386.88245	54	
387.86881	32	
402.25288	80	
404.48247	34	
408.84187	46	
414.90531	70	
415.87417	86	
431.06007	108	
432.88837	86	
END IONS

###FS:    #m/z: 537.26347 #charge 1+
###MS: 1239
###MSMS: 1240
BEGIN IONS
TITLE=Cmpd 71, +MS2(537.2635), 29.2eV, 10.5min #1240
RTINSECONDS=631.9
SCANS=1239-1240
PEPMASS=537.26347	53288
CHARGE=1+
155.46188	18	
161.15768	18	
163.13383	18	
167.02044	18	
171.80535	18	
179.80244	18	
183.65385	18	
192.22112	18	
202.65498	18	
209.13558	92	
210.12347	94	
210.45940	18	
213.09097	138	
213.27640	82	
215.11577	248	
221.08658	70	
225.10952	116	
226.16275	78	
226.45927	18	
232.13720	182	
232.28554	18	
235.06427	94	
235.09942	94	
236.14737	58	
237.12817	178	
239.07856	108	
239.12761	78	
242.12180	46	
254.15976	254	
255.15399	102	
255.21375	64	
255.31009	20	
257.56634	26	
260.51836	18	
272.15809	78	
274.10210	66	
274.81507	18	
274.97181	18	
275.09895	90	
288.14053	80	
291.21196	18	
294.15885	164	
296.86763	18	
299.07098	48	
307.66007	18	
311.17133	92	
312.09780	18	
312.14936	48	
313.15692	94	
319.55994	20	
324.35191	18	
328.78029	44	
328.90087	24	
329.18917	1084	1+
330.02555	24	
331.12277	70	
333.22260	18	
343.34580	18	
371.14059	18	
371.90997	18	
382.31284	18	
383.50500	18	
384.57541	18	
391.43954	18	
392.85921	18	
397.32728	18	
405.49272	18	
413.76257	18	
414.19001	18	
417.76240	18	
427.00191	18	
436.43026	18	
437.21506	100	
454.34674	18	
456.40335	18	
472.15561	18	
472.21660	84	
472.27027	70	
502.38787	18	
504.01961	18	
514.22881	18	
519.41667	18	
526.16550	18	
END IONS

###FS:    #m/z: 358.51033 #charge 3+
###MS: 1239
###MSMS: 1241
BEGIN IONS
TITLE=Cmpd 72, +MS2(358.5103), 23.0eV, 10.5min #1241
RTINSECONDS=631.929
SCANS=1239,1241
PEPMASS=358.51033	45046
CHARGE=3+
146.59166	20	
213.10744	102	
215.09821	114	
215.19430	96	
222.12117	64	
227.09537	126	
232.14136	84	
235.11596	70	
237.13275	66	
239.16161	44	
243.13907	86	
243.17030	38	
279.17224	84	
738.98743	20	
749.60481	20	
788.10637	20	
END IONS

###FS:    #m/z: 537.26353 #charge 1+
###MS: 1242
###MSMS: 1243
BEGIN IONS
TITLE=Cmpd 73, +MS2(537.2635), 29.2eV, 10.5min #1243
RTINSECONDS=632.563
SCANS=1242-1243
PEPMASS=537.26353	64770
CHARGE=1+
145.11068	18	
148.35509	18	
150.32862	18	
166.96276	18	
169.24386	18	
177.38457	18	
183.36928	18	
195.10377	92	
201.50524	18	
203.08885	18	
206.10499	18	
212.13148	74	
213.08744	250	
214.96684	30	
215.11304	268	
216.13193	52	
224.13669	72	
226.14719	18	
232.14162	112	
232.20165	100	
232.27331	94	
233.46771	18	
233.88519	18	
235.10166	168	
235.27276	18	
237.11231	118	
238.13815	56	
239.13843	94	
239.19653	72	
239.44791	18	
248.53311	18	
252.13467	94	
254.16200	204	
254.24220	64	
254.39992	38	
262.17281	78	
270.14678	26	
271.13591	132	
272.16985	106	
299.05295	116	
311.17771	138	
312.16829	76	
329.19036	748	1+
331.14016	84	
345.16319	18	
365.45093	18	
366.85791	18	
376.21688	18	
379.44287	18	
387.13396	18	
395.45034	18	
407.27144	18	
410.20133	106	
421.03216	18	
424.32007	18	
436.44125	18	
441.89385	86	
447.76573	18	
473.21185	18	
473.89760	18	
474.16632	18	
474.82432	40	
539.64132	18	
END IONS

###FS:    #m/z: 358.51038 #charge 3+
###MS: 1242
###MSMS: 1244
BEGIN IONS
TITLE=Cmpd 74, +MS2(358.5104), 23.0eV, 10.5min #1244
RTINSECONDS=632.594
SCANS=1242,1244
PEPMASS=358.51038	48250
CHARGE=3+
212.13561	66	
214.07444	152	
215.22058	82	
216.09595	88	
235.11986	104	
239.15597	70	
254.91201	54	
272.18711	66	
290.88361	88	
308.89575	82	
311.17442	88	
312.85910	50	
329.19435	316	1+
334.17816	60	
349.86732	98	
END IONS

###FS:    #m/z: 537.26288 #charge 1+
###MS: 1245
###MSMS: 1246
BEGIN IONS
TITLE=Cmpd 75, +MS2(537.2629), 29.2eV, 10.6min #1246
RTINSECONDS=633.21
SCANS=1245-1246
PEPMASS=537.26288	80428
CHARGE=1+
154.47794	18	
172.91200	18	
177.47201	18	
189.07396	18	
196.09202	42	
205.53612	18	
213.09196	90	
214.13343	112	
215.11223	252	
215.16798	124	
217.09504	148	
217.44990	18	
220.82015	18	
225.09809	124	
228.37991	18	
232.13314	210	
232.26914	36	
233.15141	70	
235.13197	80	
236.10002	114	
237.13335	74	
239.14790	108	
240.89669	18	
244.08689	94	
248.80641	18	
254.07380	18	
254.16888	432	1+
256.17018	92	
260.38275	18	
270.13467	120	
271.17050	18	
271.96645	32	
274.09688	68	
275.11118	18	
283.14853	18	
298.29912	18	
299.05258	114	
311.18054	84	
312.17550	112	
313.17555	60	
317.06558	30	
329.18717	1408	1+
329.26910	46	
329.31772	18	
330.25698	84	
333.45754	18	
349.60733	18	
394.72480	18	
395.43990	18	
400.24754	118	
425.16929	76	
427.74567	18	
431.51228	18	
440.74742	18	
446.86204	120	
448.76095	18	
507.16093	18	
512.85415	18	
518.14866	18	
526.11130	18	
END IONS

###FS:    #m/z: 358.50983 #charge 3+
###MS: 1245
###MSMS: 1247
BEGIN IONS
TITLE=Cmpd 76, +MS2(358.5098), 23.0eV, 10.6min #1247
RTINSECONDS=633.232
SCANS=1245,1247
PEPMASS=358.50983	65104
CHARGE=3+
149.68539	18	
166.04789	18	
172.39788	18	
172.57722	18	
194.93120	66	
208.43760	18	
212.13941	66	
214.90847	76	
223.78400	18	
232.15055	54	
250.51174	18	
260.32766	18	
261.02299	18	
263.52361	18	
288.72572	18	
299.89774	18	
311.97755	76	
313.28657	18	
330.35045	26	
330.58656	18	
332.15449	18	
341.21300	18	
353.48717	18	
359.73049	18	
368.19201	18	
387.91972	18	
395.94137	18	
402.19974	18	
407.77505	18	
409.69163	18	
444.98610	18	
446.85487	18	
455.41090	18	
462.64621	18	
468.69835	18	
470.96949	18	
472.64077	18	
489.36529	18	
495.63595	18	
496.05698	18	
503.80741	18	
505.67173	18	
516.47629	18	
522.94178	18	
542.35937	18	
547.92046	18	
587.50861	18	
594.76804	18	
596.74221	18	
626.27398	18	
628.48404	18	
649.13837	18	
653.85713	18	
662.75087	18	
662.94017	18	
676.09486	18	
693.88158	18	
700.48255	18	
703.09130	18	
710.22563	18	
718.86676	18	
749.37477	18	
778.40527	18	
781.83788	18	
790.31219	18	
825.36013	18	
830.25608	18	
878.21332	18	
880.57288	18	
905.78835	20	
915.45608	18	
916.79139	18	
918.37437	18	
960.29565	18	
1002.71168	18	
1013.88530	18	
1052.88395	18	
1070.37272	18	
END IONS

###FS:    #m/z: 432.56657 #charge 6+
###MS: 1245
###MSMS: 1248
BEGIN IONS
TITLE=Cmpd 77, +MS2(432.5666), 24.3eV, 10.6min #1248
RTINSECONDS=633.292
SCANS=1245,1248
PEPMASS=432.56657	8244
CHARGE=6+
194.90637	86	
209.14729	98	
210.09313	58	
212.93221	58	
213.07981	122	
213.13023	106	
216.12190	194	
217.10248	74	
223.11705	74	
226.15348	134	
230.93150	68	
231.92597	124	
234.16629	48	
235.11564	82	
248.93128	58	
250.16680	104	
251.15646	66	
252.15320	96	
258.91958	78	
266.94082	94	
269.17616	100	
272.10429	90	
276.93455	52	
277.14406	70	
279.12892	66	
283.14921	70	
290.90629	80	
308.89548	98	
308.94684	80	
309.11815	64	
314.88168	104	
350.85539	82	
350.89465	52	
357.15493	54	
357.36940	56	
358.17385	62	
359.32341	50	
367.21400	70	
368.88415	74	
370.86648	54	
386.86905	38	
387.89939	48	
388.89311	42	
390.87328	40	
396.80494	92	
413.87494	34	
431.90650	72	
432.98680	32	
END IONS

###FS:    #m/z: 371.15958 #charge 2+
###MS: 1249
###MSMS: 1250
BEGIN IONS
TITLE=Cmpd 78, +MS2(371.1596), 23.0eV, 10.6min #1250
RTINSECONDS=633.997
SCANS=1249-1250
PEPMASS=371.15958	20606
CHARGE=2+
221.20859	42	
222.06194	70	
232.12181	86	
233.07971	78	
233.15492	62	
235.11631	86	
236.15080	104	
246.05605	108	
246.94663	84	
251.96065	44	
252.12718	96	
252.94510	124	
256.19232	58	
292.89798	100	
294.92042	78	
306.87278	100	
310.92436	66	
329.21828	84	
330.07093	32	
334.87296	52	
350.07012	66	
352.86634	78	
370.86858	70	
388.90221	38	
450.19766	98	
474.18410	62	
END IONS

###FS:    #m/z: 537.26335 #charge 1+
###MS: 1251
###MSMS: 1252
BEGIN IONS
TITLE=Cmpd 79, +MS2(537.2633), 29.2eV, 10.6min #1252
RTINSECONDS=634.619
SCANS=1251-1252
PEPMASS=537.26335	99500
CHARGE=1+
147.79272	18	
153.22722	18	
158.67384	18	
163.58022	18	
169.29853	18	
187.45980	18	
195.09017	116	
213.09978	66	
214.89029	64	
215.11253	90	
215.14428	100	
216.09973	116	
217.08510	84	
219.51486	18	
221.10054	90	
226.09660	84	
230.07759	18	
232.14060	126	
233.14068	170	
235.12832	90	
237.12882	188	
237.27566	72	
239.14232	68	
245.92773	18	
252.13187	50	
254.16156	162	
254.21178	78	
255.15826	128	
270.12876	100	
272.17367	94	
273.20651	64	
289.09620	22	
289.40437	18	
312.19219	98	
313.18907	62	
318.85152	18	
324.15062	24	
328.92232	22	
329.18919	1080	1+
330.00432	22	
334.09084	18	
334.37409	18	
335.20766	30	
341.09176	18	
354.17349	74	
357.13454	98	
366.09380	18	
375.14368	132	
378.61977	18	
400.76855	18	
412.32695	18	
436.36995	18	
445.25205	18	
464.52340	18	
467.28382	18	
471.70497	18	
472.28093	76	
483.55026	18	
487.92569	18	
490.08592	18	
516.18989	18	
528.69852	18	
528.86760	18	
530.94709	18	
542.57347	18	
END IONS

###FS:    #m/z: 358.51010 #charge 3+
###MS: 1251
###MSMS: 1253
BEGIN IONS
TITLE=Cmpd 80, +MS2(358.5101), 23.0eV, 10.6min #1253
RTINSECONDS=634.641
SCANS=1251,1253
PEPMASS=358.51010	77486
CHARGE=3+
157.20530	18	
164.79152	18	
167.25470	18	
168.05712	18	
175.08729	18	
179.20788	18	
196.30198	18	
217.34971	106	
220.03861	28	
225.86297	18	
228.12205	18	
230.91906	56	
235.10432	90	
244.04936	18	
245.10961	94	
247.80917	18	
255.11346	60	
263.16992	18	
282.49494	20	
291.10444	18	
304.89806	18	
313.89999	116	
320.83810	18	
323.97369	18	
327.55688	18	
329.19158	22	
357.18989	18	
364.57296	18	
411.79921	18	
412.36961	18	
423.93611	18	
424.48779	18	
426.09079	18	
427.17561	18	
480.09171	18	
491.51126	18	
512.78281	18	
517.02551	18	
539.05587	18	
540.03183	18	
566.12274	18	
577.45061	18	
579.62342	18	
593.63504	18	
598.38559	18	
644.37674	18	
666.70487	18	
667.24742	18	
670.50059	18	
670.58899	18	
681.92498	18	
684.90440	18	
697.03259	18	
706.73079	18	
735.57914	18	
735.82844	18	
740.63029	18	
752.10899	18	
753.55003	18	
797.92697	18	
813.19110	18	
829.28787	18	
907.81277	18	
912.01899	18	
936.80932	18	
985.12754	18	
985.61389	18	
999.02307	18	
1006.54880	18	
1050.53354	18	
1061.06285	18	
END IONS

###FS:    #m/z: 371.15927 #charge 2+
###MS: 1251
###MSMS: 1254
BEGIN IONS
TITLE=Cmpd 81, +MS2(371.1593), 23.0eV, 10.6min #1254
RTINSECONDS=634.706
SCANS=1251,1254
PEPMASS=371.15927	23948
CHARGE=2+
211.05678	66	
212.11209	140	
216.10890	54	
221.11224	84	
226.12315	196	
229.08228	64	
229.24496	36	
233.06196	42	
236.13547	76	
239.15968	52	
254.17397	106	
274.88475	54	
292.91278	66	
306.11357	118	
308.89135	76	
327.09164	100	
328.89444	58	
330.18167	80	
332.86712	186	
338.07610	100	
347.08769	88	
424.11929	106	
END IONS

###FS:    #m/z: 537.26402 #charge 1+
###MS: 1255
###MSMS: 1256
BEGIN IONS
TITLE=Cmpd 82, +MS2(537.2640), 29.2eV, 10.6min #1256
RTINSECONDS=635.37
SCANS=1255-1256
PEPMASS=537.26402	117028
CHARGE=1+
155.71082	18	
159.58478	18	
177.23422	18	
188.90069	18	
192.49428	18	
195.10736	118	
200.27330	18	
202.50549	18	
209.13590	36	
210.14343	104	
212.13224	92	
214.87048	42	
214.95174	18	
215.05515	30	
215.11035	110	
215.15526	94	
217.08735	118	
217.12926	130	
219.11500	88	
220.02872	18	
221.44886	18	
224.09462	28	
225.10937	116	
233.14980	66	
234.98285	18	
236.14818	86	
237.13290	262	
237.23387	92	
237.26769	74	
242.10952	92	
244.25862	18	
254.15756	246	
255.15219	142	
256.75604	38	
260.59891	18	
265.50103	18	
268.28957	36	
270.12958	66	
272.13647	90	
272.17098	182	
272.41363	46	
274.09521	20	
277.13658	84	
277.55574	18	
287.15499	22	
299.05323	84	
299.87957	18	
304.75593	18	
312.17145	82	
314.01209	18	
315.19237	30	
326.03778	18	
326.73992	18	
328.96519	18	
329.18614	966	1+
329.24583	76	
374.27297	30	
395.91774	20	
411.11739	18	
416.30913	18	
422.24543	18	
493.79027	18	
498.75109	18	
515.09267	18	
516.95386	18	
525.00963	18	
532.10346	18	
END IONS

###FS:    #m/z: 358.51054 #charge 3+
###MS: 1255
###MSMS: 1257
BEGIN IONS
TITLE=Cmpd 83, +MS2(358.5105), 23.0eV, 10.6min #1257
RTINSECONDS=635.389
SCANS=1255,1257
PEPMASS=358.51054	94628
CHARGE=3+
150.96355	18	
153.46459	18	
156.04851	18	
158.12853	18	
165.69279	18	
175.68196	18	
208.11163	66	
210.09353	78	
221.77724	18	
225.83139	18	
226.11561	18	
229.57201	18	
239.78937	18	
243.57782	18	
258.36122	18	
261.53661	18	
265.25292	18	
267.42572	18	
299.66133	18	
311.91228	18	
334.72472	18	
338.22665	18	
339.07718	18	
352.71246	18	
379.09513	18	
426.72524	18	
437.29203	18	
478.25798	18	
488.32022	18	
537.64229	18	
611.89958	18	
617.39440	18	
632.59879	18	
647.31982	18	
730.08399	18	
858.76577	18	
863.69793	18	
881.45370	18	
903.89258	18	
908.41420	18	
927.18911	18	
957.04339	18	
991.40156	18	
1018.84147	18	
1030.03692	18	
1032.28842	18	
1043.87120	18	
1076.39518	18	
END IONS

###FS:    #m/z: 371.15970 #charge 1+
###MS: 1255
###MSMS: 1258
BEGIN IONS
TITLE=Cmpd 84, +MS2(371.1597), 23.0eV, 10.6min #1258
RTINSECONDS=635.439
SCANS=1255,1258
PEPMASS=371.15970	29654
CHARGE=1+
211.12740	116	
213.09976	90	
239.14544	246	
241.08130	54	
252.93683	104	
282.79456	90	
285.00297	144	
289.90940	78	
292.89512	64	
297.14901	80	
299.05642	58	
329.06968	74	
337.13114	52	
354.88203	56	
370.89798	124	
END IONS

###FS:    #m/z: 537.26333 #charge 1+
###MS: 1259
###MSMS: 1260
BEGIN IONS
TITLE=Cmpd 85, +MS2(537.2633), 29.2eV, 10.6min #1260
RTINSECONDS=636.09
SCANS=1259-1260
PEPMASS=537.26333	120602
CHARGE=1+
163.62389	18	
188.90027	102	
191.53366	18	
199.85359	18	
201.51824	32	
210.14281	76	
211.13362	118	
212.14250	106	
213.09375	250	
213.89766	46	
214.11391	84	
215.01051	46	
215.11009	822	
215.20914	72	
217.08286	92	
218.64347	32	
220.86700	18	
232.14758	218	
234.17847	18	
234.43572	18	
235.11199	114	
235.78863	18	
237.07248	108	
237.15023	106	
239.39308	20	
240.16738	68	
242.11343	128	
244.15270	84	
249.18415	90	
252.12717	216	
254.15407	758	1+
254.22010	98	
254.68531	20	
254.73141	18	
260.32769	18	
270.14289	124	
272.12254	118	
272.17180	176	
272.26664	64	
272.38912	34	
273.15992	76	
274.10642	78	
279.08527	116	
280.13417	18	
285.02602	78	
291.53473	18	
299.04411	78	
311.16411	156	
312.15743	70	
312.25569	108	
314.02141	18	
324.54114	18	
326.69722	18	
328.82413	60	
329.11241	32	
329.18644	1186	1+
329.48207	22	
329.71071	26	
330.27072	100	
330.31833	98	
331.03962	90	
332.18252	80	
333.30856	46	
374.87890	52	
401.85752	18	
455.01314	18	
471.11201	18	
484.60760	18	
508.48063	18	
537.48401	18	
537.98944	18	
END IONS

###FS:    #m/z: 358.51062 #charge 3+
###MS: 1259
###MSMS: 1261
BEGIN IONS
TITLE=Cmpd 86, +MS2(358.5106), 23.0eV, 10.6min #1261
RTINSECONDS=636.111
SCANS=1259,1261
PEPMASS=358.51062	97774
CHARGE=3+
175.49059	18	
192.19201	18	
197.59919	18	
201.33755	18	
215.10777	30	
215.19352	70	
222.05499	18	
227.72957	18	
236.15614	84	
237.15274	112	
238.53857	18	
239.14267	94	
241.10462	18	
269.97833	18	
278.18172	18	
282.10668	18	
288.56513	18	
302.91682	68	
310.81873	18	
322.16121	18	
339.48834	18	
349.06255	22	
350.78185	18	
356.66898	18	
356.94676	18	
361.99030	18	
370.48831	18	
376.21691	18	
383.61304	18	
399.57084	18	
431.70872	18	
454.12852	18	
486.69096	18	
498.02415	18	
508.15499	18	
515.85585	18	
522.05343	18	
525.10592	18	
529.10921	18	
531.27997	18	
628.64210	18	
653.05165	18	
655.87322	20	
688.38632	18	
709.37914	18	
753.86728	18	
772.92739	18	
790.17200	18	
800.68884	18	
832.98996	18	
848.65312	18	
867.46823	18	
869.92175	18	
881.63306	18	
885.35627	18	
907.33814	18	
908.98418	18	
942.92784	18	
953.12362	18	
974.85997	18	
END IONS

###FS:    #m/z: 371.15914 #charge 2+
###MS: 1259
###MSMS: 1262
BEGIN IONS
TITLE=Cmpd 87, +MS2(371.1591), 23.0eV, 10.6min #1262
RTINSECONDS=636.157
SCANS=1259,1262
PEPMASS=371.15914	33746
CHARGE=2+
211.87051	34	
215.11262	78	
254.17521	78	
271.68464	30	
368.88203	112	
END IONS

###FS:    #m/z: 537.26375 #charge 1+
###MS: 1263
###MSMS: 1264
BEGIN IONS
TITLE=Cmpd 88, +MS2(537.2638), 29.2eV, 10.6min #1264
RTINSECONDS=636.813
SCANS=1263-1264
PEPMASS=537.26375	134186
CHARGE=1+
149.10768	18	
150.25459	18	
153.59150	18	
173.83866	18	
210.09387	18	
212.09100	126	
212.14675	102	
212.73619	32	
212.84330	18	
213.09584	78	
215.11989	334	
215.17487	106	
216.11150	254	
221.19885	18	
225.12945	116	
229.13119	60	
230.04973	18	
232.13841	226	1+
232.18134	70	
235.09761	142	
236.10702	126	
237.13127	336	
237.16666	82	
238.08304	64	
239.10686	100	
244.44336	18	
246.65307	18	
254.05290	18	
254.15854	314	
254.21651	68	
254.34598	18	
255.09662	88	
256.08720	102	
259.10888	18	
261.12037	44	
261.28675	36	
268.02259	36	
272.16526	192	
273.01624	34	
273.29792	18	
274.09535	202	
292.28850	18	
311.17070	58	
312.15658	164	
313.16604	82	
324.27629	18	
328.64434	32	
329.18726	1674	1+
329.62978	26	
331.47161	60	
333.91329	18	
357.12185	90	
394.18846	76	
400.25787	102	
408.72486	18	
414.84852	56	
419.30970	18	
439.17882	78	
444.23251	74	
491.94803	18	
493.85449	18	
495.48986	18	
501.49367	18	
END IONS

###FS:    #m/z: 358.51005 #charge 3+
###MS: 1263
###MSMS: 1265
BEGIN IONS
TITLE=Cmpd 89, +MS2(358.5101), 23.0eV, 10.6min #1265
RTINSECONDS=636.833
SCANS=1263,1265
PEPMASS=358.51005	112440
CHARGE=3+
147.04986	18	
152.26983	18	
159.53172	18	
178.61780	18	
184.32352	18	
203.89801	20	
215.15200	26	
222.11752	102	
223.49735	18	
232.12537	30	
254.15348	84	
259.78565	18	
267.39138	18	
268.59507	18	
272.16551	108	
273.61493	18	
274.05261	56	
283.21927	18	
288.11143	76	
301.05854	18	
311.18382	38	
316.41583	26	
317.93314	18	
324.57900	18	
341.23244	18	
353.77857	18	
370.48832	18	
407.86526	18	
413.71990	18	
472.01874	18	
485.02972	18	
512.80069	18	
529.18172	20	
545.17629	18	
557.11153	18	
578.53023	18	
592.81640	18	
597.48023	18	
618.33441	18	
619.58880	18	
627.69436	18	
639.72563	18	
646.77880	18	
656.86222	18	
657.16512	18	
688.24855	18	
718.13478	18	
729.05555	18	
757.81643	18	
769.55087	18	
789.49305	18	
803.77558	18	
863.05756	18	
871.83592	18	
914.05833	18	
919.08288	18	
980.04874	18	
994.28112	18	
1012.18037	18	
1052.81591	18	
1057.82347	18	
END IONS

###FS:    #m/z: 371.15920 #charge 3+
###MS: 1263
###MSMS: 1266
BEGIN IONS
TITLE=Cmpd 90, +MS2(371.1592), 23.0eV, 10.6min #1266
RTINSECONDS=636.888
SCANS=1263,1266
PEPMASS=371.15920	34090
CHARGE=3+
215.27160	102	
222.08635	94	
224.06682	96	
233.98654	90	
236.10422	56	
237.07621	98	
238.12869	102	
238.16131	92	
239.15863	72	
241.43094	48	
252.13462	104	
254.16580	74	
265.05218	90	
279.20660	76	
306.12349	144	
307.08026	68	
346.13055	82	
353.38628	30	
363.60850	28	
368.20233	84	
370.89538	58	
464.13219	52	
END IONS

###FS:    #m/z: 537.26318 #charge 1+
###MS: 1267
###MSMS: 1268
BEGIN IONS
TITLE=Cmpd 91, +MS2(537.2632), 29.2eV, 10.6min #1268
RTINSECONDS=637.544
SCANS=1267-1268
PEPMASS=537.26318	147426
CHARGE=1+
154.79470	18	
156.36687	18	
162.76178	18	
186.32540	18	
202.11627	60	
212.14237	132	
212.21965	98	
213.05007	52	
213.10002	92	
213.13468	106	
215.11268	416	
215.29092	58	
217.07761	120	
217.37249	18	
218.21781	94	
223.10480	90	
223.13559	100	
223.15293	98	
225.09483	58	
228.87229	18	
232.15099	158	
233.65636	18	
235.12268	104	
236.54945	42	
237.13062	160	
238.12422	130	
239.16371	36	
240.15174	78	
251.14476	62	
252.08912	90	
252.12378	130	
252.15620	62	
253.14602	106	
253.18232	78	
254.16318	228	
254.40042	18	
257.16795	130	
264.94509	18	
270.14280	92	
271.52957	18	
272.16795	160	
273.12436	88	
274.09827	84	
278.09852	18	
281.47191	18	
287.18340	26	
294.02853	18	
295.13456	64	
295.76018	18	
299.02073	18	
299.07019	48	
300.04432	132	
309.15385	58	
311.18015	58	
312.15745	60	
317.40893	18	
319.71492	18	
328.65482	40	
328.74674	56	
328.95785	24	
329.03929	32	
329.11546	26	
329.19100	1650	1+
329.32323	80	
329.52748	44	
330.10930	18	
331.20193	154	
354.18124	36	
377.56282	18	
395.50783	18	
402.13772	100	
412.96711	18	
421.63592	18	
439.02357	18	
444.25535	110	
460.27699	18	
502.34674	18	
508.51025	18	
515.95130	18	
524.55247	18	
527.32275	18	
532.40036	18	
END IONS

###FS:    #m/z: 358.51034 #charge 3+
###MS: 1267
###MSMS: 1269
BEGIN IONS
TITLE=Cmpd 92, +MS2(358.5103), 23.0eV, 10.6min #1269
RTINSECONDS=637.576
SCANS=1267,1269
PEPMASS=358.51034	112102
CHARGE=3+
146.94798	18	
152.39947	18	
171.12112	18	
171.45104	18	
176.75911	18	
184.87653	18	
185.90626	18	
189.00178	18	
189.97052	18	
205.11095	18	
212.03189	18	
212.10136	86	
213.08084	78	
213.68313	18	
215.10815	102	
217.08252	84	
223.15107	112	
223.25653	32	
227.25033	18	
232.15361	58	
234.37140	18	
235.10270	72	
237.12488	118	
237.29105	18	
240.09854	18	
253.90607	88	
254.11932	106	
255.15575	72	
266.40037	18	
270.10143	22	
282.42434	18	
312.04218	18	
325.73441	18	
333.75976	18	
335.51314	18	
362.95023	18	
384.76088	18	
385.21524	104	
386.20968	18	
431.77422	18	
450.43693	142	
450.60681	28	
471.84189	18	
482.88067	18	
498.39931	18	
501.89953	18	
529.24213	18	
536.13332	18	
540.11121	18	
545.51971	18	
550.88119	18	
557.35949	18	
562.07496	18	
572.74011	18	
623.68090	18	
642.97101	18	
654.82452	18	
663.80599	18	
698.91971	18	
703.18191	18	
715.62469	18	
791.20581	18	
829.56775	18	
833.59643	18	
855.88246	18	
892.24571	18	
899.68947	18	
951.90796	18	
961.43537	18	
962.11946	18	
1026.66857	18	
1041.76822	18	
1052.47511	18	
1071.91985	18	
END IONS

###FS:    #m/z: 371.15972 #charge 2+
###MS: 1267
###MSMS: 1270
BEGIN IONS
TITLE=Cmpd 93, +MS2(371.1597), 23.0eV, 10.6min #1270
RTINSECONDS=637.62
SCANS=1267,1270
PEPMASS=371.15972	39564
CHARGE=2+
215.10607	30	
257.91712	60	
260.07354	80	
272.14084	96	
274.11808	88	
315.90537	66	
323.10010	92	
328.90872	106	
330.17257	50	
348.41590	42	
350.32724	30	
352.33797	28	
353.97237	66	
370.89331	56	
377.16595	84	
414.77715	74	
END IONS

###FS:    #m/z: 537.26353 #charge 1+
###MS: 1271
###MSMS: 1272
BEGIN IONS
TITLE=Cmpd 94, +MS2(537.2635), 29.2eV, 10.6min #1272
RTINSECONDS=638.266
SCANS=1271-1272
PEPMASS=537.26353	153422
CHARGE=1+
149.56014	18	
156.44569	18	
164.60282	18	
171.87804	126	
195.08669	38	
208.11464	124	
208.98772	20	
210.17026	54	
210.78337	18	
212.13946	74	
213.09525	60	
213.12361	80	
213.16422	76	
213.68314	18	
214.12468	102	
215.10743	218	
215.12916	168	
216.40362	36	
217.07839	260	
219.52266	18	
223.10842	50	
232.13160	132	
235.09439	166	
235.13264	82	
237.13509	108	
243.64342	18	
246.87996	18	
249.56504	18	
253.60812	54	
254.04234	20	
254.15557	336	
255.12026	84	
255.23844	162	
255.36049	34	
255.47599	24	
255.84330	18	
265.37271	18	
267.13810	18	
270.09970	72	
270.13845	114	
270.63459	18	
271.15757	88	
272.16748	184	
274.10523	72	
274.20140	78	
278.95751	18	
279.34361	18	
294.16029	48	
296.15222	80	
311.17725	178	
312.09101	22	
313.16586	130	
316.16474	84	
329.18921	1070	1+
329.26741	86	
330.02344	22	
330.11647	30	
331.51831	22	
332.27817	38	
332.76014	26	
339.17000	84	
344.67554	18	
345.45115	18	
359.41683	18	
376.00813	18	
382.51318	18	
385.37926	18	
396.85214	70	
424.32013	18	
446.97152	18	
458.04868	18	
462.46555	18	
495.30869	18	
501.32061	34	
517.66467	18	
521.57357	18	
END IONS

###FS:    #m/z: 358.51065 #charge 3+
###MS: 1271
###MSMS: 1273
BEGIN IONS
TITLE=Cmpd 95, +MS2(358.5106), 23.0eV, 10.6min #1273
RTINSECONDS=638.288
SCANS=1271,1273
PEPMASS=358.51065	119418
CHARGE=3+
150.84422	18	
171.23106	18	
176.26720	18	
185.64856	18	
191.95911	18	
192.16290	18	
192.23571	18	
192.43966	18	
193.72040	18	
198.62302	18	
199.70514	18	
199.93528	18	
206.81815	18	
213.09699	84	
214.26701	18	
215.12134	90	
216.47369	28	
217.10163	74	
232.17805	82	
242.59523	18	
257.89715	18	
266.17755	18	
270.10261	40	
300.12894	62	
302.08461	20	
309.15430	18	
329.19388	88	
330.88168	94	
344.24177	18	
356.15836	36	
394.81878	18	
423.84424	18	
433.88854	18	
440.65928	18	
497.88355	18	
517.47946	18	
517.76027	18	
531.32843	18	
541.54638	20	
554.82673	18	
588.28476	78	
595.68430	18	
602.63286	18	
613.77189	18	
618.43891	18	
667.54599	18	
711.19885	18	
713.21719	18	
717.43125	18	
721.48138	18	
734.63227	18	
747.67214	18	
770.71690	18	
809.80244	18	
813.15374	18	
827.30028	18	
859.11219	18	
887.04489	18	
918.38246	18	
921.20975	18	
925.39893	18	
943.37146	18	
965.15195	18	
989.28608	18	
995.93792	18	
1004.00945	18	
1025.12098	18	
1056.15868	18	
1069.54826	18	
1075.45641	18	
END IONS

###FS:    #m/z: 371.15886 #charge 1+
###MS: 1271
###MSMS: 1274
BEGIN IONS
TITLE=Cmpd 96, +MS2(371.1589), 23.0eV, 10.6min #1274
RTINSECONDS=638.351
SCANS=1271,1274
PEPMASS=371.15886	36440
CHARGE=1+
211.11996	60	
215.11392	78	
216.15782	38	
226.11642	118	
234.97415	72	
236.14802	116	
237.16572	90	
240.13961	100	
240.30565	40	
243.24640	78	
251.02312	100	
259.08283	72	
276.09211	32	
288.14827	36	
310.90217	70	
312.15884	50	
329.18046	52	
338.07559	56	
352.90428	100	
370.86632	106	
END IONS

###FS:    #m/z: 537.26322 #charge 1+
###MS: 1275
###MSMS: 1276
BEGIN IONS
TITLE=Cmpd 97, +MS2(537.2632), 29.2eV, 10.7min #1276
RTINSECONDS=639.007
SCANS=1275-1276
PEPMASS=537.26322	165288
CHARGE=1+
155.69774	18	
160.35865	18	
176.95469	18	
195.10724	74	
201.16981	36	
201.37856	18	
209.13782	36	
213.11719	182	
215.10978	378	1+
215.20980	18	
215.29408	36	
215.82974	44	
216.13888	92	
217.08488	176	
219.12981	62	
225.09026	36	
232.13777	140	
233.09079	112	
233.13403	56	
235.11464	232	
237.12974	60	
238.13237	84	
239.14375	60	
239.88701	18	
242.12929	102	
252.13010	64	
254.16019	640	
255.14673	72	
256.11976	104	
266.16121	116	
270.14694	250	
271.14067	162	
271.68893	48	
272.16836	370	1+
272.23718	28	
274.10241	382	1+
277.02864	22	
277.51852	28	
282.04901	108	
284.01504	86	
287.15322	60	
289.12255	92	
292.14158	68	
299.07298	94	
300.13066	72	
308.19502	48	
311.15917	290	1+
312.15971	186	1+
324.67366	18	
328.95323	24	
329.18872	1318	1+
329.34588	84	
329.88035	22	
330.45066	24	
331.22286	88	
349.22923	58	
357.13450	78	
358.08385	18	
371.22177	82	
375.15403	102	
400.76861	18	
430.24685	130	
441.45346	18	
469.63128	18	
472.24092	110	
477.74420	20	
483.99508	18	
500.06571	18	
504.59175	18	
527.55800	18	
536.77947	68	
538.66582	18	
541.39975	18	
END IONS

###FS:    #m/z: 358.50997 #charge 3+
###MS: 1275
###MSMS: 1277
BEGIN IONS
TITLE=Cmpd 98, +MS2(358.5100), 23.0eV, 10.7min #1277
RTINSECONDS=639.028
SCANS=1275,1277
PEPMASS=358.50997	132590
CHARGE=3+
147.79274	18	
157.19874	18	
158.92535	18	
163.62055	18	
180.61679	18	
189.24375	18	
203.74806	18	
215.13248	90	
216.10883	72	
222.11706	92	
223.67407	18	
223.74869	18	
229.75909	18	
232.13655	86	
255.89371	18	
257.99417	18	
259.92113	18	
275.11559	18	
291.15825	18	
293.15115	18	
314.05868	20	
316.41789	18	
319.94037	18	
329.18371	66	
352.98875	18	
370.00832	18	
394.65184	18	
404.87963	18	
412.80172	18	
464.47819	18	
472.28126	18	
475.67724	18	
488.22165	18	
502.37033	18	
515.54581	18	
526.35839	18	
534.38969	18	
547.68086	18	
571.07594	18	
577.50118	20	
607.77525	18	
620.08573	18	
633.47103	18	
659.80672	18	
684.61589	18	
694.48366	18	
715.80038	18	
723.69089	18	
748.16771	18	
862.90334	18	
888.94649	18	
911.25796	18	
929.74978	18	
933.46883	18	
941.49314	18	
947.28739	18	
967.28247	18	
974.54034	18	
984.46842	18	
1004.17592	18	
1015.28237	18	
1042.31082	18	
1043.36236	18	
1043.56595	18	
1045.39911	18	
END IONS

###FS:    #m/z: 371.15885 #charge 3+
###MS: 1275
###MSMS: 1278
BEGIN IONS
TITLE=Cmpd 99, +MS2(371.1588), 23.0eV, 10.7min #1278
RTINSECONDS=639.08
SCANS=1275,1278
PEPMASS=371.15885	41398
CHARGE=3+
210.10515	114	
212.16170	72	
215.10601	104	
225.05105	86	
232.15853	112	
234.84968	32	
239.15977	60	
240.15631	112	
254.12351	108	
256.14203	88	
270.14270	82	
270.95812	86	
309.18741	62	
329.18756	90	
339.07652	38	
348.86757	108	
350.93979	98	
368.90359	56	
369.86717	62	
388.88253	54	
END IONS

###FS:    #m/z: 537.26341 #charge 1+
###MS: 1279
###MSMS: 1280
BEGIN IONS
TITLE=Cmpd 100, +MS2(537.2634), 29.2eV, 10.7min #1280
RTINSECONDS=639.728
SCANS=1279-1280
PEPMASS=537.26341	170846
CHARGE=1+
147.12949	18	
190.02043	72	
191.02941	96	
209.13183	90	
209.16588	118	
212.20769	58	
213.09538	80	
215.11061	272	
216.11302	120	
219.71726	18	
223.07460	48	
223.10313	34	
223.41102	38	
223.92942	30	
224.06704	80	
224.82233	18	
228.99946	18	
232.13748	270	
235.10795	126	
235.13387	94	
236.13067	304	1+
242.14588	40	
252.13039	84	
252.19311	74	
253.86638	30	
254.15797	768	1+
254.23371	90	
255.10091	126	
256.08248	106	
256.11299	84	
262.76116	18	
265.18449	98	
270.14730	92	
272.13170	84	
272.17020	98	
273.97531	110	
274.40549	38	
275.10665	102	
275.23291	32	
275.77370	18	
276.58086	106	
285.21139	104	
287.15637	92	
288.10697	96	
291.91153	18	
292.14489	18	
294.14784	170	
298.13701	94	
299.05188	96	
301.04388	80	
303.72997	18	
306.92361	18	
310.85166	32	
311.18252	66	
311.52778	40	
311.86800	28	
312.15559	208	
316.91758	32	
324.10611	18	
328.93178	44	
328.99578	26	
329.10339	20	
329.18572	1974	1+
329.27610	36	
330.34856	34	
330.47444	24	
332.58072	84	
333.56515	30	
334.59027	18	
350.09858	18	
356.55001	18	
366.52108	18	
375.14260	56	
398.95698	18	
409.98412	18	
416.81908	122	
421.38257	18	
438.84756	18	
457.32961	18	
474.90437	18	
490.80715	18	
494.16389	18	
END IONS

###FS:    #m/z: 358.51054 #charge 3+
###MS: 1279
###MSMS: 1281
BEGIN IONS
TITLE=Cmpd 101, +MS2(358.5105), 23.0eV, 10.7min #1281
RTINSECONDS=639.75
SCANS=1279,1281
PEPMASS=358.51054	134684
CHARGE=3+
145.65530	18	
155.96982	18	
159.72084	18	
165.26044	18	
172.78775	18	
194.91703	92	
197.27820	18	
212.13096	66	
215.12295	120	
217.07481	100	
218.64426	18	
237.12469	100	
241.20661	18	
251.74358	18	
252.08535	18	
254.15354	36	
257.18305	24	
260.12015	72	
261.63654	30	
268.13978	94	
273.14143	90	
275.73445	18	
285.98368	18	
300.17073	18	
307.64172	18	
307.89971	18	
312.50626	18	
324.42766	18	
329.18962	206	
338.85001	18	
355.94037	18	
356.31204	18	
379.72947	18	
396.92967	18	
408.03503	18	
417.31713	18	
418.32090	18	
423.67129	18	
427.08885	18	
433.65340	18	
452.35634	18	
459.15095	18	
465.60514	18	
468.10738	18	
487.18358	18	
498.54007	18	
500.15969	18	
507.34439	18	
522.98994	18	
528.26395	18	
543.31396	18	
550.19115	18	
581.61042	20	
603.30353	18	
607.87886	18	
632.54607	18	
662.29139	18	
663.26491	18	
702.06825	18	
712.53714	18	
724.63785	18	
729.72230	18	
733.25927	18	
814.74960	18	
826.09227	18	
827.17194	18	
829.28802	18	
846.37507	18	
892.39485	18	
919.52885	18	
958.89670	18	
963.06466	18	
968.50797	18	
976.31190	18	
984.10595	18	
1015.82636	18	
END IONS

###FS:    #m/z: 371.15930 #charge 3+
###MS: 1279
###MSMS: 1282
BEGIN IONS
TITLE=Cmpd 102, +MS2(371.1593), 23.0eV, 10.7min #1282
RTINSECONDS=639.806
SCANS=1279,1282
PEPMASS=371.15930	43402
CHARGE=3+
211.11593	108	
213.06258	64	
215.11363	72	
232.13834	76	
235.10954	26	
238.16563	78	
272.13230	70	
272.16693	158	
276.95740	72	
290.19062	44	
290.46775	38	
310.91063	66	
321.08377	88	
338.06194	78	
346.87277	62	
368.91229	38	
386.14648	54	
386.53385	36	
390.13567	84	
END IONS

###FS:    #m/z: 537.26282 #charge 1+
###MS: 1283
###MSMS: 1284
BEGIN IONS
TITLE=Cmpd 103, +MS2(537.2628), 29.2eV, 10.7min #1284
RTINSECONDS=640.455
SCANS=1283-1284
PEPMASS=537.26282	180566
CHARGE=1+
149.35470	18	
157.73585	18	
166.21038	18	
195.12944	82	
201.09184	82	
207.27915	18	
208.01325	18	
212.09732	76	
212.13215	108	
213.09707	60	
214.09820	32	
215.11512	484	1+
215.16373	94	
215.20540	96	
216.16085	106	
217.07418	122	
217.15605	100	
226.03669	18	
228.30060	18	
232.13556	396	1+
233.16975	64	
235.11816	124	
236.15979	18	
237.13297	234	
237.14308	86	
237.61479	18	
241.12022	78	
245.33101	18	
248.85203	18	
252.14875	40	
254.15737	1080	1+
254.24609	84	
254.60171	28	
255.10410	154	
256.23736	56	
267.13454	114	
268.65105	18	
270.13022	32	
271.13992	78	
272.15907	108	
274.10137	176	
274.84126	56	
288.17625	66	
289.17328	68	
295.57960	18	
304.15116	18	
311.18997	96	
312.16449	48	
313.18897	76	
315.18968	60	
324.90039	38	
329.18631	1274	1+
329.26428	56	
330.39006	76	
331.13543	30	
332.10214	24	
333.16412	138	
347.76855	18	
349.17545	18	
377.66492	20	
398.89928	18	
405.70437	18	
413.13794	18	
446.05597	18	
451.85381	18	
477.40849	20	
523.61469	18	
END IONS

###FS:    #m/z: 358.50987 #charge 3+
###MS: 1283
###MSMS: 1285
BEGIN IONS
TITLE=Cmpd 104, +MS2(358.5099), 23.0eV, 10.7min #1285
RTINSECONDS=640.478
SCANS=1283,1285
PEPMASS=358.50987	138140
CHARGE=3+
145.37655	18	
148.17287	18	
152.16618	18	
154.24307	20	
157.07695	18	
165.08833	18	
183.51158	18	
203.76306	18	
209.27255	36	
212.54844	18	
214.75178	30	
215.02109	18	
215.11148	224	
226.54232	18	
231.09846	18	
232.13439	78	
237.13784	68	
249.18355	18	
253.47983	18	
254.16115	46	
276.26233	18	
276.71645	18	
312.46912	18	
340.08863	18	
344.36361	18	
349.03807	18	
364.27224	18	
385.17311	18	
392.42221	18	
392.67195	18	
394.89708	18	
414.48946	18	
447.87697	18	
460.61513	18	
467.88014	18	
469.46627	18	
473.69193	18	
498.63389	18	
518.24443	18	
527.70882	18	
551.30661	18	
561.28462	18	
566.11660	18	
577.88621	18	
585.27671	18	
605.67305	18	
617.96885	18	
660.31275	18	
678.03559	18	
696.31879	18	
716.67186	18	
732.05091	18	
765.56406	18	
767.13430	18	
794.84426	18	
808.73423	18	
810.57987	18	
817.35268	18	
831.65669	18	
842.47565	18	
866.57913	18	
867.71587	18	
871.37085	18	
884.19254	18	
927.62912	18	
930.19827	18	
992.95681	18	
1010.07621	18	
1060.43015	18	
END IONS

###FS:    #m/z: 371.15941 #charge 1+
###MS: 1283
###MSMS: 1286
BEGIN IONS
TITLE=Cmpd 105, +MS2(371.1594), 23.0eV, 10.7min #1286
RTINSECONDS=640.538
SCANS=1283,1286
PEPMASS=371.15941	44124
CHARGE=1+
209.87362	38	
210.13213	100	
215.10966	94	
226.12459	66	
226.96219	82	
228.06241	98	
238.14168	368	1+
239.05062	84	
239.19137	70	
239.25628	80	
240.18356	94	
252.14447	64	
254.16355	140	
255.15953	56	
258.89831	70	
272.16651	34	
274.89428	64	
292.01856	130	
299.05240	104	
299.13528	78	
310.90730	82	
310.94943	58	
311.17506	50	
316.86103	30	
325.05705	30	
325.91678	32	
326.08892	56	
348.93743	34	
366.09355	106	
366.14655	32	
END IONS

###FS:    #m/z: 537.26313 #charge 1+
###MS: 1287
###MSMS: 1288
BEGIN IONS
TITLE=Cmpd 106, +MS2(537.2631), 29.2eV, 10.7min #1288
RTINSECONDS=641.2
SCANS=1287-1288
PEPMASS=537.26313	181658
CHARGE=1+
151.90716	18	
162.16937	18	
166.26456	18	
200.34395	18	
201.26680	18	
202.11741	90	
202.47190	18	
205.91659	18	
210.18460	98	
212.13493	346	
213.09558	352	1+
213.11664	174	
214.14837	70	
215.11915	924	
216.20826	118	
217.10451	74	
217.21768	18	
219.13472	84	
220.15426	82	
222.12578	92	
226.11648	64	
231.79359	18	
231.86131	36	
232.13707	146	
235.10802	124	
235.14878	76	
236.10403	114	
237.13604	176	
237.15853	194	
237.57432	18	
237.63851	64	
238.13931	132	
238.47793	62	
240.95871	88	
243.69887	26	
245.33102	18	
251.98947	18	
252.13010	218	
252.18504	82	
252.26064	34	
253.23323	78	
253.86880	24	
254.16261	1030	1+
254.34182	80	
255.09677	66	
257.02076	20	
257.10593	80	
270.14367	130	
271.84558	18	
272.13488	144	
272.16331	204	
273.16442	106	
273.48238	40	
274.09726	348	
275.18966	18	
276.68369	30	
278.63517	24	
282.18715	82	
290.94186	50	
294.94811	88	
296.62432	52	
299.05644	60	
305.59550	18	
310.94433	38	
311.21715	66	
312.15853	526	1+
313.19126	22	
314.13270	36	
320.61243	18	
324.65475	18	
328.74412	36	
328.96987	38	
329.04189	40	
329.19084	2928	1+
329.97577	18	
330.46728	20	
330.71226	26	
332.77454	24	
333.27462	70	
336.19175	22	
343.58437	18	
349.56813	18	
351.75148	18	
357.12529	72	
358.13865	102	
371.20077	78	
385.18763	74	
395.25725	18	
420.15442	18	
448.96691	18	
450.14174	18	
455.22530	50	
455.55674	18	
472.26346	78	
474.21125	72	
474.27831	36	
495.14511	18	
505.59509	18	
533.52198	18	
538.84261	18	
END IONS

###FS:    #m/z: 358.51032 #charge 3+
###MS: 1287
###MSMS: 1289
BEGIN IONS
TITLE=Cmpd 107, +MS2(358.5103), 23.0eV, 10.7min #1289
RTINSECONDS=641.221
SCANS=1287,1289
PEPMASS=358.51032	151790
CHARGE=3+
148.22403	18	
155.63222	18	
160.50501	18	
182.08789	18	
193.03756	18	
198.91922	18	
201.15505	18	
205.14107	18	
210.08684	62	
210.44041	18	
210.61187	18	
212.14064	24	
213.14547	84	
213.71771	18	
224.50352	18	
237.13734	92	
238.58729	18	
250.91097	18	
254.20698	94	
270.10320	124	
274.72809	18	
277.71332	18	
279.36120	18	
282.33613	18	
289.97653	18	
298.00446	18	
299.74777	18	
308.99737	18	
311.54143	18	
313.16560	52	
316.10034	18	
348.48881	18	
380.28234	18	
389.57149	18	
392.67196	18	
410.07452	18	
412.73773	18	
414.06187	18	
420.65517	18	
464.88579	18	
487.15461	18	
509.86138	18	
520.44075	18	
522.74376	18	
569.42045	18	
581.74977	18	
581.80045	18	
616.69003	18	
637.78110	18	
646.81228	18	
662.26437	18	
681.60286	18	
695.62603	18	
715.71611	18	
725.77643	18	
729.60882	18	
741.00212	18	
779.02102	18	
802.05681	18	
818.61447	18	
833.50556	18	
930.00609	18	
957.81551	18	
974.53220	18	
1026.82859	18	
1058.00298	18	
1058.27632	18	
END IONS

###FS:    #m/z: 371.15888 #charge 2+
###MS: 1287
###MSMS: 1290
BEGIN IONS
TITLE=Cmpd 108, +MS2(371.1589), 23.0eV, 10.7min #1290
RTINSECONDS=641.277
SCANS=1287,1290
PEPMASS=371.15888	47630
CHARGE=2+
207.04778	72	
210.08271	112	
213.12288	126	
226.11820	68	
239.14567	166	
241.04037	92	
254.17112	74	
273.22032	86	
329.18347	80	
338.06657	84	
370.86724	88	
388.87586	68	
476.19210	48	
END IONS

###FS:    #m/z: 537.26391 #charge 1+
###MS: 1291
###MSMS: 1292
BEGIN IONS
TITLE=Cmpd 109, +MS2(537.2639), 29.2eV, 10.7min #1292
RTINSECONDS=641.946
SCANS=1291-1292
PEPMASS=537.26391	184574
CHARGE=1+
150.24174	18	
154.86007	18	
168.98437	18	
173.35085	18	
179.16925	20	
201.08767	86	
207.03682	90	
209.12911	96	
212.12860	72	
213.11567	116	
214.09794	70	
214.14812	56	
215.02494	26	
215.11626	922	1+
215.19085	94	
215.44312	24	
217.07424	92	
220.07639	40	
220.11845	64	
222.12178	78	
222.96785	104	
223.05925	50	
225.09454	60	
232.13526	250	
233.14517	154	
235.10537	184	
236.14383	294	
236.18739	78	
237.13343	496	1+
242.12089	66	
246.15819	70	
250.62404	18	
252.13472	202	
252.24798	26	
253.67219	20	
254.06039	56	
254.09479	20	
254.15700	1172	1+
254.22197	84	
254.25904	114	
254.33364	24	
255.29737	48	
256.08710	96	
265.18446	112	
269.12903	20	
269.64394	32	
270.14419	106	
272.13611	102	
272.16792	150	
273.16845	94	
274.09995	178	
274.15740	64	
275.14523	86	
287.13703	34	
287.40389	26	
287.73924	70	
288.11500	98	
288.15098	102	
289.99442	18	
292.02619	22	
304.38936	18	
306.53729	18	
307.59128	24	
308.12093	18	
308.15781	18	
311.18711	374	
312.16063	518	
312.41889	34	
316.14671	46	
319.47085	18	
321.50173	18	
328.51753	34	
328.60229	36	
328.92716	20	
328.98627	36	
329.01584	42	
329.18759	4248	1+
329.26600	78	
329.37431	40	
329.54659	72	
330.57492	36	
331.21091	108	
332.42336	40	
332.58066	30	
333.49197	34	
333.63765	30	
334.42717	32	
342.29096	36	
344.44160	18	
344.98682	86	
351.16347	38	
351.75148	18	
357.13881	200	
357.22076	56	
370.09999	68	
370.77654	18	
372.90218	82	
375.14700	210	
386.79828	18	
391.40328	18	
393.80233	50	
401.26353	70	
428.20162	84	
438.09973	18	
464.66419	30	
473.24523	50	
482.67302	18	
495.79979	18	
499.93068	18	
501.49962	18	
512.00421	18	
527.95016	18	
530.07622	18	
541.45477	18	
END IONS

###FS:    #m/z: 358.51057 #charge 3+
###MS: 1291
###MSMS: 1293
BEGIN IONS
TITLE=Cmpd 110, +MS2(358.5106), 23.0eV, 10.7min #1293
RTINSECONDS=641.97
SCANS=1291,1293
PEPMASS=358.51057	147048
CHARGE=3+
162.56086	18	
173.89408	18	
180.81801	18	
183.01390	18	
198.19027	18	
201.42702	18	
206.44448	18	
209.10589	84	
210.06726	18	
210.22048	80	
211.11462	132	
212.13196	86	
212.93529	18	
213.10323	46	
215.11155	280	
216.05816	18	
218.46956	18	
219.13379	132	
220.07892	68	
235.01108	18	
236.69278	18	
237.13262	80	
239.14254	94	
243.15606	100	
244.09547	78	
249.20485	58	
254.11483	58	
255.99876	18	
257.18919	18	
262.79522	18	
264.14260	74	
272.16600	138	
272.49976	18	
281.16804	18	
286.58351	18	
286.85404	96	
287.40652	18	
329.19361	70	
331.63789	18	
335.18618	18	
336.60596	18	
340.84453	18	
345.12425	18	
361.61074	18	
364.07180	18	
375.68744	18	
376.56342	18	
408.45420	18	
417.80545	18	
430.98887	18	
448.76106	18	
451.30694	18	
462.46560	18	
541.62588	18	
543.28949	18	
543.55884	18	
561.29086	18	
568.34941	18	
569.57712	18	
615.98594	18	
624.96705	18	
625.38070	18	
626.09015	18	
637.67499	18	
685.93580	18	
708.68002	18	
714.08014	18	
728.87840	18	
731.19857	18	
732.67631	18	
765.01197	18	
787.57589	18	
832.23236	18	
836.02450	18	
842.29275	18	
911.04400	18	
914.91610	18	
925.68663	18	
929.26947	18	
967.72360	18	
1044.81340	18	
END IONS

###FS:    #m/z: 537.26366 #charge 1+
###MS: 1294
###MSMS: 1295
BEGIN IONS
TITLE=Cmpd 111, +MS2(537.2637), 29.2eV, 10.7min #1295
RTINSECONDS=642.588
SCANS=1294-1295
PEPMASS=537.26366	184840
CHARGE=1+
145.27209	18	
153.62081	18	
165.04447	18	
167.07819	18	
182.20484	18	
195.11506	52	
198.50463	18	
201.22209	18	
204.82526	26	
209.10606	116	
209.18555	48	
213.09910	98	
213.12849	88	
213.40386	44	
213.55998	60	
214.11348	126	
214.14295	112	
215.11176	806	1+
215.16211	188	
215.29660	20	
217.07780	178	
217.14039	86	
219.08251	126	
219.11809	124	
220.09865	96	
220.13815	102	
221.11375	64	
221.15007	28	
221.24185	18	
223.10264	208	
225.11155	120	
226.13991	82	
230.11375	68	
231.14158	52	
232.10308	32	
232.14130	850	1+
234.11505	56	
235.10645	446	
235.36987	46	
236.14389	78	
236.22469	108	
237.13289	578	
237.28328	60	
239.15108	100	
239.18585	98	
239.24459	110	
241.82488	18	
242.12103	18	
243.12793	58	
244.08280	96	
245.63137	18	
248.93865	138	
252.13255	78	
253.10489	58	
253.81916	102	
253.96465	36	
254.07444	32	
254.11058	48	
254.15966	1560	1+
254.20465	156	
254.30955	80	
254.34031	70	
255.93994	18	
256.10300	110	
256.19245	74	
257.57881	30	
258.10333	122	
258.91028	20	
259.62487	28	
260.11662	86	
262.91443	18	
269.15567	70	
270.10269	52	
270.14106	314	
270.18889	78	
270.24490	46	
272.02746	26	
272.16946	764	
272.20578	118	
272.29139	42	
272.58281	40	
272.67779	54	
273.06293	36	
273.14170	18	
273.43690	18	
274.09975	234	
275.09561	156	
276.12923	26	
279.95844	18	
282.14676	44	
283.17574	98	
287.15790	330	
289.11502	84	
295.13841	80	
295.72861	18	
296.12162	18	
296.28885	18	
297.14795	72	
299.06339	136	
303.14385	82	
311.18488	128	
312.16321	670	1+
316.14688	38	
317.83954	18	
324.67368	18	
325.14702	18	
326.12780	76	
328.88787	54	
329.04512	44	
329.09138	24	
329.18771	5506	1+
329.51226	110	
329.63026	22	
329.74512	32	
330.12744	76	
330.28377	32	
332.30049	32	
333.44607	26	
333.77419	20	
337.16419	34	
352.28360	18	
357.12942	66	
357.24065	86	
359.02238	70	
368.87679	102	
375.13838	104	
379.73459	18	
381.91276	30	
382.30059	32	
383.54354	20	
415.01912	32	
427.81229	50	
429.87297	76	
445.25215	18	
447.84228	116	
457.08255	18	
464.86246	82	
468.38583	18	
472.23275	106	
473.25838	84	
486.40142	18	
486.62732	18	
490.12672	18	
497.22755	18	
513.87767	18	
517.16296	18	
522.13116	114	
529.81023	18	
536.75953	58	
END IONS

###FS:    #m/z: 358.51076 #charge 3+
###MS: 1294
###MSMS: 1296
BEGIN IONS
TITLE=Cmpd 112, +MS2(358.5108), 23.0eV, 10.7min #1296
RTINSECONDS=642.624
SCANS=1294,1296
PEPMASS=358.51076	141632
CHARGE=3+
195.10851	62	
210.08694	70	
212.09733	128	
213.09119	90	
214.91685	30	
215.14246	150	
215.19411	74	
217.08029	144	
225.69428	40	
232.14322	66	
232.16937	128	
239.14364	74	
240.20896	104	
248.44232	42	
251.80553	100	
253.10862	70	
254.17593	84	
255.19644	82	
256.13808	138	
270.10382	162	
270.14021	130	
271.08012	94	
271.51247	28	
302.84672	66	
312.84067	72	
313.16709	80	
329.17355	40	
330.18331	18	
340.86031	56	
497.28692	64	
END IONS

###FS:    #m/z: 537.26311 #charge 2+
###MS: 1297
###MSMS: 1298
BEGIN IONS
TITLE=Cmpd 113, +MS2(537.2631), 29.2eV, 10.7min #1298
RTINSECONDS=643.264
SCANS=1297-1298
PEPMASS=537.26311	181184
CHARGE=2+
195.10815	102	
200.46227	30	
206.36110	100	
208.99605	88	
209.13230	220	
209.19632	130	
211.11565	124	
212.13355	204	
212.15585	300	1+
212.28338	84	
213.10112	282	
215.11203	1612	1+
215.18626	98	
215.22949	50	
215.30189	100	
215.83391	68	
216.06000	24	
216.16089	182	
217.08108	198	
219.11886	74	
223.13677	84	
224.10190	112	
226.16322	104	
227.20326	46	
230.10593	78	
230.14984	52	
232.13739	762	1+
232.24480	72	
233.56639	30	
234.14186	84	
234.34144	28	
235.11132	118	
235.16378	124	
235.26976	78	
236.10589	230	
236.14576	22	
237.13332	478	
237.18147	124	
237.22653	80	
237.35185	52	
237.87011	60	
238.14403	372	1+
238.83913	46	
239.05398	108	
240.81287	28	
242.12170	112	
242.14738	92	
244.11474	244	1+
247.30550	26	
252.13286	608	1+
253.92685	46	
254.09095	42	
254.15872	2944	1+
254.24132	22	
255.10515	72	
255.25924	78	
256.08712	42	
256.13150	182	
256.44688	28	
258.66825	62	
260.43021	40	
264.11265	52	
269.21520	104	
270.13110	126	
270.16164	106	
271.13222	64	
271.73408	44	
272.13250	336	
272.17267	792	1+
272.58688	56	
273.07235	60	
273.15702	56	
274.09841	544	1+
274.16920	72	
274.25387	24	
277.12577	86	
277.85564	32	
278.94211	26	
281.07013	60	
281.18345	38	
281.59592	78	
287.16129	82	
289.21635	72	
293.15594	92	
294.14848	200	
295.15981	198	
298.12479	144	
299.05298	84	
299.22551	82	
300.11736	56	
301.05932	88	
301.13512	74	
310.95261	58	
311.16932	880	1+
311.30560	28	
312.00302	22	
312.09083	24	
314.17378	44	
317.14258	72	
327.15849	86	
328.08079	60	
328.64180	32	
328.95626	30	
329.02777	50	
329.06352	38	
329.18830	10030	1+
329.28113	190	
329.50597	24	
329.75693	28	
329.80666	24	
330.03301	40	
332.58066	24	
334.57818	26	
341.38312	94	
347.14690	80	
353.15665	52	
357.13556	170	
357.39877	36	
358.20752	110	
359.01888	64	
368.87699	108	
371.20218	72	
371.23743	88	
375.15345	364	
381.11215	122	
404.21875	68	
428.20722	56	
428.84106	132	
430.18206	72	
437.20944	84	
444.21769	100	
446.79981	80	
456.21793	58	
472.23704	70	
473.24492	44	
475.82108	40	
490.81900	32	
494.27585	144	
508.81238	22	
601.32526	78	
656.81792	134	1+
716.74089	108	
END IONS

###FS:    #m/z: 358.51021 #charge 3+
###MS: 1297
###MSMS: 1299
BEGIN IONS
TITLE=Cmpd 114, +MS2(358.5102), 23.0eV, 10.7min #1299
RTINSECONDS=643.299
SCANS=1297,1299
PEPMASS=358.51021	146274
CHARGE=3+
195.11511	134	
212.13630	62	
213.11080	92	
214.11265	86	
215.11379	420	1+
215.57220	76	
218.07349	114	
227.11573	70	
232.13304	110	
232.26837	104	
235.10871	58	
238.13301	90	
239.14204	84	
240.12645	72	
250.48905	20	
254.15717	100	
257.11339	24	
257.69480	24	
258.12393	78	
272.16241	200	
299.20591	72	
304.86199	100	
312.16094	166	
329.19787	168	
330.84828	78	
369.17114	44	
840.89102	36	
END IONS

###FS:    #m/z: 537.26348 #charge 1+
###MS: 1300
###MSMS: 1301
BEGIN IONS
TITLE=Cmpd 115, +MS2(537.2635), 29.2eV, 10.7min #1301
RTINSECONDS=643.954
SCANS=1300-1301
PEPMASS=537.26348	176390
CHARGE=1+
167.41704	42	
192.11511	116	
208.11121	94	
209.00999	68	
209.31101	74	
209.74293	80	
211.12259	70	
212.09240	76	
212.13966	118	
212.19585	142	1+
213.10691	156	
213.16160	106	
213.30351	112	
214.09307	104	
214.12693	176	
214.15897	56	
215.11199	1660	1+
215.63463	42	
215.91559	42	
216.13859	112	
216.72185	34	
217.07272	210	
217.20587	64	
219.12730	178	
219.17039	130	
220.12911	86	
224.35056	56	
225.08229	110	
226.03749	68	
226.07917	38	
226.16239	58	
226.94115	60	
227.03631	88	
227.11053	152	
228.03838	68	
228.56242	64	
230.14892	84	
232.13767	1034	1+
232.19855	42	
232.27320	92	
232.31058	38	
234.12194	96	
234.98684	50	
235.10631	1392	1+
235.16351	102	
235.22085	92	
235.33394	38	
236.15067	244	
237.07477	40	
237.13066	1056	1+
237.19880	78	
237.30627	110	
238.09366	42	
239.14371	386	1+
239.16591	164	
242.12905	156	
243.11081	288	1+
247.14812	70	
252.13570	620	1+
252.20967	78	
253.17202	122	
254.04533	46	
254.10434	56	
254.15965	4362	1+
254.25368	94	
254.42499	46	
254.97845	66	
255.02912	44	
255.09748	552	1+
256.52858	34	
257.72310	54	
260.13051	86	
264.17109	96	
264.87153	38	
265.12357	76	
267.01319	116	
268.12566	32	
269.15825	52	
270.09694	174	
270.13964	426	1+
270.42773	58	
271.86489	72	
272.03571	70	
272.13046	582	
272.16842	1148	1+
272.24083	76	
272.71640	32	
273.23290	124	
274.10127	638	1+
274.17923	64	
275.47222	34	
278.18218	38	
279.10321	40	
282.10597	56	
282.22937	90	
283.02411	60	
283.11778	50	
284.13578	46	
285.19726	80	
287.17429	242	
287.22853	136	
288.10977	80	
289.17200	106	
293.16931	34	
294.15099	164	
295.17615	86	
299.05319	108	
299.12457	94	
304.09654	80	
311.05048	36	
311.16743	1842	1+
311.28099	62	
312.16352	1090	1+
312.50535	44	
313.19006	80	
316.15898	66	
316.20406	92	
317.07153	36	
328.87397	48	
328.92188	54	
328.98945	42	
329.18862	13598	1+
329.42329	42	
329.61835	82	
329.70023	34	
330.66882	50	
331.11260	78	
331.16610	68	
331.37527	48	
333.14679	34	
336.86055	88	
338.99452	40	
339.13911	72	
340.18972	124	
342.37198	44	
344.96749	70	
354.19089	70	
354.87616	72	
355.16199	44	
357.14276	126	
357.22877	92	
358.12824	120	
370.18629	100	
375.14834	148	
379.03989	88	
382.25279	66	
388.95891	128	
400.25784	58	
401.24648	110	
402.26742	84	
403.18001	62	
412.23539	60	
422.90872	58	
428.21744	74	
428.81868	52	
448.21151	82	
455.17484	52	
456.19622	70	
464.80009	70	
470.86429	34	
472.26236	62	
473.27588	56	
500.81270	50	
501.11746	36	
538.78287	58	
539.78789	70	
END IONS

###FS:    #m/z: 358.51056 #charge 3+
###MS: 1300
###MSMS: 1302
BEGIN IONS
TITLE=Cmpd 116, +MS2(358.5106), 23.0eV, 10.7min #1302
RTINSECONDS=643.995
SCANS=1300,1302
PEPMASS=358.51056	143314
CHARGE=3+
207.07506	152	
212.13410	92	
213.08563	254	
213.27455	22	
213.86774	32	
214.18329	96	
215.11247	278	
215.49154	30	
217.09221	80	
225.07077	104	
227.10890	44	
229.08298	108	
232.13649	160	
233.13860	130	
233.17861	104	
235.11257	212	
236.78975	54	
237.15821	82	
237.22435	32	
254.10671	68	
254.15692	68	
254.21261	92	
270.13874	152	
272.18210	124	
272.22130	60	
294.14176	88	
299.20774	108	
311.18373	68	
312.19515	88	
329.18943	436	1+
330.88672	84	
347.27414	36	
355.17700	40	
359.03442	106	
386.17983	110	
444.27059	44	
583.30281	36	
END IONS

###FS:    #m/z: 537.26309 #charge 1+
###MS: 1303
###MSMS: 1304
BEGIN IONS
TITLE=Cmpd 117, +MS2(537.2631), 29.2eV, 10.7min #1304
RTINSECONDS=644.668
SCANS=1303-1304
PEPMASS=537.26309	172920
CHARGE=1+
196.19846	110	
199.24078	106	
206.09454	112	
209.14355	178	
210.11355	86	
212.13522	542	
212.21373	30	
213.09127	330	
214.14883	74	
214.71590	46	
215.11349	1816	1+
215.25220	108	
215.38706	78	
217.08338	270	
217.17511	94	
218.88037	34	
219.10847	92	
219.88405	32	
221.21031	60	
222.63090	54	
224.13727	232	1+
225.04289	98	
227.08746	66	
227.12681	32	
228.10185	104	
228.16252	96	
228.51669	30	
230.07746	94	
232.13857	698	1+
232.24150	100	
232.28063	62	
232.94592	58	
235.10447	566	
236.10449	310	
236.15231	146	
237.13247	1120	1+
239.08907	144	
239.15394	162	
240.13261	146	
241.75343	58	
242.13647	168	
243.11482	88	
243.16064	110	
245.11790	122	
246.12151	108	
251.48087	48	
252.13192	420	
252.17700	148	
252.20538	86	
253.13592	192	
254.15825	4228	1+
254.27836	38	
254.33141	42	
255.02466	52	
255.11054	162	
255.64611	32	
256.08806	160	
256.30078	64	
259.13771	82	
261.00168	56	
267.03546	74	
267.14009	134	
269.16317	82	
269.19783	34	
270.10338	64	
270.15047	452	
271.10014	70	
271.19178	112	
271.50299	42	
271.76630	44	
271.82530	38	
272.12822	306	1+
272.17021	1654	1+
272.29515	68	
272.58591	60	
273.04274	72	
273.50632	78	
274.09937	1078	
274.40107	116	
274.56062	34	
275.12447	72	
276.10602	92	
282.12310	70	
287.16552	222	
287.20254	44	
288.11708	128	
293.16505	54	
294.14713	262	
296.17586	50	
298.13717	102	
299.05207	190	
301.13592	116	
303.13410	90	
308.92405	96	
311.12348	124	
311.16415	2248	1+
312.16265	1556	1+
312.46369	84	
312.78981	38	
313.93227	38	
314.20427	62	
315.19166	116	
316.14193	84	
317.16617	106	
319.01517	126	
328.21860	36	
328.63007	40	
328.86430	42	
328.96205	46	
329.01514	120	1+
329.09737	88	
329.18720	14388	1+
329.28014	166	
329.34639	110	1+
329.49630	32	
330.06899	44	
332.28295	34	
334.97981	34	
335.67562	38	
338.77494	32	
340.11667	44	
340.19106	66	
342.16036	96	
342.95143	108	
344.96803	78	
345.95994	42	
347.15913	142	
347.52326	66	
350.91363	84	
355.14210	32	
356.10471	60	
356.56509	30	
357.13316	350	
359.14733	68	
368.85296	100	
375.14916	152	
375.16472	154	
376.15849	186	
376.86466	70	
378.50482	32	
394.78318	60	
394.83940	92	
398.69502	78	
400.26308	116	
402.26775	92	
415.03477	54	
428.22486	46	
429.83867	68	
430.81901	64	
439.80010	68	
444.21543	92	
445.20745	68	
446.85534	58	
447.88583	50	
448.85529	104	
454.25296	76	
472.25195	70	
472.79631	66	
480.83929	46	
493.79547	92	
508.25444	42	
541.26624	70	
END IONS

###FS:    #m/z: 537.26334 #charge 1+
###MS: 1305
###MSMS: 1306
BEGIN IONS
TITLE=Cmpd 118, +MS2(537.2633), 29.2eV, 10.8min #1306
RTINSECONDS=645.314
SCANS=1305-1306
PEPMASS=537.26334	163634
CHARGE=1+
179.19724	114	
198.08708	146	
208.16533	102	
209.14145	72	
210.07816	124	
210.31500	62	
211.12550	68	
211.18060	66	
212.13478	358	
213.10074	342	
213.11934	280	
213.18283	158	
214.12175	220	
214.61752	102	
215.11234	2626	1+
217.07927	444	1+
217.25936	126	
218.74130	72	
220.12710	86	
223.12973	192	
224.13079	82	
226.15526	190	
226.19808	94	
228.13091	142	
230.10901	102	
230.16048	88	
231.94591	64	
232.08556	60	
232.14223	1066	1+
233.20207	138	
235.10861	900	1+
235.48599	58	
236.14974	198	
237.13151	2018	
237.22819	50	
238.09413	266	1+
238.16160	76	
239.13826	534	1+
241.17213	222	
242.08335	102	
242.12222	194	
242.14683	254	
242.24014	62	
242.27284	90	
243.09906	62	
243.22032	92	
243.45065	114	
244.09420	86	
246.55475	134	
251.77189	58	
252.13054	1204	1+
253.19167	68	
253.74274	58	
254.16000	5910	1+
254.23677	248	
255.10748	526	
255.27647	104	
255.31776	66	
256.08394	218	
256.14171	86	
256.27290	52	
256.39010	56	
257.17173	84	
257.84222	60	
258.11440	186	
258.48900	84	
259.20438	108	
259.58247	50	
260.10818	70	
260.15780	56	
265.24024	64	
267.11690	66	
269.15887	114	
269.22336	78	
269.69869	54	
270.14093	920	1+
270.33269	78	
271.38332	170	1+
272.12611	340	1+
272.16830	2100	1+
274.09489	1046	1+
277.12227	104	
280.08677	62	
281.03616	88	
282.19558	72	
284.16526	78	
286.12517	76	
286.15693	56	
287.17256	246	
287.37963	50	
288.11585	380	
294.15879	72	
295.18805	116	
298.11877	248	
299.03918	68	
299.20954	166	
299.24593	104	
300.05888	78	
300.12279	360	1+
300.78017	84	
300.98510	76	
301.12192	264	1+
308.15757	116	
311.18297	330	
312.16343	2112	1+
314.15141	118	
317.13829	80	
323.16147	68	
324.15600	58	
327.16325	76	
328.88347	52	
329.18799	21652	1+
329.53691	94	
329.73181	54	
330.11543	80	
330.38972	52	
330.72529	90	
331.24476	82	
331.31516	70	
334.18214	56	
335.93563	50	
337.05861	54	
339.12481	84	
339.26057	104	
340.19471	302	
342.12992	102	
355.16786	66	
356.24699	88	
357.13969	348	1+
357.21797	164	
359.02289	76	
360.87209	72	
362.64109	50	
368.87677	82	
374.17689	102	
375.15316	324	
375.21533	72	
379.16090	74	
387.81545	78	
397.32130	122	
397.86200	62	
400.26273	126	
400.30698	96	
402.32030	98	
414.84183	112	
420.18675	62	
427.21295	54	
428.25320	76	
429.83905	96	
439.20518	84	
443.84503	52	
444.23838	54	
445.87301	52	
446.82106	116	
446.86528	86	
455.23713	56	
456.21189	78	
457.20549	56	
458.80147	60	
459.33030	132	
472.25497	312	
472.79497	120	
473.24195	134	
474.19047	52	
476.24982	68	
492.79889	54	
518.76523	52	
536.77038	122	
END IONS

###FS:    #m/z: 487.92216 #charge 3+
###MS: 1363
###MSMS: 1364
BEGIN IONS
TITLE=Cmpd 119, +MS2(487.9222), 24.8eV, 11.3min #1364
RTINSECONDS=675.905
SCANS=1363-1364
PEPMASS=487.92216	13510
CHARGE=3+
206.10534	130	
209.09892	106	
210.12139	116	
216.10194	248	
223.07676	98	
224.09637	240	1+
226.06936	128	
228.05957	74	
228.16203	112	
228.24980	102	
244.11465	136	
246.17886	154	
254.10293	58	
260.09884	130	
269.12937	62	
287.13465	58	
299.19928	108	
303.18879	84	
303.85725	100	
314.84571	62	
322.88816	84	
350.87426	56	
370.25549	72	
407.81666	68	
418.89511	80	
428.84281	226	
429.86696	78	
430.87326	46	
446.85239	304	1+
448.89989	54	
452.81534	120	
END IONS

###FS:    #m/z: 487.92363 #charge 1+
###MS: 1365
###MSMS: 1366
BEGIN IONS
TITLE=Cmpd 120, +MS2(487.9236), 24.8eV, 11.3min #1366
RTINSECONDS=676.561
SCANS=1365-1366
PEPMASS=487.92363	20772
CHARGE=1+
210.15156	66	
213.11529	100	
214.12462	110	
216.09769	628	1+
216.15248	120	
222.07856	78	
223.10950	76	
224.14647	98	
225.07790	76	
226.09455	50	
226.60862	66	
227.97360	38	
228.16585	156	
228.98322	46	
229.18245	64	
234.07810	78	
235.10893	92	
244.11123	104	
245.08783	102	
246.17873	194	
255.20598	76	
258.11676	158	
259.10199	110	
260.09838	94	
262.13248	54	
270.10411	72	
271.12422	36	
273.07169	106	
286.12673	66	
287.14257	192	
292.08127	56	
296.16272	70	
299.21267	74	
314.17883	100	
322.14369	78	
343.15692	72	
350.86604	120	
352.91070	32	
368.87547	112	
369.30765	42	
369.86369	100	
388.41637	34	
394.89850	76	
406.80175	64	
410.82786	40	
422.81257	94	
428.83879	244	
429.87720	72	
430.84533	32	
442.85561	82	
446.85154	174	
448.85891	86	
464.87343	96	
464.99437	46	
END IONS

###FS:    #m/z: 487.92238 #charge 3+
###MS: 1367
###MSMS: 1368
BEGIN IONS
TITLE=Cmpd 121, +MS2(487.9224), 24.8eV, 11.3min #1368
RTINSECONDS=677.19
SCANS=1367-1368
PEPMASS=487.92238	27956
CHARGE=3+
207.10587	90	
209.04400	104	
210.13255	90	
216.10087	380	1+
218.76442	26	
227.97352	22	
228.20964	172	
231.14252	100	
237.16523	60	
238.15303	86	
238.18667	80	
241.07945	62	
242.11643	130	
246.17166	126	
252.08505	122	
255.17670	56	
258.13435	102	
259.08888	88	
260.13360	98	
270.11232	46	
289.05882	22	
289.23025	74	
303.88229	100	
307.08539	144	
324.14838	78	
330.43639	26	
334.19231	80	
350.92518	82	
352.22419	94	
352.87119	120	
369.88612	64	
386.88964	290	
410.85143	64	
428.81110	42	
428.84949	142	
430.87471	106	
433.89485	54	
446.86077	98	
448.85135	94	
470.78675	62	
END IONS

###FS:    #m/z: 487.92127 #charge 3+
###MS: 1369
###MSMS: 1370
BEGIN IONS
TITLE=Cmpd 122, +MS2(487.9213), 24.8eV, 11.3min #1370
RTINSECONDS=677.801
SCANS=1369-1370
PEPMASS=487.92127	32284
CHARGE=3+
182.42840	18	
206.09451	92	
216.10215	210	
217.09624	198	
220.56005	76	
224.10175	70	
225.03931	62	
228.12620	50	
228.16893	100	
240.14299	82	
241.08458	140	
242.10403	82	
244.09400	136	
246.17401	164	
254.14861	72	
255.17123	274	
258.12985	140	
259.08843	80	
287.13142	118	
299.51876	30	
301.13055	86	
354.23600	20	
369.88635	66	
370.22648	114	
410.84584	66	
428.84250	136	
442.84514	64	
446.85377	102	
448.87814	66	
685.01519	18	
END IONS

###FS:    #m/z: 487.92233 #charge 3+
###MS: 1371
###MSMS: 1372
BEGIN IONS
TITLE=Cmpd 123, +MS2(487.9223), 24.8eV, 11.3min #1372
RTINSECONDS=678.405
SCANS=1371-1372
PEPMASS=487.92233	39268
CHARGE=3+
205.10729	60	
206.09072	74	
211.13872	66	
216.03136	20	
216.10490	256	
216.35534	84	
217.09385	78	
223.17949	90	
225.09775	110	
226.10342	142	
242.17044	116	
244.10987	58	
246.17601	82	
252.09366	128	
252.14884	78	
254.16961	76	
259.08828	82	
261.14012	20	
261.44591	26	
270.10443	96	
271.11105	88	
282.13855	28	
290.24504	34	
292.05163	78	
309.16342	42	
342.19934	100	
368.87199	66	
369.89125	60	
401.84182	106	
414.83077	52	
423.81304	48	
428.85735	76	
429.85003	94	
430.85376	48	
446.86273	160	
447.86564	62	
452.80487	70	
504.51454	54	
END IONS

###FS:    #m/z: 487.92297 #charge 1+
###MS: 1373
###MSMS: 1374
BEGIN IONS
TITLE=Cmpd 124, +MS2(487.9230), 24.8eV, 11.3min #1374
RTINSECONDS=679.006
SCANS=1373-1374
PEPMASS=487.92297	42476
CHARGE=1+
198.08340	128	
212.10901	60	
214.11772	84	
215.12376	30	
215.16215	26	
215.96190	28	
216.10039	416	
216.13652	148	
217.16828	106	
226.07962	154	
228.11519	62	
228.16667	208	
229.11454	162	
235.09986	102	
243.75903	66	
244.08605	80	
246.18150	144	
258.43753	36	
259.09012	40	
260.13664	70	
270.10350	92	
287.12622	116	
296.87317	94	
332.89292	96	
344.23352	56	
368.88033	266	
369.31743	44	
402.26866	82	
410.84695	138	
424.82977	72	
428.83056	48	
428.87037	208	
446.85097	250	1+
END IONS

###FS:    #m/z: 487.92319 #charge 3+
###MS: 1375
###MSMS: 1376
BEGIN IONS
TITLE=Cmpd 125, +MS2(487.9232), 24.8eV, 11.3min #1376
RTINSECONDS=679.606
SCANS=1375-1376
PEPMASS=487.92319	50392
CHARGE=3+
209.08964	74	
215.65329	26	
216.10063	418	
216.37334	26	
228.16629	84	
240.13952	78	
243.11876	72	
244.09134	100	
244.12408	78	
246.17877	386	
252.10709	100	
262.06406	76	
262.14449	136	
270.10606	178	
297.97795	28	
350.86051	58	
368.87297	58	
368.94137	26	
369.43528	24	
370.24011	98	
421.16318	82	
424.82321	80	
429.82976	70	
446.85019	96	
447.87124	72	
473.55529	20	
534.16571	20	
540.96051	20	
1080.07854	20	
END IONS

###FS:    #m/z: 487.92297 #charge 3+
###MS: 1377
###MSMS: 1378
BEGIN IONS
TITLE=Cmpd 126, +MS2(487.9230), 24.8eV, 11.3min #1378
RTINSECONDS=680.198
SCANS=1377-1378
PEPMASS=487.92297	52000
CHARGE=3+
206.14219	74	
210.12027	120	
214.15223	100	
215.12179	108	
215.53184	18	
216.09808	360	
216.50219	26	
217.12333	130	
226.07614	46	
228.17632	106	
228.21760	92	
229.16492	162	
232.12144	62	
234.07853	86	
240.14722	70	
243.08197	96	
245.13491	46	
246.18815	146	
252.08947	70	
262.08852	50	
270.11297	74	
287.15029	140	
300.22945	76	
327.11469	38	
333.14158	46	
368.87851	74	
370.23098	84	
446.85505	72	
447.11038	46	
464.86428	78	
618.92955	18	
1175.18800	18	
END IONS

###FS:    #m/z: 487.92345 #charge 1+
###MS: 1379
###MSMS: 1380
BEGIN IONS
TITLE=Cmpd 127, +MS2(487.9235), 24.8eV, 11.3min #1380
RTINSECONDS=680.821
SCANS=1379-1380
PEPMASS=487.92345	49532
CHARGE=1+
202.15917	82	
208.06293	84	
211.14628	120	
215.11686	92	
216.09782	888	1+
216.17397	126	
216.31488	24	
217.05481	84	
224.10960	90	
224.18149	70	
226.09944	190	
226.13091	92	
228.14047	150	
228.14790	130	
228.20484	120	
231.13529	104	
231.96196	58	
232.13191	20	
232.16919	88	
234.08941	92	
237.05323	94	
238.17334	72	
238.31152	64	
241.07771	56	
241.10580	78	
242.19994	86	
243.16938	96	
244.09920	98	
244.16910	84	
244.20110	92	
245.08233	98	
246.19657	88	
247.19059	72	
252.10322	72	
254.15867	74	
255.19298	72	
260.15098	118	
261.13740	72	
265.16300	72	
269.13304	76	
270.13806	84	
271.11099	70	
285.87206	38	
286.12660	72	
287.13112	140	
294.86253	116	
294.89456	66	
308.90141	64	
312.15440	64	
314.84520	66	
331.19819	64	
332.85711	72	
332.88555	44	
337.65689	128	
339.23745	22	
349.85826	68	
350.86915	110	
355.12838	76	
362.86509	30	
368.17656	88	
368.88448	140	
368.92726	130	
369.08999	30	
369.23904	26	
369.98350	36	
370.88537	80	
388.88165	78	
397.85280	78	
407.82428	46	
410.83192	62	
410.87836	46	
412.38163	52	
412.87167	64	
428.85568	218	
429.93861	70	
430.87959	82	
446.85079	488	1+
452.80841	86	
453.37988	74	
465.87163	62	
END IONS

###FS:    #m/z: 487.92258 #charge 3+
###MS: 1381
###MSMS: 1382
BEGIN IONS
TITLE=Cmpd 128, +MS2(487.9226), 24.8eV, 11.4min #1382
RTINSECONDS=681.46
SCANS=1381-1382
PEPMASS=487.92258	51304
CHARGE=3+
199.09786	80	
208.17304	48	
209.12055	66	
211.12215	78	
215.12208	94	
216.09284	1066	1+
216.27450	110	
216.34753	36	
221.07092	52	
223.06678	112	
223.09837	52	
225.74111	30	
226.09192	92	
227.05228	86	
227.95655	58	
228.14100	278	
228.17426	150	
229.17799	94	
231.09426	54	
232.09440	70	
233.64449	34	
234.09087	210	
238.06915	70	
240.12772	94	
241.08105	146	
241.12363	98	
244.09796	74	
244.13958	108	
246.05781	22	
246.17718	530	1+
247.09977	70	
248.90412	28	
249.90090	36	
252.09809	72	
255.07069	86	
255.17763	236	
259.09664	50	
260.09163	98	
260.14944	86	
270.10035	126	
274.10635	40	
281.15458	66	
282.13722	76	
282.24287	86	
287.13073	534	1+
287.18675	22	
288.77968	36	
289.82915	62	
291.89073	76	
292.11002	88	
299.20349	120	
301.13668	110	
313.14279	72	
327.19247	124	
331.18796	106	
332.84915	84	
337.69680	28	
340.13300	58	
340.21924	74	
350.87162	154	
351.96938	36	
355.11788	52	
360.17024	86	
368.88054	182	
368.92729	86	
369.07979	40	
370.24212	54	
372.42769	76	
373.12149	142	
387.93339	30	
388.89584	30	
396.23978	114	
410.80919	50	
410.84656	50	
412.97384	58	
418.21912	100	
424.82346	70	
425.28894	72	
428.85220	296	
429.49426	34	
429.74125	32	
430.83947	58	
437.96874	46	
442.29818	30	
442.84567	40	
446.85486	508	1+
449.76249	50	
458.23983	80	
464.88624	64	
465.87293	48	
466.05618	28	
467.86270	56	
478.59252	36	
489.25577	42	
END IONS

###FS:    #m/z: 487.92253 #charge 1+
###MS: 1383
###MSMS: 1384
BEGIN IONS
TITLE=Cmpd 129, +MS2(487.9225), 24.8eV, 11.4min #1384
RTINSECONDS=682.109
SCANS=1383-1384
PEPMASS=487.92253	51806
CHARGE=1+
199.07128	74	
205.76594	44	
209.11372	86	
210.14353	78	
213.13039	124	
215.13647	90	
215.47238	48	
216.09848	914	1+
217.05607	114	
217.15215	34	
218.35550	28	
219.11396	88	
220.13094	88	
221.87979	74	
224.09576	82	
228.07840	50	
228.16503	248	
229.12194	88	
229.15469	138	
231.09780	112	
234.08338	214	
234.13879	124	
236.15567	84	
238.14667	94	
238.21855	78	
242.06923	84	
244.09452	184	
245.10086	100	
246.18004	384	1+
250.72353	30	
252.09463	80	
254.14593	114	
255.15930	34	
258.15946	128	
259.10132	46	
260.13509	184	
260.16739	70	
269.12637	26	
280.12567	50	
280.15578	122	
281.19384	78	
287.12892	238	
299.19776	132	
308.12092	38	
310.09372	100	
314.93591	54	
324.11193	88	
327.20488	80	
328.10983	56	
331.18414	130	
340.86517	84	
350.87076	102	
352.22097	76	
355.12292	66	
359.17268	78	
360.21473	78	
361.24715	56	
368.88001	518	1+
369.10939	70	
370.24164	62	
371.19727	60	
372.84537	26	
381.20581	74	
388.19904	56	
388.90765	36	
407.82815	52	
411.83083	58	
417.81109	120	
424.81324	44	
426.88434	90	
428.84794	396	1+
430.84985	30	
431.00157	70	
436.76969	70	
442.84054	114	
446.85861	114	
446.90660	108	
447.85565	150	
448.85654	84	
459.26903	36	
464.86697	206	
465.88158	80	
469.80818	50	
489.32401	70	
END IONS

###FS:    #m/z: 487.92305 #charge 1+
###MS: 1385
###MSMS: 1386
BEGIN IONS
TITLE=Cmpd 130, +MS2(487.9230), 24.8eV, 11.4min #1386
RTINSECONDS=682.745
SCANS=1385-1386
PEPMASS=487.92305	55950
CHARGE=1+
206.12834	78	
213.14331	76	
215.12970	170	
216.09633	802	1+
216.16996	94	
217.17584	90	
221.11409	90	
228.16915	120	
229.15389	32	
232.11419	36	
234.09332	72	
235.01954	78	
237.08565	72	
241.14127	78	
242.12358	246	1+
244.09095	142	
244.17184	112	
246.17700	404	1+
249.91052	30	
252.95278	94	
259.08330	72	
260.13762	74	
269.15076	34	
269.79292	36	
270.08192	80	
271.11536	80	
272.92112	102	
274.12279	74	
281.17368	80	
286.88124	116	
287.12851	170	
287.17905	70	
287.31856	32	
288.11928	96	
298.18149	94	
299.17532	46	
310.13471	72	
331.16960	102	
332.40300	70	
332.89158	66	
333.14676	96	
336.90931	96	
350.84177	118	
359.17823	72	
368.90189	164	
369.88735	24	
371.24879	80	
372.14909	74	
373.12580	54	
390.34463	36	
393.86521	86	
396.83524	68	
410.86111	24	
410.91584	102	
422.83990	80	
428.85072	100	
429.85194	132	
430.83741	90	
445.20755	82	
446.80467	90	
446.86177	224	
447.86141	156	
447.92883	54	
END IONS

###FS:    #m/z: 487.92432 #charge 3+
###MS: 1388
###MSMS: 1389
BEGIN IONS
TITLE=Cmpd 131, +MS2(487.9243), 24.8eV, 11.4min #1389
RTINSECONDS=683.928
SCANS=1388-1389
PEPMASS=487.92432	46624
CHARGE=3+
206.11312	78	
211.14634	114	
214.09073	82	
215.13511	236	
215.91637	38	
216.09520	1004	1+
216.28561	48	
216.39803	42	
219.07178	54	
222.09175	32	
222.13421	62	
223.11391	36	
224.10207	120	
226.07954	70	
227.06367	84	
227.94976	32	
228.12982	160	
228.17867	96	
229.08807	96	
229.14315	78	
229.19028	160	
234.08734	82	
237.15424	84	
238.15032	118	
240.12756	180	
242.10594	152	
244.08795	236	
244.13652	142	
245.07703	102	
246.18034	286	
246.58786	44	
246.95554	78	
248.18549	64	
251.17243	78	
252.09425	96	
254.14467	74	
255.18149	84	
258.17921	78	
259.09698	82	
260.09043	66	
260.14371	146	
269.14067	216	1+
270.10382	106	
282.17853	72	
287.12975	126	
288.12837	84	
297.15288	78	
298.16213	56	
299.21071	74	
322.12376	72	
327.20054	76	
337.92656	90	
351.17530	52	
352.23368	66	
360.23033	100	
363.20660	58	
368.87991	348	1+
382.24027	50	
384.16385	44	
386.88463	150	
400.84345	66	
407.82879	70	
409.16111	58	
413.21423	50	
417.18432	58	
426.20036	46	
428.60744	36	
428.85570	484	1+
432.84033	68	
434.82627	84	
435.95880	50	
440.80970	76	
446.85945	220	
447.85926	120	
447.92672	64	
448.83460	96	
464.87693	160	
465.90032	102	
470.82889	100	
556.30593	58	
589.80472	78	
990.52871	138	1+
END IONS

###FS:    #m/z: 487.92373 #charge 3+
###MS: 1391
###MSMS: 1392
BEGIN IONS
TITLE=Cmpd 132, +MS2(487.9237), 24.8eV, 11.4min #1392
RTINSECONDS=685.125
SCANS=1391-1392
PEPMASS=487.92373	55214
CHARGE=3+
199.06746	106	
202.14589	36	
205.09221	130	
209.25835	96	
211.14297	66	
212.13917	40	
213.08061	96	
213.11901	58	
214.11969	92	
215.12242	42	
216.09502	1134	1+
217.03595	30	
217.16205	190	
223.06935	114	
223.10577	76	
224.09934	64	
224.14233	62	
226.07605	84	
226.11912	134	
226.14647	106	
227.07977	66	
228.09252	30	
228.16076	338	
228.19441	162	
229.13393	76	
229.18305	82	
230.13447	134	
232.09338	90	
235.13584	108	
236.10346	90	
240.13451	154	
241.07568	106	
244.07827	80	
244.11548	150	
245.09781	92	
246.17635	294	
246.29382	126	
248.15681	96	
250.11686	84	
252.10746	100	
254.14177	84	
256.15427	64	
257.16445	102	
259.09597	64	
260.17650	188	
261.10038	60	
269.12909	96	
270.10840	116	
271.12248	50	
274.14955	92	
276.14087	40	
279.74844	50	
281.13794	50	
281.19234	96	
281.25644	102	
282.14470	172	
287.13005	168	
287.19346	94	
288.12460	102	
293.15679	68	
296.86738	132	
299.17705	82	
305.22064	54	
309.16481	82	
311.17477	56	
313.16268	56	
319.13750	60	
327.20981	42	
331.17352	74	
332.15980	42	
333.17538	92	
342.21789	116	
343.18974	178	
350.56636	104	
350.85497	78	
352.14128	80	
352.23209	156	
359.20241	60	
360.24978	60	
368.87829	348	
370.30221	102	
372.25046	86	
386.88181	62	
387.19239	70	
403.15444	66	
403.81289	146	
408.91741	72	
410.82631	70	
428.84550	456	1+
429.12644	36	
430.85946	70	
438.16163	70	
439.84955	48	
440.79914	88	
440.87492	32	
446.85389	728	1+
446.93339	70	
449.39683	86	
489.31448	98	
501.20691	52	
END IONS

###FS:    #m/z: 429.89563 #charge 1+
###MS: 1501
###MSMS: 1502
BEGIN IONS
TITLE=Cmpd 133, +MS2(429.8956), 23.6eV, 12.4min #1502
RTINSECONDS=744.173
SCANS=1501-1502
PEPMASS=429.89563	13752
CHARGE=1+
209.08890	202	
209.48957	40	
212.00564	78	
213.16938	84	
214.18611	150	
217.08572	76	
223.19860	86	
224.17370	66	
226.11454	208	
227.10459	94	
228.16938	74	
229.16603	52	
238.09656	36	
240.13515	182	
240.29134	38	
242.18493	74	
243.20184	68	
244.11958	146	
245.06913	68	
246.11767	110	
251.11160	114	
254.12870	84	
258.16451	86	
268.18366	82	
272.86830	104	
289.18407	134	
290.18377	64	
291.88977	68	
292.98161	102	
296.11792	80	
298.13600	104	
299.16637	42	
299.22137	40	
302.88000	108	
308.90670	76	
312.11178	100	
315.17154	52	
334.88493	86	
337.24837	34	
350.86178	36	
354.89264	102	
368.86459	160	
369.87370	80	
386.87565	44	
387.87485	54	
388.23626	56	
392.89388	32	
394.87722	32	
410.90429	78	
412.88930	38	
430.84948	86	
END IONS

###FS:    #m/z: 429.89544 #charge 3+
###MS: 1503
###MSMS: 1504
BEGIN IONS
TITLE=Cmpd 134, +MS2(429.8954), 23.6eV, 12.4min #1504
RTINSECONDS=744.85
SCANS=1503-1504
PEPMASS=429.89544	19790
CHARGE=3+
205.09299	76	
209.00824	54	
209.09844	128	
210.09663	78	
210.11967	104	
210.16990	58	
212.13543	46	
214.18734	92	
215.09803	52	
217.09411	184	
218.00407	56	
218.14444	92	
224.17006	146	
226.11699	202	
227.12497	132	
227.27779	98	
228.14900	88	
228.16381	86	
230.92670	96	
233.09987	150	
237.17394	66	
237.20743	38	
240.12685	174	
242.19188	96	
243.13601	94	
243.19734	96	
244.13261	178	
246.17597	102	
262.15726	106	
281.14633	92	
281.22113	74	
286.13059	90	
289.98391	38	
299.20664	88	
302.88946	90	
314.88796	46	
327.21186	84	
345.31554	46	
368.86768	46	
387.87354	76	
388.24581	70	
430.90377	84	
430.94677	46	
END IONS

###FS:    #m/z: 429.89538 #charge 3+
###MS: 1505
###MSMS: 1506
BEGIN IONS
TITLE=Cmpd 135, +MS2(429.8954), 23.6eV, 12.4min #1506
RTINSECONDS=745.492
SCANS=1505-1506
PEPMASS=429.89538	24858
CHARGE=3+
208.25442	28	
209.09099	104	
209.17833	102	
210.16271	110	
212.10305	26	
213.13573	78	
218.14812	144	
225.19347	118	
226.11768	266	
226.15870	74	
227.19873	104	
228.16292	176	
229.72577	26	
243.14058	102	
245.08436	116	
247.16554	130	
249.24141	142	
256.96169	94	
268.12287	110	
271.17110	60	
289.17990	26	
300.18573	60	
334.89319	92	
356.16372	62	
360.86338	30	
368.85778	154	
369.88184	44	
370.89940	80	
393.53502	24	
393.98039	28	
394.09214	24	
413.86566	86	
428.31241	34	
446.90120	62	
447.85098	74	
END IONS

###FS:    #m/z: 429.89601 #charge 1+
###MS: 1507
###MSMS: 1508
BEGIN IONS
TITLE=Cmpd 136, +MS2(429.8960), 23.6eV, 12.4min #1508
RTINSECONDS=746.116
SCANS=1507-1508
PEPMASS=429.89601	29194
CHARGE=1+
205.09631	82	
208.19874	36	
209.08927	46	
209.27653	72	
210.08697	62	
212.13122	62	
215.10659	76	
217.17927	84	
218.66278	30	
223.11496	126	
225.14285	74	
225.80020	36	
226.13337	76	
228.18673	100	
240.14854	98	
242.13391	62	
243.15747	58	
245.08423	76	
245.13779	86	
254.14650	90	
268.13817	78	
268.87569	62	
286.13131	104	
289.18274	124	
300.20301	62	
306.20684	108	
308.15399	76	
318.83952	66	
326.15787	86	
368.87926	108	
372.17446	108	
376.85924	48	
394.85703	66	
394.90079	34	
402.86340	68	
429.88689	32	
430.30981	62	
END IONS

###FS:    #m/z: 429.89639 #charge 3+
###MS: 1509
###MSMS: 1510
BEGIN IONS
TITLE=Cmpd 137, +MS2(429.8964), 23.6eV, 12.4min #1510
RTINSECONDS=746.779
SCANS=1509-1510
PEPMASS=429.89639	33934
CHARGE=3+
208.11657	88	
209.09390	296	1+
212.10053	110	
213.12396	120	
215.10586	80	
218.16342	48	
224.17031	94	
226.11658	336	1+
227.06062	100	
227.17334	146	
227.27549	52	
227.92853	30	
228.11086	58	
228.16592	188	
236.13929	78	
238.14534	108	
243.13278	116	
244.12738	116	
245.07083	84	
250.10099	76	
254.19096	92	
255.18915	72	
256.00865	42	
259.08087	56	
264.75784	64	
268.15227	66	
274.97171	128	
276.98866	102	
281.21336	78	
282.19567	44	
289.18528	48	
290.16437	46	
295.12015	46	
316.89543	68	
318.90930	78	
333.85170	98	
352.50373	20	
354.00638	44	
355.18635	26	
368.89597	34	
377.88968	80	
382.89935	82	
402.91277	104	
407.90305	98	
446.84552	82	
466.81832	58	
END IONS

###FS:    #m/z: 429.89647 #charge 3+
###MS: 1511
###MSMS: 1512
BEGIN IONS
TITLE=Cmpd 138, +MS2(429.8965), 23.6eV, 12.5min #1512
RTINSECONDS=747.408
SCANS=1511-1512
PEPMASS=429.89647	38960
CHARGE=3+
205.10432	64	
206.10145	106	
209.09452	296	
211.12300	124	
213.10751	106	
214.21671	118	
215.11212	196	
217.13298	118	
219.38204	68	
222.12620	92	
226.12138	232	
226.21837	64	
227.12494	96	
228.13094	62	
228.17381	192	
229.11975	114	
230.20200	102	
240.12767	206	
242.26694	22	
244.12978	268	
245.09762	110	
247.11153	90	
251.11737	24	
268.13171	118	
281.18300	108	
288.14191	66	
298.93575	30	
318.89392	78	
332.88727	74	
370.95835	62	
392.90554	64	
499.18791	44	
554.78492	36	
END IONS

###FS:    #m/z: 429.89653 #charge 1+
###MS: 1513
###MSMS: 1514
BEGIN IONS
TITLE=Cmpd 139, +MS2(429.8965), 23.6eV, 12.5min #1514
RTINSECONDS=748.023
SCANS=1513-1514
PEPMASS=429.89653	45358
CHARGE=1+
200.50611	26	
206.09675	152	
209.09389	376	1+
210.14011	44	
211.13807	102	
211.17744	76	
214.19006	90	
217.07528	40	
218.13970	104	
223.16002	106	
226.13711	62	
227.12047	98	
228.06371	76	
230.14183	68	
230.66602	20	
241.96717	34	
242.19085	144	
244.24094	20	
244.69026	30	
245.07920	102	
247.09728	22	
250.11849	80	
268.13061	118	
269.12094	120	
280.16782	28	
280.20049	24	
280.51352	30	
282.14274	86	
282.20410	76	
289.17784	98	
302.20905	52	
328.15783	42	
386.89176	48	
399.54459	52	
END IONS

###FS:    #m/z: 429.89673 #charge 3+
###MS: 1515
###MSMS: 1516
BEGIN IONS
TITLE=Cmpd 140, +MS2(429.8967), 23.6eV, 12.5min #1516
RTINSECONDS=748.637
SCANS=1515-1516
PEPMASS=429.89673	43330
CHARGE=3+
209.08925	118	
209.13768	140	
209.34537	146	
210.13311	118	
210.24632	86	
211.10768	102	
214.19361	78	
214.22227	88	
215.09498	80	
224.18973	88	
226.11852	138	
227.06265	124	
227.13419	66	
227.80739	24	
228.13091	90	
240.13243	74	
241.12537	106	
242.14686	74	
243.14080	132	
244.14256	22	
244.18219	84	
250.12568	106	
258.19307	78	
267.80467	28	
268.13616	198	
281.16363	94	
282.21288	100	
287.17497	70	
289.19507	58	
308.93908	78	
314.87471	78	
368.86299	68	
376.50588	28	
384.85219	22	
394.88314	58	
397.21420	48	
400.84373	104	
410.87940	80	
415.20744	100	
459.17570	62	
END IONS

###FS:    #m/z: 429.89568 #charge 3+
###MS: 1517
###MSMS: 1518
BEGIN IONS
TITLE=Cmpd 141, +MS2(429.8957), 23.6eV, 12.5min #1518
RTINSECONDS=749.251
SCANS=1517-1518
PEPMASS=429.89568	48386
CHARGE=3+
206.13171	84	
209.05196	32	
209.09390	480	1+
209.34937	28	
210.79893	50	
211.13037	88	
213.12443	88	
215.12518	124	
221.15181	90	
222.12224	116	
226.11913	440	
227.16600	138	
228.17168	164	
236.10031	54	
237.91734	26	
240.13673	90	
240.99928	32	
243.15586	96	
244.12384	94	
247.10804	84	
250.13027	90	
264.21594	68	
268.08851	64	
268.13120	80	
272.24846	36	
281.20061	66	
286.14101	94	
287.17972	98	
289.17875	244	
297.15767	98	
298.13148	52	
300.21179	90	
300.91331	84	
308.91437	70	
318.36390	76	
323.10718	38	
336.85512	20	
344.16894	76	
350.85111	36	
355.20357	64	
368.87464	114	
370.87978	46	
388.81197	48	
392.89312	60	
END IONS

###FS:    #m/z: 429.89696 #charge 1+
###MS: 1519
###MSMS: 1520
BEGIN IONS
TITLE=Cmpd 142, +MS2(429.8970), 23.6eV, 12.5min #1520
RTINSECONDS=749.87
SCANS=1519-1520
PEPMASS=429.89696	50988
CHARGE=1+
206.09501	64	
208.10560	90	
209.09417	380	1+
209.14708	68	
209.24324	144	
212.09383	94	
212.16937	90	
214.18771	48	
215.09182	86	
216.10106	150	
218.15305	122	
221.09491	50	
221.68453	34	
222.12142	72	
225.18231	88	
226.11646	276	
227.12756	148	
228.12308	124	
228.19426	202	
228.56901	22	
232.11786	124	
236.17591	98	
240.16042	98	
243.14938	96	
243.24617	86	
244.13222	66	
245.07054	148	
250.12923	96	
251.75602	46	
252.93746	52	
255.12649	130	
257.17333	72	
268.12534	92	
272.15580	32	
272.20975	124	
283.21120	62	
289.18245	244	
299.19942	76	
308.17596	70	
320.12499	100	
330.84098	42	
339.06109	24	
343.54646	74	
355.15899	112	
362.87147	118	
368.87804	70	
370.92902	32	
379.92575	102	
384.85759	24	
394.19503	78	
394.67449	40	
END IONS

###FS:    #m/z: 429.89683 #charge 3+
###MS: 1521
###MSMS: 1522
BEGIN IONS
TITLE=Cmpd 143, +MS2(429.8968), 23.6eV, 12.5min #1522
RTINSECONDS=750.488
SCANS=1521-1522
PEPMASS=429.89683	54020
CHARGE=3+
199.93016	20	
203.10835	68	
209.09172	326	
210.12242	158	
210.15587	118	
218.15037	188	
222.87204	22	
224.16269	110	
225.13832	86	
226.11135	278	
227.09869	166	
227.17151	64	
228.16413	84	
229.08666	90	
229.18736	104	
230.14231	122	
237.15381	104	
240.20148	74	
241.14293	118	
243.14060	242	
244.12796	112	
245.07286	168	
262.12062	108	
268.12546	342	
268.33777	38	
268.50882	60	
269.07389	110	
269.10931	130	
272.11907	94	
278.90050	118	
281.19561	36	
282.12585	68	
286.88188	52	
289.19441	208	
289.36423	96	
290.20529	104	
299.20316	88	
308.97017	68	
315.00998	26	
334.86479	52	
355.16330	82	
368.78285	68	
368.88362	118	
370.87454	76	
373.15239	42	
388.89423	68	
430.89072	80	
442.21592	68	
448.83449	102	
846.89688	24	
END IONS

###FS:    #m/z: 429.89653 #charge 3+
###MS: 1523
###MSMS: 1524
BEGIN IONS
TITLE=Cmpd 144, +MS2(429.8965), 23.6eV, 12.5min #1524
RTINSECONDS=751.113
SCANS=1523-1524
PEPMASS=429.89653	56502
CHARGE=3+
200.15186	78	
201.12644	104	
204.93276	26	
208.11165	72	
209.09076	264	
209.14956	120	
212.17220	70	
215.10008	70	
215.12598	106	
217.07052	26	
222.18885	102	
224.17708	80	
226.05283	36	
226.11358	318	
227.09367	78	
227.16734	36	
228.05898	68	
228.13152	190	
228.16530	270	
228.21171	102	
229.10403	106	
230.14206	114	
234.93591	104	
240.01372	136	
242.18447	172	
243.14453	164	
244.13286	72	
244.16446	56	
245.10063	102	
245.13775	164	
250.10442	82	
252.91960	86	
257.10610	62	
268.12346	72	
289.17730	110	
293.15715	54	
294.78879	22	
297.10889	72	
299.19759	66	
320.89170	90	
328.19492	102	
338.25284	94	
346.85992	44	
350.85226	104	
352.93648	78	
354.13600	100	
356.16535	80	
368.86608	126	
370.37309	38	
373.00066	26	
373.51064	26	
382.84863	56	
386.88606	76	
388.88815	82	
635.88891	114	
END IONS

###FS:    #m/z: 429.89716 #charge 1+
###MS: 1525
###MSMS: 1526
BEGIN IONS
TITLE=Cmpd 145, +MS2(429.8972), 23.6eV, 12.5min #1526
RTINSECONDS=751.755
SCANS=1525-1526
PEPMASS=429.89716	56296
CHARGE=1+
199.57034	24	
200.13942	72	
205.08567	72	
205.11589	118	
209.09334	374	
210.11392	52	
211.10229	50	
211.14648	114	
213.11421	56	
213.73974	32	
217.12363	22	
218.09153	102	
218.13611	108	
222.11359	110	
226.12400	474	1+
226.16385	64	
226.46172	24	
227.06605	104	
227.16018	118	
228.16008	248	
229.13581	76	
232.10699	88	
234.93180	120	
236.02348	36	
240.13177	328	
240.17699	76	
240.58324	52	
241.91793	34	
242.17701	134	
243.13289	104	
243.17251	66	
244.95110	28	
245.08370	86	
256.95737	124	
262.15243	100	
267.99279	38	
268.12345	144	
275.09913	94	
286.06851	84	
289.16686	78	
290.17371	96	
290.21348	60	
290.89554	86	
299.19361	64	
299.22663	112	
300.16706	62	
309.91308	88	
311.17182	82	
327.16261	82	
335.01813	72	
343.21472	58	
350.84797	42	
370.91514	88	
373.15877	74	
382.88980	108	
384.82885	104	
388.88281	44	
402.85973	92	
406.86586	74	
410.85310	60	
411.14062	64	
412.87793	30	
417.81321	102	
END IONS

###FS:    #m/z: 429.89623 #charge 3+
###MS: 1527
###MSMS: 1528
BEGIN IONS
TITLE=Cmpd 146, +MS2(429.8962), 23.6eV, 12.5min #1528
RTINSECONDS=752.404
SCANS=1527-1528
PEPMASS=429.89623	53870
CHARGE=3+
201.14713	124	
205.11482	104	
208.11557	60	
209.09011	644	
209.12549	150	
210.11663	166	
210.82774	34	
211.10032	112	
212.15758	54	
212.67329	40	
213.11558	90	
215.10290	116	
217.08734	272	
219.11013	82	
219.15416	72	
222.12004	136	
223.10719	116	
224.18121	82	
225.15376	122	
226.07244	114	
226.11903	630	1+
226.22976	198	
227.07482	96	
227.14375	76	
228.16625	336	1+
228.39641	110	
230.15660	48	
236.10802	104	
239.09862	100	
240.13567	160	
243.14275	184	
244.12489	124	
244.19042	58	
244.36917	70	
245.07570	556	1+
246.14612	50	
247.07897	100	
247.94131	60	
248.94419	82	
250.15897	122	
250.23911	108	
251.12806	62	
252.13551	86	
254.89122	68	
264.13473	84	
268.12160	128	
269.22085	76	
271.18384	46	
272.21560	76	
275.04160	116	
275.16751	76	
280.12547	88	
280.15793	116	
282.18189	66	
283.91653	36	
284.12616	34	
285.14992	74	
289.09227	36	
289.17983	74	
289.24020	38	
292.21792	94	
294.19609	96	
298.13299	60	
299.13012	98	
301.66113	36	
338.83593	112	
342.25838	46	
354.86799	92	
355.00513	38	
356.18861	68	
356.87371	78	
368.85431	54	
369.87316	84	
370.23231	62	
370.86595	120	
383.89132	102	
385.93698	76	
410.85877	52	
412.85969	86	
427.27925	68	
430.87057	52	
459.28756	36	
470.17814	40	
END IONS

###FS:    #m/z: 429.89691 #charge 3+
###MS: 1530
###MSMS: 1531
BEGIN IONS
TITLE=Cmpd 147, +MS2(429.8969), 23.6eV, 12.6min #1531
RTINSECONDS=753.599
SCANS=1530-1531
PEPMASS=429.89691	52894
CHARGE=3+
205.05548	66	
205.08910	56	
205.14864	114	
208.10278	90	
209.08973	1022	
210.10886	70	
211.10237	166	
213.12353	136	
215.12074	78	
217.07424	58	
218.15071	102	
219.20720	80	
222.83555	50	
224.17851	136	
225.14056	224	
225.98211	58	
226.11810	1424	1+
226.45960	94	
227.06755	208	
228.13230	140	
228.17071	266	
229.15674	168	
229.21467	94	
230.14526	128	
232.11734	72	
233.09152	100	
235.12055	62	
236.09968	44	
236.20046	80	
238.15022	82	
240.12591	384	1+
240.16170	84	
242.18718	80	
244.13680	212	
245.08394	194	
245.13459	104	
250.11991	118	
256.10093	114	
256.17255	70	
256.95900	64	
258.13332	70	
264.14191	84	
264.17678	86	
265.16890	60	
268.13018	502	1+
268.19250	100	
271.18783	82	
274.12779	82	
277.00494	88	
289.18306	182	
290.88997	116	
291.18954	90	
292.89646	46	
296.10992	94	
297.14104	98	
298.15501	74	
299.20431	154	
308.91592	72	
312.86064	42	
318.22047	60	
321.15773	88	
325.18490	66	
326.12479	82	
327.19244	88	
327.25263	36	
338.25738	86	
346.02340	50	
350.87841	110	
352.92119	38	
354.90675	122	
355.28232	90	
366.88375	56	
368.87833	118	
369.05401	78	
369.85360	96	
370.24224	106	
370.90164	122	
372.17979	82	
384.16491	98	
386.87138	74	
387.87412	92	
394.83137	76	
402.83344	58	
402.87977	80	
411.56679	170	
428.83406	112	
430.87504	60	
431.17418	50	
431.93512	38	
454.24083	82	
823.24279	126	1+
945.65795	184	1+
END IONS

###FS:    #m/z: 498.73799 #charge 1+
###MS: 1551
###MSMS: 1552
BEGIN IONS
TITLE=Cmpd 148, +MS2(498.7380), 26.9eV, 12.7min #1552
RTINSECONDS=764.427
SCANS=1551-1552
PEPMASS=498.73799	16598
CHARGE=1+
205.10753	108	
207.09251	148	
216.10561	118	
222.17256	86	
226.05289	80	
230.11068	96	
233.13600	76	
234.12295	126	
235.07709	74	
238.09424	94	
240.11284	84	
241.09741	128	
243.15729	72	
244.08366	82	
252.11074	150	
253.08818	106	
319.11923	132	
329.15267	104	
334.85463	112	
369.86242	54	
452.81685	46	
472.81319	62	
END IONS

###FS:    #m/z: 498.73638 #charge 1+
###MS: 1553
###MSMS: 1554
BEGIN IONS
TITLE=Cmpd 149, +MS2(498.7364), 26.9eV, 12.8min #1554
RTINSECONDS=765.066
SCANS=1553-1554
PEPMASS=498.73638	27938
CHARGE=1+
212.12838	70	
216.11709	70	
224.10991	84	
235.07565	88	
240.18477	76	
241.09765	80	
252.10343	92	
258.09551	56	
371.95061	46	
397.83692	96	
438.16629	66	
451.81703	72	
470.85220	80	
481.87805	64	
END IONS

###FS:    #m/z: 498.73640 #charge 1+
###MS: 1555
###MSMS: 1556
BEGIN IONS
TITLE=Cmpd 150, +MS2(498.7364), 26.9eV, 12.8min #1556
RTINSECONDS=765.668
SCANS=1555-1556
PEPMASS=498.73640	40124
CHARGE=1+
200.95660	22	
207.17322	48	
215.07136	86	
215.16776	76	
216.16240	60	
218.23036	98	
222.07696	30	
223.16069	56	
224.17770	20	
240.09783	134	
243.05532	48	
252.11627	78	
272.15927	104	
382.14974	20	
END IONS

###FS:    #m/z: 498.73637 #charge 2+
###MS: 1557
###MSMS: 1558
BEGIN IONS
TITLE=Cmpd 151, +MS2(498.7364), 26.9eV, 12.8min #1558
RTINSECONDS=766.255
SCANS=1557-1558
PEPMASS=498.73637	53590
CHARGE=2+
159.70471	18	
163.59079	18	
171.20064	18	
172.47083	18	
189.21901	18	
193.87085	18	
198.38682	18	
199.06796	18	
214.15550	82	
217.43115	78	
222.13296	78	
224.11054	148	
224.28780	18	
234.17955	108	
248.46764	18	
251.14890	72	
252.10848	114	
252.22785	18	
253.09566	70	
258.10907	112	
273.16044	86	
274.89865	18	
283.60472	18	
291.65669	18	
292.26692	18	
295.86946	18	
306.70370	18	
336.02901	18	
343.78008	18	
345.76949	18	
350.68946	18	
351.22674	54	
383.79424	18	
403.62947	18	
435.36251	18	
443.62026	18	
451.30264	18	
489.89559	18	
501.87160	18	
506.97919	18	
510.80607	18	
522.53512	18	
530.44660	18	
535.11388	18	
541.98806	18	
545.71149	18	
548.81383	18	
573.94281	18	
602.96990	18	
611.32345	18	
633.41999	18	
674.47964	18	
739.88235	18	
750.26876	18	
766.95468	18	
820.18034	18	
852.90677	18	
857.69905	18	
873.42102	18	
955.93366	18	
958.34657	18	
971.19314	18	
976.74142	18	
1000.48748	18	
END IONS

###FS:    #m/z: 498.73644 #charge 2+
###MS: 1559
###MSMS: 1560
BEGIN IONS
TITLE=Cmpd 152, +MS2(498.7364), 26.9eV, 12.8min #1560
RTINSECONDS=766.839
SCANS=1559-1560
PEPMASS=498.73644	63438
CHARGE=2+
152.46477	18	
161.98262	18	
163.82598	18	
168.87222	18	
170.32219	18	
176.46301	18	
177.83657	18	
179.40885	18	
191.16372	18	
197.24926	18	
203.43017	18	
207.15882	114	
218.11694	100	
219.88919	18	
223.22330	18	
224.15363	104	
224.75604	18	
236.16407	82	
237.10976	18	
244.28400	18	
251.03045	22	
252.10518	196	
258.11235	84	
271.20594	18	
281.13362	18	
300.14830	116	
301.11465	84	
316.38144	18	
317.64852	18	
328.52815	18	
335.95681	18	
339.23297	18	
352.12197	18	
373.24423	18	
392.02288	18	
397.11394	18	
397.81025	18	
442.42084	18	
444.82782	56	
478.66153	18	
483.45357	18	
485.60968	18	
487.50963	18	
511.94625	18	
518.00084	18	
549.84784	18	
581.46644	18	
588.47833	18	
603.35041	18	
623.90576	18	
643.59235	18	
645.63921	18	
661.88786	18	
675.98770	18	
680.49459	18	
684.26063	18	
685.76582	18	
692.65989	18	
731.71201	18	
740.60397	18	
750.84431	18	
765.36283	18	
791.94700	18	
798.18906	18	
805.39436	18	
830.72028	18	
845.33881	20	
912.98162	18	
980.75056	18	
990.54486	18	
1000.12204	18	
END IONS

###FS:    #m/z: 498.73625 #charge 2+
###MS: 1561
###MSMS: 1562
BEGIN IONS
TITLE=Cmpd 153, +MS2(498.7362), 26.9eV, 12.8min #1562
RTINSECONDS=767.42
SCANS=1561-1562
PEPMASS=498.73625	66850
CHARGE=2+
147.64636	20	
166.67160	18	
170.39416	18	
173.01959	18	
184.42034	18	
194.13054	18	
212.09371	62	
215.08041	92	
216.19732	70	
216.34450	20	
217.08582	50	
223.07043	112	
235.43060	18	
251.14433	136	
252.11145	86	
269.28491	18	
283.32176	18	
286.10441	18	
299.06703	18	
304.05586	18	
308.14025	18	
309.67257	18	
323.68642	18	
331.14188	80	
342.41325	18	
370.44899	18	
371.62252	18	
373.37108	18	
383.29538	18	
391.94489	18	
399.79780	18	
406.04412	18	
414.59758	18	
423.17537	18	
429.61192	18	
442.37665	18	
449.16296	18	
453.67671	18	
475.36939	18	
480.23128	18	
494.13612	18	
525.66127	18	
559.34060	18	
567.96920	18	
568.87076	18	
581.82110	18	
583.12035	18	
586.39706	18	
592.88210	18	
601.01120	18	
610.65487	18	
619.12010	18	
622.96813	18	
625.21831	18	
628.40699	18	
629.62543	18	
637.36517	18	
641.68842	18	
651.06873	18	
660.53735	18	
762.87297	18	
786.39943	18	
787.78450	18	
798.13712	18	
856.25381	18	
890.83699	18	
894.59528	18	
925.13806	18	
940.28762	18	
989.94988	18	
END IONS

###FS:    #m/z: 517.70935 #charge 1+
###MS: 1563
###MSMS: 1564
BEGIN IONS
TITLE=Cmpd 154, +MS2(517.7094), 28.1eV, 12.8min #1564
RTINSECONDS=768.045
SCANS=1563-1564
PEPMASS=517.70935	17636
CHARGE=1+
215.63888	104	
226.10944	96	
244.12894	88	
271.14879	98	
299.05677	90	
300.04529	94	
332.89071	36	
344.98449	80	
403.90367	64	
407.82318	40	
END IONS

###FS:    #m/z: 498.73622 #charge 2+
###MS: 1565
###MSMS: 1566
BEGIN IONS
TITLE=Cmpd 155, +MS2(498.7362), 26.9eV, 12.8min #1566
RTINSECONDS=768.678
SCANS=1565-1566
PEPMASS=498.73622	74056
CHARGE=2+
165.53447	18	
167.23823	18	
172.41910	18	
176.21543	18	
191.45066	18	
193.43234	18	
196.26946	18	
197.76593	18	
211.02417	106	
213.43817	18	
214.17069	62	
216.10075	154	
221.74272	18	
224.17418	104	
229.12000	136	
235.12839	76	
235.78934	18	
236.56366	48	
250.85761	18	
251.09842	58	
251.16154	38	
252.11124	62	
255.60274	30	
263.08224	98	
274.36338	18	
275.16454	42	
276.14863	90	
276.89200	18	
280.04272	18	
280.49994	18	
308.39845	18	
308.58294	18	
319.12857	94	
324.48536	18	
324.59890	18	
324.77397	18	
339.58614	18	
344.83746	18	
367.72972	18	
367.91102	18	
377.32415	18	
380.25270	18	
388.54183	18	
398.03550	18	
399.12598	18	
402.68564	18	
403.59254	18	
406.16584	18	
407.52712	20	
423.66169	18	
424.48909	18	
427.13349	18	
429.43776	18	
431.66092	18	
435.16528	18	
437.09569	18	
458.77533	18	
471.18184	18	
472.80210	18	
487.06906	18	
496.43291	18	
498.98722	18	
499.94972	18	
514.52820	18	
514.68309	18	
520.49015	18	
556.32010	18	
567.86907	18	
568.52633	18	
570.57567	18	
571.12781	18	
572.08212	18	
576.91611	18	
585.27204	18	
610.49264	18	
623.22377	18	
656.27204	18	
656.95168	18	
660.09872	18	
675.29829	18	
679.00204	18	
723.01496	18	
741.48325	18	
756.84308	18	
840.94672	18	
864.68870	18	
889.38758	18	
891.20541	18	
905.47505	18	
906.36028	18	
914.87899	20	
951.04407	18	
979.04074	18	
994.08536	18	
END IONS

###FS:    #m/z: 498.73658 #charge 1+
###MS: 1567
###MSMS: 1568
BEGIN IONS
TITLE=Cmpd 156, +MS2(498.7366), 26.9eV, 12.8min #1568
RTINSECONDS=769.289
SCANS=1567-1568
PEPMASS=498.73658	77818
CHARGE=1+
168.70847	18	
206.10919	40	
207.07334	28	
208.09794	52	
223.15526	72	
227.14060	90	
227.54339	40	
234.94734	86	
240.10651	144	
241.08293	92	
242.06848	112	
251.15217	52	
252.09758	62	
252.12722	96	
252.74895	58	
260.08636	82	
284.07717	140	
317.19042	94	
438.18307	68	
END IONS

###FS:    #m/z: 498.73657 #charge 2+
###MS: 1569
###MSMS: 1570
BEGIN IONS
TITLE=Cmpd 157, +MS2(498.7366), 26.9eV, 12.8min #1570
RTINSECONDS=769.894
SCANS=1569-1570
PEPMASS=498.73657	81960
CHARGE=2+
206.10997	82	
207.09080	118	
207.67994	46	
212.10225	84	
215.17232	80	
216.09338	64	
217.07080	110	
217.11869	98	
221.05211	52	
223.15122	48	
239.09940	60	
244.09908	68	
252.10784	232	
252.14867	104	
258.13501	246	
268.57936	184	
285.08921	60	
301.14549	78	
302.15458	146	
313.54790	36	
329.16228	72	
337.18012	54	
368.79304	20	
386.30374	20	
421.12563	22	
456.18531	96	
END IONS

###FS:    #m/z: 498.73637 #charge 1+
###MS: 1571
###MSMS: 1572
BEGIN IONS
TITLE=Cmpd 158, +MS2(498.7364), 26.9eV, 12.8min #1572
RTINSECONDS=770.52
SCANS=1571-1572
PEPMASS=498.73637	71592
CHARGE=1+
207.09399	100	
210.09122	138	
213.08185	72	
215.12615	98	
222.08729	84	
223.15518	380	1+
226.07881	158	
234.12879	48	
235.09450	92	
235.95917	96	
237.11588	78	
238.08088	82	
240.09426	196	
240.13553	42	
240.16817	34	
240.21242	88	
242.17903	52	
244.08467	100	
249.12144	144	
251.15246	162	
252.11132	278	1+
252.36362	34	
257.70807	44	
258.12953	112	
259.21907	54	
270.13870	118	
280.09497	74	
282.14623	48	
293.11919	60	
300.14897	92	
307.07571	76	
308.15198	26	
317.17218	86	
326.06195	122	
329.15177	76	
334.21726	100	
337.12758	54	
354.17538	62	
365.07705	60	
452.83710	62	
454.82459	142	
462.85551	70	
470.84523	86	
END IONS

###FS:    #m/z: 498.73590 #charge 1+
###MS: 1574
###MSMS: 1575
BEGIN IONS
TITLE=Cmpd 159, +MS2(498.7359), 26.9eV, 12.9min #1575
RTINSECONDS=771.693
SCANS=1574-1575
PEPMASS=498.73590	76718
CHARGE=1+
207.08521	110	
207.14339	74	
212.09372	102	
214.16033	134	
216.10114	178	
218.15949	130	
223.07257	154	
223.15457	178	
224.10625	120	
224.13407	168	
226.08009	174	
230.10735	78	
233.15487	76	
234.27356	28	
235.07418	142	
235.10349	78	
240.11495	134	
240.15850	30	
241.09969	174	
241.15468	50	
243.05900	84	
244.10763	120	
245.09328	92	
246.90069	76	
251.14829	224	
251.31475	30	
252.10233	302	
252.15772	188	
253.12597	68	
258.10229	168	
260.07817	82	
262.09895	120	
283.14016	68	
289.21798	32	
300.15232	114	
302.10293	76	
310.14398	74	
319.11982	198	
329.15174	118	
348.16255	96	
366.21547	86	
374.84676	38	
382.15398	102	
393.92280	64	
400.21736	100	
429.21492	84	
431.21797	68	
443.81492	88	
453.09954	46	
470.85021	64	
491.28677	84	
END IONS

###FS:    #m/z: 498.73639 #charge 1+
###MS: 1576
###MSMS: 1577
BEGIN IONS
TITLE=Cmpd 160, +MS2(498.7364), 26.9eV, 12.9min #1577
RTINSECONDS=772.351
SCANS=1576-1577
PEPMASS=498.73639	72404
CHARGE=1+
204.09283	104	
207.08684	332	1+
207.16220	86	
212.09847	76	
215.06382	156	
216.08477	104	
223.14520	100	
224.10212	78	
226.07686	278	
227.12093	84	
234.11965	102	
234.18768	86	
235.08759	82	
235.12213	102	
235.15579	80	
239.05570	76	
240.09505	210	
241.07767	88	
241.14623	50	
241.17793	100	
242.14646	106	
244.09655	120	
246.11325	96	
251.04024	54	
251.15791	160	
252.10568	446	
252.15791	170	
252.28697	82	
254.14089	110	
255.12945	50	
258.12113	158	
259.10533	42	
266.11823	64	
279.13768	114	
283.10640	80	
286.09520	94	
302.10025	50	
303.08995	112	
319.12455	66	
351.20632	76	
364.17242	88	
365.18189	84	
408.81610	42	
422.17753	102	
432.88486	88	
442.31022	64	
456.18579	50	
457.17261	56	
475.16257	88	
END IONS

###FS:    #m/z: 498.73599 #charge 1+
###MS: 1578
###MSMS: 1579
BEGIN IONS
TITLE=Cmpd 161, +MS2(498.7360), 26.9eV, 12.9min #1579
RTINSECONDS=773.003
SCANS=1578-1579
PEPMASS=498.73599	72434
CHARGE=1+
206.17364	96	
209.12864	66	
211.07724	102	
212.10372	178	
214.20589	90	
215.06113	78	
217.07915	90	
218.02344	72	
223.14828	68	
224.11157	104	
224.16761	42	
225.09792	70	
227.06828	114	
228.13417	82	
234.11442	116	
235.07649	110	
235.09967	112	
240.10564	194	
240.19685	100	
241.09362	82	
242.15199	168	
244.08662	178	
249.04421	56	
251.14850	170	
251.19606	150	
252.11308	642	1+
252.15500	264	
253.94702	36	
258.11556	218	
258.23573	60	
259.11432	124	
260.09638	86	
260.17125	116	
273.18201	96	
279.13918	76	
281.09774	88	
283.15289	56	
284.14794	62	
285.08018	74	
286.07793	72	
293.11972	78	
294.13814	94	
301.10455	98	
302.10369	112	
320.13506	42	
329.16121	66	
362.18596	68	
371.19289	32	
381.14256	210	
390.87005	96	
445.81842	92	
451.81509	54	
452.80419	62	
456.20924	72	
470.82193	70	
472.83189	70	
497.83086	50	
END IONS

###FS:    #m/z: 498.73573 #charge 1+
###MS: 1580
###MSMS: 1581
BEGIN IONS
TITLE=Cmpd 162, +MS2(498.7357), 26.9eV, 12.9min #1581
RTINSECONDS=773.649
SCANS=1580-1581
PEPMASS=498.73573	77138
CHARGE=1+
206.83724	58	
207.18102	46	
207.39018	30	
208.09763	80	
212.10325	42	
215.06639	138	
216.16983	78	
221.05588	66	
226.07303	104	
230.11745	90	
234.12322	182	
235.07482	168	
237.05318	42	
240.09061	494	1+
240.19188	92	
240.26699	42	
242.19891	138	
244.09549	36	
245.08893	98	
249.13094	86	
250.91770	28	
251.15657	200	
251.21149	50	
252.10559	374	
252.17013	100	
258.11515	178	
259.19333	160	
260.09090	98	
281.07704	46	
284.12164	88	
293.11448	40	
301.11430	106	
302.08945	108	
303.10090	54	
306.18434	92	
311.12873	42	
317.18071	108	
319.10913	82	
324.18265	76	
329.14761	130	
350.29039	94	
353.14823	76	
363.17116	78	
365.19884	74	
381.09690	94	
421.13107	66	
438.18950	70	
438.83158	68	
453.10672	62	
457.19091	80	
458.80988	66	
END IONS

###FS:    #m/z: 498.73601 #charge 1+
###MS: 1582
###MSMS: 1583
BEGIN IONS
TITLE=Cmpd 163, +MS2(498.7360), 26.9eV, 12.9min #1583
RTINSECONDS=774.269
SCANS=1582-1583
PEPMASS=498.73601	89950
CHARGE=1+
206.14374	102	
207.17346	104	
209.08349	64	
215.06814	92	
215.13821	96	
216.08504	82	
223.07751	84	
223.15705	82	
224.11847	90	
225.11815	82	
226.09180	116	
227.06036	78	
229.08799	132	
231.11539	108	
234.09015	78	
235.07708	90	
239.89171	46	
240.09193	78	
244.08383	60	
244.11224	70	
251.14874	104	
252.10780	226	
252.96243	84	
258.10464	112	
260.19275	148	
281.10277	70	
300.17989	66	
302.09504	114	
319.14372	82	
329.12803	124	
344.15982	86	
348.16649	52	
369.09573	18	
428.20340	24	
433.77955	54	
456.18745	62	
456.81945	68	
462.85174	90	
END IONS

###FS:    #m/z: 498.73591 #charge 1+
###MS: 1584
###MSMS: 1585
BEGIN IONS
TITLE=Cmpd 164, +MS2(498.7359), 26.9eV, 12.9min #1585
RTINSECONDS=774.889
SCANS=1584-1585
PEPMASS=498.73591	89682
CHARGE=1+
198.08459	70	
212.11944	110	
213.12649	72	
215.15228	52	
218.11264	170	
221.09821	110	
223.08604	54	
223.19546	64	
224.10580	106	
225.11808	104	
226.10508	146	
227.78962	38	
234.13008	104	
236.18503	114	
237.11779	96	
241.09315	78	
242.08080	134	
242.15006	90	
243.07849	96	
244.08535	234	
245.17870	94	
251.14788	124	
251.18702	70	
252.11363	418	1+
255.24767	30	
257.50244	68	
258.10843	338	
259.17416	78	
272.15847	118	
275.14165	40	
280.10437	132	
284.10842	80	
300.15910	78	
302.08129	134	
311.12920	76	
316.15808	44	
317.20806	104	
319.11993	106	
329.13936	76	
346.12292	46	
363.14088	62	
383.16157	82	
450.79634	76	
456.16925	32	
456.82164	58	
END IONS

###FS:    #m/z: 498.73620 #charge 1+
###MS: 1586
###MSMS: 1587
BEGIN IONS
TITLE=Cmpd 165, +MS2(498.7362), 26.9eV, 12.9min #1587
RTINSECONDS=775.511
SCANS=1586-1587
PEPMASS=498.73620	99294
CHARGE=1+
201.08668	22	
216.09543	218	
216.14471	88	
216.79623	46	
219.13800	120	
223.16492	74	
224.11541	118	
225.12221	168	
228.09179	40	
230.11844	76	
234.18534	22	
235.07770	152	
235.15627	72	
238.09805	68	
239.83692	22	
242.14457	76	
243.18562	122	
244.10956	236	
245.09228	82	
245.11689	118	
246.33647	62	
251.17028	80	
251.37751	46	
252.10985	342	1+
258.10343	224	
258.34316	22	
267.39438	18	
267.48189	34	
267.51931	26	
272.15313	72	
281.14653	148	
283.13628	74	
285.07916	62	
297.24427	18	
299.71945	24	
299.87372	20	
301.10962	24	
319.10563	136	
319.15730	86	
329.16625	72	
362.18176	118	
371.18646	70	
456.17553	68	
476.22821	66	
480.83625	44	
493.23904	56	
END IONS

###FS:    #m/z: 498.73650 #charge 1+
###MS: 1588
###MSMS: 1589
BEGIN IONS
TITLE=Cmpd 166, +MS2(498.7365), 26.9eV, 12.9min #1589
RTINSECONDS=776.133
SCANS=1588-1589
PEPMASS=498.73650	94608
CHARGE=1+
201.08198	44	
205.15652	74	
207.08653	178	
207.19604	94	
216.11921	188	
217.06865	38	
223.14874	202	
225.05207	116	
233.14034	56	
234.13944	80	
235.13214	116	
236.14869	98	
238.08048	138	
240.10618	80	
244.10252	162	
251.14252	460	
252.10491	806	1+
252.24386	102	
254.13317	116	
258.10984	134	
259.10964	72	
260.18817	106	
263.15740	74	
278.15722	132	
286.09115	88	
301.16006	100	
302.10362	50	
309.16958	66	
316.17681	70	
319.12312	246	
326.16817	86	
331.19909	36	
347.11657	28	
363.13173	26	
363.18606	42	
451.83329	88	
452.80515	66	
456.18776	44	
479.80660	82	
END IONS

###FS:    #m/z: 498.73643 #charge 1+
###MS: 1590
###MSMS: 1591
BEGIN IONS
TITLE=Cmpd 167, +MS2(498.7364), 26.9eV, 12.9min #1591
RTINSECONDS=776.784
SCANS=1590-1591
PEPMASS=498.73643	91144
CHARGE=1+
207.09623	92	
207.16703	82	
211.06934	34	
212.09964	104	
214.15063	156	
214.41452	50	
215.06147	104	
215.08549	96	
216.09389	312	1+
217.14838	100	
218.11556	150	
223.07510	78	
223.15288	600	1+
223.21077	136	
224.11462	202	
225.04032	84	
230.11778	76	
232.16620	132	
233.15117	86	
233.29585	32	
234.12284	190	
235.10232	122	
237.22279	126	
237.87073	80	
239.78203	32	
239.91220	128	
240.10061	580	1+
240.14032	44	
240.49631	38	
240.58708	58	
241.23945	68	
242.07672	86	
244.07948	204	
244.11956	144	
249.04236	64	
251.14443	354	
251.22888	66	
252.10474	934	1+
252.26441	66	
253.25446	44	
253.94500	48	
254.21338	42	
258.10534	342	
261.15186	56	
262.09835	62	
269.18118	208	
279.15068	80	
281.15668	50	
284.08318	66	
284.11702	64	
300.15606	72	
304.18452	74	
320.17582	92	
321.21534	76	
325.20219	66	
329.14106	116	
330.19591	64	
330.33219	36	
334.16470	88	
337.13686	50	
351.20179	120	
357.12101	64	
365.19611	98	
369.81226	74	
379.20800	62	
381.14907	60	
388.21029	72	
402.83255	36	
408.10001	100	
428.27965	90	
433.80168	56	
439.15807	70	
442.83417	42	
452.79973	114	
453.81613	82	
456.16857	114	
473.21854	52	
482.93850	78	
484.16924	72	
END IONS

###FS:    #m/z: 498.73659 #charge 1+
###MS: 1592
###MSMS: 1593
BEGIN IONS
TITLE=Cmpd 168, +MS2(498.7366), 26.9eV, 13.0min #1593
RTINSECONDS=777.452
SCANS=1592-1593
PEPMASS=498.73659	92890
CHARGE=1+
185.81364	32	
207.09064	242	
211.07833	104	
216.09301	116	
218.11193	134	
222.08539	198	
223.07385	106	
223.15593	344	
224.12271	98	
224.87094	42	
226.07351	94	
226.10371	60	
226.16072	88	
228.07049	66	
233.15918	86	
234.13664	112	
235.07374	72	
235.11735	96	
235.33422	38	
237.11785	98	
239.07903	92	
240.09925	324	
240.19654	32	
241.10007	184	
244.09169	268	1+
244.18569	110	
250.09215	112	
251.15582	376	
252.04040	34	
252.10791	610	1+
252.18951	122	
252.23069	44	
253.17624	40	
255.13122	62	
255.16897	120	
258.11099	100	
258.19758	98	
259.11026	152	
265.11715	96	
271.92478	36	
280.10511	40	
285.07499	72	
293.13034	94	
300.15771	194	
301.12388	112	
302.09927	44	
317.18970	106	
319.12108	106	
319.18100	50	
326.17218	78	
329.14206	120	
330.13998	110	
353.13655	70	
365.18655	84	
368.74819	62	
379.20507	208	
381.14471	94	
398.29274	106	
424.82910	78	
442.21686	92	
456.18609	230	
456.23992	32	
457.18551	100	
470.82409	56	
END IONS

###FS:    #m/z: 383.53499 #charge 3+
###MS: 1668
###MSMS: 1669
BEGIN IONS
TITLE=Cmpd 169, +MS2(383.5350), 23.0eV, 13.6min #1669
RTINSECONDS=817.609
SCANS=1668-1669
PEPMASS=383.53499	18780
CHARGE=3+
212.13146	58	
213.07417	46	
226.09304	92	
229.17904	188	
230.14308	110	
231.09923	76	
241.08892	108	
248.15833	98	
260.20619	92	
262.12421	96	
286.23894	88	
330.19267	100	
END IONS

###FS:    #m/z: 574.79624 #charge 1+
###MS: 1668
###MSMS: 1670
BEGIN IONS
TITLE=Cmpd 170, +MS2(574.7962), 31.5eV, 13.6min #1670
RTINSECONDS=817.673
SCANS=1668,1670
PEPMASS=574.79624	20132
CHARGE=1+
211.14334	134	
212.13127	90	
213.12790	88	
219.13330	414	
228.16226	106	
229.12267	46	
230.17065	82	
239.15999	72	
239.72444	44	
241.07376	96	
241.70060	32	
244.11278	86	
248.16521	68	
250.00566	62	
256.68121	40	
259.08468	78	
269.14249	84	
278.15302	128	
297.15488	82	
348.22883	196	
428.83890	88	
557.79599	68	
END IONS

###FS:    #m/z: 383.53392 #charge 3+
###MS: 1671
###MSMS: 1672
BEGIN IONS
TITLE=Cmpd 171, +MS2(383.5339), 23.0eV, 13.6min #1672
RTINSECONDS=818.367
SCANS=1671-1672
PEPMASS=383.53392	29026
CHARGE=3+
204.19939	52	
212.16575	92	
213.13561	92	
214.12135	138	
216.09796	36	
219.12359	58	
219.88552	18	
222.11487	138	
226.08158	94	
227.06538	84	
228.16411	186	
228.93677	74	
230.03768	44	
241.07639	72	
242.08073	48	
245.09824	66	
255.19803	92	
280.12629	70	
295.19315	168	
312.90287	116	
313.87442	54	
320.85791	104	
342.92432	88	
366.90843	90	
END IONS

###FS:    #m/z: 574.79731 #charge 1+
###MS: 1671
###MSMS: 1673
BEGIN IONS
TITLE=Cmpd 172, +MS2(574.7973), 31.5eV, 13.6min #1673
RTINSECONDS=818.411
SCANS=1671,1673
PEPMASS=574.79731	30210
CHARGE=1+
219.13462	380	1+
219.21714	100	
223.12474	94	
225.10297	38	
228.12762	38	
228.16969	146	
231.09440	76	
243.13294	70	
244.08698	106	
255.05081	90	
260.13446	100	
262.17918	126	
383.18339	100	
396.73294	20	
473.19235	70	
END IONS

###FS:    #m/z: 383.53419 #charge 3+
###MS: 1674
###MSMS: 1675
BEGIN IONS
TITLE=Cmpd 173, +MS2(383.5342), 23.0eV, 13.7min #1675
RTINSECONDS=819.07
SCANS=1674-1675
PEPMASS=383.53419	44594
CHARGE=3+
145.29797	18	
154.56997	18	
165.00800	18	
166.37018	18	
180.16605	18	
183.25270	18	
185.43438	26	
188.20914	18	
202.07307	18	
209.81694	18	
217.37335	18	
220.87179	18	
222.17392	98	
223.14926	114	
228.17775	82	
230.14942	76	
236.13669	68	
237.34054	18	
238.60443	18	
240.25821	18	
244.70717	18	
247.41349	18	
255.32373	18	
260.48552	18	
261.14280	70	
283.32647	18	
286.12247	18	
296.26739	18	
296.41205	18	
297.82884	18	
302.26384	18	
314.21350	18	
314.89704	76	
315.52289	18	
320.04966	18	
330.28241	18	
333.26713	18	
340.94281	18	
342.30184	18	
346.15571	18	
355.75846	18	
367.90636	18	
373.10764	18	
375.80596	18	
379.58767	18	
413.81236	18	
416.56804	18	
422.11765	18	
422.45762	18	
424.14332	18	
432.21258	18	
438.49725	18	
439.51516	18	
442.60358	18	
445.05994	18	
445.96896	18	
457.48302	18	
461.36117	18	
468.74007	18	
472.61987	18	
480.57711	18	
482.34608	18	
482.69796	18	
514.47511	18	
517.24259	18	
521.93554	18	
527.20426	18	
539.16171	18	
541.23690	18	
553.25273	18	
555.50955	18	
556.94022	18	
568.32029	18	
575.95835	18	
587.39009	18	
591.01069	18	
616.53591	18	
617.61226	18	
630.83249	18	
632.99111	18	
635.72271	18	
642.86704	18	
646.99511	18	
658.64960	18	
664.78328	18	
670.77534	18	
676.66449	18	
680.71451	18	
682.14721	18	
690.72677	18	
704.99642	18	
712.49083	18	
717.42706	18	
733.67461	18	
735.66760	18	
736.51544	18	
741.65562	18	
759.09954	18	
777.38308	18	
779.28790	18	
790.47047	18	
827.57549	18	
834.75260	18	
853.11471	18	
856.74653	18	
913.58567	18	
933.66505	18	
947.45274	18	
960.53560	18	
962.80763	18	
1007.93636	18	
1012.88631	18	
1019.03840	18	
1027.43850	18	
1042.84908	20	
1090.80958	18	
1133.76553	18	
1139.13906	18	
END IONS

###FS:    #m/z: 574.79820 #charge 2+
###MS: 1674
###MSMS: 1676
BEGIN IONS
TITLE=Cmpd 174, +MS2(574.7982), 31.5eV, 13.7min #1676
RTINSECONDS=819.104
SCANS=1674,1676
PEPMASS=574.79820	37912
CHARGE=2+
212.93499	56	
213.11996	78	
219.13777	692	1+
226.07224	82	
227.08109	114	
228.16326	96	
228.19755	74	
229.13214	118	
230.14236	102	
231.10270	66	
239.09904	34	
240.13225	70	
240.23593	20	
241.08466	66	
244.15710	60	
248.16528	92	
258.14393	82	
259.09585	216	
261.14768	82	
280.11869	98	
325.11966	76	
348.22569	54	
472.42278	20	
495.32462	28	
528.80801	76	
529.77743	74	
546.79263	56	
555.24236	58	
END IONS

###FS:    #m/z: 396.18322 #charge 1+
###MS: 1677
###MSMS: 1678
BEGIN IONS
TITLE=Cmpd 175, +MS2(396.1832), 23.0eV, 13.7min #1678
RTINSECONDS=819.773
SCANS=1677-1678
PEPMASS=396.18322	17352
CHARGE=1+
213.12320	56	
218.12955	124	
229.49347	48	
235.12390	92	
244.07971	68	
255.11060	78	
278.15093	70	
313.86961	104	
314.81983	78	
326.92111	94	
328.88019	84	
331.13797	82	
352.95507	80	
354.93221	48	
360.84932	84	
368.87330	54	
386.88811	94	
395.90773	64	
END IONS

###FS:    #m/z: 383.53397 #charge 3+
###MS: 1679
###MSMS: 1680
BEGIN IONS
TITLE=Cmpd 176, +MS2(383.5340), 23.0eV, 13.7min #1680
RTINSECONDS=820.396
SCANS=1679-1680
PEPMASS=383.53397	72958
CHARGE=3+
152.67251	18	
154.07739	18	
159.85091	18	
161.77230	18	
166.59041	18	
182.48922	18	
191.27285	18	
193.11128	18	
195.18589	18	
212.14329	122	
213.10825	104	
214.10988	100	
231.00755	18	
232.12244	18	
238.28004	18	
239.00212	18	
240.15958	84	
240.34370	18	
243.67718	18	
244.09846	66	
258.84368	18	
259.13847	62	
261.69058	18	
272.18445	18	
273.96363	18	
274.88587	18	
277.79755	18	
278.57279	18	
281.43779	18	
282.01961	18	
286.42016	20	
292.50520	18	
292.90128	70	
311.18996	100	
314.88875	74	
320.08725	18	
329.65274	18	
337.37857	18	
342.61772	18	
346.07754	18	
365.51770	18	
368.23383	18	
369.16695	104	
389.97219	18	
395.65043	18	
396.19908	18	
411.03387	18	
414.38414	18	
422.63036	20	
437.46954	18	
450.26048	18	
459.01206	20	
459.28778	18	
474.67161	18	
479.35170	18	
492.39276	18	
493.29638	18	
508.20440	18	
534.51320	18	
555.94908	18	
565.15074	18	
578.71573	18	
607.64815	18	
607.88121	18	
641.51612	18	
653.02743	18	
657.67274	18	
664.70203	18	
671.48966	18	
673.15108	18	
699.23494	18	
706.88725	18	
734.81313	18	
736.23039	18	
737.89154	18	
777.41236	18	
781.89249	18	
792.56868	18	
796.71414	18	
809.74586	18	
815.61500	18	
819.88789	18	
858.13065	18	
873.67803	18	
884.51615	18	
914.68929	18	
928.47271	18	
929.49721	18	
967.80085	18	
975.13448	18	
977.22668	18	
997.02780	18	
1000.92046	18	
1052.68378	18	
1068.24750	18	
1082.84499	18	
1109.03775	18	
1150.84162	18	
END IONS

###FS:    #m/z: 574.79868 #charge 2+
###MS: 1679
###MSMS: 1681
BEGIN IONS
TITLE=Cmpd 177, +MS2(574.7987), 31.5eV, 13.7min #1681
RTINSECONDS=820.421
SCANS=1679,1681
PEPMASS=574.79868	55696
CHARGE=2+
148.37809	18	
152.15381	18	
167.21463	18	
167.39125	18	
189.79759	18	
194.86685	18	
195.70352	18	
211.69256	18	
212.17123	76	
213.08562	118	
213.11558	86	
213.15735	72	
213.18441	60	
213.22743	18	
214.10815	82	
215.90076	18	
219.13465	430	1+
222.11762	98	
226.08432	114	
227.25124	18	
228.41234	84	
229.07984	18	
230.15506	112	
231.09846	94	
233.50478	18	
237.75741	18	
238.16577	86	
240.13906	66	
241.08205	68	
241.63188	18	
244.11253	102	
246.80255	18	
247.79777	18	
248.18116	122	
249.91877	18	
252.39495	18	
255.32373	18	
257.00491	18	
259.38474	18	
262.14196	58	
265.94302	18	
266.12291	18	
266.70584	18	
272.64388	18	
276.42055	18	
283.43256	18	
283.77751	18	
286.42460	18	
287.05159	18	
289.24474	18	
289.93740	18	
291.05540	40	
291.97997	18	
295.06178	18	
299.60345	18	
303.20469	66	
307.18709	18	
309.28482	18	
310.16343	96	
311.57508	18	
323.29472	18	
336.83856	18	
337.90453	18	
338.32462	18	
342.55453	18	
345.35979	18	
347.23683	72	
369.19695	18	
371.12189	18	
379.79235	18	
380.75508	18	
380.99595	18	
381.04209	18	
394.40301	18	
395.46763	18	
404.50086	18	
447.29536	18	
448.56810	18	
458.65768	18	
476.91702	18	
481.33155	18	
483.85255	18	
486.11954	18	
492.74245	18	
514.09398	18	
531.36080	18	
540.11336	20	
549.03587	18	
553.64811	18	
554.84130	18	
559.09277	18	
563.07378	18	
564.91978	18	
567.71946	18	
584.77085	18	
588.07766	18	
614.68548	18	
616.01438	18	
619.76777	18	
622.96875	18	
623.65060	18	
625.37654	18	
625.53416	18	
631.70341	18	
639.99389	18	
651.23021	18	
661.61156	18	
684.28879	18	
703.09419	18	
706.16830	18	
717.12464	18	
732.87817	18	
735.81006	18	
740.28316	18	
747.21561	18	
750.79469	18	
764.23068	18	
769.29170	18	
783.94988	18	
792.68697	18	
793.09367	18	
806.31955	18	
816.33512	18	
821.42254	18	
861.02552	18	
880.99735	18	
895.91620	20	
903.20950	18	
908.75825	18	
925.85000	18	
945.69953	18	
946.67693	18	
957.55914	18	
962.15588	18	
1000.48849	18	
1057.80206	18	
1061.87139	18	
1083.67471	18	
1089.08433	18	
1102.56703	18	
1115.15906	18	
1125.01990	18	
END IONS

###FS:    #m/z: 396.18307 #charge 3+
###MS: 1679
###MSMS: 1682
BEGIN IONS
TITLE=Cmpd 178, +MS2(396.1831), 23.0eV, 13.7min #1682
RTINSECONDS=820.472
SCANS=1679,1682
PEPMASS=396.18307	22394
CHARGE=3+
240.15956	46	
241.14126	128	
244.09060	90	
259.16828	66	
261.11821	78	
349.29372	104	
368.86817	28	
378.87139	68	
677.23303	74	
END IONS

###FS:    #m/z: 383.53375 #charge 3+
###MS: 1683
###MSMS: 1684
BEGIN IONS
TITLE=Cmpd 179, +MS2(383.5337), 23.0eV, 13.7min #1684
RTINSECONDS=821.13
SCANS=1683-1684
PEPMASS=383.53375	87086
CHARGE=3+
151.41297	18	
153.92098	18	
159.81108	18	
175.60611	18	
181.70964	18	
200.62731	18	
206.70192	18	
207.52578	18	
211.09711	108	
212.17076	124	
215.12953	84	
219.14696	74	
221.99328	18	
223.07137	68	
224.00103	18	
224.19759	18	
228.16385	82	
228.19055	92	
232.09923	68	
232.67088	18	
240.12427	88	
241.07722	84	
258.45514	18	
285.87822	18	
294.43060	18	
322.67176	18	
330.25855	18	
333.01789	18	
343.79503	20	
354.72896	18	
399.75620	18	
431.99969	18	
443.74793	18	
459.76065	18	
482.14425	18	
494.44606	18	
513.80227	18	
520.83223	18	
539.21050	18	
541.59741	18	
550.44586	18	
560.13642	18	
607.05276	18	
611.66824	18	
641.42966	18	
648.52565	18	
660.05891	18	
663.50422	18	
667.65720	18	
687.12192	18	
707.72534	18	
748.53701	18	
759.01272	20	
768.20684	18	
769.58308	18	
773.11304	18	
797.33690	18	
819.21130	18	
829.79043	18	
870.11116	18	
884.14132	18	
963.81829	18	
1055.98366	18	
END IONS

###FS:    #m/z: 574.79899 #charge 2+
###MS: 1683
###MSMS: 1685
BEGIN IONS
TITLE=Cmpd 180, +MS2(574.7990), 31.5eV, 13.7min #1685
RTINSECONDS=821.156
SCANS=1683,1685
PEPMASS=574.79899	61664
CHARGE=2+
159.48261	18	
162.57153	18	
168.57564	18	
171.78197	18	
189.65291	18	
192.58252	18	
206.41132	18	
208.62048	18	
210.17084	18	
212.14038	92	
213.10063	88	
219.13391	58	
227.10084	18	
229.28656	18	
230.11438	18	
233.07161	18	
234.69407	18	
237.87485	18	
237.94573	18	
239.18099	44	
241.13063	190	
258.55647	18	
260.16124	202	
275.65268	20	
279.20429	18	
281.15592	18	
291.01602	18	
300.20829	20	
306.67182	18	
312.91613	18	
316.45182	18	
323.71037	18	
325.13960	70	
328.20490	18	
337.86591	18	
339.77524	18	
341.60257	18	
366.53758	18	
368.62700	18	
380.11995	18	
387.64724	18	
387.92132	18	
388.31967	18	
390.40792	18	
391.71657	18	
392.93891	18	
399.90847	18	
410.79432	18	
418.66634	18	
426.20035	80	
428.81260	18	
431.23044	18	
437.62335	18	
445.25940	18	
450.10447	18	
451.13018	18	
454.16393	18	
458.65768	18	
469.69572	18	
470.52131	18	
472.64842	18	
475.20384	18	
477.55954	18	
505.17789	18	
524.79517	18	
529.15967	18	
530.05408	18	
544.57161	18	
548.41458	18	
548.46378	18	
555.02689	18	
574.73007	18	
578.94318	18	
585.58397	18	
586.70293	18	
592.26263	18	
597.75224	18	
600.41323	18	
601.99076	18	
604.32543	18	
626.84843	18	
638.40047	18	
644.85940	18	
650.04460	18	
679.00272	18	
698.45743	18	
708.61983	18	
729.81026	18	
745.78782	18	
748.98971	18	
756.20101	18	
760.60520	18	
761.64846	18	
777.90301	18	
779.77915	18	
781.92921	18	
788.83964	20	
798.07116	18	
800.33543	18	
815.49501	18	
857.23854	18	
864.35756	18	
867.47172	18	
875.91492	18	
897.55974	18	
905.49967	20	
906.45607	20	
913.39519	18	
936.17023	18	
959.70563	18	
959.83580	18	
962.41656	18	
1006.75285	18	
1036.01677	18	
1047.74792	18	
1061.99976	18	
1089.42235	18	
1092.03283	18	
1100.97192	18	
1102.56703	18	
1108.34699	18	
1115.93089	18	
1135.32229	18	
1152.26743	18	
END IONS

###FS:    #m/z: 396.18238 #charge 1+
###MS: 1683
###MSMS: 1686
BEGIN IONS
TITLE=Cmpd 181, +MS2(396.1824), 23.0eV, 13.7min #1686
RTINSECONDS=821.202
SCANS=1683,1686
PEPMASS=396.18238	27002
CHARGE=1+
210.13239	66	
217.13338	136	
251.15253	92	
254.86741	80	
378.87671	134	
END IONS

###FS:    #m/z: 383.53423 #charge 1+
###MS: 1687
###MSMS: 1688
BEGIN IONS
TITLE=Cmpd 182, +MS2(383.5342), 23.0eV, 13.7min #1688
RTINSECONDS=821.857
SCANS=1687-1688
PEPMASS=383.53423	79346
CHARGE=1+
149.19807	18	
150.84804	18	
153.94704	18	
163.71525	18	
172.53998	18	
173.86705	18	
175.39043	18	
177.05320	18	
180.53633	18	
193.19887	18	
194.30640	18	
194.45650	18	
205.09267	70	
206.56225	18	
208.47637	18	
209.93107	18	
210.73465	18	
211.04674	92	
211.11964	104	
211.84924	18	
213.11854	270	1+
219.11994	92	
219.14988	72	
220.12611	96	
220.90301	18	
223.05877	18	
225.48123	18	
226.08033	128	
234.10708	18	
234.87111	18	
238.15456	78	
238.18630	94	
240.13066	208	
240.35591	18	
241.07705	66	
244.09909	66	
253.02948	18	
257.10527	60	
257.76324	18	
258.11420	46	
259.08089	64	
261.89453	18	
263.23915	18	
265.19453	106	
268.12252	90	
274.85104	18	
281.52591	18	
285.13278	18	
287.36756	18	
288.68675	18	
297.88323	18	
301.68429	18	
304.24394	18	
310.25079	18	
313.87844	18	
317.34938	18	
324.14605	74	
328.01939	18	
328.52848	18	
331.92138	18	
332.89716	90	
335.25959	18	
336.86855	100	
342.26298	18	
346.74226	18	
346.95745	18	
347.84336	18	
356.13442	68	
360.89341	18	
371.42043	18	
372.94027	18	
375.09868	18	
END IONS

###FS:    #m/z: 574.79866 #charge 2+
###MS: 1687
###MSMS: 1689
BEGIN IONS
TITLE=Cmpd 183, +MS2(574.7987), 31.5eV, 13.7min #1689
RTINSECONDS=821.891
SCANS=1687,1689
PEPMASS=574.79866	60276
CHARGE=2+
179.32111	36	
210.15869	114	
213.13861	118	
219.12822	306	1+
221.83493	24	
228.17131	80	
228.27797	32	
230.15872	160	
238.14664	90	
240.13116	46	
241.12965	74	
245.10224	98	
248.16663	68	
255.08042	60	
258.15177	44	
260.20081	52	
286.14107	132	
288.08026	18	
323.82377	18	
337.72614	28	
338.09743	54	
END IONS

###FS:    #m/z: 396.18322 #charge 3+
###MS: 1687
###MSMS: 1690
BEGIN IONS
TITLE=Cmpd 184, +MS2(396.1832), 23.0eV, 13.7min #1690
RTINSECONDS=821.953
SCANS=1687,1690
PEPMASS=396.18322	23820
CHARGE=3+
215.13289	118	
223.19698	84	
235.08828	88	
239.06617	112	
241.13796	108	
244.09291	162	
254.04241	54	
255.02559	102	
259.10110	118	
269.10399	86	
284.87501	150	
322.11590	92	
332.89218	88	
360.87365	58	
391.89940	80	
394.90306	56	
412.24887	104	
END IONS

###FS:    #m/z: 383.53324 #charge 3+
###MS: 1691
###MSMS: 1692
BEGIN IONS
TITLE=Cmpd 185, +MS2(383.5332), 23.0eV, 13.7min #1692
RTINSECONDS=822.63
SCANS=1691-1692
PEPMASS=383.53324	84870
CHARGE=3+
145.70340	18	
149.86919	18	
153.09785	18	
166.45487	18	
172.58138	18	
178.70276	18	
179.04342	18	
181.91855	18	
194.60301	18	
207.43500	18	
210.10525	70	
210.91767	18	
213.08469	84	
214.42164	18	
219.11946	66	
226.11993	56	
228.18722	72	
233.78978	20	
238.32868	18	
240.16038	124	
240.19716	18	
240.35203	96	
241.08584	68	
243.49275	18	
244.09234	118	
258.14681	60	
259.08387	102	
263.13691	20	
263.40961	18	
265.03165	18	
265.17274	22	
274.62470	18	
275.44780	18	
282.05489	18	
284.79587	18	
286.58462	18	
289.29387	18	
290.65328	18	
294.03421	18	
301.87589	72	
302.57437	18	
302.89421	58	
308.73089	18	
317.84545	18	
320.09195	18	
323.78124	18	
325.35666	18	
327.08311	18	
344.28699	18	
347.56915	18	
348.19119	18	
355.31924	36	
356.31343	18	
362.01174	18	
365.93452	18	
373.96030	18	
384.88605	18	
393.23568	18	
400.05553	18	
425.57772	18	
434.94115	18	
442.93513	18	
444.99347	18	
446.80675	18	
450.46111	18	
460.22249	18	
465.15374	18	
469.24622	18	
487.85227	18	
499.12853	18	
499.73887	18	
511.59033	18	
515.57168	18	
538.42416	18	
553.18479	18	
554.19200	18	
560.08670	20	
567.22527	18	
570.17487	18	
577.82533	18	
586.14332	18	
592.46716	18	
625.35685	18	
664.70204	18	
671.81634	18	
675.47642	18	
675.57197	18	
687.52812	18	
690.29204	18	
696.40465	18	
698.58930	18	
704.32721	18	
715.99992	18	
720.84250	18	
748.17064	18	
755.74614	18	
758.98379	18	
783.47939	18	
796.12128	18	
796.56591	18	
804.07662	18	
823.50112	18	
838.42882	18	
843.57688	18	
844.37029	18	
862.59048	18	
865.62419	18	
869.01930	18	
886.67303	18	
886.94674	18	
914.81638	20	
915.47574	18	
916.08764	18	
925.59433	18	
930.26596	18	
955.22028	18	
974.47038	18	
981.10522	18	
982.03491	18	
984.93374	18	
998.46281	18	
998.82795	18	
1025.66322	18	
1059.57930	18	
1074.16068	18	
1084.43558	18	
1099.64789	18	
1119.45137	18	
1141.48900	18	
END IONS

###FS:    #m/z: 574.79772 #charge 2+
###MS: 1691
###MSMS: 1693
BEGIN IONS
TITLE=Cmpd 186, +MS2(574.7977), 31.5eV, 13.7min #1693
RTINSECONDS=822.668
SCANS=1691,1693
PEPMASS=574.79772	59626
CHARGE=2+
201.12583	104	
211.17273	62	
212.14020	88	
213.12326	48	
214.11405	112	
219.13213	768	
223.12471	80	
228.17010	112	
237.40454	50	
240.12708	86	
241.08179	68	
241.13405	94	
241.19978	100	
242.11348	48	
244.08463	128	
260.13787	122	
268.12216	102	
280.12253	86	
331.19539	142	
347.26516	134	
438.83157	62	
442.20635	56	
461.22544	82	
529.77096	72	
570.35673	36	
897.14282	18	
END IONS

###FS:    #m/z: 383.53447 #charge 3+
###MS: 1694
###MSMS: 1695
BEGIN IONS
TITLE=Cmpd 187, +MS2(383.5345), 23.0eV, 13.7min #1695
RTINSECONDS=823.303
SCANS=1694-1695
PEPMASS=383.53447	75168
CHARGE=3+
201.27900	82	
205.10089	62	
207.08816	66	
211.13676	26	
212.15490	100	
213.13871	102	
214.11361	212	
215.11770	150	
219.13046	196	
219.28307	76	
220.13808	100	
226.18710	78	
227.07370	122	
228.19016	90	
229.12723	60	
229.17598	50	
230.15504	92	
231.12248	112	
239.15142	84	
240.12919	134	
245.10540	58	
257.24072	30	
260.14153	76	
268.19211	104	
269.15994	50	
282.88543	108	
287.12269	116	
295.17382	124	
309.18846	68	
319.39323	30	
347.24985	62	
354.69410	48	
357.16664	56	
388.82956	18	
432.88709	18	
END IONS

###FS:    #m/z: 574.79853 #charge 2+
###MS: 1694
###MSMS: 1696
BEGIN IONS
TITLE=Cmpd 188, +MS2(574.7985), 31.5eV, 13.7min #1696
RTINSECONDS=823.341
SCANS=1694,1696
PEPMASS=574.79853	63554
CHARGE=2+
201.12529	76	
211.14193	78	
219.04135	38	
219.13489	506	
220.15778	46	
221.13282	70	
222.11127	64	
224.13531	90	
224.90132	38	
226.09587	74	
228.17037	66	
229.16698	44	
230.14270	78	
231.10236	74	
241.07685	192	
241.12234	108	
244.09879	62	
245.10580	44	
248.14022	80	
249.17010	22	
256.07906	118	
258.15068	100	
259.08804	98	
260.10473	74	
260.15877	64	
262.12788	42	
266.13154	90	
313.17531	70	
314.87741	22	
319.13813	50	
330.21633	68	
331.16792	90	
332.17951	38	
355.12108	84	
357.19740	52	
373.13738	116	
391.88842	116	
415.18150	104	
428.19321	60	
460.25195	48	
482.17986	90	
END IONS

###FS:    #m/z: 383.53408 #charge 3+
###MS: 1697
###MSMS: 1698
BEGIN IONS
TITLE=Cmpd 189, +MS2(383.5341), 23.0eV, 13.7min #1698
RTINSECONDS=824
SCANS=1697-1698
PEPMASS=383.53408	82600
CHARGE=3+
205.08989	64	
213.11263	44	
213.93702	32	
214.58757	30	
215.11840	90	
216.11983	70	
220.14369	74	
222.93138	38	
226.11334	80	
228.13066	72	
229.18224	86	
230.14902	70	
230.40424	54	
231.09562	108	
231.96854	20	
233.20364	94	
238.15034	38	
240.14833	54	
241.08632	76	
241.11229	68	
244.12437	82	
244.18180	102	
250.93262	124	
259.08088	56	
260.14138	46	
267.09492	66	
268.16647	102	
271.15783	104	
283.19805	74	
310.14075	82	
314.89389	50	
326.90827	64	
332.87915	76	
337.13719	106	
347.23087	86	
347.35429	52	
369.17138	98	
373.13732	100	
420.79684	18	
668.31040	52	
1075.09040	18	
END IONS

###FS:    #m/z: 574.79862 #charge 2+
###MS: 1697
###MSMS: 1699
BEGIN IONS
TITLE=Cmpd 190, +MS2(574.7986), 31.5eV, 13.7min #1699
RTINSECONDS=824.041
SCANS=1697,1699
PEPMASS=574.79862	66104
CHARGE=2+
212.12929	124	
213.07013	36	
213.12402	84	
213.39247	36	
214.12467	72	
219.13368	928	1+
220.12285	102	
222.12560	80	
226.08077	92	
228.18153	84	
230.07647	30	
230.13768	76	
231.08783	72	
241.08242	76	
241.11225	196	
244.08749	160	
248.17006	86	
258.15549	68	
259.08487	88	
260.14618	82	
315.20194	34	
343.16199	108	
347.23770	80	
348.22518	86	
348.26966	90	
END IONS

###FS:    #m/z: 383.53434 #charge 3+
###MS: 1700
###MSMS: 1701
BEGIN IONS
TITLE=Cmpd 191, +MS2(383.5343), 23.0eV, 13.7min #1701
RTINSECONDS=824.689
SCANS=1700-1701
PEPMASS=383.53434	85248
CHARGE=3+
205.10828	112	
212.13826	84	
214.12149	104	
219.12985	210	
223.17599	140	
227.05410	88	
228.18289	94	
229.12344	76	
230.13489	138	
240.13268	62	
241.07304	68	
242.12142	80	
244.14943	36	
244.38905	34	
258.14175	76	
259.11375	70	
260.11278	66	
269.19841	30	
270.12597	114	
283.20325	142	
286.13649	110	
313.17220	98	
321.87498	68	
323.87474	64	
328.75816	42	
336.87694	60	
348.22294	26	
END IONS

###FS:    #m/z: 574.79828 #charge 2+
###MS: 1700
###MSMS: 1702
BEGIN IONS
TITLE=Cmpd 192, +MS2(574.7983), 31.5eV, 13.7min #1702
RTINSECONDS=824.736
SCANS=1700,1702
PEPMASS=574.79828	66020
CHARGE=2+
201.16642	104	
210.15624	92	
212.14450	58	
213.12399	64	
218.75788	30	
219.13641	718	1+
219.24012	74	
219.48987	36	
223.09485	118	
226.08005	80	
228.16822	328	
229.18697	194	
230.04578	48	
230.14035	162	
230.32755	22	
231.08827	72	
238.13633	26	
238.17946	82	
240.12988	242	
241.07279	100	
241.11707	118	
243.17741	66	
244.09107	110	
248.19536	94	
252.11142	64	
255.07553	58	
257.10263	78	
258.85601	26	
259.11457	66	
260.18116	76	
267.16471	90	
288.13021	76	
311.20871	90	
329.20866	98	
330.20192	74	
342.21907	120	
343.15372	132	
347.21576	232	
355.19005	60	
373.13352	80	
386.21580	122	
436.43313	54	
454.18585	54	
521.21501	98	
546.21783	32	
1061.79411	70	
END IONS

###FS:    #m/z: 383.53393 #charge 3+
###MS: 1703
###MSMS: 1704
BEGIN IONS
TITLE=Cmpd 193, +MS2(383.5339), 23.0eV, 13.8min #1704
RTINSECONDS=825.391
SCANS=1703-1704
PEPMASS=383.53393	85918
CHARGE=3+
199.06147	104	
207.14311	146	
209.05135	78	
212.16345	48	
212.76839	64	
216.09720	96	
219.12692	76	
222.14938	76	
222.72742	26	
223.10231	186	
223.18769	70	
226.14799	132	
228.15929	126	
228.17893	152	
228.88951	34	
230.14619	110	
232.95177	96	
240.13263	272	
244.14050	76	
244.51724	74	
245.11039	58	
259.09662	70	
260.14634	78	
267.13875	60	
292.88823	52	
295.16953	94	
310.10838	72	
329.23709	70	
378.82985	44	
383.30550	94	
404.15574	80	
428.27436	94	
456.20049	34	
END IONS

###FS:    #m/z: 574.79832 #charge 2+
###MS: 1703
###MSMS: 1705
BEGIN IONS
TITLE=Cmpd 194, +MS2(574.7983), 31.5eV, 13.8min #1705
RTINSECONDS=825.433
SCANS=1703,1705
PEPMASS=574.79832	71780
CHARGE=2+
201.12271	134	
212.13119	44	
213.07767	122	
213.12582	102	
214.12209	112	
216.13179	68	
219.13384	792	1+
222.14207	98	
223.10493	56	
225.16188	64	
226.08961	100	
228.16184	104	
230.14014	248	1+
230.16992	96	
240.12827	50	
241.08432	68	
242.10080	166	
243.96081	94	
244.08646	116	
259.07715	140	
259.15153	56	
260.15482	288	1+
268.12295	78	
308.14592	112	
309.16860	54	
313.22173	58	
343.14553	98	
373.13282	64	
399.16329	36	
531.25866	88	
600.59071	30	
END IONS

###FS:    #m/z: 383.53308 #charge 1+
###MS: 1706
###MSMS: 1707
BEGIN IONS
TITLE=Cmpd 195, +MS2(383.5331), 23.0eV, 13.8min #1707
RTINSECONDS=826.101
SCANS=1706-1707
PEPMASS=383.53308	83312
CHARGE=1+
212.14643	256	
213.11384	206	
213.17406	28	
214.12161	124	
218.14325	50	
218.96278	48	
219.02376	20	
219.12675	204	
219.15683	162	
219.39533	26	
225.08608	114	
226.07772	58	
226.11708	86	
228.18758	120	
229.13526	100	
229.19033	96	
230.16197	80	
231.09865	94	
232.12214	128	
232.15477	84	
236.10351	48	
240.14019	218	
240.27237	22	
241.08646	66	
241.11383	94	
242.10510	76	
244.13043	134	
250.15546	76	
255.06879	72	
256.16669	86	
258.14042	410	1+
258.21902	100	
258.91922	82	
259.14244	246	1+
260.19518	20	
272.07635	124	
274.91287	72	
276.16217	64	
286.13522	106	
293.11217	92	
308.92544	114	
310.91309	54	
314.86442	80	
315.10788	36	
324.87409	82	
327.15083	76	
329.22352	84	
332.89810	84	
347.22791	116	
END IONS

###FS:    #m/z: 574.79817 #charge 2+
###MS: 1706
###MSMS: 1708
BEGIN IONS
TITLE=Cmpd 196, +MS2(574.7982), 31.5eV, 13.8min #1708
RTINSECONDS=826.155
SCANS=1706,1708
PEPMASS=574.79817	69176
CHARGE=2+
161.36509	62	
207.25278	126	
212.14624	56	
212.21945	102	
213.07972	160	
213.15540	72	
214.11824	222	
215.13779	106	
219.13243	1086	1+
219.19257	102	
226.11259	100	
228.08759	86	
228.18978	132	
228.55309	28	
229.11901	102	
230.14456	218	
231.08915	140	
231.13906	100	
235.10421	82	
238.88330	58	
239.09587	112	
240.06090	36	
240.15084	176	
241.08859	106	
241.18875	28	
243.12370	90	
244.09418	184	
248.16204	92	
249.28924	68	
256.18070	98	
258.14908	272	
259.13599	100	
259.33171	26	
260.14103	280	
260.19287	34	
265.77963	34	
268.15252	38	
269.14214	44	
276.11243	102	
283.17263	68	
296.13627	94	
298.17362	104	
347.21438	170	
355.09903	90	
355.16467	84	
357.20726	84	
371.22856	80	
373.15404	58	
374.15289	110	
379.16331	78	
385.21617	54	
389.17780	68	
422.28412	46	
425.18338	90	
450.81829	66	
454.17641	36	
466.39979	98	
528.79623	62	
532.87613	44	
536.77997	64	
END IONS

###FS:    #m/z: 574.79891 #charge 2+
###MS: 1710
###MSMS: 1711
BEGIN IONS
TITLE=Cmpd 197, +MS2(574.7989), 31.5eV, 13.8min #1711
RTINSECONDS=827.399
SCANS=1710-1711
PEPMASS=574.79891	65256
CHARGE=2+
211.11135	104	
211.14236	64	
212.17011	94	
213.09001	90	
213.13268	126	
215.11850	278	
215.19206	84	
216.13654	106	
216.68885	38	
217.13297	104	
218.88995	32	
218.93811	34	
219.01426	38	
219.07171	52	
219.13219	2366	1+
219.74096	42	
220.18579	94	
222.12231	122	
222.97822	38	
223.11666	120	
225.10725	72	
226.08077	170	
226.11665	82	
228.09590	94	
228.12887	32	
228.17378	176	
228.19536	200	
229.13884	78	
229.17116	78	
230.14137	264	
231.11986	86	
231.15864	116	
232.08258	96	
238.16664	116	
240.13343	300	1+
240.28142	50	
241.08039	110	
243.11586	80	
243.17294	76	
244.09144	540	
245.11839	106	
246.17276	80	
248.14912	116	
249.17196	40	
257.12626	64	
258.14776	344	
259.08740	190	
260.09934	102	
260.14221	444	
261.18555	80	
268.11491	68	
268.16548	78	
276.13205	102	
276.16624	96	
280.08202	146	
280.13571	56	
282.11315	90	
286.13497	118	
290.12568	112	
293.12083	36	
297.16288	96	
298.13718	66	
301.22624	156	
310.09778	132	
312.19701	66	
319.12528	72	
325.18551	62	
329.22023	160	
331.17790	160	
333.18648	84	
341.31661	86	
342.21047	88	
344.16560	78	
346.97768	56	
347.22570	394	1+
350.90581	76	
352.14748	42	
355.11112	102	
357.12917	36	
365.95938	62	
373.03716	32	
373.12151	58	
390.19387	76	
409.17266	82	
427.15605	70	
427.25271	88	
429.18533	42	
439.82447	86	
442.20466	66	
444.19375	114	
450.82984	68	
460.21341	106	
466.24198	72	
484.79525	74	
486.82103	100	
502.79618	96	
511.79930	82	
512.80275	218	
513.20117	84	
END IONS

###FS:    #m/z: 521.60789 #charge 1+
###MS: 1722
###MSMS: 1723
BEGIN IONS
TITLE=Cmpd 198, +MS2(521.6079), 25.4eV, 13.9min #1723
RTINSECONDS=833.394
SCANS=1722-1723
PEPMASS=521.60789	14744
CHARGE=1+
202.97457	62	
210.16654	120	
215.11809	116	
216.09500	232	
216.36367	104	
217.11703	80	
226.10786	76	
228.16980	148	
229.21062	72	
230.16219	128	
230.28541	88	
231.12661	106	
242.12213	96	
244.08701	102	
248.15637	458	
252.19456	126	
253.01303	76	
270.10470	78	
270.99468	120	
283.05710	56	
364.27409	76	
446.86289	58	
458.23102	126	
END IONS

###FS:    #m/z: 521.60669 #charge 1+
###MS: 1724
###MSMS: 1725
BEGIN IONS
TITLE=Cmpd 199, +MS2(521.6067), 25.4eV, 13.9min #1725
RTINSECONDS=834.056
SCANS=1724-1725
PEPMASS=521.60669	19920
CHARGE=1+
206.09023	90	
213.11216	70	
215.13311	74	
216.09468	206	
216.11837	160	
216.18973	50	
217.09574	84	
223.08187	78	
223.11761	44	
228.09125	106	
228.20226	86	
230.14927	70	
231.15588	80	
240.13551	66	
244.10812	98	
248.15347	72	
249.16411	76	
257.15565	102	
260.12456	74	
261.16059	88	
262.91170	88	
270.07422	72	
270.11262	62	
285.13422	146	
287.12939	180	
287.19819	62	
297.08114	106	
341.16710	54	
341.21014	110	
344.99274	78	
358.29920	78	
486.26907	64	
END IONS

###FS:    #m/z: 521.60754 #charge 1+
###MS: 1726
###MSMS: 1727
BEGIN IONS
TITLE=Cmpd 200, +MS2(521.6075), 25.4eV, 13.9min #1727
RTINSECONDS=834.694
SCANS=1726-1727
PEPMASS=521.60754	26132
CHARGE=1+
210.15537	68	
216.09445	620	
216.32580	78	
217.11860	42	
217.60584	38	
228.13137	98	
229.11588	104	
231.09162	74	
231.94171	84	
239.09076	62	
241.06969	88	
242.11842	84	
243.45588	36	
243.96413	54	
244.08769	88	
248.17476	96	
257.00828	100	
257.13494	66	
276.13282	102	
287.13558	394	
299.03909	72	
386.19498	74	
436.27815	90	
END IONS

###FS:    #m/z: 521.60850 #charge 1+
###MS: 1728
###MSMS: 1729
BEGIN IONS
TITLE=Cmpd 201, +MS2(521.6085), 25.4eV, 13.9min #1729
RTINSECONDS=835.313
SCANS=1728-1729
PEPMASS=521.60850	30370
CHARGE=1+
206.15468	126	
210.15637	106	
216.09668	742	1+
220.63975	20	
230.14679	86	
231.10020	118	
234.10362	86	
238.17453	130	
240.12062	78	
240.16938	72	
243.13960	104	
244.11246	82	
246.08544	126	
247.06300	84	
247.96543	22	
248.15531	108	
249.16684	54	
252.09252	34	
254.10427	82	
255.18436	84	
257.14796	82	
287.13549	110	
324.15034	102	
359.16857	74	
476.79116	42	
END IONS

###FS:    #m/z: 521.60819 #charge 1+
###MS: 1730
###MSMS: 1731
BEGIN IONS
TITLE=Cmpd 202, +MS2(521.6082), 25.4eV, 13.9min #1731
RTINSECONDS=835.926
SCANS=1730-1731
PEPMASS=521.60819	37060
CHARGE=1+
207.04587	104	
213.12813	178	
216.10796	90	
216.97445	28	
217.92296	68	
229.11592	88	
231.13258	148	
231.17582	78	
234.09143	86	
237.06649	140	
244.10330	100	
248.16142	300	
248.39114	24	
259.10141	86	
260.10058	74	
282.13842	72	
285.13153	80	
287.13117	84	
327.20283	66	
334.15027	70	
341.17554	86	
369.76988	22	
386.19179	108	
END IONS

###FS:    #m/z: 521.80005 #charge 3+
###MS: 1732
###MSMS: 1733
BEGIN IONS
TITLE=Cmpd 203, +MS2(521.8001), 25.4eV, 13.9min #1733
RTINSECONDS=836.538
SCANS=1732-1733
PEPMASS=521.80005	3852
CHARGE=3+
210.19045	44	
212.11275	86	
214.11357	46	
216.01490	38	
216.09577	684	
216.20527	82	
217.05657	90	
221.08608	92	
223.10621	110	
224.09545	122	
226.14883	66	
228.16645	112	
229.12786	70	
231.14447	130	
232.09755	36	
238.12980	68	
239.09119	54	
239.25771	90	
241.91962	34	
242.09651	76	
246.33032	22	
248.16188	64	
248.19934	100	
253.10401	98	
256.15480	104	
257.14405	156	
270.05591	52	
270.09940	148	
287.13240	160	
288.13916	76	
299.20303	44	
302.05498	50	
302.36658	22	
337.21572	104	
356.10576	112	
373.13260	82	
429.87082	24	
447.86219	42	
612.33047	70	
END IONS

###FS:    #m/z: 521.60714 #charge 3+
###MS: 1734
###MSMS: 1735
BEGIN IONS
TITLE=Cmpd 204, +MS2(521.6071), 25.4eV, 14.0min #1735
RTINSECONDS=837.159
SCANS=1734-1735
PEPMASS=521.60714	40428
CHARGE=3+
206.09113	76	
209.06411	100	
216.09871	720	
216.16341	108	
216.26803	128	
217.05521	132	
217.11835	94	
228.16313	100	
228.19363	78	
231.09847	126	
231.14667	274	
234.07929	94	
234.21767	26	
238.15893	146	
240.13512	186	
241.08162	102	
241.11869	84	
248.17105	234	1+
249.13384	102	
258.15960	86	
260.25318	84	
270.12763	162	
271.15048	82	
278.15154	124	
287.13499	168	
302.21325	82	
322.12151	68	
329.24894	44	
331.10856	36	
355.11919	70	
446.84873	28	
END IONS

###FS:    #m/z: 521.60777 #charge 1+
###MS: 1736
###MSMS: 1737
BEGIN IONS
TITLE=Cmpd 205, +MS2(521.6078), 25.4eV, 14.0min #1737
RTINSECONDS=837.785
SCANS=1736-1737
PEPMASS=521.60777	42612
CHARGE=1+
205.09747	58	
206.09095	90	
207.03065	98	
213.11676	56	
214.10688	42	
216.09656	660	1+
222.11807	88	
223.08930	98	
228.16869	322	
228.29683	38	
230.14737	50	
231.15173	84	
233.12356	104	
233.15888	100	
234.44802	28	
235.16174	58	
240.15315	76	
240.91964	84	
242.13347	116	
248.17355	114	
260.09176	100	
260.12853	76	
270.10966	78	
277.13792	38	
287.13583	166	
301.07183	68	
310.10809	84	
338.11269	94	
341.19513	136	
386.22735	82	
386.89215	102	
396.21587	68	
418.98810	42	
456.79951	46	
474.81544	70	
478.82256	38	
495.82459	50	
523.21374	102	
END IONS

###FS:    #m/z: 521.94291 #charge 1+
###MS: 1738
###MSMS: 1739
BEGIN IONS
TITLE=Cmpd 206, +MS2(521.9429), 25.4eV, 14.0min #1739
RTINSECONDS=838.418
SCANS=1738-1739
PEPMASS=521.94291	37978
CHARGE=1+
207.07253	66	
209.96116	36	
210.09179	66	
211.13521	84	
212.14295	70	
214.11548	148	
216.10234	654	
217.10227	400	
224.10020	58	
225.09566	140	
228.17156	336	1+
228.32438	76	
230.14235	76	
231.07193	34	
231.11477	90	
238.15112	102	
240.54274	26	
241.07642	94	
242.13074	80	
244.09826	50	
247.16234	64	
247.75964	48	
248.16148	340	
250.16635	92	
255.20274	48	
260.10057	78	
260.13897	66	
265.18224	108	
276.11503	96	
279.10829	94	
285.22369	38	
287.13315	476	
301.34801	76	
331.17467	50	
341.21891	80	
373.14698	78	
423.20121	58	
494.85533	94	
END IONS

###FS:    #m/z: 363.19133 #charge 1+
###MS: 1740
###MSMS: 1741
BEGIN IONS
TITLE=Cmpd 207, +MS2(363.1913), 23.0eV, 14.0min #1741
RTINSECONDS=839.048
SCANS=1740-1741
PEPMASS=363.19133	20872
CHARGE=1+
206.10593	98	
208.07804	72	
209.15968	98	
210.10514	48	
211.12888	240	
211.21109	116	
213.82187	38	
214.23259	36	
215.16016	104	
215.54501	42	
221.94817	34	
222.10635	82	
222.38896	94	
224.11510	66	
225.12309	84	
228.15673	194	
234.09068	92	
264.14294	100	
308.91478	72	
312.16075	84	
313.91174	34	
327.94715	72	
END IONS

###FS:    #m/z: 363.19169 #charge 1+
###MS: 1742
###MSMS: 1743
BEGIN IONS
TITLE=Cmpd 208, +MS2(363.1917), 23.0eV, 14.0min #1743
RTINSECONDS=839.674
SCANS=1742-1743
PEPMASS=363.19169	28736
CHARGE=1+
207.09550	86	
211.11964	270	
212.11824	216	
214.12533	116	
214.91249	30	
216.13265	126	
222.10606	180	
222.93669	48	
224.16541	74	
228.14095	174	
234.10649	120	
242.17891	100	
250.12730	102	
250.93698	58	
262.88936	72	
266.15077	24	
284.13253	84	
296.16394	74	
363.94775	54	
END IONS

###FS:    #m/z: 521.60724 #charge 1+
###MS: 1742
###MSMS: 1744
BEGIN IONS
TITLE=Cmpd 209, +MS2(521.6072), 25.4eV, 14.0min #1744
RTINSECONDS=839.737
SCANS=1742,1744
PEPMASS=521.60724	44514
CHARGE=1+
212.10219	84	
215.11722	40	
216.10042	432	
216.13920	84	
216.18936	88	
216.24875	100	
217.06657	88	
217.13468	174	
220.17329	62	
225.04715	52	
227.15324	30	
228.13181	78	
228.16771	504	1+
230.14541	138	
234.08377	136	
239.15651	100	
248.16664	250	
248.23691	90	
260.11807	82	
270.10866	84	
275.80068	36	
284.70084	32	
287.13555	118	
291.90017	92	
291.95095	34	
330.19273	82	
358.20533	86	
373.12733	82	
380.23240	56	
386.20132	40	
399.90807	82	
414.88133	48	
440.79289	40	
449.16810	66	
END IONS

###FS:    #m/z: 363.19156 #charge 2+
###MS: 1745
###MSMS: 1746
BEGIN IONS
TITLE=Cmpd 210, +MS2(363.1916), 23.0eV, 14.0min #1746
RTINSECONDS=840.411
SCANS=1745-1746
PEPMASS=363.19156	34454
CHARGE=2+
206.10540	42	
210.11021	78	
211.01486	28	
211.12277	174	
214.12993	276	
220.08039	72	
222.10517	420	
223.10478	204	
223.15692	62	
224.24139	78	
228.01621	30	
228.14253	168	
234.09956	52	
260.71038	84	
261.12383	44	
296.14424	42	
298.88504	92	
352.89565	72	
372.18415	78	
504.65274	36	
END IONS

###FS:    #m/z: 363.19155 #charge 2+
###MS: 1747
###MSMS: 1748
BEGIN IONS
TITLE=Cmpd 211, +MS2(363.1916), 23.0eV, 14.0min #1748
RTINSECONDS=841.014
SCANS=1747-1748
PEPMASS=363.19155	46964
CHARGE=2+
150.38076	18	
162.17000	18	
166.88203	18	
179.54976	18	
180.19425	18	
181.32401	18	
181.55039	18	
193.72483	18	
195.08386	98	
199.53898	20	
209.15223	50	
211.13950	78	
212.33876	18	
215.13338	110	
220.08862	116	
221.71087	56	
222.10818	288	
222.14609	138	
222.17213	122	
223.94209	18	
227.33439	18	
228.15676	184	
236.11235	74	
236.20914	18	
242.84167	18	
245.17221	82	
249.26329	18	
255.57137	18	
257.96566	18	
260.62118	18	
261.12100	84	
262.11165	72	
263.80613	18	
267.70172	18	
268.17455	18	
274.41151	18	
277.76254	18	
286.19741	80	
286.53573	18	
287.68818	18	
289.11525	18	
289.25815	18	
290.22365	18	
292.01588	18	
296.14565	76	
298.51356	18	
302.16808	52	
303.05848	52	
303.62133	18	
306.34478	86	
310.64872	18	
312.76286	18	
312.99046	18	
316.90903	86	
318.72154	18	
327.85771	18	
330.97001	18	
334.99039	18	
340.50172	18	
343.15222	78	
347.32931	18	
350.43416	18	
356.21926	18	
365.25669	18	
393.21486	18	
398.41322	18	
406.51034	18	
409.56045	18	
415.94656	18	
417.16320	18	
429.92267	18	
430.00979	18	
430.72890	18	
436.72289	18	
443.12860	18	
446.28514	18	
449.92622	18	
458.78706	18	
465.29536	18	
488.40927	18	
492.69584	18	
497.41102	18	
500.22625	18	
502.06629	18	
502.29579	18	
505.21922	18	
512.16665	18	
512.42223	18	
513.21315	18	
521.95955	20	
531.28213	18	
532.05718	20	
548.76519	18	
553.74082	18	
563.43528	18	
567.56932	18	
571.47990	18	
573.41507	18	
576.10963	18	
585.10113	18	
600.08513	18	
603.29944	18	
606.34773	18	
609.04073	18	
620.32361	18	
628.58540	18	
632.17874	18	
642.78051	18	
643.13342	18	
643.42648	18	
657.67276	18	
673.90759	18	
679.18067	18	
679.24911	18	
688.18932	18	
695.51099	18	
695.99587	18	
724.81742	18	
END IONS

###FS:    #m/z: 363.19173 #charge 2+
###MS: 1749
###MSMS: 1750
BEGIN IONS
TITLE=Cmpd 212, +MS2(363.1917), 23.0eV, 14.0min #1750
RTINSECONDS=841.603
SCANS=1749-1750
PEPMASS=363.19173	54700
CHARGE=2+
145.29797	18	
147.64013	18	
150.02353	18	
151.78155	18	
156.68288	18	
156.91305	18	
160.99505	18	
162.33390	18	
169.09086	18	
173.39647	18	
190.83730	18	
194.42356	18	
201.42780	18	
205.12606	62	
206.23027	18	
208.07451	106	
210.09502	96	
210.37571	92	
211.11800	144	
211.40993	18	
220.08261	94	
220.11922	18	
222.11415	118	
223.11045	78	
225.13407	74	
227.60370	18	
228.15004	170	
229.17553	80	
233.59709	18	
233.66533	18	
233.72554	18	
234.10319	156	
235.32207	18	
241.75845	18	
242.05252	18	
259.38475	18	
262.10204	86	
262.74516	18	
265.80173	18	
274.83363	18	
275.24301	18	
290.87270	18	
297.46641	18	
303.60302	18	
306.20754	18	
315.77950	18	
318.45906	18	
324.37218	18	
324.93610	104	
325.82577	18	
326.39958	18	
328.69987	18	
337.38340	18	
340.14807	18	
345.49158	18	
351.25559	18	
356.23413	18	
356.95813	18	
359.80172	18	
362.82060	64	
364.97569	18	
370.45443	18	
378.01350	18	
386.86693	18	
389.99295	18	
392.56422	18	
400.09231	18	
407.01878	18	
410.31014	18	
411.17764	18	
411.41197	18	
415.22401	120	
421.42196	18	
430.94693	18	
449.29701	18	
451.63790	18	
459.10210	18	
467.47308	18	
475.70775	18	
484.51708	18	
494.44607	18	
499.64496	18	
516.52020	18	
524.52451	18	
525.15018	18	
525.42102	18	
527.17413	18	
536.28142	18	
540.35753	18	
542.87546	18	
544.53486	18	
544.85969	18	
548.90668	18	
550.58760	18	
563.92782	18	
572.84297	18	
588.17321	18	
588.23053	18	
591.29164	18	
597.95131	18	
608.22443	18	
608.62604	18	
609.29999	18	
610.68146	18	
621.12835	18	
622.13009	18	
629.27690	18	
663.86279	18	
666.81609	18	
668.38346	18	
675.30582	18	
688.03088	18	
689.02314	18	
695.98201	18	
698.70038	18	
702.39807	18	
706.97805	18	
708.61986	18	
715.62757	18	
END IONS

###FS:    #m/z: 363.19235 #charge 2+
###MS: 1751
###MSMS: 1752
BEGIN IONS
TITLE=Cmpd 213, +MS2(363.1924), 23.0eV, 14.0min #1752
RTINSECONDS=842.188
SCANS=1751-1752
PEPMASS=363.19235	65788
CHARGE=2+
148.11273	18	
149.06981	18	
153.02638	18	
169.52822	20	
173.68359	18	
176.74542	96	
184.38130	18	
186.93960	18	
187.85986	18	
189.08919	18	
191.27286	18	
199.49818	18	
209.21982	128	
209.88162	18	
211.08506	110	
211.11590	264	
211.24959	20	
214.49664	24	
222.11444	52	
223.11013	134	
223.97700	38	
224.14669	84	
225.35941	66	
227.93264	18	
228.14623	124	
234.11030	50	
234.40049	18	
235.10135	140	
242.21596	18	
248.40168	18	
257.79698	18	
259.12723	84	
260.96043	20	
261.04528	18	
261.82229	18	
262.11605	60	
267.50411	18	
268.62628	18	
272.91635	84	
281.45102	18	
281.69778	18	
284.24220	18	
286.26464	18	
289.99167	70	
291.72875	18	
298.90395	80	
301.62957	18	
306.40517	18	
306.69942	18	
308.60171	18	
313.38548	18	
316.91372	116	
330.20129	18	
333.53086	18	
349.80520	18	
357.62327	18	
394.87775	18	
400.53891	18	
401.10146	18	
401.38025	18	
402.68606	18	
417.80708	18	
426.90060	18	
428.66036	18	
432.01062	18	
434.15287	18	
435.20955	18	
447.33981	18	
449.78698	18	
481.70036	18	
485.05480	20	
496.05318	18	
497.37003	18	
501.49569	18	
501.61919	18	
504.53476	18	
508.20441	18	
538.42417	18	
543.60381	18	
556.71715	18	
557.00841	18	
568.52066	18	
578.74733	18	
598.30454	18	
654.61213	18	
664.47865	20	
666.59911	18	
677.64854	18	
693.37957	18	
699.36691	18	
709.85071	18	
710.91458	18	
END IONS

###FS:    #m/z: 363.19144 #charge 1+
###MS: 1753
###MSMS: 1754
BEGIN IONS
TITLE=Cmpd 214, +MS2(363.1914), 23.0eV, 14.0min #1754
RTINSECONDS=842.775
SCANS=1753-1754
PEPMASS=363.19144	71328
CHARGE=1+
151.99838	18	
165.89972	18	
173.81166	18	
179.85601	18	
182.36155	18	
193.46176	18	
197.07248	18	
201.46135	18	
201.72607	18	
208.08441	168	
209.30376	18	
210.97869	18	
211.11474	530	
212.05996	84	
212.15142	136	
212.18788	26	
214.14949	82	
215.07199	18	
217.26497	18	
222.09951	350	1+
222.54530	18	
224.11867	76	
224.55923	56	
225.15399	104	
227.49279	18	
228.13865	204	
229.09574	18	
230.79208	18	
234.10307	26	
235.12003	80	
238.18639	30	
238.24762	18	
239.85542	18	
240.16112	90	
242.91124	18	
245.06880	18	
250.49615	20	
252.17390	18	
253.49754	18	
256.14310	86	
259.44820	18	
261.96253	18	
262.08155	18	
263.42666	18	
269.07838	18	
269.84137	18	
273.09068	18	
278.11278	18	
280.22322	18	
281.45102	18	
302.11777	18	
302.20091	60	
314.19001	70	
314.70246	18	
315.03330	18	
316.19028	18	
317.13891	22	
322.14924	106	
329.15766	64	
334.30344	18	
345.17925	18	
347.68177	18	
357.44948	18	
359.16722	26	
END IONS

###FS:    #m/z: 363.19246 #charge 1+
###MS: 1755
###MSMS: 1756
BEGIN IONS
TITLE=Cmpd 215, +MS2(363.1925), 23.0eV, 14.1min #1756
RTINSECONDS=843.367
SCANS=1755-1756
PEPMASS=363.19246	76744
CHARGE=1+
150.48382	18	
157.77605	18	
158.97564	18	
159.86752	18	
170.05174	18	
170.77847	18	
180.86109	18	
181.61762	18	
193.61154	18	
200.71659	18	
203.01111	18	
203.61395	18	
207.07821	98	
207.10285	172	
208.09697	72	
208.51430	18	
209.14390	116	
211.10807	186	
211.23128	96	
213.99888	18	
214.12804	130	
220.12632	92	
221.98132	38	
222.10292	440	
223.09421	142	
224.11934	100	
224.82321	18	
225.13039	106	
226.38513	18	
228.14412	270	1+
228.23405	18	
228.80568	18	
234.06691	18	
234.10028	182	
234.12971	74	
234.28994	22	
235.10160	66	
239.15236	18	
240.10357	18	
244.51004	18	
245.49653	18	
246.12233	18	
247.28133	18	
248.23615	18	
249.92708	18	
251.01196	82	
256.92886	98	
257.86444	18	
285.00864	18	
299.16229	62	
316.90008	98	
321.82324	18	
325.05359	18	
333.03706	18	
335.72616	18	
335.83684	18	
351.04399	18	
353.70591	18	
359.01512	18	
360.69389	18	
363.27195	20	
END IONS

###FS:    #m/z: 363.19134 #charge 1+
###MS: 1757
###MSMS: 1758
BEGIN IONS
TITLE=Cmpd 216, +MS2(363.1913), 23.0eV, 14.1min #1758
RTINSECONDS=843.962
SCANS=1757-1758
PEPMASS=363.19134	82848
CHARGE=1+
148.59888	18	
149.68601	18	
153.64744	18	
153.84280	18	
158.64472	20	
160.13325	18	
163.40629	18	
164.23646	20	
167.89445	18	
182.48568	18	
186.41219	18	
191.91440	18	
197.22401	84	
198.41662	18	
207.55604	18	
208.12092	72	
209.13663	86	
210.10017	140	
210.87992	98	
211.11227	690	1+
212.16656	110	
214.45626	18	
216.99024	18	
220.09624	78	
222.01704	48	
222.10277	808	1+
225.14233	114	
228.14128	118	
230.93259	90	
234.14540	94	
237.93966	18	
239.11517	56	
241.32176	18	
241.69312	18	
245.16794	88	
247.01712	18	
249.66560	18	
255.86112	18	
264.72394	18	
270.15204	18	
270.20384	18	
280.20563	18	
282.09018	18	
305.45439	18	
307.29297	18	
310.35257	18	
314.92145	18	
319.79134	18	
320.65599	18	
324.15938	18	
336.29899	18	
340.32245	18	
348.60783	18	
357.34523	18	
361.80693	18	
END IONS

###FS:    #m/z: 363.19159 #charge 1+
###MS: 1759
###MSMS: 1760
BEGIN IONS
TITLE=Cmpd 217, +MS2(363.1916), 23.0eV, 14.1min #1760
RTINSECONDS=844.553
SCANS=1759-1760
PEPMASS=363.19159	91814
CHARGE=1+
145.01008	18	
146.59227	18	
148.75257	18	
158.97895	18	
161.20836	18	
163.63463	18	
168.88946	18	
171.47580	18	
174.22735	18	
176.73189	18	
179.99691	18	
185.99295	18	
189.79398	18	
200.11064	18	
201.68504	18	
202.74555	18	
205.08832	74	
206.09889	78	
207.09185	70	
208.16180	18	
209.60780	18	
210.14081	82	
211.01303	20	
211.12034	492	
211.17518	18	
211.40420	22	
211.54358	18	
212.10858	94	
212.13618	118	
214.12920	98	
214.16096	40	
220.93815	34	
222.01486	36	
222.10291	644	1+
223.16542	72	
224.13039	70	
228.15524	80	
234.09473	104	
235.10542	104	
236.49578	18	
238.92500	18	
245.16770	84	
246.60457	18	
255.15606	76	
266.81307	18	
268.29067	18	
268.50148	18	
270.51473	18	
276.91516	60	
301.68430	18	
317.91133	82	
323.47891	18	
325.18143	18	
332.34255	18	
335.01443	18	
337.16210	68	
361.91683	18	
362.98672	18	
363.33202	18	
END IONS

###FS:    #m/z: 363.19237 #charge 2+
###MS: 1761
###MSMS: 1762
BEGIN IONS
TITLE=Cmpd 218, +MS2(363.1924), 23.0eV, 14.1min #1762
RTINSECONDS=845.135
SCANS=1761-1762
PEPMASS=363.19237	97702
CHARGE=2+
148.35571	18	
150.95127	18	
153.36114	18	
176.18424	18	
180.66338	18	
205.64617	20	
210.84597	60	
210.98442	18	
211.11663	572	
211.78427	18	
211.89196	42	
213.76461	18	
214.24096	18	
219.45148	24	
219.53132	18	
220.24741	50	
222.10040	468	
222.15764	20	
222.20075	92	
224.94529	18	
225.15443	98	
228.14058	144	
228.38813	74	
229.11152	112	
234.09884	82	
236.11617	90	
237.12618	118	
244.16841	84	
244.89525	42	
248.93172	18	
249.88770	36	
250.11864	96	
257.16477	66	
266.04582	18	
266.94699	84	
268.46275	18	
268.66502	18	
270.46290	18	
272.88242	18	
290.31761	18	
295.47693	18	
297.97843	18	
302.18979	72	
304.70217	18	
306.15240	18	
311.13026	36	
313.82727	18	
316.92403	56	
320.80649	18	
323.10118	18	
333.27193	18	
342.68579	18	
351.88584	18	
359.41329	18	
360.74876	18	
367.10593	18	
371.95203	18	
378.21824	68	
409.56046	18	
410.24631	18	
410.94870	18	
412.40329	18	
431.49225	18	
439.25096	18	
441.56556	18	
452.15148	18	
461.58684	18	
467.29141	18	
471.95788	18	
476.82529	18	
486.13693	18	
512.98117	18	
521.59365	18	
535.76463	20	
540.45521	18	
542.42890	18	
542.82040	18	
546.49757	18	
554.71143	18	
566.76882	18	
574.27690	18	
581.16947	18	
591.08732	18	
596.25083	18	
597.89352	18	
599.18486	18	
608.14025	18	
618.19978	18	
626.40802	18	
662.78066	18	
687.75539	18	
689.51264	18	
699.45720	18	
725.68021	18	
END IONS

###FS:    #m/z: 363.19176 #charge 1+
###MS: 1763
###MSMS: 1764
BEGIN IONS
TITLE=Cmpd 219, +MS2(363.1918), 23.0eV, 14.1min #1764
RTINSECONDS=845.714
SCANS=1763-1764
PEPMASS=363.19176	96282
CHARGE=1+
147.78055	18	
148.21501	18	
148.72695	18	
149.66031	18	
155.77700	18	
159.61197	18	
162.96350	18	
171.67186	18	
171.90590	18	
172.11254	18	
174.54638	18	
182.23036	18	
182.47149	18	
182.80153	18	
193.69559	18	
194.42356	18	
195.08300	106	
197.10123	80	
201.37190	18	
203.41915	20	
206.07363	94	
207.08734	64	
208.17879	34	
210.10371	116	
211.11702	324	
212.10123	114	
214.13750	98	
219.34460	18	
221.83581	44	
221.99328	18	
222.10025	758	1+
222.86041	26	
222.93746	38	
224.12325	66	
225.13084	114	
228.14362	274	
230.04667	18	
231.43881	18	
234.09921	86	
234.78661	18	
237.15379	84	
242.44897	18	
243.86169	18	
244.59628	18	
245.17208	82	
247.12444	68	
258.03315	18	
259.36784	18	
264.92906	18	
266.56863	18	
268.75541	18	
270.58384	18	
285.18600	18	
287.16833	54	
288.76261	18	
302.19080	18	
303.15038	56	
309.13245	18	
316.89204	42	
323.65368	18	
324.00810	18	
330.96626	40	
333.13771	18	
334.55316	18	
335.49525	18	
336.30381	18	
340.45811	18	
349.01981	18	
349.05415	18	
350.04099	18	
350.78819	18	
357.90143	18	
END IONS

###FS:    #m/z: 363.19220 #charge 1+
###MS: 1765
###MSMS: 1766
BEGIN IONS
TITLE=Cmpd 220, +MS2(363.1922), 23.0eV, 14.1min #1766
RTINSECONDS=846.294
SCANS=1765-1766
PEPMASS=363.19220	104114
CHARGE=1+
150.22623	18	
160.65205	18	
166.87524	18	
168.57224	18	
171.63058	18	
172.56758	18	
178.92749	20	
179.60254	18	
182.85834	18	
186.68477	18	
190.83730	18	
191.83256	18	
192.14547	18	
192.23284	18	
194.92478	108	
198.13150	92	
206.77366	18	
209.14733	148	
210.04828	62	
210.13976	84	
211.11689	712	1+
211.15743	80	
211.58942	18	
212.94318	66	
214.63411	48	
217.52051	18	
218.64511	18	
222.10158	534	
223.12479	76	
224.03235	34	
227.49090	22	
228.14467	342	1+
228.28166	18	
229.10378	100	
229.17456	102	
230.15721	72	
234.10647	158	
236.13676	38	
236.52001	18	
240.15877	26	
240.58803	18	
242.61665	18	
246.15618	98	
249.39805	18	
253.14615	102	
256.95020	18	
261.38482	18	
264.14700	50	
264.27977	18	
271.60423	18	
272.95183	18	
279.13084	88	
285.02194	18	
288.29871	26	
291.33867	18	
299.67619	18	
300.59062	18	
301.09620	18	
302.19432	102	
310.87471	58	
323.70565	18	
330.23947	18	
332.86457	18	
332.95560	18	
335.87534	18	
340.70527	18	
344.51605	18	
357.62327	18	
358.85592	18	
366.25722	48	
367.58408	18	
END IONS

###FS:    #m/z: 363.19233 #charge 1+
###MS: 1767
###MSMS: 1768
BEGIN IONS
TITLE=Cmpd 221, +MS2(363.1923), 23.0eV, 14.1min #1768
RTINSECONDS=846.885
SCANS=1767-1768
PEPMASS=363.19233	107960
CHARGE=1+
146.12528	18	
149.41947	18	
157.71998	18	
161.31507	18	
167.26897	18	
169.57267	18	
171.61338	18	
173.03704	18	
174.82056	18	
176.59228	18	
177.77373	18	
179.32112	18	
179.36683	18	
179.53568	18	
180.04271	18	
185.32385	18	
198.17995	18	
199.11263	18	
207.09453	96	
207.33290	18	
208.92076	88	
209.14022	64	
210.12769	164	
211.11600	650	
211.25765	18	
211.49322	32	
212.07889	32	
212.20017	96	
212.53463	78	
213.15506	90	
214.12433	194	
214.15597	66	
215.24872	34	
216.20942	32	
217.93123	18	
219.73800	40	
222.10092	1438	1+
224.11972	92	
225.11490	102	
225.18652	80	
228.14167	294	
229.09964	112	
229.20705	18	
229.62070	18	
234.09873	184	
235.10052	96	
235.49935	18	
236.48366	18	
237.13571	112	
242.17017	78	
245.10169	18	
245.17475	96	
247.15406	74	
262.11028	108	
263.49486	18	
279.14796	82	
284.17584	106	
284.85349	18	
286.51350	18	
289.78093	18	
292.52318	18	
296.16752	80	
296.21768	18	
302.19024	54	
312.17797	20	
313.92032	18	
320.35981	18	
322.48311	18	
324.23976	18	
325.87318	18	
326.57040	18	
331.22804	18	
332.55801	18	
332.84540	18	
343.02129	18	
348.97566	18	
352.90134	18	
362.27162	18	
363.77264	18	
365.57294	18	
END IONS

###FS:    #m/z: 363.19209 #charge 1+
###MS: 1769
###MSMS: 1770
BEGIN IONS
TITLE=Cmpd 222, +MS2(363.1921), 23.0eV, 14.1min #1770
RTINSECONDS=847.472
SCANS=1769-1770
PEPMASS=363.19209	115788
CHARGE=1+
146.11258	18	
146.31580	18	
147.61142	18	
149.01851	18	
153.15309	18	
162.78923	18	
164.17252	18	
174.57413	18	
178.48167	18	
181.35584	18	
190.69222	18	
195.24460	18	
196.85152	56	
198.01363	18	
199.76532	18	
204.30024	18	
206.11407	104	
207.69605	18	
208.07860	92	
208.76843	18	
209.09056	88	
209.83216	18	
210.12955	124	
210.89313	26	
211.11772	616	
220.44661	18	
221.94454	26	
222.09880	988	1+
222.15082	80	
222.16432	100	
223.55765	100	
225.12973	100	
228.14393	114	
228.55550	18	
229.15561	38	
231.37037	124	
231.61062	18	
233.31222	18	
235.10068	84	
237.13125	54	
237.59548	18	
245.16328	110	
246.19189	120	
249.99351	18	
251.21625	90	
251.72789	18	
252.13994	48	
257.16952	74	
261.89028	18	
268.17007	84	
270.20384	18	
280.64538	18	
286.30018	18	
294.13779	18	
295.20615	20	
298.22326	18	
298.93566	18	
301.13660	32	
309.05858	18	
315.59287	18	
316.92810	66	
321.74316	18	
322.16723	18	
326.58463	18	
328.14782	18	
341.52008	18	
351.61496	18	
352.14697	18	
352.45750	18	
360.39471	18	
END IONS

###FS:    #m/z: 363.19174 #charge 1+
###MS: 1771
###MSMS: 1772
BEGIN IONS
TITLE=Cmpd 223, +MS2(363.1917), 23.0eV, 14.1min #1772
RTINSECONDS=848.063
SCANS=1771-1772
PEPMASS=363.19174	111232
CHARGE=1+
195.10121	100	
201.15158	130	
202.41989	82	
206.07246	82	
206.15140	94	
207.06906	102	
207.15071	38	
209.15315	98	
209.35315	98	
210.12070	80	
211.05689	22	
211.12322	734	1+
213.36777	26	
214.96438	126	
219.34410	34	
220.09621	94	
221.88704	88	
222.10278	848	1+
222.89208	44	
228.07660	28	
228.14044	426	1+
228.31822	96	
229.16540	184	
229.20307	68	
230.10330	56	
234.09585	80	
234.41306	56	
236.11711	58	
239.15695	70	
239.33706	20	
243.14159	90	
245.16758	88	
246.06688	26	
246.17133	64	
248.93626	100	
250.12608	92	
265.16915	62	
279.13009	90	
285.18482	66	
301.09568	78	
303.19156	52	
320.88261	40	
321.19276	66	
337.13777	84	
END IONS

###FS:    #m/z: 363.19215 #charge 1+
###MS: 1773
###MSMS: 1774
BEGIN IONS
TITLE=Cmpd 224, +MS2(363.1921), 23.0eV, 14.1min #1774
RTINSECONDS=848.648
SCANS=1773-1774
PEPMASS=363.19215	122712
CHARGE=1+
145.22202	18	
148.85507	18	
156.04914	18	
157.17302	18	
159.29364	18	
162.59832	18	
177.01128	18	
180.19425	18	
180.38112	18	
185.33458	18	
185.82466	18	
186.58432	20	
189.63483	18	
191.65075	18	
191.91258	18	
194.24784	18	
196.11504	30	
203.61395	18	
204.55931	18	
205.07467	100	
206.10133	102	
207.07992	32	
208.08219	160	
209.15856	88	
210.09905	78	
211.12144	1192	1+
211.18780	130	
211.25707	28	
212.22697	116	
214.14064	114	
214.18798	76	
214.89102	18	
217.50091	50	
219.12980	48	
220.09508	132	
221.09910	94	
222.10348	1496	1+
222.17350	134	
222.58839	18	
224.11074	122	
225.11752	54	
225.14533	106	
225.43786	18	
226.14062	76	
228.16259	188	
228.20835	24	
228.51960	26	
229.15176	70	
230.16289	126	
232.92375	98	
235.01400	18	
237.14312	62	
238.78357	50	
239.59521	18	
244.07087	18	
245.00714	18	
245.17537	68	
248.47618	18	
249.46053	26	
252.46171	18	
253.93255	18	
255.14268	100	
262.08535	70	
265.02335	124	
272.69592	18	
273.36848	18	
278.16173	86	
279.25175	104	
283.09668	18	
295.14750	18	
296.38041	18	
301.53380	20	
302.18531	60	
306.00538	18	
306.84661	18	
308.14057	18	
312.16874	116	
313.47381	18	
316.08289	18	
322.27094	18	
325.75467	18	
326.55141	18	
327.97659	18	
332.32818	18	
338.84650	18	
344.55504	18	
362.35159	18	
366.78398	18	
END IONS

###FS:    #m/z: 363.19170 #charge 1+
###MS: 1775
###MSMS: 1776
BEGIN IONS
TITLE=Cmpd 225, +MS2(363.1917), 23.0eV, 14.2min #1776
RTINSECONDS=849.231
SCANS=1775-1776
PEPMASS=363.19170	131964
CHARGE=1+
156.67959	18	
159.21411	18	
165.69347	18	
173.82205	18	
177.96284	18	
188.33886	18	
206.08397	88	
206.43773	18	
206.93803	26	
207.91182	18	
208.12337	52	
208.17695	18	
209.03020	40	
210.08896	102	
210.13247	88	
210.68891	18	
211.11621	712	1+
211.16119	92	
211.72313	18	
213.11931	90	
213.62258	18	
214.14508	154	
217.03572	116	
222.10261	812	1+
222.17715	74	
222.20802	34	
222.29105	98	
224.17836	76	
225.13697	142	
227.25521	18	
228.14930	750	1+
229.92322	18	
234.10480	102	
235.07678	72	
236.12842	18	
239.11599	52	
239.15334	106	
245.17608	58	
245.39407	46	
247.26482	18	
247.90941	18	
249.13415	84	
251.16477	108	
255.16020	64	
260.70173	18	
261.29991	18	
262.15322	106	
267.08337	18	
267.16492	102	
268.97501	18	
270.18226	18	
270.92917	84	
279.05951	18	
279.12431	62	
280.00786	18	
280.04301	18	
290.55032	18	
296.35780	18	
297.57059	18	
302.19497	76	
303.74946	18	
307.12727	18	
308.11708	44	
309.90399	18	
311.72807	18	
318.21073	18	
325.02991	18	
327.12111	18	
339.58165	18	
350.88656	18	
351.25559	18	
365.85918	18	
366.45716	18	
367.74520	18	
367.98696	18	
END IONS

###FS:    #m/z: 363.19183 #charge 2+
###MS: 1777
###MSMS: 1778
BEGIN IONS
TITLE=Cmpd 226, +MS2(363.1918), 23.0eV, 14.2min #1778
RTINSECONDS=849.822
SCANS=1777-1778
PEPMASS=363.19183	137546
CHARGE=2+
145.52596	18	
145.57982	18	
146.15067	18	
146.38886	18	
149.36812	18	
153.90795	18	
157.72657	18	
162.69879	18	
168.01696	18	
171.53082	18	
174.73724	18	
176.80172	18	
183.46961	18	
187.71952	18	
191.56351	18	
193.83815	18	
195.65577	18	
195.77333	18	
196.30646	18	
196.36533	18	
196.73348	18	
197.61845	18	
204.14290	62	
206.08092	72	
207.20761	64	
208.10871	90	
209.09413	90	
209.13511	216	
210.09968	162	
210.97124	24	
211.12570	430	
211.17375	108	
211.20914	128	
211.53267	40	
212.11240	126	
212.15934	76	
212.35023	18	
214.12896	82	
215.12489	70	
216.16708	18	
219.99457	18	
220.08494	74	
220.55579	18	
221.09416	66	
221.97560	28	
222.01024	40	
222.10024	512	
222.14326	156	
222.47159	104	
222.70202	18	
223.11847	284	
224.31950	36	
228.14352	452	
228.21331	88	
229.11116	54	
229.15876	54	
229.24644	98	
231.17831	68	
231.94244	18	
232.09844	42	
234.10190	170	
235.09962	66	
236.11665	78	
236.77820	42	
242.13728	88	
243.98882	18	
245.16776	50	
249.93623	82	
252.75804	18	
253.15849	110	
260.13901	80	
262.09947	58	
267.13829	72	
273.29902	18	
276.01467	18	
277.76691	18	
279.12466	72	
288.00896	18	
289.98682	68	
291.36107	18	
293.81811	18	
295.49498	18	
296.73766	18	
298.16078	68	
301.05975	18	
302.18649	102	
306.55227	18	
307.80415	18	
313.17128	94	
313.65982	18	
317.16266	70	
318.90440	28	
319.48617	18	
319.89935	18	
320.61837	18	
321.14052	18	
325.26194	18	
326.66531	18	
332.13575	76	
339.54778	18	
341.77733	18	
342.15164	96	
355.18976	86	
360.05081	18	
364.59450	18	
364.65467	18	
364.99575	20	
371.17373	82	
379.16251	54	
380.38624	18	
385.46844	18	
385.99967	18	
386.06158	18	
390.73489	18	
391.59705	18	
399.79821	18	
402.43315	18	
408.07375	18	
419.35978	18	
423.99732	18	
425.77277	18	
436.16879	18	
440.30279	18	
452.24543	62	
453.04535	18	
454.07999	18	
467.05869	18	
469.33156	18	
476.85395	18	
500.60220	18	
508.99207	18	
511.76854	18	
514.71341	18	
525.44509	18	
526.11949	18	
545.27045	18	
547.95346	18	
553.64813	18	
564.52664	18	
569.95543	18	
575.76301	18	
578.43149	18	
583.59664	18	
586.34679	18	
593.97662	18	
599.51916	18	
603.35103	18	
607.64169	18	
631.96746	18	
638.20808	18	
END IONS

###FS:    #m/z: 363.19197 #charge 1+
###MS: 1779
###MSMS: 1780
BEGIN IONS
TITLE=Cmpd 227, +MS2(363.1920), 23.0eV, 14.2min #1780
RTINSECONDS=850.433
SCANS=1779-1780
PEPMASS=363.19197	147400
CHARGE=1+
145.19987	18	
148.48367	18	
149.07301	18	
165.36913	18	
167.62236	18	
169.06696	18	
170.09283	18	
170.75102	18	
174.12684	18	
192.67363	18	
193.11128	18	
200.11806	20	
206.09520	122	
207.14347	70	
209.14613	60	
210.13278	64	
210.16875	22	
211.11929	540	
211.35693	118	
212.14795	186	
214.12779	90	
219.20850	18	
221.91113	30	
222.10279	1072	1+
222.15769	90	
222.20552	122	
222.25569	74	
222.58805	24	
225.14088	152	
225.95861	18	
227.17261	48	
228.14279	362	
228.26818	104	
231.19917	18	
233.50479	18	
234.09798	288	
238.37734	18	
238.58821	18	
243.14070	66	
243.46407	18	
245.17484	92	
247.16985	18	
248.27753	18	
250.12195	84	
251.12455	88	
251.15742	18	
251.47797	18	
252.14470	18	
258.79299	18	
263.14636	88	
265.66474	18	
267.16561	80	
276.14620	74	
279.12956	102	
294.68300	18	
294.84530	18	
299.17094	94	
300.80464	18	
302.18585	122	
304.46385	18	
304.75717	18	
305.93628	76	
307.14530	56	
308.93386	68	
311.44994	18	
314.12507	18	
314.16230	18	
316.81163	18	
316.86678	92	
323.29032	118	
328.06695	18	
333.87624	18	
336.99281	18	
340.28369	18	
342.04925	18	
343.79991	18	
348.39212	18	
359.73198	18	
END IONS

###FS:    #m/z: 363.19117 #charge 1+
###MS: 1781
###MSMS: 1782
BEGIN IONS
TITLE=Cmpd 228, +MS2(363.1912), 23.0eV, 14.2min #1782
RTINSECONDS=851.033
SCANS=1781-1782
PEPMASS=363.19117	141542
CHARGE=1+
180.16178	120	
204.12097	90	
206.10207	104	
207.03231	22	
209.10158	66	
209.14336	88	
210.09541	78	
211.05158	32	
211.12090	1014	
212.14742	92	
212.22468	56	
214.12680	408	
220.10695	98	
221.93916	26	
222.10665	702	1+
222.28077	24	
222.97995	34	
223.19626	46	
223.28181	74	
223.85647	34	
225.83439	20	
227.42204	32	
228.00518	44	
228.14732	188	
228.17957	42	
228.38274	22	
229.16684	124	
234.09787	184	
236.11251	74	
242.13002	112	
251.14570	88	
263.89605	92	
276.95783	20	
290.90379	118	
293.96124	74	
302.20385	40	
303.18678	100	
311.05614	20	
316.90920	60	
324.14955	72	
366.21163	100	
END IONS

###FS:    #m/z: 363.19132 #charge 1+
###MS: 1783
###MSMS: 1784
BEGIN IONS
TITLE=Cmpd 229, +MS2(363.1913), 23.0eV, 14.2min #1784
RTINSECONDS=851.627
SCANS=1783-1784
PEPMASS=363.19132	146822
CHARGE=1+
195.10084	96	
205.07835	116	
206.08231	458	1+
207.08666	402	1+
209.13302	180	
209.19033	90	
209.83215	20	
211.11677	1448	1+
211.25360	86	
219.12753	82	
220.09260	108	
221.09814	78	
221.58655	20	
222.10065	1822	1+
222.22594	22	
224.13990	136	
225.12670	168	
225.23780	90	
228.15070	624	
228.39338	94	
229.11225	34	
234.09996	210	
234.21973	66	
273.93401	104	
278.87090	34	
279.12494	90	
285.17702	54	
296.14574	66	
298.15547	106	
302.20922	108	
302.61548	20	
306.13980	94	
311.12104	84	
312.15902	68	
317.27208	22	
333.90574	66	
339.85268	20	
END IONS

###FS:    #m/z: 363.19186 #charge 1+
###MS: 1785
###MSMS: 1786
BEGIN IONS
TITLE=Cmpd 230, +MS2(363.1919), 23.0eV, 14.2min #1786
RTINSECONDS=852.227
SCANS=1785-1786
PEPMASS=363.19186	155504
CHARGE=1+
149.71492	18	
153.59536	18	
160.19970	18	
161.20501	18	
169.95586	18	
172.99559	18	
178.98369	18	
186.42652	18	
193.38871	18	
194.35398	18	
194.83385	18	
198.09434	82	
199.04963	18	
201.66639	18	
205.07487	68	
206.09128	152	
206.12468	20	
207.09171	58	
208.08528	100	
208.11150	82	
209.15030	182	
210.09503	66	
210.88511	30	
211.11581	1272	1+
211.19872	98	
211.55954	34	
212.17510	78	
212.26421	26	
212.43268	36	
212.50565	28	
220.09286	38	
221.19966	64	
221.36285	66	
221.49245	30	
222.02849	18	
222.10482	1176	1+
222.17305	78	
222.25549	20	
223.16774	32	
223.70714	48	
223.88883	22	
224.31359	18	
225.13371	78	
225.99019	18	
228.14481	456	1+
228.53961	18	
228.96441	26	
230.65246	18	
230.89153	30	
231.18319	118	
232.22647	18	
232.34654	18	
233.11972	18	
234.11119	338	1+
238.15464	74	
238.89251	18	
239.12454	110	
239.15622	72	
242.54301	18	
242.87439	18	
245.20780	94	
245.79696	18	
248.93665	98	
249.39596	18	
249.89723	34	
250.93173	116	
252.01128	18	
254.22974	18	
257.16130	80	
260.66780	18	
261.24472	18	
261.51643	18	
262.15299	86	
263.10228	70	
265.71181	18	
267.01470	18	
269.63434	18	
270.19461	56	
272.11868	60	
275.45651	18	
276.18863	106	
276.22411	18	
279.12436	52	
281.88652	70	
284.53003	18	
285.32791	18	
289.38767	18	
292.30313	18	
292.80619	18	
296.14965	112	
297.46187	18	
298.04187	18	
302.18553	78	
303.36512	18	
307.28835	18	
310.48210	18	
317.20437	18	
318.66058	18	
320.16242	18	
320.80177	18	
328.15693	68	
332.64899	18	
334.64441	18	
347.52508	18	
349.28967	18	
362.57155	18	
END IONS

###FS:    #m/z: 363.19186 #charge 1+
###MS: 1787
###MSMS: 1788
BEGIN IONS
TITLE=Cmpd 231, +MS2(363.1919), 23.0eV, 14.2min #1788
RTINSECONDS=852.822
SCANS=1787-1788
PEPMASS=363.19186	156870
CHARGE=1+
144.84236	44	
206.10549	120	
207.08347	74	
207.12113	64	
209.13991	46	
209.18152	50	
209.95401	38	
210.14285	34	
210.64626	40	
211.02255	18	
211.11694	1308	1+
211.16633	76	
211.22115	22	
211.54271	48	
213.03191	30	
217.13724	84	
222.10069	2080	1+
222.19881	26	
222.22994	20	
224.00496	22	
225.09869	120	
225.12707	100	
226.14334	92	
227.16167	142	
228.14782	270	
228.20243	70	
228.32232	86	
228.75706	42	
228.80201	56	
233.10011	88	
234.10196	478	1+
234.14910	92	
237.13576	178	
238.14705	78	
244.14065	106	
247.12490	60	
250.05379	26	
251.12426	106	
251.17896	120	
251.29258	42	
254.08401	60	
260.81197	20	
263.94070	22	
269.19054	32	
282.17865	38	
298.16927	128	
302.18834	138	
309.13574	78	
312.17695	108	
315.21423	60	
325.20581	92	
350.15018	50	
END IONS

###FS:    #m/z: 363.19124 #charge 1+
###MS: 1789
###MSMS: 1790
BEGIN IONS
TITLE=Cmpd 232, +MS2(363.1912), 23.0eV, 14.2min #1790
RTINSECONDS=853.422
SCANS=1789-1790
PEPMASS=363.19124	152222
CHARGE=1+
199.08245	88	
206.08426	66	
207.07979	48	
208.10147	98	
209.10519	48	
209.13615	62	
210.12057	78	
210.79615	34	
211.11805	1144	
211.22753	36	
212.11495	20	
212.35073	92	
212.92315	72	
213.11526	66	
214.12977	80	
214.16848	68	
220.08336	100	
221.93263	20	
222.00930	34	
222.10085	1264	1+
222.27567	26	
223.38117	96	
223.84088	42	
224.13690	96	
227.63539	28	
227.85731	50	
227.96098	56	
228.02988	20	
228.14439	570	1+
229.23676	22	
230.88600	26	
233.09987	46	
234.10615	196	
234.17574	76	
236.11233	78	
239.16119	64	
239.67030	22	
239.81560	68	
240.73270	32	
242.16355	76	
246.17572	86	
246.31598	30	
247.11212	64	
251.12480	84	
254.16744	88	
257.16952	72	
262.66334	74	
268.13209	42	
276.14570	74	
279.10854	102	
280.12241	84	
296.15253	66	
302.20033	62	
303.20476	66	
304.17505	108	
304.96712	72	
312.17653	44	
316.87309	104	
356.22503	66	
363.87906	96	
END IONS

###FS:    #m/z: 363.19146 #charge 1+
###MS: 1791
###MSMS: 1792
BEGIN IONS
TITLE=Cmpd 233, +MS2(363.1915), 23.0eV, 14.2min #1792
RTINSECONDS=854.027
SCANS=1791-1792
PEPMASS=363.19146	165734
CHARGE=1+
194.07668	64	
205.07394	60	
206.08397	92	
207.09665	476	1+
209.13998	94	
209.97738	36	
210.15908	102	
210.25151	46	
210.98050	22	
211.12036	1228	1+
211.17373	74	
212.15692	124	
213.86811	28	
222.09854	1014	1+
222.19610	88	
222.46444	46	
223.19910	52	
224.03443	18	
224.10755	54	
225.13917	184	
227.13629	112	
228.14240	754	1+
228.21806	44	
228.40937	52	
229.25269	30	
231.14709	136	
234.09760	490	1+
235.12883	50	
238.12516	98	
241.15412	68	
243.12776	96	
246.15819	82	
250.12148	120	
262.01435	42	
262.09004	22	
263.14542	76	
279.12452	78	
281.15582	112	
296.15985	58	
303.20060	88	
312.16339	50	
314.18991	54	
316.91858	92	
317.90162	40	
324.17428	98	
344.89546	88	
END IONS

###FS:    #m/z: 363.19182 #charge 1+
###MS: 1793
###MSMS: 1794
BEGIN IONS
TITLE=Cmpd 234, +MS2(363.1918), 23.0eV, 14.2min #1794
RTINSECONDS=854.632
SCANS=1793-1794
PEPMASS=363.19182	161118
CHARGE=1+
206.07541	112	
207.09361	136	
208.23344	60	
209.10439	208	
209.15561	218	
210.12159	180	
210.87755	30	
211.01997	38	
211.07130	50	
211.11741	1702	1+
211.45617	28	
212.15529	110	
212.19185	34	
214.09590	114	
214.13853	176	
214.18341	86	
214.91391	134	
215.13381	104	
219.11568	102	
220.10752	98	
221.08454	136	
221.83322	24	
221.98904	28	
222.10149	2056	1+
222.16396	138	
222.26895	50	
222.58222	24	
223.19554	122	
225.16194	94	
225.20206	90	
225.23460	28	
225.56593	26	
226.99965	24	
227.98872	36	
228.14212	792	
228.22250	36	
228.53994	26	
230.17362	114	
230.20791	24	
232.32561	76	
234.09933	610	1+
237.12998	200	
243.14423	70	
245.18344	76	
246.16698	108	
251.14445	142	
256.13769	42	
261.12507	60	
279.23452	42	
279.39299	22	
280.09659	82	
285.16096	48	
288.93156	98	
295.13294	102	
296.15203	142	
297.15645	22	
302.18577	224	
312.16850	94	
317.91614	74	
321.35627	34	
363.05114	90	
END IONS

###FS:    #m/z: 363.19114 #charge 1+
###MS: 1795
###MSMS: 1796
BEGIN IONS
TITLE=Cmpd 235, +MS2(363.1911), 23.0eV, 14.3min #1796
RTINSECONDS=855.25
SCANS=1795-1796
PEPMASS=363.19114	165890
CHARGE=1+
204.76403	36	
205.06694	206	
206.08285	116	
207.08783	114	
207.11816	68	
208.08530	104	
209.12997	90	
209.17090	126	
209.91929	48	
210.10183	250	
210.13624	220	
210.96342	34	
211.11690	2428	1+
211.28211	22	
211.36329	60	
211.58731	34	
212.04802	24	
212.44135	32	
213.16698	158	
214.12396	178	
214.78506	20	
214.91848	44	
220.10681	62	
221.10169	118	
222.10194	2874	1+
222.20292	104	
222.52989	82	
222.79215	24	
223.17583	80	
223.86416	40	
224.86824	28	
225.13092	186	
225.16126	126	
225.34143	26	
226.11690	92	
228.14997	416	
228.31735	24	
229.11846	84	
229.15018	186	
229.19510	30	
230.23198	26	
230.82426	82	
232.26319	56	
232.36269	32	
233.25004	22	
234.09681	284	1+
237.12248	114	
239.10684	100	
245.16920	168	
249.11350	60	
252.12841	70	
257.16874	74	
258.10406	54	
262.10269	48	
266.93667	92	
268.15395	76	
279.11638	136	
285.17152	134	
298.89562	74	
298.94526	64	
302.18667	224	
302.87234	48	
303.16313	90	
303.20881	110	
307.19153	102	
313.16803	52	
314.19114	126	
316.40261	32	
316.90476	62	
334.90912	60	
340.58876	134	
END IONS

###FS:    #m/z: 363.19127 #charge 1+
###MS: 1797
###MSMS: 1798
BEGIN IONS
TITLE=Cmpd 236, +MS2(363.1913), 23.0eV, 14.3min #1798
RTINSECONDS=855.868
SCANS=1797-1798
PEPMASS=363.19127	160118
CHARGE=1+
195.03740	26	
198.11710	88	
205.06643	78	
206.08241	92	
207.08077	196	
207.13248	80	
208.08698	102	
209.01202	42	
209.14345	68	
210.10136	202	
210.13249	114	
211.11878	2066	1+
211.36984	96	
211.81680	32	
212.15160	116	
212.44143	54	
212.91702	106	
213.14812	150	
214.12837	306	
214.22557	88	
214.42957	36	
215.63066	52	
220.10376	98	
221.10614	130	
221.69773	28	
221.94037	26	
222.02484	46	
222.10296	2806	1+
222.24010	50	
222.68307	32	
223.24263	140	
224.13574	96	
224.49428	26	
225.15336	98	
226.10950	56	
226.14821	46	
227.12887	92	
228.14262	1356	1+
229.10403	114	
234.10255	376	
234.17343	34	
236.11723	102	
237.13076	256	
238.29949	106	
239.12376	224	
242.13370	108	
242.16641	64	
245.17361	162	
245.22420	72	
246.19762	100	
250.37500	50	
250.98380	54	
251.12801	72	
252.12328	48	
252.89922	78	
259.14377	108	
261.10924	74	
262.09354	86	
264.16256	24	
267.15984	56	
268.15234	88	
277.13176	92	
279.12058	218	
280.14460	94	
285.18492	102	
296.14862	174	
298.15590	54	
300.17299	78	
302.19048	152	
302.25589	90	
303.18676	54	
307.18302	64	
308.13560	78	
308.90820	178	
312.15512	68	
313.14842	66	
316.92278	94	
327.26570	30	
343.16741	104	
352.13189	40	
354.16457	74	
360.23456	88	
END IONS

###FS:    #m/z: 363.19133 #charge 1+
###MS: 1799
###MSMS: 1800
BEGIN IONS
TITLE=Cmpd 237, +MS2(363.1913), 23.0eV, 14.3min #1800
RTINSECONDS=856.518
SCANS=1799-1800
PEPMASS=363.19133	163682
CHARGE=1+
206.08833	76	
206.19332	58	
207.08209	568	1+
207.15521	94	
209.13878	144	
209.17816	108	
210.10260	568	
210.98955	54	
211.07432	94	
211.12015	3348	1+
211.17797	200	
211.24659	72	
211.32171	50	
211.93900	36	
213.80320	84	
213.97919	58	
214.03549	30	
214.12714	608	
214.34405	48	
216.88275	44	
218.60992	154	
219.08484	244	1+
219.12207	62	
219.29101	136	
221.84954	50	
221.97751	42	
222.10167	4842	1+
222.20590	132	
224.15100	78	
224.58379	102	
224.65070	40	
225.13293	242	
225.18169	94	
225.42830	30	
226.15201	166	
227.13741	80	
228.14544	1618	1+
228.26960	64	
228.97725	34	
229.81233	66	
231.11141	52	
231.78306	56	
232.12146	96	
233.10008	84	
233.67520	30	
234.10413	936	1+
234.14625	58	
235.01606	82	
235.13092	304	1+
239.11100	112	
242.53074	50	
243.13848	192	
245.18446	152	
246.14715	118	
246.19156	88	
248.18582	40	
249.12151	60	
250.17634	38	
251.11070	46	
252.12801	96	
253.13911	128	
257.22399	36	
261.13077	72	
262.17115	98	
262.94437	112	
263.12853	110	
267.03950	76	
267.16027	82	
270.93309	70	
274.13843	54	
278.11192	76	
279.11625	164	
280.12200	160	
282.12033	94	
285.17005	88	
289.08387	104	
290.89516	242	
294.08410	98	
296.15288	126	
297.16774	76	
298.21452	84	
302.19432	232	
303.19536	260	
307.05858	30	
316.91036	52	
317.13793	88	
323.43134	90	
324.13546	42	
325.54558	36	
332.20952	90	
354.21926	100	
361.22309	90	
END IONS

###FS:    #m/z: 363.19188 #charge 1+
###MS: 1823
###MSMS: 1824
BEGIN IONS
TITLE=Cmpd 238, +MS2(363.1919), 23.0eV, 14.5min #1824
RTINSECONDS=868.984
SCANS=1823-1824
PEPMASS=363.19188	165672
CHARGE=1+
157.25794	124	
173.79075	48	
173.81467	48	
195.08588	96	
198.94908	32	
205.06332	64	
205.09602	102	
206.08642	354	1+
206.15089	72	
209.13830	154	
209.28020	96	
209.95311	48	
210.10528	290	
210.13596	292	
210.39450	52	
210.95022	74	
211.11825	4186	1+
211.19847	190	
211.24992	34	
211.30575	56	
211.88964	52	
212.17425	228	
212.92518	78	
214.03267	42	
214.12557	400	
214.18234	180	
215.09412	48	
215.59247	36	
218.16716	86	
218.86262	108	
219.92391	46	
220.08311	140	
221.10167	82	
221.97231	48	
221.99993	52	
222.10300	4754	1+
222.18322	330	1+
222.36898	62	
222.73722	46	
222.82272	66	
223.27882	78	
224.12205	726	1+
226.74413	40	
227.15958	78	
227.98615	36	
228.14431	3232	1+
229.10503	114	
229.22700	86	
230.11369	82	
231.24695	142	
234.10380	1158	1+
234.14719	70	
236.78061	36	
237.16293	64	
238.15052	180	
239.12430	74	
240.11570	112	
241.11967	68	
243.14558	174	
244.16100	74	
245.17065	164	
246.16810	94	
248.98444	40	
250.12974	78	
250.16348	46	
251.12231	218	1+
251.18692	78	
254.14994	80	
257.20346	72	
260.16399	138	
260.28130	52	
262.14127	54	
262.22208	48	
262.48935	34	
262.96272	74	
263.12201	78	
267.15738	138	
268.14772	112	
270.19594	108	
276.11909	90	
279.10842	88	
279.14218	94	
279.73880	52	
284.13638	96	
284.17474	98	
285.16370	180	
290.89031	76	
291.40629	42	
296.15033	50	
297.15776	56	
298.16427	190	
298.20151	54	
302.19204	344	1+
302.24457	54	
303.14934	124	
308.14033	66	
311.18003	74	
313.18502	92	
315.89957	92	
316.91373	98	
318.89595	66	
324.14073	92	
335.19615	80	
343.18252	78	
361.18282	96	
362.88138	106	
364.87484	116	
END IONS

###FS:    #m/z: 363.19134 #charge 1+
###MS: 1825
###MSMS: 1826
BEGIN IONS
TITLE=Cmpd 239, +MS2(363.1913), 23.0eV, 14.5min #1826
RTINSECONDS=869.648
SCANS=1825-1826
PEPMASS=363.19134	168092
CHARGE=1+
183.62539	36	
194.11955	76	
195.09362	100	
198.11749	72	
205.07282	98	
206.09534	76	
207.08579	222	
208.08307	428	1+
208.10629	80	
209.14005	114	
209.20094	92	
209.25059	92	
210.14413	68	
210.22355	42	
210.79748	38	
210.84948	32	
210.89063	32	
210.98957	36	
211.11825	3134	1+
211.22218	98	
211.28424	78	
212.07114	40	
214.14540	298	
214.35269	40	
215.12822	152	
217.09534	72	
220.08478	88	
221.09808	78	
221.70392	32	
222.10313	3334	1+
222.18483	94	
222.63193	52	
223.15846	98	
224.12642	1052	1+
224.30540	34	
225.12890	680	1+
225.23356	60	
228.14640	1904	1+
232.11000	86	
232.15038	76	
233.11248	54	
234.11094	364	1+
234.16318	106	
235.14027	160	
236.11989	104	
238.13012	118	
239.09864	72	
240.19260	106	
245.17084	218	
246.21414	130	
246.93936	38	
246.98045	104	
251.12950	278	1+
252.51575	42	
253.06771	92	
254.14232	32	
255.12177	96	
260.68091	50	
261.97106	126	
262.10643	84	
262.89036	84	
268.14742	90	
275.22027	106	
276.13775	48	
278.90533	104	
279.11721	212	
279.15594	134	
283.16771	112	
284.97652	112	
285.17660	68	
296.15726	126	
297.15899	46	
298.15577	162	
301.99900	48	
302.19332	384	
303.16826	108	
306.16511	92	
308.15069	74	
310.19131	70	
312.14086	50	
312.87812	74	
314.18809	146	
316.86754	64	
316.90515	80	
320.19886	74	
325.14792	164	
327.16375	64	
327.93967	74	
334.18290	92	
337.12687	92	
340.14337	86	
340.86040	92	
344.92639	70	
348.16727	44	
353.90374	74	
356.23357	78	
END IONS

###FS:    #m/z: 521.78145 #charge 1+
###MS: 1833
###MSMS: 1834
BEGIN IONS
TITLE=Cmpd 240, +MS2(521.7815), 28.3eV, 14.6min #1834
RTINSECONDS=873.525
SCANS=1833-1834
PEPMASS=521.78145	25068
CHARGE=1+
208.11224	98	
216.09643	102	
216.13214	98	
225.06797	102	
231.12331	118	
240.10711	84	
248.17443	44	
248.20699	88	
256.97303	32	
260.12609	86	
268.14528	58	
268.19341	106	
270.10394	102	
287.13140	84	
290.16441	78	
300.09883	62	
308.92372	82	
337.17649	62	
338.22303	102	
368.90498	64	
430.88794	72	
480.84219	34	
END IONS

###FS:    #m/z: 572.76460 #charge 1+
###MS: 1862
###MSMS: 1863
BEGIN IONS
TITLE=Cmpd 241, +MS2(572.7646), 31.4eV, 14.8min #1863
RTINSECONDS=888.554
SCANS=1862-1863
PEPMASS=572.76460	19590
CHARGE=1+
212.11200	52	
215.12113	134	
217.13197	112	
223.10885	1330	1+
223.16212	222	
224.19036	90	
225.10762	188	
226.17235	82	
227.10113	114	
229.07488	140	
230.09056	102	
232.15400	70	
233.13238	92	
247.14496	86	
252.12731	80	
261.13477	84	
263.85715	54	
271.11902	106	
274.15919	78	
275.16068	38	
285.12253	122	
292.10934	72	
292.16784	60	
322.12515	62	
329.15978	96	
330.13570	68	
334.14472	106	
341.22801	114	
356.19490	76	
416.17143	70	
417.21560	58	
447.84553	70	
452.54890	100	
462.80144	44	
492.30681	78	
508.81378	74	
526.82313	36	
END IONS

###FS:    #m/z: 392.75123 #charge 2+
###MS: 1897
###MSMS: 1898
BEGIN IONS
TITLE=Cmpd 242, +MS2(392.7512), 23.0eV, 15.1min #1898
RTINSECONDS=906.928
SCANS=1897-1898
PEPMASS=392.75123	24994
CHARGE=2+
209.11968	176	
211.11657	100	
214.11325	88	
222.10655	252	
230.31979	30	
239.07179	98	
243.20182	56	
244.17811	100	
251.17847	94	
264.15563	84	
266.88117	120	
268.06695	116	
272.10678	62	
282.20564	60	
283.18094	154	
285.19929	116	
320.89706	60	
332.88893	66	
332.92782	50	
352.18718	48	
365.98992	36	
368.87378	140	
369.21117	48	
374.84852	64	
396.28175	84	
639.41669	54	
END IONS

###FS:    #m/z: 392.75178 #charge 2+
###MS: 1899
###MSMS: 1900
BEGIN IONS
TITLE=Cmpd 243, +MS2(392.7518), 23.0eV, 15.1min #1900
RTINSECONDS=907.573
SCANS=1899-1900
PEPMASS=392.75178	31242
CHARGE=2+
222.13409	150	
233.10787	74	
236.10438	124	
236.97982	82	
244.18176	126	
267.25442	66	
284.18450	114	
296.89126	50	
308.90710	58	
325.30470	38	
364.85086	64	
365.92882	58	
END IONS

###FS:    #m/z: 392.75171 #charge 1+
###MS: 1901
###MSMS: 1902
BEGIN IONS
TITLE=Cmpd 244, +MS2(392.7517), 23.0eV, 15.1min #1902
RTINSECONDS=908.206
SCANS=1901-1902
PEPMASS=392.75171	31818
CHARGE=1+
209.12583	78	
210.12483	116	
213.25739	78	
225.39465	54	
228.18621	114	
230.17880	128	
233.12660	74	
250.94115	92	
259.14770	110	
290.89603	84	
291.88971	116	
294.06140	60	
294.86242	136	
308.89707	82	
327.21016	60	
328.83829	28	
334.22731	88	
347.85398	84	
354.22353	80	
364.56457	36	
END IONS

###FS:    #m/z: 392.75188 #charge 1+
###MS: 1903
###MSMS: 1904
BEGIN IONS
TITLE=Cmpd 245, +MS2(392.7519), 23.0eV, 15.1min #1904
RTINSECONDS=908.868
SCANS=1903-1904
PEPMASS=392.75188	33668
CHARGE=1+
206.64525	96	
208.23960	30	
209.12937	128	
209.16627	62	
212.17324	116	
214.45188	40	
225.18181	108	
226.11166	44	
227.20792	100	
234.73744	42	
239.83174	48	
242.11805	84	
248.94439	96	
250.15938	64	
251.96053	60	
268.14100	82	
268.17223	138	
290.90059	90	
295.99181	68	
308.92174	144	1+
311.16820	66	
314.87821	84	
320.88674	92	
323.99411	26	
342.22291	94	
352.92189	128	
355.20973	66	
356.89548	40	
367.98687	76	
368.86362	86	
379.01508	54	
385.65315	36	
END IONS

###FS:    #m/z: 392.75127 #charge 2+
###MS: 1905
###MSMS: 1906
BEGIN IONS
TITLE=Cmpd 246, +MS2(392.7513), 23.0eV, 15.2min #1906
RTINSECONDS=909.534
SCANS=1905-1906
PEPMASS=392.75127	38930
CHARGE=2+
206.15821	116	
209.12377	136	
210.12539	72	
211.13101	158	
213.13074	92	
214.19170	98	
222.09180	66	
223.15708	108	
225.20465	78	
228.14660	76	
238.14924	100	
242.11996	118	
251.14989	80	
252.90486	94	
258.16776	70	
268.16033	92	
272.87739	88	
285.20834	90	
290.88890	84	
292.89519	70	
306.87938	126	
308.16434	68	
308.91180	132	
326.91192	50	
336.28027	78	
364.24851	68	
368.87472	106	
568.40133	60	
END IONS

###FS:    #m/z: 392.75082 #charge 2+
###MS: 1907
###MSMS: 1908
BEGIN IONS
TITLE=Cmpd 247, +MS2(392.7508), 23.0eV, 15.2min #1908
RTINSECONDS=910.169
SCANS=1907-1908
PEPMASS=392.75082	42940
CHARGE=2+
206.09095	88	
207.97166	80	
208.14680	50	
213.15393	120	
214.12255	126	
225.16500	108	
229.14381	78	
230.66642	22	
233.14072	112	
254.13735	102	
258.14704	46	
266.14530	76	
268.66501	36	
284.18103	74	
285.20617	104	
297.02737	76	
304.86633	40	
311.17608	104	
316.92409	58	
328.89420	44	
369.23658	108	
387.24484	96	
422.24352	70	
END IONS

###FS:    #m/z: 392.75135 #charge 2+
###MS: 1909
###MSMS: 1910
BEGIN IONS
TITLE=Cmpd 248, +MS2(392.7513), 23.0eV, 15.2min #1910
RTINSECONDS=910.807
SCANS=1909-1910
PEPMASS=392.75135	42098
CHARGE=2+
208.14106	108	
210.10599	64	
211.12728	124	
215.14815	100	
217.12946	102	
222.09959	180	
223.20026	50	
224.11966	100	
226.10122	84	
226.15615	104	
230.15854	104	
235.64652	30	
248.26924	54	
250.15994	126	
268.17016	334	
298.45831	36	
308.89701	84	
311.24374	28	
312.91632	76	
339.19385	94	
355.91268	48	
368.86288	64	
457.27775	136	
551.27334	40	
END IONS

###FS:    #m/z: 392.75161 #charge 2+
###MS: 1911
###MSMS: 1912
BEGIN IONS
TITLE=Cmpd 249, +MS2(392.7516), 23.0eV, 15.2min #1912
RTINSECONDS=911.447
SCANS=1911-1912
PEPMASS=392.75161	44296
CHARGE=2+
209.11691	72	
209.14996	142	
211.12009	126	
212.12818	112	
219.02530	96	
221.92617	72	
222.11472	94	
223.14878	88	
223.18747	58	
228.15037	60	
240.18123	62	
241.12268	76	
241.16228	78	
243.18357	88	
251.22361	100	
252.94259	116	
258.15566	108	
268.17454	160	
270.13794	70	
285.19959	80	
301.82959	70	
306.17440	84	
308.92084	46	
311.24137	90	
314.23677	28	
332.89210	62	
342.24285	72	
365.99443	62	
368.87435	106	
368.92007	46	
369.22100	48	
369.86872	54	
376.41470	36	
410.88566	84	
473.77654	30	
526.46392	78	
572.28129	32	
END IONS

###FS:    #m/z: 392.75152 #charge 2+
###MS: 1913
###MSMS: 1914
BEGIN IONS
TITLE=Cmpd 250, +MS2(392.7515), 23.0eV, 15.2min #1914
RTINSECONDS=912.118
SCANS=1913-1914
PEPMASS=392.75152	47334
CHARGE=2+
208.14499	180	
209.13267	110	
210.12838	90	
211.13593	74	
211.32926	146	
213.18588	90	
214.12696	156	
215.10598	102	
220.16142	86	
222.10592	162	
223.17655	80	
225.16923	130	
235.10135	96	
241.12668	106	
242.11791	146	
249.98989	86	
251.12103	72	
252.96655	70	
290.89103	92	
302.67371	70	
306.21186	102	
308.91159	102	
309.89981	46	
310.19922	100	
311.17612	116	
312.18749	66	
332.90880	66	
341.23406	86	
350.98486	70	
355.23250	68	
358.25423	36	
363.24934	34	
370.90855	78	
374.50386	26	
405.20290	66	
410.86846	78	
468.09120	58	
END IONS

###FS:    #m/z: 392.75131 #charge 1+
###MS: 1916
###MSMS: 1917
BEGIN IONS
TITLE=Cmpd 251, +MS2(392.7513), 23.0eV, 15.2min #1917
RTINSECONDS=913.322
SCANS=1916-1917
PEPMASS=392.75131	48224
CHARGE=1+
205.10044	98	
209.12896	120	
209.21727	100	
211.14281	118	
222.10309	122	
223.14025	94	
225.19041	94	
226.16825	114	
233.16054	92	
234.09831	74	
242.19773	156	
243.13217	88	
245.98227	38	
248.95184	66	
251.14526	70	
251.17868	64	
268.17649	140	
275.95248	90	
278.16541	56	
286.14904	76	
292.89079	78	
308.91086	80	
311.20382	64	
315.83499	70	
339.16547	128	
347.02215	44	
357.90503	70	
392.85092	92	
END IONS

###FS:    #m/z: 409.23900 #charge 1+
###MS: 1979
###MSMS: 1980
BEGIN IONS
TITLE=Cmpd 252, +MS2(409.2390), 23.4eV, 15.8min #1980
RTINSECONDS=946.624
SCANS=1979-1980
PEPMASS=409.23900	17728
CHARGE=1+
213.08277	68	
219.12255	66	
228.22267	84	
230.10825	120	
301.14986	82	
308.90915	136	
310.90917	102	
311.16179	86	
326.93211	48	
367.90167	110	
368.90412	78	
372.18107	66	
386.24321	70	
END IONS

###FS:    #m/z: 409.23872 #charge 1+
###MS: 1981
###MSMS: 1982
BEGIN IONS
TITLE=Cmpd 253, +MS2(409.2387), 23.4eV, 15.8min #1982
RTINSECONDS=947.254
SCANS=1981-1982
PEPMASS=409.23872	27736
CHARGE=1+
207.00245	24	
207.03998	24	
209.17577	80	
212.15565	70	
228.16297	104	
235.10047	86	
236.14792	104	
239.09377	114	
266.12663	68	
295.14332	106	
301.14266	78	
308.89871	106	
322.88960	80	
326.01293	30	
352.93980	72	
368.85480	132	
372.18131	68	
END IONS

###FS:    #m/z: 409.23928 #charge 2+
###MS: 1983
###MSMS: 1984
BEGIN IONS
TITLE=Cmpd 254, +MS2(409.2393), 23.4eV, 15.8min #1984
RTINSECONDS=947.87
SCANS=1983-1984
PEPMASS=409.23928	33220
CHARGE=2+
200.13722	82	
210.12151	96	
211.13569	88	
212.12807	120	
229.17205	92	
229.22716	36	
238.11453	58	
257.12253	100	
262.14875	32	
286.51364	18	
290.90475	96	
301.14576	72	
339.14734	82	
346.90319	140	
352.87179	92	
356.87338	66	
END IONS

###FS:    #m/z: 409.23862 #charge 2+
###MS: 1985
###MSMS: 1986
BEGIN IONS
TITLE=Cmpd 255, +MS2(409.2386), 23.4eV, 15.8min #1986
RTINSECONDS=948.472
SCANS=1985-1986
PEPMASS=409.23862	39148
CHARGE=2+
201.10664	40	
211.06745	46	
228.03277	48	
228.12258	118	
228.18477	62	
228.33336	26	
301.15789	198	
344.86135	88	
439.22899	106	
END IONS

###FS:    #m/z: 409.23948 #charge 1+
###MS: 1987
###MSMS: 1988
BEGIN IONS
TITLE=Cmpd 256, +MS2(409.2395), 23.4eV, 15.8min #1988
RTINSECONDS=949.07
SCANS=1987-1988
PEPMASS=409.23948	45472
CHARGE=1+
209.93668	30	
212.11395	132	
213.10007	68	
226.13315	36	
228.13123	136	
228.17135	84	
235.11704	36	
238.15466	72	
268.17871	82	
283.19389	100	
302.13654	96	
318.83809	96	
392.89288	94	
403.23914	38	
END IONS

###FS:    #m/z: 409.23953 #charge 1+
###MS: 1989
###MSMS: 1990
BEGIN IONS
TITLE=Cmpd 257, +MS2(409.2395), 23.4eV, 15.8min #1990
RTINSECONDS=949.675
SCANS=1989-1990
PEPMASS=409.23953	49654
CHARGE=1+
213.12408	118	
228.12947	68	
255.16530	106	
266.18222	58	
302.12795	76	
329.19636	74	
408.83230	78	
END IONS

###FS:    #m/z: 409.23968 #charge 2+
###MS: 1991
###MSMS: 1992
BEGIN IONS
TITLE=Cmpd 258, +MS2(409.2397), 23.4eV, 15.8min #1992
RTINSECONDS=950.289
SCANS=1991-1992
PEPMASS=409.23968	51772
CHARGE=2+
210.98967	48	
211.40263	42	
211.49439	62	
227.80180	30	
228.17237	140	
240.90097	84	
272.90824	26	
289.26197	96	
290.90435	72	
300.19609	72	
301.14727	50	
308.89733	76	
363.25665	46	
372.18607	74	
376.20280	50	
428.29627	50	
END IONS

###FS:    #m/z: 409.23975 #charge 1+
###MS: 1993
###MSMS: 1994
BEGIN IONS
TITLE=Cmpd 259, +MS2(409.2398), 23.4eV, 15.8min #1994
RTINSECONDS=950.899
SCANS=1993-1994
PEPMASS=409.23975	50146
CHARGE=1+
211.14189	102	
212.13941	94	
216.83502	30	
226.11961	106	
227.14422	122	
227.17683	98	
228.12558	136	
228.16567	236	
228.23897	118	
230.10649	140	
231.19984	40	
235.10862	68	
238.12183	62	
239.16151	126	
255.21471	52	
266.14109	108	
282.87672	68	
290.90943	110	
299.20378	82	
320.94866	96	
324.87863	36	
338.89585	38	
344.89421	48	
368.23318	90	
368.86836	56	
END IONS

###FS:    #m/z: 409.23906 #charge 1+
###MS: 1995
###MSMS: 1996
BEGIN IONS
TITLE=Cmpd 260, +MS2(409.2391), 23.4eV, 15.9min #1996
RTINSECONDS=951.512
SCANS=1995-1996
PEPMASS=409.23906	59502
CHARGE=1+
203.16826	114	
210.15229	94	
228.16921	100	
231.09032	58	
236.11566	78	
238.10495	106	
238.16245	48	
240.08744	102	
249.08969	104	
256.12697	84	
283.14043	94	
297.21210	80	
301.16441	92	
302.15039	72	
338.21961	74	
353.20687	52	
369.23219	94	
380.87913	100	
396.17842	114	
404.27487	62	
END IONS

###FS:    #m/z: 409.23903 #charge 2+
###MS: 1997
###MSMS: 1998
BEGIN IONS
TITLE=Cmpd 261, +MS2(409.2390), 23.4eV, 15.9min #1998
RTINSECONDS=952.107
SCANS=1997-1998
PEPMASS=409.23903	67972
CHARGE=2+
210.16356	66	
213.13555	62	
214.12928	82	
217.16150	122	
221.44209	18	
228.17146	102	
234.02377	60	
283.19048	98	
284.17951	120	
290.94879	86	
299.21821	78	
308.90634	48	
315.19112	56	
316.23782	72	
329.22637	20	
352.86278	56	
354.17024	40	
373.18896	70	
719.54626	20	
END IONS

###FS:    #m/z: 409.23987 #charge 2+
###MS: 1999
###MSMS: 2000
BEGIN IONS
TITLE=Cmpd 262, +MS2(409.2399), 23.4eV, 15.9min #2000
RTINSECONDS=952.698
SCANS=1999-2000
PEPMASS=409.23987	70896
CHARGE=2+
200.13326	80	
210.12501	76	
228.17000	124	
230.11154	64	
240.14069	102	
244.11127	72	
246.14664	70	
267.12678	134	
267.25523	22	
283.17321	64	
284.13141	68	
293.14871	86	
298.19146	126	
308.90610	162	
318.23930	78	
328.33347	100	
332.88470	86	
354.98519	36	
399.26288	64	
534.58034	36	
END IONS

###FS:    #m/z: 409.23970 #charge 2+
###MS: 2001
###MSMS: 2002
BEGIN IONS
TITLE=Cmpd 263, +MS2(409.2397), 23.4eV, 15.9min #2002
RTINSECONDS=953.291
SCANS=2001-2002
PEPMASS=409.23970	82744
CHARGE=2+
148.07128	18	
151.04171	18	
155.39387	18	
157.30154	18	
164.81927	18	
173.27212	18	
181.08729	18	
184.46701	18	
187.60093	18	
191.23303	18	
194.68740	18	
202.70081	18	
207.89302	18	
208.69648	18	
209.16335	18	
210.56328	18	
212.13272	92	
212.16698	138	
213.13904	36	
214.11134	72	
214.41025	18	
215.09463	108	
216.11703	18	
220.61833	18	
224.69737	18	
225.99034	18	
230.23804	18	
234.23944	76	
236.72616	18	
237.55111	18	
239.13159	38	
239.92065	18	
240.09558	18	
240.97936	18	
242.66218	38	
246.90173	18	
256.91668	18	
259.75723	18	
268.73405	18	
276.89246	18	
282.16993	86	
285.11867	122	
288.96810	18	
296.41224	18	
298.65895	18	
304.78946	18	
307.39905	18	
307.95640	18	
308.90999	102	
310.39440	18	
310.53784	18	
315.19671	96	
317.25135	18	
320.16263	18	
329.19157	160	
333.99163	18	
336.61230	18	
354.41767	18	
354.86674	62	
355.16436	78	
359.23929	18	
361.56743	18	
362.11191	18	
362.75183	18	
363.08701	18	
363.51246	18	
368.86460	66	
373.57469	18	
386.24712	72	
396.15752	18	
396.34571	18	
396.90531	18	
397.86852	18	
401.02282	18	
401.24372	22	
427.52506	18	
428.09537	18	
429.23650	92	
435.97713	18	
457.88782	18	
478.06499	18	
486.42099	18	
506.82631	18	
512.47011	18	
514.54693	18	
521.21620	18	
538.71703	18	
546.20941	18	
553.74117	18	
558.77651	18	
566.80042	18	
569.45435	18	
587.33956	18	
588.79150	18	
601.64972	18	
601.86230	18	
638.24166	18	
645.76707	18	
649.46266	18	
649.50950	18	
649.73038	18	
660.91645	18	
663.72112	18	
664.51291	18	
671.75552	18	
684.02136	18	
685.21693	18	
691.99771	18	
710.79600	18	
717.25873	18	
727.28737	18	
753.06348	18	
757.91393	18	
769.67100	18	
781.18824	18	
789.17209	18	
815.71303	18	
816.21562	18	
822.56747	18	
END IONS

###FS:    #m/z: 409.23932 #charge 2+
###MS: 2003
###MSMS: 2004
BEGIN IONS
TITLE=Cmpd 264, +MS2(409.2393), 23.4eV, 15.9min #2004
RTINSECONDS=953.888
SCANS=2003-2004
PEPMASS=409.23932	89954
CHARGE=2+
156.96908	18	
157.93451	18	
158.41999	18	
159.68175	18	
166.41433	18	
173.15808	18	
177.18962	18	
178.84683	18	
182.13478	18	
183.99297	18	
190.08725	18	
196.00868	18	
196.81833	18	
199.61331	18	
201.17831	18	
204.99158	18	
210.47184	18	
211.66596	18	
213.09755	90	
213.27360	18	
227.12869	18	
228.16690	100	
248.07498	18	
261.36801	18	
262.62616	18	
266.10220	88	
268.41130	18	
270.19576	102	
274.13336	18	
287.47906	18	
290.90184	30	
298.66350	18	
303.14207	70	
304.60611	18	
312.39628	18	
317.22753	56	
320.22912	52	
330.34945	18	
344.13619	18	
351.07306	118	
361.65233	18	
364.36914	18	
365.97999	18	
372.11942	18	
376.03534	18	
376.58041	18	
376.90663	18	
380.53504	18	
383.32173	18	
410.96494	18	
411.23649	86	
434.10939	18	
475.72524	18	
499.80965	18	
518.30089	46	
536.33042	18	
546.30149	18	
555.52231	18	
561.28096	18	
565.91926	18	
566.98176	18	
572.18987	18	
591.38781	18	
601.29552	18	
602.76459	18	
603.92566	18	
606.14769	18	
610.20822	18	
610.81165	18	
613.40397	18	
617.21465	18	
621.63935	18	
624.70075	18	
626.30327	18	
637.25355	18	
641.90905	18	
654.80070	18	
667.84088	18	
677.70367	18	
679.89305	18	
688.14154	18	
714.09040	20	
717.35018	18	
724.51392	18	
768.73878	18	
815.21063	18	
END IONS

###FS:    #m/z: 409.24009 #charge 2+
###MS: 2005
###MSMS: 2006
BEGIN IONS
TITLE=Cmpd 265, +MS2(409.2401), 23.4eV, 15.9min #2006
RTINSECONDS=954.485
SCANS=2005-2006
PEPMASS=409.24009	89296
CHARGE=2+
157.92131	18	
158.22505	18	
158.26469	18	
159.48272	18	
165.85586	18	
173.04752	18	
173.65602	18	
175.75589	18	
178.14166	18	
180.39182	18	
195.11676	82	
200.59769	18	
204.21406	18	
209.86273	18	
209.98449	18	
213.07832	118	
217.13740	18	
217.82284	18	
223.31000	18	
227.12921	98	
228.13308	104	
228.16632	126	
229.16781	100	
230.96387	72	
248.46806	18	
250.50463	20	
251.72806	18	
253.92854	18	
254.14108	84	
258.53553	18	
259.51605	18	
259.60489	18	
265.20286	18	
266.77893	18	
269.87174	18	
271.49622	18	
272.88329	112	
278.04289	18	
280.16684	80	
284.80936	18	
286.40702	18	
289.57999	18	
292.31680	18	
292.45532	50	
293.95787	18	
294.48488	18	
296.21326	58	
301.14583	128	
308.90620	82	
311.12168	118	
335.88037	18	
343.58106	18	
346.63981	18	
347.21698	18	
347.25123	18	
361.09323	18	
365.77906	18	
367.19565	72	
370.61137	18	
373.63561	18	
383.70744	18	
385.54604	18	
386.75872	18	
389.93097	18	
398.62842	18	
405.08760	18	
408.62591	18	
412.45689	18	
417.98450	18	
433.89603	18	
440.61172	18	
442.24485	18	
442.69228	18	
447.19015	18	
463.16258	18	
469.65051	18	
475.89136	18	
477.46805	18	
479.74882	18	
486.32255	18	
489.55355	18	
493.16258	18	
495.96578	18	
519.34138	18	
543.75725	18	
558.00085	18	
576.92339	18	
578.36241	18	
616.73848	18	
617.26684	18	
634.92885	18	
639.64892	18	
654.66631	18	
685.27882	18	
691.12069	18	
708.67624	18	
711.97972	18	
733.02798	18	
773.22309	18	
792.26614	18	
808.67071	18	
810.00798	18	
END IONS

###FS:    #m/z: 409.23949 #charge 2+
###MS: 2007
###MSMS: 2008
BEGIN IONS
TITLE=Cmpd 266, +MS2(409.2395), 23.4eV, 15.9min #2008
RTINSECONDS=955.073
SCANS=2007-2008
PEPMASS=409.23949	100204
CHARGE=2+
152.74725	18	
155.26297	18	
156.21002	18	
159.04528	18	
160.77199	18	
175.37664	18	
190.28643	18	
192.26209	18	
199.02384	18	
205.11567	20	
207.00042	18	
207.10528	50	
213.12053	60	
217.18009	78	
217.20631	86	
218.19132	62	
224.79186	18	
228.16052	172	
228.20144	82	
231.13145	108	
232.25064	18	
232.50684	18	
235.94127	24	
238.05325	18	
243.03829	18	
251.04107	20	
255.17641	88	
258.99597	18	
265.18963	70	
268.10904	76	
282.17799	96	
283.13621	70	
283.53887	18	
294.26861	18	
294.35871	18	
295.04394	18	
302.13603	104	
305.19304	18	
308.32058	18	
323.78619	18	
368.88443	36	
374.48887	18	
378.72888	18	
381.92455	18	
386.24694	86	
390.20142	58	
396.73792	18	
403.55102	18	
407.52781	18	
411.60402	18	
427.76944	18	
433.10323	18	
436.73964	18	
446.12456	18	
446.72380	18	
461.76770	18	
483.96264	18	
485.25756	18	
490.53017	18	
495.66171	18	
498.44267	18	
523.99572	18	
527.60868	18	
528.08531	18	
531.07064	18	
532.10598	18	
534.43464	18	
535.55834	18	
537.43175	18	
552.98754	18	
567.87003	18	
579.44917	18	
592.08410	18	
593.46512	18	
594.43791	18	
615.64986	18	
636.54443	18	
641.02446	18	
651.92779	18	
665.90816	18	
689.87860	18	
702.26630	18	
708.39664	18	
713.99917	18	
719.46176	18	
735.60400	18	
735.77495	18	
741.88500	20	
788.72218	18	
796.76657	18	
798.13106	18	
814.06386	18	
820.42993	18	
821.26506	18	
END IONS

###FS:    #m/z: 409.23869 #charge 2+
###MS: 2009
###MSMS: 2010
BEGIN IONS
TITLE=Cmpd 267, +MS2(409.2387), 23.4eV, 15.9min #2010
RTINSECONDS=955.65
SCANS=2009-2010
PEPMASS=409.23869	106686
CHARGE=2+
146.38896	18	
150.84814	18	
151.10304	18	
168.33037	18	
173.97799	18	
192.81959	18	
194.22235	18	
200.14104	94	
208.33625	18	
210.12475	114	
226.27861	18	
226.91567	114	
227.28307	18	
228.25794	70	
228.55565	18	
229.35034	18	
230.11524	54	
236.17297	126	
246.33676	18	
250.94539	18	
258.23161	18	
261.80972	18	
271.84249	18	
276.69587	18	
280.46963	18	
286.85605	18	
287.97350	18	
288.91546	76	
296.83286	18	
301.14165	64	
302.15568	58	
308.21914	18	
315.87771	18	
317.21789	80	
327.20078	86	
329.32407	18	
332.80250	18	
346.04358	18	
352.12749	18	
363.08702	18	
364.28894	18	
376.80977	18	
380.13045	18	
396.98903	18	
398.22480	18	
404.68601	18	
406.65887	18	
419.63974	18	
434.32827	18	
443.17864	18	
443.26157	18	
448.36265	18	
450.19393	18	
456.09143	18	
464.20870	18	
467.92772	18	
480.60047	18	
483.82400	18	
497.97376	18	
499.26968	18	
502.86128	18	
514.70779	18	
515.59588	18	
533.46982	18	
548.42110	18	
551.69765	18	
570.70837	18	
576.16043	18	
603.25468	18	
603.79660	18	
605.52718	18	
638.82563	18	
652.72593	18	
662.63912	18	
667.18954	18	
670.40858	18	
673.17879	18	
692.49520	18	
708.31976	18	
716.35882	18	
727.17409	18	
728.30755	18	
737.09332	18	
738.54846	18	
775.80291	18	
786.13568	18	
806.04423	18	
806.16352	18	
811.24911	18	
END IONS

###FS:    #m/z: 409.23920 #charge 2+
###MS: 2011
###MSMS: 2012
BEGIN IONS
TITLE=Cmpd 268, +MS2(409.2392), 23.4eV, 15.9min #2012
RTINSECONDS=956.237
SCANS=2011-2012
PEPMASS=409.23920	109872
CHARGE=2+
172.80235	18	
184.99167	18	
185.19531	18	
187.34206	18	
187.72324	18	
189.42167	18	
192.72845	18	
207.79838	18	
210.12611	94	
211.85383	48	
212.13553	90	
213.21959	102	
219.50034	18	
222.84719	18	
223.07043	100	
224.95331	18	
227.18850	110	
227.37810	18	
228.15676	138	
228.19160	78	
233.40865	18	
237.15107	66	
238.14276	76	
238.56810	18	
239.18501	18	
249.02760	70	
249.08100	74	
252.73734	18	
265.74625	18	
286.97616	18	
297.19952	76	
307.09066	18	
312.69341	18	
320.46344	18	
332.80730	18	
340.57464	18	
346.90878	18	
352.75853	18	
359.37868	18	
362.36683	18	
366.88483	18	
368.21394	18	
371.60797	18	
377.88612	18	
380.21751	20	
384.90693	18	
386.24189	42	
390.19994	114	
391.90971	64	
407.94673	18	
408.90097	98	
415.23484	18	
431.61801	18	
437.26665	18	
454.22581	18	
468.81432	18	
473.11702	18	
479.19681	18	
481.91397	18	
496.94293	18	
511.48972	18	
511.56693	18	
539.39993	18	
549.39936	18	
558.08151	18	
561.08191	18	
572.98793	18	
575.00751	18	
581.36613	18	
582.43669	18	
605.85680	18	
608.37381	18	
612.91628	18	
616.37334	18	
626.42816	18	
639.58916	18	
688.66520	18	
740.97691	18	
754.52712	18	
764.34738	18	
777.83765	18	
794.63322	18	
796.06256	18	
801.51766	18	
END IONS

###FS:    #m/z: 409.23961 #charge 2+
###MS: 2013
###MSMS: 2014
BEGIN IONS
TITLE=Cmpd 269, +MS2(409.2396), 23.4eV, 15.9min #2014
RTINSECONDS=956.826
SCANS=2013-2014
PEPMASS=409.23961	118430
CHARGE=2+
149.17573	18	
151.50679	18	
156.43328	18	
167.33701	18	
169.51808	18	
179.40916	18	
179.85614	18	
186.05396	18	
187.80241	18	
192.64096	18	
195.42090	18	
201.26772	18	
201.87915	18	
203.61409	18	
213.45772	18	
214.94892	18	
222.07270	40	
224.09553	18	
228.17638	104	
236.09988	70	
236.13243	72	
243.07105	18	
261.13033	20	
268.13158	64	
268.17043	20	
271.25398	18	
275.42185	18	
275.59620	18	
284.21140	18	
284.88915	18	
288.65126	18	
296.10942	18	
296.84645	26	
300.91872	18	
308.90573	86	
316.21385	18	
318.49677	18	
319.21436	108	
320.90079	18	
335.17689	78	
336.24625	18	
337.00269	18	
348.04444	18	
348.29434	18	
354.13595	18	
354.84793	18	
358.51797	18	
366.02019	18	
370.24198	102	
372.18044	28	
373.00139	18	
375.87242	18	
382.06314	18	
384.86572	18	
385.14912	18	
387.50276	18	
393.06413	18	
413.65775	18	
422.97625	18	
445.01594	18	
448.21254	18	
451.83914	18	
458.25430	40	
474.80927	18	
481.68917	18	
482.46755	18	
488.60114	18	
489.76276	18	
495.96579	18	
501.05507	18	
505.93403	18	
528.71916	18	
543.75114	18	
544.40043	20	
552.31465	18	
577.63007	18	
582.89309	18	
595.53969	18	
597.05305	18	
625.16687	18	
630.12081	18	
645.34676	18	
658.37378	18	
685.60197	18	
690.50643	18	
700.47898	18	
707.11818	18	
723.74369	18	
724.25950	18	
727.87534	18	
754.01506	18	
759.72968	18	
797.07054	18	
798.02722	18	
814.83581	18	
END IONS

###FS:    #m/z: 409.23945 #charge 2+
###MS: 2015
###MSMS: 2016
BEGIN IONS
TITLE=Cmpd 270, +MS2(409.2394), 23.4eV, 16.0min #2016
RTINSECONDS=957.405
SCANS=2015-2016
PEPMASS=409.23945	120408
CHARGE=2+
147.56048	18	
149.17252	18	
158.31756	18	
161.85259	18	
162.66876	18	
169.16611	18	
179.60619	18	
181.66375	18	
190.37338	18	
191.04063	18	
195.11313	104	
197.82906	18	
201.58450	18	
205.38279	18	
206.46806	18	
209.79047	18	
210.31949	18	
212.62982	18	
217.22702	78	
222.12257	18	
228.17053	60	
229.33444	18	
232.55890	18	
236.18098	66	
237.01313	18	
238.11440	78	
245.63661	18	
246.00716	18	
249.35053	18	
261.11335	18	
262.29859	18	
267.08785	18	
269.22074	18	
269.32416	18	
270.29037	18	
270.94699	18	
271.47460	18	
273.23410	18	
282.17852	72	
283.16729	88	
287.30100	18	
301.27870	18	
305.25269	18	
305.89536	18	
306.10207	18	
311.50114	18	
311.79784	18	
317.21305	100	
331.97904	18	
332.22789	18	
333.95805	18	
348.76498	18	
363.96418	94	
368.35001	18	
379.39866	20	
380.09463	18	
381.16517	100	
391.82081	18	
397.14079	18	
404.98719	18	
405.91784	18	
408.44015	18	
429.37320	18	
431.14350	18	
438.92110	18	
460.23408	18	
461.92009	18	
463.37172	18	
466.16276	18	
469.11004	18	
470.88058	18	
472.30057	18	
474.90083	18	
482.11576	18	
487.16264	18	
492.85940	18	
499.90948	18	
500.37343	18	
502.13724	18	
505.81590	18	
507.72536	18	
518.65939	18	
528.13964	18	
539.59512	18	
543.60419	18	
554.06876	18	
564.32115	18	
579.03837	18	
590.81960	18	
598.67114	18	
601.70773	18	
607.18260	18	
609.35875	18	
625.79736	18	
638.77255	18	
645.66702	18	
651.76690	18	
655.30480	18	
683.30045	18	
683.56819	18	
698.02077	18	
710.46703	18	
729.47030	18	
745.21474	18	
766.86873	18	
769.20486	18	
771.44242	18	
790.72948	20	
811.24166	18	
811.72042	18	
815.97561	18	
816.22317	18	
END IONS

###FS:    #m/z: 409.23920 #charge 2+
###MS: 2017
###MSMS: 2018
BEGIN IONS
TITLE=Cmpd 271, +MS2(409.2392), 23.4eV, 16.0min #2018
RTINSECONDS=957.995
SCANS=2017-2018
PEPMASS=409.23920	118862
CHARGE=2+
200.13271	36	
201.12668	90	
217.16111	70	
228.12663	64	
228.17381	86	
229.17536	112	
231.68191	42	
237.13527	78	
238.11874	78	
240.13280	90	
267.85694	102	
281.17774	76	
282.18827	60	
283.14215	94	
316.23325	134	
319.14812	74	
358.22369	68	
367.22202	52	
368.86873	78	
368.91070	82	
369.22271	64	
398.23123	86	
403.29726	104	
514.28565	50	
693.48378	18	
END IONS

###FS:    #m/z: 409.23941 #charge 1+
###MS: 2019
###MSMS: 2020
BEGIN IONS
TITLE=Cmpd 272, +MS2(409.2394), 23.4eV, 16.0min #2020
RTINSECONDS=958.597
SCANS=2019-2020
PEPMASS=409.23941	118592
CHARGE=1+
200.13632	54	
210.11411	98	
210.16719	18	
213.23857	72	
217.16545	82	
218.11299	78	
221.10551	98	
228.13430	330	1+
228.16936	262	
228.26963	110	
232.20857	32	
238.10248	100	
248.13373	58	
256.12841	164	
258.11011	62	
264.16946	100	
268.08899	74	
283.17193	78	
284.11952	110	
295.18492	40	
299.19869	118	
301.18792	82	
312.88384	86	
313.21020	90	
316.69580	106	
325.19077	118	
338.13124	66	
341.17121	104	
352.86166	58	
386.22161	108	
392.85071	66	
END IONS

###FS:    #m/z: 409.86206 #charge 2+
###MS: 2021
###MSMS: 2022
BEGIN IONS
TITLE=Cmpd 273, +MS2(409.8621), 23.4eV, 16.0min #2022
RTINSECONDS=959.202
SCANS=2021-2022
PEPMASS=409.86206	5864
CHARGE=2+
199.10238	56	
212.09729	138	
212.15841	74	
213.08122	38	
228.16720	154	
229.16734	118	
235.11258	98	
240.14030	164	
240.95882	72	
257.11870	66	
269.11779	108	
270.12103	78	
280.15330	90	
284.10970	46	
284.17965	98	
308.97331	28	
317.92059	86	
339.16566	58	
358.21990	86	
368.22162	22	
372.19060	72	
374.17777	86	
377.22839	80	
387.24402	56	
414.20211	48	
529.15401	18	
END IONS

###FS:    #m/z: 515.57129 #charge 3+
###MS: 2179
###MSMS: 2180
BEGIN IONS
TITLE=Cmpd 274, +MS2(515.5713), 25.3eV, 17.4min #2180
RTINSECONDS=1043.26
SCANS=2179-2180
PEPMASS=515.57129	12364
CHARGE=3+
201.13087	70	
209.11716	296	
209.16652	82	
221.12282	48	
225.14637	148	
228.16655	94	
229.07144	82	
231.14272	40	
237.13803	144	
239.08882	80	
250.07595	100	
250.14283	78	
261.15620	54	
267.10989	82	
272.14951	128	
282.04609	82	
282.10783	84	
292.11487	98	
300.13296	248	
300.20855	68	
301.15696	86	
302.15826	88	
303.73607	36	
314.87894	70	
316.11174	34	
317.22886	96	
322.19260	32	
343.15379	78	
359.17980	108	
366.19081	60	
373.14360	80	
376.90681	70	
388.89963	108	
391.88418	34	
399.19590	76	
399.58383	48	
421.20596	48	
454.85277	98	
468.84285	62	
473.82587	52	
492.35194	84	
510.81998	74	
538.26110	58	
END IONS

###FS:    #m/z: 515.57115 #charge 3+
###MS: 2181
###MSMS: 2182
BEGIN IONS
TITLE=Cmpd 275, +MS2(515.5711), 25.3eV, 17.4min #2182
RTINSECONDS=1043.9
SCANS=2181-2182
PEPMASS=515.57115	19706
CHARGE=3+
202.07687	50	
203.10553	36	
206.09839	74	
208.72763	48	
209.10383	406	1+
209.17511	130	
211.15875	42	
215.18316	102	
215.32058	30	
225.09953	282	
226.13399	158	
230.13467	36	
236.91993	32	
239.68534	26	
240.10454	60	
245.07666	98	
249.11385	134	
252.99188	78	
254.16684	114	
257.06867	72	
257.11917	54	
270.92113	84	
282.12388	94	
283.11336	190	
300.12449	214	
302.15002	86	
347.86390	70	
365.18792	62	
450.81828	68	
END IONS

###FS:    #m/z: 528.22189 #charge 1+
###MS: 2183
###MSMS: 2184
BEGIN IONS
TITLE=Cmpd 276, +MS2(528.2219), 25.6eV, 17.4min #2184
RTINSECONDS=1044.55
SCANS=2183-2184
PEPMASS=528.22189	10140
CHARGE=1+
190.25445	80	
192.58266	128	
206.12952	112	
208.71465	44	
209.12919	96	
209.19763	126	
210.10323	106	
218.97657	100	
228.16721	116	
231.16349	118	
231.19560	84	
238.14286	136	
238.34473	40	
242.13890	92	
251.15743	58	
304.17103	46	
310.15359	78	
354.88734	68	
364.86133	62	
432.93852	102	
END IONS

###FS:    #m/z: 515.57258 #charge 3+
###MS: 2185
###MSMS: 2186
BEGIN IONS
TITLE=Cmpd 277, +MS2(515.5726), 25.3eV, 17.4min #2186
RTINSECONDS=1045.18
SCANS=2185-2186
PEPMASS=515.57258	33116
CHARGE=3+
202.10344	96	
209.04204	28	
209.10343	512	
215.68923	32	
224.72317	20	
225.10449	200	
225.14086	30	
230.11870	126	
231.12843	110	
234.94103	54	
235.11203	54	
237.12677	82	
238.19204	48	
249.72375	26	
266.12386	56	
267.11870	30	
282.12963	66	
300.12895	170	
301.15377	154	
308.14091	102	
312.24575	20	
318.12004	36	
322.17822	104	
420.86678	70	
END IONS

###FS:    #m/z: 515.57305 #charge 3+
###MS: 2187
###MSMS: 2188
BEGIN IONS
TITLE=Cmpd 278, +MS2(515.5731), 25.3eV, 17.4min #2188
RTINSECONDS=1045.78
SCANS=2187-2188
PEPMASS=515.57305	43006
CHARGE=3+
209.10597	332	
209.66718	34	
211.15461	102	
221.09567	78	
222.08807	124	
222.13539	62	
225.08665	94	
225.11978	64	
226.11732	72	
230.12286	32	
237.14724	92	
245.41405	60	
249.09800	130	
282.10851	64	
300.14009	98	
301.14245	44	
304.18442	54	
307.45048	82	
322.01761	24	
344.16639	56	
539.26084	96	
748.28678	20	
1046.04178	20	
END IONS

###FS:    #m/z: 515.57156 #charge 3+
###MS: 2189
###MSMS: 2190
BEGIN IONS
TITLE=Cmpd 279, +MS2(515.5716), 25.3eV, 17.4min #2190
RTINSECONDS=1046.36
SCANS=2189-2190
PEPMASS=515.57156	50668
CHARGE=3+
153.98639	18	
154.37766	18	
160.29304	18	
162.38769	18	
168.48046	18	
172.79905	18	
177.72149	18	
179.96901	18	
185.56374	18	
186.44117	18	
187.39974	18	
188.40763	18	
194.39823	18	
206.86463	18	
207.89322	18	
209.10684	410	1+
209.14076	132	
209.17397	74	
209.48649	18	
210.15187	78	
210.53681	18	
211.42949	64	
212.29664	132	
216.13216	118	
220.11949	58	
221.90366	18	
223.50646	18	
225.09576	300	
226.16428	18	
234.16779	90	
236.50019	18	
237.15997	76	
237.24729	108	
243.08340	98	
244.09606	76	
246.13898	104	
250.38019	18	
250.59215	18	
252.10715	66	
254.35159	18	
257.83534	18	
259.11033	18	
261.52111	18	
263.42350	34	
274.41195	18	
282.11158	52	
282.29796	18	
285.86092	18	
292.23178	18	
297.83780	34	
299.73339	24	
299.98118	38	
300.13764	196	
300.30433	18	
322.16780	90	
327.13609	80	
332.49628	18	
333.67048	18	
334.34238	18	
338.76970	18	
359.21475	18	
363.24750	18	
364.05375	18	
370.73306	18	
371.24392	18	
371.42609	18	
374.98732	70	
375.04334	18	
379.31717	18	
386.59900	18	
392.61167	18	
410.21504	18	
418.02784	18	
418.86585	18	
423.26292	18	
423.36557	18	
428.79698	18	
453.54367	18	
464.54867	18	
465.50570	18	
469.23101	60	
478.29515	18	
478.61682	18	
496.52783	18	
499.61640	18	
501.99647	18	
502.06708	18	
510.29119	18	
514.20794	18	
550.56382	18	
553.99509	18	
561.83533	18	
563.07469	18	
564.30294	18	
572.98845	18	
573.74931	18	
586.50671	18	
586.95197	18	
606.66559	18	
615.83289	18	
619.47462	18	
629.95659	18	
637.12820	18	
643.50077	18	
650.88283	18	
656.05851	18	
659.29107	18	
666.87140	18	
670.99408	18	
677.35569	18	
683.84346	18	
684.99763	18	
690.87973	18	
691.59086	18	
694.82664	18	
699.77087	18	
700.85497	18	
734.69331	18	
744.23362	18	
747.39629	18	
774.27568	18	
826.51954	18	
838.22487	18	
850.18861	18	
855.57230	18	
909.10807	18	
916.73303	18	
929.49070	18	
932.08649	18	
940.02438	18	
965.58161	18	
974.25882	18	
975.11966	18	
1031.39169	18	
1047.40963	18	
1050.23312	18	
1061.65919	18	
1102.49905	18	
1109.76551	18	
1116.63459	18	
1132.21168	18	
1159.08071	18	
1193.59312	18	
1196.83417	18	
1205.85408	18	
1226.99234	18	
1230.42577	18	
1246.71894	18	
1255.18946	18	
1256.97638	18	
1294.46459	18	
END IONS

###FS:    #m/z: 528.22091 #charge 1+
###MS: 2189
###MSMS: 2191
BEGIN IONS
TITLE=Cmpd 280, +MS2(528.2209), 25.6eV, 17.4min #2191
RTINSECONDS=1046.43
SCANS=2189,2191
PEPMASS=528.22091	17056
CHARGE=1+
209.10076	206	
209.13733	124	
209.25115	34	
210.14073	88	
221.09950	86	
223.16903	64	
226.14430	114	
229.12077	94	
231.16049	114	
235.08414	42	
254.17241	68	
257.10204	78	
263.90095	68	
276.14526	62	
282.14010	94	
300.14424	42	
354.13222	74	
375.13591	78	
414.85002	72	
444.83305	98	
END IONS

###FS:    #m/z: 515.57280 #charge 3+
###MS: 2192
###MSMS: 2193
BEGIN IONS
TITLE=Cmpd 281, +MS2(515.5728), 25.3eV, 17.5min #2193
RTINSECONDS=1047.08
SCANS=2192-2193
PEPMASS=515.57280	65196
CHARGE=3+
150.71608	18	
151.50693	18	
157.38074	18	
161.63899	18	
165.91013	18	
166.67799	96	
176.01725	18	
177.63748	18	
182.46114	18	
187.14460	18	
189.82684	18	
197.19077	18	
201.13752	18	
202.11164	82	
207.64718	18	
209.10425	764	
210.40653	44	
216.21376	18	
217.08665	72	
220.10916	208	1+
223.59283	18	
225.10185	310	
226.12556	74	
230.10191	68	
231.78686	18	
234.09967	52	
237.13376	308	
237.36924	18	
240.14493	96	
245.08979	104	
248.15794	18	
254.14723	100	
262.64343	18	
263.61890	18	
265.28864	18	
267.12424	140	
267.96429	18	
269.14280	52	
272.36254	18	
275.47875	18	
279.79742	20	
282.11923	44	
290.58211	18	
294.18397	84	
294.46262	18	
295.43676	18	
300.12560	232	
301.15247	222	
301.78969	18	
302.14466	96	
302.40629	142	
305.98749	18	
308.12687	88	
310.61218	18	
315.16495	102	
323.99443	18	
324.95941	18	
326.35740	18	
329.78202	18	
335.86143	18	
337.75544	18	
341.75360	18	
349.76155	18	
354.13700	66	
387.02300	116	
392.64808	18	
399.02735	18	
402.13357	18	
402.76574	18	
403.37732	18	
417.59305	18	
434.80651	66	
441.18558	20	
452.84391	66	
464.92796	18	
467.21218	114	
474.72386	18	
489.57143	18	
494.75054	18	
505.39120	18	
533.88283	18	
536.28834	18	
543.83123	18	
565.05176	18	
576.01599	18	
578.05984	18	
600.20830	18	
607.00196	18	
613.24844	18	
615.70255	18	
622.34069	18	
635.98860	18	
641.11149	18	
665.44127	18	
668.38451	18	
668.49993	18	
673.93591	18	
675.30688	18	
676.88418	18	
682.08658	20	
685.98769	18	
692.16417	18	
697.25841	18	
711.30785	18	
712.23965	18	
722.73443	18	
739.88428	18	
744.27660	18	
774.15876	18	
811.96805	18	
812.20004	18	
829.03547	18	
838.45296	18	
850.17328	18	
851.46013	18	
872.53878	18	
890.20456	18	
935.27205	18	
936.09942	20	
951.70263	18	
974.86545	18	
1006.91278	18	
1031.76279	18	
1044.79363	18	
1055.05540	18	
1079.46198	18	
1135.81081	18	
1143.32810	36	
1153.22326	18	
1165.45493	18	
1177.53484	18	
1211.70636	18	
1224.33540	18	
1237.02067	18	
1240.13516	18	
1269.52038	18	
1278.95049	18	
1293.29328	18	
1315.05740	18	
1330.10821	18	
1353.42457	18	
1375.86210	18	
1379.44894	18	
1380.14150	18	
1382.40573	18	
1427.04822	18	
1433.45380	18	
1480.87641	18	
1497.82075	18	
1537.49211	18	
1542.71697	18	
END IONS

###FS:    #m/z: 528.22162 #charge 3+
###MS: 2192
###MSMS: 2194
BEGIN IONS
TITLE=Cmpd 282, +MS2(528.2216), 25.6eV, 17.5min #2194
RTINSECONDS=1047.14
SCANS=2192,2194
PEPMASS=528.22162	20938
CHARGE=3+
203.16530	40	
209.09828	482	1+
211.39868	36	
225.10275	102	
230.09820	72	
231.17482	76	
232.09970	60	
239.07856	60	
251.17351	58	
267.10612	118	
269.11796	126	
272.15894	104	
276.17700	74	
292.10484	68	
293.99780	44	
304.18867	92	
310.13571	114	
354.19901	82	
386.24235	64	
472.83776	84	
END IONS

###FS:    #m/z: 515.57145 #charge 3+
###MS: 2195
###MSMS: 2196
BEGIN IONS
TITLE=Cmpd 283, +MS2(515.5714), 25.3eV, 17.5min #2196
RTINSECONDS=1047.8
SCANS=2195-2196
PEPMASS=515.57145	65482
CHARGE=3+
148.73679	18	
150.73219	18	
165.72077	18	
167.76204	18	
176.69028	18	
177.86154	18	
187.04402	18	
188.78268	18	
192.90364	18	
197.65936	18	
202.09672	42	
203.82041	18	
205.11210	18	
206.67959	18	
208.81461	54	
209.10505	578	
209.30971	26	
209.88195	20	
210.09975	158	
213.74575	18	
219.12304	82	
220.11081	84	
220.96581	18	
221.11061	90	
222.55740	18	
225.09481	74	
228.85768	18	
229.11668	50	
229.15139	86	
237.13447	108	
238.92537	18	
245.08964	78	
246.09427	66	
250.11847	28	
250.75845	18	
251.11613	70	
251.29100	18	
254.36415	18	
255.72712	18	
256.12187	68	
266.15345	36	
268.08467	18	
269.97122	20	
270.28628	18	
275.12155	114	
280.78221	18	
282.12457	144	
289.85291	18	
295.83410	18	
296.90060	114	
300.12348	400	
301.02434	36	
301.13628	82	
301.60724	22	
302.14845	104	
304.16282	72	
309.87211	18	
310.39006	18	
310.61217	18	
317.83659	18	
320.65179	18	
321.40461	18	
325.42569	44	
337.38393	18	
342.69604	18	
344.13163	18	
345.10661	18	
345.73133	18	
352.87723	18	
354.14120	18	
355.86344	70	
365.18583	124	
366.18557	50	
367.30275	18	
375.18574	22	
378.23366	18	
379.68549	18	
379.77248	18	
381.24264	18	
381.98135	18	
391.38463	18	
396.06904	18	
399.18395	84	
399.79883	18	
403.54610	18	
407.23136	18	
425.14511	18	
428.04687	18	
445.03295	18	
446.45782	18	
447.81273	18	
459.10281	18	
462.98216	18	
463.10083	18	
469.05926	18	
469.96968	18	
473.26024	18	
476.04648	18	
493.77555	20	
495.71478	18	
506.33621	18	
529.20279	18	
533.24590	18	
534.92090	18	
537.55400	18	
544.29674	18	
546.94051	18	
555.72089	18	
573.49142	18	
574.55471	18	
598.15132	18	
599.08295	18	
606.27755	18	
630.69499	18	
655.57429	18	
665.72581	18	
678.20342	18	
688.46597	18	
692.83448	18	
708.45319	18	
718.08249	18	
720.42067	18	
720.86479	18	
736.97279	18	
750.14843	18	
751.30685	18	
757.68331	18	
764.31901	18	
769.37305	18	
792.21512	18	
801.49606	18	
811.24236	18	
827.65990	18	
830.92681	18	
834.42012	18	
843.63160	18	
889.83634	18	
916.79661	18	
935.77805	20	
939.44474	18	
946.51684	18	
952.40756	18	
977.40063	20	
979.63498	18	
986.58427	18	
1005.01377	18	
1047.00170	18	
1057.70979	18	
1060.83790	18	
1549.31475	20	
END IONS

###FS:    #m/z: 528.22086 #charge 3+
###MS: 2195
###MSMS: 2197
BEGIN IONS
TITLE=Cmpd 284, +MS2(528.2209), 25.6eV, 17.5min #2197
RTINSECONDS=1047.86
SCANS=2195,2197
PEPMASS=528.22086	24060
CHARGE=3+
209.10136	184	
209.26052	34	
210.09868	78	
222.11815	82	
222.15454	98	
223.10247	112	
224.17902	80	
225.09566	156	
228.17793	82	
237.13059	64	
269.10453	82	
279.03345	80	
292.99955	86	
301.18273	74	
322.18716	56	
326.91457	54	
END IONS

###FS:    #m/z: 515.57138 #charge 3+
###MS: 2198
###MSMS: 2199
BEGIN IONS
TITLE=Cmpd 285, +MS2(515.5714), 25.3eV, 17.5min #2199
RTINSECONDS=1048.5
SCANS=2198-2199
PEPMASS=515.57138	69534
CHARGE=3+
145.17478	18	
150.89666	18	
172.30234	18	
187.33144	18	
202.93660	18	
206.18157	34	
207.08259	66	
208.79338	44	
209.01166	20	
209.10196	560	
209.18522	48	
209.28129	62	
210.10374	266	
212.91729	18	
217.47824	18	
221.10686	86	
222.38897	18	
222.63967	18	
223.59283	18	
225.10707	118	
225.16546	82	
225.22360	30	
229.11486	84	
234.75479	18	
234.95239	64	
237.14277	92	
238.44635	78	
240.97551	18	
244.74453	18	
249.17167	100	
250.16416	18	
255.15217	112	
260.80390	18	
264.58337	18	
267.10849	88	
273.44273	18	
276.14099	92	
280.74701	18	
281.62770	18	
282.11993	202	
286.14513	18	
288.33483	18	
292.12042	106	
292.48770	18	
296.01479	18	
300.13156	200	
301.15200	88	
302.15468	72	
307.45459	18	
315.29953	18	
318.73610	18	
319.18633	18	
327.76313	18	
330.81288	20	
331.90302	46	
333.53617	18	
333.68486	18	
336.95022	42	
343.95627	18	
345.53604	18	
349.15259	48	
354.14050	60	
354.65039	18	
355.16576	50	
369.52558	18	
369.68714	18	
374.31089	36	
374.83905	78	
384.61366	18	
386.89435	82	
387.57030	18	
390.78222	18	
391.20682	100	
396.33011	42	
402.08090	18	
403.79936	18	
404.52262	18	
424.01420	18	
425.52963	18	
451.79488	18	
473.42022	18	
489.84455	18	
503.15033	18	
511.94758	18	
527.75996	18	
528.09786	18	
538.23004	18	
542.52760	18	
560.98288	18	
613.07286	18	
637.04864	18	
646.01461	18	
646.35505	18	
646.49526	18	
646.62213	18	
676.83635	18	
677.32834	18	
678.55909	18	
709.73987	18	
744.23360	18	
748.40169	18	
777.15003	18	
780.66060	18	
782.60617	18	
795.10775	18	
802.38844	18	
819.94182	18	
837.82194	18	
851.70534	18	
857.04769	18	
883.04988	18	
886.03335	18	
900.45081	18	
902.47712	18	
905.50110	18	
915.17528	18	
916.76481	18	
928.72225	18	
941.82871	18	
978.51748	18	
988.23462	18	
1005.87976	18	
1015.22938	18	
1017.57354	18	
1020.65017	18	
1021.05290	18	
1030.69180	18	
1037.82802	18	
1045.83792	18	
1049.45880	18	
1058.93143	18	
1091.22766	18	
1096.78653	18	
1099.34487	18	
1101.66212	18	
1111.20063	18	
1138.50282	18	
1186.57231	18	
1186.99749	18	
1247.08982	18	
1247.31239	18	
1253.49674	18	
1267.27579	18	
1267.57495	18	
1284.80788	18	
1301.45603	18	
1370.89892	18	
1371.22952	18	
1381.59545	18	
1385.03338	18	
END IONS

###FS:    #m/z: 528.21966 #charge 3+
###MS: 2198
###MSMS: 2200
BEGIN IONS
TITLE=Cmpd 286, +MS2(528.2197), 25.6eV, 17.5min #2200
RTINSECONDS=1048.57
SCANS=2198,2200
PEPMASS=528.21966	25906
CHARGE=3+
207.11695	116	
209.10118	426	
223.15570	194	
231.10688	92	
231.21882	42	
237.01349	32	
237.95697	34	
242.11808	100	
246.15206	70	
249.15677	68	
317.17176	98	
322.18228	66	
322.93618	86	
332.09881	78	
337.20468	30	
387.88140	66	
430.84948	76	
END IONS

###FS:    #m/z: 515.57141 #charge 3+
###MS: 2201
###MSMS: 2202
BEGIN IONS
TITLE=Cmpd 287, +MS2(515.5714), 25.3eV, 17.5min #2202
RTINSECONDS=1049.21
SCANS=2201-2202
PEPMASS=515.57141	77016
CHARGE=3+
154.74655	18	
161.92957	18	
165.02175	18	
183.85424	18	
185.51007	18	
195.95371	18	
205.26255	18	
207.16310	18	
209.10195	848	1+
209.72511	44	
210.50536	42	
211.15477	80	
217.09453	118	
220.46254	18	
221.22255	82	
221.37977	20	
222.14624	24	
225.09802	140	
226.10716	46	
227.08090	52	
227.61990	18	
229.10464	94	
231.32332	18	
232.27486	18	
234.01097	76	
234.09558	190	
238.53990	18	
243.45625	18	
243.88666	18	
244.10463	38	
245.09883	96	
247.10490	58	
249.26367	18	
252.12841	18	
253.96223	18	
255.64733	18	
257.34221	18	
259.66012	18	
260.26135	18	
264.84399	18	
267.12646	40	
270.94290	18	
282.12193	130	
283.62756	18	
284.12329	58	
288.43739	18	
292.37543	18	
294.17427	18	
294.93595	18	
295.43675	18	
298.10036	80	
299.24040	18	
299.60392	18	
300.12976	248	
300.20064	82	
301.15926	58	
304.17648	66	
315.51871	18	
322.22284	54	
324.20181	76	
331.23418	42	
335.78442	18	
344.42884	18	
354.16476	72	
355.14104	76	
356.84953	18	
360.77425	18	
366.69905	18	
367.28764	18	
378.78543	18	
409.94912	18	
414.92488	18	
419.87145	18	
432.83557	104	
445.37647	18	
446.85719	56	
450.81850	72	
451.30938	18	
452.82720	40	
462.33257	18	
470.15755	18	
472.79760	18	
475.86313	18	
487.16304	18	
487.99224	18	
493.46631	18	
518.14562	18	
522.11635	18	
532.93666	18	
540.62087	18	
547.11860	18	
571.43682	18	
591.24145	18	
598.56241	18	
630.91262	18	
648.74067	18	
664.21568	18	
670.34117	18	
696.32257	18	
699.36797	18	
714.11207	18	
720.92118	18	
723.58181	18	
759.67240	18	
769.46772	18	
779.49439	18	
783.10577	18	
784.24523	18	
786.13636	18	
793.87161	18	
797.47902	18	
805.56039	18	
822.83184	18	
834.87529	18	
848.49721	18	
852.37986	18	
881.86411	18	
912.57140	18	
923.90281	18	
938.68023	18	
979.06790	18	
990.60525	18	
1019.58495	18	
1020.78437	18	
1068.85863	18	
1088.33220	18	
1110.61417	18	
1161.52262	18	
1195.67154	18	
1202.61897	18	
1238.86850	18	
1245.72694	18	
1250.05906	18	
1263.89394	18	
1275.41240	18	
1289.05647	18	
1298.43570	18	
1307.68749	18	
1337.39676	18	
1345.17717	18	
1412.08851	18	
1415.17884	18	
1460.22277	18	
1472.81316	18	
1475.46482	18	
1483.39364	18	
1486.29776	18	
1490.60350	18	
1510.01049	18	
1511.67425	18	
1521.78869	18	
END IONS

###FS:    #m/z: 528.22057 #charge 3+
###MS: 2201
###MSMS: 2203
BEGIN IONS
TITLE=Cmpd 288, +MS2(528.2206), 25.6eV, 17.5min #2203
RTINSECONDS=1049.28
SCANS=2201,2203
PEPMASS=528.22057	26346
CHARGE=3+
207.93544	32	
207.98749	78	
209.10469	124	
209.13928	196	
225.12385	38	
226.14873	70	
227.16082	150	
237.13417	58	
243.10820	96	
282.15663	36	
300.14393	110	
323.19129	84	
368.23016	58	
369.20783	112	
373.12843	74	
510.81244	74	
END IONS

###FS:    #m/z: 515.57160 #charge 3+
###MS: 2204
###MSMS: 2205
BEGIN IONS
TITLE=Cmpd 289, +MS2(515.5716), 25.3eV, 17.5min #2205
RTINSECONDS=1049.93
SCANS=2204-2205
PEPMASS=515.57160	80400
CHARGE=3+
145.88435	18	
153.95705	18	
163.80623	18	
165.95747	18	
167.37452	18	
169.58660	18	
169.63790	18	
178.27151	18	
180.16632	18	
188.17701	18	
188.64198	18	
205.26631	18	
206.08434	116	
207.34833	18	
208.93214	42	
208.98128	20	
209.10447	792	
209.13581	428	1+
209.98297	40	
210.17979	46	
210.67017	18	
212.35821	18	
212.58021	18	
212.65898	24	
213.78615	20	
216.21181	22	
216.31468	26	
220.11558	106	
225.01849	18	
225.09820	102	
227.06989	62	
227.34661	18	
229.13544	120	
229.16741	100	
231.12314	84	
237.13602	228	
238.14703	126	
240.80024	18	
242.10584	122	
247.89117	20	
250.11036	108	
252.09452	92	
252.94729	78	
264.53637	18	
265.12953	90	
267.09677	44	
268.11147	44	
270.32081	18	
276.18314	36	
278.91957	18	
279.10371	56	
280.92302	18	
282.11330	84	
286.73178	18	
286.90967	18	
291.44669	18	
293.90859	18	
294.30976	56	
297.66617	18	
298.11941	18	
300.13888	224	
301.14896	106	
303.19753	80	
304.16294	88	
304.62929	18	
309.28530	18	
311.89647	86	
316.48968	18	
322.19631	128	
324.01331	18	
325.15705	80	
328.37193	18	
330.15453	78	
340.18221	74	
344.12674	18	
345.60925	18	
348.74075	18	
355.13989	68	
358.10071	18	
364.15427	134	
375.52151	18	
381.19035	124	
387.21399	32	
401.92819	18	
408.14934	74	
417.81307	18	
418.47356	18	
423.62493	18	
446.84146	70	
451.14202	18	
454.79723	18	
456.68087	18	
456.86147	104	
456.95028	18	
457.86620	70	
463.47951	18	
466.83809	18	
480.24283	68	
480.92332	18	
521.87634	18	
524.57942	18	
529.68934	20	
538.94915	18	
559.74579	18	
568.52151	18	
628.37567	18	
650.15272	18	
655.47340	18	
662.31525	18	
662.81545	18	
688.08702	18	
701.18170	18	
716.97807	18	
720.95642	18	
733.64729	18	
735.01359	18	
742.34347	18	
742.40071	18	
752.56698	18	
758.90536	18	
766.55669	18	
768.26624	18	
786.43089	18	
787.66857	18	
788.78922	18	
815.31629	18	
826.24771	18	
829.78413	18	
843.87565	18	
844.79895	18	
859.60959	18	
868.71874	18	
879.89223	18	
896.23201	18	
903.84237	18	
928.91428	18	
962.51579	18	
999.16147	18	
1003.01671	18	
1015.15402	18	
1032.36169	18	
1059.47835	18	
1132.35297	18	
1156.12326	18	
1162.30136	18	
1172.20617	18	
1181.08785	18	
1190.76410	18	
1199.45191	18	
1216.13456	18	
1248.39766	18	
END IONS

###FS:    #m/z: 528.22028 #charge 1+
###MS: 2204
###MSMS: 2206
BEGIN IONS
TITLE=Cmpd 290, +MS2(528.2203), 25.6eV, 17.5min #2206
RTINSECONDS=1049.98
SCANS=2204,2206
PEPMASS=528.22028	31584
CHARGE=1+
209.09835	74	
209.14811	92	
210.10665	134	
210.21508	46	
210.71905	42	
212.09506	126	
221.10110	210	
221.26171	98	
222.10390	98	
224.15033	64	
225.09997	86	
234.11236	72	
241.11057	116	
264.07525	108	
282.11373	78	
300.13636	100	
322.19101	90	
444.78814	76	
END IONS

###FS:    #m/z: 515.57154 #charge 3+
###MS: 2207
###MSMS: 2208
BEGIN IONS
TITLE=Cmpd 291, +MS2(515.5715), 25.3eV, 17.5min #2208
RTINSECONDS=1050.63
SCANS=2207-2208
PEPMASS=515.57154	92148
CHARGE=3+
165.26134	18	
170.60033	18	
171.39354	18	
184.45290	18	
185.44927	18	
185.56372	18	
202.19591	94	
203.00019	18	
203.37076	18	
208.73839	18	
208.77254	18	
209.10182	950	1+
209.55908	32	
209.72979	18	
209.77952	30	
212.10527	100	
218.87459	18	
222.10710	18	
225.10163	220	
226.11688	144	
226.20771	18	
226.49216	18	
228.04229	34	
229.13236	80	
229.48623	84	
229.95542	18	
231.08305	102	
235.70930	18	
237.13826	126	
237.17040	104	
239.34768	18	
239.41675	18	
242.18363	18	
243.13219	90	
251.64912	18	
254.50236	18	
254.79570	18	
256.13908	70	
261.10932	18	
263.98996	18	
266.80918	18	
281.68939	18	
283.11910	60	
293.17073	18	
300.12184	228	
300.93719	18	
301.15352	138	
302.12176	60	
304.94103	18	
306.22680	82	
309.02211	18	
312.48938	18	
316.22812	18	
317.20018	18	
319.79652	18	
349.17659	50	
353.98306	18	
379.59337	18	
388.12365	18	
391.60803	18	
393.06445	18	
396.84811	18	
404.81843	18	
411.45520	18	
435.11708	18	
457.19799	152	
475.45648	18	
479.10524	18	
481.42448	18	
487.89942	20	
494.13738	18	
504.27601	18	
504.88949	18	
528.38150	18	
530.49029	18	
537.75491	18	
567.15108	18	
573.29646	18	
574.44768	18	
582.38647	18	
584.13689	18	
587.79839	18	
589.72909	18	
604.41673	18	
625.37750	18	
632.54949	18	
672.40966	18	
675.46380	18	
691.50103	18	
707.93601	18	
714.05591	18	
716.75308	18	
747.79832	18	
770.53159	18	
777.47213	18	
786.24679	18	
786.37934	18	
810.89082	18	
843.09010	18	
858.64745	18	
863.21663	18	
881.94988	20	
902.76124	64	
904.15030	18	
907.01889	18	
908.79923	18	
926.09914	18	
947.38145	18	
971.82586	18	
978.54208	18	
984.20189	18	
1004.18139	18	
1040.41827	18	
1057.55601	20	
1075.46231	18	
1113.96846	18	
1114.43303	18	
1165.02458	18	
1183.39029	18	
1239.90389	18	
1258.91353	18	
1285.95642	18	
1297.38555	18	
1399.95741	18	
1412.29571	18	
1416.19650	18	
1497.74951	18	
1528.54693	18	
1533.69487	18	
END IONS

###FS:    #m/z: 528.22036 #charge 1+
###MS: 2207
###MSMS: 2209
BEGIN IONS
TITLE=Cmpd 292, +MS2(528.2204), 25.6eV, 17.5min #2209
RTINSECONDS=1050.69
SCANS=2207,2209
PEPMASS=528.22036	31940
CHARGE=1+
208.89878	46	
209.05815	80	
209.10457	182	
209.12495	176	
225.10957	42	
232.19502	114	
237.15105	38	
246.93512	30	
288.10357	80	
293.17489	76	
301.13353	36	
303.13285	74	
304.17723	160	
322.21975	116	
355.16591	104	
368.23035	64	
452.77846	46	
506.83204	72	
526.77121	76	
527.88663	40	
END IONS

###FS:    #m/z: 515.57174 #charge 3+
###MS: 2210
###MSMS: 2211
BEGIN IONS
TITLE=Cmpd 293, +MS2(515.5717), 25.3eV, 17.5min #2211
RTINSECONDS=1051.35
SCANS=2210-2211
PEPMASS=515.57174	89642
CHARGE=3+
203.10050	54	
204.11947	84	
206.13577	84	
208.08283	80	
209.10299	1698	1+
209.19322	146	
209.23026	24	
211.13778	64	
213.90509	30	
218.19844	36	
219.92062	32	
220.11304	104	
220.29305	22	
221.11427	80	
221.16835	88	
222.12722	114	
225.10096	432	
226.11567	198	
228.13200	146	
230.03831	46	
233.18064	60	
234.12009	102	
236.95710	116	
237.13382	344	
237.18699	232	1+
238.14564	172	
240.24406	26	
244.08283	72	
244.15038	116	
248.17048	88	
249.08949	74	
249.20468	78	
252.11033	82	
252.78748	30	
253.04618	162	
260.13923	72	
265.80023	28	
267.11285	134	
270.14391	54	
273.08765	74	
276.17246	84	
281.21821	66	
282.11898	474	
295.16824	78	
298.10767	68	
299.91043	36	
300.12533	888	
300.24104	100	
300.67064	22	
301.15666	168	
304.18035	66	
304.22528	74	
307.13246	78	
316.10302	84	
319.12959	70	
320.13985	82	
322.17799	104	
330.92648	44	
338.16155	126	
348.17710	62	
350.87145	136	
354.13084	36	
356.15542	82	
365.19772	50	
368.90078	94	
373.88461	78	
391.20667	84	
400.19197	66	
401.19830	100	
414.16993	70	
425.17262	74	
433.81008	84	
442.22768	112	
491.08908	20	
521.25292	42	
578.71028	20	
647.32445	62	
935.62535	20	
1050.13088	20	
END IONS

###FS:    #m/z: 515.57238 #charge 3+
###MS: 2212
###MSMS: 2213
BEGIN IONS
TITLE=Cmpd 294, +MS2(515.5724), 25.3eV, 17.5min #2213
RTINSECONDS=1051.94
SCANS=2212-2213
PEPMASS=515.57238	91318
CHARGE=3+
208.92410	38	
209.09997	844	
209.14503	146	
209.37176	102	
210.11705	92	
211.11195	112	
211.14414	92	
213.03131	52	
213.24665	34	
213.46008	24	
220.09890	60	
220.13102	42	
221.10279	100	
221.29987	32	
223.13441	90	
225.10009	744	1+
225.28403	102	
226.12409	76	
227.07283	128	
227.10507	66	
228.14362	110	
229.11270	70	
231.09096	88	
234.14770	104	
236.17303	74	
238.12996	94	
241.16237	102	
252.11317	216	
253.16802	128	
267.10822	112	
272.16411	120	
276.90070	78	
280.49184	28	
281.94837	76	
281.98249	42	
282.11895	310	
293.50007	36	
293.65185	30	
295.15833	82	
295.18821	64	
297.15538	82	
298.11932	62	
299.60439	50	
300.12784	652	1+
304.17556	82	
305.17541	68	
308.91250	54	
313.87014	70	
322.19525	52	
329.16646	84	
337.14858	72	
383.18824	88	
450.82508	46	
509.25994	54	
END IONS

###FS:    #m/z: 528.22117 #charge 3+
###MS: 2212
###MSMS: 2214
BEGIN IONS
TITLE=Cmpd 295, +MS2(528.2212), 25.6eV, 17.5min #2214
RTINSECONDS=1052.01
SCANS=2212,2214
PEPMASS=528.22117	31118
CHARGE=3+
204.07506	36	
209.06139	32	
209.10148	326	
209.13955	100	
217.06891	64	
225.11217	72	
226.01853	48	
226.09350	122	
226.14901	108	
228.19022	116	
235.16113	76	
237.13797	50	
241.11394	114	
254.14235	62	
271.20298	66	
284.11853	108	
310.09291	100	
366.19679	36	
448.84552	64	
END IONS

###FS:    #m/z: 515.57163 #charge 1+
###MS: 2215
###MSMS: 2216
BEGIN IONS
TITLE=Cmpd 296, +MS2(515.5716), 25.3eV, 17.5min #2216
RTINSECONDS=1052.68
SCANS=2215-2216
PEPMASS=515.57163	85456
CHARGE=1+
182.51136	74	
201.90836	44	
202.43976	42	
208.91336	74	
208.95932	42	
209.00392	40	
209.03246	34	
209.10342	2536	1+
209.23978	54	
209.26514	86	
213.63399	72	
214.17283	50	
217.09834	128	
220.10657	140	
221.01234	60	
221.11210	76	
221.95014	30	
222.13109	60	
223.12213	130	
224.07701	74	
224.92997	40	
225.09926	756	
226.17145	76	
226.91195	30	
227.10585	94	
227.19312	84	
228.07199	112	
229.08468	84	
229.11548	228	
231.13594	102	
234.09165	66	
235.15736	116	
237.13857	506	1+
237.26111	44	
237.95830	34	
238.17422	94	
239.11453	36	
243.11679	68	
244.09134	82	
244.15722	90	
245.07854	164	
245.10356	258	1+
245.17201	70	
249.09890	152	
249.16375	132	
250.07331	100	
251.84312	26	
253.10139	74	
254.14927	110	
255.17327	76	
256.12497	90	
256.68184	44	
257.07607	60	
259.11457	120	
259.14816	76	
264.09642	98	
267.10664	166	
271.12454	112	
272.16253	56	
273.16867	98	
276.14854	70	
277.16377	60	
282.11556	638	1+
283.23890	112	
284.11889	108	
291.14185	180	1+
294.18514	116	
294.88499	128	
298.10649	54	
299.10317	62	
300.02430	26	
300.12937	1132	1+
300.71655	28	
300.81185	34	
301.55704	42	
302.23606	36	
304.18317	194	
305.18927	98	
309.19868	82	
312.60432	94	
312.92556	92	
315.66233	110	
320.13929	88	
320.88633	132	
322.18258	514	1+
324.18866	62	
326.16700	74	
330.17672	74	
346.15152	34	
355.12019	84	
355.16579	100	
367.20614	74	
383.21881	70	
391.20278	154	
392.14970	78	
399.19476	70	
399.83089	74	
400.22410	48	
409.21778	90	
421.21330	68	
424.83745	76	
428.82915	74	
433.47500	44	
436.87636	72	
443.84966	64	
450.93008	50	
454.80304	58	
467.22494	68	
474.61632	50	
497.83878	54	
499.85138	56	
516.45994	118	
END IONS

###FS:    #m/z: 515.57247 #charge 3+
###MS: 2217
###MSMS: 2218
BEGIN IONS
TITLE=Cmpd 297, +MS2(515.5725), 25.3eV, 17.6min #2218
RTINSECONDS=1053.32
SCANS=2217-2218
PEPMASS=515.57247	90232
CHARGE=3+
201.11531	82	
203.15803	94	
205.07503	116	
207.10969	54	
208.99819	26	
209.04541	32	
209.10387	1816	1+
209.18363	82	
209.27690	84	
210.15145	74	
210.23744	80	
215.13012	88	
215.61397	26	
217.10599	90	
220.10853	270	
221.10556	290	
221.27428	106	
222.31425	30	
223.18888	36	
225.09827	572	1+
225.16301	78	
226.13086	306	
226.19207	28	
226.27287	20	
226.30229	44	
226.90706	70	
228.14787	96	
229.07700	68	
229.20646	110	
231.15148	112	
234.09986	124	
234.88565	20	
235.07481	30	
237.13648	312	1+
237.24387	80	
239.11238	228	
239.23467	22	
243.02990	46	
244.15243	72	
244.20270	108	
245.07909	70	
249.10025	176	
249.23067	24	
252.09195	80	
252.95025	112	
253.09634	40	
253.96199	40	
255.34281	24	
256.13815	82	
258.15157	66	
259.11853	66	
266.17433	62	
266.23989	170	
267.10059	70	
268.86851	108	
271.91983	116	
272.09751	64	
272.22465	84	
274.14327	48	
276.14575	106	
279.16846	56	
282.11307	314	
283.12588	158	
286.17186	48	
292.13394	74	
293.14350	68	
294.15517	108	
294.90839	74	
295.10180	72	
300.13319	1060	1+
300.37159	78	
302.15124	148	
302.46073	58	
304.16764	50	
306.21326	38	
309.12461	58	
312.11371	84	
312.89762	92	
315.16909	106	
316.11980	172	
322.18480	534	
322.25251	130	
326.40437	48	
327.14927	68	
329.15672	60	
337.12097	26	
337.19595	76	
338.10345	92	
343.15726	50	
344.22898	114	
353.24973	26	
354.14452	74	
355.12182	154	
355.29850	30	
373.13774	100	
391.20935	86	
408.86926	64	
410.23070	72	
426.20158	34	
487.17990	198	1+
510.26074	116	
538.36549	54	
609.26988	66	
644.29357	90	
END IONS

###FS:    #m/z: 515.57173 #charge 3+
###MS: 2219
###MSMS: 2220
BEGIN IONS
TITLE=Cmpd 298, +MS2(515.5717), 25.3eV, 17.6min #2220
RTINSECONDS=1053.95
SCANS=2219-2220
PEPMASS=515.57173	92950
CHARGE=3+
207.09313	206	
208.98877	52	
209.03453	44	
209.10143	1530	1+
209.16498	124	
209.45514	78	
209.75050	32	
211.11211	94	
216.61149	32	
218.92207	86	
220.12722	102	
221.09785	72	
222.12629	60	
225.09574	670	
226.11569	122	
227.06963	82	
227.11716	58	
229.14065	202	
230.11804	48	
231.12927	54	
233.05215	94	
237.13865	104	
238.14988	72	
239.10853	80	
240.10837	96	
243.61274	46	
244.09893	190	
245.10616	80	
248.15355	124	
249.10243	52	
249.14579	150	
250.10919	70	
252.20355	94	
264.11350	52	
264.16501	92	
266.11398	34	
267.10870	94	
267.14047	58	
270.10721	24	
271.12328	60	
271.19393	36	
275.12506	74	
276.15541	104	
282.11090	948	
282.44345	56	
284.15894	68	
286.17940	44	
294.91804	108	
297.19709	32	
297.68371	44	
298.09611	78	
299.23195	80	
299.89678	36	
300.13435	850	1+
300.21724	76	
301.23288	74	
302.13654	246	
302.92259	116	
303.90332	30	
304.20317	80	
305.17482	96	
310.12104	86	
310.91785	90	
312.16926	90	
322.17253	240	
326.15302	84	
336.35310	40	
344.13082	106	
354.15562	28	
354.84347	26	
356.17588	96	
365.19185	92	
373.12972	88	
391.18697	110	
399.21124	92	
401.22919	68	
428.83940	88	
434.84265	56	
446.84904	22	
478.80117	70	
520.23911	70	
520.61640	116	
539.25422	88	
612.55396	54	
778.84194	36	
END IONS

###FS:    #m/z: 506.27690 #charge 1+
###MS: 2224
###MSMS: 2225
BEGIN IONS
TITLE=Cmpd 299, +MS2(506.2769), 27.4eV, 17.6min #2225
RTINSECONDS=1056.18
SCANS=2224-2225
PEPMASS=506.27690	15282
CHARGE=1+
206.14502	64	
213.15841	80	
213.18431	98	
215.14954	102	
216.14435	118	
217.07930	94	
223.15749	1432	1+
223.24392	104	
223.29174	54	
223.32266	74	
230.14889	150	
234.17131	66	
241.20382	84	
242.21138	66	
245.08164	64	
248.16532	48	
251.15224	836	1+
251.23192	104	
253.94902	108	
255.95390	46	
256.42487	46	
258.02154	92	
258.07098	86	
261.15235	128	
270.17053	104	
290.93975	62	
320.17285	48	
332.24638	92	
350.53331	36	
351.22181	32	
368.88304	48	
386.88846	38	
387.89070	44	
392.86552	66	
414.84383	94	
420.21037	52	
424.83191	48	
428.98127	98	
442.83066	118	
446.84464	96	
448.06352	58	
464.87178	138	
484.85887	48	
END IONS

###FS:    #m/z: 506.27515 #charge 1+
###MS: 2227
###MSMS: 2228
BEGIN IONS
TITLE=Cmpd 300, +MS2(506.2752), 27.4eV, 17.6min #2228
RTINSECONDS=1057.36
SCANS=2227-2228
PEPMASS=506.27515	29282
CHARGE=1+
188.41301	18	
206.13184	112	
213.16989	88	
214.14875	92	
214.17886	38	
215.16496	80	
223.00234	20	
223.09626	22	
223.15597	1476	1+
223.25704	70	
223.72417	22	
224.20617	110	
227.34629	30	
228.09150	108	
230.59087	34	
246.10535	112	
248.15833	204	
251.14825	658	1+
256.09591	56	
268.12803	130	
282.15206	90	
287.15922	78	
305.17761	158	
322.22772	46	
332.20848	174	
350.28740	84	
368.88463	68	
420.20277	34	
423.80909	64	
429.78717	18	
END IONS

###FS:    #m/z: 506.27556 #charge 1+
###MS: 2229
###MSMS: 2230
BEGIN IONS
TITLE=Cmpd 301, +MS2(506.2756), 27.4eV, 17.6min #2230
RTINSECONDS=1057.97
SCANS=2229-2230
PEPMASS=506.27556	34906
CHARGE=1+
188.12208	86	
206.12895	114	
209.08291	272	
213.18173	114	
213.21596	104	
214.16010	56	
218.13355	34	
223.15325	2102	1+
223.26467	76	
223.31786	28	
223.47165	72	
228.12289	64	
229.91993	38	
230.14765	68	
248.15627	160	
250.08334	34	
250.90759	26	
251.14903	594	1+
251.26131	112	
251.35776	80	
254.15152	98	
260.17177	92	
261.15530	58	
269.12556	56	
269.18604	74	
270.18658	114	
275.12142	34	
287.17275	176	
300.15915	86	
305.17269	170	
308.90132	72	
315.17453	52	
332.20343	102	
385.12990	38	
429.83715	54	
445.41492	210	1+
447.88555	48	
448.88862	34	
END IONS

###FS:    #m/z: 506.27549 #charge 1+
###MS: 2231
###MSMS: 2232
BEGIN IONS
TITLE=Cmpd 302, +MS2(506.2755), 27.4eV, 17.6min #2232
RTINSECONDS=1058.59
SCANS=2231-2232
PEPMASS=506.27549	44640
CHARGE=1+
171.06366	20	
185.01145	18	
206.12804	76	
208.15133	92	
210.12963	96	
215.14220	82	
218.92314	30	
222.13860	86	
223.06772	38	
223.15727	1932	1+
224.05989	30	
224.08856	44	
226.48615	28	
226.52583	22	
227.12179	94	
230.07886	94	
230.14346	74	
230.17551	92	
231.77073	90	
240.13227	74	
243.13271	194	
244.12781	84	
245.07271	58	
248.15861	66	
250.61692	36	
251.15047	560	1+
254.03575	24	
263.14564	112	
269.16829	112	
273.45789	22	
282.15147	80	
284.11305	50	
287.17118	90	
300.16785	82	
305.17944	72	
314.21904	60	
325.24325	26	
332.19993	102	
359.12501	228	
427.29098	102	
459.24074	24	
END IONS

###FS:    #m/z: 506.27461 #charge 1+
###MS: 2233
###MSMS: 2234
BEGIN IONS
TITLE=Cmpd 303, +MS2(506.2746), 27.4eV, 17.7min #2234
RTINSECONDS=1059.18
SCANS=2233-2234
PEPMASS=506.27461	49336
CHARGE=1+
161.91551	80	
206.12944	78	
210.10254	96	
212.28944	70	
213.15867	144	
214.17268	96	
217.14966	84	
223.01204	44	
223.09482	30	
223.15535	2370	1+
223.22113	156	
223.25044	98	
223.44970	22	
223.51381	146	
224.20859	74	
224.31220	88	
224.96924	22	
225.12601	90	
230.16722	112	
233.75424	52	
238.90697	22	
243.13316	52	
247.10758	90	
248.17644	110	
250.71892	22	
251.14736	876	1+
251.21942	94	
252.19876	84	
252.57811	28	
263.15496	94	
268.88019	64	
271.21013	86	
288.16597	32	
299.04497	56	
305.19156	126	
309.21490	68	
321.11745	126	
359.15902	94	
367.34297	20	
446.84021	84	
446.89632	66	
464.81914	56	
END IONS

###FS:    #m/z: 506.27439 #charge 1+
###MS: 2235
###MSMS: 2236
BEGIN IONS
TITLE=Cmpd 304, +MS2(506.2744), 27.4eV, 17.7min #2236
RTINSECONDS=1059.76
SCANS=2235-2236
PEPMASS=506.27439	64968
CHARGE=1+
172.08523	18	
183.50900	18	
186.79628	18	
195.10181	18	
199.85098	18	
202.53277	18	
205.08575	18	
206.23056	18	
209.30406	18	
210.11780	92	
212.15542	18	
212.87511	18	
219.21659	18	
219.46549	18	
221.95056	18	
223.03556	20	
223.15977	1038	1+
223.23477	80	
223.37757	92	
223.45918	70	
225.15406	130	
225.63932	18	
233.18421	18	
234.94062	78	
237.49869	18	
239.89063	24	
241.46490	18	
246.48535	18	
247.21562	18	
247.71041	50	
248.15890	96	
251.15011	516	1+
255.14448	108	
258.80603	18	
260.15198	116	
268.66540	18	
269.84175	18	
282.58478	18	
286.01629	18	
287.31902	18	
287.74649	18	
292.29009	18	
299.24037	18	
299.35394	18	
308.27009	18	
309.08210	18	
311.31138	18	
312.12638	68	
316.56908	18	
327.25933	18	
332.21367	56	
334.33752	18	
338.54251	18	
340.17255	78	
342.22379	80	
350.25666	88	
366.37725	18	
383.62543	18	
388.99844	18	
417.68959	18	
430.96390	18	
436.98697	18	
439.22957	18	
454.79160	18	
456.29931	18	
461.49723	18	
467.79176	18	
END IONS

###FS:    #m/z: 506.27440 #charge 1+
###MS: 2237
###MSMS: 2238
BEGIN IONS
TITLE=Cmpd 305, +MS2(506.2744), 27.4eV, 17.7min #2238
RTINSECONDS=1060.33
SCANS=2237-2238
PEPMASS=506.27440	73066
CHARGE=1+
156.33816	18	
169.59001	18	
177.94908	18	
183.18543	18	
193.28311	18	
196.42081	18	
205.99682	42	
208.10974	80	
211.07085	100	
213.17149	160	
214.17216	116	
218.47072	18	
223.15976	976	1+
223.55102	32	
224.57097	34	
224.94560	18	
225.05570	94	
228.10416	102	
228.17543	70	
232.10772	38	
234.52949	18	
236.43958	18	
238.15413	106	
240.14504	72	
243.59146	18	
246.88129	18	
248.17278	54	
251.15890	266	
252.15460	194	
252.18983	80	
259.68972	18	
260.03684	20	
264.91649	80	
265.75073	18	
269.16915	60	
274.10838	64	
274.76002	18	
286.85627	18	
291.40632	18	
295.03965	18	
295.18401	18	
298.44140	18	
301.11941	18	
303.80939	18	
305.18864	232	
309.42846	18	
323.81951	18	
327.45888	18	
332.20499	152	
338.65365	18	
340.39560	18	
349.60436	18	
352.12283	18	
368.87928	70	
412.15924	54	
418.52188	20	
423.50060	18	
434.54207	18	
446.83562	80	
456.08617	18	
481.51663	18	
482.37562	20	
482.86599	18	
490.08862	18	
END IONS

###FS:    #m/z: 506.27498 #charge 1+
###MS: 2239
###MSMS: 2240
BEGIN IONS
TITLE=Cmpd 306, +MS2(506.2750), 27.4eV, 17.7min #2240
RTINSECONDS=1060.91
SCANS=2239-2240
PEPMASS=506.27498	82628
CHARGE=1+
145.83360	18	
150.92567	18	
167.67360	18	
172.00256	18	
193.00940	18	
205.96102	22	
213.16718	120	
214.18458	88	
217.38528	18	
223.10796	26	
223.15409	1354	1+
223.24769	78	
223.29907	42	
223.35255	104	
223.49857	18	
223.94710	32	
224.95559	30	
226.82269	28	
227.07728	94	
227.79468	36	
228.49231	18	
230.14435	172	
231.58661	144	
234.14062	58	
243.13131	110	
243.19816	22	
243.32922	18	
245.06280	24	
245.74441	34	
248.17993	92	
249.93159	18	
251.14704	400	1+
251.20000	68	
252.21933	78	
254.08448	58	
257.05581	18	
258.26979	18	
258.60752	18	
262.11169	18	
266.25183	18	
269.17334	86	
269.76842	18	
277.01505	18	
284.73868	18	
287.17659	18	
288.61578	18	
296.48482	18	
296.95978	18	
305.18146	68	
314.51660	18	
318.85328	18	
319.33644	18	
327.87719	18	
332.21476	60	
368.87462	18	
370.85941	18	
376.05600	18	
377.23327	18	
380.42264	18	
382.06342	18	
387.66848	18	
407.27370	18	
411.98802	18	
434.35597	20	
439.24608	18	
446.87943	92	
464.84296	18	
465.94767	18	
482.66981	18	
488.27068	18	
498.33167	18	
502.48486	18	
END IONS

###FS:    #m/z: 506.27459 #charge 1+
###MS: 2241
###MSMS: 2242
BEGIN IONS
TITLE=Cmpd 307, +MS2(506.2746), 27.4eV, 17.7min #2242
RTINSECONDS=1061.48
SCANS=2241-2242
PEPMASS=506.27459	92888
CHARGE=1+
151.97270	20	
161.61226	18	
163.54418	18	
184.96323	18	
190.60910	18	
195.43940	18	
195.50624	34	
200.92155	18	
201.19336	18	
202.47671	18	
211.72343	18	
212.13958	160	
214.94908	18	
215.13763	70	
215.22332	84	
222.81208	18	
222.95509	24	
222.99164	38	
223.09058	46	
223.15694	1290	1+
223.21485	90	
223.28694	126	
223.39477	30	
223.50446	30	
223.56326	24	
223.65181	42	
224.72510	20	
224.95296	32	
225.16512	102	
226.47202	34	
227.06462	54	
228.12245	102	
228.52010	18	
229.77180	50	
229.96678	70	
230.05719	38	
230.14302	76	
230.47719	28	
233.66165	18	
234.13891	84	
240.74725	18	
243.08760	18	
243.12036	18	
244.12374	88	
248.16174	194	
248.35012	26	
249.56224	18	
251.14964	608	1+
251.21802	20	
252.28913	24	
253.16353	18	
255.13121	116	
261.51682	18	
264.54916	18	
284.07835	84	
285.12875	18	
288.76535	24	
299.91760	18	
304.87299	50	
306.18877	82	
308.35770	18	
320.35557	18	
345.29685	18	
349.69976	24	
350.15508	40	
352.43113	22	
368.90528	56	
372.78361	18	
373.24515	18	
384.65481	18	
388.41339	18	
398.66542	18	
408.31309	18	
408.71647	18	
412.29189	18	
422.63097	18	
426.83067	18	
434.98559	18	
436.60827	18	
474.79691	64	
476.24124	18	
487.66739	18	
492.13129	18	
504.89535	18	
END IONS

###FS:    #m/z: 506.27492 #charge 1+
###MS: 2243
###MSMS: 2244
BEGIN IONS
TITLE=Cmpd 308, +MS2(506.2749), 27.4eV, 17.7min #2244
RTINSECONDS=1062.06
SCANS=2243-2244
PEPMASS=506.27492	94214
CHARGE=1+
149.89512	18	
154.74327	18	
158.67471	18	
163.55425	18	
164.41173	18	
174.18254	18	
185.49575	18	
191.88375	18	
193.16630	18	
194.18956	18	
194.74984	18	
196.68588	18	
200.03292	18	
200.24096	18	
200.83222	18	
206.17023	18	
212.13679	94	
213.13119	76	
213.16000	290	
213.21081	48	
215.13006	38	
220.35726	18	
221.05979	70	
222.97329	52	
223.08727	192	
223.15979	1518	1+
223.86177	24	
225.10711	18	
225.86421	18	
227.06374	136	
227.18388	74	
228.10664	100	
231.13238	100	
236.15683	78	
243.12935	74	
245.08570	90	
247.13305	18	
248.16557	240	
249.15357	126	
250.17345	74	
251.15070	836	1+
252.18244	62	
257.14084	106	
258.15629	158	
261.39356	40	
261.66744	30	
277.53978	18	
278.12193	18	
280.02144	18	
282.36410	18	
284.08329	98	
286.18566	114	
288.08068	18	
302.41496	18	
304.74636	24	
305.19123	128	
307.24339	82	
326.24435	52	
331.68697	40	
332.20436	36	
342.99746	18	
345.33589	18	
350.19790	70	
353.50395	18	
354.81356	18	
367.74573	18	
367.89178	18	
369.03604	18	
369.16721	82	
372.66194	18	
375.28234	18	
417.09943	18	
420.21605	66	
439.73053	18	
445.47427	182	1+
446.87956	18	
447.87879	42	
455.51431	18	
457.84885	18	
458.25351	18	
460.81411	72	
464.25848	50	
END IONS

###FS:    #m/z: 506.27430 #charge 1+
###MS: 2245
###MSMS: 2246
BEGIN IONS
TITLE=Cmpd 309, +MS2(506.2743), 27.4eV, 17.7min #2246
RTINSECONDS=1062.64
SCANS=2245-2246
PEPMASS=506.27430	106650
CHARGE=1+
145.83043	18	
150.22644	18	
154.18520	18	
162.32075	18	
169.00916	18	
180.19451	18	
197.54121	18	
198.57598	18	
200.31572	120	
204.15127	56	
205.92343	20	
206.08352	24	
206.28165	24	
207.22733	18	
210.09895	164	
210.51772	18	
211.06773	104	
212.93642	18	
213.12104	96	
213.15809	146	
215.12974	132	
222.84549	22	
222.93774	42	
223.06228	32	
223.15631	1830	1+
223.26730	116	
223.39720	90	
223.74938	52	
223.95883	56	
224.24331	24	
225.26079	18	
225.70638	26	
227.06200	220	
227.13341	36	
228.07958	92	
228.14692	124	
228.20185	90	
230.14600	72	
235.17023	62	
243.12540	78	
245.07326	104	
248.15880	184	
251.14880	1066	1+
252.71666	20	
255.13919	118	
256.09249	70	
261.16566	58	
268.20108	98	
269.18575	58	
272.77871	18	
273.43835	20	
275.10378	134	
276.93686	122	
277.69292	18	
287.18955	62	
288.16971	44	
288.99511	18	
293.20668	18	
294.90525	58	
297.99245	18	
305.17910	390	1+
309.87207	18	
319.56642	18	
320.37437	18	
326.91738	18	
332.88295	64	
335.09702	42	
340.15719	56	
350.22245	108	
350.78377	18	
357.97149	18	
358.14555	78	
367.13140	80	
375.31795	18	
379.97716	18	
382.72586	18	
385.42259	18	
391.36379	18	
410.24157	18	
412.54254	18	
424.75529	18	
431.87005	78	
440.13262	18	
442.80313	18	
458.29286	18	
473.37444	18	
476.94639	18	
477.49711	18	
479.49614	18	
493.67629	18	
497.27703	18	
502.20234	18	
509.91152	18	
END IONS

###FS:    #m/z: 506.27453 #charge 1+
###MS: 2247
###MSMS: 2248
BEGIN IONS
TITLE=Cmpd 310, +MS2(506.2745), 27.4eV, 17.7min #2248
RTINSECONDS=1063.22
SCANS=2247-2248
PEPMASS=506.27453	114258
CHARGE=1+
146.54161	18	
147.71374	18	
148.14809	18	
156.07889	18	
159.00566	18	
163.37631	18	
172.90260	18	
187.05836	18	
204.16481	90	
206.12777	112	
210.08701	66	
213.18143	106	
214.20994	42	
215.13852	102	
222.92185	22	
223.15554	3698	1+
223.23780	106	
223.30310	90	
223.70492	22	
224.21257	86	
224.97711	18	
225.41439	64	
226.10230	62	
226.14233	22	
226.17579	80	
227.06451	226	
227.12926	54	
229.06029	18	
230.32995	62	
232.69905	46	
237.25998	18	
238.57233	18	
240.13160	98	
243.12921	158	
243.18997	18	
245.08101	92	
247.74440	18	
247.81838	42	
248.16192	286	
249.14740	140	
250.78763	48	
251.15015	1196	1+
251.24710	76	
251.65743	18	
251.90760	30	
255.14796	76	
255.22341	18	
269.21663	18	
273.12640	116	
276.90945	74	
282.13105	78	
286.51391	18	
287.18208	252	
288.36600	18	
301.73947	20	
305.17620	286	
306.41020	18	
310.06162	18	
318.88610	18	
322.23817	114	
327.16053	98	
327.20150	56	
327.44938	18	
329.77720	18	
332.19449	120	
332.45792	18	
337.99674	18	
345.80453	18	
350.22278	84	
350.87083	130	
351.22591	100	
352.24176	82	
361.56772	18	
362.05224	18	
374.34688	18	
413.40706	18	
420.20608	52	
426.96089	18	
432.21321	18	
438.36592	18	
438.65738	20	
442.85308	92	
448.85503	30	
466.15742	18	
467.60434	18	
478.25487	18	
484.63916	18	
496.46916	98	
503.00890	18	
END IONS

###FS:    #m/z: 506.27377 #charge 2+
###MS: 2249
###MSMS: 2250
BEGIN IONS
TITLE=Cmpd 311, +MS2(506.2738), 27.4eV, 17.7min #2250
RTINSECONDS=1063.8
SCANS=2249-2250
PEPMASS=506.27377	128806
CHARGE=2+
160.64894	18	
168.53497	18	
178.59070	18	
188.32831	18	
192.55729	18	
204.57086	18	
206.16685	98	
207.12607	120	
212.15562	66	
213.16664	70	
214.11501	98	
222.92528	28	
222.95245	42	
222.99635	24	
223.15692	2112	1+
223.24295	42	
223.29881	76	
223.34135	42	
223.41587	34	
223.47501	30	
224.06424	26	
225.97473	68	
226.47831	34	
226.94478	22	
227.06464	106	
228.10029	82	
228.83747	52	
229.84391	20	
230.15496	58	
233.14435	54	
233.37673	18	
241.18663	48	
247.47994	18	
248.15722	192	
248.86993	18	
249.16437	104	
249.39633	18	
249.60709	56	
251.15216	640	1+
255.14761	84	
256.09668	60	
258.83983	18	
273.36014	96	
274.10340	70	
276.25944	18	
277.94240	18	
284.08234	120	
290.89035	42	
299.82665	18	
303.39758	18	
305.17559	112	
306.18826	86	
308.46838	18	
309.17370	82	
310.09399	18	
321.12451	26	
324.41047	18	
332.20891	70	
339.68376	18	
343.81500	18	
355.85309	18	
361.24821	18	
369.84363	18	
371.18314	18	
379.60869	18	
400.84962	18	
418.10831	18	
426.57571	18	
428.85116	98	
430.13092	76	
430.86043	62	
433.63383	18	
434.06595	18	
436.11457	18	
437.90969	18	
443.82602	18	
457.06252	20	
458.20291	18	
463.87530	18	
487.06446	18	
487.52822	18	
505.45607	18	
507.04548	18	
509.20018	18	
559.54074	18	
574.88200	18	
586.55113	18	
629.64015	18	
694.15524	18	
706.00185	18	
734.01002	18	
769.08889	18	
828.02246	18	
842.35819	18	
847.54122	18	
849.92815	18	
905.50888	18	
919.94788	18	
1006.27943	18	
END IONS

###FS:    #m/z: 506.27404 #charge 1+
###MS: 2251
###MSMS: 2252
BEGIN IONS
TITLE=Cmpd 312, +MS2(506.2740), 27.4eV, 17.7min #2252
RTINSECONDS=1064.39
SCANS=2251-2252
PEPMASS=506.27404	127042
CHARGE=1+
145.01028	18	
149.31699	18	
151.81127	84	
152.34844	18	
154.97855	18	
161.42537	18	
169.17306	18	
171.57578	18	
186.48058	18	
189.34953	18	
194.68755	18	
206.12863	82	
206.16338	102	
206.87970	18	
207.16999	72	
208.07117	18	
208.10040	46	
208.76114	20	
210.09102	74	
210.92855	82	
212.13152	82	
213.14968	150	
213.17451	192	
213.20656	22	
214.19828	132	
218.52118	18	
221.38756	18	
221.58688	18	
222.46240	44	
222.74545	20	
223.15422	4636	1+
223.24264	156	
223.27588	78	
223.34549	22	
223.54960	18	
224.19609	104	
224.28080	54	
225.11105	18	
225.60776	18	
226.11911	56	
227.07450	104	
227.40515	44	
227.95279	18	
228.59950	18	
229.09557	116	
230.16650	348	1+
234.13788	238	
235.81815	18	
238.08509	100	
241.33617	22	
241.94755	36	
243.14619	78	
243.39477	18	
244.85954	18	
245.08159	106	
246.08099	84	
246.10932	82	
248.15797	278	
248.20988	98	
249.16315	154	
250.96637	30	
251.14988	872	1+
251.32005	80	
251.58208	64	
252.21920	90	
252.25571	32	
255.14033	62	
256.91267	18	
260.16726	82	
264.51499	18	
268.16998	76	
269.15959	66	
274.08550	102	
281.34569	18	
283.85755	18	
287.16347	70	
288.95939	18	
298.76811	18	
302.09444	56	
305.18151	484	
307.19612	64	
310.11170	118	
310.39464	18	
323.27630	18	
330.20175	18	
332.21196	172	
335.95282	18	
344.75053	18	
345.55552	18	
351.86090	72	
363.40761	18	
370.17600	70	
371.90697	18	
378.81094	18	
380.20626	56	
384.23017	36	
386.59377	18	
395.46820	18	
407.26840	18	
410.77895	18	
413.82364	18	
418.54874	18	
423.14939	18	
427.78606	18	
429.57487	18	
430.03218	18	
433.45339	18	
444.27978	18	
446.85145	106	
446.93434	38	
447.01790	82	
463.11771	18	
466.08939	18	
472.20960	18	
478.78336	18	
487.99799	18	
492.92388	18	
503.80431	18	
511.00914	18	
END IONS

###FS:    #m/z: 506.27408 #charge 1+
###MS: 2253
###MSMS: 2254
BEGIN IONS
TITLE=Cmpd 313, +MS2(506.2741), 27.4eV, 17.7min #2254
RTINSECONDS=1064.96
SCANS=2253-2254
PEPMASS=506.27408	136724
CHARGE=1+
149.66373	18	
157.81585	18	
164.07520	18	
164.71153	18	
171.94402	18	
173.78421	18	
174.39401	18	
176.63441	18	
185.04895	18	
187.62985	18	
198.84250	18	
206.17400	66	
209.09520	108	
210.08282	94	
212.94860	58	
213.07889	40	
213.11920	106	
213.16682	116	
214.15873	124	
215.08192	22	
215.30342	20	
216.43787	36	
220.07668	18	
221.60642	18	
222.71045	50	
223.03948	30	
223.08220	50	
223.15478	2032	1+
223.23943	80	
224.22627	98	
224.27262	18	
226.12000	102	
227.06113	112	
228.02210	26	
228.73878	44	
230.14607	142	
230.17105	164	
240.12739	88	
241.58325	18	
242.61290	18	
244.11576	70	
245.68404	28	
246.65028	18	
248.18679	72	
249.03152	18	
249.83196	18	
251.14511	756	1+
251.25539	24	
251.30341	116	
253.47220	46	
255.53815	18	
266.10235	160	
267.91267	18	
269.21648	72	
278.07813	18	
282.11210	90	
284.65449	18	
288.18214	64	
293.41805	18	
295.18400	18	
296.29042	18	
297.74317	18	
303.03634	18	
305.17866	160	
313.28366	20	
315.16419	66	
320.16288	18	
328.28149	18	
328.33383	18	
332.20427	78	
333.20646	54	
342.52100	18	
343.06555	18	
344.16141	72	
350.27736	18	
351.49236	18	
353.94351	18	
369.88908	18	
375.11957	18	
381.71958	18	
383.34259	18	
387.90140	80	
407.42210	18	
410.88619	54	
411.35396	18	
421.94023	18	
439.73053	18	
445.76444	18	
452.22471	18	
464.86560	18	
466.29918	18	
469.51429	18	
470.29417	18	
471.06899	18	
477.52006	18	
485.51828	18	
486.07972	18	
497.83936	18	
505.65091	18	
506.54297	18	
END IONS

###FS:    #m/z: 506.27375 #charge 1+
###MS: 2255
###MSMS: 2256
BEGIN IONS
TITLE=Cmpd 314, +MS2(506.2738), 27.4eV, 17.8min #2256
RTINSECONDS=1065.53
SCANS=2255-2256
PEPMASS=506.27375	137654
CHARGE=1+
149.30094	18	
157.62788	18	
159.93084	18	
165.73765	18	
166.92976	18	
168.39864	18	
172.05767	18	
175.11605	18	
191.22133	102	
209.77160	18	
210.09264	84	
212.15400	128	
212.27401	18	
213.15860	290	
219.37213	18	
222.82180	26	
223.15720	2586	1+
223.26275	26	
223.36315	84	
223.43183	88	
227.05548	24	
227.09762	64	
227.71700	36	
228.10329	98	
230.15138	148	
230.28200	104	
230.34083	58	
234.13138	94	
236.32249	18	
243.13636	194	
244.13265	90	
245.07313	108	
246.10582	70	
246.67503	18	
247.10453	122	
248.15839	176	
250.42633	58	
251.14556	848	1+
254.06265	18	
256.81587	18	
261.52106	18	
266.23040	18	
266.93356	18	
267.51738	18	
267.63336	18	
271.06823	18	
271.22801	94	
278.12274	74	
278.32780	18	
281.15632	18	
286.26948	18	
295.25620	18	
297.60725	18	
302.08984	68	
303.49364	18	
305.18300	164	
305.28891	42	
306.39181	18	
307.17714	120	
307.43612	18	
308.17831	70	
316.60645	18	
318.04725	22	
327.90572	18	
329.47683	18	
332.20984	64	
339.47084	18	
341.94775	18	
346.58629	18	
348.45634	18	
359.89189	18	
361.80744	18	
367.50404	18	
367.66515	18	
377.39650	18	
403.48802	20	
405.32578	18	
405.45267	18	
411.86010	18	
414.37940	18	
420.18356	18	
422.87394	18	
424.97179	18	
437.22304	18	
442.06848	18	
450.75162	18	
461.84141	18	
468.23256	32	
480.10011	18	
480.83114	18	
492.27111	18	
END IONS

###FS:    #m/z: 506.27429 #charge 1+
###MS: 2257
###MSMS: 2258
BEGIN IONS
TITLE=Cmpd 315, +MS2(506.2743), 27.4eV, 17.8min #2258
RTINSECONDS=1066.11
SCANS=2257-2258
PEPMASS=506.27429	134168
CHARGE=1+
201.24207	28	
204.13166	22	
205.15656	38	
206.12943	78	
207.21055	28	
209.09079	100	
212.13299	144	
212.88196	34	
213.15695	216	
214.13038	58	
214.22550	86	
215.13831	78	
217.09435	146	
217.37012	82	
222.12864	46	
222.86922	30	
222.97086	28	
223.00982	32	
223.15479	6174	1+
223.28486	92	
223.33398	32	
223.39603	60	
223.46912	18	
223.61930	28	
223.67515	38	
224.07669	36	
224.19402	120	
224.31384	54	
224.52044	22	
225.26904	124	
225.37717	22	
227.10813	50	
228.08325	80	
229.09936	168	
230.13918	106	
231.13570	100	
233.06056	48	
234.12251	178	
235.14177	98	
236.12527	72	
243.14112	48	
244.14102	82	
245.08331	86	
245.11215	96	
245.28209	70	
246.10241	124	
248.16840	130	
249.10259	106	
249.16773	96	
250.81678	32	
250.84808	28	
251.15034	1672	1+
251.19930	178	
251.23832	112	
251.90743	22	
252.20294	104	
253.46027	92	
255.14790	162	1+
256.10009	72	
257.10615	48	
269.19148	84	
269.98015	84	
270.16044	74	
271.12802	80	
274.10496	90	
281.16984	48	
287.22152	72	
299.15979	110	
301.94043	116	
304.20773	70	
305.17488	418	1+
322.61006	92	
324.87889	22	
326.24356	90	
332.20390	110	
333.60806	20	
339.16171	34	
340.14011	84	
342.19930	86	
350.21543	142	
368.87870	66	
410.86799	64	
414.86516	76	
420.21067	56	
428.37829	20	
448.85085	68	
506.31561	20	
507.83720	78	
END IONS

###FS:    #m/z: 506.27445 #charge 1+
###MS: 2259
###MSMS: 2260
BEGIN IONS
TITLE=Cmpd 316, +MS2(506.2745), 27.4eV, 17.8min #2260
RTINSECONDS=1066.72
SCANS=2259-2260
PEPMASS=506.27445	140224
CHARGE=1+
196.12300	48	
199.13242	80	
206.13513	210	1+
208.87434	30	
209.11732	100	
211.08621	92	
212.14694	524	1+
214.12550	78	
218.45225	72	
222.11076	98	
222.46690	46	
222.63964	20	
222.71031	34	
222.77064	32	
222.88263	22	
222.92642	40	
222.98497	20	
223.06301	22	
223.15533	10394	1+
223.23481	282	
223.29214	108	
223.35744	74	
223.39867	112	
223.81302	28	
223.99313	22	
224.62260	30	
224.93070	56	
225.11173	194	1+
225.36509	28	
225.54465	20	
225.69842	78	
226.14425	126	
226.61072	28	
226.98169	36	
227.06987	282	1+
227.17833	36	
228.11933	90	
228.19967	60	
229.06824	134	
229.09671	88	
229.13470	50	
230.06611	20	
230.11139	62	
230.15851	322	1+
230.27796	46	
232.10277	36	
232.90704	46	
233.13969	56	
234.08584	32	
234.12285	88	
234.16295	92	
235.15680	82	
237.14298	46	
238.10270	92	
241.14263	48	
242.22511	50	
243.14097	214	
244.12812	92	
245.07927	240	
245.20045	138	
246.10180	120	
246.82160	32	
248.15897	716	1+
248.53384	26	
249.18694	160	
250.68022	42	
250.88723	44	
251.08645	30	
251.15287	2094	1+
251.21634	124	
251.26218	66	
252.05794	42	
252.69805	24	
252.96813	112	
255.10261	82	
256.08502	60	
257.24606	36	
257.98723	124	
258.09132	108	
258.14657	80	
263.14325	70	
264.94678	94	
268.85708	20	
269.15599	122	
270.16448	106	
270.29892	36	
272.16345	52	
273.43068	40	
275.09971	70	
276.89334	64	
281.96822	78	
287.17590	148	
288.18380	102	
290.92909	54	
292.48843	38	
298.47560	26	
304.23439	82	
305.17811	842	1+
310.11663	84	
314.19141	98	
319.14344	74	
319.77300	26	
328.25858	58	
332.20739	196	
339.11671	132	
342.25440	72	
343.42987	66	
350.20719	92	
351.21857	86	
352.22127	144	
358.14780	110	
359.28546	62	
360.20033	78	
368.89333	108	
376.12796	72	
380.87725	76	
385.12368	108	
386.88386	88	
410.84211	108	
420.22575	64	
428.85139	120	
429.87508	62	
439.13164	54	
446.88396	36	
447.06024	24	
447.86123	78	
448.88491	80	
511.56729	20	
END IONS

###FS:    #m/z: 506.27361 #charge 1+
###MS: 2261
###MSMS: 2262
BEGIN IONS
TITLE=Cmpd 317, +MS2(506.2736), 27.4eV, 17.8min #2262
RTINSECONDS=1067.33
SCANS=2261-2262
PEPMASS=506.27361	146664
CHARGE=1+
148.52227	18	
150.84502	18	
153.41014	18	
153.99939	18	
157.75977	18	
162.17023	18	
167.33713	18	
178.97692	18	
182.03162	118	
182.65979	18	
184.13560	18	
189.70743	18	
195.21919	18	
198.28375	18	
205.71800	20	
206.11758	32	
206.15081	100	
208.10147	64	
210.12970	56	
212.12681	286	1+
213.20076	106	
213.65358	18	
216.12492	18	
221.15781	56	
221.91926	18	
222.78855	18	
222.91086	106	
223.04325	28	
223.15580	5348	1+
223.25498	180	
223.29525	106	
223.35136	20	
224.35127	18	
225.68685	104	
226.10883	36	
227.07331	64	
227.11772	84	
228.09964	34	
228.37324	30	
230.14969	96	
231.13917	144	
232.23881	18	
232.54667	60	
233.41662	100	
234.11636	70	
234.23198	42	
234.54142	104	
238.63316	18	
241.14263	18	
241.55059	18	
243.13347	394	
244.18169	80	
244.91741	42	
245.06961	96	
245.11488	104	
246.09877	114	
248.16235	544	1+
249.69308	28	
249.93763	26	
250.75935	58	
251.14975	2128	1+
254.56936	18	
256.11746	96	
257.11053	18	
257.44328	18	
261.68670	18	
263.38092	50	
263.66149	18	
266.79628	18	
268.96246	18	
270.18182	88	
273.36886	18	
274.10384	62	
275.10827	72	
275.36538	18	
276.50390	18	
284.24259	18	
291.83681	18	
294.73065	26	
305.18086	522	
305.25638	62	
305.81749	18	
308.02576	18	
311.85833	18	
313.91610	20	
317.79907	18	
332.22845	82	
334.19871	62	
339.14119	58	
339.23379	18	
345.66252	116	
349.90392	18	
350.21106	86	
351.21680	110	
354.43771	18	
358.14504	114	
368.96088	104	
369.03602	18	
370.15751	58	
373.19947	18	
376.19841	34	
379.46542	18	
380.38164	18	
392.80466	84	
397.22917	106	
416.99752	18	
419.98440	18	
420.21687	110	
422.67414	18	
426.96087	18	
442.54450	60	
443.53284	18	
446.86770	80	
447.84099	100	
448.86365	70	
452.37548	18	
453.22486	18	
460.80863	42	
479.15586	36	
495.19446	18	
498.25544	18	
499.88046	18	
507.67837	18	
510.19617	18	
END IONS

###FS:    #m/z: 506.27400 #charge 1+
###MS: 2263
###MSMS: 2264
BEGIN IONS
TITLE=Cmpd 318, +MS2(506.2740), 27.4eV, 17.8min #2264
RTINSECONDS=1067.92
SCANS=2263-2264
PEPMASS=506.27400	144838
CHARGE=1+
162.65720	30	
163.14125	60	
201.25285	40	
203.10435	92	
204.13353	18	
206.12431	124	
207.16598	58	
208.09755	100	
212.09065	48	
212.69098	70	
213.14958	164	
215.14109	118	
215.17318	96	
215.96454	22	
216.15143	76	
219.69087	30	
221.05996	66	
221.93064	156	1+
222.76300	26	
222.80619	26	
222.85172	50	
222.90133	52	
223.03639	58	
223.08571	74	
223.15436	5494	1+
223.31734	126	
223.37893	22	
223.43788	26	
223.48301	28	
223.53564	30	
223.84336	42	
224.42021	40	
225.06723	80	
225.54322	32	
226.12322	106	
227.06525	164	
227.68127	20	
228.09983	176	
228.18203	92	
229.12398	50	
230.14989	372	1+
231.01226	20	
233.01902	46	
237.83105	34	
238.07672	82	
243.13066	172	
245.07650	84	
246.10246	94	
246.24432	20	
248.16160	132	
249.16850	86	
250.68591	26	
250.74984	74	
250.99455	54	
251.04304	24	
251.15017	2756	1+
251.40383	18	
252.00024	76	
252.27503	30	
253.56986	54	
255.09811	58	
255.16083	118	
256.08856	416	
256.11856	102	
259.14343	96	
266.08790	78	
269.15548	82	
270.14275	80	
274.10101	138	
283.12408	58	
287.17105	70	
298.23759	78	
299.15492	88	
304.20705	82	
305.17761	242	
310.11193	70	
324.23537	106	
326.23428	114	
327.23658	56	
330.86460	60	
332.21335	114	
332.29600	100	
335.19235	80	
342.46855	66	
350.20969	134	
352.22131	80	
358.16996	44	
359.04571	48	
366.74336	154	
367.12679	76	
368.89968	80	
372.87074	74	
386.90454	94	
390.18413	70	
403.02658	22	
420.20630	70	
425.81588	58	
430.86679	86	
451.48920	84	
451.84479	24	
455.30604	68	
458.84438	66	
484.88681	48	
END IONS

###FS:    #m/z: 506.27460 #charge 1+
###MS: 2265
###MSMS: 2266
BEGIN IONS
TITLE=Cmpd 319, +MS2(506.2746), 27.4eV, 17.8min #2266
RTINSECONDS=1068.53
SCANS=2265-2266
PEPMASS=506.27460	139808
CHARGE=1+
198.92405	96	
204.13488	98	
206.13162	94	
208.06390	92	
208.12356	64	
210.09318	132	
211.07448	64	
211.10801	100	
212.15129	490	1+
212.43309	38	
213.12464	116	
213.15603	412	1+
215.15324	104	
215.19163	88	
217.08427	72	
218.09527	92	
219.31293	70	
221.14940	106	
222.05938	78	
222.13035	92	
222.55878	42	
222.77528	44	
222.88445	30	
222.96413	42	
223.00221	34	
223.03994	46	
223.08818	34	
223.15576	14002	1+
223.25953	270	
223.33221	68	
223.42496	80	
223.45457	52	
223.59367	64	
223.70439	42	
223.80504	28	
223.86017	28	
224.02477	30	
225.39697	22	
226.11270	216	
226.24717	34	
226.29355	62	
227.06976	470	
227.12382	114	
227.38731	46	
228.03275	50	
228.09548	310	
230.15085	226	
231.14671	274	
232.44925	30	
233.17565	66	
234.12159	194	
234.95681	106	
236.12981	76	
236.15760	104	
237.50251	48	
240.08795	70	
240.12407	110	
241.18013	106	
242.18292	84	
242.68438	24	
243.12774	432	
245.04890	30	
245.08648	86	
246.10749	212	
247.65948	26	
248.16148	868	1+
248.20827	102	
249.09029	84	
250.99765	24	
251.06961	68	
251.14948	4186	1+
251.27919	84	
251.36589	62	
251.39331	50	
251.44026	32	
251.53224	150	
252.08972	60	
252.19755	26	
252.30436	46	
252.82101	34	
255.74431	40	
256.08756	222	
270.14532	58	
272.12026	194	
274.09243	156	
282.11711	58	
284.08225	80	
286.66600	38	
286.89628	34	
287.13602	56	
287.17940	190	
288.15190	70	
290.91947	92	
294.90907	68	
301.10680	94	
302.09486	60	
305.17900	1292	1+
310.11636	48	
312.15061	106	
317.18044	100	
321.06437	58	
325.31005	54	
326.23586	66	
329.15194	88	
332.20705	218	
342.19149	70	
350.22795	336	1+
350.65854	26	
358.17087	52	
367.11417	28	
368.89592	60	
375.46508	86	
383.16788	54	
386.20742	74	
386.90235	62	
394.42339	84	
395.22925	56	
403.17560	82	
412.87849	50	
420.20920	132	
421.20199	80	
422.14051	100	
424.92438	68	
428.83924	238	
430.84408	46	
433.87916	48	
440.84851	92	
442.82072	112	
446.86262	100	
454.19146	76	
460.84813	38	
464.29507	80	
504.82550	190	
505.12596	26	
END IONS

###FS:    #m/z: 506.27424 #charge 1+
###MS: 2267
###MSMS: 2268
BEGIN IONS
TITLE=Cmpd 320, +MS2(506.2742), 27.4eV, 17.8min #2268
RTINSECONDS=1069.18
SCANS=2267-2268
PEPMASS=506.27424	137632
CHARGE=1+
146.44329	96	
183.77974	92	
187.92195	40	
206.12393	168	
206.18087	100	
207.13590	82	
207.19323	138	
209.06794	66	
209.14923	66	
210.08676	118	
210.15890	90	
211.08258	76	
212.30899	78	
213.12145	158	
213.16645	244	
213.25024	82	
214.16383	98	
215.13540	298	
215.17265	56	
217.14194	120	
221.13730	68	
221.82146	38	
222.74201	70	
222.81376	36	
222.85898	36	
222.91126	52	
223.03878	112	
223.15622	20350	1+
223.29505	132	
223.44640	74	
223.63905	58	
223.84902	64	
223.89969	76	
224.10678	52	
224.28889	78	
224.66974	38	
225.08799	78	
225.12588	72	
226.11938	106	
226.60807	34	
227.02626	94	
227.06390	104	
227.13521	170	
227.67901	48	
228.06667	86	
228.10339	374	1+
228.70350	70	
229.07739	78	
229.62539	68	
230.15640	296	1+
230.48412	36	
230.77654	82	
231.13335	38	
233.07253	42	
234.12464	350	
234.15901	78	
234.93969	58	
235.15073	182	
236.86032	54	
238.39823	46	
239.07640	102	
240.25780	34	
241.12637	120	
241.16548	116	
241.50607	74	
243.14122	492	1+
245.07481	84	
246.15237	76	
247.10267	152	
248.16171	1462	1+
248.27765	46	
251.00568	66	
251.14964	6898	1+
251.26752	78	
251.44369	58	
251.56066	44	
252.59937	36	
254.14783	116	
255.15631	122	
256.09062	278	
258.13921	116	
261.14631	80	
264.10971	76	
265.13542	64	
266.07570	72	
267.10982	98	
269.06940	46	
269.15471	374	1+
272.12015	160	
272.16326	54	
273.12301	138	
274.10126	292	
279.19161	102	
281.21722	176	
282.18802	70	
283.13677	98	
284.09530	236	
286.12639	104	
287.16126	156	
287.19177	106	
288.17800	102	
289.21321	80	
290.89548	68	
294.06635	98	
300.16999	108	
301.14250	126	
301.41655	84	
302.09133	244	
304.86053	36	
305.18034	2094	1+
305.32872	40	
305.91449	62	
308.90318	88	
311.19628	96	
312.84124	70	
319.90022	84	
322.21906	90	
325.14969	84	
326.23241	64	
327.24469	44	
331.28209	68	
332.20370	644	1+
332.25648	188	
332.84949	78	
333.51598	48	
334.22271	84	
334.59969	38	
336.19000	70	
338.12708	56	
339.13139	282	
339.18462	66	
341.15676	58	
342.19791	176	
342.34089	38	
343.16722	80	
349.10840	62	
349.15189	116	
350.21809	428	1+
351.33044	40	
357.80229	44	
358.16950	228	1+
368.88916	80	
369.87863	70	
371.18786	92	
373.16504	80	
380.19249	84	
385.13172	94	
387.19819	60	
398.26747	58	
402.18712	76	
410.85715	34	
415.18770	100	
420.20537	520	1+
435.30796	50	
446.85807	316	
446.92237	68	
457.24006	32	
463.29947	68	
464.90592	92	
465.87823	88	
479.81135	82	
494.81960	62	
END IONS

###FS:    #m/z: 387.63940 #charge 1+
###MS: 2289
###MSMS: 2290
BEGIN IONS
TITLE=Cmpd 321, +MS2(387.6394), 23.0eV, 18.0min #2290
RTINSECONDS=1080.51
SCANS=2289-2290
PEPMASS=387.63940	25806
CHARGE=1+
195.90881	48	
217.08941	24	
228.09606	96	
241.06173	108	
291.89601	108	
308.90283	78	
END IONS

###FS:    #m/z: 387.63843 #charge 2+
###MS: 2292
###MSMS: 2293
BEGIN IONS
TITLE=Cmpd 322, +MS2(387.6384), 23.0eV, 18.0min #2293
RTINSECONDS=1081.69
SCANS=2292-2293
PEPMASS=387.63843	34462
CHARGE=2+
200.85077	38	
241.08067	102	
248.17212	24	
257.49828	32	
286.88229	76	
292.05272	80	
299.06328	72	
332.85562	108	
369.87494	36	
412.94777	54	
416.63182	50	
END IONS

###FS:    #m/z: 387.63899 #charge 1+
###MS: 2294
###MSMS: 2295
BEGIN IONS
TITLE=Cmpd 323, +MS2(387.6390), 23.0eV, 18.0min #2295
RTINSECONDS=1082.31
SCANS=2294-2295
PEPMASS=387.63899	40514
CHARGE=1+
213.00157	66	
229.03681	88	
241.05628	80	
242.04837	68	
272.15000	88	
310.91785	112	
311.18688	38	
364.90617	40	
370.88486	66	
END IONS

###FS:    #m/z: 387.63868 #charge 1+
###MS: 2296
###MSMS: 2297
BEGIN IONS
TITLE=Cmpd 324, +MS2(387.6387), 23.0eV, 18.0min #2297
RTINSECONDS=1082.94
SCANS=2296-2297
PEPMASS=387.63868	44558
CHARGE=1+
218.07803	66	
224.05566	96	
235.14147	72	
241.07225	70	
292.91004	36	
294.39445	20	
336.92132	120	
END IONS

###FS:    #m/z: 387.63799 #charge 1+
###MS: 2298
###MSMS: 2299
BEGIN IONS
TITLE=Cmpd 325, +MS2(387.6380), 23.0eV, 18.1min #2299
RTINSECONDS=1083.56
SCANS=2298-2299
PEPMASS=387.63799	43498
CHARGE=1+
203.11408	24	
219.09172	32	
226.11688	110	
230.96210	24	
247.61208	36	
282.88446	50	
292.90953	94	
309.08610	104	
322.14403	80	
334.85626	108	
364.91963	84	
370.88012	48	
371.01066	90	
END IONS

###FS:    #m/z: 387.63896 #charge 1+
###MS: 2300
###MSMS: 2301
BEGIN IONS
TITLE=Cmpd 326, +MS2(387.6390), 23.0eV, 18.1min #2301
RTINSECONDS=1084.19
SCANS=2300-2301
PEPMASS=387.63896	45544
CHARGE=1+
216.34063	36	
217.47476	46	
222.14663	104	
230.04747	112	
232.62092	28	
239.06404	92	
260.11374	82	
266.07659	54	
273.08342	92	
295.38537	38	
297.04015	56	
314.94860	58	
318.90945	68	
336.87357	66	
346.54708	36	
364.83991	68	
370.89509	28	
371.00923	78	
END IONS

###FS:    #m/z: 387.63875 #charge 2+
###MS: 2302
###MSMS: 2303
BEGIN IONS
TITLE=Cmpd 327, +MS2(387.6387), 23.0eV, 18.1min #2303
RTINSECONDS=1084.84
SCANS=2302-2303
PEPMASS=387.63875	49314
CHARGE=2+
197.13110	132	
207.20368	92	
229.03261	108	
229.10061	56	
231.14366	110	
240.04779	86	
241.05305	74	
301.15549	72	
308.90576	60	
316.99430	36	
326.13469	100	
336.88634	72	
389.06540	48	
631.43356	36	
END IONS

###FS:    #m/z: 387.63945 #charge 2+
###MS: 2307
###MSMS: 2308
BEGIN IONS
TITLE=Cmpd 328, +MS2(387.6394), 23.0eV, 18.1min #2308
RTINSECONDS=1087.1
SCANS=2307-2308
PEPMASS=387.63945	60378
CHARGE=2+
225.07189	72	
229.15504	94	
237.07727	52	
240.12508	92	
241.05840	244	
242.12642	102	
247.14613	56	
249.98144	82	
260.10072	74	
281.88400	86	
310.08439	84	
341.10237	54	
369.88977	102	
397.12102	90	
END IONS

###FS:    #m/z: 387.63858 #charge 1+
###MS: 2309
###MSMS: 2310
BEGIN IONS
TITLE=Cmpd 329, +MS2(387.6386), 23.0eV, 18.1min #2310
RTINSECONDS=1087.74
SCANS=2309-2310
PEPMASS=387.63858	65146
CHARGE=1+
201.06683	134	
206.02273	52	
211.05616	78	
215.06291	36	
224.13830	48	
225.05964	108	
233.06847	90	
241.03646	104	
261.05932	64	
304.99709	82	
354.91108	54	
END IONS

###FS:    #m/z: 387.63862 #charge 2+
###MS: 2311
###MSMS: 2312
BEGIN IONS
TITLE=Cmpd 330, +MS2(387.6386), 23.0eV, 18.1min #2312
RTINSECONDS=1088.36
SCANS=2311-2312
PEPMASS=387.63862	70792
CHARGE=2+
223.96408	32	
224.03587	76	
228.14296	86	
241.08611	88	
254.89254	60	
265.90387	96	
270.07781	86	
292.92093	26	
293.93511	66	
328.86764	58	
379.10699	122	
426.85083	66	
END IONS

###FS:    #m/z: 387.63889 #charge 2+
###MS: 2313
###MSMS: 2314
BEGIN IONS
TITLE=Cmpd 331, +MS2(387.6389), 23.0eV, 18.2min #2314
RTINSECONDS=1088.97
SCANS=2313-2314
PEPMASS=387.63889	73402
CHARGE=2+
207.16649	84	
209.99271	38	
217.09866	102	
225.09843	84	
233.06399	96	
241.05725	84	
257.08010	94	
260.10380	106	
290.90326	66	
292.90125	56	
294.07844	88	
309.07848	178	
346.90955	74	
418.08647	56	
426.65964	18	
671.53123	18	
END IONS

###FS:    #m/z: 387.63895 #charge 1+
###MS: 2315
###MSMS: 2316
BEGIN IONS
TITLE=Cmpd 332, +MS2(387.6390), 23.0eV, 18.2min #2316
RTINSECONDS=1089.58
SCANS=2315-2316
PEPMASS=387.63895	76224
CHARGE=1+
212.02158	118	
226.10605	72	
231.17594	92	
234.06509	34	
241.06508	30	
241.13097	86	
254.05815	124	
258.96615	58	
260.13007	130	
266.09015	106	
270.07027	78	
284.09673	76	
287.11087	136	
301.88886	78	
309.08120	144	
312.09963	28	
350.86314	70	
370.59920	36	
END IONS

###FS:    #m/z: 387.63851 #charge 1+
###MS: 2317
###MSMS: 2318
BEGIN IONS
TITLE=Cmpd 333, +MS2(387.6385), 23.0eV, 18.2min #2318
RTINSECONDS=1090.18
SCANS=2317-2318
PEPMASS=387.63851	85296
CHARGE=1+
206.03048	70	
240.08570	24	
241.06433	62	
251.11191	38	
254.27224	26	
259.08100	92	
270.06624	90	
292.06548	82	
298.12933	82	
305.60618	50	
370.88384	86	
END IONS

###FS:    #m/z: 387.63886 #charge 2+
###MS: 2319
###MSMS: 2320
BEGIN IONS
TITLE=Cmpd 334, +MS2(387.6389), 23.0eV, 18.2min #2320
RTINSECONDS=1090.8
SCANS=2319-2320
PEPMASS=387.63886	79336
CHARGE=2+
200.94677	82	
222.90266	68	
229.04251	24	
233.02787	86	
234.92335	80	
254.03259	58	
256.54332	42	
277.04622	66	
292.89665	34	
300.85681	32	
300.91808	92	
309.08702	84	
316.91371	48	
331.89830	88	
336.91523	80	
363.84815	36	
369.86974	100	
370.87016	74	
370.91545	118	
379.13009	26	
382.88939	96	
386.86811	96	
388.87399	56	
425.12063	26	
440.13673	78	
762.40426	78	
END IONS

###FS:    #m/z: 394.15775 #charge 2+
###MS: 2321
###MSMS: 2322
BEGIN IONS
TITLE=Cmpd 335, +MS2(394.1577), 23.0eV, 18.2min #2322
RTINSECONDS=1091.45
SCANS=2321-2322
PEPMASS=394.15775	46986
CHARGE=2+
208.14002	108	
210.03767	78	
222.14308	60	
235.94245	60	
236.05283	92	
255.01880	70	
293.95680	82	
296.09155	110	
309.90039	82	
314.65896	32	
324.04193	118	
330.85580	56	
354.98681	74	
356.89338	74	
367.97775	60	
368.04173	92	
END IONS

###FS:    #m/z: 387.63859 #charge 1+
###MS: 2323
###MSMS: 2324
BEGIN IONS
TITLE=Cmpd 336, +MS2(387.6386), 23.0eV, 18.2min #2324
RTINSECONDS=1092.1
SCANS=2323-2324
PEPMASS=387.63859	87830
CHARGE=1+
208.05621	112	
220.10391	96	
225.05630	70	
241.06491	80	
243.02548	94	
244.03938	72	
245.01979	78	
246.09786	92	
270.07853	78	
275.04702	60	
278.07389	62	
291.06645	66	
292.60036	74	
301.05960	108	
314.88851	86	
324.09850	64	
328.23430	72	
338.06027	106	
382.08842	56	
388.89564	58	
END IONS

###FS:    #m/z: 394.15811 #charge 1+
###MS: 2323
###MSMS: 2325
BEGIN IONS
TITLE=Cmpd 337, +MS2(394.1581), 23.0eV, 18.2min #2325
RTINSECONDS=1092.16
SCANS=2323,2325
PEPMASS=394.15811	45866
CHARGE=1+
213.08959	88	
227.04198	50	
228.17043	66	
233.53622	54	
267.07928	68	
284.03998	104	
313.12094	96	
318.06169	100	
327.09880	54	
329.87266	52	
330.93774	64	
331.48582	48	
355.13058	66	
367.99623	74	
384.88107	74	
END IONS

###FS:    #m/z: 387.84735 #charge 2+
###MS: 2326
###MSMS: 2327
BEGIN IONS
TITLE=Cmpd 338, +MS2(387.8474), 23.0eV, 18.2min #2327
RTINSECONDS=1092.87
SCANS=2326-2327
PEPMASS=387.84735	8168
CHARGE=2+
211.01782	72	
213.03581	50	
213.13098	124	
214.15285	70	
220.10713	132	
231.18278	100	
241.06494	66	
241.09721	106	
246.03996	102	
248.72708	44	
249.23409	32	
250.02782	72	
259.06025	70	
262.15000	62	
269.08804	28	
270.07802	40	
272.92534	56	
278.06105	82	
287.04092	46	
292.60200	28	
294.89115	78	
309.07870	74	
313.13557	68	
327.17425	82	
328.07087	78	
336.89715	80	
346.90758	114	
365.89070	62	
388.02425	70	
388.88534	66	
390.06513	94	
449.15294	68	
END IONS

###FS:    #m/z: 387.84903 #charge 2+
###MS: 2329
###MSMS: 2330
BEGIN IONS
TITLE=Cmpd 339, +MS2(387.8490), 23.0eV, 18.2min #2330
RTINSECONDS=1094.05
SCANS=2329-2330
PEPMASS=387.84903	8092
CHARGE=2+
205.09350	134	
207.03534	104	
208.00990	118	
224.14366	64	
229.03257	46	
236.68225	104	
241.05838	154	
243.05399	78	
246.09470	66	
259.09321	76	
266.08408	76	
270.07054	86	
270.90708	56	
288.06199	38	
290.04599	38	
308.87970	92	
310.10208	80	
310.90323	100	
313.06582	98	
318.91174	124	
329.15822	54	
340.09013	70	
341.11787	90	
342.92489	92	
364.91983	54	
388.12460	98	
398.12972	74	
410.16686	80	
418.07669	90	
755.68194	36	
END IONS

###FS:    #m/z: 387.63822 #charge 2+
###MS: 2331
###MSMS: 2332
BEGIN IONS
TITLE=Cmpd 340, +MS2(387.6382), 23.0eV, 18.2min #2332
RTINSECONDS=1094.67
SCANS=2331-2332
PEPMASS=387.63822	98416
CHARGE=2+
210.16364	110	
211.02087	70	
224.83927	58	
227.07328	104	
231.00422	94	
241.05681	94	
246.06131	102	
266.54298	126	
309.08275	76	
310.90865	74	
341.10380	54	
370.32584	32	
469.10572	56	
672.54553	18	
END IONS

###FS:    #m/z: 387.63873 #charge 1+
###MS: 2333
###MSMS: 2334
BEGIN IONS
TITLE=Cmpd 341, +MS2(387.6387), 23.0eV, 18.3min #2334
RTINSECONDS=1095.29
SCANS=2333-2334
PEPMASS=387.63873	102172
CHARGE=1+
207.04280	112	
212.12432	98	
214.12888	98	
229.06357	78	
229.11531	82	
241.05483	104	
282.08140	60	
287.09206	74	
290.89443	88	
308.90749	94	
333.09084	78	
368.87349	76	
370.88555	124	
END IONS

###FS:    #m/z: 390.85482 #charge 2+
###MS: 2369
###MSMS: 2370
BEGIN IONS
TITLE=Cmpd 342, +MS2(390.8548), 23.0eV, 18.6min #2370
RTINSECONDS=1114.11
SCANS=2369-2370
PEPMASS=390.85482	10622
CHARGE=2+
206.09086	108	
210.16366	74	
215.16021	82	
217.04488	80	
230.12645	92	
232.16257	104	
248.12056	116	
261.12634	72	
271.74286	36	
278.16017	102	
303.13295	98	
308.85984	100	
329.15155	70	
337.24435	70	
341.05536	96	
365.96987	84	
367.98112	80	
368.87386	26	
375.06871	100	
474.21425	36	
END IONS

###FS:    #m/z: 391.21107 #charge 2+
###MS: 2371
###MSMS: 2372
BEGIN IONS
TITLE=Cmpd 343, +MS2(391.2111), 23.0eV, 18.6min #2372
RTINSECONDS=1114.73
SCANS=2371-2372
PEPMASS=391.21107	32458
CHARGE=2+
198.10551	38	
211.11690	80	
219.10313	34	
225.18648	126	
230.11459	44	
243.11149	66	
248.96408	114	
254.94110	72	
261.13932	64	
303.14129	120	
306.75117	48	
346.36576	46	
358.97100	34	
380.82142	94	
605.33278	56	
END IONS

###FS:    #m/z: 391.21008 #charge 2+
###MS: 2373
###MSMS: 2374
BEGIN IONS
TITLE=Cmpd 344, +MS2(391.2101), 23.0eV, 18.6min #2374
RTINSECONDS=1115.35
SCANS=2373-2374
PEPMASS=391.21008	34440
CHARGE=2+
202.06969	114	
207.86678	50	
209.12824	70	
212.90502	40	
213.12789	104	
213.16675	132	
217.15184	56	
225.16022	188	
228.22638	114	
228.97278	70	
230.25750	54	
231.11521	122	
231.16306	32	
241.09696	66	
241.44463	52	
278.14780	78	
287.11883	68	
302.83702	24	
303.15073	40	
304.17482	68	
321.17729	102	
355.98083	38	
409.75803	30	
505.96323	62	
END IONS

###FS:    #m/z: 391.20963 #charge 2+
###MS: 2375
###MSMS: 2376
BEGIN IONS
TITLE=Cmpd 345, +MS2(391.2096), 23.0eV, 18.6min #2376
RTINSECONDS=1115.98
SCANS=2375-2376
PEPMASS=391.20963	40908
CHARGE=2+
207.09852	94	
216.09716	72	
217.18679	122	
220.11276	104	
227.18819	74	
232.13054	38	
233.13837	82	
238.16226	104	
259.14363	68	
262.93557	60	
273.98909	102	
292.16914	54	
320.19471	104	
332.90289	78	
352.96562	56	
354.88640	86	
370.24233	18	
434.29674	58	
END IONS

###FS:    #m/z: 390.85624 #charge 2+
###MS: 2377
###MSMS: 2378
BEGIN IONS
TITLE=Cmpd 346, +MS2(390.8562), 23.0eV, 18.6min #2378
RTINSECONDS=1116.6
SCANS=2377-2378
PEPMASS=390.85624	10332
CHARGE=2+
205.12017	94	
211.10049	124	
225.18012	96	
230.12002	276	
230.95146	114	
241.18371	64	
242.13088	104	
247.12894	156	
250.94971	166	
252.95924	60	
258.11275	90	
262.14084	26	
267.07051	106	
268.16207	94	
278.12984	94	
288.20612	82	
303.13546	196	
303.18667	116	
311.13555	58	
318.89614	86	
336.87644	100	
337.86678	94	
356.88357	118	
368.85495	118	
373.90541	104	
433.26700	70	
682.61398	36	
END IONS

###FS:    #m/z: 391.21036 #charge 1+
###MS: 2379
###MSMS: 2380
BEGIN IONS
TITLE=Cmpd 347, +MS2(391.2104), 23.0eV, 18.6min #2380
RTINSECONDS=1117.24
SCANS=2379-2380
PEPMASS=391.21036	40448
CHARGE=1+
200.09888	62	
213.14361	80	
216.12900	130	
223.10151	66	
230.13376	84	
231.11062	62	
231.15334	102	
233.14766	64	
238.12570	96	
241.13755	72	
252.15105	38	
252.94134	110	
253.16810	108	
254.19216	30	
261.12818	144	
279.93398	96	
286.19263	70	
287.16304	54	
302.88447	34	
303.14005	252	
308.91034	104	
315.71494	76	
320.15900	96	
321.16000	66	
322.85129	46	
329.17601	88	
355.88251	82	
356.90924	26	
364.91128	86	
367.06670	70	
END IONS

###FS:    #m/z: 391.21039 #charge 1+
###MS: 2381
###MSMS: 2382
BEGIN IONS
TITLE=Cmpd 348, +MS2(391.2104), 23.0eV, 18.6min #2382
RTINSECONDS=1117.88
SCANS=2381-2382
PEPMASS=391.21039	47456
CHARGE=1+
215.16923	70	
225.19057	84	
228.19762	72	
230.93979	76	
233.13093	88	
250.94499	58	
254.08799	38	
254.78759	54	
261.13159	146	
266.19060	76	
272.88367	74	
289.88798	98	
303.14759	168	1+
320.17275	56	
354.19898	68	
355.21879	42	
369.88869	66	
372.91252	100	
392.87197	68	
END IONS

###FS:    #m/z: 391.21028 #charge 1+
###MS: 2383
###MSMS: 2384
BEGIN IONS
TITLE=Cmpd 349, +MS2(391.2103), 23.0eV, 18.6min #2384
RTINSECONDS=1118.52
SCANS=2383-2384
PEPMASS=391.21028	44724
CHARGE=1+
215.13080	72	
215.15548	108	
217.06813	104	
217.12959	74	
222.10636	152	
223.10277	88	
225.16972	204	
225.29007	44	
228.48864	220	
230.10546	174	
231.16785	104	
232.16608	98	
248.14109	92	
253.17928	108	
255.69309	36	
261.11437	70	
261.39832	66	
270.10044	112	
302.15782	70	
303.14069	588	1+
305.13824	76	
307.86460	90	
309.90995	50	
310.90446	66	
320.17615	146	
321.16966	126	
326.92100	64	
346.93264	84	
365.97304	148	
368.87660	166	
372.86868	60	
392.85511	86	
END IONS

###FS:    #m/z: 391.20986 #charge 2+
###MS: 2385
###MSMS: 2386
BEGIN IONS
TITLE=Cmpd 350, +MS2(391.2099), 23.0eV, 18.7min #2386
RTINSECONDS=1119.17
SCANS=2385-2386
PEPMASS=391.20986	48948
CHARGE=2+
206.10155	86	
213.15833	78	
217.13270	122	
225.16231	100	
228.08663	74	
228.14706	70	
230.10700	46	
240.13980	84	
242.17580	78	
258.13804	114	
259.16437	96	
274.13385	74	
285.20715	74	
291.93588	76	
303.14572	210	
304.16689	90	
308.91665	68	
320.14853	72	
330.89420	106	
355.86842	124	
356.21973	116	
368.87007	128	
372.87026	58	
373.91994	44	
386.88349	66	
391.91339	90	
399.23137	52	
605.37260	82	
END IONS

###FS:    #m/z: 447.25391 #charge 1+
###MS: 2387
###MSMS: 2388
BEGIN IONS
TITLE=Cmpd 351, +MS2(447.2539), 24.9eV, 18.7min #2388
RTINSECONDS=1119.8
SCANS=2387-2388
PEPMASS=447.25391	31968
CHARGE=1+
209.03389	84	
212.14100	228	
212.93892	52	
215.13446	76	
219.16562	70	
220.14704	82	
223.10902	582	1+
223.37965	80	
224.27543	78	
225.07859	88	
228.17494	342	
230.10677	36	
230.14837	104	
231.14888	166	
232.14688	80	
238.14805	200	
240.12879	72	
243.92124	28	
244.16943	88	
246.12162	92	
246.88963	26	
247.17346	36	
248.39430	84	
272.11883	122	
273.12334	198	
277.11031	44	
315.20086	56	
332.86437	50	
358.85477	46	
368.88501	142	
368.93010	58	
370.86475	50	
372.18984	116	
392.84438	86	
402.74550	64	
410.84305	76	
428.84697	184	
447.88397	78	
END IONS

###FS:    #m/z: 410.18373 #charge 1+
###MS: 2389
###MSMS: 2390
BEGIN IONS
TITLE=Cmpd 352, +MS2(410.1837), 23.4eV, 18.7min #2390
RTINSECONDS=1120.46
SCANS=2389-2390
PEPMASS=410.18373	33192
CHARGE=1+
191.06206	98	
211.12732	92	
215.11855	96	
225.94313	160	
226.18800	88	
243.04562	52	
244.05520	80	
250.94060	128	
257.04720	106	
260.04466	114	
290.88728	282	
303.17671	56	
308.93763	62	
311.20033	68	
313.12511	78	
326.24871	86	
347.24145	56	
350.91565	70	
353.91861	64	
354.87247	70	
368.86665	138	
368.97503	72	
369.23330	84	
386.89230	46	
399.87337	42	
409.19345	68	
410.87999	102	
END IONS

###FS:    #m/z: 391.21054 #charge 2+
###MS: 2389
###MSMS: 2391
BEGIN IONS
TITLE=Cmpd 353, +MS2(391.2105), 23.0eV, 18.7min #2391
RTINSECONDS=1120.5
SCANS=2389,2391
PEPMASS=391.21054	60730
CHARGE=2+
210.18286	84	
213.02233	22	
230.11779	170	
255.95715	68	
270.12649	60	
270.17440	76	
303.14405	126	
320.16758	78	
321.16835	108	
END IONS

###FS:    #m/z: 447.25484 #charge 2+
###MS: 2389
###MSMS: 2392
BEGIN IONS
TITLE=Cmpd 354, +MS2(447.2548), 24.9eV, 18.7min #2392
RTINSECONDS=1120.55
SCANS=2389,2392
PEPMASS=447.25484	34622
CHARGE=2+
209.13959	60	
210.17041	90	
212.13917	46	
212.16968	62	
213.15088	92	
220.16673	84	
223.10382	194	
223.15686	100	
223.28076	26	
224.11032	88	
226.11057	162	
227.10547	100	
228.21136	62	
229.17047	152	
230.14293	74	
231.15102	84	
247.14131	104	
251.19940	104	
252.94968	130	
257.18364	30	
258.13871	100	
272.11606	88	
309.22586	84	
313.17055	112	
315.17800	76	
328.91473	56	
368.86717	80	
368.89933	138	
388.87906	78	
393.82363	58	
394.63318	36	
412.86118	46	
428.41811	26	
428.84599	50	
428.94434	90	
446.85728	76	
446.94517	42	
447.87317	44	
END IONS

###FS:    #m/z: 391.20953 #charge 2+
###MS: 2393
###MSMS: 2394
BEGIN IONS
TITLE=Cmpd 355, +MS2(391.2095), 23.0eV, 18.7min #2394
RTINSECONDS=1121.29
SCANS=2393-2394
PEPMASS=391.20953	66342
CHARGE=2+
177.13364	36	
207.11288	84	
214.15720	56	
215.14050	128	
217.13657	90	
225.18205	158	
230.10732	36	
231.11536	86	
233.05982	90	
233.12036	48	
234.97485	52	
237.14594	96	
242.12295	68	
261.11399	104	
272.87843	122	
284.03731	26	
303.15093	124	
304.12843	52	
318.09943	86	
320.16724	158	
352.96532	64	
362.93629	86	
370.86493	54	
372.87448	84	
END IONS

###FS:    #m/z: 447.25404 #charge 2+
###MS: 2393
###MSMS: 2395
BEGIN IONS
TITLE=Cmpd 356, +MS2(447.2540), 24.9eV, 18.7min #2395
RTINSECONDS=1121.34
SCANS=2393,2395
PEPMASS=447.25404	38842
CHARGE=2+
211.15803	112	
212.14761	122	
213.11553	106	
217.09842	86	
219.07288	36	
220.14311	98	
223.10779	162	
223.37677	32	
224.16552	76	
225.09988	92	
228.16402	88	
228.19067	100	
230.14534	168	
230.17711	94	
233.06812	110	
234.59652	70	
240.16417	124	
247.14943	70	
254.10448	78	
272.96547	80	
292.91487	54	
309.11201	22	
333.87704	54	
343.20985	82	
345.17016	144	
386.87815	70	
428.87218	30	
446.85705	70	
END IONS

###FS:    #m/z: 391.35907 #charge 2+
###MS: 2396
###MSMS: 2397
BEGIN IONS
TITLE=Cmpd 357, +MS2(391.3591), 23.0eV, 18.7min #2397
RTINSECONDS=1121.99
SCANS=2396-2397
PEPMASS=391.35907	3886
CHARGE=2+
207.10664	108	
209.06123	140	
213.08948	102	
216.15163	116	
223.16142	78	
225.18489	56	
227.96046	34	
229.34987	48	
230.13870	40	
230.20233	118	
234.93601	100	
242.13788	92	
303.13280	58	
304.14880	74	
305.16007	70	
END IONS

###FS:    #m/z: 447.25385 #charge 1+
###MS: 2396
###MSMS: 2398
BEGIN IONS
TITLE=Cmpd 358, +MS2(447.2538), 24.9eV, 18.7min #2398
RTINSECONDS=1122.03
SCANS=2396,2398
PEPMASS=447.25385	44252
CHARGE=1+
211.15087	104	
212.06531	22	
214.11453	66	
219.14418	290	
223.10192	296	
223.25135	92	
224.12069	158	
230.14895	102	
231.14870	220	
231.91470	48	
233.37054	24	
238.15083	96	
244.12440	78	
249.11327	84	
252.95838	106	
254.12135	100	
286.20350	78	
290.90786	110	
292.90420	68	
332.85571	66	
346.96631	78	
368.88486	52	
386.90402	112	
428.82650	34	
429.84033	102	
430.97417	44	
444.27375	66	
END IONS

###FS:    #m/z: 410.18301 #charge 2+
###MS: 2396
###MSMS: 2399
BEGIN IONS
TITLE=Cmpd 359, +MS2(410.1830), 23.4eV, 18.7min #2399
RTINSECONDS=1122.08
SCANS=2396,2399
PEPMASS=410.18301	42698
CHARGE=2+
227.06185	98	
242.03292	78	
255.07650	98	
256.19337	62	
309.90408	50	
337.86654	62	
352.04922	68	
386.87156	36	
504.83024	92	
END IONS

###FS:    #m/z: 484.22397 #charge 2+
###MS: 2400
###MSMS: 2401
BEGIN IONS
TITLE=Cmpd 360, +MS2(484.2240), 26.4eV, 18.7min #2401
RTINSECONDS=1122.8
SCANS=2400-2401
PEPMASS=484.22397	17578
CHARGE=2+
221.15277	76	
222.08710	80	
226.14456	126	
237.12445	162	
238.11974	70	
239.10758	112	
240.10893	134	
244.16106	94	
244.76285	32	
244.84256	70	
248.13348	90	
254.18028	36	
267.09551	78	
284.13668	60	
293.12354	120	
318.13502	62	
322.90752	64	
428.92064	86	
446.85673	96	
466.89332	66	
485.01327	76	
519.22078	44	
END IONS

###FS:    #m/z: 391.21009 #charge 2+
###MS: 2402
###MSMS: 2403
BEGIN IONS
TITLE=Cmpd 361, +MS2(391.2101), 23.0eV, 18.7min #2403
RTINSECONDS=1123.45
SCANS=2402-2403
PEPMASS=391.21009	73732
CHARGE=2+
208.14619	104	
215.07527	68	
215.13659	138	
215.16302	102	
218.13641	112	
219.16151	84	
225.16858	40	
230.12078	68	
230.61166	46	
234.12682	84	
237.11018	114	
237.88514	24	
238.27240	46	
253.02079	138	
253.16835	76	
258.17314	46	
259.22202	20	
261.12647	88	
268.20496	108	
278.14752	90	
287.12522	190	
303.05696	30	
303.14442	94	
303.19068	50	
304.14380	98	
308.93824	90	
311.23672	126	
316.20895	112	
320.16843	62	
327.21983	68	
330.92208	128	
336.20764	108	
344.85638	62	
365.96392	70	
365.99935	88	
368.86548	82	
386.88783	40	
551.26550	80	
END IONS

###FS:    #m/z: 447.25404 #charge 1+
###MS: 2402
###MSMS: 2404
BEGIN IONS
TITLE=Cmpd 362, +MS2(447.2540), 24.9eV, 18.7min #2404
RTINSECONDS=1123.49
SCANS=2402,2404
PEPMASS=447.25404	48012
CHARGE=1+
210.17051	120	
212.15624	136	
213.11601	70	
219.16942	80	
223.06704	64	
223.10944	560	1+
223.17213	48	
226.11363	76	
228.17295	230	
228.24647	86	
229.93566	52	
230.92817	94	
231.16439	86	
231.19992	38	
237.97435	24	
245.14715	60	
247.15837	118	
256.15888	116	
257.11422	100	
259.09343	96	
264.14224	64	
293.19765	98	
308.90722	78	
325.18147	108	
343.18714	74	
357.43737	26	
375.24552	58	
386.90034	22	
397.74712	64	
416.22480	70	
428.84025	94	
430.89799	70	
442.27759	28	
446.86101	74	
END IONS

###FS:    #m/z: 391.20930 #charge 2+
###MS: 2405
###MSMS: 2406
BEGIN IONS
TITLE=Cmpd 363, +MS2(391.2093), 23.0eV, 18.7min #2406
RTINSECONDS=1124.2
SCANS=2405-2406
PEPMASS=391.20930	78010
CHARGE=2+
206.11378	120	
207.07888	82	
209.13725	72	
213.21585	92	
217.03331	128	
225.13025	70	
225.17031	138	
230.11538	34	
230.14452	40	
232.13823	48	
233.11241	100	
234.12305	108	
235.18926	100	
237.12554	82	
237.15922	98	
241.13437	112	
242.13108	74	
242.18691	70	
244.09956	160	
253.16267	80	
256.16418	126	
258.18489	98	
261.12845	108	
266.12663	70	
266.19558	62	
268.17038	78	
270.11822	130	
271.20874	42	
274.74976	48	
278.14389	98	
286.11317	154	
287.21095	50	
290.88726	82	
301.17320	64	
303.14244	368	
303.25990	88	
304.16669	76	
304.20975	32	
308.90994	158	
310.22372	90	
312.19581	36	
318.90943	62	
320.17421	128	
321.19874	74	
322.88516	88	
328.85213	60	
351.87569	56	
353.21692	72	
363.86705	118	
367.10590	90	
368.88880	64	
373.10346	66	
381.16004	94	
391.20666	38	
399.28447	70	
414.27314	108	
433.25673	36	
435.26013	34	
578.33738	78	
END IONS

###FS:    #m/z: 447.25395 #charge 1+
###MS: 2405
###MSMS: 2407
BEGIN IONS
TITLE=Cmpd 364, +MS2(447.2540), 24.9eV, 18.7min #2407
RTINSECONDS=1124.25
SCANS=2405,2407
PEPMASS=447.25395	48594
CHARGE=1+
194.96202	104	
200.02892	92	
210.17215	210	
211.16205	172	
212.15128	68	
213.10487	128	
217.13385	94	
219.15391	58	
221.13297	78	
223.10472	756	1+
223.21934	82	
226.11084	174	
228.17408	166	
228.44257	30	
229.12389	50	
229.16905	84	
230.01551	32	
230.14572	88	
238.14838	44	
241.13436	114	
248.93178	86	
249.27177	152	
252.91611	100	
253.99943	32	
254.12440	136	
256.16090	114	
260.13421	108	
266.10664	64	
319.09698	106	
326.90994	36	
327.18779	60	
332.85969	66	
332.89935	84	
342.98289	100	
343.18245	50	
350.87276	82	
353.17781	88	
361.03887	90	
364.82576	70	
368.88758	328	1+
380.96043	90	
403.48142	78	
410.87332	112	
412.86242	62	
412.91017	94	
424.24585	130	
428.84850	160	
430.06532	100	
448.85339	80	
END IONS

###FS:    #m/z: 484.22291 #charge 1+
###MS: 2405
###MSMS: 2408
BEGIN IONS
TITLE=Cmpd 365, +MS2(484.2229), 26.4eV, 18.7min #2408
RTINSECONDS=1124.3
SCANS=2405,2408
PEPMASS=484.22291	24346
CHARGE=1+
202.08135	142	
222.07234	114	
237.18214	104	
239.10404	126	
247.10382	108	
247.16194	64	
251.14890	74	
266.05248	26	
266.11859	86	
273.16865	66	
310.14040	78	
344.17052	104	
368.86497	30	
394.85246	52	
447.83533	70	
END IONS

###FS:    #m/z: 484.22395 #charge 1+
###MS: 2409
###MSMS: 2410
BEGIN IONS
TITLE=Cmpd 366, +MS2(484.2239), 26.4eV, 18.8min #2410
RTINSECONDS=1125.06
SCANS=2409-2410
PEPMASS=484.22395	24470
CHARGE=1+
215.17116	88	
222.07687	202	
239.12480	142	
240.11267	92	
241.08612	104	
241.58922	32	
247.10038	276	
247.16972	50	
265.11622	90	
275.10305	106	
285.15602	74	
301.20571	86	
302.16422	86	
308.90060	58	
351.30222	38	
355.11908	70	
368.87905	148	
419.20861	82	
420.81263	76	
444.82687	70	
END IONS

###FS:    #m/z: 447.25435 #charge 1+
###MS: 2409
###MSMS: 2411
BEGIN IONS
TITLE=Cmpd 367, +MS2(447.2544), 24.9eV, 18.8min #2411
RTINSECONDS=1125.13
SCANS=2409,2411
PEPMASS=447.25435	44170
CHARGE=1+
212.04384	60	
212.13931	66	
212.17380	98	
212.40553	42	
213.14679	118	
215.10080	34	
220.15033	112	
223.10873	394	
223.21383	32	
226.12026	78	
227.11678	76	
227.79088	110	
228.16994	274	1+
228.25491	106	
228.51963	48	
230.16260	140	
230.25413	56	
230.95945	120	
231.14461	250	
238.14234	96	
244.13642	94	
245.12225	94	
247.14745	140	
248.93549	86	
249.15486	72	
252.15387	106	
256.17537	86	
257.16068	112	
263.43152	128	
266.95882	86	
272.11315	84	
273.16167	98	
285.19149	60	
290.89496	80	
298.13772	46	
299.16692	86	
304.87724	72	
305.17935	76	
310.20483	48	
325.19600	96	
327.15617	180	
332.84922	60	
343.19684	46	
353.17788	36	
365.80813	58	
368.88494	396	1+
370.96544	108	
386.89046	40	
397.83729	50	
404.14224	50	
412.87265	156	
424.24573	82	
428.86672	98	
428.98583	50	
430.84428	204	
442.26618	212	
446.36707	46	
446.84606	106	
447.86194	56	
452.25320	84	
END IONS

###FS:    #m/z: 484.22350 #charge 1+
###MS: 2412
###MSMS: 2413
BEGIN IONS
TITLE=Cmpd 368, +MS2(484.2235), 26.4eV, 18.8min #2413
RTINSECONDS=1125.84
SCANS=2412-2413
PEPMASS=484.22350	28796
CHARGE=1+
215.12604	102	
220.37633	30	
225.14297	66	
228.16348	56	
234.93113	130	
237.13415	146	
238.99992	30	
239.10716	152	
239.18693	48	
240.10406	102	
247.13777	38	
248.10818	110	
265.12481	94	
265.15904	66	
266.11799	88	
275.10914	108	
308.91033	74	
326.17737	38	
371.24369	64	
414.50961	32	
428.84514	30	
432.85772	74	
433.53441	36	
442.79269	76	
448.81866	98	
471.88594	34	
END IONS

###FS:    #m/z: 484.22347 #charge 2+
###MS: 2415
###MSMS: 2416
BEGIN IONS
TITLE=Cmpd 369, +MS2(484.2235), 26.4eV, 18.8min #2416
RTINSECONDS=1127.02
SCANS=2415-2416
PEPMASS=484.22347	26778
CHARGE=2+
202.11477	42	
214.15170	90	
219.11126	88	
223.09364	124	
224.08281	72	
226.08424	82	
237.12590	56	
238.12583	130	
239.09846	472	
247.10429	288	
248.10589	152	
249.11050	74	
253.94174	78	
269.04071	60	
270.14415	60	
271.13291	104	
277.15571	114	
301.16056	208	
368.86943	156	
370.89050	70	
371.23329	104	
398.83291	72	
426.22381	42	
437.83509	152	
448.90697	70	
449.86003	44	
466.82674	92	
618.50835	54	
END IONS

###FS:    #m/z: 468.23971 #charge 1+
###MS: 2430
###MSMS: 2431
BEGIN IONS
TITLE=Cmpd 370, +MS2(468.2397), 25.7eV, 18.9min #2431
RTINSECONDS=1134.61
SCANS=2430-2431
PEPMASS=468.23971	15908
CHARGE=1+
200.10770	128	
203.12722	38	
219.17051	40	
226.09980	66	
227.09579	90	
227.13559	76	
232.08990	56	
233.08785	42	
244.12841	82	
248.72597	42	
251.10306	92	
252.14460	114	
252.99567	98	
253.92357	108	
258.11142	88	
259.13213	68	
264.16985	80	
278.10444	68	
300.05794	96	
312.16763	98	
320.18011	82	
355.16545	80	
368.87609	56	
369.85869	74	
370.88231	160	
375.18615	102	
375.45893	64	
378.87129	78	
380.82758	56	
393.22424	64	
425.84267	68	
431.84011	88	
432.87851	98	
446.85726	108	
448.84640	70	
449.89744	64	
458.81413	48	
END IONS

###FS:    #m/z: 468.24127 #charge 1+
###MS: 2433
###MSMS: 2434
BEGIN IONS
TITLE=Cmpd 371, +MS2(468.2413), 25.7eV, 18.9min #2434
RTINSECONDS=1135.83
SCANS=2433-2434
PEPMASS=468.24127	23052
CHARGE=1+
207.15211	102	
213.18073	104	
220.64374	30	
221.09527	90	
222.11563	66	
223.06952	92	
224.14292	90	
225.13801	96	
226.11998	70	
226.16822	38	
227.10604	636	1+
227.31235	96	
228.25340	56	
229.14127	28	
233.17097	104	
234.95087	66	
235.12037	90	
239.11271	80	
241.88447	78	
244.12632	210	
247.15108	138	
251.08947	112	
251.12158	84	
256.09181	90	
257.12734	162	
258.10571	96	
259.11302	50	
272.14973	118	
275.13843	72	
275.25182	42	
279.12080	52	
283.19283	100	
296.92852	120	
345.22326	84	
357.17596	36	
393.21316	124	
414.84998	46	
415.83989	74	
427.86241	36	
449.88124	50	
END IONS

###FS:    #m/z: 468.24187 #charge 1+
###MS: 2435
###MSMS: 2436
BEGIN IONS
TITLE=Cmpd 372, +MS2(468.2419), 25.7eV, 18.9min #2436
RTINSECONDS=1136.49
SCANS=2435-2436
PEPMASS=468.24187	26274
CHARGE=1+
203.07798	86	
208.07897	100	
208.11504	102	
212.10554	192	
216.10197	74	
223.10184	78	
227.09842	696	1+
227.14821	92	
227.25686	30	
228.18216	42	
229.15162	106	
238.05348	88	
240.08737	128	
241.08146	84	
244.12735	314	
247.18665	90	
249.09335	104	
251.09368	136	
252.11974	58	
256.10948	110	
264.17813	80	
266.00929	26	
276.90523	116	
294.90849	124	
296.15198	34	
299.18570	48	
308.91301	48	
309.21553	50	
309.94642	28	
310.17591	104	
317.17296	54	
327.16920	92	
357.18214	78	
362.23039	102	
378.23326	26	
404.90821	38	
446.84426	76	
END IONS

###FS:    #m/z: 468.24046 #charge 1+
###MS: 2437
###MSMS: 2438
BEGIN IONS
TITLE=Cmpd 373, +MS2(468.2405), 25.7eV, 19.0min #2438
RTINSECONDS=1137.13
SCANS=2437-2438
PEPMASS=468.24046	30814
CHARGE=1+
210.08614	90	
213.12018	36	
215.15599	94	
219.10660	116	
227.10721	310	
227.15603	98	
228.09802	192	
231.11121	178	
232.12682	104	
241.07615	66	
242.08150	76	
248.10336	40	
258.11421	118	
258.15016	68	
264.16507	94	
265.12507	52	
274.15986	98	
278.89737	86	
292.17293	84	
310.12694	54	
337.14926	26	
378.91373	72	
386.88357	102	
END IONS

###FS:    #m/z: 468.24199 #charge 2+
###MS: 2439
###MSMS: 2440
BEGIN IONS
TITLE=Cmpd 374, +MS2(468.2420), 25.7eV, 19.0min #2440
RTINSECONDS=1137.78
SCANS=2439-2440
PEPMASS=468.24199	29666
CHARGE=2+
183.44135	40	
206.09083	84	
222.16248	42	
224.17349	98	
227.10336	164	
227.19473	60	
228.09972	66	
228.13440	134	
229.12196	168	
234.14796	98	
235.20518	94	
236.94115	70	
237.12213	152	
240.11796	94	
243.10020	82	
244.13050	164	
244.17845	58	
246.14389	34	
251.11168	68	
252.10635	56	
257.72056	76	
258.10734	98	
259.12646	96	
269.03123	74	
275.14667	110	
288.73567	44	
289.06557	82	
299.16809	114	
300.47130	36	
325.95772	54	
331.15561	72	
355.15531	58	
372.83925	38	
373.55149	34	
394.19376	82	
412.39688	44	
423.68233	116	
437.18867	94	
450.85777	102	
468.76900	78	
506.81969	44	
END IONS

###FS:    #m/z: 468.24050 #charge 1+
###MS: 2441
###MSMS: 2442
BEGIN IONS
TITLE=Cmpd 375, +MS2(468.2405), 25.7eV, 19.0min #2442
RTINSECONDS=1138.45
SCANS=2441-2442
PEPMASS=468.24050	36096
CHARGE=1+
211.03237	70	
212.31908	32	
213.11966	106	
226.15296	82	
227.09877	234	
228.11737	86	
240.11252	92	
241.07362	68	
242.41150	32	
245.15885	76	
245.19201	46	
257.98656	34	
258.11293	70	
258.14660	110	
264.18480	94	
274.14976	96	
276.91350	86	
293.16595	106	
294.11054	92	
299.17663	62	
301.16879	72	
306.14282	104	
338.14082	72	
339.12745	42	
346.16002	72	
349.22527	84	
355.14342	72	
356.15912	82	
370.86937	40	
372.19065	92	
379.81903	106	
393.20521	74	
394.87725	52	
430.85494	66	
455.23312	130	
END IONS

###FS:    #m/z: 468.24108 #charge 2+
###MS: 2443
###MSMS: 2444
BEGIN IONS
TITLE=Cmpd 376, +MS2(468.2411), 25.7eV, 19.0min #2444
RTINSECONDS=1139.09
SCANS=2443-2444
PEPMASS=468.24108	33412
CHARGE=2+
199.10136	108	
199.14916	74	
212.13633	124	
213.11709	80	
226.12927	68	
227.10154	278	
228.12910	214	
228.18704	80	
230.13830	76	
234.16646	76	
237.13538	102	
240.09565	34	
241.07257	124	
244.11870	154	
244.15195	70	
245.90472	48	
251.09398	94	
251.15321	86	
256.12484	64	
258.12620	46	
265.12228	78	
268.09747	50	
270.13529	84	
271.06348	88	
274.15463	126	
275.13772	92	
295.89714	112	
297.08254	66	
309.14967	54	
310.13709	98	
373.05258	64	
375.21160	84	
387.95753	86	
414.87585	32	
431.83707	68	
446.22866	120	
446.84572	104	
450.86204	96	
559.26048	56	
END IONS

###FS:    #m/z: 424.16203 #charge 2+
###MS: 2472
###MSMS: 2473
BEGIN IONS
TITLE=Cmpd 377, +MS2(424.1620), 24.0eV, 19.2min #2473
RTINSECONDS=1154.16
SCANS=2472-2473
PEPMASS=424.16203	21346
CHARGE=2+
200.07261	100	
214.93031	74	
218.16677	76	
219.47733	112	
252.13724	56	
255.19432	102	
260.84547	94	
286.02849	100	
290.88703	62	
308.95618	74	
313.10635	94	
320.84982	54	
332.94530	46	
389.25199	84	
448.16228	44	
END IONS

###FS:    #m/z: 424.16267 #charge 1+
###MS: 2474
###MSMS: 2475
BEGIN IONS
TITLE=Cmpd 378, +MS2(424.1627), 24.0eV, 19.2min #2475
RTINSECONDS=1154.79
SCANS=2474-2475
PEPMASS=424.16267	32940
CHARGE=1+
200.08504	110	
212.93546	38	
213.13109	86	
220.11609	108	
220.85568	56	
301.10972	78	
360.84295	94	
END IONS

###FS:    #m/z: 424.16135 #charge 2+
###MS: 2476
###MSMS: 2477
BEGIN IONS
TITLE=Cmpd 379, +MS2(424.1613), 24.0eV, 19.3min #2477
RTINSECONDS=1155.39
SCANS=2476-2477
PEPMASS=424.16135	47720
CHARGE=2+
145.09855	18	
152.86717	18	
153.37407	20	
156.05234	18	
163.67150	18	
167.64607	20	
174.40407	18	
176.02036	18	
179.19797	18	
183.17086	18	
185.10933	18	
197.24568	18	
202.71179	18	
204.63056	18	
205.35620	18	
209.06416	102	
213.13877	68	
217.31130	20	
223.56488	18	
224.04864	126	
225.02037	60	
230.04655	18	
233.24792	18	
247.76045	18	
260.48540	18	
261.31251	18	
266.64567	18	
274.50273	18	
275.00765	18	
277.62236	18	
280.46929	18	
290.74715	18	
294.38990	18	
304.86705	18	
310.75964	18	
318.09815	18	
320.29854	18	
321.59699	18	
324.15990	44	
351.73296	18	
352.60030	18	
356.78927	18	
373.81285	18	
376.09091	18	
376.46277	18	
385.37544	18	
389.94607	18	
393.54799	18	
394.23074	18	
404.96556	18	
406.42541	18	
412.00853	18	
455.40134	18	
457.75244	18	
459.91246	18	
466.61021	18	
469.88331	18	
471.31889	18	
486.88967	18	
497.41662	18	
497.50447	18	
521.59337	18	
522.27130	18	
529.34668	18	
531.72380	18	
534.73152	20	
535.79474	18	
549.84812	18	
560.44072	18	
562.65608	18	
571.93168	18	
577.42111	18	
577.50315	18	
591.11893	18	
599.15883	18	
600.13628	18	
616.39868	18	
617.26611	18	
627.59129	18	
639.69465	18	
659.00651	18	
668.27448	18	
677.02625	18	
680.11137	18	
688.58857	18	
710.10923	18	
729.85955	18	
729.98016	18	
731.59873	18	
732.67877	18	
789.87954	18	
822.58912	18	
END IONS

###FS:    #m/z: 424.16203 #charge 2+
###MS: 2478
###MSMS: 2479
BEGIN IONS
TITLE=Cmpd 380, +MS2(424.1620), 24.0eV, 19.3min #2479
RTINSECONDS=1155.96
SCANS=2478-2479
PEPMASS=424.16203	64040
CHARGE=2+
145.71918	18	
153.91113	18	
156.36413	18	
166.37010	18	
178.16949	18	
188.43607	18	
212.94992	38	
215.42632	18	
216.90890	18	
218.24136	18	
222.93710	18	
226.58656	18	
234.06679	18	
243.09135	74	
244.05433	18	
251.12400	18	
251.42787	18	
252.14559	50	
256.10563	82	
277.51736	18	
280.04287	18	
282.83149	18	
287.83057	18	
289.51709	18	
292.26707	18	
295.14734	18	
300.48120	18	
314.12491	18	
315.05644	18	
321.06475	84	
337.78852	18	
340.43855	18	
359.07962	18	
362.28642	18	
364.16823	18	
375.50039	18	
382.62237	18	
390.22096	18	
393.71472	18	
407.99397	18	
417.38292	18	
422.11205	18	
432.75849	18	
433.50176	18	
447.38400	18	
464.32132	18	
464.38357	18	
467.69429	18	
470.42425	18	
478.66177	18	
490.41328	18	
490.77972	18	
498.67663	18	
499.52143	20	
540.50376	18	
542.82010	18	
551.41947	18	
556.54338	18	
583.80571	18	
590.51892	18	
604.59629	18	
605.15172	18	
616.22266	18	
644.69904	18	
649.78318	18	
655.84190	18	
665.64989	18	
672.24488	18	
676.66415	18	
680.52919	18	
685.49800	18	
691.07155	18	
696.92415	18	
705.88884	18	
722.28116	18	
725.09986	18	
765.87912	18	
768.03906	18	
784.07449	18	
795.58748	18	
804.64969	18	
810.02197	18	
814.48254	18	
822.98835	18	
833.56143	18	
END IONS

###FS:    #m/z: 424.16170 #charge 2+
###MS: 2480
###MSMS: 2481
BEGIN IONS
TITLE=Cmpd 381, +MS2(424.1617), 24.0eV, 19.3min #2481
RTINSECONDS=1156.53
SCANS=2480-2481
PEPMASS=424.16170	86124
CHARGE=2+
145.32638	18	
154.07405	18	
154.80830	18	
169.74701	18	
175.26516	18	
180.16948	18	
182.68428	18	
184.79505	18	
188.38200	18	
202.62206	18	
208.01459	86	
208.09349	18	
217.09900	78	
225.44957	18	
230.01866	18	
230.69222	18	
232.05831	18	
243.26320	18	
245.43467	18	
249.78166	18	
257.11003	18	
294.97141	18	
318.88547	18	
322.11992	18	
322.76122	18	
324.99659	18	
331.40948	18	
334.64423	18	
350.29632	18	
352.63973	18	
364.25341	18	
378.45761	18	
413.99378	18	
418.09137	18	
456.49475	18	
461.04511	18	
461.93079	18	
477.12898	18	
490.39000	18	
508.74891	18	
517.36177	18	
532.88705	18	
537.96695	18	
538.27763	18	
542.13505	18	
556.51238	18	
559.34708	18	
576.85330	18	
587.05251	18	
622.07079	18	
637.58427	18	
660.10578	18	
682.57901	18	
686.53657	18	
713.38094	18	
737.19936	18	
825.09904	18	
END IONS

###FS:    #m/z: 424.16208 #charge 2+
###MS: 2482
###MSMS: 2483
BEGIN IONS
TITLE=Cmpd 382, +MS2(424.1621), 24.0eV, 19.3min #2483
RTINSECONDS=1157.1
SCANS=2482-2483
PEPMASS=424.16208	106866
CHARGE=2+
160.41240	18	
188.94467	18	
246.88493	18	
269.01362	18	
271.08066	18	
281.87835	18	
284.17120	18	
285.05197	108	
302.95803	18	
304.86245	18	
306.50153	18	
312.57694	18	
313.17614	18	
317.35388	18	
325.03446	18	
337.57135	18	
343.07946	18	
367.02522	18	
372.80315	18	
373.65546	20	
374.50366	18	
387.34204	18	
393.29795	18	
397.70568	18	
444.81043	18	
449.25222	18	
479.19621	18	
487.29534	18	
493.79200	18	
500.50204	18	
507.20413	18	
526.40233	18	
527.12558	18	
529.66692	18	
531.28181	18	
540.37553	18	
540.81514	18	
571.00883	18	
635.66277	18	
636.09320	18	
649.99068	18	
653.20827	18	
656.43381	18	
659.68078	18	
667.18872	18	
679.86482	18	
757.16133	18	
793.48524	18	
804.85824	18	
818.91774	18	
825.70259	18	
849.49778	18	
850.05661	18	
END IONS

###FS:    #m/z: 424.16246 #charge 1+
###MS: 2484
###MSMS: 2485
BEGIN IONS
TITLE=Cmpd 383, +MS2(424.1625), 24.0eV, 19.3min #2485
RTINSECONDS=1157.68
SCANS=2484-2485
PEPMASS=424.16246	118370
CHARGE=1+
186.59497	18	
198.38691	18	
200.08839	132	
208.83282	18	
215.96238	18	
222.14968	18	
245.05701	86	
246.92286	60	
252.03407	22	
256.09172	112	
259.82873	34	
260.02785	18	
261.35070	18	
265.36934	18	
270.84292	18	
274.16780	18	
280.84306	64	
303.51592	18	
303.85456	18	
308.89709	82	
315.39212	18	
322.36976	18	
326.79803	18	
329.38561	18	
335.07191	18	
350.27666	18	
357.68763	18	
360.60891	18	
361.17263	18	
366.11433	36	
368.79824	18	
370.89913	18	
390.55300	18	
395.84350	18	
414.72611	18	
417.23269	18	
END IONS

###FS:    #m/z: 424.16262 #charge 2+
###MS: 2486
###MSMS: 2487
BEGIN IONS
TITLE=Cmpd 384, +MS2(424.1626), 24.0eV, 19.3min #2487
RTINSECONDS=1158.25
SCANS=2486-2487
PEPMASS=424.16262	140120
CHARGE=2+
144.86773	18	
145.82062	18	
158.48921	18	
192.48402	18	
203.37408	18	
204.33014	18	
206.49798	20	
211.08603	44	
216.01673	70	
230.95952	18	
247.82656	18	
252.26132	18	
255.54182	18	
258.83930	18	
274.55491	18	
277.64859	18	
294.05719	68	
299.55328	18	
320.37841	22	
330.53042	18	
331.23261	18	
333.32446	18	
335.39884	18	
340.70505	18	
342.84574	80	
365.93430	18	
401.81679	18	
405.55761	18	
415.40555	18	
421.75060	18	
437.04646	18	
437.79890	18	
447.76730	18	
448.94056	18	
477.03718	18	
516.51988	18	
517.12284	18	
520.68809	18	
533.63898	18	
537.35192	18	
546.93931	18	
566.86849	18	
590.73585	18	
590.82521	18	
594.25149	18	
607.83553	18	
610.49290	18	
613.46172	18	
682.83285	18	
767.80611	18	
773.08337	18	
777.55835	18	
841.25170	18	
END IONS

###FS:    #m/z: 424.16208 #charge 2+
###MS: 2488
###MSMS: 2489
BEGIN IONS
TITLE=Cmpd 385, +MS2(424.1621), 24.0eV, 19.3min #2489
RTINSECONDS=1158.82
SCANS=2488-2489
PEPMASS=424.16208	155228
CHARGE=2+
147.31796	18	
153.37731	18	
154.39037	18	
158.14559	18	
158.37022	18	
163.37598	18	
168.88253	20	
170.92595	20	
178.80446	18	
180.19766	18	
184.24928	18	
187.34182	18	
189.21909	18	
190.49271	18	
191.33448	18	
193.50547	18	
195.99740	18	
211.04803	62	
213.77984	18	
214.56381	18	
218.47416	18	
220.04507	18	
243.19766	18	
243.87384	18	
248.15739	18	
252.12303	112	
270.06101	44	
272.90394	18	
274.72464	18	
279.37966	18	
287.04630	54	
289.94170	18	
307.55522	18	
308.13577	18	
314.88863	18	
327.02593	18	
343.17673	18	
347.56404	18	
361.59195	18	
373.52855	18	
377.43654	18	
380.23482	24	
394.06908	18	
413.05390	18	
414.42667	18	
414.94003	18	
435.20380	18	
438.54649	18	
453.98459	18	
454.16925	18	
460.36306	18	
462.17315	72	
469.13217	18	
480.96261	18	
491.38489	18	
505.43732	18	
524.90916	18	
524.98738	18	
543.16885	18	
558.50271	18	
587.76531	18	
601.11446	18	
619.66281	18	
630.64085	18	
680.71410	18	
683.78701	18	
690.28472	18	
694.48596	18	
733.21902	18	
746.61949	20	
754.82191	18	
778.96492	18	
789.42932	18	
809.14768	18	
812.85697	18	
END IONS

###FS:    #m/z: 424.16220 #charge 2+
###MS: 2490
###MSMS: 2491
BEGIN IONS
TITLE=Cmpd 386, +MS2(424.1622), 24.0eV, 19.3min #2491
RTINSECONDS=1159.4
SCANS=2490-2491
PEPMASS=424.16220	174680
CHARGE=2+
145.70332	18	
155.73430	18	
170.81954	18	
177.87867	18	
182.91505	18	
190.89885	18	
207.08761	82	
207.13906	96	
209.03056	76	
210.99405	74	
221.07464	18	
222.15685	66	
223.98475	118	
232.88118	22	
232.95109	38	
237.02082	58	
243.75493	18	
252.62431	18	
261.40164	18	
270.17793	68	
273.09852	84	
274.59407	18	
281.45525	18	
296.85510	18	
320.23742	18	
320.76396	18	
334.30323	18	
358.50258	18	
366.29608	18	
369.38345	18	
394.48101	18	
414.54963	18	
418.88642	18	
435.17093	18	
439.40480	18	
462.61959	18	
471.37016	18	
482.93425	18	
504.61112	18	
506.35874	18	
526.52884	18	
545.27012	18	
548.80790	18	
549.27555	18	
569.27192	18	
571.68044	18	
610.60320	18	
617.20733	18	
649.29455	18	
655.57286	18	
694.60361	18	
787.84379	18	
789.97541	18	
805.39470	18	
807.87084	18	
828.74635	18	
840.95468	18	
852.29370	18	
END IONS

###FS:    #m/z: 424.16250 #charge 2+
###MS: 2492
###MSMS: 2493
BEGIN IONS
TITLE=Cmpd 387, +MS2(424.1625), 24.0eV, 19.3min #2493
RTINSECONDS=1160
SCANS=2492-2493
PEPMASS=424.16250	189378
CHARGE=2+
160.43568	18	
165.79140	18	
170.62397	18	
181.06940	18	
181.29915	18	
183.05358	18	
204.33014	18	
207.00450	70	
209.02253	64	
211.53963	18	
216.38321	18	
221.04341	20	
221.08636	18	
221.26410	40	
224.03272	102	
236.09528	86	
239.60725	18	
240.61639	18	
243.72213	18	
258.04986	18	
259.01255	18	
266.14856	94	
268.02807	82	
285.07019	146	
286.04661	84	
289.63325	18	
293.02594	50	
304.20254	18	
315.04223	52	
319.71601	18	
322.88834	62	
324.04555	94	
331.90191	78	
337.10831	18	
345.96010	18	
360.84829	90	
361.51205	18	
389.90455	18	
399.91921	60	
404.38971	18	
411.90722	18	
430.61964	18	
466.92788	18	
471.70090	18	
474.44250	18	
501.44833	18	
506.24056	18	
516.33488	18	
528.12084	18	
531.38470	18	
560.58988	18	
563.20431	18	
575.55473	18	
576.41186	18	
582.58170	18	
582.84161	18	
584.23720	18	
590.06587	18	
607.69311	18	
613.56579	18	
632.46889	18	
633.81687	18	
634.29958	18	
659.01993	18	
687.58968	18	
716.78670	20	
731.65548	18	
739.99695	18	
741.09032	18	
753.83381	20	
780.93040	18	
786.59860	18	
805.74500	18	
820.12803	18	
821.45215	18	
830.07741	18	
842.72235	18	
END IONS

###FS:    #m/z: 424.16244 #charge 1+
###MS: 2494
###MSMS: 2495
BEGIN IONS
TITLE=Cmpd 388, +MS2(424.1624), 24.0eV, 19.3min #2495
RTINSECONDS=1160.59
SCANS=2494-2495
PEPMASS=424.16244	193592
CHARGE=1+
151.15449	18	
154.33817	18	
155.12864	18	
162.59821	18	
172.08142	18	
198.60888	18	
198.90134	18	
208.59000	18	
232.82698	18	
247.13649	78	
247.99194	18	
251.08235	18	
265.77158	18	
266.29841	18	
268.02069	62	
270.13085	58	
270.45840	18	
283.09649	18	
286.04633	82	
286.65557	18	
288.13454	70	
292.37479	18	
295.02536	106	
296.87359	102	
298.10510	80	
303.45642	18	
313.04607	86	
327.91931	18	
329.86209	80	
344.24292	18	
356.78923	18	
367.12490	92	
381.98563	18	
384.85988	72	
390.53221	18	
391.27467	18	
396.79494	20	
411.60348	18	
428.56766	18	
END IONS

###FS:    #m/z: 424.16169 #charge 2+
###MS: 2496
###MSMS: 2497
BEGIN IONS
TITLE=Cmpd 389, +MS2(424.1617), 24.0eV, 19.4min #2497
RTINSECONDS=1161.17
SCANS=2496-2497
PEPMASS=424.16169	203374
CHARGE=2+
173.38253	18	
177.97674	18	
192.23271	18	
193.12576	18	
205.86450	18	
211.10917	140	
212.38454	18	
225.13137	120	
228.11875	80	
234.13999	106	
236.54408	18	
245.15810	88	
249.69449	18	
251.61108	18	
256.04580	18	
256.29798	18	
269.03974	96	
269.53069	18	
273.13383	78	
293.45343	18	
313.20865	18	
314.29244	18	
316.54973	18	
320.20451	18	
322.15759	18	
326.91132	80	
328.92822	18	
338.15538	18	
338.92362	18	
340.11372	72	
347.87743	18	
355.46606	18	
365.13600	18	
377.65083	18	
385.16921	20	
409.09796	18	
432.88955	18	
432.92780	18	
437.64505	18	
439.27268	18	
439.77367	18	
441.05774	18	
445.45863	18	
481.60783	18	
489.47738	18	
492.92286	18	
494.25890	18	
512.90945	18	
527.92773	18	
529.40099	18	
534.99867	18	
544.68158	18	
553.15356	18	
560.53390	18	
576.21010	18	
605.65563	20	
612.98698	18	
663.55791	18	
678.69440	18	
723.23415	18	
770.28211	18	
771.12778	18	
772.69641	18	
808.52777	18	
END IONS

###FS:    #m/z: 424.16175 #charge 2+
###MS: 2498
###MSMS: 2499
BEGIN IONS
TITLE=Cmpd 390, +MS2(424.1617), 24.0eV, 19.4min #2499
RTINSECONDS=1161.73
SCANS=2498-2499
PEPMASS=424.16175	203106
CHARGE=2+
153.27000	18	
153.33502	18	
154.48173	18	
159.65831	18	
196.15918	18	
203.34036	18	
207.02342	34	
216.80058	18	
219.06063	18	
223.17630	18	
225.95846	18	
234.52900	18	
237.05336	70	
240.09999	66	
241.05709	54	
252.12785	18	
253.58099	18	
253.92819	18	
257.15984	78	
261.04880	68	
264.96307	88	
266.80860	18	
268.01473	130	
278.10300	84	
287.07364	18	
290.08479	18	
290.21003	18	
313.52939	18	
331.69634	18	
333.84243	18	
371.19248	18	
372.84367	18	
374.01591	18	
376.62067	18	
384.78276	18	
385.41662	18	
395.07058	18	
440.03804	18	
461.81222	18	
472.51110	18	
508.77846	18	
515.14211	18	
583.24104	18	
598.08575	18	
598.31055	18	
611.42755	18	
617.21382	18	
636.99419	18	
701.75743	18	
737.99806	18	
743.37250	18	
747.33716	18	
767.04949	18	
768.55573	18	
774.33238	18	
774.74896	18	
779.99864	18	
789.78347	18	
820.30096	18	
END IONS

###FS:    #m/z: 424.16246 #charge 2+
###MS: 2500
###MSMS: 2501
BEGIN IONS
TITLE=Cmpd 391, +MS2(424.1625), 24.0eV, 19.4min #2501
RTINSECONDS=1162.3
SCANS=2500-2501
PEPMASS=424.16246	207692
CHARGE=2+
155.03053	18	
163.77227	18	
196.90288	54	
199.98793	18	
225.12192	134	
229.12262	96	
246.11488	92	
268.02373	110	
272.92127	18	
277.64419	18	
277.74921	18	
280.87399	18	
287.56772	18	
290.72471	18	
299.77145	18	
300.33095	18	
302.92599	18	
307.44468	18	
312.05780	80	
327.34415	18	
340.34159	18	
342.84598	62	
356.94795	18	
365.89409	18	
367.74494	18	
371.80491	18	
376.17742	18	
378.23791	18	
395.40992	18	
398.85860	18	
410.01202	18	
421.27072	18	
445.74132	18	
476.16000	18	
478.64445	18	
480.30050	18	
495.54411	18	
496.84858	18	
505.36644	18	
511.57216	18	
514.54624	18	
521.40737	18	
529.58829	18	
536.96844	18	
537.52843	18	
577.52829	18	
584.62440	18	
614.56137	18	
624.88369	18	
663.34819	18	
677.63439	18	
679.50872	18	
714.11749	18	
730.60453	18	
750.98128	18	
802.83300	18	
844.40023	18	
END IONS

###FS:    #m/z: 424.16232 #charge 2+
###MS: 2502
###MSMS: 2503
BEGIN IONS
TITLE=Cmpd 392, +MS2(424.1623), 24.0eV, 19.4min #2503
RTINSECONDS=1162.87
SCANS=2502-2503
PEPMASS=424.16232	218868
CHARGE=2+
148.99276	18	
159.12455	18	
161.13157	18	
177.17889	18	
187.70499	18	
193.54930	18	
206.08405	106	
208.13422	84	
210.07492	76	
215.09844	64	
215.25103	24	
230.09016	138	
239.09534	18	
242.44880	18	
247.10323	78	
254.12027	96	
257.11345	144	
260.66763	20	
265.39069	18	
287.07911	124	
296.09026	92	
297.31676	18	
298.26386	18	
311.04204	18	
313.71541	18	
316.30681	18	
338.90910	18	
340.28345	18	
344.43782	18	
351.01914	18	
360.92368	82	
361.28737	18	
373.41179	18	
386.16967	18	
390.40247	18	
395.09145	20	
451.62084	18	
461.80657	18	
472.29991	18	
490.29689	18	
495.59088	18	
507.96728	18	
538.50301	18	
545.01256	18	
550.58720	18	
560.13764	68	
573.59704	18	
619.08763	18	
633.68460	18	
657.82046	18	
668.40335	18	
686.26815	18	
743.66607	18	
774.77818	18	
791.20104	20	
803.18275	18	
827.41629	18	
841.25925	18	
842.93574	18	
END IONS

###FS:    #m/z: 424.16199 #charge 2+
###MS: 2504
###MSMS: 2505
BEGIN IONS
TITLE=Cmpd 393, +MS2(424.1620), 24.0eV, 19.4min #2505
RTINSECONDS=1163.45
SCANS=2504-2505
PEPMASS=424.16199	213858
CHARGE=2+
148.83895	18	
153.59526	18	
159.44602	18	
159.66826	18	
160.82505	18	
170.75089	18	
184.94141	18	
207.00452	74	
210.41809	96	
211.13825	96	
225.89530	18	
228.10382	132	
228.13395	106	
233.04822	88	
239.12307	48	
240.19292	18	
242.03544	134	
247.12925	72	
251.02824	18	
255.40749	18	
264.13752	66	
264.94597	18	
270.10842	76	
275.98154	22	
284.08787	64	
285.05290	112	
286.03823	100	
289.43661	18	
290.90482	32	
291.11886	18	
295.11570	18	
302.46911	18	
310.10290	62	
332.87807	104	
341.55866	18	
352.12701	18	
365.13598	18	
371.74921	18	
376.03482	18	
382.51957	18	
389.70231	18	
406.88605	18	
410.07582	18	
410.45879	18	
416.13269	102	
423.75913	18	
428.00243	18	
437.27153	18	
470.40707	18	
470.87992	18	
509.02133	18	
509.79183	18	
519.27483	18	
538.96624	18	
547.72565	18	
562.00833	18	
573.70395	18	
577.88174	18	
589.60024	18	
603.97645	18	
606.33436	18	
615.83147	18	
620.97083	18	
648.75928	18	
657.51740	18	
704.57764	18	
716.98350	18	
718.60872	18	
754.67755	18	
766.80948	18	
790.13772	18	
796.89149	18	
797.40308	18	
800.66179	18	
840.71093	18	
END IONS

###FS:    #m/z: 424.16205 #charge 2+
###MS: 2506
###MSMS: 2507
BEGIN IONS
TITLE=Cmpd 394, +MS2(424.1621), 24.0eV, 19.4min #2507
RTINSECONDS=1164.03
SCANS=2506-2507
PEPMASS=424.16205	233864
CHARGE=2+
152.86389	18	
167.82628	18	
172.08141	20	
173.41018	18	
186.97178	18	
200.98068	18	
204.05995	18	
206.02249	92	
213.92190	18	
215.13731	18	
220.31001	18	
225.02086	106	
226.06863	72	
228.16636	150	
229.15039	112	
229.63645	18	
237.08563	78	
239.07086	86	
240.08777	76	
242.17433	114	
244.46470	18	
259.48185	18	
262.08562	18	
264.13099	32	
269.11165	108	
272.05836	84	
278.04501	24	
279.97690	18	
280.71117	18	
283.10937	68	
284.09159	146	
296.16323	18	
301.10586	64	
305.78471	18	
308.24638	18	
317.84054	18	
323.12454	18	
336.60814	40	
336.79977	18	
347.07828	60	
347.11046	82	
347.36712	48	
349.14342	46	
361.84214	86	
377.10241	24	
395.36292	18	
402.12651	106	
407.78175	18	
413.55035	18	
427.55163	18	
428.48609	18	
431.06639	108	
436.39885	18	
439.75713	18	
441.71425	18	
458.65736	18	
459.60268	18	
490.64001	18	
494.63259	18	
505.03589	18	
529.18346	18	
538.71631	18	
544.57736	18	
616.87459	18	
636.72246	18	
649.49524	18	
662.90863	18	
666.80883	18	
699.23446	18	
707.78073	18	
723.29060	18	
744.76213	18	
750.37689	18	
775.91156	18	
801.34555	18	
830.31945	18	
836.42202	18	
839.91924	18	
END IONS

###FS:    #m/z: 424.16205 #charge 2+
###MS: 2508
###MSMS: 2509
BEGIN IONS
TITLE=Cmpd 395, +MS2(424.1620), 24.0eV, 19.4min #2509
RTINSECONDS=1164.61
SCANS=2508-2509
PEPMASS=424.16205	235438
CHARGE=2+
147.83152	18	
156.24591	18	
161.54516	18	
166.04845	18	
196.70387	18	
207.96846	18	
208.10398	66	
208.87832	18	
212.09367	130	
224.03994	66	
227.91662	18	
229.01289	114	
239.57471	18	
242.08638	72	
245.22075	18	
248.14608	86	
261.14268	18	
264.82202	18	
268.01182	98	
269.04803	18	
273.80698	18	
275.23409	18	
277.09750	18	
277.40357	18	
283.09647	18	
286.05025	78	
286.15831	58	
300.84541	18	
303.05884	88	
303.40151	18	
327.88124	18	
329.83772	90	
332.99369	18	
333.41552	18	
336.37098	18	
338.86031	84	
349.07835	78	
366.40159	18	
366.76360	18	
374.18351	18	
375.92789	22	
377.50283	18	
380.85730	18	
386.76334	18	
416.18194	18	
419.87589	18	
424.10516	18	
424.49463	18	
427.92094	18	
428.26868	18	
433.61103	18	
446.32364	18	
463.52370	18	
479.39736	18	
480.30049	18	
480.71495	18	
491.41394	18	
499.28659	18	
501.73646	18	
523.23185	18	
528.99016	18	
544.34451	18	
562.27605	18	
599.28727	18	
602.42855	18	
635.87456	18	
648.01035	18	
656.77016	18	
667.67708	18	
676.56155	18	
687.17651	20	
714.71409	18	
725.47454	18	
734.55637	18	
756.93000	18	
779.34600	18	
785.13355	18	
787.10679	18	
787.71840	18	
809.08783	18	
831.65933	18	
852.56962	18	
END IONS

###FS:    #m/z: 424.16179 #charge 2+
###MS: 2510
###MSMS: 2511
BEGIN IONS
TITLE=Cmpd 396, +MS2(424.1618), 24.0eV, 19.4min #2511
RTINSECONDS=1165.18
SCANS=2510-2511
PEPMASS=424.16179	235180
CHARGE=2+
147.43270	18	
152.03712	18	
153.20498	18	
156.46919	18	
161.82897	18	
179.85940	18	
181.32388	18	
188.97352	18	
189.30577	18	
192.32373	18	
196.45351	18	
201.09982	18	
207.11744	24	
210.02659	64	
211.11526	58	
212.06245	96	
214.17242	92	
214.36381	18	
217.09498	150	
217.83804	18	
218.90573	86	
219.39677	24	
224.02046	66	
225.01817	106	
242.04313	96	
242.16217	56	
258.13060	68	
268.02735	50	
276.11946	110	
280.69797	18	
282.86146	36	
283.11424	100	
285.94462	20	
288.42782	18	
294.18779	90	
300.11709	18	
301.10054	18	
302.92704	66	
307.64270	18	
324.68889	18	
330.08677	94	
331.39509	22	
333.10096	146	
338.89485	84	
339.11700	18	
341.13170	18	
342.82265	90	
358.21918	18	
370.06077	66	
386.76334	18	
399.33599	18	
406.10775	18	
415.02023	18	
417.73699	18	
418.52098	18	
420.04271	18	
421.93933	18	
431.13744	18	
443.48213	18	
446.63438	18	
452.73765	18	
461.78963	18	
466.40025	18	
474.28802	18	
506.89657	18	
510.74094	18	
544.14847	18	
570.32496	18	
570.43158	18	
577.57245	18	
593.48349	18	
595.08392	18	
616.21601	18	
617.29208	18	
649.59563	18	
669.36095	18	
698.47776	18	
706.94959	18	
722.05519	18	
745.15633	18	
759.03389	18	
774.85857	18	
846.62989	18	
END IONS

###FS:    #m/z: 424.16135 #charge 2+
###MS: 2512
###MSMS: 2513
BEGIN IONS
TITLE=Cmpd 397, +MS2(424.1613), 24.0eV, 19.4min #2513
RTINSECONDS=1165.76
SCANS=2512-2513
PEPMASS=424.16135	258854
CHARGE=2+
155.03052	18	
165.02138	18	
176.90984	20	
189.83725	18	
190.60869	18	
193.75027	18	
193.77951	18	
206.08127	24	
206.15659	20	
207.00097	106	
207.60551	150	
208.01023	80	
208.10871	80	
209.02320	68	
212.70610	18	
215.68844	18	
220.36847	18	
225.12162	32	
226.04870	94	
228.14591	34	
230.13758	84	
231.04757	80	
237.50222	18	
238.97722	50	
244.96997	18	
245.16367	54	
247.38027	18	
248.13782	48	
254.85800	18	
256.95421	18	
257.05525	18	
257.32477	18	
262.23442	18	
266.08003	102	
268.04016	140	
275.09882	68	
275.35608	18	
278.94526	18	
284.80896	18	
287.61764	82	
292.13761	92	
293.04289	60	
294.07918	106	
297.17639	18	
303.05168	24	
304.21166	20	
307.53677	18	
313.38060	18	
315.49001	18	
319.82867	18	
319.89912	18	
324.33410	18	
331.92115	18	
334.12066	50	
340.06065	88	
369.57521	18	
370.65130	18	
372.65641	98	
376.07093	72	
410.03327	18	
413.27270	18	
419.72523	18	
424.31610	18	
425.79413	20	
428.74160	18	
443.84719	18	
448.09516	18	
459.95324	82	
494.67930	18	
496.99491	18	
514.59388	18	
516.52578	18	
519.27482	18	
521.88717	18	
530.87626	18	
534.24571	18	
548.41418	18	
555.17498	18	
556.22116	18	
572.94311	18	
614.63296	18	
636.43754	20	
660.80753	18	
670.21047	18	
703.93648	18	
717.93307	18	
752.57249	18	
769.48782	18	
785.22184	18	
809.45387	18	
832.69715	18	
842.16584	18	
847.78405	18	
852.37792	18	
END IONS

###FS:    #m/z: 424.16190 #charge 2+
###MS: 2514
###MSMS: 2515
BEGIN IONS
TITLE=Cmpd 398, +MS2(424.1619), 24.0eV, 19.4min #2515
RTINSECONDS=1166.33
SCANS=2514-2515
PEPMASS=424.16190	264618
CHARGE=2+
149.95910	18	
153.59525	18	
155.70151	18	
158.58176	18	
166.90565	18	
185.15216	18	
191.91607	18	
193.35936	18	
203.72997	18	
206.09030	118	
207.01590	122	
207.10593	18	
208.06266	104	
209.02602	84	
209.74073	18	
216.98234	18	
224.03943	40	
234.12194	100	
235.12492	84	
241.79093	18	
248.40563	18	
250.03410	82	
254.97120	18	
257.07978	112	
262.87694	18	
270.15103	70	
281.27842	38	
284.09216	92	
285.15974	42	
286.03427	60	
300.50390	18	
310.14008	78	
311.76493	18	
322.72342	18	
330.07689	118	
330.20291	28	
347.09476	56	
360.85823	72	
370.65130	18	
377.54364	18	
390.40245	18	
391.36295	18	
398.84903	70	
401.13937	46	
417.63501	18	
418.49411	18	
431.90660	20	
438.30450	18	
438.84895	18	
450.63915	18	
454.68421	18	
476.12560	18	
499.50958	18	
502.95480	18	
518.76630	18	
585.89497	18	
587.76523	18	
588.66326	18	
613.01943	18	
651.65870	18	
660.70628	18	
682.24961	18	
685.09913	18	
722.66922	18	
750.55672	18	
750.89489	18	
757.99242	18	
END IONS

###FS:    #m/z: 416.17329 #charge 2+
###MS: 2516
###MSMS: 2517
BEGIN IONS
TITLE=Cmpd 399, +MS2(416.1733), 23.6eV, 19.5min #2517
RTINSECONDS=1166.94
SCANS=2516-2517
PEPMASS=416.17329	29936
CHARGE=2+
175.58922	152	
175.62003	32	
209.09229	112	
211.14695	74	
212.06669	86	
215.37533	40	
222.63049	34	
223.15263	68	
227.15968	108	
236.09576	90	
247.12898	74	
255.12245	68	
269.10827	84	
278.10023	96	
279.05434	90	
282.06726	88	
291.12831	92	
293.88942	88	
309.15595	118	
311.11713	72	
312.87795	94	
314.88325	76	
324.31542	84	
326.92604	132	
351.85185	72	
352.90067	66	
356.14545	74	
368.87343	90	
369.88322	68	
370.87947	190	
372.86916	72	
379.10943	32	
383.13105	80	
386.88817	88	
387.87976	54	
388.87999	260	
392.87565	46	
397.17283	84	
398.83420	140	
417.15112	66	
426.20686	50	
428.16113	100	
END IONS

###FS:    #m/z: 424.16221 #charge 2+
###MS: 2518
###MSMS: 2519
BEGIN IONS
TITLE=Cmpd 400, +MS2(424.1622), 24.0eV, 19.5min #2519
RTINSECONDS=1167.55
SCANS=2518-2519
PEPMASS=424.16221	318778
CHARGE=2+
147.20322	18	
151.42901	18	
155.89817	18	
159.58531	18	
164.48209	18	
167.32318	18	
169.84621	18	
174.40403	18	
187.46402	18	
200.06552	94	
202.05426	18	
205.05088	132	
208.04380	32	
211.05101	18	
211.69240	18	
212.05656	96	
224.03563	114	
224.14164	110	
225.04664	68	
225.43769	18	
237.04146	72	
241.17024	66	
242.04773	76	
245.06818	120	
252.12415	66	
256.08736	98	
263.03004	98	
284.74248	18	
285.02172	18	
288.76239	18	
290.88975	70	
299.64414	18	
302.14568	70	
318.85258	18	
327.13098	100	
333.14704	18	
339.93474	18	
347.08523	116	
347.39266	18	
359.49267	18	
361.93154	18	
370.83838	18	
371.26328	18	
377.15594	18	
380.33986	18	
388.09257	54	
389.88894	18	
429.52495	18	
435.47222	18	
437.22209	18	
449.21874	18	
453.66006	18	
455.14909	18	
459.78283	18	
495.35704	18	
504.51667	18	
546.74273	18	
546.90239	18	
572.06344	18	
578.22897	18	
590.55069	18	
596.69290	18	
631.54456	18	
648.70574	18	
655.76777	20	
668.16571	18	
692.88125	18	
722.25276	18	
789.17099	18	
821.62516	18	
839.43981	18	
END IONS

###FS:    #m/z: 424.16277 #charge 2+
###MS: 2520
###MSMS: 2521
BEGIN IONS
TITLE=Cmpd 401, +MS2(424.1628), 24.0eV, 19.5min #2521
RTINSECONDS=1168.16
SCANS=2520-2521
PEPMASS=424.16277	316804
CHARGE=2+
145.44033	18	
149.37763	18	
156.96886	18	
158.46274	18	
166.42426	18	
167.10247	18	
170.48677	18	
177.19286	18	
187.14057	18	
188.48289	18	
197.07529	96	
197.36366	18	
202.16999	18	
207.23444	28	
210.44107	18	
211.09618	76	
212.05201	126	
213.06552	96	
224.02727	54	
224.13023	74	
225.02467	72	
225.11782	118	
228.08917	28	
228.13001	112	
231.73835	18	
234.95073	70	
235.27355	18	
241.05241	78	
241.09461	86	
242.05846	18	
251.05842	170	
252.13971	152	
259.08025	90	
265.09927	130	
266.06796	108	
267.06616	156	
268.02823	148	
278.99350	18	
286.02519	96	
288.63746	20	
289.04866	72	
294.13424	50	
295.45864	18	
296.79625	20	
301.10452	78	
306.06907	128	
315.67000	28	
320.84703	64	
322.67624	18	
325.63121	18	
329.93864	18	
331.32239	88	
333.07086	86	
348.08821	96	
360.85742	80	
361.80746	34	
363.96772	18	
366.14082	74	
375.15944	18	
377.09422	42	
381.65206	18	
382.90354	52	
389.43277	18	
391.31618	18	
392.34022	18	
393.42288	18	
396.94661	18	
448.40650	18	
469.08660	18	
483.34978	18	
486.70414	18	
497.03588	18	
501.30714	18	
503.94469	18	
514.90369	18	
523.95290	18	
535.60012	18	
541.38314	18	
569.82335	18	
571.28487	18	
589.14120	18	
592.56899	18	
601.26891	18	
603.29898	18	
682.20158	18	
709.21362	18	
732.87053	18	
831.53057	18	
839.97248	18	
END IONS

###FS:    #m/z: 424.16231 #charge 2+
###MS: 2522
###MSMS: 2523
BEGIN IONS
TITLE=Cmpd 402, +MS2(424.1623), 24.0eV, 19.5min #2523
RTINSECONDS=1168.73
SCANS=2522-2523
PEPMASS=424.16231	331976
CHARGE=2+
154.97494	18	
160.26607	18	
166.25153	18	
175.45985	18	
209.01500	136	
211.01380	78	
212.06307	86	
217.09444	60	
221.04533	20	
228.93250	72	
231.07124	18	
232.03489	116	
239.05490	100	
241.05229	38	
253.51407	18	
257.89376	18	
265.53614	18	
266.07632	56	
266.46982	18	
276.08863	18	
284.87986	18	
287.61318	34	
288.07626	86	
290.90754	56	
295.78372	18	
301.50165	18	
303.03110	18	
307.06812	90	
327.62839	82	
332.76370	18	
359.99572	18	
363.63212	18	
366.21561	18	
370.91361	36	
373.07220	98	
396.85807	74	
401.47990	18	
413.26208	88	
455.58057	18	
528.77273	18	
536.47561	18	
542.77714	18	
543.22385	18	
581.47292	18	
606.30199	18	
621.92002	18	
631.20802	18	
666.86982	18	
669.63271	18	
704.18730	18	
706.88672	18	
712.98806	18	
722.50683	18	
749.26227	18	
760.69154	18	
765.82805	18	
782.36927	18	
791.41521	18	
797.59584	18	
801.59083	18	
802.17086	18	
848.76300	18	
END IONS

###FS:    #m/z: 424.16140 #charge 2+
###MS: 2524
###MSMS: 2525
BEGIN IONS
TITLE=Cmpd 403, +MS2(424.1614), 24.0eV, 19.5min #2525
RTINSECONDS=1169.3
SCANS=2524-2525
PEPMASS=424.16140	356506
CHARGE=2+
182.60262	18	
189.47561	18	
195.55646	18	
196.04149	18	
197.56658	128	
199.06765	78	
200.14777	108	
202.00849	70	
206.09719	108	
214.14494	78	
215.99321	18	
217.09117	108	
220.98091	18	
223.69048	18	
224.02755	112	
231.07906	80	
240.37608	18	
242.03697	100	
244.93714	84	
247.04759	94	
247.07421	84	
252.17742	102	
255.94990	86	
256.09425	72	
258.14176	106	
258.66185	18	
266.07483	88	
267.05703	98	
268.02935	92	
270.10454	108	
272.95162	18	
276.14465	84	
277.14994	18	
281.06682	66	
285.04419	114	
291.14176	48	
308.00205	22	
314.18652	60	
322.61491	18	
326.96414	18	
328.88968	94	
331.06644	82	
339.71480	34	
343.61951	18	
345.06659	120	
347.07869	38	
360.77341	22	
367.15116	74	
412.58964	18	
414.44798	18	
425.74535	18	
465.00048	18	
472.60768	110	
487.90411	18	
509.62580	18	
550.75971	18	
558.47780	18	
567.86921	18	
604.18295	18	
606.06923	18	
610.78481	18	
618.51273	18	
635.85466	18	
670.42802	18	
680.28927	18	
687.25908	18	
702.70378	18	
736.84275	18	
751.35548	20	
753.14889	18	
754.75686	18	
786.60584	18	
794.09916	18	
800.80292	18	
830.62967	18	
830.80375	18	
841.12971	18	
843.05767	18	
END IONS

###FS:    #m/z: 424.16147 #charge 2+
###MS: 2526
###MSMS: 2527
BEGIN IONS
TITLE=Cmpd 404, +MS2(424.1615), 24.0eV, 19.5min #2527
RTINSECONDS=1169.86
SCANS=2526-2527
PEPMASS=424.16147	365684
CHARGE=2+
162.49106	18	
163.91342	18	
173.42400	18	
176.45258	18	
189.01682	18	
199.28666	18	
201.02533	22	
204.75449	18	
210.03726	112	
210.10987	92	
211.94081	18	
212.07655	48	
212.12253	22	
218.30337	18	
220.46983	18	
223.07482	86	
224.83878	18	
224.93016	42	
229.58470	18	
242.03548	62	
248.73683	18	
249.72765	18	
251.01960	94	
251.05546	24	
252.72862	18	
253.14202	84	
253.25908	18	
258.13878	76	
261.34640	18	
266.96730	18	
268.02901	78	
268.94896	58	
269.45737	18	
269.76782	18	
270.92146	52	
274.06789	104	
278.11036	18	
280.12111	72	
282.08995	18	
288.99992	46	
292.09597	78	
294.73686	18	
305.13688	82	
309.20608	18	
337.07032	114	
340.17219	90	
348.08211	104	
352.08755	18	
366.02372	32	
367.12126	96	
371.08612	74	
379.84835	18	
387.46083	18	
394.13633	90	
401.23262	18	
403.76147	18	
434.22366	18	
452.15111	18	
464.60982	18	
476.82490	18	
478.93745	18	
483.59227	18	
496.47398	18	
497.67421	18	
502.20122	18	
506.92018	18	
515.59512	18	
519.72370	18	
527.25208	18	
542.00041	18	
610.70043	18	
649.54204	18	
657.02587	18	
657.14704	18	
701.09664	18	
722.21744	18	
725.27645	18	
757.65260	18	
775.20943	18	
802.71388	18	
817.05493	18	
823.46279	18	
829.83516	18	
852.53889	18	
END IONS

###FS:    #m/z: 424.16222 #charge 2+
###MS: 2528
###MSMS: 2529
BEGIN IONS
TITLE=Cmpd 405, +MS2(424.1622), 24.0eV, 19.5min #2529
RTINSECONDS=1170.44
SCANS=2528-2529
PEPMASS=424.16222	374122
CHARGE=2+
149.51245	18	
158.02340	18	
167.86369	18	
185.28081	18	
187.67620	18	
192.90318	18	
193.05275	18	
195.83564	18	
204.33386	18	
206.07556	132	
206.10622	88	
206.59680	114	
207.02657	18	
207.12065	104	
211.01762	82	
211.11675	70	
213.06688	78	
213.25411	18	
213.52647	26	
217.09097	132	
219.04580	60	
220.07648	88	
221.80925	26	
222.04427	76	
224.03261	110	
224.06787	70	
226.14832	90	
230.85954	24	
233.20704	50	
237.30799	18	
239.61970	150	
241.05720	54	
242.14336	86	
243.06678	52	
245.15839	90	
247.05520	40	
247.43615	32	
249.03041	58	
250.02227	94	
250.06008	68	
252.14119	66	
256.09588	138	
256.12963	24	
258.55627	18	
261.57144	18	
261.89007	18	
262.06859	18	
265.06163	112	
265.11769	156	
266.03811	82	
268.02591	156	
270.11298	18	
274.61102	118	
274.94226	18	
278.84835	80	
282.89264	74	
283.10138	84	
283.14625	70	
287.61293	106	
287.79485	18	
288.00873	18	
288.11678	140	
294.10145	62	
301.59653	104	
302.08557	18	
314.87884	84	
319.06730	58	
323.76681	18	
331.12686	86	
333.72245	18	
336.85615	88	
339.11785	86	
342.84489	80	
351.49158	18	
354.88109	80	
356.78917	18	
358.02535	18	
361.00787	18	
365.05065	18	
367.02010	18	
367.27672	28	
372.91969	18	
373.08191	76	
373.12049	26	
374.91532	18	
375.13908	18	
379.11171	18	
383.04873	18	
383.44458	18	
395.21670	18	
403.71925	18	
412.93108	18	
417.67792	18	
420.84499	18	
434.63417	18	
452.26410	142	
478.47780	18	
518.65263	18	
518.74832	18	
524.28955	18	
528.57346	18	
530.58584	18	
532.39601	18	
532.49296	18	
535.65479	18	
547.33234	18	
553.71566	18	
567.16854	18	
575.33415	18	
627.48586	18	
635.77518	18	
650.53294	18	
661.61780	18	
695.09496	18	
712.43421	18	
734.72714	18	
741.25461	18	
765.16686	18	
778.73026	20	
787.60779	18	
807.30353	18	
811.91374	18	
827.21227	18	
END IONS

###FS:    #m/z: 424.16247 #charge 1+
###MS: 2530
###MSMS: 2531
BEGIN IONS
TITLE=Cmpd 406, +MS2(424.1625), 24.0eV, 19.5min #2531
RTINSECONDS=1171.01
SCANS=2530-2531
PEPMASS=424.16247	372882
CHARGE=1+
183.44456	18	
200.13980	82	
205.99330	34	
207.00489	80	
212.14365	74	
217.10286	134	
221.06981	60	
224.03342	114	
231.12312	18	
233.66088	40	
238.09837	78	
239.10826	98	
242.14221	100	
247.11123	98	
252.12730	102	
261.10041	80	
262.93227	18	
268.02563	294	1+
274.60308	136	
283.11440	88	
284.64056	18	
285.07882	100	
286.29106	18	
288.83377	18	
296.04809	20	
299.09026	122	
303.05481	80	
304.08351	48	
307.45846	18	
329.93862	18	
331.23254	18	
343.97007	18	
357.11166	18	
362.90613	72	
367.48812	18	
398.94247	18	
402.11154	18	
402.44863	18	
408.54037	18	
419.05296	18	
END IONS

###FS:    #m/z: 424.16226 #charge 2+
###MS: 2532
###MSMS: 2533
BEGIN IONS
TITLE=Cmpd 407, +MS2(424.1623), 24.0eV, 19.5min #2533
RTINSECONDS=1171.58
SCANS=2532-2533
PEPMASS=424.16226	421574
CHARGE=2+
145.25038	18	
147.81555	18	
148.25325	18	
153.53016	20	
154.44255	18	
156.70376	34	
157.68028	18	
160.69185	18	
178.53415	18	
195.99736	18	
203.10449	18	
206.48661	18	
209.02798	114	
210.03298	120	
211.00965	114	
212.06983	242	
213.76443	18	
214.91080	68	
215.06839	98	
216.34068	18	
217.03295	124	
217.11301	86	
218.07063	18	
224.03956	134	
225.01619	116	
227.07295	96	
230.03254	20	
231.11472	112	
235.65634	18	
238.05174	70	
241.06129	102	
242.04915	74	
245.02429	36	
252.13506	206	
265.52757	18	
266.08342	78	
268.01869	86	
269.08226	140	
275.03714	90	
275.16784	92	
275.42578	18	
278.91453	18	
283.03053	94	
283.10080	84	
287.11810	18	
298.51331	18	
301.83002	18	
304.09661	78	
306.99357	18	
313.17606	18	
330.06784	74	
335.72588	18	
338.86580	90	
347.07907	26	
349.10765	94	
355.56008	18	
359.65199	18	
363.71223	18	
367.50322	18	
372.82333	18	
373.11314	66	
376.95195	18	
401.12742	18	
406.12358	18	
419.53153	18	
430.55416	18	
434.96270	18	
457.84220	18	
472.75081	18	
476.09118	18	
478.20211	18	
485.99757	18	
492.01950	18	
523.55020	18	
524.47595	18	
535.21727	18	
538.42981	18	
553.89485	18	
561.60991	18	
562.29468	18	
580.60568	18	
593.41306	18	
602.29958	18	
617.78145	18	
696.70211	18	
721.18038	20	
727.00306	18	
748.54359	18	
788.66937	18	
800.27535	18	
803.30917	18	
804.61220	18	
817.45279	18	
END IONS

###FS:    #m/z: 424.16239 #charge 2+
###MS: 2534
###MSMS: 2535
BEGIN IONS
TITLE=Cmpd 408, +MS2(424.1624), 24.0eV, 19.5min #2535
RTINSECONDS=1172.14
SCANS=2534-2535
PEPMASS=424.16239	421534
CHARGE=2+
153.80359	18	
179.77135	18	
185.06640	18	
194.36481	18	
200.08478	116	
202.74164	18	
202.86131	18	
206.08010	78	
210.14472	72	
212.06641	88	
214.93700	108	
215.09167	92	
223.05441	52	
228.87661	114	
229.09621	118	
232.28632	18	
234.22745	18	
234.81860	18	
236.02523	20	
236.75814	18	
238.76246	18	
247.08368	106	
248.04869	72	
252.04513	120	
255.66352	18	
260.04049	18	
264.13095	62	
265.09578	90	
265.64740	18	
266.64130	18	
268.01945	58	
269.02671	84	
285.02613	18	
288.08468	102	
288.80253	18	
293.04876	98	
301.40854	28	
302.09535	80	
302.56550	30	
302.73859	18	
306.26312	64	
313.07848	60	
314.10998	76	
323.52114	18	
327.88121	18	
330.08270	68	
331.06528	18	
335.22085	20	
337.06966	18	
340.54989	18	
346.46819	18	
346.89847	18	
350.33555	18	
360.21497	18	
363.79737	18	
386.87421	40	
392.07036	64	
402.78585	18	
403.63482	18	
429.94409	18	
444.70509	18	
457.55567	18	
478.17972	76	
478.36865	18	
499.28654	18	
508.34015	18	
526.96870	18	
559.02402	18	
607.35640	18	
608.47005	18	
659.88972	18	
678.22915	18	
689.73963	18	
696.90313	18	
698.58873	18	
713.92092	18	
713.97705	18	
732.08868	18	
737.88381	18	
766.90392	18	
785.19234	18	
816.55957	18	
818.09110	18	
844.37723	18	
847.05774	18	
END IONS

###FS:    #m/z: 424.16190 #charge 2+
###MS: 2536
###MSMS: 2537
BEGIN IONS
TITLE=Cmpd 409, +MS2(424.1619), 24.0eV, 19.5min #2537
RTINSECONDS=1172.72
SCANS=2536-2537
PEPMASS=424.16190	458262
CHARGE=2+
144.91827	18	
147.97202	18	
161.10155	18	
165.15632	18	
193.07807	132	
197.09127	164	
202.05757	78	
202.10224	100	
206.08365	120	
206.62178	118	
209.10607	18	
210.12041	110	
211.45175	18	
213.08517	76	
213.11128	82	
217.09539	80	
221.06358	100	
224.04260	90	
225.03138	96	
225.12146	94	
225.26816	18	
226.11982	80	
227.09759	80	
228.15384	68	
228.42035	22	
229.09166	96	
229.12758	38	
234.12698	98	
235.04469	110	
239.11108	86	
243.03085	74	
245.17574	116	
254.04437	66	
256.01979	122	
263.79310	18	
265.11355	138	
267.07507	58	
273.58613	126	
284.08252	66	
285.05334	64	
286.02383	78	
288.09246	76	
288.12335	90	
289.06059	56	
292.12301	80	
298.17848	36	
301.11845	74	
329.48085	18	
333.11428	96	
336.12644	50	
337.60985	18	
342.63798	100	
348.07722	92	
355.06627	70	
363.01142	18	
370.48949	18	
380.75989	18	
388.87361	34	
396.15247	104	
400.18126	18	
421.42698	18	
424.16414	128	
432.12978	94	
448.72348	18	
451.25810	18	
458.16271	76	
464.47962	18	
484.10476	62	
486.50714	18	
496.06445	18	
510.50352	18	
517.77384	18	
522.41517	18	
548.17431	18	
558.92467	18	
559.07368	18	
571.05888	18	
579.42300	18	
595.84641	18	
596.35933	18	
596.79549	18	
632.49516	18	
636.27848	18	
648.43817	18	
655.22984	18	
660.42948	18	
673.45034	18	
694.74188	18	
700.31805	18	
799.53263	18	
824.75940	18	
826.42693	18	
END IONS

###FS:    #m/z: 424.16201 #charge 2+
###MS: 2538
###MSMS: 2539
BEGIN IONS
TITLE=Cmpd 410, +MS2(424.1620), 24.0eV, 19.6min #2539
RTINSECONDS=1173.29
SCANS=2538-2539
PEPMASS=424.16201	472954
CHARGE=2+
157.20581	18	
159.80099	18	
162.81255	18	
176.28518	18	
178.61837	18	
184.24924	18	
201.15954	80	
206.00058	36	
206.09761	138	
206.91287	48	
206.99665	68	
207.18150	18	
208.10049	112	
210.01542	94	
210.13559	82	
212.05933	18	
213.04617	86	
215.55731	148	
216.06830	26	
217.15737	86	
221.56142	32	
224.04391	56	
225.03214	56	
225.06655	74	
231.08232	90	
231.40665	18	
251.58578	126	
252.13182	210	
254.41798	20	
255.74750	18	
258.03740	92	
263.05676	34	
266.08079	104	
268.02579	130	
281.10753	52	
286.04142	74	
287.97993	26	
289.89608	88	
294.13742	46	
299.09366	94	
300.62195	74	
303.03565	18	
304.02844	18	
306.91931	72	
308.91002	50	
310.92622	18	
318.11289	62	
335.11967	100	
350.12503	92	
356.19972	66	
360.43429	18	
373.64097	86	
373.81781	18	
377.08439	46	
381.09714	50	
408.37584	18	
411.54479	18	
430.14048	34	
442.90712	18	
494.04282	18	
496.28673	18	
539.06371	18	
554.96456	18	
575.30262	18	
584.40845	18	
595.63490	18	
603.96992	18	
622.15576	18	
624.16827	18	
671.70688	18	
675.78984	18	
679.28275	18	
704.87731	20	
714.44725	18	
732.71407	18	
761.58260	18	
771.70382	18	
END IONS

###FS:    #m/z: 424.16189 #charge 2+
###MS: 2540
###MSMS: 2541
BEGIN IONS
TITLE=Cmpd 411, +MS2(424.1619), 24.0eV, 19.6min #2541
RTINSECONDS=1173.86
SCANS=2540-2541
PEPMASS=424.16189	474550
CHARGE=2+
147.28286	18	
148.47394	18	
162.41072	18	
162.89297	18	
170.59992	18	
176.04469	18	
185.07711	18	
207.02323	84	
210.12125	58	
213.09978	70	
214.12250	40	
214.57086	42	
224.04446	108	
225.01603	102	
225.14930	90	
229.01288	56	
229.11529	104	
229.63244	18	
233.04388	74	
235.84987	18	
237.55075	18	
238.02048	18	
246.13859	98	
248.16102	64	
251.07398	52	
252.13124	78	
252.46149	18	
254.73641	18	
257.17233	104	
263.10714	108	
264.41617	18	
266.73134	18	
268.00617	92	
268.87143	18	
273.52892	18	
278.50243	18	
279.02856	18	
283.10032	54	
288.05694	92	
299.08157	124	
301.11328	154	
301.57002	18	
309.11895	96	
323.05807	62	
326.34711	18	
338.86502	118	
342.82669	98	
345.10130	78	
345.13938	30	
348.08263	46	
348.11787	86	
378.84105	130	
389.03898	18	
395.81727	18	
400.30209	18	
427.30726	18	
447.15615	18	
484.15256	18	
517.57069	18	
520.71194	20	
524.33161	18	
534.31849	18	
546.10426	18	
555.87432	18	
581.46654	18	
605.19027	18	
606.34720	18	
617.19413	18	
640.47176	18	
728.87351	18	
759.90946	18	
764.92712	18	
771.23700	18	
771.29535	18	
781.13569	18	
804.64942	18	
818.32394	18	
837.09037	18	
839.00610	18	
END IONS

###FS:    #m/z: 467.51441 #charge 3+
###MS: 2542
###MSMS: 2543
BEGIN IONS
TITLE=Cmpd 412, +MS2(467.5144), 24.4eV, 19.6min #2543
RTINSECONDS=1174.48
SCANS=2542-2543
PEPMASS=467.51441	10808
CHARGE=3+
210.18635	92	
211.06337	78	
213.09594	68	
215.00144	76	
216.09686	48	
229.08389	80	
234.93974	106	
249.20835	54	
261.15957	192	
268.02328	78	
268.88337	42	
270.03490	122	
285.08765	78	
286.03836	92	
287.27784	32	
308.87834	104	
337.89077	78	
342.13697	108	
345.20886	82	
350.86087	102	
366.83290	76	
368.86390	82	
370.86305	100	
412.87730	46	
422.85667	58	
430.84389	56	
430.88229	84	
432.85963	100	
448.85207	94	
449.87444	76	
466.85502	88	
467.75577	56	
468.88751	122	
472.24220	54	
486.16028	66	
END IONS

###FS:    #m/z: 681.79503 #charge 1+
###MS: 2544
###MSMS: 2545
BEGIN IONS
TITLE=Cmpd 413, +MS2(681.7950), 33.0eV, 19.6min #2545
RTINSECONDS=1175.15
SCANS=2544-2545
PEPMASS=681.79503	13236
CHARGE=1+
207.02952	84	
209.10172	96	
213.11587	114	
215.12967	44	
220.10630	60	
221.08290	76	
221.86714	54	
226.08095	58	
227.14453	138	
228.13555	82	
228.20224	106	
229.07900	328	
232.10620	98	
240.13628	76	
244.08518	140	
244.15682	62	
245.09259	132	
248.15687	106	
256.14668	126	
257.15588	142	
260.22289	112	
261.11064	70	
262.11488	42	
270.10806	98	
270.15162	78	
274.02903	80	
278.14842	502	1+
285.37618	38	
298.15827	86	
316.12555	98	
325.13908	84	
331.12235	40	
359.15535	68	
371.15578	76	
378.15710	84	
389.18867	54	
406.20319	76	
464.88247	58	
683.26950	124	1+
END IONS

###FS:    #m/z: 424.16184 #charge 2+
###MS: 2544
###MSMS: 2546
BEGIN IONS
TITLE=Cmpd 414, +MS2(424.1618), 24.0eV, 19.6min #2546
RTINSECONDS=1175.17
SCANS=2544,2546
PEPMASS=424.16184	469978
CHARGE=2+
149.89156	18	
158.68758	18	
169.55884	18	
192.55320	18	
200.08865	92	
207.00311	100	
209.03038	104	
211.32957	18	
215.11355	86	
224.02480	72	
233.01930	18	
238.51906	18	
250.49178	18	
253.05801	90	
268.03742	98	
283.27319	18	
292.10037	96	
301.24633	18	
302.07161	84	
369.88823	18	
374.06086	48	
395.50908	18	
396.34512	18	
408.71022	18	
411.13468	18	
411.94976	18	
417.14675	18	
427.20412	18	
431.66099	18	
440.25833	18	
440.36303	18	
459.55195	18	
465.51589	18	
501.00727	18	
507.06797	18	
525.42056	18	
531.67517	18	
543.66457	18	
549.00465	18	
556.54319	18	
612.38884	18	
690.15347	18	
726.91807	18	
807.57210	18	
811.48723	18	
825.96648	18	
848.94655	18	
END IONS

###FS:    #m/z: 467.51435 #charge 1+
###MS: 2544
###MSMS: 2547
BEGIN IONS
TITLE=Cmpd 415, +MS2(467.5143), 24.4eV, 19.6min #2547
RTINSECONDS=1175.24
SCANS=2544,2547
PEPMASS=467.51435	15404
CHARGE=1+
207.01884	54	
210.05341	194	
216.11594	130	
227.12354	126	
242.08417	64	
243.50401	128	
251.03438	32	
261.15593	78	
286.03697	128	
316.73763	42	
328.18310	46	
330.83653	112	
333.90015	82	
368.86985	78	
388.18424	88	
388.88958	88	
425.83170	40	
430.84673	136	
446.86744	48	
448.86244	120	
449.84162	90	
459.23621	78	
466.85909	78	
467.09732	50	
END IONS

###FS:    #m/z: 424.16212 #charge 2+
###MS: 2548
###MSMS: 2549
BEGIN IONS
TITLE=Cmpd 416, +MS2(424.1621), 24.0eV, 19.6min #2549
RTINSECONDS=1175.93
SCANS=2548-2549
PEPMASS=424.16212	485196
CHARGE=2+
145.01944	18	
146.34108	18	
177.79458	18	
195.33618	18	
195.79154	18	
200.13590	82	
207.99922	120	
210.12179	72	
212.07004	108	
214.08009	90	
215.22202	18	
216.12461	146	
219.30163	18	
224.03601	94	
225.12540	48	
226.04812	50	
227.04984	94	
228.23816	24	
233.09054	86	
235.05194	88	
236.04664	84	
237.09826	126	
239.09872	202	
240.11218	90	
243.04711	84	
243.52533	18	
244.85898	18	
249.08542	48	
251.07737	92	
252.14785	72	
255.34031	18	
256.10421	104	
259.60014	112	
261.57124	126	
266.07935	84	
267.06988	78	
269.06438	78	
270.59316	124	
282.03314	90	
285.06260	88	
285.98011	18	
286.03301	76	
289.37188	28	
290.83153	50	
290.89243	28	
292.25290	48	
298.57732	118	
300.40372	18	
309.04540	82	
321.14452	68	
324.72671	18	
335.13431	18	
335.92799	18	
342.49106	18	
344.66199	18	
388.60402	18	
389.11668	18	
452.18393	48	
509.76212	18	
542.89946	18	
553.35110	18	
555.45958	18	
574.34562	18	
578.78474	18	
584.51638	18	
591.08681	18	
598.10491	18	
603.84730	18	
605.77830	18	
630.24509	20	
637.46474	18	
638.10803	18	
652.79203	18	
666.57142	18	
699.75526	18	
731.67662	18	
736.69300	18	
780.48996	18	
819.21812	18	
820.78224	18	
847.84512	18	
END IONS

###FS:    #m/z: 681.79681 #charge 1+
###MS: 2548
###MSMS: 2550
BEGIN IONS
TITLE=Cmpd 417, +MS2(681.7968), 33.0eV, 19.6min #2550
RTINSECONDS=1175.97
SCANS=2548,2550
PEPMASS=681.79681	27402
CHARGE=1+
212.13913	102	
213.12711	156	
228.11139	60	
278.11692	100	
279.15155	104	
280.15730	74	
287.18091	66	
325.12446	84	
406.23051	64	
545.12283	18	
587.22298	58	
END IONS

###FS:    #m/z: 467.51356 #charge 1+
###MS: 2548
###MSMS: 2551
BEGIN IONS
TITLE=Cmpd 418, +MS2(467.5136), 24.4eV, 19.6min #2551
RTINSECONDS=1176.01
SCANS=2548,2551
PEPMASS=467.51356	27202
CHARGE=1+
216.10081	126	
261.16009	86	
268.02002	80	
269.25875	54	
278.15671	78	
368.87923	70	
370.86890	82	
END IONS

###FS:    #m/z: 424.16229 #charge 2+
###MS: 2552
###MSMS: 2553
BEGIN IONS
TITLE=Cmpd 419, +MS2(424.1623), 24.0eV, 19.6min #2553
RTINSECONDS=1176.67
SCANS=2552-2553
PEPMASS=424.16229	473560
CHARGE=2+
149.14984	18	
151.20612	18	
162.34714	18	
172.08139	18	
175.46332	18	
179.39481	18	
197.08345	152	
197.57542	196	
200.80361	26	
202.59210	18	
202.99971	18	
203.46017	18	
206.08743	130	
206.11108	128	
206.58139	122	
207.00365	72	
208.09271	78	
210.64299	18	
211.10211	202	
212.06990	104	
215.08770	60	
217.10688	74	
218.02076	130	
220.01745	88	
220.47761	18	
224.03571	204	
224.13471	106	
225.57963	18	
226.04061	96	
227.47675	18	
228.15063	54	
231.13466	138	
231.18200	42	
233.08734	124	
238.09024	56	
239.19990	88	
240.07999	132	
240.14809	124	
241.06146	88	
242.04032	50	
244.27173	18	
245.16726	18	
246.09801	110	
246.15965	78	
246.73634	18	
247.12734	68	
248.10034	72	
249.05559	82	
255.07182	18	
255.10448	88	
255.85223	36	
256.11817	78	
257.15693	76	
264.31370	18	
265.61109	114	
268.02702	298	
268.85586	32	
269.01809	128	
279.09392	44	
281.07548	74	
284.06029	60	
285.05730	172	
287.03332	86	
288.07919	100	
293.04950	84	
296.59217	34	
303.25054	18	
305.19716	18	
307.24207	18	
310.83361	18	
313.61244	86	
314.87896	74	
322.14306	64	
327.15408	18	
331.07491	76	
332.88608	22	
335.10174	74	
339.66363	18	
340.18652	18	
340.82132	18	
342.06353	18	
342.83998	48	
347.10908	82	
347.88225	18	
352.06312	98	
353.13779	70	
355.13846	64	
361.06274	52	
361.13616	94	
367.21072	68	
367.55404	34	
378.21232	18	
378.82946	92	
388.11258	62	
397.82568	68	
407.82314	64	
413.87077	18	
416.70170	18	
434.28930	18	
439.99940	18	
440.63861	18	
446.36797	18	
464.81359	18	
477.37552	18	
500.54302	18	
505.46082	18	
544.27705	18	
598.61238	18	
614.03407	18	
616.01387	18	
626.82819	18	
637.14652	18	
653.42287	18	
654.92738	18	
665.54127	18	
672.21181	36	
688.05784	18	
706.41895	20	
752.22665	18	
762.69179	18	
781.42196	18	
781.95059	18	
796.44666	18	
797.30657	18	
814.90201	18	
825.00074	18	
837.05998	18	
838.97567	18	
END IONS

###FS:    #m/z: 467.51443 #charge 3+
###MS: 2552
###MSMS: 2554
BEGIN IONS
TITLE=Cmpd 420, +MS2(467.5144), 24.4eV, 19.6min #2554
RTINSECONDS=1176.69
SCANS=2552,2554
PEPMASS=467.51443	41818
CHARGE=3+
149.38404	18	
153.43581	18	
157.89138	18	
166.55977	18	
170.29823	18	
175.18168	18	
185.16286	18	
201.31211	18	
206.80369	18	
208.76825	18	
223.76902	18	
228.55134	18	
228.77791	40	
229.01606	18	
242.10542	18	
242.20815	104	
242.38334	18	
248.81965	18	
257.18497	118	
258.13417	18	
258.18480	18	
263.88694	18	
265.10946	80	
268.05294	46	
268.90157	18	
278.39288	18	
292.73406	18	
293.11608	18	
309.11916	64	
310.94937	18	
313.98053	18	
325.37059	18	
328.86623	18	
344.93018	18	
347.85776	18	
359.59720	18	
360.53400	18	
370.59564	18	
375.84637	18	
380.17595	18	
389.06488	18	
396.90994	18	
400.63317	18	
407.05552	18	
412.93105	20	
417.13066	18	
422.11190	18	
427.81224	18	
432.87355	130	
434.57392	18	
447.81720	18	
448.89691	46	
453.17912	18	
456.79203	18	
464.70036	18	
473.53335	18	
475.20344	18	
481.31387	18	
487.48072	18	
506.73688	18	
511.32858	18	
517.98300	18	
518.86792	18	
527.99399	18	
544.58341	18	
557.95037	18	
569.97375	18	
597.48853	18	
597.58482	18	
600.85680	18	
607.58938	20	
616.74406	18	
618.31024	18	
626.47977	18	
633.12272	18	
649.22079	18	
653.83241	18	
659.82899	20	
661.99608	18
[truncated: 4,136,865 more chars]
