# Supplementary material for: Substrate Specificity and Peptide Motif Preferences of β-Lytic and L5 Proteases from Lysobacter spp. Revealed by LC–MS/MS Analysis
Source: Int J Mol Sci. 2025 Sep 4;26(17):8603. doi: 10.3390/ijms26178603 (PMC12429127; doi:10.3390/ijms26178603)
Supplement: Supplementary file 1 [file ijms-26-08603-s001.zip › L5+Cas_x10_Slot1-5_1_1610_5.1.201.mgf]

###	D:\Data\results\2024\07\05\L5+Cas_x10_Slot1-5_1_1610.d\ProteinAnalysisResults.mgf
###	D:\Data\results\2024\07\05\L5+Cas_x10_Slot1-5_1_1610.d\analysis.baf
###	L5+Cas_x10_Slot1-5_1_1610.d
###	Instrument: micrOTOF-QII
###	Manufacturer: Bruker
###    L5+Cas_x10
###    PeakWidth 5.00, MiniumIntensity 10, S/N 1Apply threshold 0, Threshold 10
###    Retain Residuals no, Create neutrally no,
###    FullScan Parameters: AdductIon (+)+H (-)-H, LowMass 0, HighMass 8000, MaxCharge charge decon 4, MinPeaks 3
###    Perf. isotope decon yes, Max Charge Istopic decon 6, MW agreement 5.00, Abund. cutoff 2.00, Envelope cutoff 75.00
###    MaxRes   Parameters: AdductIon (+)+H (-)-H, LowMass 0, HighMass 8000 
###    Perf. isotope decon yes, Max Charge Istopic decon 6, Abund. cutoff 2.00
###    MSn      Parameters: AdductIon (+)+H (-)-H, LowMass 0, HighMass 8000 
###    Perf. isotope decon yes, Max Charge Istopic decon 4, Abund. cutoff 0.05
###    Global Charge Limit: no 3, Prefer FullScan Result: yes, Export what: 2 (0=non deconv/1=deconv only/2=mixed), NoMSMSSignals: 150, Intensity threshold: 10, NoMSSignals (deconv): 2, NoMSSignals (non-deconv): 2, NormalizeData: no, SingleCharged: yes
###
COM=L5+Cas_x10_Slot1-5_1_1610.d
USERNAME=Demo User

###FS:    #m/z: 387.23999 #charge 3+
###MS: 992
###MSMS: 993
BEGIN IONS
TITLE=Cmpd 1, +MS2(387.2400), 23.0eV, 8.8min #993
RTINSECONDS=526.164
SCANS=992-993
PEPMASS=387.23999	22270
CHARGE=3+
207.17345	50	
225.16714	74	
226.10878	76	
226.16547	32	
226.41389	38	
227.08773	54	
227.17933	52	
229.53144	40	
238.86305	48	
242.19455	66	
244.12293	290	1+
246.17978	50	
247.18977	44	
253.14246	70	
256.21159	60	
257.19013	48	
258.11972	80	
263.08693	72	
270.19153	182	
274.14381	34	
287.21303	202	1+
289.21233	72	
292.15597	86	
292.90060	94	
292.96288	40	
293.16959	72	
308.89860	40	
320.15385	46	
326.17082	60	
327.08810	70	
327.21173	46	
337.22404	38	
346.91911	70	
352.89093	52	
353.25150	42	
364.25628	62	
364.92201	38	
368.87559	80	
370.86866	38	
381.26126	44	
386.90027	36	
387.15190	34	
392.23429	52	
398.27496	162	
399.30955	60	
400.27879	34	
402.29723	34	
404.85250	42	
416.29924	98	
418.96470	60	
424.31160	54	
472.28315	66	
509.35781	88	
707.46854	66	
END IONS

###FS:    #m/z: 387.24074 #charge 3+
###MS: 994
###MSMS: 995
BEGIN IONS
TITLE=Cmpd 2, +MS2(387.2407), 23.0eV, 8.8min #995
RTINSECONDS=526.837
SCANS=994-995
PEPMASS=387.24074	23518
CHARGE=3+
210.15280	46	
211.18304	36	
225.16018	186	
227.09748	108	
228.10163	38	
228.16364	134	
240.12326	60	
243.17304	56	
244.11731	304	1+
244.18612	72	
247.10311	58	
256.17429	50	
257.11346	36	
258.13001	48	
262.14379	42	
263.17130	62	
270.19435	136	
271.19220	72	
272.14175	58	
272.92303	58	
285.15954	32	
287.21533	78	
288.96264	40	
292.16043	56	
303.17305	128	
315.89081	54	
322.22573	42	
340.23535	66	
342.95755	76	
352.90672	32	
361.06620	60	
364.33117	40	
368.86022	42	
387.81331	34	
392.25666	44	
394.24864	60	
404.83746	46	
406.22276	62	
415.32044	44	
437.28522	34	
509.34095	38	
526.37027	36	
527.41015	64	
560.32989	38	
END IONS

###FS:    #m/z: 387.24041 #charge 3+
###MS: 997
###MSMS: 998
BEGIN IONS
TITLE=Cmpd 3, +MS2(387.2404), 23.0eV, 8.8min #998
RTINSECONDS=528.038
SCANS=997-998
PEPMASS=387.24041	27486
CHARGE=3+
208.12880	66	
221.12755	52	
225.16628	62	
225.26064	34	
226.16593	38	
227.10050	138	
227.15000	62	
228.09494	56	
234.39382	52	
240.12617	40	
242.17385	74	
244.13354	164	
244.17978	52	
245.12819	72	
246.15026	44	
252.16955	82	
253.19186	60	
257.12363	116	
269.20480	70	
271.18237	74	
274.14005	58	
282.76945	36	
287.21754	152	
292.15485	230	1+
310.94750	36	
316.90756	68	
321.29143	38	
343.18916	52	
343.22271	56	
358.17775	32	
364.89239	54	
364.94895	48	
365.20856	46	
365.36033	68	
368.83472	62	
368.87478	116	
370.87341	42	
371.26189	52	
377.89126	52	
381.25049	120	
382.24938	54	
398.27704	54	
398.32956	52	
401.29497	38	
466.24834	32	
509.35505	68	
526.37243	74	
539.53007	44	
625.47143	56	
636.43740	34	
689.43017	38	
END IONS

###FS:    #m/z: 387.24053 #charge 3+
###MS: 1000
###MSMS: 1001
BEGIN IONS
TITLE=Cmpd 4, +MS2(387.2405), 23.0eV, 8.8min #1001
RTINSECONDS=529.221
SCANS=1000-1001
PEPMASS=387.24053	32352
CHARGE=3+
184.49424	62	
199.09527	70	
201.03794	60	
225.15868	168	
226.16982	66	
227.10050	136	
242.19372	122	
244.12662	116	
245.12818	52	
246.19547	54	
253.15152	94	
254.11055	48	
257.12943	60	
257.20608	72	
264.16492	48	
269.08793	54	
270.18469	110	
271.18426	74	
275.05517	80	
275.13381	106	
276.14812	42	
287.22382	124	
292.14954	134	
294.20657	56	
303.13751	42	
315.00825	42	
325.18287	62	
325.21738	48	
332.15849	82	
336.84042	72	
336.90283	56	
346.88886	38	
353.06334	58	
354.25472	74	
356.21286	74	
358.95915	50	
364.24101	42	
368.89811	44	
381.25304	80	
386.87312	80	
387.91359	54	
392.24019	44	
398.30798	54	
415.31450	104	
416.29835	104	
426.27157	102	
446.63787	62	
501.31463	48	
505.26634	34	
508.35268	92	
517.29642	42	
526.36028	40	
528.41389	70	
530.31057	34	
625.52422	70	
661.42643	68	
789.50245	66	
817.52272	42	
END IONS

###FS:    #m/z: 387.23952 #charge 3+
###MS: 1002
###MSMS: 1003
BEGIN IONS
TITLE=Cmpd 5, +MS2(387.2395), 23.0eV, 8.8min #1003
RTINSECONDS=529.898
SCANS=1002-1003
PEPMASS=387.23952	33696
CHARGE=3+
163.42002	48	
196.11580	66	
198.85576	46	
205.13009	48	
210.15272	72	
211.15748	84	
222.83702	94	
225.17905	78	
226.16788	66	
227.09844	170	
228.09331	118	
230.17806	64	
242.18700	108	
243.20025	118	
244.12270	352	
244.22861	38	
247.13650	74	
254.14592	46	
256.15821	48	
257.15816	132	
269.19091	48	
270.19393	86	
279.06174	34	
287.21521	294	1+
290.93226	50	
292.15717	170	
293.15555	80	
297.05331	80	
309.18470	70	
310.00360	56	
312.17728	78	
314.93730	42	
321.22624	50	
330.22407	36	
331.14664	70	
333.87199	62	
335.24116	40	
336.16380	52	
342.86559	40	
343.18126	50	
345.23990	54	
346.88883	42	
346.93236	46	
350.96187	50	
352.96617	40	
356.24801	48	
362.48384	32	
368.92513	36	
370.16384	34	
370.87660	66	
381.25082	88	
381.33412	52	
382.24374	78	
391.20518	66	
391.47792	44	
398.26851	104	
403.36791	60	
415.32120	82	
416.33478	50	
416.66016	32	
432.29036	48	
467.30866	64	
481.34070	38	
508.37671	38	
509.35525	32	
514.37014	38	
517.40411	64	
518.29612	72	
526.37478	40	
526.41936	74	
690.43508	94	
END IONS

###FS:    #m/z: 387.23973 #charge 1+
###MS: 1004
###MSMS: 1005
BEGIN IONS
TITLE=Cmpd 6, +MS2(387.2397), 23.0eV, 8.8min #1005
RTINSECONDS=530.571
SCANS=1004-1005
PEPMASS=387.23973	36276
CHARGE=1+
202.11573	58	
205.12720	54	
211.14016	64	
214.18664	52	
223.14917	62	
225.16231	384	1+
227.13185	132	
228.16470	34	
228.71915	58	
242.18908	68	
242.21977	64	
243.18519	58	
244.12664	618	1+
247.13534	54	
253.16375	38	
254.15503	112	
256.17868	58	
257.12716	120	
257.23539	78	
269.22205	60	
270.18213	70	
270.23206	46	
274.19114	80	
276.14890	48	
287.20937	118	
292.15738	126	
292.91861	46	
293.16467	42	
302.21839	56	
303.95024	58	
306.06620	74	
309.95708	40	
315.06246	36	
322.93046	40	
324.97015	58	
340.95266	48	
341.01174	64	
358.89424	44	
360.23089	38	
363.95086	56	
364.89853	46	
368.83582	40	
368.90486	36	
368.96064	38	
369.17072	44	
370.92939	74	
373.23183	54	
374.97096	40	
381.24619	64	
386.24011	52	
386.84166	54	
392.22423	52	
END IONS

###FS:    #m/z: 381.71984 #charge 1+
###MS: 1006
###MSMS: 1007
BEGIN IONS
TITLE=Cmpd 7, +MS2(381.7198), 23.0eV, 8.9min #1007
RTINSECONDS=531.236
SCANS=1006-1007
PEPMASS=381.71984	29374
CHARGE=1+
210.17183	38	
222.04713	42	
222.11450	42	
223.09905	56	
225.08824	78	
227.09438	252	
227.25526	32	
228.26495	66	
229.13947	44	
232.12447	72	
238.14826	92	
239.10211	110	
239.14192	44	
240.10753	76	
243.18706	78	
244.12778	962	1+
244.30250	52	
244.78185	52	
247.10752	168	
250.16930	48	
252.98049	70	
256.15812	166	
257.11394	52	
258.10520	44	
264.91933	64	
266.95380	54	
268.12353	52	
275.13302	102	
278.14290	82	
279.13694	90	
282.10565	44	
282.94435	40	
290.89439	40	
292.15796	190	
292.27336	82	
294.78305	36	
310.15948	92	
311.22567	34	
322.91649	70	
326.12269	58	
329.44881	40	
332.86779	66	
335.20714	54	
339.18391	62	
340.08447	40	
358.18267	34	
362.86260	50	
363.22744	76	
363.81982	44	
364.86861	80	
373.21004	76	
381.06859	44	
381.10949	50	
387.22833	38	
END IONS

###FS:    #m/z: 387.23972 #charge 3+
###MS: 1008
###MSMS: 1009
BEGIN IONS
TITLE=Cmpd 8, +MS2(387.2397), 23.0eV, 8.9min #1009
RTINSECONDS=531.898
SCANS=1008-1009
PEPMASS=387.23972	35750
CHARGE=3+
200.16791	50	
210.14499	50	
214.11811	60	
225.16414	222	
226.16860	96	
227.10434	168	
228.11851	122	
228.15849	56	
242.19242	54	
244.12255	434	1+
244.23737	72	
245.19005	46	
247.17730	70	
250.93948	44	
253.17412	156	
254.15018	114	
257.25282	100	
263.69261	48	
267.17758	60	
268.13004	38	
270.19384	98	
271.95336	34	
275.13439	74	
276.94062	56	
279.21432	74	
287.21596	150	
288.20987	102	
292.13930	84	
293.16156	74	
314.94834	56	
322.91710	76	
326.16094	36	
335.19479	44	
352.89199	62	
353.07828	32	
354.27385	50	
356.19384	44	
359.15764	42	
370.87058	32	
373.21127	58	
383.20071	44	
386.93961	34	
392.22376	52	
397.29991	50	
398.27855	70	
405.24224	34	
406.06056	74	
415.29682	98	
416.31831	64	
418.27333	74	
420.26189	70	
472.28848	84	
484.27469	78	
493.34622	38	
509.33867	40	
514.44288	54	
526.37243	132	
595.36732	62	
602.40322	38	
644.42532	48	
661.44434	50	
706.48738	148	1+
779.51189	38	
818.53728	54	
END IONS

###FS:    #m/z: 381.71954 #charge 1+
###MS: 1010
###MSMS: 1011
BEGIN IONS
TITLE=Cmpd 9, +MS2(381.7195), 23.0eV, 8.9min #1011
RTINSECONDS=532.562
SCANS=1010-1011
PEPMASS=381.71954	36814
CHARGE=1+
202.13918	46	
205.10039	44	
206.15808	54	
210.14915	32	
212.12771	54	
227.11569	152	
228.09831	80	
229.16587	60	
238.15179	40	
239.11627	114	
239.15753	42	
240.12583	134	
243.11209	42	
244.12172	1346	1+
244.19224	82	
247.09626	70	
248.13341	82	
255.13794	50	
256.14684	144	
257.15571	78	
258.83948	28	
261.94189	44	
268.11478	62	
275.12483	50	
278.10043	58	
286.12720	56	
292.15916	350	1+
295.11692	40	
297.22012	76	
302.13919	80	
305.16422	54	
307.91973	54	
310.16391	74	
312.18176	80	
318.14756	82	
318.90648	36	
339.94682	32	
343.18775	84	
346.85566	62	
351.21299	46	
353.21213	114	
365.06946	64	
374.21865	40	
377.25602	48	
382.62843	62	
383.05713	46	
386.19029	66	
END IONS

###FS:    #m/z: 387.23982 #charge 1+
###MS: 1010
###MSMS: 1012
BEGIN IONS
TITLE=Cmpd 10, +MS2(387.2398), 23.0eV, 8.9min #1012
RTINSECONDS=532.625
SCANS=1010,1012
PEPMASS=387.23982	37458
CHARGE=1+
205.12962	68	
222.15265	78	
223.11732	54	
225.17495	122	
227.09414	252	
228.16238	64	
236.12863	68	
238.08788	56	
238.15283	64	
242.18724	90	
243.21500	56	
244.12513	312	1+
247.13188	56	
250.15501	96	
253.15477	84	
253.25955	62	
254.16032	60	
256.15511	218	1+
257.12156	62	
257.19394	88	
258.11859	64	
261.89397	62	
269.21220	102	
269.91775	38	
270.18843	130	
270.23564	58	
270.46000	48	
271.18527	60	
271.93724	74	
275.13658	80	
276.14964	74	
286.14502	38	
287.20614	332	
289.19979	34	
290.91178	48	
292.15502	286	1+
292.23128	34	
292.27971	64	
297.22977	60	
302.13732	42	
318.90417	58	
327.93124	48	
331.21354	50	
335.19811	40	
348.86173	44	
352.90059	42	
364.90511	42	
368.87370	52	
370.14733	44	
373.07881	42	
373.17957	72	
381.25371	148	
388.88366	66	
391.22533	108	
391.27056	64	
392.24065	54	
END IONS

###FS:    #m/z: 387.23983 #charge 3+
###MS: 1013
###MSMS: 1014
BEGIN IONS
TITLE=Cmpd 11, +MS2(387.2398), 23.0eV, 8.9min #1014
RTINSECONDS=533.351
SCANS=1013-1014
PEPMASS=387.23983	45550
CHARGE=3+
205.12899	78	
206.13600	56	
209.13689	68	
210.18317	70	
211.13894	36	
222.14965	52	
223.15617	44	
225.16288	334	1+
227.10189	248	1+
227.13053	88	
228.17369	34	
233.13076	42	
236.13344	68	
239.06516	26	
242.18913	222	
242.30057	46	
244.12334	484	1+
244.18670	66	
247.13318	60	
248.94640	32	
253.15935	40	
254.14691	104	
257.13337	52	
257.19384	56	
262.12735	30	
269.20315	80	
270.18458	54	
271.18389	100	
274.14785	36	
287.20800	144	
288.08856	36	
288.92563	50	
291.43361	36	
292.15853	78	
297.00449	42	
299.18798	60	
302.92052	42	
322.20298	40	
325.22989	34	
336.90039	80	
343.18464	58	
353.21989	42	
360.12204	36	
363.23224	54	
364.82445	62	
364.89345	48	
368.87491	54	
370.29364	48	
373.21525	68	
374.20311	48	
380.25236	72	
381.24444	26	
382.26385	48	
386.84153	82	
387.19210	52	
398.27833	116	
400.27432	50	
415.33229	70	
416.32309	44	
420.24721	38	
437.24658	36	
473.35807	40	
489.80092	74	
499.33527	44	
509.33698	48	
527.37162	28	
625.58293	30	
626.24097	30	
695.40962	122	
END IONS

###FS:    #m/z: 381.72057 #charge 1+
###MS: 1015
###MSMS: 1016
BEGIN IONS
TITLE=Cmpd 12, +MS2(381.7206), 23.0eV, 8.9min #1016
RTINSECONDS=534.004
SCANS=1015-1016
PEPMASS=381.72057	44272
CHARGE=1+
199.10963	36	
200.10054	86	
210.08826	42	
211.10689	58	
218.59801	34	
222.12271	56	
222.16500	44	
226.07921	52	
226.16980	54	
226.90025	24	
227.10497	86	
228.15836	68	
233.18273	64	
239.10944	60	
240.13271	88	
241.13944	68	
241.16544	90	
244.12338	1524	1+
244.19094	64	
244.39186	22	
246.12130	110	
247.10445	116	
247.14157	90	
248.10110	72	
249.11460	60	
254.14361	56	
256.17184	40	
257.12974	78	
257.16561	66	
258.14050	30	
259.13558	60	
264.15678	46	
266.18242	48	
274.16592	90	
275.13019	174	
276.16168	98	
280.97481	62	
292.15014	62	
293.16073	152	
297.23913	72	
303.14232	44	
305.14221	50	
310.19282	88	
320.16503	34	
320.92172	56	
326.17088	50	
331.24876	54	
337.18002	34	
339.81185	22	
340.10172	24	
343.19090	102	
351.16339	66	
353.95836	68	
354.17336	40	
354.21567	56	
363.23588	60	
364.91924	60	
367.03043	24	
369.15726	54	
373.20958	50	
374.22674	46	
382.31822	28	
382.89806	48	
386.17529	62	
END IONS

###FS:    #m/z: 387.24024 #charge 3+
###MS: 1015
###MSMS: 1017
BEGIN IONS
TITLE=Cmpd 13, +MS2(387.2402), 23.0eV, 8.9min #1017
RTINSECONDS=534.067
SCANS=1015,1017
PEPMASS=387.24024	42416
CHARGE=3+
160.24679	72	
205.12258	48	
210.15883	54	
216.09444	62	
225.16326	184	
227.09837	270	
227.17817	48	
228.10613	120	
228.16460	80	
237.11287	32	
242.19157	128	
244.12854	350	
244.69261	34	
245.15839	60	
247.14416	60	
247.19010	82	
253.18764	42	
254.14281	80	
257.12625	60	
257.16734	58	
269.20052	66	
270.18367	134	
271.18750	58	
274.91225	42	
275.89255	72	
287.20721	222	
288.21025	122	
292.16183	36	
293.01700	66	
294.99646	78	
298.84309	60	
303.87655	60	
309.18672	60	
310.17849	72	
311.23485	58	
312.16423	58	
315.89624	88	
320.16013	34	
326.15666	76	
350.86966	44	
352.26327	64	
354.25068	32	
364.19048	54	
368.83446	50	
368.87914	40	
382.87945	76	
386.85733	40	
388.91013	50	
391.27035	66	
398.27417	72	
398.54243	34	
419.22813	40	
421.28821	70	
456.94636	66	
471.28335	54	
484.34854	38	
506.33633	60	
509.34599	54	
520.31559	72	
526.39441	32	
634.39163	34	
663.45512	50	
689.44109	32	
691.46851	46	
706.45824	36	
END IONS

###FS:    #m/z: 502.26402 #charge 2+
###MS: 1018
###MSMS: 1019
BEGIN IONS
TITLE=Cmpd 14, +MS2(502.2640), 27.1eV, 8.9min #1019
RTINSECONDS=534.786
SCANS=1018-1019
PEPMASS=502.26402	17962
CHARGE=2+
191.86383	52	
195.10385	46	
209.14058	52	
213.11568	42	
216.09484	82	
219.12172	48	
225.11404	34	
226.69896	24	
235.14608	32	
238.16746	60	
240.13564	50	
240.99911	52	
244.12562	26	
245.09920	66	
254.15487	52	
256.15161	78	
258.13387	40	
267.17666	36	
270.18928	132	
280.15383	32	
283.14207	74	
287.15586	80	
315.15718	74	
316.93907	56	
324.18876	58	
332.15119	32	
339.18968	58	
340.18523	50	
342.20202	32	
357.16125	30	
357.22097	56	
357.81787	26	
368.89436	34	
378.87506	70	
392.87370	60	
405.90052	30	
410.86675	40	
411.91947	44	
414.79436	28	
421.15888	50	
423.17171	68	
429.19896	60	
441.84685	34	
442.80087	66	
443.24120	58	
444.80650	68	
447.84475	74	
456.22980	60	
473.23990	58	
483.82421	50	
491.78591	54	
501.17399	38	
502.83552	32	
503.20917	68	
511.30683	46	
512.18397	54	
521.90443	28	
524.32728	84	
525.31966	64	
541.26785	34	
542.32348	72	
544.31338	52	
575.28174	46	
611.44607	32	
639.33195	24	
654.34750	50	
685.36380	40	
757.40541	38	
818.40429	72	
END IONS

###FS:    #m/z: 381.71964 #charge 1+
###MS: 1020
###MSMS: 1021
BEGIN IONS
TITLE=Cmpd 15, +MS2(381.7196), 23.0eV, 8.9min #1021
RTINSECONDS=535.428
SCANS=1020-1021
PEPMASS=381.71964	57596
CHARGE=1+
199.10446	24	
206.09149	52	
210.15654	66	
211.16706	58	
222.11699	60	
225.55969	20	
226.13057	54	
227.09048	212	
230.93639	48	
238.15199	72	
240.13544	98	
244.12342	1710	1+
244.22849	82	
246.97650	28	
247.14772	132	
247.32373	18	
249.10326	58	
250.11680	42	
252.60335	30	
256.15658	186	
257.11348	50	
257.17753	54	
261.04075	76	
268.98321	32	
274.14857	50	
275.13144	244	
278.90524	34	
280.99775	24	
292.15785	100	
293.15809	162	
297.21553	62	
312.87529	38	
313.18377	36	
325.21856	106	
334.15488	58	
339.22540	50	
340.18058	48	
343.23892	26	
352.83508	18	
354.88502	36	
358.13781	40	
361.20974	86	
363.23117	84	
364.24010	40	
364.88078	40	
374.20833	56	
376.16857	66	
383.14601	58	
386.20443	60	
END IONS

###FS:    #m/z: 502.26351 #charge 2+
###MS: 1020
###MSMS: 1022
BEGIN IONS
TITLE=Cmpd 16, +MS2(502.2635), 27.1eV, 8.9min #1022
RTINSECONDS=535.464
SCANS=1020,1022
PEPMASS=502.26351	27572
CHARGE=2+
209.04636	52	
217.10387	46	
219.11753	56	
245.08433	52	
258.13498	86	
287.12878	60	
293.14654	50	
316.15668	62	
322.16178	62	
324.23768	28	
339.18708	26	
340.19668	50	
351.17844	74	
366.39318	30	
391.26192	34	
395.17943	46	
411.89799	60	
426.23943	26	
428.81221	22	
447.18776	24	
462.84909	44	
466.88363	40	
492.23683	38	
527.27105	52	
554.29335	84	
590.30681	62	
733.34822	76	
END IONS

###FS:    #m/z: 387.23896 #charge 1+
###MS: 1020
###MSMS: 1023
BEGIN IONS
TITLE=Cmpd 17, +MS2(387.2390), 23.0eV, 8.9min #1023
RTINSECONDS=535.527
SCANS=1020,1023
PEPMASS=387.23896	46598
CHARGE=1+
199.10871	54	
208.13859	86	
211.12206	62	
212.16051	66	
215.15586	48	
223.13360	42	
225.16292	134	
225.19506	68	
227.09341	146	
227.14425	48	
236.13276	56	
238.16677	76	
242.18497	250	
243.17362	68	
243.27963	64	
244.12322	622	1+
250.12090	40	
252.16512	54	
253.15450	134	
255.14594	32	
256.17892	58	
256.87838	56	
257.12245	158	
270.18582	270	
271.10470	56	
275.13502	88	
278.17334	42	
287.21315	86	
288.18497	36	
288.21761	72	
289.19149	48	
291.16968	88	
292.15515	122	
296.93636	74	
304.20187	52	
308.15743	50	
311.23864	36	
314.93397	40	
324.19844	56	
325.24405	64	
345.93504	36	
350.99764	42	
355.08256	62	
361.20400	36	
363.25090	64	
363.29083	66	
369.96659	32	
370.27746	54	
371.27098	80	
381.26924	70	
382.27255	56	
386.87984	46	
END IONS

###FS:    #m/z: 502.26321 #charge 2+
###MS: 1024
###MSMS: 1025
BEGIN IONS
TITLE=Cmpd 18, +MS2(502.2632), 27.1eV, 8.9min #1025
RTINSECONDS=536.222
SCANS=1024-1025
PEPMASS=502.26321	48328
CHARGE=2+
163.53730	18	
164.32476	18	
179.39342	18	
193.72898	18	
208.10138	32	
213.11570	40	
219.16666	50	
228.61641	18	
233.56564	18	
238.11120	50	
240.12228	124	
241.14100	56	
242.94953	18	
244.08564	46	
250.13667	18	
256.22391	74	
257.11407	56	
266.74528	18	
266.93777	48	
282.13512	40	
298.13225	72	
315.17190	52	
318.48358	18	
325.15128	74	
330.94766	18	
337.70934	18	
339.16362	46	
341.20583	54	
352.18911	60	
372.19496	18	
374.07561	18	
375.29144	18	
414.23328	38	
424.20944	64	
426.90407	18	
428.16354	52	
442.91709	18	
444.81409	28	
464.20747	76	
482.82402	44	
483.92276	18	
502.25459	34	
502.36897	18	
513.08998	18	
514.32380	18	
519.73919	18	
520.56290	18	
537.25903	18	
542.34569	30	
543.31733	34	
581.57156	18	
634.51689	18	
656.98190	22	
664.53685	18	
667.42140	40	
695.96851	18	
698.09669	18	
723.40293	58	
739.27751	18	
771.16646	18	
782.12872	18	
784.45066	18	
789.03136	18	
796.43864	46	
828.53583	18	
840.87583	18	
848.40595	18	
850.17544	18	
850.28228	18	
888.61848	18	
907.62253	18	
923.94560	18	
970.56435	18	
973.69781	18	
987.07139	18	
991.94513	18	
END IONS

###FS:    #m/z: 381.72001 #charge 1+
###MS: 1024
###MSMS: 1026
BEGIN IONS
TITLE=Cmpd 19, +MS2(381.7200), 23.0eV, 8.9min #1026
RTINSECONDS=536.257
SCANS=1024,1026
PEPMASS=381.72001	62104
CHARGE=1+
211.00662	52	
211.11055	84	
227.10142	126	
239.14790	98	
240.10238	24	
240.16720	66	
244.12312	544	1+
246.12488	68	
247.13519	70	
248.16168	66	
249.10226	58	
253.16416	54	
254.14322	78	
256.15852	240	
257.13267	68	
260.13923	50	
261.11490	86	
291.17061	46	
292.15138	136	
292.24197	64	
293.17420	66	
309.21639	58	
309.90549	54	
311.17942	26	
318.20737	44	
327.17106	46	
333.14594	68	
336.90079	68	
338.94101	68	
343.18643	46	
353.20596	58	
357.20638	46	
358.18582	62	
363.23674	68	
363.30636	58	
365.07506	70	
372.88729	66	
373.22822	38	
380.13879	68	
382.85808	56	
383.19545	78	
385.19319	40	
386.19364	56	
END IONS

###FS:    #m/z: 387.23992 #charge 3+
###MS: 1024
###MSMS: 1027
BEGIN IONS
TITLE=Cmpd 20, +MS2(387.2399), 23.0eV, 8.9min #1027
RTINSECONDS=536.319
SCANS=1024,1027
PEPMASS=387.23992	46488
CHARGE=3+
205.13316	62	
210.16395	68	
211.13993	50	
211.35946	32	
221.13596	60	
225.16410	182	
227.09821	128	
229.14294	132	
238.16292	48	
242.20400	42	
243.19335	98	
244.12314	482	1+
249.18767	42	
253.14560	54	
254.15460	84	
256.12076	54	
256.17417	38	
257.11794	138	
267.17667	46	
270.18513	260	1+
274.14314	76	
275.13305	76	
287.21104	184	
287.32460	58	
290.08187	32	
292.15849	48	
293.15114	46	
309.27028	70	
321.23527	56	
323.23337	46	
325.21555	66	
326.16016	78	
332.87459	68	
339.23676	38	
343.19460	72	
352.27169	46	
354.16888	56	
355.09779	66	
366.25484	38	
368.83592	68	
371.27779	46	
372.25950	32	
381.25958	124	
382.25345	102	
384.19704	64	
389.21488	54	
391.22270	98	
395.34010	62	
397.71465	32	
398.28240	48	
399.28537	44	
415.31176	36	
454.25741	34	
466.18925	42	
496.33295	40	
501.33108	48	
515.58322	56	
629.39747	46	
634.34281	32	
662.46566	56	
909.59325	150	1+
END IONS

###FS:    #m/z: 502.26348 #charge 2+
###MS: 1028
###MSMS: 1029
BEGIN IONS
TITLE=Cmpd 21, +MS2(502.2635), 27.1eV, 9.0min #1029
RTINSECONDS=537.001
SCANS=1028-1029
PEPMASS=502.26348	59012
CHARGE=2+
145.40752	18	
192.51784	18	
201.39483	18	
204.87501	18	
215.13639	44	
219.12679	98	
222.30535	18	
224.52731	18	
225.09714	48	
226.07594	66	
233.37768	18	
240.13050	70	
241.14212	60	
243.12728	34	
244.09215	86	
246.17868	44	
247.61811	18	
249.76428	18	
257.10132	56	
257.20607	18	
260.93340	78	
262.35229	18	
264.76562	18	
265.12840	48	
270.52005	18	
270.97653	18	
280.14228	48	
282.16672	42	
284.16493	64	
290.12153	18	
295.48206	18	
296.94598	18	
297.14507	56	
299.19578	46	
315.15700	110	
316.17527	48	
325.15457	58	
326.11620	22	
347.49448	18	
357.15669	70	
363.24268	44	
367.15699	38	
373.30660	18	
379.70641	72	
379.87843	66	
383.14580	64	
385.20331	44	
392.77958	18	
396.86781	58	
401.17519	46	
423.51491	18	
423.78426	18	
426.92570	18	
428.21944	36	
431.34974	18	
444.87507	36	
448.18729	18	
449.14079	18	
454.81609	18	
481.68002	18	
484.46410	18	
499.24416	36	
517.96863	18	
525.27232	34	
529.83545	18	
535.24085	18	
539.32355	18	
543.33095	58	
548.95718	18	
563.98386	18	
593.05786	18	
601.22478	18	
601.28358	34	
618.12953	18	
626.74842	18	
632.48801	18	
639.42758	22	
644.08551	18	
656.35168	40	
662.48743	18	
668.36123	28	
686.34361	34	
714.53934	18	
722.42438	20	
731.79628	18	
743.19648	18	
791.27517	18	
861.33795	18	
871.29040	18	
912.27255	18	
913.75927	18	
END IONS

###FS:    #m/z: 381.71977 #charge 2+
###MS: 1028
###MSMS: 1030
BEGIN IONS
TITLE=Cmpd 22, +MS2(381.7198), 23.0eV, 9.0min #1030
RTINSECONDS=537.039
SCANS=1028,1030
PEPMASS=381.71977	64986
CHARGE=2+
193.41142	68	
211.44205	34	
212.10292	60	
227.10133	164	
230.95344	58	
238.16414	80	
239.10539	90	
239.13894	90	
239.28989	26	
240.10755	68	
243.30660	20	
244.12387	1040	1+
245.16180	56	
247.09989	138	
247.14017	126	
254.13407	34	
256.15328	52	
256.62516	24	
257.11440	54	
259.19459	56	
264.15921	82	
268.14096	60	
269.00726	50	
274.52911	58	
274.92840	34	
276.16225	52	
279.99186	34	
297.23105	38	
302.13577	50	
305.13312	88	
311.24329	64	
325.22070	50	
327.00523	22	
343.19125	130	1+
353.23612	44	
373.21730	162	
379.25728	34	
380.89477	44	
386.23094	54	
391.21855	40	
403.21548	50	
419.20724	64	
453.70627	60	
477.18134	56	
480.24182	24	
486.27577	56	
491.31369	104	
501.31330	56	
502.36383	54	
517.30578	110	1+
520.34199	54	
538.33350	74	
644.32476	68	
END IONS

###FS:    #m/z: 387.23940 #charge 3+
###MS: 1028
###MSMS: 1031
BEGIN IONS
TITLE=Cmpd 23, +MS2(387.2394), 23.0eV, 9.0min #1031
RTINSECONDS=537.102
SCANS=1028,1031
PEPMASS=387.23940	47916
CHARGE=3+
210.15323	58	
211.14000	86	
222.14921	110	
225.17007	106	
227.09934	328	1+
228.16009	46	
229.15930	72	
242.18894	194	
244.12541	282	
244.18786	34	
245.12702	138	
245.22673	32	
245.72717	36	
252.16079	48	
253.16340	124	
254.13074	52	
256.15300	70	
258.93303	42	
262.15385	54	
264.16584	70	
270.19175	102	
274.14328	64	
275.15276	38	
276.13519	64	
287.20997	456	1+
292.16252	86	
293.15286	44	
310.17516	118	
311.23078	44	
318.94036	52	
323.82179	52	
329.20648	52	
339.18691	54	
340.20572	58	
363.22774	40	
364.89366	48	
365.82950	54	
368.84906	80	
369.02597	44	
373.24971	40	
375.22932	68	
380.25080	68	
381.25317	70	
382.28937	62	
385.22207	58	
386.84267	86	
387.22294	44	
389.30291	50	
390.17468	72	
391.25074	60	
398.27745	174	
403.26810	38	
415.29404	38	
415.69352	40	
419.23213	48	
430.23082	74	
438.29828	52	
474.29447	42	
483.30820	46	
502.29169	42	
509.11445	36	
509.34262	40	
517.29055	42	
525.39139	36	
526.36258	82	
544.38003	38	
548.30650	38	
580.41156	56	
642.47110	38	
644.40585	38	
661.43771	32	
662.46012	44	
689.47952	40	
706.44694	44	
707.46702	64	
END IONS

###FS:    #m/z: 502.26348 #charge 2+
###MS: 1032
###MSMS: 1033
BEGIN IONS
TITLE=Cmpd 24, +MS2(502.2635), 27.1eV, 9.0min #1033
RTINSECONDS=537.786
SCANS=1032-1033
PEPMASS=502.26348	67604
CHARGE=2+
150.68388	18	
157.94971	18	
158.18663	18	
174.93459	18	
198.91775	18	
205.09196	54	
208.74406	18	
215.13014	98	
219.13272	58	
223.14055	66	
226.09402	78	
229.09253	44	
237.15195	34	
240.13862	64	
243.12404	136	
243.22376	68	
244.08278	164	
247.52751	18	
248.13680	118	
252.12392	64	
258.13384	142	
259.13580	72	
263.09041	24	
266.09596	18	
266.69399	18	
275.20200	18	
279.61769	18	
283.13906	86	
284.18323	18	
287.16056	76	
290.43366	18	
297.19859	20	
302.01859	18	
312.14102	56	
315.15922	96	
315.25050	60	
319.48051	58	
327.28700	18	
328.15877	18	
330.16273	54	
331.16663	70	
335.19934	42	
339.23569	50	
342.14926	58	
343.15078	80	
351.03564	18	
355.14201	28	
358.19164	20	
394.28521	20	
410.19406	18	
410.87747	46	
420.57927	18	
425.24810	32	
426.24205	20	
430.91500	18	
435.74624	88	
444.81902	52	
447.84938	18	
448.57522	18	
451.22872	18	
455.26958	50	
460.14518	18	
462.81549	52	
470.28615	18	
472.26027	60	
496.28733	24	
499.91997	18	
503.69557	18	
507.00202	18	
524.31376	58	
527.26505	40	
542.32820	60	
554.28934	56	
577.33796	18	
583.24391	56	
587.05017	18	
595.27178	28	
628.79433	18	
671.76863	18	
679.29275	46	
696.36734	42	
717.52971	18	
739.41892	36	
790.32576	18	
791.05433	18	
832.09537	18	
867.36268	18	
873.84160	18	
916.67294	18	
976.50917	18	
END IONS

###FS:    #m/z: 381.71977 #charge 2+
###MS: 1032
###MSMS: 1034
BEGIN IONS
TITLE=Cmpd 25, +MS2(381.7198), 23.0eV, 9.0min #1034
RTINSECONDS=537.812
SCANS=1032,1034
PEPMASS=381.71977	78964
CHARGE=2+
150.00036	18	
159.60852	18	
166.56336	18	
168.06304	18	
171.29830	18	
187.61806	18	
189.67058	18	
201.19755	72	
205.32478	18	
211.14964	112	
213.96421	18	
225.72893	18	
226.11602	70	
226.15421	44	
227.09658	138	
228.09451	92	
228.16533	74	
239.12108	80	
240.91008	18	
244.12779	400	
244.17091	114	
244.26109	42	
245.11990	70	
247.13783	124	
248.11223	42	
249.09512	74	
249.36737	22	
251.13937	18	
251.36142	20	
254.13882	80	
255.67633	18	
256.15838	116	
256.22007	32	
257.89069	18	
262.39892	18	
273.16520	58	
276.98933	18	
282.14416	18	
283.86622	42	
284.93407	46	
289.23065	18	
290.73703	18	
292.15355	62	
292.88638	56	
309.19442	26	
314.95773	18	
316.86532	56	
325.20703	60	
353.33423	18	
363.23094	40	
373.21668	76	
374.20155	54	
380.87713	30	
381.97234	76	
387.02218	36	
390.67653	18	
391.22960	46	
409.25638	18	
411.70612	18	
419.20122	56	
421.45996	18	
422.30931	18	
427.66146	18	
433.53761	18	
471.43048	18	
483.31268	18	
488.26735	52	
489.28083	60	
490.99536	18	
497.21451	32	
502.35137	38	
504.83572	18	
517.30061	40	
519.31455	40	
527.69299	18	
538.37581	18	
584.41520	18	
590.65747	18	
594.62040	18	
601.25045	18	
622.82335	18	
652.29453	18	
700.07576	18	
753.96599	18	
END IONS

###FS:    #m/z: 387.23948 #charge 3+
###MS: 1032
###MSMS: 1035
BEGIN IONS
TITLE=Cmpd 26, +MS2(387.2395), 23.0eV, 9.0min #1035
RTINSECONDS=537.875
SCANS=1032,1035
PEPMASS=387.23948	50760
CHARGE=3+
210.17597	62	
214.58835	56	
216.09081	36	
222.15351	54	
225.17045	166	
226.17799	66	
227.09694	170	
239.86301	56	
241.12052	68	
242.19897	150	
243.58941	44	
243.95098	58	
244.12064	358	1+
250.15331	58	
252.16507	88	
253.16689	42	
254.14622	86	
256.16506	52	
256.19875	104	
257.12121	136	
257.22601	36	
269.11381	40	
270.18037	160	
287.21078	122	
287.28461	54	
288.92331	34	
292.15983	94	
293.05384	32	
295.94960	60	
309.17460	42	
309.23409	60	
311.22941	34	
311.86169	52	
326.15278	52	
328.16887	42	
339.22038	42	
344.19395	34	
351.15290	38	
364.84016	38	
364.90004	36	
374.21317	50	
375.19487	48	
380.27648	58	
381.25886	84	
386.90174	32	
387.11445	48	
389.20831	38	
391.22263	90	
397.28987	60	
398.27876	86	
402.23416	46	
415.32129	84	
474.30388	38	
499.31191	38	
519.31550	48	
526.37620	164	1+
534.48325	52	
544.38640	52	
589.32865	38	
598.43100	78	
609.40342	56	
627.43153	62	
690.46969	42	
706.48910	62	
END IONS

###FS:    #m/z: 502.26431 #charge 2+
###MS: 1036
###MSMS: 1037
BEGIN IONS
TITLE=Cmpd 27, +MS2(502.2643), 27.1eV, 9.0min #1037
RTINSECONDS=538.534
SCANS=1036-1037
PEPMASS=502.26431	80836
CHARGE=2+
158.01551	18	
168.40590	18	
171.25720	18	
172.34807	18	
194.91468	18	
213.12614	50	
214.82260	18	
215.12389	34	
217.08895	74	
219.13066	116	
223.35628	18	
225.12380	18	
226.07872	128	
228.09436	18	
243.11797	68	
244.07895	26	
248.78084	18	
250.13667	18	
258.14430	100	
278.00951	18	
286.14537	74	
288.14136	30	
291.12567	56	
299.04228	18	
314.89515	20	
315.18463	52	
315.81758	18	
324.65035	20	
339.18813	56	
344.16515	54	
348.19151	46	
354.21057	54	
360.22082	66	
368.54837	18	
379.14514	38	
383.22205	64	
397.18927	58	
402.16094	18	
404.90083	54	
410.23273	56	
424.83066	32	
426.80089	24	
437.37149	18	
438.19967	40	
443.24270	40	
444.25712	66	
448.18201	48	
452.21884	20	
452.30789	18	
467.91872	50	
486.45402	24	
495.26204	46	
511.72738	18	
526.59936	18	
532.58606	20	
542.29961	48	
542.34852	20	
547.26465	50	
555.08162	18	
572.33065	18	
572.96320	18	
608.25286	18	
610.52702	18	
620.33614	46	
679.22370	18	
686.45780	38	
714.37901	56	
750.35540	40	
785.40021	18	
898.09930	18	
925.26665	18	
956.93100	18	
973.20788	18	
END IONS

###FS:    #m/z: 381.71993 #charge 1+
###MS: 1036
###MSMS: 1038
BEGIN IONS
TITLE=Cmpd 28, +MS2(381.7199), 23.0eV, 9.0min #1038
RTINSECONDS=538.564
SCANS=1036,1038
PEPMASS=381.71993	78666
CHARGE=1+
222.14076	58	
227.09370	282	
238.14272	82	
239.10936	26	
243.64333	24	
243.87037	26	
244.12406	984	1+
246.11772	66	
247.13849	112	
248.13828	74	
249.10340	38	
256.15791	184	
264.62320	32	
272.15449	52	
275.13519	94	
275.36445	26	
276.12973	28	
292.15154	126	
292.92839	40	
297.22600	32	
303.16569	68	
308.91090	64	
343.18990	54	
351.16755	44	
END IONS

###FS:    #m/z: 387.24024 #charge 3+
###MS: 1036
###MSMS: 1039
BEGIN IONS
TITLE=Cmpd 29, +MS2(387.2402), 23.0eV, 9.0min #1039
RTINSECONDS=538.628
SCANS=1036,1039
PEPMASS=387.24024	51118
CHARGE=3+
210.15711	56	
211.15256	54	
218.11570	62	
223.16414	66	
225.16411	174	
226.12698	76	
226.16256	110	
227.09116	102	
227.13803	36	
228.10706	50	
228.18616	100	
242.18718	124	
244.12403	260	
245.14929	80	
247.15925	34	
248.15658	62	
250.14087	78	
253.15945	82	
256.16625	80	
257.11821	68	
269.21708	86	
270.19629	38	
270.27408	52	
274.87680	76	
287.21142	164	
288.22029	70	
289.20768	32	
292.15729	116	
293.17496	56	
294.80121	32	
302.13636	70	
303.89587	54	
327.18670	38	
339.25079	50	
343.16968	38	
358.21736	54	
358.88437	42	
363.23100	48	
368.83385	48	
380.27559	38	
381.24450	120	
383.30946	48	
386.87840	60	
391.22505	58	
395.27874	36	
398.27690	106	
415.28686	58	
420.30511	54	
421.26611	54	
491.33083	38	
503.37358	56	
510.34215	72	
519.32767	74	
533.32210	58	
575.37172	56	
762.50692	50	
END IONS

###FS:    #m/z: 502.26393 #charge 2+
###MS: 1040
###MSMS: 1041
BEGIN IONS
TITLE=Cmpd 30, +MS2(502.2639), 27.1eV, 9.0min #1041
RTINSECONDS=539.299
SCANS=1040-1041
PEPMASS=502.26393	84964
CHARGE=2+
210.15584	50	
219.13240	50	
220.13285	92	
222.11450	56	
223.10174	34	
226.06761	48	
226.13412	18	
226.61058	18	
234.92754	18	
240.13584	40	
240.21575	44	
243.12136	86	
244.08193	74	
245.63294	18	
246.67179	18	
246.89860	72	
249.72292	18	
258.14752	60	
260.80307	18	
269.12699	58	
273.87072	18	
281.19025	60	
286.59524	24	
295.13968	44	
297.14994	54	
304.35181	18	
309.14160	28	
310.12839	54	
315.15105	228	
315.20143	26	
325.03714	22	
339.18489	80	
339.28389	18	
343.15703	42	
344.15206	66	
348.00205	20	
354.13904	26	
367.91629	64	
399.64563	18	
441.21203	48	
441.42019	18	
453.23754	68	
455.21246	32	
462.82686	50	
464.23596	44	
464.86181	22	
466.82145	52	
470.78289	18	
471.51004	18	
472.25353	58	
474.30451	18	
484.21099	42	
497.35126	32	
500.22149	28	
515.31098	56	
524.34432	56	
528.71553	18	
532.00639	18	
543.36191	44	
550.28108	36	
554.29264	18	
554.79801	18	
563.05195	18	
567.89385	18	
600.28930	48	
607.00774	18	
626.69601	18	
631.52740	18	
641.37177	18	
689.36651	24	
770.91938	18	
785.62462	36	
786.41130	34	
810.04786	18	
814.64283	18	
820.68969	18	
828.32491	18	
END IONS

###FS:    #m/z: 381.71998 #charge 1+
###MS: 1040
###MSMS: 1042
BEGIN IONS
TITLE=Cmpd 31, +MS2(381.7200), 23.0eV, 9.0min #1042
RTINSECONDS=539.325
SCANS=1040,1042
PEPMASS=381.71998	88102
CHARGE=1+
164.06988	18	
181.89793	18	
191.32136	18	
202.17183	18	
211.11436	84	
212.23303	36	
223.64973	18	
224.14316	18	
227.09952	90	
227.36267	44	
228.09150	66	
228.16070	66	
228.93309	18	
231.11279	48	
232.68651	18	
234.27013	18	
235.83902	18	
239.12967	78	
240.10731	80	
240.15511	22	
241.14229	72	
243.74734	34	
243.96856	26	
244.12376	788	
244.17639	54	
244.24863	32	
244.71909	18	
247.17821	64	
248.14090	46	
249.11411	38	
249.57750	40	
253.71135	24	
254.14590	30	
255.23914	36	
256.15521	170	1+
258.10118	48	
259.51070	26	
266.16351	56	
267.13440	18	
270.73278	26	
271.48514	18	
273.33392	18	
275.12382	132	
280.85788	48	
286.00828	18	
287.03606	18	
292.15725	216	
293.14951	104	
294.21240	20	
295.45057	18	
295.78806	18	
297.22102	80	
302.14596	18	
310.18840	44	
311.10883	54	
343.19442	52	
343.24356	46	
343.30660	18	
349.01426	30	
351.18745	24	
353.21102	70	
354.22633	54	
357.31051	18	
363.23310	64	
364.95865	64	
365.16986	100	
367.18339	46	
372.37170	18	
373.21486	62	
END IONS

###FS:    #m/z: 502.26381 #charge 2+
###MS: 1043
###MSMS: 1044
BEGIN IONS
TITLE=Cmpd 32, +MS2(502.2638), 27.1eV, 9.0min #1044
RTINSECONDS=539.934
SCANS=1043-1044
PEPMASS=502.26381	97080
CHARGE=2+
215.13087	72	
216.08947	60	
219.13478	66	
222.13293	46	
224.08831	18	
226.11392	38	
226.28764	18	
226.57907	18	
227.12987	60	
229.05983	18	
239.09719	54	
240.07603	18	
240.12530	110	
242.14584	68	
244.10557	86	
244.13448	64	
245.06728	80	
257.10631	50	
258.14780	48	
277.04124	68	
293.15088	52	
297.15012	122	
311.64552	18	
315.12877	40	
324.14519	44	
332.19036	38	
342.16771	60	
343.14777	66	
353.74760	18	
357.20770	64	
368.87956	36	
385.79822	18	
390.67653	18	
395.13795	18	
396.55428	18	
397.25418	48	
407.59030	18	
408.08184	18	
419.82818	18	
425.24896	30	
427.63981	18	
428.88490	50	
444.63725	18	
453.23249	40	
455.39675	18	
462.83207	72	
470.30601	18	
476.02171	18	
483.23501	22	
483.91125	18	
506.29046	44	
509.28007	40	
514.73343	22	
525.34637	46	
526.70748	18	
533.49243	18	
542.31314	48	
550.19654	18	
556.34947	34	
583.25795	18	
590.04701	18	
597.30963	36	
599.37780	64	
610.41063	22	
617.25793	18	
624.27976	28	
629.80541	18	
654.33483	18	
742.56875	18	
847.73525	18	
933.26072	18	
END IONS

###FS:    #m/z: 381.72008 #charge 1+
###MS: 1043
###MSMS: 1045
BEGIN IONS
TITLE=Cmpd 33, +MS2(381.7201), 23.0eV, 9.0min #1045
RTINSECONDS=539.96
SCANS=1043,1045
PEPMASS=381.72008	92254
CHARGE=1+
156.26032	18	
160.94711	18	
193.37579	18	
198.58568	18	
200.10389	70	
202.11304	52	
207.88282	18	
211.17420	38	
213.17328	40	
220.12551	18	
225.20627	18	
226.96999	50	
227.08815	36	
227.15486	50	
228.10541	50	
229.61471	18	
230.18614	18	
235.90333	18	
238.07298	38	
238.16682	54	
239.14143	86	
240.12459	22	
243.80483	28	
243.96451	22	
244.12217	724	1+
244.30167	18	
244.83784	18	
247.13718	40	
248.14189	68	
248.90682	42	
253.70908	20	
256.15555	86	
256.19489	72	
264.16509	54	
268.01202	18	
268.88249	18	
275.12956	74	
286.43335	18	
290.15226	30	
292.15753	84	
293.16512	44	
294.91099	18	
296.81972	18	
308.20837	18	
309.18369	34	
316.43182	18	
334.15994	38	
343.18538	58	
345.30712	62	
346.25695	40	
347.35301	22	
351.15824	50	
352.19166	28	
353.20142	38	
353.42279	18	
355.36399	18	
358.50376	18	
361.68721	18	
382.85781	48	
384.18009	44	
END IONS

###FS:    #m/z: 502.26361 #charge 2+
###MS: 1046
###MSMS: 1047
BEGIN IONS
TITLE=Cmpd 34, +MS2(502.2636), 27.1eV, 9.0min #1047
RTINSECONDS=540.56
SCANS=1046-1047
PEPMASS=502.26361	103186
CHARGE=2+
169.75012	18	
172.25875	18	
185.18829	18	
211.10617	48	
212.43183	18	
214.11354	18	
216.08648	60	
216.18652	18	
218.48607	18	
219.12767	106	
223.09508	50	
224.30384	18	
225.10907	48	
226.08190	64	
227.06031	70	
232.13405	32	
232.41512	20	
240.13222	166	
241.16694	68	
244.08012	48	
245.09159	128	
246.07614	18	
250.01665	18	
254.06725	78	
256.16427	26	
257.18990	62	
259.15513	28	
263.09527	60	
270.17015	32	
279.17895	74	
286.12987	110	
287.15561	26	
294.08459	18	
297.12482	66	
297.17999	78	
302.05043	18	
310.15482	68	
312.01525	18	
315.15482	122	
316.17031	62	
321.76141	18	
324.15165	68	
332.18861	106	
332.61139	18	
343.16166	48	
348.92953	42	
356.16901	60	
357.16783	52	
362.17924	82	
366.14658	64	
367.18312	56	
371.21671	50	
393.18916	40	
398.78281	18	
424.25053	26	
444.26325	106	
464.25823	18	
465.40331	34	
467.86173	38	
486.73641	18	
500.30626	18	
509.27337	32	
524.30457	74	
532.29619	18	
541.25515	26	
553.26411	18	
558.34471	30	
560.78131	18	
572.29252	84	
616.53639	20	
652.85613	18	
724.66421	98	
753.24753	18	
770.80312	18	
777.90387	18	
831.00861	18	
897.51900	18	
996.97962	18	
END IONS

###FS:    #m/z: 381.72022 #charge 1+
###MS: 1046
###MSMS: 1048
BEGIN IONS
TITLE=Cmpd 35, +MS2(381.7202), 23.0eV, 9.0min #1048
RTINSECONDS=540.601
SCANS=1046,1048
PEPMASS=381.72022	90380
CHARGE=1+
209.08393	88	
210.15388	60	
214.90646	62	
227.09761	220	1+
227.13072	142	
227.22767	24	
238.14764	26	
244.12304	988	1+
244.35021	46	
247.10622	122	
248.14052	62	
248.84494	20	
249.11930	28	
254.13393	68	
256.12685	68	
256.17379	84	
257.17851	82	
264.16551	104	
267.04827	64	
268.12546	20	
274.15082	108	
275.13354	164	
280.00201	60	
286.13127	70	
292.19348	54	
298.21865	50	
309.17392	62	
311.22618	64	
319.20560	24	
320.14792	52	
329.19379	40	
338.89585	28	
343.19563	110	
345.87288	50	
347.15305	22	
353.22036	66	
355.08682	44	
373.21523	54	
373.41730	58	
383.06778	48	
END IONS

###FS:    #m/z: 502.26372 #charge 1+
###MS: 1049
###MSMS: 1050
BEGIN IONS
TITLE=Cmpd 36, +MS2(502.2637), 27.1eV, 9.0min #1050
RTINSECONDS=541.212
SCANS=1049-1050
PEPMASS=502.26372	107476
CHARGE=1+
147.43431	18	
172.78126	18	
176.92716	18	
188.13463	18	
198.05126	18	
202.11973	18	
211.09563	78	
214.10794	122	
215.09879	48	
216.08580	50	
219.12792	74	
223.13661	78	
224.10065	70	
226.07688	100	
227.18152	80	
235.02383	18	
240.13247	226	1+
240.28886	42	
243.63506	48	
244.10197	30	
246.17515	36	
252.12807	76	
258.19247	56	
259.13653	34	
261.11134	76	
262.09404	54	
263.09922	46	
269.14941	40	
270.14999	22	
276.15419	54	
280.36217	18	
286.13234	46	
297.14425	134	
297.17766	84	
298.15805	98	
310.15057	24	
312.16704	42	
315.15707	94	
316.93874	40	
330.16792	50	
334.91014	92	
340.20476	40	
342.22163	56	
343.15446	90	
343.23656	30	
357.15669	46	
365.16847	60	
370.25314	38	
377.20591	66	
382.19351	50	
385.19540	32	
398.45362	18	
400.19109	42	
409.22434	44	
426.24322	60	
427.16139	30	
440.76059	18	
448.03217	18	
466.81487	62	
469.66487	18	
472.81725	32	
END IONS

###FS:    #m/z: 381.72023 #charge 2+
###MS: 1049
###MSMS: 1051
BEGIN IONS
TITLE=Cmpd 37, +MS2(381.7202), 23.0eV, 9.0min #1051
RTINSECONDS=541.238
SCANS=1049,1051
PEPMASS=381.72023	102554
CHARGE=2+
148.77841	18	
149.82732	18	
159.63166	18	
169.27307	18	
171.35996	18	
175.53048	18	
186.88389	18	
198.91037	18	
206.01468	58	
210.17123	58	
216.65239	18	
219.80931	28	
221.67365	18	
222.12583	68	
223.11775	28	
225.24947	18	
227.09312	96	
228.10930	50	
239.10139	36	
241.09329	70	
244.12036	478	
244.22513	46	
244.29349	18	
244.40394	20	
244.68429	24	
244.96121	34	
245.13732	28	
247.13437	250	
247.25171	18	
247.74579	18	
254.14371	38	
254.18066	46	
256.15636	168	
257.16447	64	
264.23435	34	
268.35489	18	
274.14389	86	
275.13027	132	
285.15910	18	
292.15717	58	
294.16522	30	
309.17748	62	
323.19134	66	
323.35484	18	
324.65978	18	
327.62799	18	
328.20578	36	
343.19002	54	
355.16599	48	
355.40346	18	
373.23193	58	
375.21114	58	
383.19192	38	
384.17466	48	
389.22850	36	
391.22330	104	
392.23292	42	
397.18498	36	
425.15384	18	
442.82897	18	
452.25667	70	
471.30448	46	
472.48802	18	
485.68610	18	
490.67646	18	
491.31540	34	
509.17297	18	
510.53216	18	
513.31528	20	
515.46997	18	
519.32040	40	
523.97810	18	
568.67997	18	
573.35167	18	
602.81732	18	
664.54360	18	
675.84478	18	
681.73610	18	
697.29479	18	
708.96750	18	
710.51537	18	
727.79455	18	
742.93965	18	
END IONS

###FS:    #m/z: 502.26342 #charge 2+
###MS: 1052
###MSMS: 1053
BEGIN IONS
TITLE=Cmpd 38, +MS2(502.2634), 27.1eV, 9.0min #1053
RTINSECONDS=541.833
SCANS=1052-1053
PEPMASS=502.26342	119950
CHARGE=2+
155.37824	18	
191.79589	18	
197.61321	18	
215.12653	78	
216.08991	52	
216.16350	68	
219.12804	50	
219.15625	42	
219.50855	18	
235.00778	18	
236.25318	18	
237.16098	66	
240.13831	36	
243.86008	24	
244.07989	148	
256.15759	62	
256.71742	22	
257.11527	82	
257.29435	74	
257.97055	18	
258.14270	64	
259.15318	68	
260.06817	18	
266.98043	18	
275.59724	18	
283.64082	18	
286.30510	26	
294.20370	30	
297.14803	54	
311.91355	18	
315.18227	48	
315.51999	18	
326.19408	50	
327.00385	52	
329.63964	18	
333.52845	18	
339.16771	32	
345.18835	24	
350.89080	26	
357.16605	46	
357.20553	52	
358.17859	48	
361.62749	18	
372.13975	54	
395.13795	18	
402.53892	18	
409.19299	48	
431.25755	62	
436.20109	60	
442.27054	24	
444.20637	36	
444.26207	50	
456.24590	36	
464.24991	22	
465.73069	72	
469.06952	18	
472.24754	56	
477.28390	62	
480.72700	18	
494.18386	46	
506.15379	18	
524.31326	36	
528.94424	18	
530.77565	18	
542.32896	62	
554.27259	56	
556.17337	36	
565.10319	18	
569.72272	18	
583.27829	40	
591.60559	18	
642.91705	18	
652.50845	18	
676.55257	18	
686.38390	20	
690.42761	36	
696.37889	24	
703.80624	18	
706.41930	18	
718.60274	18	
724.64897	18	
784.18559	50	
982.75108	18	
1008.24994	18	
END IONS

###FS:    #m/z: 381.71986 #charge 1+
###MS: 1052
###MSMS: 1054
BEGIN IONS
TITLE=Cmpd 39, +MS2(381.7199), 23.0eV, 9.0min #1054
RTINSECONDS=541.865
SCANS=1052,1054
PEPMASS=381.71986	102018
CHARGE=1+
205.04790	36	
205.36331	60	
208.13563	44	
222.12190	46	
224.12013	46	
226.99521	26	
227.13094	72	
228.10073	38	
229.13038	74	
240.12833	84	
244.04380	82	
244.12606	1260	1+
244.25630	22	
244.60795	56	
249.10327	56	
254.14957	76	
256.15521	128	
259.13425	22	
264.15748	42	
266.10779	66	
274.14607	96	
275.13910	66	
292.15966	152	
299.22285	42	
303.12910	74	
306.15754	34	
343.20245	26	
353.16285	56	
363.21778	34	
364.22525	46	
372.18503	72	
373.21443	64	
373.25535	48	
373.55855	40	
374.23857	40	
END IONS

###FS:    #m/z: 502.26335 #charge 2+
###MS: 1055
###MSMS: 1056
BEGIN IONS
TITLE=Cmpd 40, +MS2(502.2633), 27.1eV, 9.0min #1056
RTINSECONDS=542.463
SCANS=1055-1056
PEPMASS=502.26335	123886
CHARGE=2+
159.30447	18	
176.09960	18	
181.77088	18	
210.25491	78	
211.10217	52	
214.11795	40	
215.12959	50	
216.10572	20	
217.91187	20	
219.14723	150	
220.25584	28	
220.80167	18	
227.07200	40	
238.15507	52	
240.12404	70	
241.03013	22	
243.13226	52	
243.36989	18	
244.08765	190	
250.40166	18	
253.06179	30	
256.61018	86	
258.13471	48	
263.10731	54	
278.61204	18	
286.13877	22	
292.25628	18	
297.14375	110	
298.13813	138	
304.16201	30	
311.18892	74	
311.48846	18	
312.17327	48	
318.96016	20	
322.17851	62	
326.13216	64	
339.16321	58	
340.18561	48	
343.15089	40	
344.35969	18	
354.20677	46	
357.19732	68	
392.77358	56	
411.16730	18	
412.72578	42	
426.19568	38	
427.61817	18	
429.19542	56	
431.24647	60	
437.88889	28	
443.26497	52	
444.24623	58	
455.24125	54	
469.96553	18	
471.24842	108	
498.30634	54	
499.24411	28	
510.27219	40	
524.31394	88	
525.30465	52	
542.31211	42	
543.32110	26	
556.32509	22	
572.29309	20	
593.75279	18	
606.56936	18	
608.85975	18	
619.62702	18	
625.83148	18	
640.60978	18	
659.37221	18	
672.85441	18	
680.30129	56	
687.35104	18	
696.38284	18	
713.36345	46	
729.41116	46	
1005.80819	18	
END IONS

###FS:    #m/z: 381.71983 #charge 1+
###MS: 1055
###MSMS: 1057
BEGIN IONS
TITLE=Cmpd 41, +MS2(381.7198), 23.0eV, 9.0min #1057
RTINSECONDS=542.494
SCANS=1055,1057
PEPMASS=381.71983	107316
CHARGE=1+
209.09347	104	
210.14940	34	
212.14914	80	
216.09818	28	
222.13023	72	
226.14760	74	
227.09538	92	
227.13363	128	
227.18192	62	
228.10254	48	
229.97383	26	
241.12933	56	
243.84754	32	
244.07318	96	
244.12346	754	1+
244.18128	40	
244.47850	84	
247.00670	32	
247.13658	198	
247.19501	44	
248.95381	70	
256.16822	70	
257.14770	48	
264.17163	82	
265.16944	54	
267.19405	58	
274.13873	36	
280.07417	62	
292.16287	26	
293.17016	46	
297.21698	74	
302.13843	60	
326.16021	56	
329.17327	40	
343.18891	128	
344.84513	40	
353.20587	80	
362.52158	44	
370.81039	22	
370.96626	32	
373.21494	40	
382.87842	78	
END IONS

###FS:    #m/z: 502.26430 #charge 2+
###MS: 1058
###MSMS: 1059
BEGIN IONS
TITLE=Cmpd 42, +MS2(502.2643), 27.1eV, 9.1min #1059
RTINSECONDS=543.092
SCANS=1058-1059
PEPMASS=502.26430	132036
CHARGE=2+
152.88612	20	
154.23528	18	
154.76228	18	
155.40761	18	
175.50275	18	
193.83099	18	
207.06479	18	
215.14889	82	
216.08958	44	
217.09462	70	
217.43510	18	
219.13967	70	
219.83050	20	
222.81684	18	
226.07944	76	
228.13458	88	
228.40278	18	
229.03211	18	
240.12518	170	
243.13722	56	
244.08954	40	
244.12778	32	
248.65517	22	
250.11534	50	
251.36339	18	
257.11114	32	
258.13475	98	
269.16106	84	
271.55415	18	
272.08417	86	
280.12362	22	
282.19692	18	
286.13156	50	
287.13806	18	
289.58685	18	
295.12452	18	
297.14078	52	
298.15190	48	
309.16971	52	
310.14455	50	
311.19212	44	
314.79751	18	
315.15463	90	
326.12399	38	
326.18938	60	
339.15123	22	
340.13847	62	
340.18006	72	
341.29712	18	
341.87757	18	
348.17706	48	
351.21201	60	
355.30480	20	
357.17029	126	
358.20912	38	
366.98245	18	
367.17785	36	
379.15035	46	
383.21916	22	
393.19947	50	
410.27614	32	
424.16117	60	
426.23913	74	
428.52787	18	
436.24412	50	
439.24541	18	
445.25392	58	
453.27663	44	
454.22453	54	
456.23621	48	
464.19665	56	
464.23583	44	
472.24363	32	
476.94720	18	
483.84217	18	
483.90494	58	
491.25145	56	
493.41082	18	
495.23887	60	
508.06333	18	
524.32301	96	
526.30653	56	
540.26583	30	
541.08003	44	
552.35956	18	
572.30283	30	
584.26311	54	
584.39729	46	
585.30132	18	
593.34568	124	1+
597.29851	38	
610.86335	18	
612.94798	18	
625.81839	18	
627.74475	18	
639.34093	58	
640.35064	34	
640.63628	18	
685.39764	32	
739.39115	38	
785.38983	26	
812.46309	18	
824.89372	18	
827.97847	18	
875.06442	18	
924.48666	18	
953.93784	18	
989.14457	18	
END IONS

###FS:    #m/z: 381.72012 #charge 1+
###MS: 1058
###MSMS: 1060
BEGIN IONS
TITLE=Cmpd 43, +MS2(381.7201), 23.0eV, 9.1min #1060
RTINSECONDS=543.131
SCANS=1058,1060
PEPMASS=381.72012	105166
CHARGE=1+
188.23503	32	
195.43937	28	
210.15443	82	
211.12940	68	
217.06491	98	
226.14924	72	
227.09500	128	
227.15382	62	
228.18157	76	
229.16481	22	
240.12497	82	
241.12357	26	
242.59651	32	
244.00099	20	
244.03049	40	
244.12346	1198	1+
244.28476	32	
244.52048	24	
244.76017	36	
246.03573	34	
247.14172	290	
248.12388	110	
250.12095	60	
254.16028	44	
255.13616	58	
256.15832	150	
258.16902	52	
266.95003	96	
274.09512	60	
274.13177	186	1+
292.15712	270	1+
298.16525	62	
302.14647	48	
303.14656	64	
309.18034	112	
311.16729	22	
311.23789	70	
322.18429	70	
325.21119	58	
336.90602	52	
343.19293	298	
343.24339	62	
356.18262	50	
361.13463	92	
364.86103	58	
365.00473	46	
367.19764	54	
369.16663	52	
370.00610	44	
373.23597	78	
374.21559	76	
375.19935	32	
381.18617	56	
386.18808	44	
END IONS

###FS:    #m/z: 502.26393 #charge 2+
###MS: 1061
###MSMS: 1062
BEGIN IONS
TITLE=Cmpd 44, +MS2(502.2639), 27.1eV, 9.1min #1062
RTINSECONDS=543.74
SCANS=1061-1062
PEPMASS=502.26393	144296
CHARGE=2+
149.33439	18	
157.06944	18	
168.84091	18	
169.42975	18	
177.68687	18	
182.01090	18	
195.49974	18	
207.10151	54	
210.15606	66	
213.83407	18	
214.13981	98	
214.27059	18	
215.14919	62	
215.22885	64	
215.28125	22	
216.09858	56	
217.63969	18	
219.13128	146	
223.10407	32	
224.06118	28	
225.11222	48	
226.08428	72	
228.09866	64	
228.60059	18	
238.15073	56	
240.12499	116	
240.93800	36	
242.14570	60	
243.12008	74	
244.08159	404	
247.18187	44	
257.12651	52	
258.13536	56	
258.60147	18	
259.14291	102	
259.82554	20	
262.72547	18	
264.79544	18	
265.36216	18	
267.14688	40	
268.11563	50	
269.12696	66	
276.30155	18	
281.18711	60	
281.26563	18	
285.84897	18	
286.12887	56	
287.14979	66	
293.15579	52	
297.14865	30	
298.13781	20	
302.09137	18	
303.64977	66	
304.73546	18	
309.18241	54	
314.18197	68	
315.15745	158	
320.15387	88	
320.68725	18	
322.16528	18	
325.17783	40	
328.20538	56	
332.17957	32	
333.22263	18	
338.20973	18	
339.14411	18	
339.18749	20	
340.14303	42	
344.94274	18	
349.13566	18	
357.22675	52	
371.22213	36	
373.56960	18	
380.29700	18	
394.16653	54	
396.17881	40	
397.16921	56	
400.16454	58	
401.42650	18	
402.16733	52	
403.07470	18	
411.22333	124	
412.57749	18	
415.36154	58	
423.23954	66	
425.24547	52	
427.18582	46	
428.00792	18	
430.17646	18	
435.20754	54	
439.19719	70	
440.16291	66	
441.22905	84	
443.25218	68	
444.24983	68	
445.17174	66	
465.22992	46	
477.34739	18	
478.01091	18	
485.25939	46	
496.35377	22	
512.21890	18	
521.45899	18	
541.25773	40	
541.41361	26	
542.58016	22	
557.33799	28	
572.08024	24	
574.09767	18	
582.29114	46	
600.31407	40	
601.27440	74	
630.65298	18	
634.96527	18	
639.39006	38	
648.32979	46	
656.36155	22	
658.27779	42	
661.06685	18	
666.35312	54	
684.34898	26	
721.34516	26	
723.74747	18	
746.08176	18	
751.72554	18	
785.40249	44	
835.14818	18	
872.58874	18	
921.14749	18	
END IONS

###FS:    #m/z: 381.72021 #charge 1+
###MS: 1061
###MSMS: 1063
BEGIN IONS
TITLE=Cmpd 45, +MS2(381.7202), 23.0eV, 9.1min #1063
RTINSECONDS=543.786
SCANS=1061,1063
PEPMASS=381.72021	105266
CHARGE=1+
210.16475	44	
211.15528	50	
213.12092	22	
214.14756	48	
221.12847	72	
225.12049	52	
226.12174	36	
227.09509	222	
227.13385	60	
228.09567	132	
228.17045	66	
231.15670	44	
232.06754	72	
239.14171	42	
240.12068	54	
241.11488	74	
243.71910	22	
244.08274	34	
244.12412	2288	1+
244.28611	42	
245.28882	28	
247.13784	216	
247.20565	48	
247.69009	22	
248.14205	120	
254.14382	110	
256.14549	104	
256.17853	74	
257.16794	38	
258.81228	42	
261.13169	62	
266.20195	48	
274.14676	182	1+
276.14104	56	
277.08754	24	
282.85659	54	
292.15985	246	
293.16737	138	
296.25402	24	
297.31518	84	
298.24596	36	
308.89277	64	
311.21119	48	
327.19001	38	
328.14423	52	
333.15068	34	
343.19221	138	1+
343.23437	74	
345.15582	60	
346.20316	68	
346.64391	22	
349.32896	24	
353.22672	34	
353.72041	22	
354.90439	54	
365.17083	66	
372.18523	64	
372.32517	38	
374.18825	46	
374.23665	44	
380.85941	64	
END IONS

###FS:    #m/z: 502.26413 #charge 2+
###MS: 1064
###MSMS: 1065
BEGIN IONS
TITLE=Cmpd 46, +MS2(502.2641), 27.1eV, 9.1min #1065
RTINSECONDS=544.407
SCANS=1064-1065
PEPMASS=502.26413	151038
CHARGE=2+
163.14930	18	
171.75607	22	
173.17366	18	
177.01768	18	
198.10967	52	
208.08597	68	
210.15384	36	
212.12687	50	
213.13343	54	
214.11325	86	
214.95086	24	
215.13752	34	
215.17157	50	
216.20984	40	
219.13266	178	
225.11553	42	
228.05842	38	
228.15811	34	
235.13259	52	
240.13153	168	
244.08499	160	
245.10777	64	
252.12241	66	
256.18416	84	
258.02521	18	
258.10213	54	
258.15004	66	
259.13830	34	
262.10545	62	
263.08559	36	
267.17788	40	
278.13714	84	
278.83051	18	
286.16737	52	
287.13032	48	
297.14728	168	
298.13624	46	
306.01605	18	
308.89987	34	
309.17423	74	
315.15591	186	
316.17946	54	
318.90876	18	
323.12009	30	
323.68908	18	
323.79268	18	
324.33449	18	
325.17478	60	
325.99368	24	
330.52407	20	
333.18847	56	
333.81530	18	
334.19843	70	
338.11846	70	
339.15385	64	
343.14566	42	
344.21916	38	
346.90420	80	
349.13937	42	
351.86238	22	
357.17037	82	
381.16485	40	
381.67628	18	
383.13607	76	
388.91332	44	
410.45384	18	
425.23368	46	
425.67134	54	
426.25038	36	
442.81363	34	
443.24775	64	
449.28087	50	
454.22187	20	
456.23762	104	
466.87833	42	
468.21978	62	
478.15954	38	
482.22674	36	
489.11823	18	
493.18994	22	
496.27464	32	
501.23163	24	
519.25007	46	
522.09868	18	
534.44193	18	
539.30557	120	
540.26649	62	
549.66874	18	
554.28311	22	
556.85889	18	
587.86848	18	
593.35843	44	
608.04635	18	
626.97779	18	
637.36110	38	
640.35198	42	
667.38316	24	
670.31878	38	
716.40228	58	
734.34728	18	
749.37378	18	
785.41307	74	
803.44341	30	
863.42848	18	
881.35444	18	
955.39341	18	
999.47685	18	
1008.64889	18	
END IONS

###FS:    #m/z: 381.72027 #charge 1+
###MS: 1064
###MSMS: 1066
BEGIN IONS
TITLE=Cmpd 47, +MS2(381.7203), 23.0eV, 9.1min #1066
RTINSECONDS=544.457
SCANS=1064,1066
PEPMASS=381.72027	104576
CHARGE=1+
145.16773	82	
180.29258	112	
207.96262	76	
208.14609	44	
210.15172	194	
212.16795	64	
225.08921	42	
226.10607	74	
227.09455	372	1+
227.15499	64	
228.17675	46	
230.14152	64	
233.95965	30	
236.13738	134	
241.11028	50	
244.08474	24	
244.12325	1990	1+
244.44450	36	
247.13594	372	
247.19486	58	
249.83450	86	
254.14508	48	
255.88373	34	
256.15598	126	
257.55083	40	
264.16424	64	
274.14556	190	
275.13709	186	
278.14422	42	
280.67980	26	
292.16013	376	1+
292.26940	32	
293.70548	24	
295.93467	26	
297.21693	54	
303.04511	38	
304.89154	40	
309.19215	38	
310.12315	70	
310.16109	54	
310.19227	52	
314.45182	72	
320.11155	70	
320.14752	44	
325.14546	116	
326.16584	34	
328.20137	70	
328.91202	44	
332.21116	62	
334.19317	28	
335.89451	66	
337.91484	48	
340.39739	58	
343.18798	104	
346.21698	34	
353.20595	40	
355.24695	72	
358.83672	62	
359.14814	46	
361.20073	54	
363.22475	90	
364.22981	58	
368.20241	42	
372.17955	40	
373.21139	96	
376.23457	44	
383.18626	46	
386.19963	54	
END IONS

###FS:    #m/z: 502.26362 #charge 1+
###MS: 1067
###MSMS: 1068
BEGIN IONS
TITLE=Cmpd 48, +MS2(502.2636), 27.1eV, 9.1min #1068
RTINSECONDS=545.072
SCANS=1067-1068
PEPMASS=502.26362	163398
CHARGE=1+
168.88853	18	
184.77539	18	
191.62558	18	
202.84222	18	
213.11199	64	
213.49743	18	
214.11849	104	
214.15554	30	
214.90701	20	
215.13845	116	
216.08798	132	
216.15538	82	
219.12285	290	
222.11124	50	
223.12992	50	
224.17361	66	
226.07626	258	1+
228.16501	40	
236.12404	40	
238.11566	72	
240.12716	124	
241.13338	52	
242.18718	36	
243.14069	36	
244.09431	74	
246.08443	76	
256.56241	22	
262.10522	60	
268.11882	42	
271.10581	18	
280.11145	62	
286.13108	38	
286.17200	60	
295.66656	18	
296.12437	84	
297.14309	82	
299.11538	36	
300.15096	42	
308.59231	34	
312.14547	40	
315.15959	134	
321.17529	74	
325.15077	46	
327.15968	64	
331.16646	62	
331.21912	18	
332.18704	88	
340.16840	28	
342.86278	30	
342.95310	26	
344.19204	20	
348.52955	18	
357.19715	38	
357.25127	52	
371.22914	34	
371.53888	18	
372.18073	66	
379.93473	18	
383.22455	34	
385.67488	18	
396.11663	18	
403.88430	18	
410.14738	56	
410.21506	58	
414.21724	44	
416.54208	18	
437.21007	38	
439.20078	38	
440.16157	36	
443.11758	28	
444.26625	56	
444.80999	52	
451.82936	18	
461.29220	40	
465.39240	18	
466.87138	40	
471.24804	48	
483.30848	52	
500.23604	46	
END IONS

###FS:    #m/z: 381.72028 #charge 1+
###MS: 1067
###MSMS: 1069
BEGIN IONS
TITLE=Cmpd 49, +MS2(381.7203), 23.0eV, 9.1min #1069
RTINSECONDS=545.128
SCANS=1067,1069
PEPMASS=381.72028	105948
CHARGE=1+
203.17345	40	
210.15721	82	
211.16668	64	
219.14364	46	
227.09741	252	
227.13204	136	
230.01345	28	
238.15486	28	
243.78448	34	
244.12260	1894	1+
244.18324	86	
244.23419	30	
247.09973	82	
247.14235	164	
248.94161	70	
248.99595	70	
256.17208	92	
256.22004	36	
257.12145	136	
258.15634	44	
264.17952	46	
270.19344	34	
274.14636	176	
275.12859	260	
277.16386	58	
288.12864	56	
292.15814	368	
292.25716	38	
292.52704	32	
293.18049	76	
298.97422	56	
299.28674	46	
304.20077	76	
309.18418	118	
313.87215	76	
319.18378	52	
326.15906	62	
327.15972	78	
340.93470	62	
341.96469	82	
343.15082	48	
344.20431	52	
356.18212	84	
357.87216	28	
361.24530	38	
363.23009	72	
364.20400	80	
373.70643	52	
374.21770	54	
380.82195	88	
381.05294	54	
382.08231	64	
386.20972	42	
END IONS

###FS:    #m/z: 502.26367 #charge 2+
###MS: 1070
###MSMS: 1071
BEGIN IONS
TITLE=Cmpd 50, +MS2(502.2637), 27.1eV, 9.1min #1071
RTINSECONDS=545.751
SCANS=1070-1071
PEPMASS=502.26367	175760
CHARGE=2+
169.48086	18	
196.86340	18	
198.13599	18	
206.70342	18	
214.11355	18	
214.66920	20	
215.16474	56	
216.09619	200	
216.15544	26	
219.12386	108	
220.13039	60	
220.88350	32	
222.13273	40	
225.11972	58	
226.07715	114	
231.09542	46	
232.13194	58	
233.96580	18	
235.09799	26	
240.13420	48	
240.16323	68	
240.19504	42	
241.14620	40	
243.12131	76	
244.09340	98	
245.47301	18	
245.89775	28	
255.15793	80	
258.13799	48	
268.11695	32	
268.22630	66	
269.14766	64	
270.86455	18	
279.13135	64	
280.11438	82	
280.36876	18	
283.12622	54	
284.08247	40	
286.12327	48	
286.22147	68	
287.13356	74	
296.17509	48	
297.14181	144	
298.13237	64	
302.10958	52	
302.15161	66	
309.14686	34	
310.13656	52	
315.15922	54	
316.16652	72	
320.17185	72	
331.18101	18	
332.17309	72	
333.18332	66	
339.15268	50	
339.20226	36	
340.17595	44	
342.14782	50	
342.19756	86	
351.59488	18	
352.48860	18	
352.73433	18	
355.12800	64	
357.17226	36	
357.20785	42	
357.88928	36	
368.87090	38	
370.21231	42	
376.50034	54	
384.20752	54	
385.19561	78	
387.17731	36	
393.20592	62	
395.22707	72	
398.20860	50	
405.11600	18	
406.13248	60	
408.28014	22	
412.16422	60	
412.71462	58	
412.85795	48	
431.26337	62	
439.20985	40	
440.20661	62	
443.24142	58	
445.15618	18	
454.25321	34	
467.43867	42	
471.23252	48	
471.30466	38	
494.19078	40	
497.45363	18	
501.23115	40	
514.17498	28	
525.29694	26	
530.31136	52	
537.25253	28	
542.31706	88	
555.78813	28	
557.29018	48	
600.26840	44	
601.29626	32	
610.36051	50	
610.45522	50	
613.64151	18	
614.24459	18	
653.45239	48	
657.36069	62	
680.30152	44	
685.86292	18	
726.11829	30	
767.41050	24	
792.21046	18	
817.45398	18	
840.25368	18	
846.15105	18	
853.75823	18	
883.05685	18	
895.58344	18	
926.51699	18	
939.70003	18	
END IONS

###FS:    #m/z: 502.26345 #charge 1+
###MS: 1072
###MSMS: 1073
BEGIN IONS
TITLE=Cmpd 51, +MS2(502.2634), 27.1eV, 9.1min #1073
RTINSECONDS=546.323
SCANS=1072-1073
PEPMASS=502.26345	188638
CHARGE=1+
145.11102	18	
150.80921	18	
153.97537	18	
183.48980	18	
197.15366	72	
208.61932	18	
209.15134	148	1+
210.05151	42	
210.11143	58	
215.13155	176	
215.50980	24	
219.12434	154	
220.13724	70	
221.11751	64	
225.14265	60	
227.06041	52	
230.16732	78	
231.13614	32	
240.12955	296	1+
240.18757	42	
241.33774	46	
244.08689	154	
252.13073	46	
258.13926	64	
259.08228	48	
268.15026	86	
269.21362	52	
271.04570	46	
275.73631	18	
282.12233	34	
283.13347	70	
286.13201	44	
293.14761	40	
297.14252	108	
298.09180	50	
298.12426	38	
301.07569	22	
306.13149	66	
309.15492	64	
312.15175	26	
312.45217	20	
314.21983	34	
315.08781	18	
315.15933	78	
316.15722	88	
325.16509	50	
326.17942	40	
330.15047	84	
330.23313	34	
332.84056	26	
336.36834	34	
337.65165	18	
338.95378	18	
339.15824	48	
339.19233	44	
342.19776	54	
342.23065	48	
343.15065	56	
344.15008	50	
351.15773	60	
357.17744	42	
359.23777	58	
365.20478	84	
368.22188	28	
369.19439	28	
371.21809	116	
373.19152	68	
377.13140	24	
383.21655	72	
386.22952	42	
391.18981	46	
392.87920	54	
395.58269	26	
425.27811	54	
426.22244	40	
436.22358	56	
439.19651	54	
444.24623	42	
446.80840	52	
456.24657	52	
461.68988	40	
464.27517	18	
471.23914	54	
484.84917	62	
494.25997	18	
496.31056	34	
497.29513	34	
500.26824	30	
501.20938	46	
END IONS

###FS:    #m/z: 502.26359 #charge 1+
###MS: 1074
###MSMS: 1075
BEGIN IONS
TITLE=Cmpd 52, +MS2(502.2636), 27.1eV, 9.1min #1075
RTINSECONDS=546.911
SCANS=1074-1075
PEPMASS=502.26359	202322
CHARGE=1+
147.09132	18	
157.67355	18	
165.72675	18	
167.45628	18	
171.45934	18	
175.38663	24	
177.98005	18	
179.22521	18	
184.09642	38	
189.85266	32	
193.69621	18	
198.13527	78	
199.01375	18	
203.87978	18	
210.14834	202	
211.09878	60	
213.14134	38	
214.10861	58	
214.13353	66	
215.09122	56	
215.12728	96	
215.23009	56	
216.10676	66	
216.95585	44	
219.12578	428	1+
220.40825	64	
221.12889	70	
223.10692	54	
224.12946	30	
225.15223	78	
226.08236	210	1+
228.16008	84	
229.10756	104	
229.14675	70	
233.14187	18	
241.12653	124	
242.24433	18	
244.08524	280	1+
244.23435	28	
247.06863	40	
250.11075	76	
252.08659	40	
254.17844	74	
255.16587	52	
255.69727	18	
256.15414	74	
258.13164	40	
261.11148	82	
262.11103	30	
268.11584	42	
268.15382	82	
269.15236	32	
279.13967	50	
293.15744	56	
295.16455	184	
296.22550	30	
297.14865	110	
297.29832	34	
297.39688	36	
297.86651	48	
298.14154	62	
298.17361	88	
298.86117	42	
301.10983	56	
305.68615	42	
308.94398	18	
309.15909	74	
310.16680	28	
312.13914	80	
314.16401	18	
314.63271	20	
315.16097	164	
316.14896	60	
317.16803	56	
320.25623	18	
321.18901	90	
321.26869	18	
325.06794	24	
325.14600	52	
326.12016	54	
329.21431	24	
332.18160	84	
338.74903	18	
339.17517	114	
340.14571	76	
341.95502	18	
342.20735	44	
342.82440	24	
343.15675	36	
344.17089	54	
348.16384	34	
351.15553	92	
351.19804	52	
355.07676	40	
355.22163	50	
357.17353	100	
358.18194	36	
359.18496	66	
366.50578	72	
370.19822	18	
371.20145	34	
382.19976	42	
385.26895	18	
387.23123	24	
393.20874	58	
396.13249	78	
398.20757	50	
398.74626	18	
399.18413	44	
405.20140	68	
406.20090	48	
407.19414	26	
412.15887	36	
414.27260	52	
416.18142	28	
425.24085	44	
426.19331	24	
426.25980	56	
427.26108	84	
427.72103	18	
429.20092	36	
436.18968	32	
439.21775	84	
442.81511	24	
443.24993	166	
444.24596	60	
444.83135	34	
450.18418	18	
452.19104	26	
454.21620	26	
457.22846	100	
462.22427	36	
464.20621	52	
468.03283	18	
469.17127	64	
469.39837	18	
471.28341	50	
479.26498	230	1+
480.21974	24	
481.45032	18	
494.24362	70	
495.23900	48	
495.32888	28	
499.27117	26	
500.25947	38	
507.23697	58	
END IONS

###FS:    #m/z: 502.26338 #charge 1+
###MS: 1076
###MSMS: 1077
BEGIN IONS
TITLE=Cmpd 53, +MS2(502.2634), 27.1eV, 9.1min #1077
RTINSECONDS=547.488
SCANS=1076-1077
PEPMASS=502.26338	208592
CHARGE=1+
180.19003	18	
182.05328	18	
187.99108	18	
194.51297	18	
205.09178	40	
206.95560	18	
209.98618	18	
213.11446	110	
214.04453	42	
214.66356	20	
214.82441	32	
215.13604	96	
215.40051	22	
216.09488	42	
219.13965	112	
220.12637	90	
223.09736	54	
223.14568	86	
225.14008	68	
226.07631	90	
227.11089	52	
228.04620	44	
228.16133	58	
230.01743	24	
238.14647	112	
240.14053	180	
243.12470	76	
243.61902	20	
244.08684	404	1+
245.13083	26	
253.97179	18	
254.17562	70	
257.10551	68	
258.13070	38	
260.82422	24	
262.11128	78	
262.49837	22	
263.08660	58	
268.12271	68	
270.13288	60	
275.15948	52	
279.12778	18	
285.19677	92	
286.12813	50	
287.13001	58	
292.14222	32	
293.16484	36	
294.17499	66	
295.11390	50	
296.71154	20	
297.15190	128	
298.14586	74	
298.19906	22	
298.88844	18	
306.13912	56	
309.15562	18	
312.14254	112	
315.15544	210	1+
315.33664	22	
321.18835	86	
325.13639	42	
328.93678	18	
331.16108	60	
332.18109	40	
332.22040	42	
337.68051	18	
340.13378	54	
341.13760	32	
343.14912	98	
347.84859	28	
348.18683	38	
355.47750	18	
357.16206	154	
357.63712	18	
369.18153	60	
377.13826	48	
381.15960	64	
386.22486	62	
392.58004	26	
399.17018	34	
405.22109	64	
416.24163	42	
429.21574	48	
439.20838	54	
439.26073	54	
440.26593	36	
444.25253	48	
448.19918	40	
449.34053	18	
455.30829	66	
462.82140	44	
465.01675	22	
469.18225	46	
469.78402	18	
477.91939	18	
481.24994	54	
END IONS

###FS:    #m/z: 502.26356 #charge 1+
###MS: 1078
###MSMS: 1079
BEGIN IONS
TITLE=Cmpd 54, +MS2(502.2636), 27.1eV, 9.1min #1079
RTINSECONDS=548.064
SCANS=1078-1079
PEPMASS=502.26356	228764
CHARGE=1+
157.76558	18	
172.45117	18	
174.58516	18	
204.12649	18	
205.10784	42	
208.02626	18	
210.24795	26	
213.12186	52	
215.13476	218	
216.09081	82	
219.12645	108	
220.09915	56	
223.11845	42	
225.11585	122	
226.07723	132	
229.07965	20	
240.12632	384	1+
240.21914	80	
242.67407	22	
243.12919	116	
244.09437	296	1+
244.57379	24	
247.13240	18	
250.15307	54	
253.06779	70	
253.12219	66	
254.10111	72	
257.10510	34	
258.13563	132	
259.11885	56	
259.18581	62	
261.10729	46	
262.09451	54	
268.12422	104	
269.14944	74	
287.16399	34	
291.93425	18	
293.15449	70	
295.53607	18	
297.14361	48	
297.23667	26	
297.54375	20	
298.16036	88	
299.05362	32	
299.21797	44	
304.91597	40	
306.13053	72	
306.84510	78	
309.22519	74	
313.18216	52	
315.15848	122	
315.35732	24	
316.23434	32	
321.17418	114	
326.19370	42	
330.16358	70	
330.20174	84	
332.18831	106	
332.94512	72	
336.17762	54	
339.15242	50	
339.19001	90	
339.84106	22	
341.24780	40	
342.15113	32	
343.14975	90	
344.15053	118	
345.13661	76	
349.25306	18	
354.11943	40	
356.21271	44	
356.90498	18	
357.16580	202	
357.21674	30	
359.15448	48	
364.70980	18	
367.14876	56	
370.15822	38	
370.19873	56	
375.21938	78	
376.23927	54	
377.19517	24	
378.20831	40	
386.88120	26	
390.94042	18	
392.00196	18	
394.20130	42	
395.15896	66	
396.23150	70	
400.17427	54	
407.21965	50	
408.21319	46	
408.26130	70	
418.23797	52	
426.19234	50	
426.28305	40	
435.73105	18	
436.21112	68	
439.22305	40	
440.23446	40	
442.21771	76	
442.30727	50	
444.19567	24	
450.55631	18	
452.25226	22	
454.20794	28	
456.22374	20	
457.56076	18	
458.87632	44	
467.16784	42	
471.27783	34	
472.26052	18	
484.83035	28	
494.22986	60	
495.25013	36	
END IONS

###FS:    #m/z: 458.74903 #charge 2+
###MS: 1080
###MSMS: 1081
BEGIN IONS
TITLE=Cmpd 55, +MS2(458.7490), 25.3eV, 9.1min #1081
RTINSECONDS=548.673
SCANS=1080-1081
PEPMASS=458.74903	20012
CHARGE=2+
213.10721	36	
216.13822	30	
222.13468	60	
226.11895	58	
227.13484	84	
240.13306	112	
242.15016	78	
243.13197	130	
244.08809	52	
244.13721	76	
244.43289	32	
254.14656	40	
262.20442	40	
264.13474	46	
270.18005	70	
270.26955	48	
279.13679	56	
283.03028	32	
287.13924	80	
294.14364	36	
298.12929	46	
315.17187	60	
325.14127	74	
329.20369	42	
332.18006	42	
333.19876	24	
339.19737	24	
343.15102	136	
349.15055	58	
357.20158	92	
359.18823	66	
368.87253	66	
369.71244	24	
384.85405	54	
386.94609	54	
398.28075	66	
412.17249	68	
414.23824	38	
417.22379	24	
419.45782	64	
421.83146	34	
436.20127	70	
436.26104	68	
439.82745	50	
441.83903	56	
443.25651	36	
446.84758	76	
450.21149	38	
458.79793	70	
459.03542	40	
466.21294	62	
467.22880	34	
469.29668	50	
471.23627	62	
472.23900	52	
499.24059	46	
522.29581	56	
523.87357	24	
524.82993	44	
563.29561	40	
564.28303	26	
600.29762	26	
731.38204	62	
737.54317	50	
END IONS

###FS:    #m/z: 502.26299 #charge 1+
###MS: 1082
###MSMS: 1083
BEGIN IONS
TITLE=Cmpd 56, +MS2(502.2630), 27.1eV, 9.2min #1083
RTINSECONDS=549.268
SCANS=1082-1083
PEPMASS=502.26299	243874
CHARGE=1+
146.12797	18	
170.77805	18	
173.05659	18	
179.28829	18	
185.17406	18	
205.10660	56	
212.35938	18	
213.11529	48	
214.50819	24	
215.12841	200	
216.09318	80	
218.82480	22	
219.13176	148	
220.13108	140	
222.61766	18	
225.10683	64	
226.12174	48	
229.05985	18	
240.12896	200	1+
242.12392	62	
242.35841	20	
242.80307	24	
244.09004	168	
245.40965	24	
246.09763	64	
246.74992	20	
250.66032	36	
256.14881	58	
258.13630	104	
261.10684	48	
266.14683	52	
272.57294	18	
275.98843	18	
283.13048	32	
286.13651	28	
287.15231	44	
295.12240	54	
297.94354	22	
298.15046	50	
309.16861	42	
310.69221	30	
310.89291	34	
312.14440	62	
313.14437	74	
315.15564	274	1+
315.20781	66	
316.35736	18	
319.90506	18	
322.17417	30	
326.18411	64	
326.23848	64	
330.15692	92	
330.52408	18	
333.18508	56	
334.23625	20	
339.17691	80	
340.13761	46	
342.19694	48	
343.15140	138	
357.15631	68	
358.16263	72	
370.19366	106	
384.85297	18	
391.18903	66	
397.15607	70	
397.18980	68	
404.58942	18	
409.20821	60	
410.14583	40	
411.22795	42	
412.17799	58	
414.22626	52	
417.20003	36	
418.27453	18	
425.23083	54	
426.22824	30	
429.19665	76	
437.33869	18	
441.24129	24	
443.26688	108	
448.02609	42	
448.28725	74	
450.70632	18	
453.39954	18	
456.46975	18	
466.19480	46	
467.17882	32	
471.23670	58	
471.35701	38	
472.24263	28	
489.26837	68	
507.09636	18	
507.29066	34	
END IONS

###FS:    #m/z: 458.74824 #charge 1+
###MS: 1082
###MSMS: 1084
BEGIN IONS
TITLE=Cmpd 57, +MS2(458.7482), 25.3eV, 9.2min #1084
RTINSECONDS=549.3
SCANS=1082,1084
PEPMASS=458.74824	32328
CHARGE=1+
222.12591	68	
225.11119	58	
240.12714	84	
243.16572	62	
244.09090	162	
244.16227	76	
244.79281	22	
256.16146	80	
258.13804	150	1+
261.67276	26	
271.13197	80	
290.91988	58	
297.14854	56	
315.15871	150	
322.91764	92	
327.15920	40	
341.13519	32	
343.15370	54	
343.91321	34	
357.15967	18	
361.17089	66	
373.20826	24	
386.88797	44	
411.20246	66	
419.18047	66	
420.20874	38	
436.29680	22	
440.84218	66	
457.79032	58	
459.82540	48	
END IONS

###FS:    #m/z: 502.26326 #charge 2+
###MS: 1085
###MSMS: 1086
BEGIN IONS
TITLE=Cmpd 58, +MS2(502.2633), 27.1eV, 9.2min #1086
RTINSECONDS=549.894
SCANS=1085-1086
PEPMASS=502.26326	251866
CHARGE=2+
165.57854	18	
166.76610	18	
187.99108	18	
204.93497	18	
214.11179	168	
215.13848	72	
216.08851	122	
217.09157	100	
219.01067	24	
219.12588	130	
219.21019	50	
221.12877	48	
223.12190	76	
224.09682	78	
225.11568	48	
225.16169	76	
226.06864	218	
228.03895	46	
239.87941	18	
240.12717	188	
241.11861	44	
242.63554	18	
243.12782	68	
244.08368	332	
244.15475	60	
246.98431	18	
253.49871	26	
258.12659	52	
258.98041	52	
259.29218	30	
260.01564	34	
261.11091	90	
262.09241	84	
263.14138	26	
269.15265	50	
270.16690	46	
272.45197	18	
279.99171	24	
283.13024	30	
285.17726	52	
286.14958	68	
287.13710	50	
291.15615	26	
293.09415	60	
294.18819	44	
295.11736	32	
297.15478	54	
298.14643	82	
299.61283	18	
302.07871	52	
302.51459	28	
304.64412	18	
304.95047	88	
305.61331	18	
308.97159	18	
309.14957	60	
311.19394	48	
312.12545	58	
315.16125	88	
315.21748	38	
316.15269	96	
322.18439	52	
323.17630	46	
324.15007	48	
332.18509	52	
339.15322	58	
340.20972	52	
342.19784	78	
343.16067	78	
349.42916	18	
351.14834	92	
352.18802	82	
352.54334	30	
353.12175	36	
353.80670	18	
353.93471	20	
356.96712	26	
357.16544	156	
358.17186	24	
360.40422	18	
365.16343	72	
367.18781	42	
371.21155	38	
374.43006	18	
377.12960	80	
382.16163	68	
386.19895	62	
392.22049	50	
399.17430	80	
403.81293	24	
405.19906	56	
411.78510	40	
412.16362	56	
426.21257	54	
426.86518	40	
428.52534	20	
429.23771	26	
430.89250	28	
431.14421	38	
436.20245	58	
438.22102	50	
441.29102	22	
444.20680	42	
454.21443	36	
455.16516	24	
456.23744	32	
467.24888	46	
467.28598	58	
471.25769	28	
484.62545	18	
489.26609	28	
492.05143	18	
492.52760	18	
496.39184	34	
499.23017	50	
524.24760	86	
524.30844	34	
526.30491	52	
537.26618	42	
540.26084	50	
541.25494	24	
542.31998	114	1+
542.43833	56	
548.33817	74	
553.28281	38	
558.23083	18	
574.25164	24	
582.29103	40	
594.39073	18	
599.31699	30	
600.28187	54	
608.32925	50	
611.32409	52	
613.59059	38	
626.25633	34	
654.38529	36	
660.36726	18	
666.32448	38	
668.34229	66	
677.37696	38	
686.36027	22	
689.36594	24	
690.37004	28	
717.95749	18	
727.69576	18	
757.39872	62	
766.20334	18	
767.41944	48	
785.45698	40	
786.38770	38	
818.40772	58	
END IONS

###FS:    #m/z: 458.74858 #charge 2+
###MS: 1085
###MSMS: 1087
BEGIN IONS
TITLE=Cmpd 59, +MS2(458.7486), 25.3eV, 9.2min #1087
RTINSECONDS=549.928
SCANS=1085,1087
PEPMASS=458.74858	48110
CHARGE=2+
151.55578	18	
176.62791	18	
183.42600	18	
186.76586	18	
203.84241	18	
207.93567	18	
210.14639	50	
210.22898	18	
214.10279	34	
219.85380	18	
220.21937	64	
222.12504	60	
225.02856	88	
225.11380	22	
232.53485	18	
233.69367	18	
240.12418	172	
240.15873	54	
240.30116	18	
243.13737	128	
244.09146	102	
246.16859	42	
258.13407	62	
261.12910	72	
262.11945	66	
266.98473	18	
268.11852	142	
271.22649	18	
278.84801	18	
280.11610	88	
283.13464	50	
287.16475	78	
291.91636	18	
297.14351	60	
297.18047	54	
298.15827	22	
309.91010	60	
315.15674	42	
316.12931	20	
344.19073	60	
346.93391	94	
350.61410	18	
370.19288	58	
378.87395	36	
392.63958	18	
395.52306	18	
405.46376	18	
415.21405	36	
421.82833	28	
429.29272	40	
430.80563	52	
443.24547	88	
452.43039	18	
453.72282	18	
458.79882	18	
468.78619	18	
471.23165	18	
479.31073	20	
480.14191	18	
486.71335	18	
491.84246	18	
536.25999	36	
547.24314	44	
553.36881	18	
554.84738	18	
563.02716	18	
584.20649	18	
589.11291	18	
594.88853	18	
599.81387	18	
602.63104	18	
615.84130	18	
616.59492	18	
657.35857	64	
698.42871	18	
731.37807	24	
794.15640	18	
825.61554	18	
876.73754	18	
912.79443	18	
END IONS

###FS:    #m/z: 502.26280 #charge 2+
###MS: 1088
###MSMS: 1089
BEGIN IONS
TITLE=Cmpd 60, +MS2(502.2628), 27.1eV, 9.2min #1089
RTINSECONDS=550.535
SCANS=1088-1089
PEPMASS=502.26280	261164
CHARGE=2+
188.90342	34	
209.08242	28	
210.16155	68	
213.12063	44	
214.11312	112	
215.13697	184	
216.11688	76	
219.13010	284	1+
225.15582	42	
227.07574	56	
237.14627	68	
238.11787	48	
238.14297	80	
240.13616	304	
243.12470	206	
244.09013	364	
245.05918	36	
245.19515	38	
245.64199	76	
252.14782	56	
253.37363	22	
257.11504	86	
257.15120	28	
258.14155	38	
259.13661	42	
260.14751	70	
261.11660	70	
262.10145	82	
269.15524	134	
277.13536	114	
280.12380	34	
281.13899	72	
283.09397	58	
283.13065	52	
286.65710	24	
287.13475	34	
287.16561	68	
287.22030	28	
288.14454	60	
297.23339	68	
298.13088	60	
309.21070	34	
311.16494	62	
311.21150	52	
312.13899	58	
313.26230	24	
315.16308	294	
321.17245	30	
324.14162	66	
324.84620	26	
325.14099	34	
326.19833	34	
327.13858	52	
330.16138	48	
332.17467	216	1+
339.16729	42	
339.21225	44	
340.15631	34	
342.19798	56	
343.15040	72	
343.55413	74	
346.15031	40	
353.17185	66	
354.20646	58	
357.16412	172	
357.19677	104	
358.20507	46	
367.15370	58	
369.15588	28	
369.20670	62	
370.18758	62	
372.20614	58	
373.17635	48	
382.23143	34	
383.16010	68	
384.17583	62	
395.14292	68	
408.24084	34	
411.18663	40	
412.17635	32	
417.10085	24	
418.19024	66	
423.83175	82	
425.25120	36	
427.21903	54	
427.27252	36	
431.15347	46	
431.77886	26	
439.22888	60	
443.24127	64	
444.24610	34	
444.81650	36	
449.27351	42	
450.21751	22	
453.17592	66	
453.24217	38	
454.21613	32	
455.21351	54	
456.23499	190	1+
462.83649	86	
465.37622	50	
471.24608	118	
482.22606	38	
488.27421	48	
493.75380	62	
501.20864	48	
502.85124	44	
503.21995	56	
504.28222	48	
508.24035	44	
522.21233	22	
524.30429	34	
525.30916	64	
536.26514	56	
537.30017	46	
539.32444	32	
540.27996	28	
542.33108	48	
547.27353	48	
550.29431	42	
554.28024	56	
556.32731	46	
557.28622	42	
559.34459	42	
561.27728	36	
568.29778	52	
583.28329	66	
584.27086	34	
593.29824	232	1+
608.31700	46	
609.31168	86	
610.24861	50	
612.55904	52	
623.30707	64	
624.33900	46	
655.40569	40	
656.36573	66	
667.39361	74	
669.34369	36	
670.32083	28	
671.37336	60	
672.43986	42	
678.35654	50	
678.40365	52	
680.35750	42	
685.38196	50	
686.04291	62	
713.36505	100	
732.37649	44	
740.37042	26	
756.39012	50	
783.54205	24	
785.38914	122	
819.39233	48	
END IONS

###FS:    #m/z: 458.74763 #charge 2+
###MS: 1088
###MSMS: 1090
BEGIN IONS
TITLE=Cmpd 61, +MS2(458.7476), 25.3eV, 9.2min #1090
RTINSECONDS=550.556
SCANS=1088,1090
PEPMASS=458.74763	59234
CHARGE=2+
145.72329	18	
149.54556	18	
162.29131	18	
170.92173	18	
179.33735	20	
210.17531	56	
214.10939	64	
216.01934	26	
216.11626	58	
223.51669	18	
225.16220	44	
236.88941	72	
240.12989	106	
243.14066	38	
244.08940	102	
250.12014	52	
252.78866	18	
267.18114	42	
271.01533	18	
271.10536	32	
303.13816	40	
307.85230	20	
308.04301	18	
309.14259	64	
325.14489	60	
332.18634	40	
339.19419	144	
345.48738	18	
352.30192	18	
357.21456	90	
358.14633	74	
368.88978	62	
372.78092	18	
375.17741	24	
377.05794	20	
380.51142	18	
389.86999	18	
400.18998	18	
407.98671	18	
410.20979	28	
427.97547	18	
434.75916	18	
436.19544	62	
441.24429	24	
453.67893	120	
454.85520	18	
471.24883	52	
471.53281	18	
497.22109	42	
504.25065	34	
513.81353	18	
515.32778	34	
516.27845	20	
522.34392	18	
524.51746	18	
525.57892	18	
557.19247	18	
562.76637	18	
573.87198	18	
575.47812	18	
600.28475	22	
636.80001	18	
656.39177	18	
714.57438	18	
714.98021	18	
732.35949	20	
740.80830	18	
753.98762	18	
768.39997	18	
776.72187	18	
795.10073	18	
797.30142	18	
803.65462	18	
831.43122	18	
867.95636	18	
876.30363	18	
877.17156	18	
901.99382	18	
END IONS

###FS:    #m/z: 502.26329 #charge 1+
###MS: 1091
###MSMS: 1092
BEGIN IONS
TITLE=Cmpd 62, +MS2(502.2633), 27.1eV, 9.2min #1092
RTINSECONDS=551.151
SCANS=1091-1092
PEPMASS=502.26329	259202
CHARGE=1+
161.41563	18	
195.49976	18	
197.11778	76	
198.09466	46	
200.93085	18	
209.15328	66	
212.55775	18	
213.10756	22	
214.11035	78	
215.13505	106	
216.09349	96	
216.13556	58	
217.09179	18	
219.12687	354	
219.15985	74	
222.13198	48	
225.10445	50	
226.07317	104	
226.14906	60	
227.08830	74	
227.14975	86	
227.66770	18	
228.05905	58	
232.39434	62	
239.09037	74	
239.86514	24	
240.08543	88	
240.12751	420	1+
241.77206	24	
243.13196	120	
244.08726	438	1+
244.20740	42	
247.76426	22	
250.11254	44	
251.94656	26	
252.11508	66	
253.12999	22	
257.10234	96	
258.13569	338	1+
258.17301	52	
260.31082	20	
261.11545	84	
262.09852	122	
266.18466	42	
268.15284	42	
269.12350	42	
269.16209	42	
270.67425	72	
277.68671	18	
282.16852	32	
283.57032	18	
285.18080	80	
290.66646	86	
294.13480	52	
295.11388	54	
297.15901	82	
298.15081	60	
300.13876	52	
300.20702	104	
307.30351	62	
309.14171	82	
310.20608	50	
313.25570	44	
315.15616	368	
315.19393	74	
320.17152	60	
322.22167	18	
325.14189	68	
325.18301	32	
325.55843	24	
326.20346	22	
327.11875	24	
328.20154	90	
329.16970	60	
329.65868	18	
330.15100	84	
330.49078	18	
332.19349	48	
339.22476	82	
340.15729	66	
341.23044	84	
342.19929	28	
342.76373	18	
343.15263	354	1+
348.16771	40	
351.15469	56	
353.23217	42	
357.19560	98	
358.23702	100	
361.85898	22	
366.16499	64	
368.12746	52	
369.88501	44	
370.11766	18	
373.12878	34	
375.67744	82	
382.21052	30	
383.15128	50	
383.22201	18	
386.19983	56	
387.87249	60	
391.82581	18	
396.22084	64	
397.22692	66	
400.17929	56	
408.26166	26	
410.14627	50	
412.16691	26	
413.17233	56	
418.72507	66	
426.82938	50	
427.21673	46	
431.20793	54	
435.74233	56	
436.28240	70	
439.22076	26	
442.33348	18	
443.26696	40	
444.31764	32	
445.19434	62	
449.98431	22	
450.26052	40	
452.28022	58	
452.47493	18	
453.23668	148	
454.21454	66	
456.31303	38	
462.82431	32	
463.21562	20	
464.28163	30	
467.28538	50	
471.24024	56	
481.80644	18	
489.26876	18	
494.20727	56	
497.32427	38	
498.31210	18	
499.24858	80	
502.22121	36	
506.30067	50	
END IONS

###FS:    #m/z: 458.74798 #charge 2+
###MS: 1091
###MSMS: 1093
BEGIN IONS
TITLE=Cmpd 63, +MS2(458.7480), 25.3eV, 9.2min #1093
RTINSECONDS=551.171
SCANS=1091,1093
PEPMASS=458.74798	71154
CHARGE=2+
154.91209	18	
176.37062	18	
209.05025	76	
209.95585	18	
210.18782	52	
227.06350	54	
228.68767	18	
239.63627	18	
240.13674	60	
242.11453	70	
243.12129	154	
244.02360	18	
244.08033	60	
244.17899	18	
257.95797	18	
258.14006	78	
258.19582	24	
259.10751	84	
286.12371	48	
286.48144	28	
287.65719	18	
297.14698	92	
304.93654	18	
315.16146	34	
332.85904	62	
338.95138	22	
339.19212	52	
339.86749	18	
341.31166	18	
342.21194	46	
342.40042	18	
343.16109	72	
350.29074	18	
352.27245	18	
357.20717	32	
358.20203	38	
359.60474	18	
383.15310	22	
386.89412	46	
419.89258	18	
443.34193	42	
458.12077	18	
467.74413	18	
472.28329	22	
490.56636	18	
495.28153	24	
507.82743	18	
524.29079	40	
532.51364	18	
539.85860	18	
541.77580	18	
546.48882	18	
567.28143	50	
586.58107	18	
602.33526	56	
647.94374	18	
660.48161	18	
685.67791	18	
723.48000	18	
732.70286	18	
805.61454	18	
857.31789	18	
917.49731	18	
END IONS

###FS:    #m/z: 458.74857 #charge 2+
###MS: 1094
###MSMS: 1095
BEGIN IONS
TITLE=Cmpd 64, +MS2(458.7486), 25.3eV, 9.2min #1095
RTINSECONDS=551.767
SCANS=1094-1095
PEPMASS=458.74857	83572
CHARGE=2+
213.11520	50	
215.11008	78	
215.13590	70	
216.08449	22	
219.36342	28	
219.52374	40	
222.11254	24	
225.11554	52	
228.17336	52	
238.94495	54	
240.13255	260	
241.11797	54	
242.15090	76	
243.13324	214	
243.25215	26	
244.09264	124	
246.18671	88	
247.09136	48	
254.08755	56	
256.16070	72	
257.11796	18	
258.11212	56	
258.13987	76	
261.13360	60	
268.16567	50	
277.11513	50	
277.18871	80	
280.13330	54	
280.17307	58	
281.10320	68	
285.53049	18	
286.13629	74	
295.79259	18	
296.58298	24	
297.44231	24	
298.04376	58	
299.14117	48	
308.14408	44	
313.22304	48	
315.16590	46	
316.13340	74	
316.16678	42	
319.17615	84	
336.96859	66	
338.19580	44	
339.14447	68	
342.20765	40	
357.20860	28	
358.14116	58	
368.86500	52	
369.16713	80	
371.18288	52	
375.16919	62	
386.88635	66	
394.69071	18	
404.97907	18	
423.78455	50	
426.20953	18	
427.71563	18	
439.22820	28	
444.25167	60	
453.24364	56	
455.48616	18	
475.24023	58	
488.66110	18	
524.31891	34	
525.34785	30	
526.31614	50	
529.11284	18	
532.19963	18	
537.08318	18	
542.31792	40	
542.44092	56	
543.30460	66	
545.80673	24	
563.83418	102	
579.27582	32	
581.77360	18	
583.23786	34	
586.70151	20	
587.32642	22	
590.34248	28	
600.29429	72	
605.33544	28	
609.58330	18	
626.11965	18	
656.35053	52	
727.75225	18	
732.42450	56	
744.96704	18	
803.86239	18	
814.30680	18	
824.54805	18	
858.23770	18	
END IONS

###FS:    #m/z: 502.26321 #charge 2+
###MS: 1094
###MSMS: 1096
BEGIN IONS
TITLE=Cmpd 65, +MS2(502.2632), 27.1eV, 9.2min #1096
RTINSECONDS=551.789
SCANS=1094,1096
PEPMASS=502.26321	260910
CHARGE=2+
163.67122	18	
173.55273	18	
184.65446	18	
190.15029	18	
210.16045	76	
214.10893	66	
214.33190	18	
215.12961	44	
216.08436	54	
216.11099	106	
219.12994	266	
225.09990	52	
226.07321	242	
228.18834	118	
231.14816	62	
234.12225	32	
237.66325	18	
240.12943	98	
240.21950	32	
240.26871	18	
241.12492	68	
243.14559	50	
244.08722	112	
244.11764	38	
245.09101	52	
252.12366	84	
253.11756	72	
255.13306	42	
256.15409	74	
257.10386	126	
258.12942	62	
258.18135	50	
259.69613	44	
262.09336	54	
266.14322	54	
274.11382	54	
278.14869	64	
280.12123	18	
286.14330	88	
297.15054	76	
298.00893	20	
298.14280	62	
298.20531	48	
307.11584	66	
309.15291	26	
310.14118	18	
312.13488	76	
315.15762	158	
321.57368	18	
325.14658	50	
326.12728	50	
326.18977	34	
327.12186	58	
338.77794	18	
341.17629	26	
344.15881	52	
348.18653	66	
357.16151	44	
357.20716	58	
358.20646	72	
359.20383	64	
381.21856	32	
383.22621	44	
390.96631	18	
410.88629	34	
411.21245	20	
426.18646	36	
430.19879	54	
440.16229	52	
440.62878	18	
440.80998	56	
443.25267	48	
454.43667	18	
456.23126	158	
461.07189	52	
484.66003	18	
488.06539	18	
503.30802	18	
509.29393	20	
540.27218	20	
542.33049	34	
542.41030	42	
543.04972	18	
543.33553	30	
554.53919	18	
555.30461	50	
567.31970	36	
572.26809	18	
572.31494	30	
573.29490	46	
578.26909	18	
584.32036	24	
591.82847	18	
600.27051	46	
622.28666	66	
623.30604	48	
649.32292	42	
656.35852	118	
672.17576	18	
680.47256	20	
681.35491	36	
686.51768	28	
695.38203	78	
724.43649	38	
729.85775	18	
758.41677	28	
778.92734	86	
786.45876	56	
787.95848	18	
803.46174	18	
805.28772	18	
874.72388	18	
891.17937	18	
924.43898	18	
925.28266	18	
END IONS

###FS:    #m/z: 458.74788 #charge 2+
###MS: 1097
###MSMS: 1098
BEGIN IONS
TITLE=Cmpd 66, +MS2(458.7479), 25.3eV, 9.2min #1098
RTINSECONDS=552.384
SCANS=1097-1098
PEPMASS=458.74788	91596
CHARGE=2+
150.78993	18	
153.52106	18	
156.95140	18	
162.94211	18	
166.62756	18	
175.84965	18	
185.28805	18	
191.36121	18	
194.69553	18	
207.84511	18	
210.15447	126	
216.09635	34	
226.07437	60	
229.50370	18	
235.81091	18	
238.11096	90	
240.14664	72	
243.12377	118	
244.07754	44	
244.12749	38	
245.06315	28	
245.09493	38	
249.07494	82	
258.13409	56	
258.18161	82	
259.14022	48	
268.11538	28	
270.04679	18	
272.84523	18	
272.97061	18	
278.13142	32	
279.88037	18	
280.17431	66	
291.15195	56	
292.12100	50	
297.14667	32	
297.25750	72	
306.35496	18	
309.15086	62	
309.69427	18	
315.15192	120	
325.17526	50	
332.18794	174	
332.86491	56	
337.13633	30	
339.18907	92	
340.13340	44	
341.13713	32	
347.56770	18	
352.56992	24	
353.16320	76	
357.19623	120	
358.18151	66	
368.21981	52	
368.87061	58	
375.17478	58	
376.19450	18	
386.53886	18	
409.22466	18	
410.43747	36	
416.25372	52	
426.92575	18	
459.40447	18	
466.17277	54	
485.28272	60	
495.57271	28	
537.27651	34	
540.26965	28	
552.19397	50	
554.27719	30	
567.08965	18	
573.23267	18	
581.25567	34	
587.26002	42	
592.13412	20	
617.57014	20	
621.38231	44	
660.06466	18	
670.38461	44	
673.71064	28	
675.11024	18	
714.72132	18	
721.80556	18	
785.45115	34	
803.59529	18	
814.23959	18	
865.73718	18	
868.46534	18	
874.97160	20	
895.55999	18	
913.21357	18	
END IONS

###FS:    #m/z: 502.26328 #charge 2+
###MS: 1097
###MSMS: 1099
BEGIN IONS
TITLE=Cmpd 67, +MS2(502.2633), 27.1eV, 9.2min #1099
RTINSECONDS=552.414
SCANS=1097,1099
PEPMASS=502.26328	253580
CHARGE=2+
210.16900	52	
211.13997	44	
214.11237	156	
215.13675	54	
216.10398	26	
217.14419	48	
219.12805	210	
220.10761	32	
222.10984	46	
225.11571	34	
226.07402	120	
226.14627	40	
227.06066	40	
237.17110	52	
238.15118	52	
239.16288	58	
240.12554	588	1+
240.16658	46	
244.08918	86	
245.07926	34	
253.10958	48	
256.14554	56	
257.15500	46	
258.13324	116	
258.18157	62	
261.10706	54	
261.13711	38	
262.68511	28	
266.21225	50	
268.12280	124	
269.14857	100	
270.17456	34	
271.13550	48	
280.12545	64	
280.17438	32	
286.13173	96	
297.14421	176	
297.19323	98	
301.10555	58	
301.14715	44	
309.16484	58	
311.16885	56	
312.14124	42	
315.15722	300	1+
315.21217	42	
316.19557	78	
316.28046	24	
317.16417	46	
324.18791	194	1+
325.13564	66	
326.13828	72	
330.15681	82	
331.67541	78	
332.17911	88	
332.91765	46	
335.16009	66	
336.20970	68	
337.14626	48	
339.08078	64	
339.18373	28	
340.17267	66	
344.17459	66	
345.18068	54	
353.20225	54	
357.16971	124	
357.21044	88	
358.14731	26	
358.19574	70	
368.21305	48	
369.17575	54	
374.13708	54	
380.19925	70	
384.19271	174	
392.92984	56	
393.24189	74	
394.16105	46	
396.20807	34	
396.26307	32	
397.21547	50	
408.19843	26	
411.22798	46	
427.47210	24	
431.17586	64	
431.25789	38	
433.17571	26	
440.20500	54	
443.24796	124	
444.25040	74	
449.16750	40	
453.24219	54	
454.21313	78	
455.24573	46	
457.34785	30	
460.24733	54	
464.23491	54	
467.32635	48	
468.27652	36	
471.24053	92	
471.28090	94	
472.23798	60	
483.02248	36	
484.26883	48	
494.21878	68	
496.23721	24	
505.22957	24	
511.23525	26	
512.24651	72	
517.23073	36	
524.31303	36	
524.37362	42	
530.27034	46	
535.32926	26	
538.32070	76	
539.32361	52	
540.27218	24	
542.32201	100	1+
547.22310	88	
554.29787	32	
556.27174	44	
564.27696	58	
565.25398	44	
566.25347	46	
568.25517	24	
569.31753	28	
582.27260	38	
583.26328	30	
584.32583	24	
585.15259	22	
594.30888	44	
606.27234	60	
610.37497	22	
628.16938	42	
636.41676	56	
637.27242	36	
638.33447	54	
639.33605	28	
641.31129	48	
654.34924	30	
656.36017	66	
666.38567	40	
667.32149	36	
667.35326	194	1+
668.43080	58	
682.33056	32	
685.37641	38	
689.36153	50	
689.71350	30	
695.36803	70	
713.35398	30	
767.41267	40	
768.36290	80	
785.38477	124	1+
788.45078	34	
800.56439	24	
870.49544	38	
END IONS

###FS:    #m/z: 458.74816 #charge 1+
###MS: 1100
###MSMS: 1101
BEGIN IONS
TITLE=Cmpd 68, +MS2(458.7482), 25.3eV, 9.2min #1101
RTINSECONDS=553.006
SCANS=1100-1101
PEPMASS=458.74816	99942
CHARGE=1+
152.47220	18	
167.62566	18	
182.36417	18	
202.21651	18	
209.07319	18	
210.15499	20	
213.11964	88	
216.09127	46	
218.32751	18	
222.78898	40	
225.08821	30	
225.73312	40	
232.91478	42	
238.95611	28	
239.63627	18	
239.86503	22	
240.13224	244	
242.28831	34	
242.94548	30	
243.13179	326	1+
243.40891	32	
244.08821	88	
247.09460	44	
258.14679	50	
259.13548	60	
261.13896	118	
265.39203	18	
268.14052	60	
272.94015	76	
281.09451	60	
281.19544	18	
297.15151	62	
297.18241	54	
299.11020	42	
303.89616	32	
325.12912	32	
341.17206	52	
343.15531	28	
352.14966	18	
356.57874	18	
357.16973	64	
357.20214	58	
358.18094	88	
404.77896	18	
408.22889	56	
413.23698	18	
416.17897	18	
421.92221	18	
423.85952	56	
439.20766	62	
END IONS

###FS:    #m/z: 502.26320 #charge 2+
###MS: 1100
###MSMS: 1102
BEGIN IONS
TITLE=Cmpd 69, +MS2(502.2632), 27.1eV, 9.2min #1102
RTINSECONDS=553.047
SCANS=1100,1102
PEPMASS=502.26320	245556
CHARGE=2+
203.14748	56	
214.11111	130	
215.09945	52	
215.14299	42	
216.09142	172	
216.14750	68	
217.08813	68	
219.12700	110	
220.13228	58	
222.11016	348	1+
225.14763	70	
226.09769	70	
238.14424	62	
239.09827	50	
240.12887	198	
241.12391	104	
242.13030	52	
243.12912	126	
244.08355	492	1+
244.12193	52	
250.11107	54	
256.19079	54	
256.89536	44	
258.14089	260	
260.18589	68	
263.11418	44	
266.10830	68	
267.18055	58	
268.13078	60	
269.15363	68	
272.71643	74	
279.13188	92	
281.18233	82	
286.13407	240	
287.20567	64	
293.13910	56	
294.95690	64	
295.17511	56	
297.15038	120	
298.13696	170	1+
298.21868	70	
300.16024	62	
307.13846	78	
308.30053	50	
309.14240	50	
309.17284	66	
310.14087	82	
310.22833	60	
311.15611	52	
312.16243	76	
314.08422	52	
315.15580	390	
316.17534	72	
316.22341	52	
321.19001	84	
323.09620	48	
323.15275	54	
324.13642	72	
326.12954	46	
327.16432	50	
329.16729	80	
329.67173	72	
330.16792	52	
330.21215	108	
332.18242	202	
339.22352	66	
340.19201	84	
342.15298	52	
342.20632	64	
343.15217	470	1+
348.16784	42	
351.21277	62	
355.19153	80	
356.18418	60	
357.16718	244	
357.20317	154	
358.16181	118	
358.19483	84	
358.24573	62	
362.21430	64	
363.19167	74	
366.16173	80	
367.19385	60	
368.13582	52	
368.19706	64	
370.19858	96	
371.22548	86	
374.13675	54	
379.68924	56	
383.24163	42	
384.14979	52	
385.20112	54	
393.23655	50	
394.19121	62	
397.19458	50	
400.20938	54	
401.16964	56	
412.17214	72	
419.22308	56	
420.15016	52	
421.81501	58	
423.24664	52	
425.27337	52	
426.17252	238	1+
426.22747	60	
430.25369	72	
443.26222	98	
444.18951	74	
444.25297	120	
444.79321	58	
444.82993	72	
444.90358	46	
446.22271	46	
448.16252	130	
453.22032	58	
454.20403	170	1+
455.15204	46	
457.25777	50	
461.82392	68	
468.23728	54	
470.24993	60	
471.25619	318	1+
476.21513	70	
484.51711	52	
495.32561	52	
507.24417	58	
509.24499	64	
512.18893	52	
512.26595	54	
514.32856	50	
519.31811	76	
524.30294	230	1+
534.27118	48	
536.25980	46	
542.31155	72	
543.30015	60	
554.27738	74	
554.43581	58	
557.31236	60	
566.24131	48	
572.28659	48	
582.38548	46	
583.25255	42	
600.27925	80	
600.39193	66	
610.37403	106	
616.10180	64	
625.34092	46	
626.34927	76	
640.29103	56	
643.35350	46	
653.36365	50	
657.46682	58	
658.36355	50	
668.36075	54	
677.33623	58	
685.39325	110	
768.36580	66	
785.40039	290	1+
END IONS

###FS:    #m/z: 458.74871 #charge 2+
###MS: 1103
###MSMS: 1104
BEGIN IONS
TITLE=Cmpd 70, +MS2(458.7487), 25.3eV, 9.2min #1104
RTINSECONDS=553.651
SCANS=1103-1104
PEPMASS=458.74871	111806
CHARGE=2+
150.98282	18	
159.14927	18	
173.40106	18	
213.11117	82	
214.11263	70	
215.12906	54	
216.08927	64	
217.10297	54	
222.11031	18	
226.15290	52	
231.09307	50	
234.99577	52	
239.89786	22	
240.12736	112	
240.27758	52	
240.33362	18	
243.12204	180	
244.08352	110	
244.13488	56	
251.11859	70	
256.14912	82	
260.13925	72	
261.13427	90	
263.14951	82	
265.85697	18	
276.54525	18	
276.99807	18	
286.13252	118	
297.13998	24	
298.12807	136	
301.06410	74	
301.15561	54	
313.13504	28	
314.18182	38	
327.70382	18	
332.19991	60	
339.18783	90	
341.89696	18	
353.16600	46	
357.16764	78	
358.85611	58	
364.49992	18	
367.14544	22	
368.20165	70	
369.16163	74	
370.19945	86	
381.88175	66	
383.23994	32	
410.18880	18	
411.21521	26	
411.55470	20	
420.17232	38	
439.25642	18	
452.78675	18	
479.31647	18	
495.79144	18	
502.41596	18	
514.31811	36	
525.30877	32	
527.18816	18	
542.31757	52	
542.43715	34	
543.30860	38	
564.63051	18	
568.64258	18	
572.31302	42	
582.28002	42	
601.28175	56	
609.59624	18	
619.66618	18	
655.18540	18	
656.36902	64	
740.31689	18	
741.34840	52	
782.41428	18	
791.35625	18	
834.30138	18	
838.50976	18	
855.23481	18	
886.64585	18	
END IONS

###FS:    #m/z: 458.74856 #charge 1+
###MS: 1105
###MSMS: 1106
BEGIN IONS
TITLE=Cmpd 71, +MS2(458.7486), 25.3eV, 9.2min #1106
RTINSECONDS=554.228
SCANS=1105-1106
PEPMASS=458.74856	113960
CHARGE=1+
172.17290	18	
175.17007	18	
182.35004	18	
187.39589	18	
195.61688	18	
205.68696	20	
210.50988	18	
212.17984	62	
213.11667	324	1+
216.10593	128	
222.19554	48	
222.76607	18	
224.10735	50	
225.12131	54	
226.09937	84	
240.13070	130	
240.43101	20	
240.63802	20	
241.63372	18	
243.13179	482	
244.08427	46	
244.64134	112	
245.06770	50	
252.12723	36	
258.13635	80	
259.13564	64	
261.13207	44	
262.15839	46	
262.63217	18	
268.11966	38	
268.15781	74	
271.12084	32	
278.00045	26	
281.21756	100	
287.77261	18	
290.29098	18	
292.13165	56	
297.14528	182	
299.11081	66	
299.14572	56	
311.12333	70	
315.15783	130	
316.17996	54	
316.93435	50	
323.10217	58	
325.14604	48	
326.13465	54	
329.20284	32	
337.13807	52	
339.16244	200	
339.20051	142	
340.23318	72	
341.12334	76	
342.21231	46	
342.38106	18	
343.15495	74	
344.15254	92	
347.91421	18	
350.86815	42	
351.17711	32	
357.20876	62	
358.14781	88	
358.23195	32	
359.20862	38	
361.18532	56	
364.16023	18	
367.34355	18	
368.22111	60	
370.22226	36	
371.50864	18	
387.17717	46	
390.20080	18	
393.01307	18	
396.88203	56	
399.22447	40	
405.76949	18	
413.90760	18	
419.83895	18	
422.82077	48	
436.20700	48	
437.87263	22	
440.83930	54	
441.27442	26	
443.25571	56	
445.24720	24	
458.18193	48	
460.71804	18	
END IONS

###FS:    #m/z: 458.74831 #charge 2+
###MS: 1107
###MSMS: 1108
BEGIN IONS
TITLE=Cmpd 72, +MS2(458.7483), 25.3eV, 9.2min #1108
RTINSECONDS=554.805
SCANS=1107-1108
PEPMASS=458.74831	125876
CHARGE=2+
150.46872	18	
168.02574	18	
170.81226	18	
171.36683	18	
179.40395	18	
181.39707	18	
190.94509	18	
204.44072	18	
207.11581	26	
209.04365	44	
215.12947	90	
216.08643	56	
217.07244	60	
222.12125	60	
223.12483	46	
223.15600	84	
225.11515	44	
227.05927	64	
229.12267	62	
240.13998	164	
241.15059	58	
243.12558	200	
243.16989	20	
243.20643	46	
244.08609	206	
252.18566	24	
253.44238	18	
254.14091	28	
254.51848	18	
256.16564	76	
257.22289	18	
262.10748	58	
265.60099	18	
280.11882	22	
285.08477	56	
286.12777	78	
287.16563	98	
288.14074	40	
292.13335	34	
294.15644	32	
295.15302	68	
296.87837	24	
297.14839	106	
298.12965	60	
308.16345	80	
316.28871	36	
316.85099	18	
321.10228	28	
324.81073	18	
332.23922	18	
335.15581	42	
339.13988	66	
339.18341	46	
340.13391	54	
340.19814	38	
341.18853	34	
342.25602	48	
342.98181	18	
343.16550	56	
353.17636	32	
357.20070	72	
368.87434	52	
373.62528	18	
375.16952	38	
376.18389	46	
396.22590	36	
408.22465	42	
430.23110	40	
432.43215	18	
444.26178	40	
454.22054	60	
457.22578	54	
468.25975	82	
469.28782	18	
472.24449	52	
486.03229	18	
496.31912	20	
509.27047	20	
511.34778	38	
521.31039	62	
526.58741	18	
542.34184	40	
542.57327	38	
563.30527	50	
572.37499	48	
582.26778	58	
582.30958	54	
588.66199	18	
596.79230	18	
600.27914	24	
625.82499	18	
640.33892	56	
653.29715	50	
659.31852	18	
677.71040	18	
702.73747	18	
776.87507	18	
835.69291	18	
864.92881	18	
919.09936	18	
END IONS

###FS:    #m/z: 458.74812 #charge 1+
###MS: 1109
###MSMS: 1110
BEGIN IONS
TITLE=Cmpd 73, +MS2(458.7481), 25.3eV, 9.3min #1110
RTINSECONDS=555.371
SCANS=1109-1110
PEPMASS=458.74812	133182
CHARGE=1+
173.11214	42	
193.90025	18	
205.03989	18	
213.11370	76	
215.13690	44	
216.09620	112	
217.15328	58	
217.94870	18	
220.06321	86	
223.15554	86	
225.11994	104	
226.09873	58	
227.05800	28	
227.14344	138	
231.14066	40	
231.21971	18	
240.12488	220	1+
242.12105	44	
243.12734	278	1+
244.08689	112	
245.11701	58	
247.25585	22	
251.13163	44	
252.13208	42	
258.13911	120	
259.03096	18	
259.09386	50	
261.13645	122	
263.17217	64	
268.12332	36	
280.12681	66	
283.14016	36	
287.13595	28	
293.17361	64	
297.14285	86	
298.13283	138	
307.13637	20	
307.93279	18	
309.11059	60	
309.14604	54	
311.19966	24	
315.15913	210	
318.14635	48	
321.20209	54	
329.20736	108	
333.99969	22	
339.15503	120	
339.34759	48	
340.20455	42	
342.33358	44	
343.14720	80	
343.79210	72	
347.17704	34	
354.16678	36	
357.20423	88	
358.14777	58	
358.24101	24	
361.03054	18	
382.19963	78	
386.21747	20	
394.19264	36	
398.22942	60	
401.85803	60	
402.80155	18	
410.11460	18	
421.81957	36	
423.34263	18	
436.22782	32	
452.00742	18	
456.51449	20	
END IONS

###FS:    #m/z: 458.74812 #charge 1+
###MS: 1111
###MSMS: 1112
BEGIN IONS
TITLE=Cmpd 74, +MS2(458.7481), 25.3eV, 9.3min #1112
RTINSECONDS=555.937
SCANS=1111-1112
PEPMASS=458.74812	139750
CHARGE=1+
172.51992	18	
183.36929	18	
214.12074	34	
216.08923	124	
221.92313	18	
222.11760	68	
223.15680	70	
225.14738	18	
226.07860	40	
226.11393	54	
230.14569	60	
234.11978	24	
238.15094	56	
240.13049	194	1+
241.62334	22	
243.12753	236	
243.73928	26	
244.09479	88	
245.06748	40	
245.69860	18	
246.07184	62	
248.13680	62	
250.16154	18	
250.22763	36	
253.10564	52	
255.12097	34	
256.16165	60	
258.13696	182	
258.18063	56	
261.14140	78	
270.14126	30	
276.16009	20	
280.28333	18	
280.90597	44	
282.90950	76	
286.11455	18	
293.10702	18	
293.14785	86	
297.15186	52	
297.75836	22	
303.49407	18	
306.16240	52	
309.14584	34	
309.27621	72	
314.62575	18	
315.16207	122	
322.16490	68	
325.21179	30	
326.12477	60	
327.17841	58	
331.20900	60	
340.21075	52	
341.21578	70	
341.25122	28	
342.19915	68	
343.14704	52	
344.13245	52	
349.17011	96	
357.19756	110	
366.83209	18	
367.91561	20	
368.88124	58	
369.17719	50	
374.22344	60	
376.16975	64	
385.20978	24	
385.51044	18	
387.23869	42	
410.23666	38	
414.90950	20	
419.18776	26	
423.86963	52	
443.24336	52	
450.15620	56	
454.21604	32	
456.21878	40	
END IONS

###FS:    #m/z: 458.74843 #charge 1+
###MS: 1113
###MSMS: 1114
BEGIN IONS
TITLE=Cmpd 75, +MS2(458.7484), 25.3eV, 9.3min #1114
RTINSECONDS=556.518
SCANS=1113-1114
PEPMASS=458.74843	142146
CHARGE=1+
161.69838	18	
195.09817	62	
206.09095	76	
209.04566	40	
210.15998	52	
213.11849	46	
214.11621	132	
215.09160	48	
216.09369	178	
216.34473	78	
217.08972	88	
220.86392	18	
222.13312	66	
222.59049	26	
225.10126	68	
226.16117	50	
227.13013	82	
227.94421	18	
230.05480	76	
230.14585	76	
232.09002	36	
238.15413	54	
239.11572	62	
240.00692	22	
240.12308	750	1+
240.22425	26	
243.13306	392	
244.08605	416	1+
244.13578	204	
245.00579	22	
246.18720	26	
246.74582	18	
247.33817	20	
248.13273	50	
249.15046	18	
253.11452	74	
257.10733	32	
258.13816	224	
258.18975	110	
261.13716	100	
262.08905	72	
262.14638	26	
263.07747	44	
268.14805	124	
269.19590	18	
280.15296	38	
281.12148	120	
282.09616	62	
284.97796	18	
286.44666	18	
287.15742	60	
297.15512	116	
297.94835	54	
298.15334	82	
301.10571	56	
301.89640	64	
304.99139	18	
307.14687	42	
308.93578	74	
309.15086	28	
312.13022	54	
315.15667	220	1+
317.16786	66	
324.18841	28	
324.96706	50	
326.11387	18	
327.15448	44	
330.14929	34	
332.85489	44	
333.62814	34	
336.72655	24	
339.16562	110	
340.13345	62	
341.21013	18	
342.15349	42	
343.15412	104	
344.89293	72	
349.14957	46	
353.59998	18	
355.19008	38	
357.21605	90	
358.01339	18	
358.15926	22	
366.43619	18	
367.20705	52	
371.21631	86	
375.19579	34	
378.88038	36	
379.14359	48	
381.13452	18	
384.85833	50	
394.28006	22	
396.89305	60	
397.84675	46	
408.22508	26	
413.19933	42	
414.84482	52	
416.22632	64	
425.22722	34	
426.22835	58	
426.29621	40	
432.86220	18	
436.20629	92	
436.24912	58	
439.20618	72	
441.79484	78	
443.23914	22	
445.26113	52	
445.46260	24	
446.80325	18	
453.18894	64	
453.23696	28	
454.21257	96	
455.21384	64	
464.19660	54	
END IONS

###FS:    #m/z: 458.74844 #charge 1+
###MS: 1115
###MSMS: 1116
BEGIN IONS
TITLE=Cmpd 76, +MS2(458.7484), 25.3eV, 9.3min #1116
RTINSECONDS=557.096
SCANS=1115-1116
PEPMASS=458.74844	150766
CHARGE=1+
149.05309	18	
153.70919	18	
162.23797	18	
168.82392	18	
177.79855	18	
180.86872	18	
191.49519	18	
199.57535	18	
215.86515	22	
216.10177	124	
220.10976	58	
222.12311	60	
223.10140	76	
223.96690	18	
225.11614	76	
226.07500	120	
228.84601	18	
230.14209	56	
231.85689	18	
238.14790	38	
240.12611	630	1+
240.17773	58	
241.17828	18	
242.68447	30	
243.13505	264	1+
243.19846	34	
244.09103	238	
244.16721	34	
244.83377	18	
247.00312	24	
247.18680	54	
253.12583	54	
256.17371	100	
257.12208	76	
258.13327	106	
259.62944	18	
262.69156	18	
262.87611	18	
264.01668	18	
268.12750	62	
269.14929	96	
270.13729	26	
270.20594	18	
276.14029	44	
276.19718	18	
279.17589	52	
280.14301	84	
281.10272	126	
283.12333	30	
286.18910	34	
289.56015	18	
292.12747	30	
294.13366	62	
296.23412	66	
297.14589	100	
297.19353	60	
297.61386	22	
297.72218	100	
299.13723	74	
299.83939	18	
301.68214	18	
306.13000	76	
308.19825	56	
309.38576	18	
310.21104	50	
312.18716	48	
315.18302	86	
316.20843	24	
319.91209	30	
326.11512	68	
327.13148	50	
329.20266	18	
332.17138	74	
335.18637	42	
339.15308	60	
339.18873	90	
343.18561	56	
344.92887	54	
344.98592	62	
350.86290	76	
351.21849	66	
353.19711	28	
357.05334	18	
357.20787	146	
357.83279	20	
358.20620	52	
359.21676	88	
359.58986	20	
366.21500	58	
369.25159	38	
370.20327	30	
371.21107	18	
372.98308	18	
375.18024	58	
382.23422	74	
394.23329	18	
396.86448	42	
408.21891	76	
412.17600	32	
426.24061	40	
435.93869	18	
453.22090	36	
454.19423	28	
454.23630	56	
462.28091	88	
464.24082	60	
END IONS

###FS:    #m/z: 458.74808 #charge 1+
###MS: 1117
###MSMS: 1118
BEGIN IONS
TITLE=Cmpd 77, +MS2(458.7481), 25.3eV, 9.3min #1118
RTINSECONDS=557.676
SCANS=1117-1118
PEPMASS=458.74808	162562
CHARGE=1+
151.88782	18	
160.98697	18	
204.35091	18	
205.09236	48	
210.15680	52	
213.11132	70	
214.07473	62	
216.09507	90	
217.09128	42	
220.15584	42	
222.13327	70	
223.89571	40	
225.11579	168	
225.89807	20	
226.08027	94	
227.09220	50	
236.25746	38	
238.11906	42	
238.15512	130	
239.16191	84	
240.13245	348	1+
241.10784	68	
243.12535	500	1+
244.08888	176	
245.09157	118	
245.14154	58	
256.16020	84	
257.11034	80	
257.16509	50	
258.13531	340	1+
262.10241	30	
263.94083	66	
267.19025	42	
268.13220	82	
269.15071	24	
270.14591	50	
275.12089	48	
278.28889	18	
281.73111	18	
285.17650	66	
286.80556	18	
287.16668	120	
288.13572	52	
295.11755	60	
297.14207	132	
298.12685	46	
298.19579	64	
299.11536	62	
309.15563	18	
311.20281	38	
314.15965	40	
315.15842	106	
316.16021	66	
317.14232	24	
323.11909	50	
323.18065	48	
324.14121	70	
324.21668	34	
325.17914	42	
325.95319	18	
326.11912	28	
326.20283	46	
332.18436	118	
336.15196	54	
339.16206	216	1+
341.12384	44	
341.18564	54	
342.20746	52	
343.14602	104	
344.15997	66	
355.15614	52	
357.20770	120	
357.27679	34	
358.16239	40	
368.86568	42	
378.85277	94	
383.15529	56	
385.19609	72	
393.69278	46	
399.16500	56	
399.41549	18	
402.23882	56	
407.97614	18	
411.21180	44	
412.17087	32	
425.23400	56	
426.21277	46	
427.22278	72	
443.25345	136	
454.21999	56	
456.22508	62	
END IONS

###FS:    #m/z: 458.74835 #charge 2+
###MS: 1119
###MSMS: 1120
BEGIN IONS
TITLE=Cmpd 78, +MS2(458.7484), 25.3eV, 9.3min #1120
RTINSECONDS=558.248
SCANS=1119-1120
PEPMASS=458.74835	168812
CHARGE=2+
147.75228	18	
196.10716	46	
205.08486	22	
207.52075	18	
209.06169	64	
210.15340	54	
211.11080	46	
211.16260	46	
213.11912	54	
214.11371	70	
214.19016	74	
215.13079	68	
216.09040	142	
217.07538	60	
223.12515	82	
226.07110	58	
226.10229	62	
227.11763	60	
229.93210	18	
231.14012	18	
240.03160	28	
240.13313	234	
240.23017	24	
241.12555	90	
241.74953	30	
243.13103	278	
244.07946	72	
245.07067	90	
252.13690	72	
256.19344	18	
257.15111	44	
257.80036	22	
258.14243	102	
258.20953	58	
258.95476	50	
261.13866	124	
268.15446	66	
269.14710	110	
284.97543	24	
286.12665	50	
286.91195	18	
295.13607	36	
297.14432	104	
298.13299	66	
299.45883	18	
308.11726	34	
311.25858	64	
312.14899	74	
314.49346	22	
315.15697	126	
315.24604	66	
321.17481	82	
324.20797	44	
326.12411	58	
327.20646	64	
337.34395	18	
341.17490	50	
342.15359	74	
342.18801	58	
343.15294	128	
346.83863	26	
349.24328	20	
351.16226	34	
354.21094	72	
357.19430	146	
357.33603	76	
357.50846	18	
360.00456	28	
368.87894	56	
369.19256	56	
369.61433	18	
369.87024	50	
375.18486	76	
382.21073	110	
382.73032	18	
385.27410	20	
387.23896	22	
408.22542	28	
409.19402	50	
411.18554	64	
414.90869	44	
419.24858	60	
419.78470	50	
420.21377	66	
425.24677	38	
426.24341	76	
436.20574	46	
436.84078	42	
439.21089	56	
444.27282	38	
448.36454	58	
453.24463	54	
454.23113	124	
455.68726	18	
457.27978	56	
462.24841	36	
462.70881	18	
471.23431	32	
478.55469	18	
485.42087	18	
495.23355	56	
509.22729	48	
526.30517	22	
537.27728	30	
542.32473	50	
543.33030	20	
544.04585	52	
554.32224	50	
555.19266	18	
572.93193	18	
594.27660	28	
595.61646	18	
600.28145	34	
601.27821	38	
639.33201	34	
640.34490	56	
656.33943	32	
656.40860	60	
669.22059	18	
674.31484	18	
683.17878	18	
723.33390	46	
724.87450	18	
731.42697	52	
739.40533	34	
769.40262	66	
784.81729	18	
786.40293	40	
848.26882	18	
853.21540	18	
875.99377	18	
909.03453	18	
END IONS

###FS:    #m/z: 458.74824 #charge 1+
###MS: 1121
###MSMS: 1122
BEGIN IONS
TITLE=Cmpd 79, +MS2(458.7482), 25.3eV, 9.3min #1122
RTINSECONDS=558.819
SCANS=1121-1122
PEPMASS=458.74824	178552
CHARGE=1+
151.02463	18	
151.86202	18	
154.06632	18	
165.81437	18	
173.47688	18	
184.23149	18	
191.82852	18	
195.66812	18	
197.27122	18	
210.17127	50	
212.13232	22	
213.13761	62	
214.10572	50	
215.12941	46	
216.10341	74	
216.29693	54	
217.07465	74	
220.05564	18	
222.12349	82	
223.13731	18	
225.11948	40	
226.08276	42	
226.17744	18	
231.17195	18	
238.16289	36	
239.90779	20	
240.12654	220	
241.16141	72	
243.05940	28	
243.12497	482	1+
243.18848	110	
243.97045	34	
244.08545	124	
245.06373	62	
246.19068	52	
256.20288	58	
258.13710	228	1+
262.11060	34	
262.87822	18	
265.04018	22	
266.10807	82	
268.11901	64	
269.90057	18	
273.84909	18	
281.14336	74	
282.64776	18	
283.12928	38	
284.34652	18	
285.28289	18	
287.16057	48	
293.98960	56	
296.10708	44	
296.56295	32	
297.14824	26	
298.18944	110	
300.30634	18	
307.17486	46	
309.17311	70	
310.12769	78	
311.13215	40	
311.18886	84	
311.90577	46	
312.15480	54	
315.15911	440	
316.13926	60	
322.18288	70	
325.14526	48	
325.67447	18	
327.13432	66	
327.39367	24	
328.16409	46	
339.18288	90	
340.13894	64	
340.19479	46	
341.00797	40	
341.21054	38	
342.12169	34	
342.20261	80	
343.15171	88	
345.14626	54	
353.21051	42	
357.16819	106	
357.20686	50	
358.16262	50	
358.48893	18	
359.15218	44	
368.72706	30	
368.87097	54	
369.00575	18	
369.22700	20	
369.86628	70	
376.18942	18	
378.85488	56	
379.25086	26	
384.97406	28	
390.42313	18	
408.35716	58	
422.24407	70	
425.28977	40	
432.88822	42	
435.89496	18	
436.21755	84	
439.83193	38	
443.25062	112	
450.23383	38	
454.20857	50	
455.31168	50	
457.20534	28	
458.83557	30	
462.74258	18	
END IONS

###FS:    #m/z: 458.74842 #charge 1+
###MS: 1123
###MSMS: 1124
BEGIN IONS
TITLE=Cmpd 80, +MS2(458.7484), 25.3eV, 9.3min #1124
RTINSECONDS=559.39
SCANS=1123-1124
PEPMASS=458.74842	189146
CHARGE=1+
198.08034	62	
207.54760	150	
210.05128	50	
213.11670	104	
214.11387	68	
215.09451	30	
215.12960	52	
215.15848	24	
216.09720	210	
217.08802	48	
220.21873	18	
222.11822	40	
222.46539	18	
225.11212	108	
225.16917	22	
228.04515	24	
228.16475	74	
240.13471	148	
240.92062	26	
241.14242	74	
243.12914	544	1+
244.08381	282	
244.43198	36	
244.73179	46	
245.08859	126	
246.12487	48	
246.19813	88	
256.16754	104	
257.19268	36	
257.49159	18	
258.15245	126	
259.13965	84	
260.08697	22	
260.13630	54	
261.14556	84	
262.15718	140	
266.13868	18	
268.12829	46	
271.12824	68	
272.11916	36	
275.54513	18	
277.11160	124	
279.13652	58	
280.12459	74	
281.09888	18	
281.41974	138	
284.14275	28	
286.13225	30	
292.79345	18	
293.16134	62	
295.11844	28	
295.15916	52	
296.13468	56	
297.15113	84	
309.14172	110	
311.12761	48	
315.01814	20	
315.15960	286	
315.61274	42	
315.80762	28	
317.17643	50	
321.17851	82	
325.16865	32	
329.21173	38	
331.94884	56	
332.18147	78	
332.28692	20	
339.15985	82	
339.19731	80	
339.23320	24	
339.55876	18	
340.19671	50	
341.13866	66	
343.13757	62	
344.15128	28	
349.13100	82	
354.24553	48	
356.38619	34	
357.20269	134	
357.84517	40	
358.16115	46	
358.39951	24	
359.15835	42	
361.14988	18	
367.16565	34	
368.88534	72	
374.23173	50	
375.18929	46	
376.16911	78	
382.18240	46	
396.24166	18	
411.21722	50	
415.18113	22	
416.23874	64	
422.23339	62	
423.20379	60	
430.49138	18	
430.73577	18	
430.99653	18	
441.26639	56	
442.59772	18	
443.25723	84	
453.23747	26	
454.05736	18	
455.22983	52	
463.41841	18	
464.10602	18	
END IONS

###FS:    #m/z: 458.74848 #charge 1+
###MS: 1125
###MSMS: 1126
BEGIN IONS
TITLE=Cmpd 81, +MS2(458.7485), 25.3eV, 9.3min #1126
RTINSECONDS=559.966
SCANS=1125-1126
PEPMASS=458.74848	199186
CHARGE=1+
160.37986	18	
161.92143	18	
176.09961	18	
180.17950	18	
182.70362	18	
187.99108	18	
200.16797	46	
203.06200	62	
205.11131	58	
210.15324	62	
213.12441	190	1+
213.14846	66	
213.48979	18	
216.09478	52	
217.08806	32	
219.26618	38	
222.15290	56	
223.16947	68	
225.11528	56	
226.07609	70	
226.12118	66	
228.06170	72	
229.33720	18	
233.68566	18	
238.15262	52	
240.12906	206	
240.18757	18	
242.18324	18	
243.12684	564	1+
243.16971	54	
243.21440	80	
244.08419	342	1+
247.69226	20	
249.30571	28	
252.04436	18	
256.15783	20	
257.11196	24	
257.25646	18	
258.13656	218	
258.17712	52	
261.14652	44	
262.13828	18	
263.10337	50	
266.11313	72	
267.08364	60	
268.08945	84	
271.11813	38	
272.98453	44	
276.82385	18	
284.94703	18	
286.12286	46	
287.17705	54	
291.13777	58	
296.13972	46	
297.14417	84	
298.12347	58	
307.16105	38	
309.13837	74	
310.12724	50	
311.18741	50	
315.15671	128	
315.70599	18	
316.13805	78	
323.02552	24	
323.12062	48	
324.21760	42	
325.13142	46	
325.17821	118	
328.09320	60	
329.03568	40	
332.17732	46	
337.13247	18	
339.17210	68	
342.12470	56	
347.12016	66	
351.13290	84	
351.88497	68	
353.17102	52	
354.93739	34	
357.56885	44	
358.21115	34	
358.90417	58	
359.23044	32	
360.85242	40	
360.89986	54	
361.15570	62	
368.23129	40	
368.87580	58	
368.92947	48	
373.12475	42	
375.16980	24	
376.18034	140	
378.29146	22	
378.94108	38	
379.49615	18	
407.34631	42	
408.22915	58	
416.71304	18	
423.17008	76	
425.24281	26	
425.84489	18	
427.21661	52	
436.22978	78	
438.16005	18	
440.23314	72	
443.25721	104	
444.25717	72	
447.20022	48	
454.22999	42	
458.64187	18	
461.91620	38	
END IONS

###FS:    #m/z: 458.74832 #charge 1+
###MS: 1127
###MSMS: 1128
BEGIN IONS
TITLE=Cmpd 82, +MS2(458.7483), 25.3eV, 9.3min #1128
RTINSECONDS=560.536
SCANS=1127-1128
PEPMASS=458.74832	205774
CHARGE=1+
158.77969	18	
197.11896	32	
200.86408	18	
206.08941	80	
209.04993	52	
213.11312	154	
214.11356	134	
215.13354	44	
216.09227	40	
217.08998	108	
218.11899	68	
219.10346	24	
223.11799	82	
223.29933	26	
226.07511	24	
227.07179	20	
227.17765	72	
229.13115	18	
230.14343	48	
231.10928	50	
232.87820	18	
238.07162	68	
238.11512	42	
240.12653	374	
241.10919	18	
242.52752	18	
243.12876	234	
243.20984	84	
244.08536	238	1+
244.11881	62	
251.21405	18	
251.45885	18	
252.12031	62	
252.14739	64	
257.10732	76	
258.14520	80	
261.10431	62	
261.13864	102	
268.13673	42	
269.11475	42	
269.15250	54	
270.16099	32	
271.11950	74	
272.93678	36	
275.16328	118	
279.12845	78	
280.12621	118	
280.91427	40	
283.12560	64	
286.12773	58	
287.15979	34	
291.13389	72	
293.13266	70	
294.13029	38	
297.14596	204	
297.93075	74	
298.16042	18	
299.18262	20	
307.10886	24	
308.14889	48	
309.14378	52	
310.12647	76	
315.01768	48	
315.15315	164	
315.22682	54	
316.15395	82	
317.52753	38	
318.44686	80	
321.19290	62	
322.12682	46	
325.17844	58	
329.21316	88	
337.14137	76	
338.18045	54	
339.19274	214	1+
341.19305	34	
342.16905	62	
343.21363	40	
344.17157	72	
353.16948	26	
355.76870	18	
357.20638	134	
358.21644	56	
359.06397	18	
369.87019	42	
378.83983	78	
380.89457	74	
386.22441	56	
393.70292	80	
400.16952	60	
401.12245	18	
401.38209	20	
405.79519	64	
409.22245	28	
414.21796	68	
416.22288	54	
424.22660	30	
426.22288	42	
426.25938	38	
436.20704	68	
440.03564	20	
440.19075	42	
440.27758	36	
440.80459	18	
442.15735	18	
443.25910	250	1+
454.21808	82	
457.20767	74	
458.83778	48	
END IONS

###FS:    #m/z: 458.74810 #charge 1+
###MS: 1129
###MSMS: 1130
BEGIN IONS
TITLE=Cmpd 83, +MS2(458.7481), 25.3eV, 9.4min #1130
RTINSECONDS=561.112
SCANS=1129-1130
PEPMASS=458.74810	219780
CHARGE=1+
160.01217	22	
195.94645	18	
205.14304	22	
207.10583	72	
210.15815	90	
211.27446	68	
212.13875	76	
213.11185	46	
213.14879	44	
214.11911	40	
214.20496	42	
215.12151	70	
216.09164	120	
217.07372	88	
219.88855	52	
220.15369	64	
222.13214	118	
223.10600	128	
225.11519	42	
226.07419	226	1+
227.14848	48	
229.17822	54	
232.08485	38	
232.13797	48	
238.10973	90	
238.15160	90	
240.12838	190	
240.17649	68	
241.12918	122	
241.93291	24	
242.07669	70	
242.68677	26	
243.12500	764	
243.53590	40	
244.09573	120	
244.81329	18	
245.09528	70	
245.85861	18	
245.95301	18	
246.94142	24	
252.12380	100	
252.16790	48	
252.23123	70	
253.03838	18	
253.11749	68	
254.11015	58	
256.15261	110	
257.10950	78	
258.14042	322	
259.41019	18	
260.72702	18	
262.90368	44	
263.10687	52	
266.11549	118	
269.16375	34	
278.44171	18	
280.12561	52	
281.10227	70	
281.13444	54	
281.17405	60	
282.18760	138	
283.12877	46	
285.96786	46	
286.13678	50	
287.15232	66	
293.16078	46	
296.62138	18	
297.00041	36	
297.14993	240	1+
298.10603	32	
308.17607	64	
309.14177	94	
310.06172	60	
311.13770	64	
312.09479	40	
314.76060	24	
315.15255	70	
321.18799	62	
323.13938	52	
325.08183	30	
325.22112	56	
325.29201	20	
326.12716	66	
327.27022	22	
330.16310	56	
333.27042	18	
339.19471	130	
339.57805	18	
341.12522	66	
342.20552	64	
343.14876	186	1+
343.30106	34	
345.18622	72	
349.16503	18	
351.15603	98	
353.17122	44	
355.20536	46	
356.75914	24	
357.20673	214	1+
360.17350	30	
366.17943	82	
375.17994	58	
380.23680	62	
384.20053	76	
386.23590	40	
391.18791	34	
397.87809	54	
400.19277	32	
401.21291	44	
408.21494	54	
418.18920	80	
419.25998	18	
420.78328	18	
422.32548	18	
422.56216	18	
423.78552	46	
425.25209	38	
429.19455	38	
436.27118	46	
437.22334	86	
438.96574	20	
440.16808	34	
443.26918	68	
446.23838	54	
451.82937	18	
453.21008	26	
454.19518	74	
454.94755	24	
455.23437	52	
456.22375	44	
457.21653	34	
END IONS

###FS:    #m/z: 458.74812 #charge 2+
###MS: 1131
###MSMS: 1132
BEGIN IONS
TITLE=Cmpd 84, +MS2(458.7481), 25.3eV, 9.4min #1132
RTINSECONDS=561.684
SCANS=1131-1132
PEPMASS=458.74812	231746
CHARGE=2+
147.78409	18	
167.06365	18	
182.74607	18	
193.89295	18	
197.00664	18	
203.19276	18	
205.08713	74	
205.38910	78	
210.15516	24	
211.66553	44	
213.12081	144	
213.39620	44	
214.11306	70	
215.13728	56	
216.03264	18	
216.09724	118	
217.11145	88	
222.11851	80	
223.11823	56	
224.13851	66	
225.12017	74	
225.16390	50	
226.08992	34	
226.23261	70	
231.14069	54	
232.11559	40	
238.13899	70	
240.13194	268	
240.25247	18	
240.88333	26	
241.13063	116	
241.25493	30	
243.12689	482	
244.08614	208	
244.16067	42	
246.88355	22	
252.37470	24	
254.26192	26	
256.16679	70	
257.10091	38	
258.13471	90	
258.87753	32	
262.09956	72	
262.86125	18	
263.10655	88	
264.86831	72	
266.14721	18	
268.12281	72	
268.15807	56	
275.12916	52	
279.54770	18	
280.12435	110	
283.12545	62	
283.17161	46	
285.97080	20	
286.13164	70	
291.14004	66	
294.11637	66	
295.65397	58	
297.14663	94	
297.17580	102	
298.13096	82	
300.33138	26	
301.37765	18	
308.11608	70	
309.17955	30	
309.22210	30	
310.13098	34	
311.21133	80	
312.54251	18	
314.99027	20	
315.15952	98	
317.15394	78	
317.29353	28	
322.18836	72	
322.85150	18	
323.12405	40	
324.19388	58	
329.17929	28	
329.21771	44	
331.08577	18	
334.19391	34	
337.14449	34	
339.19442	152	
340.13016	70	
344.13610	40	
351.15800	42	
351.19837	68	
354.36812	18	
357.20312	104	
359.14867	60	
361.78679	18	
370.19837	38	
371.15611	66	
375.23063	18	
375.30739	56	
376.16911	22	
378.87720	22	
386.31226	26	
387.18745	18	
395.05475	18	
400.19476	76	
401.99304	18	
411.20442	48	
413.57753	18	
422.94503	50	
433.97345	52	
436.19248	28	
439.49259	44	
446.21703	32	
454.20720	48	
456.24051	18	
456.78293	20	
459.93804	46	
466.24063	74	
471.23618	74	
476.03602	18	
476.84436	18	
478.21820	46	
478.29815	46	
478.49171	18	
509.25048	38	
523.27864	52	
524.30523	26	
533.61337	26	
537.27767	34	
542.32887	90	
560.08123	18	
560.45292	18	
569.21663	28	
572.30012	56	
582.36000	44	
594.29360	38	
597.28469	20	
600.09592	18	
611.33493	66	
624.31446	58	
639.45774	38	
652.45501	20	
656.37273	34	
668.60095	26	
685.97946	18	
697.42418	50	
715.42453	30	
731.38017	58	
732.32034	18	
732.39105	68	
758.40555	30	
785.43327	26	
838.31270	18	
END IONS

###FS:    #m/z: 458.74796 #charge 2+
###MS: 1133
###MSMS: 1134
BEGIN IONS
TITLE=Cmpd 85, +MS2(458.7480), 25.3eV, 9.4min #1134
RTINSECONDS=562.248
SCANS=1133-1134
PEPMASS=458.74796	243758
CHARGE=2+
177.57526	18	
182.09510	74	
193.57239	18	
202.64845	18	
205.08763	56	
209.04331	80	
210.73017	18	
211.15957	68	
213.11538	138	
213.71929	18	
213.95657	18	
214.11437	68	
215.12577	44	
216.09125	204	
217.07564	32	
218.38938	18	
223.10932	34	
224.14228	60	
226.08581	130	
227.07604	72	
227.10628	56	
227.13846	34	
231.21791	22	
235.10016	58	
235.19200	36	
238.14802	52	
240.12937	470	1+
242.80271	20	
243.12743	630	1+
243.24650	62	
243.77036	28	
244.08379	160	1+
245.11725	36	
250.44112	22	
252.08646	52	
252.11574	28	
253.10629	46	
254.10972	34	
254.18378	46	
256.04475	18	
256.15702	154	
257.16420	68	
258.15368	208	
261.13615	144	
262.12702	38	
262.79336	18	
267.16531	38	
267.48101	18	
268.12639	46	
271.10550	74	
277.10676	48	
280.13093	68	
280.17892	36	
285.10276	56	
285.18085	38	
285.49511	18	
286.12683	50	
287.13899	66	
297.14322	244	
297.22074	82	
298.13265	126	
298.89262	42	
299.16025	60	
299.76022	34	
300.13022	66	
301.14160	96	
309.15050	36	
309.83732	78	
314.21999	34	
315.16139	186	
315.25973	24	
316.14227	62	
321.12290	70	
325.20223	52	
326.11917	54	
332.19093	54	
339.19115	154	
340.15184	44	
342.14992	234	1+
349.17408	50	
351.15827	50	
355.16670	32	
357.20610	200	
358.16758	110	
359.04178	20	
359.16308	74	
367.16073	72	
367.31344	18	
372.98307	18	
376.22029	68	
378.86379	52	
379.86067	26	
382.35936	32	
383.90313	50	
390.22117	98	
395.15307	56	
396.22569	52	
399.23789	78	
410.20065	64	
414.22103	28	
414.27213	22	
415.22249	56	
419.18467	82	
419.49044	18	
423.25646	18	
426.21172	34	
427.98088	22	
438.22313	36	
441.20272	28	
441.73808	52	
441.80971	60	
442.28944	18	
443.26404	38	
452.25656	64	
453.96813	22	
454.22161	100	
458.17118	18	
458.23383	40	
464.20243	32	
468.53418	24	
473.24619	34	
474.24440	58	
484.25700	30	
499.94661	24	
513.29009	62	
514.31881	78	
520.26357	30	
524.32420	138	1+
531.37881	18	
543.32524	30	
548.72729	24	
551.77541	18	
554.28628	68	
555.34412	28	
565.24956	26	
572.30384	52	
580.34151	36	
582.44292	18	
600.07028	18	
600.29281	58	
601.29453	48	
611.32996	50	
618.28576	18	
636.34425	58	
638.25380	18	
639.32181	46	
660.95923	18	
713.36310	72	
713.86794	20	
731.36839	36	
732.35915	26	
767.40775	40	
822.74538	18	
835.26925	18	
847.48736	26	
END IONS

###FS:    #m/z: 458.74836 #charge 1+
###MS: 1135
###MSMS: 1136
BEGIN IONS
TITLE=Cmpd 86, +MS2(458.7484), 25.3eV, 9.4min #1136
RTINSECONDS=562.818
SCANS=1135-1136
PEPMASS=458.74836	258322
CHARGE=1+
152.42049	18	
170.92857	18	
178.69304	18	
195.80726	18	
195.90981	18	
205.09280	64	
208.10638	60	
210.15700	76	
212.12883	32	
212.93350	34	
213.11465	44	
214.11057	70	
214.37022	18	
215.13472	102	
215.87398	72	
215.92706	22	
216.09184	262	
216.73147	24	
222.11861	114	
225.10853	56	
226.07604	122	
227.04876	58	
227.12765	74	
230.05073	100	
231.14101	80	
240.12717	358	1+
240.92588	28	
241.98778	18	
243.08241	26	
243.12708	804	1+
243.30900	78	
243.55348	22	
244.08395	424	1+
244.16163	62	
246.08018	120	
247.02064	62	
249.82461	36	
250.11113	68	
252.12366	52	
253.01724	72	
256.16545	110	
257.11451	48	
258.13033	104	
259.14854	40	
261.07578	30	
261.13230	274	1+
262.00906	26	
266.11346	60	
268.12799	34	
270.70090	18	
274.08633	72	
275.17216	64	
277.10296	28	
286.12696	48	
288.98135	42	
292.27420	20	
294.13671	100	
295.13495	58	
296.12152	58	
297.14667	80	
298.14250	112	
305.11053	68	
306.16369	100	
310.12328	40	
311.11922	68	
311.19232	80	
312.14086	38	
312.32509	20	
313.17712	36	
314.21927	48	
315.16188	296	1+
321.18249	94	
322.13296	48	
322.19767	52	
323.48195	18	
325.18729	50	
326.13452	86	
327.15419	76	
332.18156	106	
332.21970	50	
333.17078	60	
337.15556	54	
339.16071	74	
339.20239	80	
340.14753	38	
340.19613	44	
341.11286	54	
342.20337	142	
343.16057	46	
350.13810	74	
351.15352	38	
353.18584	56	
354.17157	68	
355.13828	42	
357.16703	96	
357.20513	268	1+
358.16443	80	
361.16940	60	
367.19906	38	
369.16226	44	
370.87857	48	
373.21999	88	
375.17535	100	
375.21528	64	
375.24838	44	
376.17986	44	
379.20503	70	
382.99928	22	
383.15027	42	
385.19267	50	
386.23532	18	
391.28721	18	
392.23058	38	
393.12731	56	
393.19858	118	
399.23309	24	
401.36360	18	
402.20431	72	
410.25224	70	
411.18144	48	
414.22729	72	
414.27066	48	
417.83573	18	
420.17770	60	
422.26513	70	
422.49223	18	
423.28264	38	
426.18974	40	
426.23328	76	
433.22129	86	
437.20437	114	
440.23226	46	
443.24104	80	
445.26410	40	
454.23480	44	
454.85799	22	
457.20510	26	
END IONS

###FS:    #m/z: 458.74850 #charge 2+
###MS: 1137
###MSMS: 1138
BEGIN IONS
TITLE=Cmpd 87, +MS2(458.7485), 25.3eV, 9.4min #1138
RTINSECONDS=563.384
SCANS=1137-1138
PEPMASS=458.74850	277838
CHARGE=2+
161.95498	60	
177.99402	18	
188.49020	18	
204.34717	18	
205.09935	74	
210.16067	52	
210.32765	18	
211.18178	48	
212.90893	18	
213.89865	48	
214.11694	66	
215.90956	18	
216.09000	132	
218.93416	70	
222.11332	138	
223.11870	52	
226.07771	186	
230.14236	34	
238.16350	58	
240.12916	578	
240.17613	102	
243.12504	298	
243.67213	36	
244.09848	130	
244.14921	32	
245.08654	52	
246.08367	66	
251.37585	18	
256.14083	78	
256.17416	86	
256.81589	26	
256.92675	24	
257.11796	66	
258.13614	126	
258.66462	18	
259.16552	54	
261.13191	68	
262.11852	58	
262.65844	82	
263.13334	58	
264.36975	18	
266.11306	22	
267.18617	34	
268.78382	18	
269.20028	56	
269.93497	18	
270.68798	24	
271.49713	44	
277.11599	32	
279.17138	78	
280.11669	62	
282.11862	70	
285.18069	46	
286.12729	72	
286.34479	18	
289.25738	18	
292.33794	56	
293.88717	18	
295.11330	20	
296.83327	18	
297.14491	88	
297.17372	70	
298.13761	50	
300.16374	70	
306.13936	46	
308.15295	68	
309.15155	28	
312.14107	80	
314.18396	60	
315.15088	142	
316.22703	22	
321.18258	90	
322.15081	52	
326.12680	96	
339.18792	76	
342.20243	50	
343.19380	162	
344.13381	24	
347.20138	62	
351.18324	48	
353.19668	38	
355.14216	50	
356.25713	52	
356.79622	18	
357.20449	152	
358.14004	30	
358.18176	22	
359.15308	36	
366.15333	34	
370.20726	40	
372.17554	38	
374.23716	82	
375.16514	56	
375.19992	62	
376.17868	48	
378.88504	36	
387.17702	44	
399.23369	50	
402.20851	58	
407.38291	44	
408.20212	62	
409.24583	18	
426.23902	54	
429.19183	22	
436.20692	56	
440.76529	52	
441.22280	46	
443.25940	138	
449.23054	52	
453.23434	56	
456.22394	34	
457.20319	28	
457.90524	24	
474.24747	72	
483.32395	48	
496.23481	64	
497.27314	30	
497.46853	22	
499.23631	54	
512.27550	22	
514.32939	48	
523.31998	54	
525.33936	76	
525.38216	40	
528.25531	36	
539.34205	32	
542.32437	36	
554.30015	34	
566.23950	24	
568.35574	30	
581.69784	18	
582.26855	94	
612.40207	70	
614.59168	26	
634.26535	32	
636.32418	56	
640.40364	32	
652.30869	84	
656.41216	50	
657.32458	48	
674.75666	18	
678.35896	36	
682.47436	18	
705.73782	18	
713.33461	28	
715.35442	32	
723.37828	32	
731.39343	26	
771.44596	30	
785.41529	34	
END IONS

###FS:    #m/z: 458.74840 #charge 2+
###MS: 1139
###MSMS: 1140
BEGIN IONS
TITLE=Cmpd 88, +MS2(458.7484), 25.3eV, 9.4min #1140
RTINSECONDS=563.943
SCANS=1139-1140
PEPMASS=458.74840	283902
CHARGE=2+
146.01409	18	
172.41259	56	
176.09962	18	
200.06674	40	
205.09928	50	
209.08781	38	
210.17528	56	
214.11310	50	
214.30107	72	
215.14470	32	
216.09350	68	
219.05492	86	
222.11744	76	
223.11001	76	
223.15989	64	
224.08884	58	
225.10365	72	
226.07544	104	
226.12484	34	
227.07949	46	
228.58873	18	
235.14090	82	
238.11635	74	
238.14747	50	
239.10993	80	
240.12827	252	
240.17975	30	
241.15464	114	
241.47101	18	
242.13521	54	
243.12626	440	
243.27820	28	
243.40879	22	
244.08304	322	
244.37919	42	
245.06821	58	
245.16084	36	
246.03727	20	
248.17854	18	
252.11729	22	
253.12540	46	
256.08168	48	
256.90342	40	
257.10117	54	
257.91792	20	
258.14789	158	
259.37893	28	
260.14214	26	
261.14011	140	
261.21809	48	
263.03101	18	
263.12080	50	
264.12267	60	
268.11857	36	
270.13685	58	
283.13438	52	
285.18644	40	
287.55954	18	
292.91345	56	
294.15344	36	
297.14617	104	
297.23520	40	
298.13741	56	
309.14716	54	
312.14134	46	
315.15820	104	
316.17547	86	
321.18683	104	
323.11441	34	
324.16381	52	
324.22170	36	
325.20031	24	
326.13028	20	
332.19605	46	
336.52726	18	
336.78657	18	
337.15709	76	
339.18542	164	
339.32507	30	
340.19348	22	
342.20673	26	
343.16046	58	
344.13112	58	
353.18075	46	
357.20575	108	
358.15941	76	
358.20765	42	
361.20360	74	
369.88182	54	
371.20630	62	
372.16557	62	
375.19121	38	
380.10589	24	
380.87322	84	
382.23261	62	
384.92237	30	
385.19611	48	
394.57632	18	
397.93030	34	
399.16960	66	
403.15101	28	
414.23159	44	
419.14745	18	
423.80472	50	
426.22350	40	
436.22275	52	
439.23447	18	
439.79917	26	
443.27496	50	
448.45332	18	
454.21988	52	
457.21877	46	
467.21384	60	
468.80885	18	
469.23322	34	
472.26480	52	
483.21019	28	
484.21836	74	
487.42050	24	
494.80707	20	
515.32212	42	
519.39920	24	
521.23173	30	
523.56485	18	
524.31094	36	
524.57140	18	
525.31064	36	
527.33237	18	
542.31791	40	
542.43887	50	
547.24620	40	
551.91682	18	
559.98833	18	
567.29669	52	
573.33811	36	
584.33201	86	
600.26114	58	
604.35376	42	
617.16695	18	
621.34833	44	
622.30837	58	
639.34630	46	
640.27085	56	
640.34737	30	
641.88229	18	
651.25226	18	
656.35013	44	
661.55148	18	
695.33903	40	
709.17663	18	
END IONS

###FS:    #m/z: 458.74818 #charge 1+
###MS: 1141
###MSMS: 1142
BEGIN IONS
TITLE=Cmpd 89, +MS2(458.7482), 25.3eV, 9.4min #1142
RTINSECONDS=564.51
SCANS=1141-1142
PEPMASS=458.74818	288920
CHARGE=1+
151.10504	18	
154.60604	18	
165.06368	18	
168.46025	18	
170.70965	18	
179.40745	20	
179.46355	18	
188.29263	18	
206.16194	22	
209.05100	48	
210.14901	44	
211.15188	70	
213.12702	46	
214.10907	224	
216.08809	222	
222.11994	88	
222.16695	24	
223.15206	46	
225.11980	56	
226.07886	48	
227.06051	62	
227.10334	68	
227.18183	42	
231.09589	28	
240.12560	568	1+
240.16643	64	
242.84885	44	
243.07261	40	
243.12531	886	1+
243.31683	64	
244.08578	318	1+
246.08445	58	
248.56625	18	
252.12834	50	
252.15883	24	
253.12274	80	
256.15532	42	
256.18644	56	
258.13400	252	
258.19368	66	
261.13550	252	
262.11391	52	
264.97184	26	
265.38964	38	
266.14771	48	
268.13263	76	
279.14333	80	
281.09807	46	
282.15713	42	
283.13001	66	
284.18410	92	
284.21926	68	
286.13134	174	
287.15674	46	
288.16225	50	
290.93344	18	
293.23623	78	
294.13882	74	
295.50458	18	
297.14280	240	
297.18127	62	
298.12667	128	
299.11456	64	
300.98815	58	
302.69938	26	
309.26993	50	
314.17687	60	
315.17174	150	
316.15798	52	
317.15922	56	
320.89610	22	
321.18738	40	
325.18894	46	
328.81338	18	
332.19089	34	
333.19629	32	
334.44680	18	
337.19365	70	
339.17529	98	
340.14503	38	
340.19607	62	
341.12193	38	
342.15348	52	
343.14656	102	
351.89347	42	
355.15333	56	
356.15137	24	
357.20029	222	
358.15528	46	
359.21791	32	
360.20596	38	
361.44339	22	
364.22514	18	
368.18818	78	
368.87505	28	
369.17270	58	
374.96706	22	
375.18887	46	
376.20526	34	
383.15493	48	
384.29831	60	
387.24307	68	
390.27247	40	
391.19388	42	
393.19582	112	
396.20948	60	
409.22543	28	
412.16964	48	
413.26920	38	
414.88788	50	
423.13745	44	
425.09154	32	
426.21686	46	
426.69389	54	
427.25997	42	
430.20114	26	
431.24577	42	
437.24224	82	
439.20679	44	
439.28444	38	
441.80482	32	
443.26546	62	
444.28291	54	
445.24587	46	
447.22369	78	
450.28414	18	
453.22679	18	
454.22362	38	
454.61521	20	
457.21472	66	
458.01433	18	
461.26871	18	
END IONS

###FS:    #m/z: 458.74847 #charge 2+
###MS: 1143
###MSMS: 1144
BEGIN IONS
TITLE=Cmpd 90, +MS2(458.7485), 25.3eV, 9.4min #1144
RTINSECONDS=565.086
SCANS=1143-1144
PEPMASS=458.74847	304062
CHARGE=2+
183.02568	18	
205.10285	86	
209.04986	54	
210.07026	32	
210.13043	60	
210.16990	118	
211.16427	40	
211.53638	18	
212.93775	24	
213.11571	56	
214.12046	80	
215.09424	62	
216.09067	122	
222.11373	68	
222.18844	74	
225.12460	66	
225.44174	32	
226.07264	74	
226.14659	54	
227.21090	56	
228.18119	58	
228.95731	40	
233.68566	18	
238.08789	54	
238.14295	52	
240.05374	20	
240.12698	454	
241.15013	32	
243.12722	570	
243.45063	36	
244.09078	290	
244.14262	106	
249.01434	24	
255.14545	64	
256.15294	70	
257.11502	50	
257.97477	28	
258.13763	358	1+
258.33523	52	
259.09414	66	
259.30903	24	
261.21313	92	
264.18634	32	
264.35698	18	
267.51954	20	
268.11966	48	
279.18900	44	
280.12039	44	
286.13225	54	
287.12295	26	
290.65442	28	
297.14110	246	
297.91429	20	
302.16432	76	
308.18592	52	
311.19039	72	
312.13953	62	
314.16498	48	
315.15790	394	1+
317.15767	50	
320.11152	44	
321.65871	80	
322.17469	60	
325.18274	80	
327.13669	54	
329.21690	78	
330.17215	74	
332.18137	34	
332.66674	26	
333.07418	40	
338.85983	22	
339.18996	216	
339.24616	64	
340.13582	92	
341.12118	76	
342.16419	48	
342.20153	30	
342.29367	26	
343.14744	70	
344.13426	24	
345.86436	20	
349.18296	34	
351.14914	42	
353.17194	36	
354.18234	56	
355.15311	60	
356.20742	84	
356.70724	18	
357.20305	132	
357.25693	58	
360.17116	64	
368.87949	46	
368.92119	70	
370.19730	46	
375.23178	74	
376.18904	46	
380.25678	66	
395.15985	46	
397.18568	46	
401.73080	72	
405.19039	46	
409.20865	52	
411.21713	58	
413.16331	48	
417.23945	28	
423.20386	54	
423.24048	76	
426.23718	42	
441.88651	46	
443.25278	152	
444.25450	56	
445.26769	48	
448.17152	82	
454.21833	92	
455.22939	44	
460.29119	34	
466.17671	42	
471.25118	36	
472.22000	54	
472.27068	44	
474.24158	106	
484.37690	60	
484.56783	18	
488.62060	18	
490.22897	34	
492.25442	28	
493.23022	44	
495.26806	50	
506.32549	36	
507.54436	18	
514.92349	18	
520.21709	50	
524.31107	104	1+
528.27003	44	
537.29010	48	
538.32171	26	
542.06853	72	
550.26325	48	
564.26276	52	
567.33354	56	
608.11091	20	
628.33808	26	
639.33808	56	
640.32591	38	
640.37815	50	
652.29559	56	
653.36450	24	
668.35459	46	
713.36792	88	
715.39298	48	
723.39618	68	
732.38520	42	
788.38563	32	
END IONS

###FS:    #m/z: 458.74795 #charge 2+
###MS: 1145
###MSMS: 1146
BEGIN IONS
TITLE=Cmpd 91, +MS2(458.7479), 25.3eV, 9.4min #1146
RTINSECONDS=565.654
SCANS=1145-1146
PEPMASS=458.74795	312304
CHARGE=2+
205.14095	32	
209.13789	78	
210.15680	56	
213.11673	98	
214.11412	124	
214.18670	66	
216.10554	34	
216.22887	30	
217.09154	36	
222.12650	80	
223.10512	52	
223.14052	134	
224.15542	36	
225.11774	128	
226.07289	114	
227.05520	60	
230.13032	52	
238.13766	42	
240.13593	154	
241.01513	58	
241.12626	54	
242.14758	38	
243.12859	554	
243.97965	36	
244.09018	270	
244.12656	254	
245.07487	56	
251.11846	72	
252.15983	72	
254.10921	60	
256.15413	48	
257.10356	110	
257.14656	40	
258.14366	118	
258.36216	26	
259.14617	94	
259.56839	22	
261.13419	104	
266.11830	78	
267.87526	32	
268.12006	28	
268.20059	22	
275.15427	42	
280.10890	86	
280.15856	22	
282.14334	32	
285.12897	98	
286.13954	34	
288.11921	78	
293.20097	34	
295.14525	50	
297.14976	42	
298.14112	88	
298.18381	60	
301.16430	100	
305.09415	28	
306.13866	62	
307.19003	70	
309.17451	44	
310.14236	108	
314.16480	46	
315.15058	274	1+
316.47885	34	
321.18416	54	
325.14066	32	
325.20332	80	
326.12726	52	
326.19800	44	
329.20296	38	
331.97689	22	
332.19160	136	
337.17121	72	
339.15398	64	
339.19311	156	
340.13387	68	
342.12411	66	
343.16037	102	
351.16214	58	
352.16438	48	
357.19832	248	
357.75368	34	
359.15753	42	
359.23642	72	
362.15909	54	
364.15023	46	
375.17375	212	
378.87950	48	
382.22821	46	
388.18148	40	
394.82469	56	
397.15719	60	
404.86832	42	
406.15934	50	
408.26220	32	
411.21417	96	
413.28081	86	
414.87742	30	
416.21395	92	
419.19308	34	
425.24787	108	
426.22837	96	
429.19941	34	
435.23320	48	
436.19819	34	
442.22604	28	
443.25667	166	
443.30690	54	
444.20610	46	
453.95639	54	
454.22214	56	
455.23085	28	
457.21441	60	
458.21016	52	
466.18400	38	
471.24021	72	
477.30727	54	
499.29429	30	
500.24686	42	
512.29650	38	
514.33308	36	
522.25494	70	
524.30975	154	1+
527.26743	36	
533.25616	58	
536.27699	34	
541.26567	56	
542.31414	76	
542.40896	36	
556.29444	30	
558.24047	28	
564.26291	38	
565.24011	40	
566.27659	34	
573.51767	26	
582.14532	116	
583.24865	26	
608.35905	30	
610.26354	46	
618.27950	62	
627.33736	52	
629.60875	72	
639.33094	32	
656.36869	138	1+
657.53375	42	
658.26541	92	
694.32735	46	
724.36342	38	
731.42088	60	
732.37314	24	
732.52929	24	
741.40706	28	
786.38635	36	
804.38870	44	
END IONS

###FS:    #m/z: 458.74792 #charge 2+
###MS: 1147
###MSMS: 1148
BEGIN IONS
TITLE=Cmpd 92, +MS2(458.7479), 25.3eV, 9.4min #1148
RTINSECONDS=566.221
SCANS=1147-1148
PEPMASS=458.74792	322192
CHARGE=2+
210.15524	138	
211.10234	76	
212.27333	26	
213.13822	46	
214.11177	98	
215.11339	72	
216.09832	116	
216.13704	82	
221.08621	46	
223.09898	66	
226.07634	52	
227.13455	94	
237.15488	54	
238.15873	80	
240.12759	486	1+
242.77825	22	
243.12701	694	
243.34495	94	
244.09030	376	1+
245.15745	70	
246.08847	40	
246.19641	60	
246.78883	30	
250.10350	58	
250.14016	34	
250.17461	50	
252.13039	122	
256.15771	38	
256.36114	20	
257.10646	68	
258.14904	170	
261.12846	56	
262.66549	96	
263.09904	44	
269.14329	32	
276.44950	20	
281.10030	170	
283.12515	44	
285.17577	54	
285.20785	50	
286.15942	46	
286.29165	20	
293.15501	108	
293.20466	48	
297.15110	130	
298.15265	50	
302.17819	72	
306.13156	52	
310.14195	56	
310.54124	36	
314.15466	412	1+
315.03449	26	
315.15538	344	1+
315.57580	22	
321.93717	24	
322.18789	44	
324.14989	58	
326.11933	54	
327.16414	50	
327.51392	90	
332.18184	82	
333.18458	38	
337.14126	36	
338.12490	62	
338.91764	18	
339.15373	136	
339.19233	266	
340.17188	48	
341.12185	60	
342.21069	96	
343.23135	22	
349.76807	146	
355.17884	28	
356.22329	62	
357.19943	76	
358.16195	168	
361.21012	64	
367.19307	24	
368.87900	44	
369.19397	42	
370.16778	24	
371.22115	54	
374.10581	88	
375.16543	58	
378.90563	58	
386.22454	150	
388.90704	40	
391.18930	38	
395.00717	38	
395.41319	88	
397.25401	52	
399.05086	46	
407.23549	68	
408.27687	52	
414.87810	58	
421.82076	76	
423.21618	28	
425.25447	50	
426.20172	36	
429.57968	70	
436.18957	72	
436.30214	24	
438.22464	58	
440.27216	60	
443.24181	112	
443.28467	50	
445.25032	24	
448.17542	44	
453.22045	80	
453.27018	44	
454.22368	80	
456.23024	34	
464.21345	42	
471.24767	70	
474.20876	62	
478.24068	76	
493.21937	56	
499.24269	70	
505.70643	18	
508.45278	18	
513.28063	42	
514.32384	60	
522.22970	46	
524.30652	200	1+
524.39305	44	
542.32943	124	
552.30550	40	
554.28549	36	
555.25375	38	
557.29476	80	
565.24055	30	
567.29604	28	
572.29831	36	
577.27035	58	
582.30104	100	
583.26938	38	
585.32750	34	
600.26849	42	
600.31319	40	
601.29410	44	
602.33553	22	
603.45702	28	
613.31417	22	
618.29112	38	
619.30065	28	
639.31977	74	
640.33918	40	
664.30194	52	
668.42516	26	
696.33496	38	
731.36807	52	
769.38693	26	
785.43993	34	
786.38629	38	
803.41741	44	
END IONS

###FS:    #m/z: 458.74804 #charge 2+
###MS: 1149
###MSMS: 1150
BEGIN IONS
TITLE=Cmpd 93, +MS2(458.7480), 25.3eV, 9.4min #1150
RTINSECONDS=566.786
SCANS=1149-1150
PEPMASS=458.74804	307254
CHARGE=2+
197.11607	54	
206.09451	40	
210.15003	200	
210.19036	72	
213.11164	66	
214.10828	170	
214.13968	42	
216.08915	512	1+
221.10486	50	
221.17524	76	
222.11752	42	
223.14566	66	
224.14770	56	
225.11939	122	
226.07961	66	
226.14226	56	
227.08667	68	
228.13786	68	
228.18204	96	
230.14690	56	
233.11833	70	
238.15934	44	
239.13798	66	
240.12691	882	1+
240.41922	70	
243.12843	1216	
243.25223	72	
243.32142	46	
244.08712	304	
245.07627	64	
246.17509	60	
252.12803	42	
254.88227	68	
255.14087	88	
256.15829	72	
257.09892	114	
258.13599	588	1+
267.17681	74	
268.15399	40	
279.23391	64	
280.12073	104	
280.14926	64	
285.18468	98	
286.12699	212	
291.13460	60	
294.13306	56	
295.12313	64	
297.14642	582	1+
306.69509	44	
307.87283	40	
309.13974	76	
309.18716	58	
310.12191	76	
312.19066	50	
315.15681	648	1+
315.19638	184	
315.27755	44	
320.66406	72	
321.19357	82	
322.12806	62	
322.54173	42	
322.95004	48	
323.44472	74	
324.14137	66	
325.16377	150	1+
326.11363	46	
327.13001	56	
328.14513	58	
328.69013	90	
329.13836	104	
332.18973	154	
337.14178	54	
339.20896	94	
339.27975	56	
340.14642	62	
341.13183	116	
342.20574	64	
343.15114	170	
344.21376	44	
350.86387	58	
351.15827	54	
353.17585	42	
353.21566	40	
354.87576	50	
356.14948	46	
357.20246	258	1+
358.16116	52	
359.14850	106	
363.80083	48	
366.23622	38	
367.16770	76	
370.23347	44	
372.21429	48	
373.11434	70	
375.18371	156	
376.17903	74	
379.21099	78	
382.20717	46	
383.16609	52	
384.14908	48	
385.27266	44	
393.20348	56	
395.16532	56	
396.87365	88	
408.21281	78	
412.20677	54	
418.19337	50	
422.26543	96	
426.23850	40	
436.82459	56	
440.21781	38	
440.86017	38	
442.24903	292	1+
454.22434	152	
463.20572	70	
467.24627	58	
468.26438	52	
471.24097	134	1+
474.24175	60	
474.84015	72	
486.22734	42	
496.35025	44	
497.38841	80	
512.26040	46	
513.66460	64	
514.32362	70	
515.33789	66	
516.27730	58	
524.32090	62	
525.30817	112	
528.41429	44	
537.25332	44	
540.25440	58	
540.30307	44	
542.33308	72	
543.34128	50	
545.52220	38	
554.36532	62	
556.32741	56	
561.42620	66	
566.24269	38	
573.28279	52	
583.27811	96	
584.27447	72	
595.25223	78	
595.34243	48	
600.31343	154	1+
601.32364	180	1+
607.06636	70	
611.39906	42	
622.28825	44	
639.31315	44	
640.32340	50	
642.32096	76	
651.28599	56	
651.33056	78	
669.29561	56	
696.34949	54	
713.36567	56	
731.37729	210	1+
768.53678	70	
785.37620	58	
END IONS

###FS:    #m/z: 458.74800 #charge 1+
###MS: 1151
###MSMS: 1152
BEGIN IONS
TITLE=Cmpd 94, +MS2(458.7480), 25.3eV, 9.5min #1152
RTINSECONDS=567.356
SCANS=1151-1152
PEPMASS=458.74800	319472
CHARGE=1+
209.48010	22	
209.87801	20	
210.17293	84	
210.85004	24	
211.09879	66	
213.14251	60	
214.13220	80	
215.12645	58	
216.08842	68	
216.35215	38	
217.08393	64	
220.13396	46	
221.06166	44	
222.11721	112	
225.11957	68	
226.07253	48	
226.10125	50	
227.06429	60	
228.04385	54	
229.16689	62	
231.10862	56	
235.10790	46	
238.16137	44	
239.10904	40	
240.13038	1026	1+
240.19597	66	
240.61584	28	
240.90932	54	
243.12759	990	1+
244.08490	240	
244.39783	26	
245.06813	144	
247.16426	66	
248.53935	24	
250.10719	76	
252.12230	50	
255.14402	48	
255.18080	42	
256.15959	146	
256.21252	64	
257.10921	122	
258.13300	538	1+
260.56846	20	
262.10276	116	
263.09207	52	
263.11930	60	
264.11668	32	
268.12289	42	
268.37378	30	
269.15484	120	
270.12797	34	
271.12231	60	
273.23409	28	
277.10660	66	
277.20205	54	
279.14626	44	
279.20138	62	
279.96592	28	
281.11414	128	
281.18172	64	
282.15642	48	
283.16019	60	
286.12815	134	
286.17652	46	
291.70065	78	
294.10338	74	
297.15271	122	
297.20827	66	
298.13073	76	
298.22035	54	
299.13568	108	
299.19992	82	
299.54035	20	
302.89267	84	
304.65444	74	
306.14593	98	
309.16054	54	
310.13164	32	
311.20596	68	
312.14627	62	
315.15581	646	1+
316.25752	22	
321.18040	34	
322.17852	56	
323.11042	98	
324.14152	46	
325.13881	28	
325.18233	50	
326.12887	62	
327.05270	34	
330.20163	42	
332.23052	52	
339.14949	122	
339.19327	72	
340.14695	116	
340.20646	32	
341.12261	64	
343.15090	40	
344.15511	52	
346.86056	62	
347.17161	38	
352.15474	68	
352.19157	30	
353.17285	56	
355.69411	96	
357.16011	74	
357.20197	152	
357.26687	56	
358.15739	116	
359.42372	24	
361.16059	50	
367.18351	74	
369.17003	70	
370.20457	52	
370.62547	46	
375.17386	128	
375.21992	50	
380.80630	58	
382.20194	40	
383.15630	34	
384.16964	84	
384.23129	56	
391.18831	40	
394.80017	44	
395.16920	40	
396.89725	48	
399.18286	28	
400.18007	60	
408.21274	36	
409.21153	68	
410.21515	42	
410.26172	70	
411.22763	64	
412.25876	44	
413.16178	50	
418.97709	66	
419.18608	54	
422.18580	40	
423.20779	56	
426.25558	54	
428.15519	48	
436.21475	38	
439.20613	36	
442.31222	56	
442.85759	40	
443.24814	156	
443.31961	62	
446.24550	50	
453.22724	42	
454.13544	20	
454.21728	116	
456.22837	48	
457.21310	48	
463.21074	64	
END IONS

###FS:    #m/z: 458.74862 #charge 1+
###MS: 1153
###MSMS: 1154
BEGIN IONS
TITLE=Cmpd 95, +MS2(458.7486), 25.4eV, 9.5min #1154
RTINSECONDS=567.931
SCANS=1153-1154
PEPMASS=458.74862	328568
CHARGE=1+
206.09055	72	
210.16482	136	
212.13461	92	
213.12245	54	
213.16097	56	
214.10782	142	
216.08903	140	
217.09122	86	
222.13270	70	
223.10653	102	
224.13068	60	
225.12017	30	
226.07290	118	
226.10877	178	
228.05854	76	
230.14656	44	
232.11611	86	
238.10989	56	
238.15325	52	
240.12794	664	1+
241.11908	74	
243.13078	1130	1+
244.08858	640	1+
245.19473	80	
246.09437	26	
246.17787	84	
249.41321	40	
250.11150	24	
252.14324	66	
253.11693	50	
257.09218	138	
257.17740	52	
257.21530	58	
258.13612	292	
258.48756	32	
261.14186	324	1+
263.11453	100	
263.16041	30	
266.93367	58	
268.13447	42	
268.17001	52	
268.34206	20	
269.15312	60	
270.13433	70	
271.12316	52	
277.10808	66	
278.16755	52	
279.14580	128	
280.12027	148	
281.11614	52	
282.09968	44	
282.92621	62	
283.15632	40	
284.89632	26	
286.12886	130	
286.18368	32	
287.13337	130	
287.17194	92	
294.17026	126	
294.93311	66	
297.01141	20	
297.08602	58	
297.15276	132	
297.19151	74	
298.14108	118	
298.69639	24	
300.99125	30	
306.13885	44	
308.11159	76	
309.10944	52	
309.71695	30	
310.12612	42	
311.19812	102	
314.50063	24	
315.15850	462	1+
317.77407	22	
318.53265	22	
319.14645	38	
320.17194	90	
321.17957	42	
322.13777	40	
322.17423	68	
323.95541	24	
324.13736	40	
325.13231	230	1+
325.16599	58	
327.20061	86	
332.19012	222	
333.17966	88	
338.19524	78	
339.19488	276	1+
340.16288	40	
341.13919	56	
342.17315	54	
343.14610	284	1+
343.19494	96	
344.94336	90	
345.13317	30	
350.18750	30	
351.16212	54	
351.26703	48	
354.21552	50	
356.15952	74	
356.74148	30	
357.20068	194	
357.27196	52	
358.15254	46	
358.26039	34	
359.17859	42	
360.22447	40	
363.19609	50	
365.14545	48	
370.20722	80	
371.19512	58	
371.23892	22	
375.17939	148	
375.63529	50	
376.17697	106	
379.20936	38	
379.70949	72	
381.21166	68	
382.22025	88	
383.14050	48	
384.17930	42	
385.19097	64	
386.22627	142	1+
391.20956	42	
393.12251	70	
393.18317	50	
394.15740	52	
396.20933	48	
397.15441	66	
398.19249	22	
400.27955	28	
409.19725	46	
411.21426	56	
412.17505	116	
414.22727	46	
423.83189	32	
424.23227	34	
425.24282	26	
425.29891	80	
427.22767	50	
429.24500	46	
437.20485	108	
439.22932	56	
440.35827	74	
440.84972	54	
443.26363	76	
444.44533	34	
445.19527	60	
450.27822	50	
453.22956	94	
454.21784	216	
455.25676	44	
456.22946	60	
456.61784	28	
457.23009	84	
461.61264	30	
END IONS

###FS:    #m/z: 458.74841 #charge 2+
###MS: 1155
###MSMS: 1156
BEGIN IONS
TITLE=Cmpd 96, +MS2(458.7484), 25.4eV, 9.5min #1156
RTINSECONDS=568.507
SCANS=1155-1156
PEPMASS=458.74841	324432
CHARGE=2+
159.93845	56	
210.16464	48	
213.10760	270	1+
216.09475	294	1+
216.14437	88	
222.12065	50	
225.10009	122	
226.10855	128	
226.16151	48	
228.13459	66	
230.13840	84	
231.08883	62	
231.12340	50	
238.14993	76	
240.12590	672	1+
243.04426	56	
243.12926	952	1+
244.08907	612	1+
245.13280	46	
245.18217	74	
246.09610	74	
253.11291	152	
255.14792	106	
255.96060	46	
256.16207	118	
257.10735	80	
257.15923	62	
258.13575	136	
259.14765	60	
261.13599	172	
262.14917	118	
264.11404	62	
264.16183	70	
265.93486	88	
266.10866	76	
269.10604	58	
269.14894	52	
280.15810	144	1+
283.13366	94	
286.12508	124	
287.15925	148	
289.13716	84	
290.89774	96	
290.95599	66	
291.13365	46	
297.14481	638	1+
299.12480	98	
307.19430	54	
309.14333	158	
310.15308	88	
311.19497	72	
311.22338	60	
313.17283	60	
314.85548	54	
315.15802	532	1+
315.33868	92	
317.15488	68	
320.17587	62	
321.20373	56	
322.12342	104	
322.17850	46	
322.30587	46	
324.20244	50	
326.13830	58	
328.12127	56	
329.20990	64	
330.16635	90	
332.11912	66	
332.19348	244	
339.15416	98	
339.19492	200	
340.19614	76	
341.12623	102	
341.18585	52	
342.20320	96	
343.15485	242	
344.12821	62	
344.16190	114	
354.20472	74	
357.20275	374	1+
357.26178	62	
357.31167	80	
358.16134	58	
360.21603	82	
362.15972	46	
370.16935	74	
373.17003	68	
374.23614	54	
375.18293	164	
376.18349	76	
377.21117	70	
378.85940	64	
380.15834	102	
382.20760	72	
384.69832	68	
386.89798	56	
394.15091	44	
394.20765	84	
403.24827	50	
408.21083	284	1+
411.18035	50	
412.16051	88	
414.24438	68	
415.26751	46	
425.30391	48	
426.22921	88	
429.23158	166	
436.21575	48	
437.20875	44	
439.18427	112	
441.22260	64	
443.25259	136	
450.74469	92	
453.22856	60	
455.22024	68	
456.23873	58	
458.21667	68	
466.17673	72	
471.24146	338	
471.42941	64	
474.24953	128	
478.23413	50	
480.27258	50	
482.23096	56	
484.18730	50	
497.25568	54	
507.30711	62	
514.32979	80	
516.27211	52	
522.31562	72	
523.25381	44	
524.30953	72	
524.38648	50	
524.44767	86	
528.33587	52	
530.22614	48	
540.26374	70	
543.88481	62	
544.35481	68	
555.29896	56	
558.29376	52	
565.25238	44	
572.29010	72	
576.28296	60	
582.26587	64	
585.32098	100	
600.28807	62	
601.27599	48	
602.33597	122	
639.33074	66	
642.65733	52	
655.35359	54	
656.35135	80	
657.36959	74	
658.34326	64	
667.38031	46	
678.32306	60	
713.38086	104	
731.37091	52	
785.43997	48	
END IONS

###FS:    #m/z: 458.74819 #charge 2+
###MS: 1157
###MSMS: 1158
BEGIN IONS
TITLE=Cmpd 97, +MS2(458.7482), 25.3eV, 9.5min #1158
RTINSECONDS=569.102
SCANS=1157-1158
PEPMASS=458.74819	323546
CHARGE=2+
205.08998	240	
209.04892	92	
209.13715	78	
213.12262	126	
214.12603	94	
214.17548	64	
215.12597	68	
216.09139	536	1+
222.11534	222	
224.10085	82	
225.11682	60	
225.16745	72	
226.07566	534	1+
226.14354	70	
227.13071	104	
228.03882	150	
228.17137	126	
231.14095	96	
233.11068	70	
238.14657	152	
239.15026	106	
240.12945	1570	1+
240.23504	116	
242.15524	64	
243.12665	2492	1+
244.08470	1406	1+
245.19054	74	
248.10880	66	
248.51654	70	
250.07869	78	
250.11210	60	
252.12138	348	1+
254.17176	64	
256.15632	190	
256.19180	82	
257.10585	88	
257.18839	92	
258.14026	706	1+
261.14179	372	1+
262.18398	60	
264.64701	92	
266.11321	68	
268.12458	366	1+
270.64506	106	
272.71206	82	
275.17202	62	
276.12306	112	
277.11418	112	
280.11700	76	
283.13393	100	
286.13391	180	
287.12528	66	
287.16345	110	
290.67364	80	
290.90126	58	
292.12508	60	
293.14769	60	
294.14511	122	
297.14841	728	1+
305.19717	70	
306.13032	74	
307.53336	58	
308.15539	140	
309.15541	72	
310.13625	100	
315.15610	1106	1+
318.16129	80	
320.16346	66	
321.18428	240	
322.15512	102	
324.15907	386	1+
324.67260	60	
326.12858	88	
329.21311	166	1+
332.17950	228	
333.18544	100	
337.18439	74	
337.31160	64	
338.68621	82	
339.15470	84	
339.19897	226	
340.16918	164	
341.12494	60	
342.11384	90	
342.14310	112	
342.20938	142	
343.15035	362	
344.13095	78	
346.16357	82	
351.15142	180	
351.38947	66	
352.22433	60	
355.14842	230	
356.17871	68	
357.20217	1476	1+
358.16050	94	
359.15941	72	
363.18763	74	
365.19054	102	
366.20160	58	
367.14430	64	
367.18856	94	
368.17870	60	
368.87250	290	
369.16780	100	
370.14838	74	
370.20350	90	
371.21877	70	
374.22530	84	
375.18372	108	
381.20993	118	
381.32797	60	
386.22758	78	
387.18703	68	
391.19667	66	
393.20029	250	1+
396.91370	64	
399.78705	58	
412.16864	68	
412.31086	68	
422.16564	66	
425.21519	60	
425.25556	82	
426.23103	152	1+
426.42369	68	
435.21831	68	
436.20967	66	
436.25332	84	
440.20233	60	
441.23412	78	
442.22591	124	
443.25439	236	1+
449.15996	58	
449.20721	62	
449.31215	76	
452.24130	82	
454.21834	204	
454.32406	58	
455.21288	90	
455.28939	60	
456.23385	330	1+
460.30846	58	
464.21670	206	1+
471.25682	144	
472.22969	180	
473.25567	70	
478.21201	78	
489.30718	74	
494.27265	62	
495.26559	62	
503.22563	64	
507.25853	88	
510.22950	156	1+
519.24774	144	1+
524.30556	282	1+
527.26495	60	
533.25766	84	
537.24977	88	
540.27007	82	
540.32195	60	
541.20458	64	
541.26503	86	
542.31756	460	1+
554.28672	184	1+
562.28661	152	1+
572.31873	98	
573.29936	78	
581.27030	110	1+
583.34672	66	
594.34624	248	1+
600.29171	146	
601.29977	92	
602.34383	108	
611.32680	154	1+
639.32014	148	1+
641.35332	60	
656.35848	272	1+
667.36228	90	
713.38016	98	
731.37683	380	1+
767.38841	174	1+
786.38343	64	
814.43451	276	1+
881.57128	114	1+
END IONS

###FS:    #m/z: 458.74825 #charge 2+
###MS: 1159
###MSMS: 1160
BEGIN IONS
TITLE=Cmpd 98, +MS2(458.7483), 25.3eV, 9.5min #1160
RTINSECONDS=569.737
SCANS=1159-1160
PEPMASS=458.74825	311392
CHARGE=2+
205.09368	86	
210.15850	130	
211.10885	120	
212.12996	80	
213.11704	90	
214.11062	248	1+
216.09536	474	
217.07231	104	
220.11485	152	
222.12155	214	
223.10822	118	
224.13119	78	
225.09803	76	
226.08019	356	1+
226.14208	80	
227.12904	98	
228.16324	76	
229.15026	72	
229.18190	72	
230.17743	108	
233.87847	78	
236.14038	72	
238.15636	166	
238.20881	86	
239.12299	96	
240.12921	2014	1+
240.23990	74	
243.12769	3244	
244.08874	1558	
245.07254	196	
247.09535	158	
249.14245	152	
253.10832	152	
253.40912	74	
256.15773	294	
257.11243	236	
258.13959	944	1+
260.14452	96	
261.13723	474	
262.11176	116	
263.12928	124	
263.45060	82	
265.63027	164	
266.17299	104	
267.17100	238	
268.12679	220	
269.13229	376	1+
269.15729	140	
271.69637	72	
272.12407	108	
273.15303	72	
275.15790	80	
277.10961	264	1+
278.14176	72	
279.13202	74	
280.12321	164	
281.10771	120	
283.66230	88	
284.79685	120	
285.18188	82	
286.13236	472	
287.15860	414	1+
291.90761	84	
292.11530	130	
297.14346	1790	1+
298.66320	80	
299.12735	292	1+
306.90419	98	
308.15208	124	
309.13305	584	1+
311.20002	252	
312.15229	90	
314.17095	98	
315.15674	2232	1+
320.11030	86	
320.16861	102	
321.18787	236	
322.12973	104	
323.94799	74	
325.17679	336	
326.13527	312	1+
329.18872	180	
330.21279	118	
332.18663	648	1+
337.13961	92	
339.19540	452	
340.14300	334	
341.12169	164	
342.15912	154	
342.20575	124	
343.15396	936	1+
351.15094	114	
354.18109	80	
357.20451	1660	1+
358.14636	202	
358.27792	136	
360.85047	146	
361.68629	70	
364.19040	82	
366.68210	74	
367.17889	96	
368.15253	70	
368.88050	144	
369.16319	192	1+
369.20312	198	
370.19940	122	
370.91294	80	
375.17811	808	1+
377.14074	108	
378.86695	190	1+
379.15955	120	
379.26127	72	
380.23715	84	
386.23590	106	
391.19290	128	
394.17350	80	
396.86665	90	
397.22760	82	
403.71473	80	
405.26426	70	
408.21260	238	
409.21951	160	
411.22209	210	
412.17523	244	1+
414.79684	82	
415.22807	74	
421.19119	194	1+
425.25200	144	
426.23485	386	1+
429.20954	76	
430.23066	98	
436.20401	608	1+
440.24931	78	
443.25023	1066	1+
453.18830	100	
453.22800	1116	1+
453.39370	86	
457.22497	216	1+
465.21102	78	
467.27640	242	1+
471.24740	874	1+
474.24531	294	1+
477.22661	220	1+
482.23129	216	1+
497.28782	98	
499.24277	196	
500.21810	82	
501.22051	104	
505.21977	126	
506.18907	72	
511.23660	102	
512.18899	78	
512.26601	76	
513.28264	110	
514.32772	236	1+
519.26217	274	1+
524.31057	612	1+
526.26461	146	1+
527.31646	82	
536.30746	96	
537.26512	226	1+
539.29341	144	
540.26548	80	
542.31806	570	1+
543.50129	88	
547.23708	110	
549.26315	72	
552.30501	138	1+
554.27629	478	1+
558.35739	80	
564.29128	150	
565.26665	304	1+
568.26149	90	
572.28927	352	1+
582.27737	304	1+
584.26343	98	
584.32173	156	
585.19484	86	
585.36120	84	
594.30325	76	
600.28502	346	1+
602.33494	664	1+
607.67239	86	
609.25939	146	1+
611.35089	182	1+
615.29224	78	
619.29192	88	
621.31085	364	1+
626.34355	122	
634.29799	82	
639.33903	476	1+
650.32550	182	1+
652.33941	180	1+
656.36215	594	1+
681.34346	200	1+
699.72945	82	
702.36525	200	1+
710.08238	144	
713.36243	454	1+
715.40717	76	
724.44845	84	
731.37759	894	1+
757.39679	490	1+
761.34952	140	
768.37840	150	
785.39868	646	1+
797.34431	154	1+
842.45421	172	1+
881.45555	494	1+
898.46853	228	1+
916.49945	390	1+
END IONS

###FS:    #m/z: 465.89525 #charge 1+
###MS: 1180
###MSMS: 1181
BEGIN IONS
TITLE=Cmpd 99, +MS2(465.8952), 24.3eV, 9.7min #1181
RTINSECONDS=580.479
SCANS=1180-1181
PEPMASS=465.89525	21020
CHARGE=1+
148.09879	46	
204.88165	52	
209.07787	50	
210.07932	40	
213.12152	136	
221.13102	180	1+
223.09821	40	
224.10714	54	
227.09207	62	
227.17800	32	
230.14504	34	
239.14272	56	
240.08240	64	
240.12817	290	1+
241.10652	50	
241.63178	20	
242.11325	66	
243.14566	52	
246.86036	30	
247.10314	1354	1+
247.16236	94	
248.13754	58	
249.10712	210	
249.87608	52	
256.13627	46	
256.17119	50	
256.64012	24	
257.16076	78	
258.13427	56	
258.17213	60	
259.12822	50	
264.12810	90	
270.13390	44	
290.16070	46	
290.90123	60	
292.91052	76	
298.12709	72	
299.13596	50	
307.83416	20	
308.18075	72	
308.62435	22	
313.01380	56	
319.14645	54	
323.17208	48	
325.13626	68	
327.20571	54	
330.92305	50	
337.14631	54	
340.20022	66	
341.11758	68	
346.96300	76	
351.14465	40	
353.39096	20	
354.17056	62	
358.12269	76	
358.65287	26	
360.90108	36	
368.17660	68	
368.87515	174	
369.19655	42	
373.18123	50	
376.13300	50	
378.15567	34	
379.20172	56	
383.23790	80	
386.30233	40	
386.89442	76	
400.24401	106	
407.80733	34	
411.26020	58	
412.21218	64	
419.23411	48	
426.85639	36	
428.23538	36	
428.83905	304	1+
430.79092	40	
431.81805	34	
431.86498	72	
437.20252	60	
437.81441	66	
438.19949	54	
446.84823	238	1+
447.93921	72	
449.08392	64	
451.91805	40	
452.70022	32	
461.26992	68	
465.09924	36	
465.21190	44	
466.47454	32	
467.83947	64	
469.22341	46	
END IONS

###FS:    #m/z: 465.89575 #charge 1+
###MS: 1182
###MSMS: 1183
BEGIN IONS
TITLE=Cmpd 100, +MS2(465.8957), 24.3eV, 9.7min #1183
RTINSECONDS=581.082
SCANS=1182-1183
PEPMASS=465.89575	59604
CHARGE=1+
150.89921	18	
181.76383	18	
191.82489	18	
198.17226	64	
198.76276	18	
209.08347	132	
209.11179	60	
209.21006	56	
211.09956	58	
213.11457	76	
223.09919	86	
234.54262	18	
237.09152	42	
238.27321	54	
239.14536	62	
240.12272	264	1+
246.97608	18	
247.10296	982	1+
247.18672	54	
247.54223	32	
248.03837	18	
249.09947	74	
251.89697	24	
253.83521	52	
257.11568	26	
257.15344	38	
258.13384	54	
260.47352	18	
264.12263	52	
266.12662	48	
275.67112	18	
277.06775	18	
298.12463	54	
302.15029	66	
309.16537	66	
312.45681	24	
315.15525	34	
318.01671	22	
319.99868	18	
325.45252	18	
328.15490	42	
333.15040	54	
337.15667	32	
339.38998	18	
342.12049	50	
350.87861	34	
351.15786	72	
354.17512	60	
355.78281	40	
368.88235	68	
376.13842	78	
376.89442	56	
390.59379	18	
399.77230	50	
400.25541	34	
401.39929	68	
407.28380	52	
410.83291	20	
411.36949	26	
425.16869	78	
428.25229	48	
428.85400	38	
430.87492	88	
431.01319	34	
437.23484	92	
438.20951	38	
446.86194	46	
447.86642	48	
447.96656	74	
448.69721	36	
448.78724	46	
465.22009	64	
467.25220	46	
END IONS

###FS:    #m/z: 465.89596 #charge 1+
###MS: 1184
###MSMS: 1185
BEGIN IONS
TITLE=Cmpd 101, +MS2(465.8960), 24.3eV, 9.7min #1185
RTINSECONDS=581.661
SCANS=1184-1185
PEPMASS=465.89596	142706
CHARGE=1+
152.99617	18	
174.40884	18	
204.57170	18	
209.08607	288	1+
213.12241	54	
213.43823	30	
221.12508	64	
227.09591	76	
227.48781	28	
230.68674	18	
231.02493	48	
231.13692	52	
239.13980	142	
240.05440	60	
240.12592	308	
240.31273	36	
240.78024	40	
241.11202	114	
241.16617	54	
242.10616	44	
245.07188	66	
246.13301	70	
247.10359	3022	1+
247.17579	24	
247.20570	38	
247.25399	22	
247.34142	36	
247.42855	28	
247.66755	22	
248.01972	20	
248.20362	58	
248.48373	20	
249.33624	30	
251.14146	28	
254.13865	50	
257.08455	82	
257.15662	58	
257.18820	46	
257.26485	26	
258.14562	108	
258.62253	24	
261.13766	56	
266.30901	42	
269.29867	72	
272.60750	18	
273.14871	52	
280.16575	58	
286.13244	54	
290.21485	62	
291.63471	18	
297.14860	38	
298.13196	182	
298.19159	44	
299.85750	18	
300.03643	22	
300.12041	18	
308.17442	56	
311.12811	60	
315.15481	54	
315.25496	44	
320.13818	60	
323.16194	26	
328.17073	28	
333.17043	80	
341.17188	36	
345.17064	50	
350.87632	48	
351.16411	54	
353.16803	56	
353.93223	38	
359.18321	54	
361.86644	22	
368.18625	36	
370.18233	40	
371.23189	40	
372.65460	18	
376.14455	46	
377.14047	54	
377.46969	18	
383.21540	34	
385.62840	26	
386.12304	56	
386.19712	92	
388.74941	18	
400.24249	110	
400.84432	50	
402.17586	44	
409.24582	34	
411.21360	216	
411.26506	40	
411.83475	82	
412.84923	42	
414.19550	36	
415.36769	62	
419.19857	74	
428.25347	58	
428.83709	52	
429.84782	58	
430.72920	54	
430.87826	162	
438.20101	24	
446.84585	148	
446.91930	58	
447.84527	64	
448.19928	40	
448.88085	68	
456.22700	28	
457.23525	54	
459.82526	18	
464.37668	18	
466.21571	50	
END IONS

###FS:    #m/z: 465.89625 #charge 1+
###MS: 1186
###MSMS: 1187
BEGIN IONS
TITLE=Cmpd 102, +MS2(465.8963), 24.3eV, 9.7min #1187
RTINSECONDS=582.246
SCANS=1186-1187
PEPMASS=465.89625	278062
CHARGE=1+
200.08924	68	
205.09534	72	
206.08260	76	
209.09149	536	1+
211.09824	84	
212.14288	48	
213.11534	226	
213.18681	76	
214.12354	96	
221.15320	54	
222.12712	136	
223.11158	102	
223.15350	54	
224.10321	118	
227.09500	272	
227.13043	58	
229.11122	40	
230.16774	142	
231.08758	56	
231.15778	86	
236.10869	62	
237.11393	50	
239.10458	118	
239.14326	694	
240.11932	1742	1+
241.54381	46	
242.16712	76	
244.19567	84	
246.96957	48	
247.10295	8246	1+
247.18340	124	
247.37426	64	
247.49362	56	
248.00771	62	
248.16708	56	
248.36340	108	
251.14519	120	
254.13628	84	
255.12349	64	
257.10339	274	
257.14533	596	1+
257.19828	52	
258.14215	362	1+
259.11478	54	
268.12156	90	
271.13963	48	
272.16206	90	
280.13237	78	
280.17293	52	
283.15208	132	
283.65564	100	
285.14531	72	
286.13270	176	
290.15649	74	
291.15612	54	
292.98573	66	
293.12423	62	
296.14821	70	
297.14624	114	
298.01075	44	
298.12739	310	
299.16443	64	
300.14455	114	
301.14557	50	
301.68578	58	
303.11649	60	
305.14649	52	
306.15690	68	
308.16534	616	1+
310.15393	70	
311.12697	156	
315.17108	78	
315.23740	60	
319.14160	182	1+
322.16147	68	
322.27738	62	
323.17130	120	
324.12192	42	
326.15668	54	
326.23602	56	
327.17646	66	
328.15397	126	
329.17416	90	
332.15176	264	1+
337.15221	154	
337.19573	58	
339.14243	58	
340.11661	92	
341.19561	68	
343.67598	60	
349.51176	54	
351.15122	94	
355.10358	62	
355.19054	60	
358.13275	126	
358.19791	154	
361.67771	76	
364.23085	62	
365.14094	196	1+
367.19107	100	
368.17559	334	1+
368.88737	120	
374.81067	64	
376.14598	92	
378.17128	42	
379.19211	210	
380.04319	56	
381.21094	60	
382.69465	62	
383.22363	248	
385.21141	88	
386.18903	438	1+
387.22427	42	
387.73328	124	
389.81270	66	
391.19028	48	
392.20545	66	
392.82512	42	
392.87869	42	
393.21426	58	
394.20189	88	
396.17509	56	
397.82062	42	
398.23004	60	
400.24247	148	1+
401.42034	48	
402.24017	64	
404.17444	52	
406.18529	86	
407.19791	76	
407.31984	52	
409.20743	222	
410.22022	364	1+
410.81548	54	
411.82423	78	
412.86849	74	
413.17288	76	
413.86408	68	
414.18935	50	
419.18750	192	
421.19059	78	
421.88594	66	
422.21854	74	
423.18767	60	
425.74359	42	
427.26519	42	
428.23777	332	1+
428.44121	64	
430.87770	128	
435.27238	52	
436.95455	68	
437.21398	358	1+
441.23229	64	
446.85728	106	
448.85351	48	
449.17549	56	
449.82115	72	
450.00140	54	
455.24655	64	
456.24016	52	
465.19617	154	
466.21302	74	
467.22390	50	
467.81268	56	
469.38135	42	
END IONS

###FS:    #m/z: 698.34221 #charge 2+
###MS: 1188
###MSMS: 1189
BEGIN IONS
TITLE=Cmpd 103, +MS2(698.3422), 33.0eV, 9.7min #1189
RTINSECONDS=582.871
SCANS=1188-1189
PEPMASS=698.34221	13454
CHARGE=2+
209.08038	36	
239.13406	56	
239.16605	56	
240.14763	42	
247.10576	1502	1+
247.24429	64	
249.10744	86	
252.12298	56	
258.13792	44	
259.13699	84	
272.20883	58	
297.16310	42	
303.11672	66	
308.15798	80	
341.69338	32	
350.17692	52	
358.13645	36	
367.19413	62	
376.14249	146	
379.25112	34	
410.23190	56	
412.21069	58	
437.21828	48	
445.21674	70	
504.24095	58	
514.31747	58	
537.31329	46	
538.30391	60	
549.12188	36	
565.35737	34	
568.36028	84	
591.87950	62	
595.30867	42	
635.32880	42	
637.34086	46	
638.34041	56	
666.32048	38	
679.66106	54	
892.44666	56	
1020.54334	46	
END IONS

###FS:    #m/z: 478.54574 #charge 3+
###MS: 1190
###MSMS: 1191
BEGIN IONS
TITLE=Cmpd 104, +MS2(478.5457), 24.6eV, 9.7min #1191
RTINSECONDS=583.529
SCANS=1190-1191
PEPMASS=478.54574	18800
CHARGE=3+
206.09465	60	
223.12139	30	
226.08494	28	
227.15108	66	
240.02332	26	
240.11962	62	
241.11786	66	
241.15845	48	
247.10715	88	
248.12322	50	
275.00213	48	
308.17118	66	
335.10707	54	
349.19212	40	
351.87968	56	
354.07240	32	
380.90972	34	
381.90530	58	
389.86231	34	
391.20334	44	
392.95021	48	
423.90301	34	
424.82780	26	
428.83782	54	
472.23695	50	
474.27056	30	
528.32970	52	
692.29349	62	
821.32111	38	
END IONS

###FS:    #m/z: 465.89580 #charge 3+
###MS: 1190
###MSMS: 1192
BEGIN IONS
TITLE=Cmpd 105, +MS2(465.8958), 24.3eV, 9.7min #1192
RTINSECONDS=583.545
SCANS=1190,1192
PEPMASS=465.89580	747304
CHARGE=3+
183.79535	92	
201.12311	60	
205.09472	94	
209.10518	186	
210.08719	68	
211.11344	70	
212.11205	74	
213.11727	134	
215.12257	62	
221.13352	180	
222.11518	298	1+
223.10112	88	
224.08861	62	
224.13039	80	
226.12139	72	
227.10402	108	
228.09476	62	
229.12717	170	1+
236.12363	54	
239.10833	136	
239.14334	530	
240.12901	1494	1+
242.11407	72	
247.10457	10520	1+
249.25117	72	
251.14435	242	
252.12539	54	
253.88331	66	
256.15357	70	
257.11576	176	
257.14250	752	1+
258.14076	504	1+
260.64548	298	
266.14904	168	1+
267.10010	56	
269.14528	194	1+
273.11572	72	
275.17605	62	
280.13037	96	
280.16765	70	
283.21670	52	
286.13361	208	
286.24668	72	
288.12693	90	
289.17345	62	
290.15317	184	
291.15377	128	
292.15938	90	
293.15367	146	
296.11762	54	
297.90740	62	
298.13439	644	1+
300.15498	98	
301.14948	56	
304.12379	74	
305.14669	102	
305.66890	76	
308.16272	646	1+
315.16190	110	
316.16603	72	
319.15548	160	1+
321.15135	78	
322.92295	70	
325.19200	90	
328.15195	206	
329.17345	104	
330.16665	140	
332.18315	114	
332.87362	90	
333.14293	160	
333.19324	62	
336.17139	104	
336.67198	62	
337.15734	560	1+
340.12243	58	
341.13329	52	
341.18318	60	
345.18060	58	
348.20227	56	
349.20380	64	
350.17053	154	
351.15615	230	
352.11991	82	
352.16134	136	
353.16328	80	
354.18984	68	
356.18205	52	
358.13180	74	
361.67587	136	
365.20543	52	
367.18960	108	
368.17348	728	1+
368.87063	62	
374.18248	52	
377.19593	82	
379.19792	188	
385.21597	194	
386.19386	344	1+
391.21853	90	
393.20813	194	1+
393.81247	78	
395.18781	110	
396.19483	112	
400.24547	618	1+
404.19497	60	
407.18353	118	
409.20512	194	
410.24768	106	
411.21349	706	1+
411.67839	70	
412.85250	56	
412.88204	52	
413.85877	62	
419.19549	190	
428.23905	392	1+
428.84149	136	
428.94455	60	
429.82870	54	
430.24034	52	
430.83947	110	
432.72717	76	
435.22161	56	
442.73629	52	
446.25133	66	
446.94840	52	
447.25628	60	
453.21057	202	1+
457.19110	80	
459.25728	74	
465.20722	386	1+
469.23673	78	
473.23794	64	
479.21549	96	
479.26106	64	
480.18682	52	
480.24324	96	
482.23604	58	
487.29162	52	
490.26745	136	
492.30109	64	
496.23480	200	
497.23463	104	
498.23079	52	
502.25805	80	
505.25300	58	
507.24524	364	1+
508.64296	52	
510.78714	62	
514.24115	224	1+
520.29026	94	
524.24061	56	
526.23939	52	
542.25563	80	
548.26590	466	1+
556.28162	168	1+
561.30854	54	
565.29221	408	1+
565.29700	264	
565.38662	76	
567.26878	198	1+
569.12945	84	
569.32443	74	
576.28296	110	1+
578.28088	58	
585.28745	184	1+
592.30280	170	1+
593.30876	116	1+
597.25619	102	
615.52950	114	
618.30489	222	1+
619.30256	334	1+
635.33728	66	
636.33030	252	1+
648.28505	54	
651.25807	58	
694.45773	58	
704.32704	132	
722.37335	122	1+
737.41944	90	
764.36560	164	1+
765.42712	56	
819.40864	52	
819.40928	122	1+
840.37444	178	1+
855.22819	76	
873.41417	472	1+
876.41503	170	1+
892.43724	62	
910.46958	280	1+
1004.49694	346	1+
1016.90420	136	
1126.41461	190	1+
1147.64734	388	1+
1338.56448	208	1+
END IONS

###FS:    #m/z: 698.34253 #charge 2+
###MS: 1190
###MSMS: 1193
BEGIN IONS
TITLE=Cmpd 106, +MS2(698.3425), 33.0eV, 9.7min #1193
RTINSECONDS=583.604
SCANS=1190,1193
PEPMASS=698.34253	19780
CHARGE=2+
176.05489	52	
213.11452	54	
239.15018	58	
239.69375	40	
241.11185	74	
247.10339	1668	1+
247.80302	50	
249.09681	256	
301.13724	56	
323.20508	42	
328.14912	60	
340.11898	38	
358.13306	78	
359.14916	50	
376.15158	34	
377.33380	56	
385.21720	64	
386.18893	62	
400.25004	160	
409.19396	50	
428.27399	66	
464.87617	40	
465.68685	62	
504.22731	60	
537.30615	44	
557.29074	50	
565.28951	42	
586.29901	42	
651.11082	44	
653.35707	54	
1020.54908	34	
1132.55346	58	
END IONS

###FS:    #m/z: 387.24032 #charge 3+
###MS: 1194
###MSMS: 1195
BEGIN IONS
TITLE=Cmpd 107, +MS2(387.2403), 23.0eV, 9.7min #1195
RTINSECONDS=584.339
SCANS=1194-1195
PEPMASS=387.24032	54672
CHARGE=3+
208.13287	146	
210.15945	84	
213.11802	70	
222.15175	36	
225.16400	466	1+
225.24878	54	
226.13037	50	
227.09480	390	1+
239.15867	56	
241.12198	62	
242.11503	72	
242.19747	104	
243.05591	80	
243.19573	54	
244.12474	668	
245.06695	50	
253.15925	76	
254.13419	80	
254.16681	120	
254.93740	84	
255.15397	68	
256.15170	186	
256.46887	52	
256.69792	70	
257.11876	60	
257.20260	62	
259.19543	54	
262.12811	56	
262.17483	60	
264.16059	60	
266.17667	44	
266.94955	40	
267.21122	52	
268.13116	44	
270.19083	344	1+
274.24724	56	
275.13763	66	
282.94445	36	
286.14176	64	
286.99200	58	
287.20632	670	1+
292.15371	182	
294.21900	36	
308.92526	50	
309.19176	60	
310.19294	66	
314.99097	58	
315.02775	46	
320.14419	72	
325.01793	60	
325.21135	36	
328.87562	36	
329.17459	70	
344.19919	44	
352.85670	44	
353.20950	76	
353.25413	54	
364.88398	44	
368.83809	82	
369.82939	44	
370.28421	40	
370.88187	74	
371.27068	46	
379.27943	92	
386.83874	44	
388.29478	52	
388.85291	38	
388.88907	56	
389.27159	50	
391.21904	64	
392.23385	74	
396.27829	34	
402.23510	36	
405.24277	74	
407.21110	48	
411.18554	68	
415.30444	46	
416.29772	60	
444.79322	52	
452.31634	38	
454.26426	34	
473.32593	66	
474.31024	50	
475.24548	56	
484.34387	42	
491.31526	68	
498.31301	66	
510.34889	44	
514.31891	36	
520.30640	34	
521.38858	58	
526.37120	48	
527.37500	60	
550.34960	56	
562.35586	52	
612.40986	32	
623.43053	34	
636.37691	44	
671.40870	44	
672.42108	48	
689.43795	42	
698.44204	34	
707.45750	56	
890.65457	34	
END IONS

###FS:    #m/z: 465.89596 #charge 3+
###MS: 1196
###MSMS: 1197
BEGIN IONS
TITLE=Cmpd 108, +MS2(465.8960), 24.3eV, 9.7min #1197
RTINSECONDS=584.954
SCANS=1196-1197
PEPMASS=465.89596	1270416
CHARGE=3+
189.08068	88	
201.87528	80	
205.09220	148	
207.09307	98	
209.08581	588	
212.13896	94	
213.11497	1184	1+
215.05976	100	
215.13317	78	
221.12928	82	
222.11810	134	
223.10116	500	1+
226.12417	84	
227.09800	186	
227.15942	82	
228.11113	172	
229.12588	112	
231.61705	108	
239.14431	1200	
240.12798	2140	
241.11427	564	1+
243.09423	108	
243.13612	102	
243.64332	116	
246.12517	76	
247.10401	19866	1+
247.21682	168	
247.39121	78	
248.17085	170	
249.20300	84	
250.13818	388	1+
251.14083	332	1+
252.65551	78	
253.15069	92	
254.13429	150	
256.13206	80	
256.63073	98	
257.11255	476	
257.14124	2008	1+
258.13928	1306	1+
260.10182	80	
260.15504	98	
261.18132	152	
262.71252	84	
266.66455	98	
268.12242	102	
270.15091	160	
272.14599	254	1+
274.09100	82	
274.13613	668	1+
279.13410	162	
280.16490	210	
281.15134	110	
286.13095	724	1+
290.15785	316	1+
292.15432	192	
296.15472	222	
297.14872	116	
298.13297	1080	1+
302.16772	136	
306.16910	162	1+
308.16232	1534	1+
309.20539	86	
310.15024	332	
311.12248	86	
315.16126	282	1+
318.66651	550	1+
319.14017	338	
320.13615	160	
321.16459	82	
322.17568	204	
323.16213	96	
325.17594	100	
326.20253	128	
326.89356	80	
327.11560	92	
327.16381	86	
328.15249	606	1+
329.12630	86	
329.84319	84	
332.17465	140	
334.14049	94	
336.15589	138	
337.15229	628	1+
339.15844	80	
340.11806	290	1+
340.18195	98	
342.17824	80	
342.65002	92	
344.14025	76	
345.17029	102	
346.18048	110	
346.67469	80	
350.16225	1054	1+
350.86137	82	
351.16311	728	1+
355.18058	154	1+
358.13105	348	
358.18911	172	
360.68709	86	
361.19015	92	
361.67210	140	
362.17260	116	
364.89439	78	
365.14035	76	
365.19026	88	
365.66426	80	
367.19532	464	
368.17365	1008	1+
368.70247	138	
368.87900	102	
371.22759	84	
374.19221	264	1+
376.14280	186	
377.14538	82	
379.20100	142	
380.19351	96	
383.21367	1108	1+
386.19415	1092	1+
392.20124	350	1+
395.21450	278	1+
400.24430	834	1+
401.69494	82	
402.24598	86	
403.20889	112	
406.88209	78	
407.19067	148	
409.21050	280	
410.21453	1156	1+
410.55038	96	
410.69809	112	
411.21262	818	1+
414.18198	170	
416.20403	118	
419.19018	804	1+
422.87670	86	
423.19714	76	
428.23976	1058	1+
428.71263	102	
428.83821	158	
429.84144	82	
430.87554	212	1+
431.84266	80	
432.74469	92	
433.23973	94	
434.57448	80	
437.20377	702	
438.21490	616	1+
446.84939	168	
450.20099	86	
454.24981	76	
455.24222	84	
456.23569	214	1+
462.21621	96	
465.20824	640	1+
465.89323	84	
466.56195	82	
468.20060	78	
469.24974	104	
479.22487	444	1+
480.73180	90	
483.23929	128	
490.22543	226	
494.23805	90	
495.24044	76	
496.22858	1078	1+
496.99114	144	
497.22588	662	1+
499.35410	88	
502.25488	300	
504.23420	218	
505.24134	138	
506.28237	102	
507.24747	802	1+
508.24310	656	1+
510.75073	234	1+
514.24817	716	1+
520.26917	1036	1+
520.32473	76	
522.78208	80	
524.22850	142	
524.28492	84	
525.26237	238	1+
527.26464	116	
532.22852	100	
537.29440	1104	1+
545.27478	226	1+
548.26612	2274	1+
550.26090	80	
557.27379	170	1+
557.82457	132	
565.29194	2522	1+
577.27311	158	1+
585.28928	566	
588.29068	106	
590.31734	228	1+
592.29461	434	1+
593.29123	348	1+
607.30305	144	1+
610.95373	108	
614.28805	336	1+
618.30025	390	1+
632.29657	260	1+
634.81125	148	
635.31681	766	1+
636.32221	554	1+
643.75246	92	
653.35055	440	1+
693.34005	238	1+
694.35134	256	1+
704.32703	910	1+
738.80733	106	1+
739.47039	112	
742.32496	178	1+
746.37849	212	1+
749.38106	82	1+
764.40572	1174	1+
781.39296	294	1+
782.35715	80	
829.90880	84	
832.41932	90	1+
840.37925	392	1+
857.45466	88	
860.38638	204	1+
870.57133	82	
892.44764	412	1+
893.45418	182	1+
932.92280	168	1+
951.43850	302	1+
955.46444	210	1+
971.48271	420	1+
997.44145	144	1+
1100.49678	254	1+
1115.53904	246	1+
1117.53824	294	1+
1118.54460	400	1+
1132.53967	646	1+
1137.55112	150	1+
1149.59989	738	1+
1233.59364	348	1+
1378.66690	380	1+
END IONS

###FS:    #m/z: 698.34221 #charge 2+
###MS: 1196
###MSMS: 1198
BEGIN IONS
TITLE=Cmpd 109, +MS2(698.3422), 33.0eV, 9.8min #1198
RTINSECONDS=584.987
SCANS=1196,1198
PEPMASS=698.34221	35158
CHARGE=2+
209.09666	70	
213.11943	72	
239.15796	46	
240.14415	52	
247.10592	1180	1+
247.49242	20	
249.09748	236	
257.15565	128	
258.15212	66	
315.18039	30	
358.13691	66	
369.17293	48	
377.16681	30	
419.22132	62	
428.24377	22	
429.24876	58	
438.21542	40	
443.14997	52	
525.22416	32	
537.28030	20	
565.28964	114	
573.32577	66	
764.37143	56	
END IONS

###FS:    #m/z: 478.54616 #charge 3+
###MS: 1196
###MSMS: 1199
BEGIN IONS
TITLE=Cmpd 110, +MS2(478.5462), 24.6eV, 9.8min #1199
RTINSECONDS=585.023
SCANS=1196,1199
PEPMASS=478.54616	32422
CHARGE=3+
226.17047	66	
247.09856	120	
248.12476	50	
350.16716	50	
431.13476	28	
461.80797	48	
462.81658	58	
557.30029	24	
END IONS

###FS:    #m/z: 519.91261 #charge 1+
###MS: 1200
###MSMS: 1201
BEGIN IONS
TITLE=Cmpd 111, +MS2(519.9126), 25.4eV, 9.8min #1201
RTINSECONDS=585.707
SCANS=1200-1201
PEPMASS=519.91261	13628
CHARGE=1+
209.12311	74	
210.11096	66	
212.10087	46	
213.11465	46	
227.09861	66	
239.15744	44	
240.09023	60	
240.13266	218	
245.11584	48	
247.10497	1054	1+
247.20152	72	
247.47346	74	
249.11480	42	
252.11841	60	
254.14824	70	
257.14662	68	
257.19467	58	
265.15788	60	
279.08374	42	
285.11272	38	
286.13646	72	
290.14443	76	
296.11229	138	
297.04850	64	
313.10709	36	
328.15944	48	
336.11049	32	
338.16566	40	
341.12769	46	
345.09324	52	
351.17320	50	
354.12549	48	
354.18687	54	
355.18581	64	
360.18458	48	
365.16233	36	
367.23840	58	
369.18232	36	
369.87583	62	
371.20144	36	
372.91712	48	
377.01107	36	
400.25548	50	
421.93221	40	
424.99684	42	
441.91585	76	
459.08928	32	
474.24782	48	
479.26532	60	
484.72260	94	
501.11904	48	
502.80446	56	
507.25414	70	
508.25881	40	
520.25209	54	
END IONS

###FS:    #m/z: 473.88401 #charge 3+
###MS: 1202
###MSMS: 1203
BEGIN IONS
TITLE=Cmpd 112, +MS2(473.8840), 24.5eV, 9.8min #1203
RTINSECONDS=586.378
SCANS=1202-1203
PEPMASS=473.88401	15970
CHARGE=3+
206.12083	36	
209.08095	62	
216.00254	64	
219.07836	58	
224.09759	60	
225.12844	52	
230.10760	64	
231.12099	80	
240.10997	74	
241.10822	56	
242.10646	42	
244.08287	40	
247.10542	558	
248.12578	122	
249.18072	70	
252.15262	66	
257.16446	40	
258.13898	56	
265.92514	54	
266.10180	60	
267.39097	34	
270.14084	52	
286.13777	52	
298.13062	94	
300.16626	76	
314.12636	38	
319.15268	52	
324.96236	36	
325.11860	70	
338.20444	56	
341.93673	76	
361.11029	56	
366.96813	54	
372.10854	52	
376.15009	52	
378.99095	48	
382.25406	52	
387.16577	50	
394.85734	48	
410.81405	42	
411.21134	58	
412.91304	64	
415.14170	56	
417.82429	80	
418.92328	54	
427.18519	92	
437.20787	44	
443.14814	56	
445.16226	66	
447.84309	38	
450.86771	46	
452.80926	46	
459.17487	58	
468.96919	54	
473.15563	94	
480.32111	48	
547.24278	48	
548.28983	48	
572.25634	44	
606.26978	34	
611.22733	50	
618.40878	60	
788.35489	58	
END IONS

###FS:    #m/z: 465.89605 #charge 3+
###MS: 1202
###MSMS: 1204
BEGIN IONS
TITLE=Cmpd 113, +MS2(465.8961), 24.3eV, 9.8min #1204
RTINSECONDS=586.394
SCANS=1202,1204
PEPMASS=465.89605	1515072
CHARGE=3+
158.69086	56	
197.18661	72	
200.85711	96	
201.09491	76	
206.05653	108	
209.09671	614	1+
213.12179	348	1+
215.12607	188	1+
222.11703	338	
222.16020	60	
223.10704	148	
223.18387	76	
224.16234	122	
227.09269	298	
230.05159	92	
230.14730	224	
234.11444	66	
236.09746	68	
237.09024	68	
239.11130	188	
239.14802	708	
240.12427	1920	1+
242.11176	86	
246.93677	80	
247.10465	11982	1+
251.15796	94	
251.63359	102	
252.64230	68	
253.14112	114	
255.14768	66	
257.10982	446	1+
257.14681	1076	1+
258.14610	674	1+
260.64033	438	
266.17799	62	
267.09820	80	
268.11884	92	
272.15734	110	
274.63762	178	
280.16370	204	1+
281.11303	68	
286.13066	160	
287.15595	80	
287.19607	58	
290.16409	254	1+
292.00492	72	
293.16525	88	
297.14399	62	
298.13571	746	1+
305.16088	92	
308.16518	416	1+
310.04510	72	
310.15177	132	
311.12497	200	
314.36762	62	
315.15718	286	1+
316.10940	80	
316.25380	60	
318.67636	116	
319.14377	340	1+
322.18129	88	
325.18752	90	
328.15245	478	1+
328.20164	62	
330.15644	64	
332.18412	112	
333.22356	60	
334.85795	72	
337.15708	498	1+
340.12225	86	
343.19015	68	
343.22494	64	
350.17387	144	
350.86382	72	
351.16569	188	
352.15703	182	
354.19941	118	
354.54085	80	
355.18029	92	
357.20193	146	
358.19113	82	
359.13429	86	
360.67284	78	
361.68215	58	
362.17615	90	
365.14871	90	
367.18516	754	1+
368.17733	624	1+
368.33812	72	
368.89836	66	
371.21868	58	
373.23968	60	
376.15182	186	1+
376.20966	138	
378.21883	58	
378.28877	58	
379.19940	132	
380.20055	76	
382.25612	72	
383.22095	326	
384.22419	320	
385.20728	544	1+
386.19438	402	1+
391.20094	474	1+
391.26609	72	
391.31273	68	
392.25450	68	
393.20994	66	
394.28040	64	
395.19425	60	
396.22236	260	
398.10418	58	
400.24396	526	1+
401.18436	74	
405.17594	58	
407.19653	94	
409.21595	226	
410.22254	96	
411.29090	70	
418.17186	58	
419.21095	78	
420.19377	156	
422.18721	174	1+
428.23978	374	1+
428.84685	192	
433.24341	90	
443.81493	58	
446.27782	62	
447.83754	170	1+
451.21409	106	
456.25061	116	
459.25362	78	
465.20553	198	
466.24275	98	
468.24869	64	
469.87346	96	
472.79990	76	
475.28541	74	
479.21582	94	
480.24671	124	
481.24164	60	
482.24023	92	
483.23689	60	
484.74545	76	
490.24118	92	
492.28880	58	
496.24189	114	
496.32654	74	
497.23115	172	1+
504.22810	94	
508.23813	392	1+
508.28809	92	
511.27086	82	
514.24196	216	1+
520.26817	220	
523.03838	70	
523.22918	60	
530.27448	92	
533.30370	196	1+
537.25494	76	
537.29670	686	1+
537.76155	70	
543.25075	62	
543.81332	104	
548.28002	96	
549.26729	60	
554.29955	58	
558.77428	72	
565.29629	854	1+
567.27918	296	1+
573.29980	136	1+
575.81043	60	
577.27856	92	
585.28833	384	1+
593.29409	96	
594.30756	114	
608.33025	98	
617.29251	218	1+
622.40060	142	1+
635.34839	68	
636.32213	202	1+
637.33104	142	1+
657.40420	58	
663.34251	60	
715.26034	314	1+
763.41462	164	1+
764.34120	102	
764.41558	130	1+
819.17638	106	
820.41612	486	1+
820.74458	156	1+
821.69191	218	1+
858.41461	70	
873.41560	316	1+
893.45584	60	
927.62261	80	
991.39242	108	1+
1003.51332	150	1+
1312.57859	332	1+
END IONS

###FS:    #m/z: 698.34291 #charge 2+
###MS: 1202
###MSMS: 1205
BEGIN IONS
TITLE=Cmpd 114, +MS2(698.3429), 33.0eV, 9.8min #1205
RTINSECONDS=586.428
SCANS=1202,1205
PEPMASS=698.34291	43304
CHARGE=2+
209.09550	54	
209.13924	26	
213.12736	60	
226.12660	52	
240.13899	88	
247.10632	1262	1+
247.18664	72	
247.29493	18	
247.38960	42	
257.17452	28	
258.14933	26	
286.13556	54	
328.15009	60	
340.11889	34	
351.15223	68	
358.13637	40	
358.25517	48	
376.13864	92	
384.23101	52	
386.18994	62	
400.24984	112	
446.84762	44	
466.23439	54	
488.26733	30	
514.24796	42	
537.31692	28	
566.28921	34	
585.31692	80	
586.28419	46	
726.39373	18	
736.89560	18	
1020.78683	36	
END IONS

###FS:    #m/z: 478.54566 #charge 3+
###MS: 1202
###MSMS: 1206
BEGIN IONS
TITLE=Cmpd 115, +MS2(478.5457), 24.6eV, 9.8min #1206
RTINSECONDS=586.469
SCANS=1202,1206
PEPMASS=478.54566	35988
CHARGE=3+
214.08674	58	
223.15109	20	
241.10818	44	
242.11365	54	
247.10771	262	
249.09862	48	
252.94203	36	
280.10612	30	
296.10970	26	
297.14883	70	
323.18064	54	
352.15692	30	
380.20929	34	
388.59708	24	
388.83961	26	
389.61925	20	
432.81392	46	
434.08806	48	
460.87981	36	
518.21252	72	
674.31797	32	
714.31597	52	
738.27757	24	
END IONS

###FS:    #m/z: 519.91411 #charge 1+
###MS: 1202
###MSMS: 1207
BEGIN IONS
TITLE=Cmpd 116, +MS2(519.9141), 25.4eV, 9.8min #1207
RTINSECONDS=586.533
SCANS=1202,1207
PEPMASS=519.91411	14472
CHARGE=1+
202.07518	54	
219.12549	50	
237.10639	70	
239.11865	310	1+
239.17541	52	
247.10514	1024	1+
253.62492	48	
257.10063	86	
257.18478	62	
258.18909	46	
259.03043	62	
287.52434	64	
294.09369	96	
296.13047	48	
297.12168	68	
308.15796	48	
351.15864	56	
359.01909	50	
361.02181	52	
363.04676	50	
366.86715	52	
373.26492	50	
385.23339	44	
386.19972	176	
400.24290	42	
409.18740	36	
428.85196	34	
439.22807	38	
484.21125	48	
502.88510	62	
503.97153	42	
504.26590	32	
508.28790	50	
510.82198	58	
END IONS

###FS:    #m/z: 465.89580 #charge 3+
###MS: 1208
###MSMS: 1209
BEGIN IONS
TITLE=Cmpd 117, +MS2(465.8958), 24.3eV, 9.8min #1209
RTINSECONDS=587.327
SCANS=1208-1209
PEPMASS=465.89580	1507064
CHARGE=3+
145.51815	100	
151.24908	88	
205.09327	330	1+
209.09031	1562	1+
211.13105	96	
212.02850	124	
212.13347	126	
213.12007	1066	1+
221.13316	120	
222.11598	620	
223.09996	526	1+
223.16797	102	
224.15072	160	
227.09910	400	1+
231.14180	94	
234.11758	294	
237.09314	226	
238.08698	104	
239.10466	284	
239.14465	1472	
240.12446	5676	1+
243.09194	102	
245.13262	108	
246.13486	100	
247.10442	31848	1+
247.33279	212	1+
248.62437	88	
254.14708	188	
256.13623	218	
257.11698	890	
257.14643	3112	1+
259.12914	112	
268.11871	126	
269.20534	90	
270.13484	140	
270.16593	180	
272.15775	304	1+
274.70900	114	
277.16309	130	
279.09979	120	
280.12606	240	1+
282.13625	114	
283.26588	88	
284.63491	220	
286.12792	688	1+
286.28836	122	
288.81776	100	
290.15470	898	1+
295.16780	314	1+
297.29744	92	
298.12966	2188	1+
300.14577	616	1+
302.15047	106	
306.15155	140	
307.64318	90	
308.16397	2052	1+
308.32871	104	
309.63400	96	
309.67084	136	
311.13238	352	1+
315.15866	438	1+
320.12530	102	
322.17776	244	
324.65343	108	
325.17614	88	
326.20241	158	
328.15195	1402	1+
333.15183	262	1+
337.15432	1398	1+
339.20149	90	
340.12054	258	
342.38623	92	
347.67855	150	
350.17477	310	
350.87181	144	
353.20786	106	
354.18180	488	1+
358.13862	790	1+
358.21159	146	
360.49795	106	
361.13999	100	
361.62116	100	
363.64911	192	
363.86629	106	
364.19687	114	
365.67742	140	
366.19960	116	
366.51181	90	
367.20138	476	
368.85493	158	
369.17357	910	1+
371.17189	426	1+
371.21613	182	
373.68392	616	1+
376.14253	618	1+
378.14188	134	
379.20148	944	1+
382.69728	1218	1+
383.21647	1620	1+
385.16152	98	
385.21465	262	
386.19361	2058	1+
393.19446	320	1+
394.23378	88	
395.16822	88	
395.84547	122	
396.22151	398	1+
400.24523	1730	1+
400.31960	96	
401.67810	86	
402.72811	102	
404.21559	112	
406.19758	94	
406.87287	92	
407.87007	90	
409.21141	604	
410.20955	2342	1+
410.53987	416	
410.70349	106	
410.86906	410	
414.19858	254	1+
418.72202	166	
419.19172	1348	1+
420.69614	220	
422.19108	212	1+
424.71547	102	
426.27242	112	
428.23917	1594	1+
428.84595	244	
429.55782	114	
429.83987	154	
430.87426	292	
432.21469	450	1+
433.59238	122	
437.20446	1352	
439.54020	110	
440.21489	122	
446.85243	300	1+
448.19926	350	1+
450.23746	96	
451.66153	92	
455.23914	1346	1+
456.24362	956	1+
459.88400	322	1+
460.21655	1056	1+
460.55594	318	1+
462.23522	184	
463.23422	94	
464.23582	90	
465.21193	1244	1+
465.73061	98	
465.90042	158	
466.57936	110	
469.29189	118	
471.25276	114	
472.21966	94	
473.26877	114	
478.22935	342	
479.20480	708	1+
480.24200	716	1+
480.29884	96	
482.23781	710	1+
484.23163	478	1+
489.23613	92	
490.23116	394	1+
492.59378	188	1+
493.24328	108	
494.74065	504	1+
495.25812	96	
496.22843	1642	1+
497.22669	1136	1+
497.28734	120	
501.27368	640	1+
502.26439	360	1+
502.34991	96	
504.25524	802	1+
507.25370	264	
508.23987	1218	1+
514.24910	750	1+
517.61133	90	
518.21677	86	
518.27591	170	1+
518.49246	96	
519.79210	100	
520.27663	3452	1+
522.75751	96	
524.26647	384	1+
525.26716	304	1+
530.25395	314	1+
532.25507	92	
534.78000	94	
535.24053	110	
537.29911	2178	1+
537.37786	106	
542.24530	162	1+
544.26708	182	1+
546.28126	88	
547.26567	1464	1+
548.26665	5482	1+
548.83076	86	
557.28939	358	
561.30546	406	1+
561.77139	180	
564.75617	92	
565.29101	6376	1+
575.84686	94	
577.27466	318	1+
578.27993	176	1+
582.09607	112	
585.28854	1370	
586.29338	296	1+
587.29419	204	1+
591.11052	86	
591.31340	544	1+
593.30220	930	1+
594.26701	94	
601.12695	106	
608.33678	676	1+
611.28645	508	1+
614.27893	576	1+
615.28349	422	1+
618.29215	328	
619.30970	1300	1+
632.29381	434	1+
634.32177	124	
634.82074	128	1+
635.30807	1224	1+
636.31383	2412	1+
638.32448	118	
645.30318	326	1+
646.27562	98	
652.34319	280	1+
653.35694	908	1+
655.68303	160	1+
677.30742	362	1+
682.33775	670	1+
687.30465	110	1+
688.39806	256	1+
689.37739	100	
701.31779	1084	1+
704.32601	1514	1+
714.78223	120	1+
718.35283	196	1+
719.36305	792	1+
720.36684	424	1+
722.34432	1324	1+
724.33089	134	1+
729.36237	104	
730.32689	88	
735.36758	1386	1+
738.67941	176	1+
738.79206	160	1+
739.66341	114	1+
742.33621	602	1+
746.34967	300	1+
747.36177	1274	1+
747.54543	376	1+
757.59921	88	
763.37738	520	1+
763.80115	146	
764.36828	352	1+
776.08724	114	
781.41370	232	
781.41766	1002	1+
795.33879	376	1+
801.40709	382	1+
813.37318	772	1+
818.03547	78	1+
819.39762	156	1+
822.37620	752	1+
831.42331	168	1+
832.43603	134	1+
849.47896	108	1+
857.39493	230	1+
858.40985	382	1+
862.60771	78	1+
864.43689	368	1+
874.42429	2766	1+
892.44413	2028	1+
909.48409	112	1+
934.41840	430	1+
950.41878	316	1+
951.41738	122	1+
959.19098	100	
965.75101	112	1+
968.45118	810	1+
969.44881	200	1+
981.29226	132	
986.48204	1030	1+
1002.49107	242	1+
1003.48752	1942	1+
1005.51198	168	1+
1020.52023	1226	1+
1021.49883	238	1+
1037.56567	166	1+
1078.50598	178	1+
1100.50998	272	1+
1104.56518	244	1+
1114.53593	456	1+
1115.53785	560	1+
1117.53028	784	1+
1118.53990	664	1+
1131.54768	554	1+
1132.54806	1858	1+
1137.54019	358	1+
1143.61750	90	1+
1149.58843	1590	1+
1202.59785	424	1+
1210.55820	302	1+
1211.57074	244	1+
1246.61265	748	1+
1247.61484	518	1+
1249.57641	326	1+
1300.64434	342	1+
1315.82256	98	
1331.63975	310	1+
1360.64123	424	1+
END IONS

###FS:    #m/z: 698.34226 #charge 2+
###MS: 1208
###MSMS: 1210
BEGIN IONS
TITLE=Cmpd 118, +MS2(698.3423), 33.0eV, 9.8min #1210
RTINSECONDS=587.37
SCANS=1208,1210
PEPMASS=698.34226	42938
CHARGE=2+
209.08599	168	
212.13798	70	
221.13594	54	
238.73352	42	
239.14325	52	
240.13553	50	
241.13300	146	
246.98197	26	
247.10483	1930	1+
247.17737	48	
249.10707	66	
257.15080	50	
257.18001	56	
258.13525	36	
258.17198	50	
263.18382	34	
268.11494	70	
298.13354	82	
308.18144	60	
316.15136	40	
337.15242	56	
358.13069	54	
366.16010	38	
367.19267	44	
368.21072	54	
376.14871	144	
377.15999	56	
377.92745	28	
377.99802	34	
400.23422	24	
437.21870	56	
464.86642	46	
502.44205	24	
505.22713	24	
514.25012	24	
565.30931	54	
566.29855	84	
586.28807	50	
609.33142	56	
637.33637	58	
676.32530	28	
760.39035	32	
END IONS

###FS:    #m/z: 478.54494 #charge 3+
###MS: 1208
###MSMS: 1211
BEGIN IONS
TITLE=Cmpd 119, +MS2(478.5449), 24.6eV, 9.8min #1211
RTINSECONDS=587.418
SCANS=1208,1211
PEPMASS=478.54494	36500
CHARGE=3+
205.09319	56	
212.06878	46	
212.13143	46	
213.11540	62	
228.13447	70	
233.12934	58	
241.10918	34	
247.10696	284	
248.18684	76	
249.09917	24	
250.69122	32	
258.13882	48	
262.13106	50	
270.97959	72	
303.86782	98	
359.07874	64	
372.06415	74	
383.15643	44	
388.90902	48	
396.84012	60	
412.25231	62	
419.20608	60	
436.50714	28	
444.84192	54	
447.12713	26	
450.91732	50	
453.23123	54	
478.86726	26	
479.86188	38	
552.27469	58	
554.20552	46	
610.29383	50	
END IONS

###FS:    #m/z: 519.91191 #charge 1+
###MS: 1208
###MSMS: 1212
BEGIN IONS
TITLE=Cmpd 120, +MS2(519.9119), 25.4eV, 9.8min #1212
RTINSECONDS=587.481
SCANS=1208,1212
PEPMASS=519.91191	16790
CHARGE=1+
210.13395	80	
211.09556	82	
211.12033	72	
223.13314	84	
228.13402	76	
230.10175	44	
239.09791	100	
241.11316	60	
242.11078	34	
247.10432	1534	
249.10202	48	
258.14673	46	
266.98878	46	
273.17425	52	
295.84721	32	
296.11681	86	
299.05182	70	
309.88182	44	
327.86583	64	
336.18122	34	
344.00050	54	
344.16148	74	
345.05512	36	
350.96569	64	
369.18286	58	
375.45467	50	
381.26291	46	
382.21394	66	
421.21745	48	
426.84476	76	
430.19911	44	
443.05379	46	
450.12831	42	
458.15531	76	
483.75112	48	
496.28651	38	
506.26497	62	
END IONS

###FS:    #m/z: 373.18350 #charge 3+
###MS: 1213
###MSMS: 1214
BEGIN IONS
TITLE=Cmpd 121, +MS2(373.1835), 23.0eV, 9.8min #1214
RTINSECONDS=588.25
SCANS=1213-1214
PEPMASS=373.18350	17132
CHARGE=3+
204.72932	56	
220.15185	56	
221.14412	52	
227.12794	88	
230.98496	48	
231.11786	218	
231.98426	58	
232.12043	146	
239.15044	86	
242.19693	54	
255.05285	60	
256.14837	48	
257.00086	60	
259.04751	38	
259.11051	62	
266.86904	42	
268.12866	42	
273.11558	58	
275.10216	42	
282.18445	58	
284.09406	56	
285.12721	74	
292.11826	42	
296.33282	70	
301.12262	54	
302.05434	82	
306.14064	58	
309.18821	42	
309.64228	60	
310.16370	60	
311.17394	40	
314.87001	78	
315.09325	86	
329.12180	48	
332.26782	32	
332.86872	46	
336.88350	74	
349.88330	46	
353.19720	46	
354.13078	40	
354.91120	54	
356.87921	44	
359.30406	32	
363.16711	54	
376.40342	50	
383.10358	38	
390.87923	70	
391.16683	78	
396.81935	44	
420.22082	72	
429.92706	48	
440.55292	80	
457.19412	34	
464.22892	38	
473.24644	52	
610.27423	46	
END IONS

###FS:    #m/z: 465.89561 #charge 3+
###MS: 1215
###MSMS: 1216
BEGIN IONS
TITLE=Cmpd 122, +MS2(465.8956), 24.3eV, 9.8min #1216
RTINSECONDS=588.879
SCANS=1215-1216
PEPMASS=465.89561	1397900
CHARGE=3+
181.23906	94	
189.24601	116	
199.09849	96	
200.09368	128	
203.12785	112	
205.08986	168	
209.08999	846	1+
211.10717	96	
213.11683	1272	1+
217.13443	90	
220.12473	94	
222.11753	400	
223.10306	396	
223.16285	118	
226.11877	86	
227.10015	506	1+
230.13745	228	
230.16900	94	
237.09631	98	
239.10290	234	
239.14641	1148	
240.10476	1778	1+
240.12877	3240	
241.11235	1282	1+
243.08986	108	
246.64524	148	
246.95497	100	
247.10415	27174	1+
247.30726	116	
249.10067	1976	1+
249.20239	90	
252.65803	228	
253.13368	236	1+
257.15357	818	
258.13689	1280	1+
266.15218	246	1+
266.98989	84	
268.12679	96	
270.13270	222	
272.15257	262	
274.13812	764	1+
278.15444	116	
280.12377	94	
280.16853	340	1+
280.62350	106	
282.14123	264	
283.23954	94	
284.11481	152	1+
286.13313	460	1+
289.13779	126	
290.15108	462	1+
292.15523	116	
296.65450	218	
297.14815	250	
298.13245	1982	1+
298.63600	120	
300.14746	586	1+
303.15699	216	1+
306.15107	178	1+
307.64823	116	
308.16163	1906	1+
311.12449	170	1+
315.15495	982	1+
318.14552	126	
320.14340	126	
321.15195	182	
323.16706	256	1+
323.82221	204	
325.16068	98	
326.18901	98	
327.68850	172	
328.15035	846	1+
329.50864	146	
332.17872	154	
333.14564	320	1+
335.16535	112	
335.83995	86	
336.16268	88	
337.15359	778	1+
337.20140	136	
340.12460	206	
340.18900	104	
343.20963	94	
344.16681	316	1+
344.21639	106	
347.11962	98	
348.18578	102	
349.17434	96	
351.15672	926	1+
351.87065	206	1+
353.51197	82	
354.17774	110	
355.18360	266	
358.13255	844	1+
361.15449	122	
365.20061	280	1+
367.19603	586	
367.88496	100	
368.17370	1678	1+
368.69612	436	1+
368.86738	314	
371.67056	334	1+
373.20433	148	
374.52647	112	
375.18332	348	
376.14131	646	
379.19735	796	
380.22478	202	
380.67020	96	
381.18213	100	
382.20171	216	
384.52529	82	
385.84907	92	
386.19388	974	
387.19515	498	
392.81342	98	
393.20054	266	
394.19426	108	
397.75337	162	
399.05839	146	1+
400.24500	2350	1+
403.15770	148	1+
404.22675	82	
405.87433	100	
407.19207	232	
408.18672	122	
409.20759	732	
410.20992	1910	1+
410.53615	284	
410.69429	178	
411.21401	1376	1+
411.85714	318	1+
413.21573	110	
414.18373	582	1+
416.53666	84	
419.19571	712	1+
419.70538	92	
420.69065	176	
421.19653	132	
422.19375	210	
426.87856	94	
428.24047	2384	1+
430.85501	100	
437.20409	2798	1+
438.15410	96	
445.92321	96	
446.85781	176	
448.21409	132	
452.21383	348	1+
454.27104	98	
455.23997	686	1+
456.24110	426	1+
459.89648	350	1+
460.21742	512	1+
460.54780	318	1+
463.24149	122	
464.21284	88	
464.87339	90	
465.21434	1406	1+
466.74937	82	
467.23313	130	
468.22870	398	1+
475.20520	294	1+
478.22505	208	
478.28836	110	
479.21557	226	
480.24354	370	1+
482.22452	160	
483.24121	120	
490.22418	552	1+
491.06001	78	1+
494.73338	98	
495.24988	242	
496.24307	430	
497.22677	1464	1+
501.27442	632	1+
504.23443	518	1+
507.24522	1808	1+
508.24155	1022	1+
511.83375	90	
513.21947	318	1+
514.24934	620	1+
520.27256	2620	1+
522.32440	184	1+
523.22261	102	
524.26435	438	1+
525.26470	330	1+
529.26193	664	1+
530.25578	336	1+
532.21743	230	1+
535.23621	174	1+
537.29944	2896	1+
541.27596	88	
542.24332	162	
546.75325	84	
547.28448	168	
548.26646	3456	1+
548.27202	886	1+
550.25113	318	
552.79293	140	
553.28997	128	
553.29008	236	1+
556.30171	90	
563.32055	92	
565.29114	3272	1+
565.29167	1492	1+
566.36344	196	1+
567.27530	1376	1+
567.78388	154	
569.78007	98	
575.28747	936	1+
575.80040	220	
585.28761	1472	1+
591.32055	130	1+
593.29747	676	1+
597.26368	196	1+
603.27030	184	
606.51164	108	
608.34143	616	1+
611.30173	110	
614.28568	130	
614.36577	88	
615.30232	92	
616.28383	152	
619.29740	1020	1+
623.81249	132	
632.29004	242	1+
633.16982	128	1+
634.29416	170	
635.31645	892	1+
636.32530	1518	1+
640.63503	134	
646.28605	158	1+
647.28620	320	1+
652.33795	120	
653.34548	590	1+
653.42414	98	
676.35272	202	1+
682.33967	298	1+
682.40556	82	
689.34621	170	1+
699.35513	274	1+
700.35107	130	1+
704.32679	1080	1+
719.35427	722	1+
722.33645	1236	1+
723.33844	796	1+
725.31616	158	1+
729.35870	490	1+
736.34135	94	
736.37848	146	1+
738.76408	150	1+
739.65589	224	1+
739.76662	98	1+
747.35824	1376	1+
755.50388	102	1+
763.42434	124	
764.40865	2494	1+
764.40952	350	1+
765.41390	2374	1+
769.39400	358	1+
781.39332	1278	1+
793.38434	170	1+
802.09926	148	1+
820.72195	424	1+
831.38253	122	1+
833.42638	172	1+
847.42580	594	1+
856.39592	292	1+
856.77218	98	1+
857.40754	374	1+
858.50913	100	1+
864.43848	162	1+
865.59092	86	
872.49702	192	1+
874.41955	1876	1+
888.78089	90	1+
891.45694	364	1+
892.43846	1934	1+
949.49535	130	1+
950.86889	84	
961.55054	176	1+
967.45040	842	1+
968.45680	780	1+
972.44593	234	1+
979.51984	198	1+
985.48275	312	1+
985.62537	120	1+
986.64183	92	1+
1003.48432	1376	1+
1020.52393	1052	1+
1021.50069	106	
1021.52533	1120	1+
1087.53441	236	1+
1113.54517	584	1+
1114.51859	630	1+
1118.53636	650	1+
1131.54407	544	1+
1183.58294	242	1+
1185.57374	292	1+
1187.88691	166	1+
1201.55323	216	1+
1216.54950	212	1+
1232.55016	336	1+
1249.56038	432	1+
1284.55035	326	1+
1300.62346	308	1+
1315.50400	118	1+
1344.62133	258	1+
1348.68002	164	1+
1360.64859	386	1+
1395.66528	884	1+
END IONS

###FS:    #m/z: 519.91286 #charge 1+
###MS: 1215
###MSMS: 1217
BEGIN IONS
TITLE=Cmpd 123, +MS2(519.9129), 25.4eV, 9.8min #1217
RTINSECONDS=588.922
SCANS=1215,1217
PEPMASS=519.91286	29844
CHARGE=1+
207.04556	52	
209.09386	96	
210.15378	40	
211.10636	150	
221.12762	72	
227.54093	32	
237.12617	84	
238.73737	28	
239.10581	84	
240.09158	62	
240.12593	56	
247.10390	664	1+
249.09356	54	
258.13922	66	
272.91078	84	
273.08354	66	
286.14044	44	
292.94124	48	
296.11502	114	
303.11030	32	
319.15596	46	
320.16238	62	
340.11923	38	
348.14904	44	
356.17443	48	
358.15569	88	
363.99132	36	
366.15677	42	
369.17208	26	
381.23116	70	
382.21916	70	
386.19959	60	
401.24942	50	
409.19915	46	
414.25374	26	
433.92025	42	
447.20085	32	
460.91484	66	
494.30096	22	
497.21967	40	
506.23506	62	
END IONS

###FS:    #m/z: 698.34198 #charge 2+
###MS: 1215
###MSMS: 1218
BEGIN IONS
TITLE=Cmpd 124, +MS2(698.3420), 33.0eV, 9.8min #1218
RTINSECONDS=588.985
SCANS=1215,1218
PEPMASS=698.34198	37852
CHARGE=2+
210.09661	58	
230.14686	44	
237.08307	78	
239.10037	84	
239.15820	74	
246.98562	32	
247.10505	2776	1+
248.27791	68	
249.18894	58	
257.14657	40	
258.14458	70	
258.17423	192	
258.23511	52	
286.12718	124	
300.15197	60	
320.12598	46	
326.19960	54	
337.15114	58	
351.15914	34	
358.12737	110	
376.14272	78	
386.19000	42	
388.36858	106	
400.25332	44	
400.29958	36	
401.25404	44	
410.22639	46	
414.18912	100	
423.18569	64	
428.23451	42	
438.23080	40	
446.84785	64	
479.23076	198	1+
486.24533	62	
504.23100	92	
537.30276	48	
543.79891	44	
565.31363	54	
585.28638	90	
593.30717	54	
634.29348	80	
687.29008	56	
705.34114	38	
1021.54058	40	
END IONS

###FS:    #m/z: 478.54604 #charge 1+
###MS: 1215
###MSMS: 1219
BEGIN IONS
TITLE=Cmpd 125, +MS2(478.5460), 24.6eV, 9.8min #1219
RTINSECONDS=589.048
SCANS=1215,1219
PEPMASS=478.54604	33148
CHARGE=1+
213.11937	46	
216.12404	44	
222.14617	62	
233.07332	36	
240.13199	58	
241.04721	48	
243.17749	50	
247.10668	356	1+
248.17066	60	
258.13785	44	
312.11011	34	
338.16052	58	
364.13055	70	
366.10011	38	
370.12343	42	
374.11183	62	
374.89734	56	
375.12814	66	
391.18478	40	
434.18072	40	
END IONS

###FS:    #m/z: 573.93075 #charge 3+
###MS: 1220
###MSMS: 1221
BEGIN IONS
TITLE=Cmpd 126, +MS2(573.9307), 26.5eV, 9.8min #1221
RTINSECONDS=589.826
SCANS=1220-1221
PEPMASS=573.93075	19140
CHARGE=3+
209.12975	44	
211.11007	46	
217.33432	66	
226.13502	78	
239.14304	64	
241.13008	82	
247.10408	1060	1+
291.14673	44	
296.11243	54	
328.15396	66	
347.87538	44	
358.14162	90	
368.18679	82	
386.18946	50	
390.87790	70	
419.18389	50	
429.26065	44	
434.18533	46	
447.18786	34	
452.16931	42	
497.23866	50	
554.81643	70	
555.78356	36	
711.26823	38	
817.33788	36	
END IONS

###FS:    #m/z: 465.89578 #charge 3+
###MS: 1222
###MSMS: 1223
BEGIN IONS
TITLE=Cmpd 127, +MS2(465.8958), 24.3eV, 9.8min #1223
RTINSECONDS=590.43
SCANS=1222-1223
PEPMASS=465.89578	1195580
CHARGE=3+
198.88838	112	
200.09912	118	
200.62324	102	
201.10116	202	
205.09033	328	1+
209.08789	818	1+
209.82351	78	
211.11025	172	
212.12550	112	
213.08172	72	
213.11674	1256	1+
216.09055	80	
219.12537	122	1+
222.11672	332	
223.05936	72	
223.10014	294	1+
224.12928	110	
227.09709	452	1+
229.08685	74	
230.14288	362	1+
234.11885	224	
237.09232	320	
239.10440	296	
239.14505	1474	
239.18839	106	
240.09024	492	
240.12897	2390	
241.11418	1302	1+
247.10427	24114	1+
251.17256	70	
254.14096	128	
254.63272	80	
256.06169	70	
257.11626	292	
257.15513	820	
258.14085	716	1+
258.25718	144	
260.11134	76	
263.66381	80	
268.11915	96	
269.10578	94	
273.13533	94	
274.13780	114	
277.13894	80	
278.14769	530	1+
280.12410	104	
282.13843	148	
284.11475	108	
286.12959	408	1+
287.15630	80	
288.63952	84	
290.15364	342	
290.19362	78	
298.13109	1336	1+
300.14213	152	
300.39308	100	
302.10950	152	
304.66423	250	
306.72698	70	
308.16565	864	1+
310.66173	84	
311.12830	332	1+
315.15939	552	1+
318.67305	310	
319.13891	450	1+
323.16341	200	1+
324.64683	94	
325.14016	126	
326.18871	106	
328.15351	818	1+
333.15051	144	
333.37095	106	
334.13125	76	
335.17351	86	
337.15251	564	1+
340.11945	236	
340.17864	196	
341.16831	116	
342.15593	178	1+
345.17698	130	
346.16699	78	
350.15805	1222	1+
351.15581	858	1+
354.17096	162	
355.20532	152	
356.19828	120	
358.13544	534	1+
358.19372	166	
360.17817	126	
362.14407	104	
365.15989	88	
366.18070	88	
366.51185	102	
367.19754	162	
369.18145	220	
370.17175	120	
371.22610	82	
373.20319	148	
373.68385	136	
376.14435	376	1+
376.19728	82	
376.89734	78	
378.19211	848	1+
379.19835	554	1+
382.69701	140	
383.21369	1312	1+
383.29725	96	
383.37965	74	
386.19210	1066	1+
386.69511	92	
392.19975	506	1+
396.17353	110	
396.22199	230	1+
398.67569	98	
400.24280	1270	1+
401.20027	92	
401.53827	144	
407.19121	256	1+
407.81232	106	
409.20987	764	1+
409.71777	118	
410.28005	84	
410.69843	126	
411.21707	786	1+
416.23020	126	
419.19531	656	1+
419.71683	70	
422.18473	132	
423.20991	414	1+
424.20970	240	1+
427.26383	78	
428.23808	1212	1+
428.85256	282	1+
434.20381	134	
437.20838	1464	1+
441.22151	90	
442.37844	88	
446.46455	72	
448.18901	194	1+
451.21687	116	
452.21780	104	
452.28842	80	
454.25812	78	
454.90618	90	
455.24117	586	1+
456.24854	348	1+
460.56569	110	
460.89149	94	
465.20698	544	1+
466.28645	78	
467.19726	76	
469.24798	120	
471.28417	98	
477.19301	70	
478.22596	100	
480.20860	138	
480.23744	608	1+
480.31511	84	
481.23859	440	1+
483.24639	218	1+
488.23064	90	
490.22599	234	
491.24088	102	
497.22684	712	1+
497.33345	82	
500.29306	72	
501.25997	556	1+
502.76585	106	
503.24074	360	1+
504.23959	262	1+
507.24287	1128	1+
507.78525	104	
508.23909	740	1+
511.26101	122	
511.75232	90	
514.25174	762	1+
520.28053	1904	1+
521.07529	84	
523.26538	570	1+
524.26854	476	1+
530.29369	96	
531.28314	182	1+
532.26993	200	1+
534.27515	92	
536.39077	104	1+
537.30583	1630	1+
542.23309	96	
547.29868	72	
548.26474	1856	1+
552.28626	92	
553.28423	120	
559.77208	80	
560.77074	128	
561.28494	100	
565.29448	2648	1+
566.78395	84	
567.28014	232	
575.36488	74	
575.63470	80	
580.31191	148	1+
585.28443	1010	1+
590.30853	452	1+
591.31661	320	1+
593.29147	532	1+
596.25127	218	1+
601.29252	152	
608.34003	236	1+
618.29635	476	1+
618.34488	86	
619.30422	368	1+
632.29014	124	
633.29129	206	1+
636.33360	532	1+
638.37274	212	1+
649.26891	86	
653.32752	152	
653.35401	428	1+
667.41045	174	1+
704.32963	528	1+
706.37736	84	
719.35661	100	
721.33958	524	1+
722.33881	622	1+
722.44851	90	
728.34662	98	1+
729.06697	78	
735.36921	350	1+
747.36241	642	1+
764.33826	86	
764.38385	484	1+
765.37484	316	1+
769.41793	306	1+
774.45184	114	1+
776.37237	78	
781.40177	566	1+
781.41597	166	
783.51455	72	
790.68061	112	1+
792.42143	200	1+
865.42846	200	1+
871.44907	76	1+
874.44164	166	1+
879.28786	84	1+
892.44297	730	1+
893.49328	202	1+
933.49564	96	1+
935.41914	192	1+
957.44597	294	1+
959.54161	80	
968.46520	320	1+
986.47949	316	1+
987.48475	222	1+
989.49619	204	1+
991.48403	270	1+
1006.49261	74	
1114.52334	236	1+
1134.55193	338	1+
1149.57349	614	1+
1236.60649	374	1+
1250.57951	188	1+
1338.59068	268	1+
END IONS

###FS:    #m/z: 519.91342 #charge 1+
###MS: 1222
###MSMS: 1224
BEGIN IONS
TITLE=Cmpd 128, +MS2(519.9134), 25.4eV, 9.8min #1224
RTINSECONDS=590.471
SCANS=1222,1224
PEPMASS=519.91342	39250
CHARGE=1+
205.08498	62	
209.10723	32	
211.09597	50	
211.44312	20	
212.18235	30	
213.10806	72	
223.10167	84	
227.13539	36	
229.12700	78	
239.10500	48	
239.13897	66	
239.17857	58	
240.12258	66	
247.10448	946	1+
247.23052	56	
249.09525	72	
258.15910	50	
262.16922	44	
269.04560	64	
292.15428	48	
297.11385	88	
298.13312	32	
299.04915	30	
304.13489	30	
307.12920	54	
308.16336	82	
311.89171	56	
319.14634	46	
366.14985	118	
368.20738	48	
377.14510	84	
381.21704	76	
383.20135	44	
387.20829	46	
394.15953	52	
409.22434	42	
413.19456	32	
413.83187	68	
419.20101	54	
422.88209	40	
423.18219	40	
478.26383	46	
479.33336	46	
496.24001	32	
502.28084	42	
504.24253	48	
507.23793	44	
509.29729	20	
517.19361	38	
END IONS

###FS:    #m/z: 573.92974 #charge 3+
###MS: 1222
###MSMS: 1225
BEGIN IONS
TITLE=Cmpd 129, +MS2(573.9297), 26.5eV, 9.8min #1225
RTINSECONDS=590.52
SCANS=1222,1225
PEPMASS=573.92974	22348
CHARGE=3+
208.13573	62	
227.14598	82	
237.12727	54	
239.09279	52	
239.15767	54	
240.13873	56	
247.04286	64	
247.10289	608	1+
258.13452	52	
258.17663	86	
308.16643	60	
376.18859	38	
393.19080	54	
400.33671	38	
411.20780	50	
467.25819	34	
496.21772	36	
502.80245	36	
564.24362	58	
568.29861	58	
704.31969	34	
846.37562	28	
986.73281	88	
END IONS

###FS:    #m/z: 465.89622 #charge 1+
###MS: 1226
###MSMS: 1227
BEGIN IONS
TITLE=Cmpd 130, +MS2(465.8962), 24.3eV, 9.9min #1227
RTINSECONDS=591.184
SCANS=1226-1227
PEPMASS=465.89622	1110632
CHARGE=1+
146.16650	68	
162.22408	58	
189.28966	66	
196.20635	74	
205.08461	64	
205.10921	126	
206.28144	130	
207.09962	74	
209.09326	852	1+
209.15283	72	
210.60922	110	
213.12053	896	1+
213.36760	72	
213.57375	56	
214.14859	136	
222.07575	184	
222.12091	508	
223.06107	134	
223.09963	166	
223.15072	282	1+
223.23823	62	
224.10948	90	
226.12597	260	
227.09704	740	1+
228.16184	64	
229.09614	80	
229.12599	60	
230.12071	60	
230.15384	252	1+
232.10463	62	
233.10249	120	
233.99838	62	
234.12741	62	
237.09117	66	
238.07459	76	
238.11696	92	
239.14403	872	
240.01996	60	
240.12762	3672	1+
240.19342	76	
244.15760	86	
244.67480	66	
245.11159	96	
246.65210	76	
247.02703	60	
247.10521	20368	1+
247.40148	62	
247.46754	72	
248.17612	96	
249.20448	60	
250.14454	132	
251.14499	314	1+
254.14550	232	
256.11165	96	
256.15826	80	
257.11619	596	
257.15281	968	
258.10006	60	
258.13838	700	1+
265.63505	130	
266.13390	180	
267.10694	178	
268.11747	182	
272.15119	100	
274.14937	96	
279.11105	438	1+
279.15420	124	
280.11845	306	1+
280.17842	90	
282.15745	86	
282.18575	58	
283.20152	100	
286.13094	258	
287.12702	138	
287.16370	112	
290.15223	396	1+
292.16067	124	
294.19244	88	
297.15274	202	
298.13200	970	1+
300.14288	362	1+
302.17220	82	
305.15758	156	
308.16360	1308	1+
308.24032	118	
311.12566	430	1+
313.88523	62	
314.85059	62	
315.15991	340	1+
315.22836	64	
317.81715	118	
319.13923	158	
322.18195	128	
323.17016	120	
324.90438	66	
325.13858	118	
326.19892	66	
328.15153	500	1+
329.58674	82	
330.16651	64	
332.03308	62	
333.15319	280	1+
337.15623	772	1+
338.90606	62	
340.12788	190	
341.15656	192	1+
343.67002	74	
345.69225	76	
350.16640	930	1+
351.15835	572	1+
354.18359	240	1+
358.13336	392	1+
358.19505	158	
359.20174	74	
360.18612	672	1+
365.18732	144	
366.21621	76	
367.19836	508	
368.17623	1244	1+
368.56345	120	
368.71595	86	
368.87830	278	
371.20582	64	
371.67965	68	
372.16838	142	
373.68947	94	
374.80333	60	
375.22061	130	
376.15056	426	1+
376.89428	60	
377.86498	84	
378.15300	64	
379.19859	474	1+
379.30271	60	
379.90347	70	
381.20128	90	
382.25171	88	
382.93976	58	
383.30831	86	
384.21622	230	
385.20622	104	
386.19303	568	1+
389.16200	114	
391.20282	662	1+
391.78543	78	
392.83217	68	
394.88204	66	
395.19011	154	
396.17534	100	
397.18526	58	
399.17029	80	
400.24643	1374	1+
401.33709	66	
405.16970	60	
406.25371	70	
407.19895	148	
408.09138	60	
408.18077	80	
409.21062	898	1+
410.60735	66	
410.89192	98	
411.21380	1496	1+
414.19418	218	1+
418.21602	80	
419.19695	296	
420.19636	492	1+
420.69838	60	
424.71526	140	
426.19265	80	
428.23753	1184	1+
428.66363	58	
428.92324	56	
430.87768	198	
431.80141	92	
434.88945	64	
437.20458	884	
437.28411	70	
440.24391	214	1+
446.72859	360	1+
448.17727	74	
450.23425	104	
450.98875	90	
452.22285	88	1+
455.24384	356	1+
456.24363	302	1+
460.21165	112	
461.19879	114	
462.22146	66	
464.22506	78	
465.20672	248	
466.39207	98	
468.22280	72	
END IONS

###FS:    #m/z: 519.91305 #charge 1+
###MS: 1226
###MSMS: 1228
BEGIN IONS
TITLE=Cmpd 131, +MS2(519.9131), 25.4eV, 9.9min #1228
RTINSECONDS=591.221
SCANS=1226,1228
PEPMASS=519.91305	44408
CHARGE=1+
207.10656	112	
209.08804	48	
211.09533	76	
211.21094	22	
212.10056	36	
212.39080	60	
213.14224	70	
223.05093	58	
227.09150	56	
227.14311	52	
241.07270	48	
241.12949	68	
247.10550	1054	1+
249.09759	70	
249.67123	18	
250.11243	30	
250.29606	18	
253.41923	22	
257.11899	24	
279.16645	58	
283.66727	68	
294.09861	62	
296.13399	48	
300.05291	74	
351.15780	36	
360.14503	42	
386.22542	42	
388.71562	24	
397.24835	48	
409.22409	76	
423.18113	84	
430.83331	56	
439.91930	38	
447.94908	18	
463.22955	26	
476.21093	32	
478.20508	34	
506.23159	34	
509.24916	34	
524.21776	34	
END IONS

###FS:    #m/z: 573.93095 #charge 1+
###MS: 1226
###MSMS: 1229
BEGIN IONS
TITLE=Cmpd 132, +MS2(573.9309), 26.5eV, 9.9min #1229
RTINSECONDS=591.261
SCANS=1226,1229
PEPMASS=573.93095	29994
CHARGE=1+
151.60125	28	
208.60376	38	
211.04215	38	
229.11833	48	
239.10234	98	
239.14244	64	
240.10988	60	
240.14969	76	
247.10779	430	1+
250.11796	46	
250.37069	24	
256.12022	50	
276.72879	38	
308.24466	62	
442.77115	24	
442.94752	22	
447.82723	28	
492.24419	72	
515.25683	46	
536.80368	26	
549.50232	46	
565.30188	34	
573.23117	40	
573.32057	32	
END IONS

###FS:    #m/z: 373.18459 #charge 3+
###MS: 1226
###MSMS: 1230
BEGIN IONS
TITLE=Cmpd 133, +MS2(373.1846), 23.0eV, 9.9min #1230
RTINSECONDS=591.324
SCANS=1226,1230
PEPMASS=373.18459	20548
CHARGE=3+
203.87175	62	
209.10221	56	
221.13064	128	
231.11903	336	1+
239.15098	46	
240.14575	78	
241.13870	86	
244.15769	54	
247.09630	78	
247.71696	100	
248.15892	62	
249.12376	80	
250.11123	60	
255.09474	42	
256.14414	74	
257.15986	126	
276.14565	52	
283.11595	98	
293.15108	54	
301.12340	64	
302.14686	70	
311.14828	64	
326.93658	40	
327.16803	52	
341.12871	40	
341.80081	38	
351.85961	38	
354.87791	64	
355.88286	50	
365.17974	38	
373.91254	48	
374.90495	52	
375.23585	32	
390.86297	60	
403.21762	42	
408.19155	36	
411.20281	48	
418.17340	50	
472.23756	36	
496.19839	42	
507.74440	64	
509.20249	36	
509.24463	58	
528.45971	36	
END IONS

###FS:    #m/z: 519.91353 #charge 1+
###MS: 1231
###MSMS: 1232
BEGIN IONS
TITLE=Cmpd 134, +MS2(519.9135), 25.4eV, 9.9min #1232
RTINSECONDS=592.045
SCANS=1231-1232
PEPMASS=519.91353	52368
CHARGE=1+
209.08794	78	
210.10375	56	
211.11512	112	
239.08721	132	
239.15756	38	
240.12874	80	
241.12759	130	
247.10536	1344	1+
247.19504	70	
247.29622	40	
247.35460	22	
247.42047	42	
247.50487	18	
248.87373	20	
250.34367	26	
255.09313	28	
257.12226	62	
257.15084	52	
257.21393	56	
258.13179	58	
260.12269	54	
267.10079	50	
273.34885	22	
273.76281	26	
277.14127	56	
278.11410	30	
283.13378	40	
286.14484	34	
288.15822	38	
298.12894	58	
300.15710	58	
308.16749	76	
316.57383	34	
323.08600	48	
331.11732	92	
344.96656	70	
350.15846	38	
358.14259	56	
366.32594	22	
373.19060	38	
376.14083	64	
376.87467	60	
379.19460	62	
379.29814	52	
385.20592	50	
385.25262	78	
392.18959	54	
400.24186	80	
422.90198	40	
425.81170	38	
441.18412	36	
445.48585	46	
455.79433	30	
456.24704	48	
463.20569	58	
464.24148	38	
465.21192	32	
478.06260	34	
506.24813	50	
507.24649	26	
508.26789	48	
514.26760	34	
520.27079	46	
521.15310	74	
END IONS

###FS:    #m/z: 573.93098 #charge 3+
###MS: 1231
###MSMS: 1233
BEGIN IONS
TITLE=Cmpd 135, +MS2(573.9310), 26.5eV, 9.9min #1233
RTINSECONDS=592.087
SCANS=1231,1233
PEPMASS=573.93098	31718
CHARGE=3+
209.16695	76	
239.10189	70	
247.10466	416	
249.10199	102	
263.09435	62	
279.12397	40	
283.65313	66	
328.17673	40	
340.18990	38	
353.86159	34	
358.13300	66	
376.14924	62	
378.13728	46	
386.18981	52	
400.24246	38	
412.22706	36	
437.31676	46	
446.16768	56	
456.25059	52	
537.38123	36	
612.25792	20	
643.30250	70	
673.31596	52	
1149.58335	22	
END IONS

###FS:    #m/z: 519.91328 #charge 3+
###MS: 1234
###MSMS: 1235
BEGIN IONS
TITLE=Cmpd 136, +MS2(519.9133), 25.4eV, 9.9min #1235
RTINSECONDS=592.718
SCANS=1234-1235
PEPMASS=519.91328	55466
CHARGE=3+
190.92747	32	
205.08774	50	
209.08100	46	
211.09699	150	
212.11102	100	
213.12347	42	
217.13750	48	
218.79178	24	
222.11106	50	
229.11588	82	
237.12658	70	
239.09558	150	
239.15207	70	
240.12357	128	
240.17043	62	
241.08394	48	
241.11260	60	
241.21672	30	
241.27784	18	
245.02612	38	
246.12456	86	
246.88341	40	
246.93322	34	
247.10599	1266	1+
249.10783	52	
252.13209	44	
255.11530	76	
256.64393	56	
257.14101	20	
257.43764	32	
258.12382	40	
265.11439	68	
268.15852	48	
269.64706	70	
270.09846	48	
288.94962	48	
295.13174	62	
296.10830	80	
297.10869	60	
299.05158	38	
310.12308	56	
311.21642	46	
320.14614	24	
328.15764	122	
329.15091	36	
330.21952	72	
366.16574	72	
368.21119	36	
376.84517	78	
411.21257	70	
423.18163	48	
428.22956	52	
428.94075	66	
432.20965	24	
437.20807	46	
447.75973	66	
452.02321	58	
479.22035	40	
479.26558	42	
502.98412	38	
507.76007	26	
508.29822	46	
515.29195	28	
518.25523	58	
525.25790	34	
536.25769	46	
538.22965	36	
549.28736	44	
552.26112	24	
556.27728	42	
565.47340	18	
576.22025	40	
585.31503	38	
589.27800	64	
594.26867	46	
614.82051	36	
693.30533	64	
726.35548	52	
741.56330	46	
END IONS

###FS:    #m/z: 573.93063 #charge 3+
###MS: 1234
###MSMS: 1236
BEGIN IONS
TITLE=Cmpd 137, +MS2(573.9306), 26.5eV, 9.9min #1236
RTINSECONDS=592.76
SCANS=1234,1236
PEPMASS=573.93063	35280
CHARGE=3+
205.08568	56	
209.09923	38	
239.09782	76	
240.16246	78	
247.10387	762	1+
247.22177	52	
247.97471	28	
249.11174	64	
255.11521	68	
319.15213	34	
324.23932	62	
326.11311	34	
336.13916	50	
358.13209	60	
376.13861	76	
381.19977	60	
395.22690	32	
398.80855	30	
400.26306	36	
480.21153	58	
515.23185	50	
535.75678	44	
559.25661	40	
942.39809	30	
END IONS

###FS:    #m/z: 519.91329 #charge 1+
###MS: 1237
###MSMS: 1238
BEGIN IONS
TITLE=Cmpd 138, +MS2(519.9133), 25.4eV, 9.9min #1238
RTINSECONDS=593.399
SCANS=1237-1238
PEPMASS=519.91329	62212
CHARGE=1+
202.11581	64	
207.10301	44	
209.08358	62	
209.12659	66	
210.09282	88	
211.10183	134	
223.10281	46	
230.14256	42	
237.11073	94	
239.09001	68	
239.14572	106	
240.12252	216	1+
240.15550	44	
240.62377	18	
245.92611	24	
246.55658	38	
246.92294	24	
247.05080	30	
247.10458	2524	1+
247.17933	76	
247.35383	58	
248.24448	20	
249.09269	22	
251.09166	42	
251.14254	44	
251.78887	22	
256.30024	22	
259.17736	56	
275.17613	52	
296.10750	70	
298.13846	54	
301.04680	70	
306.91598	46	
310.10444	64	
311.14903	28	
319.13858	70	
336.24899	64	
338.19919	56	
351.16270	54	
352.17014	52	
358.13201	30	
358.88959	46	
373.17483	96	
376.15892	36	
381.20134	66	
386.20845	38	
409.22706	30	
412.87477	26	
428.22947	52	
437.21193	48	
446.84238	52	
452.26955	26	
460.17814	34	
465.21929	84	
466.43816	32	
477.85740	42	
482.22572	62	
486.30651	32	
495.20795	64	
496.24018	36	
504.25110	68	
506.25843	62	
508.25854	36	
518.32659	60	
END IONS

###FS:    #m/z: 573.93134 #charge 3+
###MS: 1237
###MSMS: 1239
BEGIN IONS
TITLE=Cmpd 139, +MS2(573.9313), 26.5eV, 9.9min #1239
RTINSECONDS=593.453
SCANS=1237,1239
PEPMASS=573.93134	33964
CHARGE=3+
209.08829	54	
211.09577	60	
213.11526	92	
217.11475	64	
227.23697	28	
235.16898	60	
241.13895	38	
247.10542	1092	1+
247.22700	36	
248.95406	26	
249.09887	112	
258.11464	68	
280.15623	56	
294.11973	32	
296.11152	44	
303.15216	64	
308.15865	48	
312.14857	50	
315.15746	42	
324.18886	82	
328.15772	60	
340.12719	52	
352.19393	44	
355.10764	68	
366.15967	54	
368.18215	42	
369.15394	32	
376.13254	74	
386.19356	86	
387.19154	56	
399.85891	56	
400.23973	38	
411.21336	42	
428.24736	46	
436.24590	50	
437.19693	40	
442.85789	40	
479.26143	26	
487.19885	30	
494.81971	52	
502.83246	36	
526.78109	62	
562.29377	34	
565.29269	30	
585.30034	36	
611.28339	52	
737.39365	40	
868.37857	40	
END IONS

###FS:    #m/z: 519.91327 #charge 3+
###MS: 1240
###MSMS: 1241
BEGIN IONS
TITLE=Cmpd 140, +MS2(519.9133), 25.4eV, 9.9min #1241
RTINSECONDS=594.121
SCANS=1240-1241
PEPMASS=519.91327	60538
CHARGE=3+
146.76804	108	
205.09953	56	
209.09116	72	
209.12105	126	
211.10363	152	
213.13798	74	
214.09770	66	
214.15157	34	
219.12512	42	
220.08646	44	
223.15212	62	
227.09937	30	
229.11544	80	
238.11463	58	
239.00657	28	
239.09336	138	
239.13891	46	
240.14004	110	
241.12383	56	
247.01924	36	
247.10592	2178	1+
247.27845	18	
249.09081	70	
249.12770	32	
251.02720	74	
252.09410	56	
252.81445	58	
255.12357	42	
257.11438	74	
257.15544	98	
258.13847	36	
259.14115	46	
263.09898	50	
282.12976	46	
283.01545	46	
287.14236	48	
290.10923	58	
290.16098	68	
294.88905	46	
295.41031	68	
296.10539	40	
298.12733	90	
298.19193	66	
299.05995	36	
300.14232	52	
302.09659	36	
302.98322	44	
308.15762	56	
308.18997	68	
310.13271	62	
310.32901	66	
312.12699	46	
321.17414	42	
323.17707	40	
332.12520	40	
336.14090	78	
338.16171	40	
340.13241	48	
347.16706	56	
348.14333	56	
352.15290	80	
358.12828	74	
360.15181	48	
360.18405	50	
366.16012	46	
366.28023	70	
368.98820	26	
369.42548	20	
376.13790	30	
377.16890	62	
378.88187	22	
381.20291	92	
382.17337	60	
384.23069	48	
393.89312	28	
396.22077	26	
400.25865	44	
401.30003	36	
402.17563	66	
407.18617	28	
411.22917	66	
412.23088	44	
424.17523	30	
429.23209	72	
440.16293	42	
441.94373	62	
449.19568	54	
454.24217	36	
465.20578	46	
466.21745	30	
467.84270	120	
477.21085	70	
479.21923	26	
480.26900	30	
482.27000	48	
483.27147	34	
484.22723	54	
494.23354	36	
506.25137	372	1+
514.20665	60	
515.21350	34	
518.24859	46	
520.00769	30	
529.29393	36	
536.27696	54	
537.25762	44	
546.29807	46	
548.29112	34	
550.24543	34	
555.26570	30	
565.29663	34	
566.34919	44	
576.23482	30	
587.39591	24	
594.28549	26	
614.35353	38	
618.28678	52	
636.35450	24	
683.36669	34	
691.33063	56	
737.91103	30	
813.36483	50	
839.35949	28	
END IONS

###FS:    #m/z: 573.93083 #charge 3+
###MS: 1240
###MSMS: 1242
BEGIN IONS
TITLE=Cmpd 141, +MS2(573.9308), 26.5eV, 9.9min #1242
RTINSECONDS=594.184
SCANS=1240,1242
PEPMASS=573.93083	32174
CHARGE=3+
211.09860	38	
217.12247	66	
217.94941	64	
237.12194	54	
240.12627	70	
241.11129	66	
242.13399	40	
246.04757	52	
247.10355	1180	1+
248.14877	54	
263.09948	46	
272.10238	56	
293.12867	54	
309.36847	48	
324.14673	66	
328.10681	50	
330.16187	38	
340.13768	34	
349.14652	54	
376.14160	80	
378.13071	48	
408.23001	40	
409.20020	100	
485.21858	32	
506.23553	60	
536.80943	34	
555.27235	56	
566.28896	32	
611.31594	34	
620.31658	34	
747.39824	36	
948.49695	46	
END IONS

###FS:    #m/z: 373.18431 #charge 3+
###MS: 1240
###MSMS: 1243
BEGIN IONS
TITLE=Cmpd 142, +MS2(373.1843), 23.0eV, 9.9min #1243
RTINSECONDS=594.247
SCANS=1240,1243
PEPMASS=373.18431	26152
CHARGE=3+
209.08808	64	
219.12130	92	
222.11355	60	
223.09124	78	
226.14514	52	
228.12574	60	
231.11816	354	
232.11472	170	
238.16716	38	
240.12467	42	
248.13783	56	
249.14219	62	
258.92105	62	
260.94168	48	
266.14962	118	
273.12022	86	
274.12530	66	
277.17766	52	
292.12033	126	
292.21553	32	
293.15151	60	
297.70309	58	
300.93705	40	
301.10871	54	
302.14037	50	
305.16977	36	
306.09924	46	
311.16025	46	
312.16884	40	
313.12009	66	
318.13838	58	
323.11579	46	
349.89964	78	
354.88924	118	
355.92424	32	
356.88465	40	
372.90658	64	
375.18432	56	
391.19372	44	
394.20863	42	
396.26164	54	
402.80148	32	
412.16201	54	
446.21035	48	
448.15875	42	
492.25478	32	
496.20086	58	
545.22264	56	
END IONS

###FS:    #m/z: 519.91295 #charge 1+
###MS: 1244
###MSMS: 1245
BEGIN IONS
TITLE=Cmpd 143, +MS2(519.9130), 25.4eV, 9.9min #1245
RTINSECONDS=595.001
SCANS=1244-1245
PEPMASS=519.91295	62974
CHARGE=1+
210.08391	52	
210.12594	36	
213.11839	72	
219.13637	68	
222.92031	42	
223.11403	60	
226.14550	62	
227.16458	30	
228.13734	84	
237.13557	108	
238.06219	42	
239.10146	78	
239.13931	230	
240.03982	30	
240.08935	44	
240.12775	118	
244.65402	38	
247.10469	2538	1+
247.74598	46	
248.43250	26	
249.10270	558	
249.16688	34	
255.12064	46	
257.12933	168	1+
257.31989	48	
258.13280	176	1+
274.23515	38	
275.14604	48	
281.04662	42	
281.18977	44	
290.15717	80	
291.13399	30	
292.12261	68	
293.92766	68	
294.91900	82	
296.11821	64	
297.12106	42	
308.16179	70	
311.14175	58	
322.15222	76	
324.14130	74	
326.19923	46	
328.16129	70	
331.11879	60	
336.15479	178	1+
347.15823	68	
350.14363	54	
355.21551	46	
356.05602	48	
356.86972	26	
359.12944	34	
367.19668	56	
368.16097	110	
369.21261	48	
373.24601	48	
381.20702	64	
385.03546	32	
385.17159	62	
386.17880	52	
387.83654	34	
388.15573	54	
396.82154	44	
409.21318	48	
428.23868	76	
437.21956	54	
438.59871	36	
445.71305	84	
458.18355	46	
458.27271	48	
459.18147	58	
465.21633	46	
472.22671	48	
477.17625	58	
494.20625	82	
502.97688	28	
504.22430	74	
506.24309	50	
508.23732	38	
514.19790	34	
514.25766	94	
520.27709	40	
521.27706	26	
523.22697	28	
END IONS

###FS:    #m/z: 519.91299 #charge 3+
###MS: 1246
###MSMS: 1247
BEGIN IONS
TITLE=Cmpd 144, +MS2(519.9130), 25.4eV, 9.9min #1247
RTINSECONDS=595.616
SCANS=1246-1247
PEPMASS=519.91299	70482
CHARGE=3+
209.13693	52	
211.11077	114	
211.14642	32	
221.09072	26	
222.11089	48	
223.12238	44	
223.36860	36	
230.14166	54	
239.10033	62	
239.13976	106	
240.12772	96	
246.75156	26	
246.84640	22	
247.10459	1612	1+
249.09939	132	
250.10360	68	
252.99644	36	
254.14720	58	
257.15308	150	
259.14831	50	
264.12320	76	
270.80205	18	
271.04803	30	
278.10965	50	
280.17000	66	
290.15298	76	
296.04976	54	
296.11713	74	
297.14883	54	
299.06271	24	
300.06548	42	
308.16579	64	
309.18886	34	
311.12348	38	
324.17355	70	
334.18573	24	
337.14418	22	
358.12282	58	
361.85410	32	
367.19667	42	
367.68398	64	
369.17130	56	
373.16620	76	
377.14004	44	
381.21132	168	
383.22080	96	
384.15875	58	
388.16715	42	
392.21832	70	
397.83767	58	
409.21408	60	
410.24280	60	
411.22735	64	
411.38509	26	
412.21285	26	
413.16383	58	
413.24694	28	
419.18989	52	
423.17091	56	
437.20124	20	
444.82028	50	
447.18483	56	
452.25113	56	
459.86166	34	
490.25265	40	
494.20730	140	1+
496.23709	22	
514.26991	48	
518.28382	54	
525.34961	36	
536.26948	60	
546.25325	58	
565.28284	26	
567.30661	36	
578.29459	60	
585.28944	40	
586.32780	40	
591.28616	38	
592.32202	24	
606.28894	30	
613.26018	50	
614.27635	48	
632.26396	36	
636.29841	42	
657.31655	40	
762.35316	36	
764.37885	52	
794.34894	24	
END IONS

###FS:    #m/z: 373.18373 #charge 3+
###MS: 1246
###MSMS: 1248
BEGIN IONS
TITLE=Cmpd 145, +MS2(373.1837), 23.0eV, 9.9min #1248
RTINSECONDS=595.678
SCANS=1246,1248
PEPMASS=373.18373	29860
CHARGE=3+
200.14940	58	
203.13342	34	
210.11103	74	
216.06419	34	
227.09450	44	
227.13091	40	
230.07167	58	
231.11876	310	
231.14959	88	
234.60631	54	
238.17337	88	
239.15170	40	
240.14148	124	
241.12612	60	
245.91142	44	
249.14435	76	
254.14673	66	
256.10311	48	
257.15175	34	
261.15026	52	
264.11004	68	
266.15912	46	
270.88212	50	
272.88003	54	
274.96771	74	
275.09779	82	
279.11496	68	
284.14128	34	
292.12305	54	
293.15191	38	
294.16618	70	
302.12703	40	
310.03105	48	
311.15894	120	
312.18536	48	
318.24058	42	
319.85694	62	
321.18380	36	
331.15379	44	
331.84584	64	
336.88813	34	
345.15241	60	
346.13413	68	
354.88602	114	
363.16280	38	
364.94482	88	
372.91820	74	
373.19068	58	
373.33153	36	
385.16350	34	
393.20046	60	
401.21035	48	
412.16869	64	
413.25933	48	
426.13061	62	
443.26001	52	
446.19970	54	
450.19590	32	
453.21538	70	
458.20928	64	
474.24214	32	
478.22534	50	
491.24932	68	
570.24764	58	
598.24101	36	
645.28928	54	
END IONS

###FS:    #m/z: 458.74847 #charge 2+
###MS: 1249
###MSMS: 1250
BEGIN IONS
TITLE=Cmpd 146, +MS2(458.7485), 24.2eV, 9.9min #1250
RTINSECONDS=596.369
SCANS=1249-1250
PEPMASS=458.74847	52100
CHARGE=2+
148.85455	68	
208.11656	98	
210.15637	36	
211.12139	58	
212.12263	56	
213.11546	118	
214.84956	70	
215.13418	62	
216.09971	88	
221.15911	80	
223.11014	74	
223.58393	66	
224.16306	54	
225.08938	54	
225.12794	86	
226.06967	122	
231.09146	60	
231.13656	60	
233.08929	70	
237.16011	72	
238.10428	60	
240.13266	130	
241.07673	50	
241.12791	104	
242.18825	60	
243.13132	338	
244.08519	376	1+
244.15332	142	
246.07948	52	
254.11705	38	
254.18497	42	
256.15761	56	
257.13545	62	
258.14025	86	
258.92630	76	
259.14492	50	
260.19113	56	
261.14385	156	1+
261.50936	40	
266.12983	34	
267.17381	66	
269.17972	60	
276.16723	50	
277.11049	58	
285.15808	70	
286.13123	82	
293.15108	80	
294.13799	48	
297.14635	174	
298.13599	84	
301.11045	42	
309.13809	86	
312.17802	74	
315.15241	342	1+
320.17599	78	
322.15552	50	
325.13750	68	
325.18576	56	
326.07552	68	
326.18870	44	
337.14419	104	
339.15149	128	
339.19798	192	1+
341.20530	226	1+
342.15394	96	
343.15053	70	
344.16039	58	
354.16218	58	
357.19971	142	
358.15396	50	
359.13821	64	
360.13032	134	
361.13447	64	
367.19167	50	
368.87376	132	
369.93579	40	
370.69134	38	
375.18400	44	
376.81799	66	
378.84918	78	
384.16980	66	
385.83944	84	
385.94690	48	
396.87334	102	
399.20649	64	
402.26520	44	
408.21327	40	
409.21437	46	
410.90598	58	
414.91941	48	
415.23972	56	
420.90161	66	
427.25621	108	
428.20281	34	
430.92474	68	
431.85508	68	
440.89680	62	
441.84927	48	
442.83840	50	
442.91259	42	
443.25466	58	
446.21667	48	
452.26793	52	
454.24452	62	
456.24196	56	
457.25476	84	
465.19962	38	
471.24184	48	
475.25219	42	
480.29011	60	
482.22454	42	
483.27699	38	
484.32630	66	
485.30657	40	
492.26576	94	
495.23893	46	
497.25567	36	
499.24180	54	
500.25340	54	
514.28271	80	
516.28939	56	
516.48650	48	
518.80183	64	
524.30581	90	
526.29783	40	
529.27077	52	
538.26123	46	
539.30017	40	
540.26075	38	
542.31548	138	
554.26524	32	
555.35856	56	
564.30230	52	
566.27933	50	
579.28602	34	
582.29135	66	
583.27921	58	
585.30775	44	
594.30957	60	
597.35585	36	
599.32320	98	
600.28131	34	
602.33279	66	
605.24360	46	
612.35961	44	
618.29899	44	
619.33067	34	
621.30304	44	
623.30623	46	
639.33153	146	1+
653.33686	38	
656.36515	90	
696.29180	42	
731.37878	126	
739.34970	34	
803.40121	64	
END IONS

###FS:    #m/z: 458.57483 #charge 6+
###MS: 1251
###MSMS: 1252
BEGIN IONS
TITLE=Cmpd 147, +MS2(458.5748), 24.2eV, 10.0min #1252
RTINSECONDS=597.013
SCANS=1251-1252
PEPMASS=458.57483	18414
CHARGE=6+
200.16365	86	
211.18313	50	
213.11554	42	
215.14101	70	
216.08979	50	
218.15443	62	
222.11960	112	
224.16638	52	
225.17040	86	
226.14918	74	
228.40275	68	
229.12282	36	
230.05836	56	
231.09093	260	
240.12608	568	1+
241.18644	60	
243.12653	504	
244.08491	180	
244.17414	86	
245.07960	74	
246.14835	60	
252.13233	56	
253.02535	80	
253.11335	66	
256.16989	72	
258.13226	34	
259.13553	66	
260.16490	60	
261.14577	74	
267.17616	68	
268.18317	66	
271.13102	68	
277.10800	40	
278.13604	58	
280.15149	86	
286.13645	52	
292.11407	50	
297.15074	106	
297.20093	62	
306.13098	60	
308.91082	52	
310.12713	58	
315.16044	196	
315.23247	64	
316.21979	38	
317.12215	78	
320.11193	36	
320.17686	96	
322.12236	54	
325.13079	60	
325.18276	38	
329.19692	112	
333.17966	76	
335.13170	60	
338.89780	64	
339.20166	46	
341.12666	68	
342.19815	86	
343.15793	108	
344.16929	40	
347.19202	50	
351.16830	56	
356.13797	38	
356.22436	48	
356.26304	34	
357.21933	108	
358.14851	86	
365.18413	36	
366.99823	68	
367.17796	60	
369.17677	42	
370.20755	50	
372.19484	78	
372.78309	30	
376.18166	36	
376.22046	32	
383.18633	64	
385.21470	68	
386.88937	44	
387.75434	86	
395.22115	52	
396.87857	76	
402.27625	52	
404.82989	40	
411.21793	46	
413.26871	64	
414.22156	38	
420.22533	42	
423.89796	56	
426.18605	42	
426.24108	80	
427.26735	60	
428.78181	42	
429.80088	50	
436.20721	42	
436.26595	64	
437.15846	54	
440.27097	34	
443.25845	66	
445.23393	34	
449.74491	80	
453.23709	74	
454.25324	54	
455.24724	116	
456.25539	74	
458.30039	44	
460.86374	46	
471.23011	70	
472.28400	62	
477.22725	46	
480.23366	74	
482.22336	52	
485.29038	62	
485.32882	72	
494.24224	36	
495.27182	44	
496.29392	52	
498.26614	54	
499.27084	50	
514.32215	112	
516.27902	72	
517.27602	62	
525.31793	46	
527.27167	40	
528.26638	62	
542.31132	46	
554.29103	54	
559.34494	54	
572.30684	46	
575.33416	52	
584.27105	50	
600.35164	34	
602.34677	94	
603.26882	42	
603.37542	48	
604.25033	50	
627.33254	70	
628.11192	30	
639.31951	42	
640.32577	48	
644.37727	114	1+
649.35586	34	
656.36441	58	
711.64558	80	
715.36454	50	
718.34333	32	
729.41575	34	
731.37930	34	
765.74664	78	
785.40534	34	
786.37072	50	
803.41006	36	
END IONS

###FS:    #m/z: 519.91294 #charge 1+
###MS: 1251
###MSMS: 1253
BEGIN IONS
TITLE=Cmpd 148, +MS2(519.9129), 25.4eV, 10.0min #1253
RTINSECONDS=597.07
SCANS=1251,1253
PEPMASS=519.91294	66928
CHARGE=1+
202.07866	70	
207.95893	50	
209.05527	68	
209.12675	84	
209.32108	28	
211.10703	212	1+
221.13532	54	
226.10989	44	
227.09871	80	
227.13843	36	
237.13437	60	
238.12792	34	
239.09667	62	
239.14432	188	
240.12995	116	
245.13195	38	
246.12182	88	
247.10531	2032	1+
247.77872	42	
248.74355	42	
254.10910	78	
255.12103	64	
257.18123	80	
258.10729	32	
259.13649	38	
263.12825	44	
267.43810	90	
275.09344	70	
276.13699	58	
279.15404	62	
281.04641	42	
282.14437	44	
283.13534	44	
283.19561	96	
287.13792	54	
296.11815	120	
308.17231	70	
309.15980	56	
315.87455	40	
328.14925	50	
334.13929	64	
337.15628	38	
338.16129	42	
349.17221	30	
350.71000	28	
351.16839	82	
356.17835	54	
376.14333	54	
377.68386	70	
384.17978	42	
386.22522	42	
395.22217	66	
400.25916	74	
409.19516	118	
411.21310	60	
411.88149	76	
416.02348	30	
428.22989	76	
428.83554	38	
429.20478	36	
437.20341	96	
440.19753	26	
441.17795	42	
448.17866	34	
459.19528	66	
463.19900	32	
464.20233	58	
474.27453	36	
475.93090	32	
478.25204	72	
483.87194	46	
506.25530	72	
508.27301	72	
510.24899	38	
514.24658	30	
END IONS

###FS:    #m/z: 458.57415 #charge 3+
###MS: 1254
###MSMS: 1255
BEGIN IONS
TITLE=Cmpd 149, +MS2(458.5741), 24.2eV, 10.0min #1255
RTINSECONDS=597.741
SCANS=1254-1255
PEPMASS=458.57415	30594
CHARGE=3+
197.13144	54	
200.16039	68	
203.09263	48	
215.14131	56	
216.12117	48	
216.15206	64	
220.06810	64	
220.17269	42	
222.11780	52	
223.12664	72	
224.16886	34	
225.95309	24	
230.13905	56	
231.08896	234	
231.91870	24	
234.14515	64	
237.08611	54	
240.12839	122	
240.50622	24	
241.13259	50	
243.12430	234	
243.42110	22	
245.15276	82	
246.13448	62	
254.12199	70	
258.13133	66	
260.13505	66	
261.14900	50	
269.09673	58	
277.11071	54	
282.06108	64	
291.14323	66	
297.14536	116	1+
297.22468	56	
313.72805	36	
315.15737	126	
317.12089	56	
320.00239	44	
320.44914	38	
326.12894	58	
327.14041	54	
338.16523	52	
339.20289	56	
340.17586	52	
341.12254	54	
342.25054	52	
343.15140	24	
344.17073	34	
346.07843	28	
350.16906	58	
350.86775	38	
357.17196	88	
358.23381	24	
363.19688	22	
368.86948	36	
369.20094	68	
372.65893	82	
375.17512	36	
378.85791	36	
387.18667	54	
392.19273	82	
393.19514	42	
395.93831	42	
396.89323	36	
399.24581	24	
403.23764	74	
406.81391	88	
434.82906	36	
438.23693	70	
439.86575	34	
441.80577	48	
443.27797	34	
450.26715	88	
453.21583	48	
460.87217	90	
469.22470	32	
473.21357	22	
484.23195	44	
490.27172	62	
495.29069	34	
508.26997	60	
516.26293	26	
517.28358	56	
537.28479	44	
538.22666	32	
547.26674	44	
551.28675	36	
554.27917	40	
574.32044	46	
583.02769	30	
583.53332	24	
600.34490	34	
601.48122	34	
606.26530	32	
610.31918	42	
623.29457	62	
624.29786	50	
627.33080	24	
635.85482	52	
636.83588	22	
666.37395	26	
707.38345	24	
785.47682	26	
END IONS

###FS:    #m/z: 458.57488 #charge 3+
###MS: 1256
###MSMS: 1257
BEGIN IONS
TITLE=Cmpd 150, +MS2(458.5749), 24.2eV, 10.0min #1257
RTINSECONDS=598.348
SCANS=1256-1257
PEPMASS=458.57488	34244
CHARGE=3+
203.11755	34	
211.11744	62	
213.11867	72	
214.95891	30	
215.09043	46	
215.13215	134	
216.09470	60	
217.13340	58	
224.16725	56	
226.09016	70	
230.14213	74	
231.09557	106	
232.09495	66	
240.12755	122	
240.57524	22	
241.08508	112	
241.13300	92	
241.63742	46	
242.08318	38	
243.07647	56	
243.12922	310	1+
243.87026	24	
244.09427	94	
250.09231	52	
251.14797	94	
254.11751	40	
254.16755	34	
257.12603	104	
257.18086	74	
258.91929	46	
259.08354	104	
259.20329	82	
261.14298	68	
261.18863	42	
262.13652	46	
268.15371	64	
271.13295	26	
276.15340	44	
282.13416	42	
287.15587	46	
288.22233	42	
288.87827	48	
289.15477	52	
293.11637	64	
297.14473	82	
298.16009	76	
298.94779	42	
301.02545	20	
308.18440	78	
315.16023	144	
316.16676	58	
324.13578	82	
324.18897	64	
326.16579	46	
334.14456	50	
343.19472	68	
344.16783	32	
351.14390	40	
353.19393	34	
353.99101	22	
355.15247	54	
356.22216	40	
357.15844	62	
357.19999	110	
357.25487	44	
360.12580	36	
361.87088	58	
365.40254	22	
368.88899	50	
370.26442	52	
379.20596	78	
383.82900	30	
402.24522	32	
402.29259	48	
403.23640	60	
414.85521	76	
426.21124	48	
439.20421	18	
439.84437	42	
440.18413	36	
440.84736	36	
441.22146	46	
445.26820	58	
454.23088	60	
465.21656	30	
473.21576	48	
474.23133	48	
499.24147	58	
500.29167	60	
509.24991	60	
517.28544	56	
524.33284	58	
525.27677	136	1+
538.89477	22	
540.28474	40	
542.32091	28	
553.46023	66	
554.02446	30	
572.29927	54	
573.27073	60	
573.33280	50	
584.42288	50	
585.31693	24	
602.33220	34	
627.34367	36	
644.35502	28	
645.37561	56	
667.32586	36	
702.50881	36	
731.38195	28	
773.47996	36	
814.42228	38	
885.42979	28	
902.45037	34	
END IONS

###FS:    #m/z: 458.57428 #charge 3+
###MS: 1258
###MSMS: 1259
BEGIN IONS
TITLE=Cmpd 151, +MS2(458.5743), 24.2eV, 10.0min #1259
RTINSECONDS=598.952
SCANS=1258-1259
PEPMASS=458.57428	39188
CHARGE=3+
203.10109	62	
205.09561	56	
213.08130	32	
213.11439	40	
215.65962	22	
216.09067	80	
216.13587	60	
220.07044	74	
224.18028	26	
224.30424	110	
225.11733	156	
225.15251	72	
231.08905	256	1+
231.11830	38	
236.62741	22	
238.11566	62	
238.14873	80	
240.12170	64	
241.10724	140	
242.95137	26	
243.12952	140	
244.08378	140	
244.12305	126	
245.10372	24	
254.11858	28	
254.18440	50	
255.07713	66	
258.08739	130	
258.14231	32	
259.01578	26	
259.08164	54	
264.94083	36	
268.11404	66	
271.16588	68	
281.18962	60	
282.13620	58	
287.16085	68	
297.14817	108	
298.09299	62	
307.81791	22	
312.16835	80	
315.15279	26	
316.09899	18	
316.13996	56	
318.13579	20	
324.13624	42	
326.11935	42	
326.16258	34	
327.16421	70	
327.20722	68	
330.20476	48	
334.12585	56	
334.99457	34	
339.16236	62	
340.14691	64	
340.53914	102	
341.11912	46	
342.12014	66	
343.15988	42	
344.15569	38	
357.20038	60	
358.15657	48	
360.13647	58	
360.20295	26	
360.24926	48	
367.23805	70	
368.18677	52	
370.11367	54	
370.18807	64	
375.20483	90	
381.23721	56	
396.86775	46	
398.20743	38	
400.77626	26	
402.22986	54	
409.21113	28	
412.84362	34	
416.91511	58	
417.32160	80	
426.27061	42	
427.93189	38	
430.87553	48	
432.74281	22	
436.21141	42	
436.83401	44	
441.84913	34	
444.26966	64	
454.21785	74	
454.99186	18	
455.17826	50	
455.24664	100	
456.21867	44	
457.22376	64	
458.84389	40	
472.26624	52	
474.26455	36	
499.25500	122	
509.25539	38	
510.26852	30	
514.32301	52	
514.97387	18	
516.28349	74	
517.60678	56	
522.07730	28	
524.29699	62	
525.25352	38	
542.34253	42	
543.33129	44	
546.26382	58	
555.35390	58	
573.29141	50	
583.26129	162	1+
589.44850	78	
597.36318	56	
598.28279	26	
600.28194	36	
600.37132	36	
602.28935	44	
604.31466	40	
606.30622	54	
623.33181	54	
626.32825	68	
644.34403	62	
645.38276	32	
654.62952	42	
657.32726	42	
696.32802	28	
713.38198	38	
714.34037	24	
733.40762	30	
754.34089	60	
757.40611	42	
773.39392	56	
774.39491	56	
785.41526	60	
885.42888	34	
END IONS

###FS:    #m/z: 458.57433 #charge 1+
###MS: 1260
###MSMS: 1261
BEGIN IONS
TITLE=Cmpd 152, +MS2(458.5743), 24.2eV, 10.0min #1261
RTINSECONDS=599.549
SCANS=1260-1261
PEPMASS=458.57433	48168
CHARGE=1+
203.10021	52	
204.10096	58	
210.17164	46	
213.13653	96	
215.18032	86	
216.03644	20	
216.08752	176	
225.07461	28	
225.15300	122	
229.64227	54	
231.09876	114	
232.01627	22	
235.03235	66	
236.27326	20	
238.15088	42	
240.12604	280	1+
240.80444	20	
241.06930	52	
242.17590	38	
243.12396	194	
244.08540	208	
244.15495	78	
246.17821	56	
252.10256	68	
252.18057	84	
256.15286	66	
257.19541	34	
258.14059	170	
258.94591	42	
259.07960	70	
261.14034	52	
264.16326	26	
265.11126	60	
266.81822	30	
271.13385	28	
282.18015	32	
284.95941	54	
296.14552	36	
306.14790	48	
309.18837	68	
311.13240	58	
311.16592	58	
315.15982	42	
316.13273	36	
316.16298	28	
325.14053	56	
326.18990	44	
332.17236	64	
337.14916	38	
342.20119	76	
344.22787	38	
345.22442	66	
349.90613	22	
351.16290	86	
354.17090	52	
356.23206	48	
357.16377	68	
360.12090	56	
361.13737	26	
369.17718	52	
369.31212	38	
370.10649	84	
374.13246	72	
375.18366	48	
376.17975	48	
378.86462	48	
385.91572	38	
386.90380	32	
396.87823	48	
397.16408	38	
398.88691	28	
402.07786	42	
402.24013	70	
404.24061	66	
404.84792	72	
423.77935	42	
427.24736	28	
439.82756	120	
442.18551	46	
445.26220	62	
455.24640	64	
END IONS

###FS:    #m/z: 458.57336 #charge 1+
###MS: 1262
###MSMS: 1263
BEGIN IONS
TITLE=Cmpd 153, +MS2(458.5734), 24.2eV, 10.0min #1263
RTINSECONDS=600.145
SCANS=1262-1263
PEPMASS=458.57336	50034
CHARGE=1+
203.10221	78	
205.09396	28	
213.12661	38	
214.12026	62	
214.18946	50	
216.09003	82	
218.83773	24	
219.98543	30	
223.10116	52	
223.94922	20	
224.16069	28	
227.12685	82	
230.16915	52	
231.09427	126	
240.13233	138	
241.08894	74	
241.12180	36	
241.25952	22	
242.19105	48	
243.12923	118	
244.08144	242	1+
244.17049	36	
254.11797	38	
256.14964	82	
258.13498	94	
259.08064	82	
260.10128	40	
263.09869	28	
271.14504	40	
271.80016	56	
281.11199	56	
297.10293	50	
297.14103	46	
298.13590	90	
299.10994	24	
300.21076	36	
305.16489	42	
306.13421	46	
308.15300	54	
315.14797	60	
326.16056	74	
329.15011	68	
332.19587	80	
336.19069	64	
337.17069	36	
339.18668	62	
342.11092	78	
342.93326	30	
344.17052	40	
350.86380	64	
353.15263	48	
354.19768	28	
356.24217	44	
368.93835	46	
369.17104	42	
372.23381	54	
375.17350	48	
392.16355	52	
394.81636	36	
396.55142	28	
398.16524	68	
402.22803	50	
403.24059	36	
410.11026	64	
414.89846	34	
415.16094	80	
423.83269	80	
424.85767	62	
427.28351	72	
428.13782	24	
454.24689	30	
455.24897	54	
458.86652	56	
END IONS

###FS:    #m/z: 458.57428 #charge 3+
###MS: 1264
###MSMS: 1265
BEGIN IONS
TITLE=Cmpd 154, +MS2(458.5743), 24.2eV, 10.0min #1265
RTINSECONDS=600.75
SCANS=1264-1265
PEPMASS=458.57428	49306
CHARGE=3+
163.98656	58	
203.09251	68	
205.11326	26	
214.10254	44	
214.21717	52	
215.16862	62	
222.12190	76	
224.16943	178	
231.10878	168	
232.14484	86	
233.62544	28	
237.08261	78	
240.12505	140	
241.07874	132	
241.11839	62	
242.08120	54	
242.17889	64	
243.13074	386	1+
243.17716	46	
244.08621	80	
246.53007	22	
247.14414	50	
253.11598	62	
253.16279	68	
254.11694	58	
258.14780	44	
259.08940	38	
263.23677	26	
265.10709	44	
270.11973	44	
278.13118	76	
279.20986	76	
283.19234	72	
286.12869	60	
287.12856	50	
287.84843	86	
297.15746	50	
298.17011	46	
306.13472	32	
307.19477	58	
309.15161	44	
314.17372	42	
315.16143	56	
321.18865	50	
322.17514	48	
323.10897	50	
324.14574	54	
325.16830	56	
326.16147	70	
329.20622	62	
332.12441	86	
336.16127	34	
351.18375	42	
354.16556	54	
355.16116	40	
357.21576	52	
360.13046	70	
360.24031	68	
361.16513	70	
362.87234	42	
363.15447	22	
365.18441	42	
366.16478	38	
368.20036	50	
368.87509	98	
375.16937	32	
377.11885	62	
378.86450	74	
379.19131	34	
384.23171	30	
385.20968	46	
400.24776	44	
402.24669	52	
404.13247	44	
420.16012	76	
421.81979	34	
422.86795	48	
436.34260	28	
443.26338	38	
444.27010	34	
455.24119	62	
455.35849	60	
465.20037	28	
465.80027	52	
470.91897	82	
473.20348	168	1+
473.27284	64	
476.21065	34	
482.22640	32	
484.21602	58	
495.27876	50	
499.26310	56	
500.22914	44	
510.22896	42	
510.31331	38	
516.27755	116	1+
516.46779	78	
525.30596	24	
526.25743	50	
527.25389	28	
543.26415	54	
543.32949	28	
572.41885	36	
603.37105	38	
610.30029	46	
642.36969	36	
644.37391	40	
655.37866	34	
731.38617	26	
738.35991	40	
764.39249	40	
773.39222	26	
774.41206	28	
868.42679	40	
1137.34087	58	
END IONS

###FS:    #m/z: 458.57447 #charge 6+
###MS: 1266
###MSMS: 1267
BEGIN IONS
TITLE=Cmpd 155, +MS2(458.5745), 24.2eV, 10.0min #1267
RTINSECONDS=601.36
SCANS=1266-1267
PEPMASS=458.57447	49610
CHARGE=6+
162.24060	38	
184.59843	92	
203.10326	60	
207.15969	74	
208.11244	80	
213.07995	52	
213.11313	54	
214.11695	78	
216.09925	52	
222.11213	100	
223.10273	72	
224.17066	44	
225.11551	64	
225.19033	68	
226.07833	60	
227.07632	72	
230.11543	56	
230.79983	26	
231.09172	174	
232.09504	62	
237.08989	78	
239.42996	56	
240.13101	286	1+
241.07118	184	
243.04548	20	
243.12792	352	1+
244.08511	346	1+
244.15287	72	
246.13446	56	
246.17090	38	
246.50121	32	
247.14827	60	
248.11673	58	
254.12196	110	
255.11936	40	
256.15767	48	
256.95838	66	
258.13681	70	
260.19899	26	
267.73998	28	
268.25002	24	
286.06538	34	
286.13283	42	
286.39986	22	
287.16107	48	
297.14575	74	
298.13689	48	
306.12495	52	
308.20775	66	
308.90230	46	
310.15839	40	
311.17425	34	
311.27551	36	
315.15694	106	
315.68955	24	
316.15875	70	
319.06980	44	
323.19384	82	
326.18383	46	
326.32178	32	
327.19808	86	
332.17323	60	
335.11190	36	
338.15210	30	
339.15841	56	
339.20580	60	
340.18552	40	
343.11779	66	
349.17909	90	
350.16689	54	
350.86644	38	
352.14073	46	
354.16608	30	
354.21472	34	
357.19931	34	
360.13406	58	
361.13555	64	
363.86515	42	
368.17643	66	
368.88277	98	
369.86975	36	
371.11003	56	
372.15972	78	
375.19117	40	
381.21236	190	1+
384.22706	90	
387.16546	52	
391.18411	54	
395.13678	42	
396.86712	44	
397.88007	68	
398.86733	36	
400.20815	42	
402.24342	78	
404.23160	38	
425.17018	58	
427.24445	36	
429.87360	50	
433.39488	64	
436.20514	58	
439.20636	52	
443.24813	126	
449.13640	58	
455.22306	64	
468.30046	46	
471.26595	86	
474.25274	32	
489.15927	50	
494.89429	34	
510.23633	52	
511.23319	28	
516.28072	256	
516.71748	30	
524.30427	22	
527.24741	60	
528.26374	56	
529.32866	58	
540.25662	102	1+
542.31103	120	
553.23204	60	
556.27886	46	
572.29234	42	
576.25362	28	
582.27907	74	
593.29453	36	
595.77496	74	
600.29941	38	
602.35300	54	
609.46987	32	
613.31169	38	
623.33951	48	
625.07213	28	
638.40482	54	
641.29546	24	
644.38340	24	
645.09684	44	
646.38924	38	
694.31357	48	
712.33756	22	
731.39293	58	
739.95981	60	
774.41026	40	
1492.76551	188	1+
END IONS

###FS:    #m/z: 458.57443 #charge 3+
###MS: 1268
###MSMS: 1269
BEGIN IONS
TITLE=Cmpd 156, +MS2(458.5744), 24.2eV, 10.0min #1269
RTINSECONDS=601.986
SCANS=1268-1269
PEPMASS=458.57443	49318
CHARGE=3+
146.40518	26	
172.80915	38	
209.13403	76	
210.15345	40	
213.08777	46	
213.11206	92	
218.09975	42	
222.11359	50	
223.13775	88	
224.17175	86	
225.10088	60	
225.14670	48	
225.20134	76	
226.07962	60	
227.07976	70	
229.14216	74	
231.09501	340	1+
231.18324	48	
237.06959	40	
240.12881	192	
241.09385	50	
242.18302	28	
243.12884	394	1+
244.08807	134	
245.08424	102	
246.08400	62	
254.11827	78	
256.16538	64	
258.14164	90	
259.09067	172	
259.81992	36	
260.05969	38	
260.09581	74	
261.13672	50	
262.14137	66	
264.23009	68	
268.12382	34	
270.13904	30	
271.13619	56	
277.08586	106	
280.91533	90	
281.15178	48	
281.26074	86	
282.17520	68	
286.14460	44	
294.96475	42	
295.15858	64	
297.17540	48	
299.12494	44	
300.15312	46	
302.09303	30	
304.06182	30	
308.17316	58	
308.90663	72	
312.23280	36	
314.14557	76	
315.15118	106	
315.23740	46	
316.15608	68	
322.20836	48	
326.15796	142	1+
326.20862	74	
329.20629	58	
330.14775	44	
342.19887	116	
343.11877	70	
343.21889	74	
345.17511	44	
351.86097	68	
353.20169	72	
356.22824	56	
357.17186	124	
357.20005	164	
357.88455	58	
360.12772	102	
368.87283	58	
368.91574	28	
368.97683	58	
369.16747	76	
369.81318	32	
370.70127	56	
370.94268	48	
372.19068	52	
375.17554	80	
376.83380	34	
387.91471	48	
388.12417	36	
390.19317	98	
391.88760	40	
393.21015	38	
394.22260	62	
395.21526	44	
396.87741	40	
397.86231	38	
399.23618	60	
402.24036	108	
402.82868	80	
408.25148	60	
408.82640	112	
412.17504	68	
414.22817	42	
423.86939	68	
427.20436	32	
429.22741	40	
429.41631	36	
434.99910	58	
436.20615	28	
439.87325	26	
441.82465	32	
442.28439	30	
443.25191	132	
444.25321	54	
454.31915	50	
455.23924	60	
459.32595	50	
461.19617	28	
467.29191	42	
472.24781	62	
474.25918	58	
493.24161	34	
499.25756	202	
510.26854	114	
514.38983	56	
515.25429	54	
516.27979	212	1+
516.33229	46	
516.37486	62	
523.29388	50	
524.31185	168	
526.35392	46	
539.31192	44	
540.35101	58	
542.32985	46	
553.32083	68	
554.31561	62	
557.27976	74	
583.25276	54	
591.28856	46	
596.35571	40	
601.28887	28	
602.33203	84	
618.34443	30	
628.32689	32	
640.37213	50	
644.38399	40	
668.34620	32	
669.31541	38	
676.95050	28	
686.28205	58	
714.35157	50	
731.37769	48	
757.39085	42	
765.36437	52	
869.42948	54	
END IONS

###FS:    #m/z: 458.57431 #charge 3+
###MS: 1270
###MSMS: 1271
BEGIN IONS
TITLE=Cmpd 157, +MS2(458.5743), 24.2eV, 10.0min #1271
RTINSECONDS=602.63
SCANS=1270-1271
PEPMASS=458.57431	46688
CHARGE=3+
210.16371	58	
213.08253	50	
213.11662	150	
215.09885	56	
215.13108	108	
216.08944	118	
222.11938	110	
222.15365	70	
223.07059	78	
223.15343	58	
224.10060	74	
224.21798	66	
225.16227	72	
226.10953	84	
226.14618	78	
227.04888	66	
228.27903	82	
231.09328	230	
236.13714	48	
238.12212	66	
238.16386	50	
240.12819	374	1+
240.18340	72	
242.18356	86	
243.12624	212	
244.09045	124	
252.16533	46	
253.47148	50	
254.12093	94	
255.12928	74	
257.17149	52	
258.13667	56	
259.10756	50	
261.13467	110	
262.08960	52	
264.14505	50	
265.75381	46	
266.24579	54	
269.16119	52	
270.12774	46	
271.13520	46	
277.10222	60	
279.13699	46	
280.14392	82	
281.18720	150	
287.16567	58	
292.13578	46	
293.14244	68	
295.16762	80	
297.17160	46	
299.07763	86	
300.94543	64	
305.18889	88	
306.27615	50	
307.86416	46	
309.16401	46	
310.20484	86	
311.11835	48	
312.07973	56	
314.21444	86	
315.16244	180	
325.15091	46	
325.23539	56	
326.15926	182	
327.17163	74	
328.93555	48	
329.86334	58	
337.13844	66	
338.12404	54	
339.14788	84	
339.19113	82	
341.13696	56	
342.89998	66	
344.90932	74	
350.92329	48	
351.15486	58	
354.16179	66	
357.16681	58	
357.23698	152	
358.14806	130	
358.22007	58	
359.20344	48	
360.13191	112	
363.15113	70	
364.13399	52	
368.88523	48	
369.20771	82	
374.22871	94	
376.18837	62	
379.16050	52	
383.14148	62	
384.23138	56	
384.27805	66	
385.21118	48	
386.81595	64	
386.88445	56	
387.23360	50	
389.12520	58	
397.85118	46	
398.22517	58	
402.22563	106	
409.18603	48	
411.22441	78	
413.28592	66	
420.19231	46	
422.86266	48	
423.79034	54	
427.29356	54	
428.26825	52	
430.81205	54	
440.85312	50	
443.25014	48	
444.24951	78	
445.24445	66	
452.20094	46	
453.29690	46	
454.21982	82	
455.22343	52	
455.30769	54	
456.22937	48	
470.28903	60	
472.24474	88	
474.21907	54	
476.87700	52	
483.20867	52	
484.22360	66	
497.22701	54	
499.24281	126	
516.27778	168	1+
520.22262	70	
530.30753	56	
538.26068	62	
573.32591	56	
582.32939	50	
602.24847	82	
602.32282	102	
602.37993	46	
603.31895	72	
623.30721	58	
627.32132	64	
628.35326	46	
639.33284	98	
644.37936	46	
645.38922	56	
653.35767	48	
654.58763	46	
678.34574	52	
773.43595	70	
785.59318	74	
786.38593	48	
803.43039	58	
868.40419	68	
END IONS

###FS:    #m/z: 399.88765 #charge 3+
###MS: 1292
###MSMS: 1293
BEGIN IONS
TITLE=Cmpd 158, +MS2(399.8876), 23.0eV, 10.2min #1293
RTINSECONDS=613.908
SCANS=1292-1293
PEPMASS=399.88765	13506
CHARGE=3+
214.18176	72	
224.18605	58	
238.96377	52	
239.15796	46	
253.15445	66	
260.14496	44	
263.09954	58	
290.89317	88	
292.99953	70	
294.17042	64	
331.17213	62	
333.14651	52	
354.88988	58	
355.16127	60	
355.89724	38	
364.88371	68	
381.23196	56	
382.94423	36	
399.35230	62	
424.93909	52	
473.19306	84	
506.89741	60	
582.29214	54	
675.32903	52	
END IONS

###FS:    #m/z: 399.88683 #charge 3+
###MS: 1294
###MSMS: 1295
BEGIN IONS
TITLE=Cmpd 159, +MS2(399.8868), 23.0eV, 10.2min #1295
RTINSECONDS=614.562
SCANS=1294-1295
PEPMASS=399.88683	14024
CHARGE=3+
210.08752	72	
211.11702	62	
225.26456	46	
237.08203	52	
240.15013	80	
267.13489	72	
268.13307	60	
268.16669	38	
275.09287	38	
275.89299	46	
295.18577	50	
305.15929	46	
308.89812	42	
316.89313	48	
320.98849	52	
325.95436	48	
327.13993	50	
331.20997	52	
337.18405	66	
341.17566	54	
352.91534	46	
359.22836	58	
372.91228	58	
376.08343	50	
382.24785	46	
382.90022	64	
386.15281	72	
400.89257	76	
401.35722	50	
404.30445	94	
420.26152	48	
422.94408	34	
478.25100	54	
483.19173	60	
484.85565	54	
485.25997	34	
518.23739	44	
576.33804	42	
635.31175	98	
682.30487	42	
742.39076	32	
772.84559	74	
791.40674	42	
END IONS

###FS:    #m/z: 399.88771 #charge 3+
###MS: 1296
###MSMS: 1297
BEGIN IONS
TITLE=Cmpd 160, +MS2(399.8877), 23.0eV, 10.3min #1297
RTINSECONDS=615.22
SCANS=1296-1297
PEPMASS=399.88771	19464
CHARGE=3+
209.08629	34	
215.98589	32	
223.05400	66	
226.07494	52	
229.15028	42	
234.98707	52	
239.14216	38	
242.18343	64	
250.96557	32	
251.10500	76	
260.13513	84	
276.16261	44	
277.14678	48	
285.16708	62	
286.19509	56	
287.21852	40	
292.90129	64	
293.92398	58	
306.98483	38	
308.92618	62	
313.15344	38	
313.19146	66	
320.15331	68	
322.17539	80	
337.15615	74	
344.92817	46	
354.89050	68	
354.93119	52	
359.90642	64	
360.18609	54	
361.85644	68	
372.19773	108	
372.27491	66	
380.97588	52	
382.88951	34	
385.39990	32	
397.14903	56	
398.22314	82	
400.86932	74	
405.21069	36	
449.22387	54	
468.22821	32	
469.28580	76	
485.28082	70	
496.24098	48	
681.33453	50	
END IONS

###FS:    #m/z: 399.88678 #charge 3+
###MS: 1298
###MSMS: 1299
BEGIN IONS
TITLE=Cmpd 161, +MS2(399.8868), 23.0eV, 10.3min #1299
RTINSECONDS=615.877
SCANS=1298-1299
PEPMASS=399.88678	21420
CHARGE=3+
207.12057	62	
216.15922	60	
224.18163	58	
230.93317	36	
231.12034	44	
234.85887	54	
240.12705	98	
268.13271	64	
282.93703	58	
283.17749	70	
291.10065	58	
294.17517	40	
296.12211	84	
299.15316	34	
337.21445	52	
338.65333	40	
353.06933	78	
355.17197	80	
357.88249	32	
360.94312	32	
381.04841	54	
383.02247	58	
400.15368	48	
400.90936	42	
401.23637	54	
437.17319	34	
507.26104	44	
543.23249	50	
679.38082	54	
778.40122	44	
922.52189	42	
END IONS

###FS:    #m/z: 399.88802 #charge 3+
###MS: 1300
###MSMS: 1301
BEGIN IONS
TITLE=Cmpd 162, +MS2(399.8880), 23.0eV, 10.3min #1301
RTINSECONDS=616.544
SCANS=1300-1301
PEPMASS=399.88802	23294
CHARGE=3+
202.42530	60	
220.10215	56	
224.16296	32	
224.20179	58	
226.11224	94	
231.13997	74	
239.14997	60	
240.12227	58	
241.15492	40	
245.23958	56	
250.11176	50	
251.14383	38	
253.14286	88	
257.15160	58	
258.11736	38	
260.12370	78	
266.95365	52	
267.98436	36	
275.13652	34	
276.84929	70	
285.12270	58	
286.15366	62	
288.91057	68	
290.94747	44	
294.16944	70	
295.19525	42	
319.11410	70	
320.12461	84	
320.17676	40	
322.16075	78	
331.21485	42	
344.19998	58	
354.90608	66	
355.17141	60	
372.18348	72	
380.89534	38	
380.93110	52	
382.11633	36	
382.87640	48	
398.98235	64	
462.16753	58	
483.18620	56	
485.28766	48	
489.27962	74	
525.60181	54	
577.26256	34	
582.40797	40	
618.31233	52	
636.76708	44	
680.33637	94	
775.36160	32	
776.38588	40	
820.85595	76	
965.79414	80	
END IONS

###FS:    #m/z: 399.88705 #charge 3+
###MS: 1302
###MSMS: 1303
BEGIN IONS
TITLE=Cmpd 163, +MS2(399.8870), 23.0eV, 10.3min #1303
RTINSECONDS=617.229
SCANS=1302-1303
PEPMASS=399.88705	26214
CHARGE=3+
207.07157	68	
225.10875	54	
225.16511	120	
231.17110	48	
240.12878	108	
240.17450	58	
241.14132	88	
244.14192	60	
244.90348	50	
258.13444	82	
261.11228	62	
288.19061	30	
292.12673	74	
294.17117	120	
294.38856	60	
296.88714	44	
308.91619	70	
311.19716	40	
313.14880	44	
319.18389	46	
320.17305	68	
323.22542	30	
329.18316	70	
330.16254	54	
338.15137	44	
340.16230	40	
340.96227	46	
352.95517	64	
355.16453	140	
371.92975	38	
375.88443	34	
378.88872	66	
380.89908	60	
381.06180	68	
392.33405	34	
395.89163	66	
400.28354	46	
400.89219	36	
404.18425	52	
412.27342	42	
432.20396	34	
433.19458	54	
444.25119	42	
448.33278	50	
457.29161	66	
477.16303	76	
511.37361	46	
620.31151	34	
629.34660	46	
635.35503	48	
642.26133	38	
663.30366	40	
792.49037	34	
END IONS

###FS:    #m/z: 399.88706 #charge 3+
###MS: 1304
###MSMS: 1305
BEGIN IONS
TITLE=Cmpd 164, +MS2(399.8871), 23.0eV, 10.3min #1305
RTINSECONDS=617.888
SCANS=1304-1305
PEPMASS=399.88706	27406
CHARGE=3+
215.16033	42	
241.13079	50	
254.10903	72	
262.04209	70	
268.14012	56	
275.87732	32	
277.16018	116	
284.15179	42	
289.03544	42	
294.16651	44	
299.12912	62	
304.15497	54	
308.89696	60	
310.94443	46	
316.15719	64	
318.88968	40	
320.12548	72	
322.14650	46	
340.85658	54	
341.11433	72	
344.19629	92	
346.87557	74	
349.14564	54	
352.84274	58	
352.91030	48	
354.17652	58	
355.19114	68	
359.87282	66	
361.15384	66	
364.02940	38	
371.06029	60	
372.19516	64	
378.87415	60	
381.86387	62	
382.87923	146	
386.09705	44	
398.84666	48	
399.00318	56	
399.29491	48	
400.05760	76	
400.29467	46	
452.26238	38	
465.23950	84	
519.22078	110	
549.26212	48	
560.29149	54	
602.28311	36	
647.21196	50	
663.32386	40	
680.33687	58	
749.40160	42	
791.40799	48	
922.45828	38	
END IONS

###FS:    #m/z: 399.88707 #charge 3+
###MS: 1306
###MSMS: 1307
BEGIN IONS
TITLE=Cmpd 165, +MS2(399.8871), 23.0eV, 10.3min #1307
RTINSECONDS=618.546
SCANS=1306-1307
PEPMASS=399.88707	31398
CHARGE=3+
215.10958	48	
227.09486	80	
239.14298	76	
239.59113	38	
240.13324	84	
240.21518	48	
241.13006	46	
244.44251	30	
260.13927	56	
264.12690	60	
264.82618	46	
277.14114	88	
278.14454	56	
290.90703	42	
292.12158	40	
330.86692	54	
331.16184	42	
332.91802	70	
337.88588	38	
352.91068	46	
354.89638	54	
356.16472	66	
359.79945	44	
363.94579	66	
371.89268	44	
372.18345	72	
373.17395	66	
382.89479	150	
400.38288	34	
431.21546	82	
449.23712	28	
453.18745	42	
471.31630	32	
485.27541	32	
518.21338	30	
536.28344	58	
548.32001	48	
576.27581	46	
576.32008	62	
647.34279	52	
649.36882	58	
771.39181	28	
793.46387	50	
END IONS

###FS:    #m/z: 399.88708 #charge 3+
###MS: 1308
###MSMS: 1309
BEGIN IONS
TITLE=Cmpd 166, +MS2(399.8871), 23.0eV, 10.3min #1309
RTINSECONDS=619.205
SCANS=1308-1309
PEPMASS=399.88708	29862
CHARGE=3+
214.19182	76	
216.08571	64	
231.15645	62	
233.03713	46	
239.15866	74	
240.13278	116	
241.11801	44	
243.19942	50	
251.10221	58	
259.07368	38	
269.05446	78	
277.17221	38	
278.15920	66	
282.92366	48	
294.17649	96	
296.12930	78	
302.02789	50	
308.89899	58	
309.27628	38	
310.98529	52	
312.19114	50	
314.14413	60	
328.21469	58	
330.16807	56	
353.04997	46	
354.92857	52	
372.02824	32	
372.19770	50	
373.25578	42	
374.88484	42	
386.19385	32	
387.19749	156	
387.23964	34	
396.93372	52	
399.90073	56	
416.17310	70	
418.90085	40	
448.22404	42	
459.21993	46	
485.25333	48	
490.24601	88	
507.25635	48	
552.40360	54	
559.25695	34	
586.32185	54	
635.31966	46	
672.34367	54	
774.38081	58	
775.38096	46	
793.41262	56	
852.41921	44	
END IONS

###FS:    #m/z: 399.88765 #charge 3+
###MS: 1310
###MSMS: 1311
BEGIN IONS
TITLE=Cmpd 167, +MS2(399.8876), 23.0eV, 10.3min #1311
RTINSECONDS=619.864
SCANS=1310-1311
PEPMASS=399.88765	33038
CHARGE=3+
212.10819	64	
214.19784	40	
214.91919	38	
222.11103	80	
224.11174	52	
224.17335	66	
239.14838	70	
248.94157	44	
252.12646	58	
265.12338	46	
266.15198	70	
268.13180	46	
273.89619	36	
275.13307	56	
277.15060	118	
284.98067	50	
292.11326	44	
294.18387	44	
303.13878	56	
303.19805	50	
313.16693	38	
344.18374	50	
354.88537	52	
355.21506	46	
362.89712	60	
370.92871	48	
372.18197	34	
381.04750	78	
398.88068	72	
399.06055	40	
404.21652	40	
414.16914	58	
496.27539	54	
507.26086	42	
518.23330	70	
601.06085	32	
617.29778	54	
617.46431	34	
680.32358	42	
688.30594	50	
704.40198	42	
791.40821	42	
END IONS

###FS:    #m/z: 399.88681 #charge 3+
###MS: 1312
###MSMS: 1313
BEGIN IONS
TITLE=Cmpd 168, +MS2(399.8868), 23.0eV, 10.3min #1313
RTINSECONDS=620.524
SCANS=1312-1313
PEPMASS=399.88681	31394
CHARGE=3+
185.97168	78	
197.23727	48	
216.09092	130	
223.12238	62	
224.17087	38	
226.11126	44	
229.95950	50	
234.09375	58	
238.14437	84	
239.14525	136	
240.12548	112	
240.17137	36	
241.14137	80	
261.12784	42	
268.13279	82	
275.12004	56	
277.14254	50	
284.96384	36	
286.16326	68	
290.89314	32	
294.16916	96	
297.00869	106	
320.17214	64	
320.87006	46	
339.15854	60	
344.91908	38	
346.87148	74	
347.24597	74	
354.89647	50	
355.16141	58	
355.89185	48	
356.43535	78	
380.88930	64	
386.15842	42	
387.16748	84	
392.22557	60	
396.17364	46	
400.30945	66	
404.21082	56	
412.20074	50	
412.24782	46	
420.21826	122	1+
432.22480	34	
451.21175	48	
461.20587	80	
467.26575	38	
543.25722	56	
553.28218	36	
559.29416	52	
596.49137	70	
663.30742	48	
664.30763	60	
665.36706	44	
704.35575	72	
714.37725	40	
735.21905	60	
792.37410	44	
814.79910	54	
END IONS

###FS:    #m/z: 526.76055 #charge 1+
###MS: 1314
###MSMS: 1315
BEGIN IONS
TITLE=Cmpd 169, +MS2(526.7606), 28.6eV, 10.4min #1315
RTINSECONDS=621.164
SCANS=1314-1315
PEPMASS=526.76055	18302
CHARGE=1+
203.09628	200	
204.12190	46	
223.14527	228	
224.16196	72	
239.09413	56	
239.13893	66	
239.17946	44	
239.21556	82	
240.15048	58	
246.08413	72	
251.14330	354	1+
263.95536	28	
294.17065	74	
308.92612	96	
312.13630	40	
335.56525	36	
344.13492	62	
351.16737	36	
355.14126	42	
361.19989	52	
363.22875	30	
373.87542	38	
378.88231	28	
379.19555	36	
414.23997	30	
424.33923	30	
424.46840	28	
438.18194	40	
465.23956	30	
489.80765	52	
501.22980	50	
END IONS

###FS:    #m/z: 526.76086 #charge 1+
###MS: 1316
###MSMS: 1317
BEGIN IONS
TITLE=Cmpd 170, +MS2(526.7609), 28.6eV, 10.4min #1317
RTINSECONDS=621.777
SCANS=1316-1317
PEPMASS=526.76086	29594
CHARGE=1+
203.09853	346	1+
223.15655	460	1+
223.27868	70	
239.16291	74	
240.13993	80	
251.14468	294	1+
253.15503	56	
254.15968	34	
257.15231	50	
264.10226	34	
268.86840	44	
295.17140	72	
302.16367	26	
339.19630	70	
345.19456	52	
351.16834	86	
361.19404	122	
362.61623	30	
362.83515	22	
370.25105	22	
378.20625	52	
379.19557	36	
379.27755	48	
380.18385	72	
386.19144	20	
409.19800	30	
417.16853	46	
428.83373	20	
431.18047	28	
440.27686	36	
447.86517	44	
448.85289	38	
451.27869	68	
463.81899	64	
481.81255	54	
484.21965	48	
509.27821	52	
END IONS

###FS:    #m/z: 399.88711 #charge 3+
###MS: 1316
###MSMS: 1318
BEGIN IONS
TITLE=Cmpd 171, +MS2(399.8871), 23.0eV, 10.4min #1318
RTINSECONDS=621.841
SCANS=1316,1318
PEPMASS=399.88711	36870
CHARGE=3+
218.14272	80	
224.05305	50	
226.07501	50	
231.11137	42	
231.16175	60	
239.14231	54	
240.12845	192	
249.15278	74	
251.11255	50	
268.13730	56	
268.92102	38	
275.14193	80	
277.13666	62	
287.90181	44	
292.16881	38	
294.20636	50	
304.14594	48	
309.15158	36	
322.19804	52	
331.88686	58	
338.87895	72	
342.86453	66	
355.15520	50	
358.88003	70	
372.18347	102	
381.04862	36	
382.87431	56	
384.91441	76	
432.22507	74	
467.27244	62	
486.29681	60	
487.20378	52	
535.25298	64	
567.29547	36	
569.28367	38	
646.32484	36	
663.30915	176	1+
777.39317	36	
791.39646	42	
809.40382	70	
END IONS

###FS:    #m/z: 526.76067 #charge 1+
###MS: 1319
###MSMS: 1320
BEGIN IONS
TITLE=Cmpd 172, +MS2(526.7607), 28.6eV, 10.4min #1320
RTINSECONDS=622.487
SCANS=1319-1320
PEPMASS=526.76067	49650
CHARGE=1+
174.35347	18	
175.93287	18	
181.97906	18	
203.09486	476	1+
222.76597	18	
223.14897	462	1+
223.93742	24	
224.72336	18	
229.12212	52	
230.49588	18	
235.29665	18	
239.15185	92	
240.11852	18	
245.15318	18	
250.19453	18	
251.13859	98	
254.06762	18	
256.16979	72	
257.14624	62	
259.16476	78	
263.84648	18	
264.42496	18	
264.90182	18	
269.17424	82	
271.12753	68	
280.47164	18	
292.12722	78	
298.16085	62	
304.16236	20	
309.30276	18	
312.18236	78	
330.01977	18	
344.17425	38	
355.14607	36	
358.48877	18	
360.93092	18	
361.19866	76	
364.10901	64	
371.25160	30	
373.17992	40	
380.21464	60	
391.23527	18	
391.88780	18	
394.13957	18	
394.97135	18	
396.21935	46	
409.92867	48	
428.52771	18	
430.48033	18	
451.06735	18	
452.06842	18	
453.19920	26	
469.38683	18	
471.19216	64	
472.21892	52	
484.20474	32	
489.08331	18	
489.19328	18	
507.27974	42	
527.09778	18	
END IONS

###FS:    #m/z: 526.76039 #charge 2+
###MS: 1321
###MSMS: 1322
BEGIN IONS
TITLE=Cmpd 173, +MS2(526.7604), 28.6eV, 10.4min #1322
RTINSECONDS=623.058
SCANS=1321-1322
PEPMASS=526.76039	62614
CHARGE=2+
155.10753	20	
176.66262	18	
188.91075	18	
189.35706	18	
203.09614	210	
203.17445	50	
204.10218	160	
210.78327	18	
212.20676	18	
216.63690	18	
223.14934	324	
223.20820	114	
223.31889	28	
223.46573	18	
224.14355	144	
226.07430	66	
239.74151	18	
240.13696	68	
241.13448	34	
245.07518	32	
246.62238	18	
251.14555	56	
268.17864	58	
292.93664	18	
298.22808	18	
309.98435	18	
315.55707	18	
316.15798	74	
330.20046	18	
332.84041	18	
350.17319	36	
361.18412	112	
365.88013	18	
369.07865	34	
369.17586	70	
386.17940	74	
390.98683	18	
392.89803	78	
396.23118	56	
401.33197	18	
401.70131	24	
401.86694	20	
412.55607	18	
443.45688	18	
443.89238	18	
452.78654	18	
455.56974	18	
457.21445	60	
464.32009	18	
465.77622	18	
473.27049	32	
473.99091	18	
501.23019	54	
508.32838	26	
530.07625	18	
530.52224	18	
536.25546	26	
554.28964	24	
559.29182	26	
582.97967	18	
598.42990	18	
625.43847	18	
650.31726	18	
696.77042	38	
699.20327	18	
701.32946	20	
731.55532	18	
746.47471	18	
748.01286	18	
751.34157	50	
752.59436	52	
773.34080	18	
825.25425	18	
850.39534	60	
860.10912	18	
876.79915	18	
878.55920	18	
879.03247	18	
894.20513	18	
900.57914	18	
945.95979	18	
974.44894	18	
993.69302	18	
1008.96437	18	
1017.92923	18	
1045.90793	18	
1048.43173	18	
END IONS

###FS:    #m/z: 526.76069 #charge 2+
###MS: 1323
###MSMS: 1324
BEGIN IONS
TITLE=Cmpd 174, +MS2(526.7607), 28.6eV, 10.4min #1324
RTINSECONDS=623.633
SCANS=1323-1324
PEPMASS=526.76069	77272
CHARGE=2+
154.47909	18	
155.70459	18	
157.68663	18	
160.26318	84	
166.56330	18	
170.79166	18	
195.13442	98	
203.10094	230	
203.14030	54	
203.67048	18	
206.13112	42	
216.25253	62	
221.49779	36	
222.08252	66	
223.15481	138	
223.31699	46	
224.15758	150	
226.89031	18	
239.14487	46	
240.12902	96	
242.15124	52	
251.13948	164	
251.17839	24	
252.16215	52	
254.86921	18	
257.72671	18	
264.05908	18	
301.15039	48	
303.20220	18	
309.15057	50	
311.46063	18	
319.28046	32	
331.96244	18	
335.18475	38	
335.90326	18	
337.12368	48	
338.18301	42	
361.18974	50	
362.18762	38	
363.18781	84	
373.15695	32	
373.32164	18	
385.21343	50	
392.18264	40	
424.27700	26	
427.69277	34	
428.24701	40	
430.83746	64	
434.83275	26	
438.47766	18	
441.18878	38	
454.24189	58	
464.80960	48	
477.37008	18	
482.21362	58	
484.18796	50	
485.27650	18	
500.26452	46	
501.22032	44	
502.11072	18	
506.94291	18	
507.29750	44	
556.26170	32	
556.30092	30	
570.28440	58	
573.71366	96	
582.31654	38	
583.25458	20	
606.74319	18	
617.20569	18	
619.29799	24	
642.72438	18	
671.33433	18	
719.68331	18	
750.24780	18	
751.37760	24	
766.84064	18	
792.91747	18	
820.11968	18	
825.49486	18	
850.47647	32	
878.33425	18	
901.98556	18	
926.58831	18	
960.96673	18	
991.35138	18	
1000.59377	18	
END IONS

###FS:    #m/z: 526.76058 #charge 2+
###MS: 1325
###MSMS: 1326
BEGIN IONS
TITLE=Cmpd 175, +MS2(526.7606), 28.6eV, 10.4min #1326
RTINSECONDS=624.205
SCANS=1325-1326
PEPMASS=526.76058	83998
CHARGE=2+
156.55811	18	
167.47653	18	
168.09012	18	
173.67680	18	
182.94417	18	
185.98687	18	
203.09619	448	
222.82114	42	
223.10646	58	
223.15332	260	
223.86105	18	
224.14540	128	
224.68226	22	
225.44220	30	
226.09873	82	
227.10798	48	
235.10399	18	
235.13528	46	
240.12981	144	
240.60543	18	
245.12774	54	
251.14203	208	
253.09583	62	
257.08766	54	
258.13245	86	
274.98053	18	
279.15777	46	
293.59997	18	
294.44365	18	
296.87372	18	
302.15507	44	
303.17056	62	
313.45916	18	
319.03484	18	
333.04576	18	
344.16597	48	
361.02042	18	
361.18513	98	
364.14968	44	
372.10395	18	
379.19668	128	
379.28201	46	
396.22708	48	
423.98886	18	
430.94744	18	
452.45246	18	
461.83078	18	
463.82128	20	
484.19245	58	
490.89619	30	
500.98272	34	
502.21042	22	
507.30832	28	
508.30591	56	
512.47344	18	
518.99346	18	
537.25831	38	
555.26123	50	
580.08279	18	
618.29966	48	
618.35530	84	
654.33522	34	
662.37942	18	
695.91302	18	
731.45622	18	
747.53336	18	
748.17751	18	
751.45207	30	
778.83091	18	
820.71296	30	
822.44910	30	
839.23706	18	
850.43048	26	
858.04564	18	
1012.05926	18	
END IONS

###FS:    #m/z: 526.76069 #charge 1+
###MS: 1327
###MSMS: 1328
BEGIN IONS
TITLE=Cmpd 176, +MS2(526.7607), 28.6eV, 10.4min #1328
RTINSECONDS=624.771
SCANS=1327-1328
PEPMASS=526.76069	88662
CHARGE=1+
145.60635	18	
151.46229	18	
158.61807	18	
164.26096	18	
177.19873	18	
190.56907	18	
201.43933	18	
203.09923	312	1+
203.14765	50	
203.18810	42	
203.37551	92	
205.08559	60	
206.09029	52	
206.75225	18	
209.08762	48	
209.71312	18	
212.12627	58	
212.77902	18	
222.94569	20	
222.98497	44	
223.05078	28	
223.09472	62	
223.14633	162	
224.14733	98	
229.72171	18	
230.15032	18	
233.12585	68	
237.03857	36	
240.13532	28	
240.17155	44	
241.14655	42	
245.06180	60	
245.53852	18	
250.93194	20	
251.01683	20	
251.14425	130	
251.44987	76	
252.15734	132	
254.00922	18	
258.15595	64	
259.93303	18	
304.03217	24	
304.09150	18	
311.81176	18	
318.15451	32	
327.20191	44	
330.19495	86	
345.33157	18	
348.87640	18	
350.21262	52	
351.15895	48	
354.16175	30	
357.77061	18	
361.19078	246	
362.86268	18	
363.13693	18	
363.20230	60	
370.21704	64	
379.19109	208	1+
379.25515	78	
383.55981	24	
386.21174	32	
387.94983	18	
394.19673	18	
401.14902	44	
404.53659	18	
409.19814	40	
412.88273	36	
426.92014	18	
437.55745	18	
449.41800	18	
454.23111	38	
469.26208	18	
470.87460	70	
472.22676	68	
499.21198	44	
501.06738	18	
507.28761	40	
514.60855	18	
530.21192	36	
530.75074	56	
END IONS

###FS:    #m/z: 526.76085 #charge 1+
###MS: 1329
###MSMS: 1330
BEGIN IONS
TITLE=Cmpd 177, +MS2(526.7608), 28.6eV, 10.4min #1330
RTINSECONDS=625.351
SCANS=1329-1330
PEPMASS=526.76085	94040
CHARGE=1+
145.73640	82	
153.46262	18	
193.71798	18	
194.47639	18	
203.09725	354	1+
203.88511	22	
211.09548	40	
215.13299	50	
219.03983	88	
219.95849	18	
222.80894	20	
223.00431	20	
223.07857	18	
223.14786	892	1+
223.39703	28	
227.06387	74	
231.11605	100	
232.76628	18	
233.13848	36	
235.11603	18	
239.14661	52	
239.27588	86	
240.12882	78	
241.16110	60	
242.13358	64	
245.07080	158	
245.10900	42	
251.14075	610	1+
255.19521	18	
257.14845	146	
258.15307	72	
263.96552	18	
264.41644	18	
268.12531	28	
270.90751	18	
278.95278	18	
279.50819	18	
280.13972	46	
289.02584	18	
291.12616	68	
293.36682	18	
298.13700	48	
307.17991	18	
309.65728	18	
312.19900	60	
321.61108	18	
327.15343	58	
329.05057	18	
337.45917	18	
343.99055	18	
344.12891	22	
350.17714	52	
351.39847	26	
352.14225	20	
357.23483	84	
357.37964	18	
361.18429	84	
362.19494	18	
369.17263	38	
379.20064	36	
380.20511	48	
381.21203	36	
386.19400	54	
400.83927	18	
426.97962	18	
427.93590	66	
440.27733	44	
441.10116	18	
444.23376	100	
453.19205	36	
464.92341	64	
466.17218	36	
468.10623	18	
484.20161	26	
507.30353	50	
510.21335	40	
531.90961	18	
END IONS

###FS:    #m/z: 526.76104 #charge 1+
###MS: 1331
###MSMS: 1332
BEGIN IONS
TITLE=Cmpd 178, +MS2(526.7610), 28.6eV, 10.4min #1332
RTINSECONDS=625.929
SCANS=1331-1332
PEPMASS=526.76104	95664
CHARGE=1+
153.92010	18	
160.37979	18	
164.42201	18	
186.98759	18	
202.93161	18	
203.09681	676	1+
208.09034	28	
213.65798	18	
214.15102	80	
215.13668	40	
217.10375	54	
223.14963	388	
223.81015	18	
226.07304	18	
226.18443	88	
239.03692	20	
239.14527	66	
240.13531	62	
240.93436	18	
242.14203	74	
245.09216	62	
245.98573	24	
250.19370	58	
251.14170	318	1+
251.57496	20	
253.81113	18	
258.56771	18	
259.19014	84	
291.88046	18	
297.16690	50	
303.15220	38	
305.18868	64	
311.10969	18	
315.20383	18	
318.31534	18	
325.10308	18	
329.29056	26	
332.15320	56	
335.82651	18	
344.13656	72	
349.93799	18	
352.50319	18	
357.16145	32	
361.18558	210	
362.19488	86	
369.21677	18	
377.48987	144	
379.19962	206	1+
386.19338	34	
394.84132	38	
397.29976	18	
414.21190	48	
414.78642	18	
420.17559	46	
422.45438	18	
423.19166	18	
433.52655	18	
455.22212	56	
456.45836	18	
457.59974	18	
461.07742	18	
462.44966	18	
465.93438	22	
475.06272	18	
475.55912	18	
484.19824	54	
484.83267	18	
490.82560	50	
499.33187	32	
501.75305	42	
502.23333	72	
507.28543	126	
527.95736	18	
END IONS

###FS:    #m/z: 415.56334 #charge 3+
###MS: 1333
###MSMS: 1334
BEGIN IONS
TITLE=Cmpd 179, +MS2(415.5633), 23.3eV, 10.4min #1334
RTINSECONDS=626.542
SCANS=1333-1334
PEPMASS=415.56334	13590
CHARGE=3+
210.16295	60	
211.15580	56	
216.13312	102	
224.13427	62	
226.14876	152	
227.15538	78	
228.16063	46	
233.13718	50	
239.07793	40	
240.12257	74	
241.14101	68	
244.16303	382	
244.91999	66	
245.17977	128	
245.21759	58	
246.16245	76	
247.12455	64	
254.15058	40	
257.15609	48	
258.14221	60	
258.92909	84	
265.15781	52	
267.17302	66	
272.11943	78	
280.15690	48	
286.14198	50	
294.14696	68	
297.17667	60	
298.19124	78	
305.19755	52	
307.15339	92	
314.11874	66	
315.12019	74	
315.19580	120	
315.29260	64	
316.20710	52	
319.45177	52	
332.29614	34	
344.91626	70	
348.93042	70	
354.88285	106	
356.26671	46	
357.20078	42	
368.86796	132	
372.20594	58	
373.12949	58	
378.85322	250	
380.90410	34	
386.87885	44	
388.88750	48	
393.94734	74	
397.87772	62	
401.87335	60	
411.20454	34	
414.28097	58	
416.90949	54	
428.22343	42	
430.21935	34	
443.28897	112	
446.22206	68	
456.26199	58	
483.27181	66	
503.23845	48	
517.26302	130	
552.34020	40	
559.48778	68	
580.32164	50	
599.35374	54	
769.41434	42	
END IONS

###FS:    #m/z: 526.76074 #charge 1+
###MS: 1335
###MSMS: 1336
BEGIN IONS
TITLE=Cmpd 180, +MS2(526.7607), 28.6eV, 10.5min #1336
RTINSECONDS=627.159
SCANS=1335-1336
PEPMASS=526.76074	101682
CHARGE=1+
160.99021	18	
191.78493	18	
192.01697	18	
201.91538	94	
203.01922	24	
203.09729	508	1+
203.16976	76	
203.20937	24	
204.01798	20	
204.23791	48	
206.12545	74	
210.12264	18	
215.09934	52	
218.28873	18	
222.11435	74	
223.15603	306	
223.30889	36	
224.10738	64	
224.14748	52	
230.12173	70	
231.15593	20	
239.16642	36	
239.48222	18	
239.65828	28	
240.14893	24	
241.62546	18	
247.02944	18	
249.13158	84	
250.15802	58	
251.01476	56	
251.14474	484	1+
257.11745	38	
257.16438	44	
258.12606	82	
274.91641	72	
277.24191	18	
284.25187	28	
284.30026	22	
290.66106	18	
293.51027	18	
295.61243	18	
302.15935	38	
303.17484	18	
304.27864	18	
309.65332	68	
311.60844	18	
323.88674	18	
324.10882	42	
328.57599	18	
334.19781	18	
339.19973	66	
348.46588	18	
349.61982	18	
354.88609	68	
355.15094	32	
361.19746	88	
362.68821	24	
363.19740	34	
363.43124	18	
365.67474	36	
366.61639	18	
368.86772	30	
374.15704	38	
378.15391	30	
379.15325	56	
379.19898	88	
380.02129	18	
380.19583	60	
386.19828	72	
387.20530	22	
394.72171	18	
396.21627	60	
396.27369	56	
397.19572	38	
401.16448	44	
404.13136	18	
405.02101	18	
408.92803	18	
412.25843	18	
412.98144	18	
424.70492	74	
430.42602	18	
443.34113	18	
446.84698	80	
447.22868	44	
450.82853	36	
452.16301	18	
466.25717	32	
471.60078	18	
471.74857	18	
481.18598	30	
483.20927	40	
489.10066	18	
491.36639	18	
499.24121	32	
504.74144	18	
507.47337	18	
518.20183	40	
525.78132	58	
END IONS

###FS:    #m/z: 415.56324 #charge 3+
###MS: 1335
###MSMS: 1337
BEGIN IONS
TITLE=Cmpd 181, +MS2(415.5632), 23.3eV, 10.5min #1337
RTINSECONDS=627.194
SCANS=1335,1337
PEPMASS=415.56324	28736
CHARGE=3+
216.12289	272	
226.14993	60	
228.16070	134	
230.14731	50	
239.11833	54	
244.15912	394	
245.19805	138	
256.15287	36	
283.87355	50	
287.19575	32	
301.17662	58	
303.19725	26	
304.15928	58	
309.23035	52	
315.19159	126	
333.88232	52	
341.22476	56	
352.86268	84	
356.87021	40	
368.87689	30	
368.93111	48	
369.93705	34	
372.91173	96	
376.97890	28	
378.86838	90	
379.74074	24	
385.14274	30	
386.87879	86	
396.24425	34	
414.26518	34	
460.21837	30	
471.24746	66	
628.29554	62	
646.29897	22	
END IONS

###FS:    #m/z: 415.56309 #charge 1+
###MS: 1338
###MSMS: 1339
BEGIN IONS
TITLE=Cmpd 182, +MS2(415.5631), 23.3eV, 10.5min #1339
RTINSECONDS=627.809
SCANS=1338-1339
PEPMASS=415.56309	53098
CHARGE=1+
161.41554	18	
164.72753	18	
206.09045	18	
209.87611	18	
211.12589	40	
216.12746	294	
223.22908	22	
226.15943	36	
228.16239	58	
239.07406	62	
240.12553	128	
241.13833	48	
243.82115	20	
244.16083	472	1+
244.50409	22	
256.16169	46	
258.13269	26	
258.98871	18	
266.13364	84	
274.10427	68	
276.54510	18	
286.14145	40	
287.19228	52	
287.85238	18	
290.87586	30	
297.17940	44	
297.51438	18	
300.22935	78	
302.80128	18	
307.90864	68	
315.19241	98	
319.45568	18	
325.17858	18	
333.11292	54	
340.12285	50	
342.84222	74	
347.85937	74	
352.95429	38	
356.68729	18	
357.16424	28	
358.24212	60	
368.13594	54	
368.89603	46	
370.85691	68	
370.90587	24	
374.90140	28	
374.94103	88	
379.87432	52	
380.85747	78	
382.95032	18	
386.91882	40	
389.10537	18	
393.32942	18	
401.27427	18	
402.45474	20	
403.16115	36	
404.24775	36	
415.45370	122	
420.55226	18	
END IONS

###FS:    #m/z: 526.76054 #charge 1+
###MS: 1338
###MSMS: 1340
BEGIN IONS
TITLE=Cmpd 183, +MS2(526.7605), 28.6eV, 10.5min #1340
RTINSECONDS=627.843
SCANS=1338,1340
PEPMASS=526.76054	98416
CHARGE=1+
203.09690	384	1+
211.09685	30	
217.97949	30	
222.11751	34	
223.14691	394	
223.26590	52	
224.16343	70	
225.08477	80	
227.05639	46	
227.10323	24	
239.13808	76	
239.67470	30	
240.13232	126	
241.12439	74	
242.14676	62	
245.06231	50	
251.14400	444	1+
251.97125	34	
257.14650	156	1+
264.12577	58	
266.13374	34	
268.16121	48	
279.13174	36	
281.91916	30	
284.83876	22	
285.26895	26	
286.12718	58	
292.12670	34	
295.16725	36	
309.17273	48	
316.14890	54	
340.19471	60	
343.18472	62	
348.16750	24	
361.18782	88	
362.19742	98	
368.17736	42	
369.16747	58	
373.17014	56	
374.17198	80	
379.20151	182	
386.29151	84	
394.20121	48	
396.21452	30	
397.22766	70	
414.21049	56	
424.28034	56	
447.86251	48	
451.90147	32	
471.23449	26	
477.20400	26	
484.20019	52	
489.80826	60	
501.21492	44	
507.28373	40	
507.32100	46	
508.37075	48	
END IONS

###FS:    #m/z: 415.56352 #charge 3+
###MS: 1341
###MSMS: 1342
BEGIN IONS
TITLE=Cmpd 184, +MS2(415.5635), 23.3eV, 10.5min #1342
RTINSECONDS=628.452
SCANS=1341-1342
PEPMASS=415.56352	83560
CHARGE=3+
157.21373	18	
172.34800	18	
196.15889	18	
202.52914	18	
209.12614	56	
214.40843	18	
214.45059	18	
216.12860	134	
216.20644	42	
216.38858	26	
216.72164	18	
217.13736	56	
217.20545	18	
219.07476	56	
226.15248	116	
227.17620	28	
228.13409	58	
236.92490	68	
244.15696	468	1+
244.28520	22	
254.50999	18	
256.16294	36	
264.42494	18	
278.96650	38	
287.16953	54	
287.20097	56	
295.60342	18	
298.18813	58	
299.21341	38	
304.43844	18	
307.34505	18	
311.15584	18	
315.11030	60	
315.19460	150	
315.36098	42	
324.09401	18	
324.19271	64	
325.91995	18	
326.40477	24	
341.72259	18	
343.69935	18	
347.18158	46	
350.87149	52	
355.79397	64	
357.25663	48	
360.60778	18	
361.69150	48	
367.18708	40	
368.86359	38	
370.15272	18	
374.54129	18	
379.85332	30	
383.73432	18	
386.88851	52	
398.94254	26	
399.30022	20	
418.34926	18	
421.80373	18	
425.89869	18	
439.23425	18	
440.17818	18	
448.12062	18	
450.26726	18	
453.21136	52	
460.34712	18	
467.28604	58	
484.64825	18	
491.47081	18	
510.01170	18	
513.03049	18	
520.28139	56	
535.04690	18	
536.43411	18	
554.33507	58	
563.56728	18	
572.04243	18	
572.32070	22	
603.31182	58	
629.67379	18	
657.97483	18	
662.14365	18	
662.79033	18	
714.98685	18	
749.83920	18	
756.39615	54	
758.46003	20	
761.54465	18	
774.38977	24	
774.70236	24	
777.54591	18	
789.53102	18	
792.50478	18	
804.21819	18	
862.53625	18	
863.82804	18	
918.76567	18	
936.74952	18	
982.55377	18	
1218.96627	18	
1236.75746	18	
END IONS

###FS:    #m/z: 526.76038 #charge 1+
###MS: 1341
###MSMS: 1343
BEGIN IONS
TITLE=Cmpd 185, +MS2(526.7604), 28.6eV, 10.5min #1343
RTINSECONDS=628.497
SCANS=1341,1343
PEPMASS=526.76038	97924
CHARGE=1+
203.10204	102	
203.31784	22	
204.09213	54	
215.11126	58	
217.10776	36	
223.14745	812	1+
223.23962	36	
225.11914	60	
233.10206	50	
234.11296	94	
239.14522	100	
240.14730	102	
241.13345	76	
243.01924	60	
245.08319	74	
251.14757	252	1+
257.16335	58	
258.17628	52	
278.12213	32	
286.12893	96	
292.14525	40	
294.19267	64	
302.17107	172	1+
308.19075	64	
312.14488	66	
325.21089	36	
333.20395	46	
339.29317	24	
339.97842	44	
341.16067	60	
344.72940	40	
345.04702	34	
352.15871	36	
355.14895	64	
361.18413	260	
361.28363	60	
362.84036	20	
363.48338	24	
363.64018	54	
364.05016	40	
370.24745	84	
373.15433	44	
376.19460	56	
379.18589	38	
380.19731	20	
381.80638	24	
403.96868	42	
424.27966	82	
426.22181	70	
441.23553	22	
454.20890	50	
457.23518	38	
464.79700	22	
474.26337	44	
483.24499	58	
492.83082	68	
499.27490	64	
501.23218	40	
510.26547	68	
514.25347	48	
527.28101	36	
527.81027	24	
END IONS

###FS:    #m/z: 415.56352 #charge 1+
###MS: 1344
###MSMS: 1345
BEGIN IONS
TITLE=Cmpd 186, +MS2(415.5635), 23.3eV, 10.5min #1345
RTINSECONDS=629.118
SCANS=1344-1345
PEPMASS=415.56352	127436
CHARGE=1+
148.18517	18	
152.65314	18	
158.30508	18	
159.40021	18	
162.19455	18	
164.43542	18	
190.43901	18	
197.40715	18	
198.12308	24	
202.82721	18	
211.13278	44	
212.08095	18	
216.12703	568	1+
216.19027	46	
226.14299	354	1+
226.39385	20	
227.76236	18	
228.10240	92	
228.14455	116	
228.91320	18	
239.15140	72	
240.17216	48	
243.80671	34	
243.97442	18	
244.01341	28	
244.12390	32	
244.16176	890	1+
244.22309	52	
245.19300	64	
249.35899	18	
251.99065	30	
252.12845	56	
256.15956	158	
258.15516	34	
264.31855	18	
279.18018	76	
283.09867	78	
284.10430	30	
284.14474	46	
289.14570	60	
289.98769	18	
292.92755	44	
294.22810	18	
297.18578	222	1+
300.14230	68	
302.67832	18	
306.08687	20	
311.16462	90	
314.11234	94	
314.87951	34	
315.11503	68	
315.21353	54	
315.99491	46	
316.19124	182	
317.11642	18	
320.10621	18	
321.18804	64	
322.64446	18	
328.14042	72	
329.84850	54	
330.21042	46	
332.11054	36	
342.84097	52	
345.05196	22	
350.87450	64	
356.19371	40	
357.19163	22	
357.94387	18	
360.84242	36	
363.03218	18	
364.82854	54	
368.87496	58	
368.91622	58	
369.86496	40	
371.73547	32	
372.24072	60	
372.90283	38	
374.92858	30	
385.35095	18	
398.84445	52	
398.99695	18	
400.20519	38	
404.12608	20	
414.87269	58	
END IONS

###FS:    #m/z: 526.76034 #charge 2+
###MS: 1344
###MSMS: 1346
BEGIN IONS
TITLE=Cmpd 187, +MS2(526.7603), 28.6eV, 10.5min #1346
RTINSECONDS=629.181
SCANS=1344,1346
PEPMASS=526.76034	90736
CHARGE=2+
203.09633	612	
204.11487	58	
217.14171	46	
223.15311	722	1+
223.31253	38	
230.11405	60	
235.08039	44	
239.13958	432	1+
241.16650	64	
246.06901	64	
249.12307	56	
251.14221	1120	1+
252.03225	50	
257.15670	112	
259.17316	64	
265.10647	88	
267.14795	42	
268.13709	52	
269.15747	80	
276.14065	60	
277.18636	60	
280.15234	50	
282.09900	58	
283.14733	52	
293.19747	80	
297.09399	40	
298.12371	36	
301.14598	34	
302.16135	68	
303.15697	100	
308.16124	48	
320.16857	58	
323.19550	46	
334.17467	40	
339.20161	58	
344.13131	72	
345.02085	66	
345.17993	40	
346.14829	66	
351.15610	44	
352.14966	58	
353.22001	38	
354.15699	56	
354.20960	42	
355.23531	82	
356.34653	56	
358.21008	70	
359.19737	54	
361.19174	254	1+
361.31763	46	
366.84692	54	
368.17622	42	
369.17130	62	
372.12484	42	
373.17205	100	
378.20113	38	
379.20420	294	
379.28265	48	
382.20398	64	
390.17898	40	
396.23216	80	
396.30864	72	
396.50812	54	
396.62102	34	
399.21194	62	
401.15608	70	
409.20856	58	
411.20712	60	
412.08351	70	
427.20711	90	
428.79263	42	
437.04349	56	
437.19643	72	
445.10660	40	
445.23270	52	
446.23835	52	
448.88065	58	
458.81425	44	
463.22021	74	
464.81633	52	
464.86646	38	
473.21735	38	
474.24762	62	
481.19578	54	
482.25162	52	
484.19378	72	
491.30872	58	
491.85475	36	
499.25924	50	
500.24335	36	
501.21053	164	
507.29401	102	
509.25593	52	
512.24805	60	
517.31307	38	
525.27749	36	
526.27948	46	
538.23559	60	
554.28720	34	
557.28542	46	
561.37116	82	
580.26556	52	
582.30803	86	
583.27106	48	
593.29329	48	
600.29106	234	1+
601.43652	34	
614.29505	44	
615.80931	44	
618.33478	100	
636.33124	60	
636.44950	42	
639.29548	34	
653.36369	34	
683.40982	68	
687.38656	36	
696.36929	52	
710.36833	34	
713.37778	38	
733.34019	42	
742.36193	54	
751.36298	122	
752.39296	116	
802.39402	40	
804.41159	38	
805.39777	44	
822.44095	34	
849.44074	132	1+
END IONS

###FS:    #m/z: 622.84208 #charge 2+
###MS: 1347
###MSMS: 1348
BEGIN IONS
TITLE=Cmpd 188, +MS2(622.8421), 33.0eV, 10.5min #1348
RTINSECONDS=629.857
SCANS=1347-1348
PEPMASS=622.84208	11562
CHARGE=2+
216.12294	240	1+
217.28797	94	
226.15017	122	
228.18441	38	
244.15886	974	
257.21759	36	
273.11326	52	
274.13000	42	
281.15578	42	
297.18012	122	
298.17465	36	
315.19946	84	
328.12977	40	
336.44066	32	
354.20455	42	
369.67908	38	
371.19013	40	
395.17806	58	
429.20995	54	
443.27470	72	
446.21969	42	
448.85906	68	
453.27606	74	
455.24663	32	
471.28493	180	
471.38356	58	
472.28969	82	
516.26550	70	
517.28434	38	
524.31853	46	
524.77973	50	
554.31041	46	
625.37308	60	
728.44282	48	
774.39590	48	
774.45609	42	
END IONS

###FS:    #m/z: 415.56343 #charge 1+
###MS: 1349
###MSMS: 1350
BEGIN IONS
TITLE=Cmpd 189, +MS2(415.5634), 23.3eV, 10.5min #1350
RTINSECONDS=630.464
SCANS=1349-1350
PEPMASS=415.56343	217048
CHARGE=1+
148.03228	18	
154.13121	18	
196.92205	18	
215.67493	18	
216.12815	518	1+
216.16655	122	
217.18643	24	
221.11627	40	
226.15575	172	
227.13459	326	1+
228.17812	54	
228.33510	26	
229.84640	26	
231.06249	28	
235.85900	18	
238.10281	62	
240.12841	64	
243.13477	32	
244.15890	1460	1+
244.22179	26	
244.48976	20	
244.54706	20	
244.80906	18	
245.24706	52	
246.01034	18	
255.13582	48	
256.15434	274	1+
258.13337	46	
260.73956	18	
271.21684	40	
274.11768	34	
279.21906	36	
281.15696	64	
282.82584	18	
287.19984	56	
288.21178	56	
292.90974	18	
297.19216	58	
311.85332	18	
314.88106	22	
314.95738	24	
315.19601	310	1+
317.20939	44	
319.23795	22	
322.24968	18	
326.17997	52	
327.14482	56	
332.35102	20	
333.01617	34	
335.17066	80	
345.26346	18	
354.07591	56	
354.22766	20	
356.27168	48	
356.95899	28	
357.16328	30	
358.16820	52	
361.16212	22	
372.21474	46	
375.16960	18	
378.85882	58	
387.25819	44	
387.84670	18	
388.27754	26	
395.18998	64	
397.86816	44	
403.14544	34	
412.21349	72	
414.72775	18	
END IONS

###FS:    #m/z: 622.84344 #charge 2+
###MS: 1349
###MSMS: 1351
BEGIN IONS
TITLE=Cmpd 190, +MS2(622.8434), 33.0eV, 10.5min #1351
RTINSECONDS=630.526
SCANS=1349,1351
PEPMASS=622.84344	16052
CHARGE=2+
216.12977	248	1+
216.20605	52	
226.11002	68	
226.14165	38	
244.15810	946	
244.24075	38	
245.18190	82	
256.16029	32	
267.14818	40	
315.19443	202	
326.17945	38	
327.15854	52	
357.20201	44	
368.97551	46	
375.21391	82	
386.30214	38	
401.23287	76	
404.19906	42	
446.21806	40	
446.84823	54	
453.27009	114	
471.28787	66	
472.30642	50	
517.28909	40	
531.25395	48	
544.75904	80	
559.24593	72	
630.31948	74	
932.64299	42	
1001.53717	36	
END IONS

###FS:    #m/z: 415.56364 #charge 1+
###MS: 1352
###MSMS: 1353
BEGIN IONS
TITLE=Cmpd 191, +MS2(415.5636), 23.3eV, 10.5min #1353
RTINSECONDS=631.158
SCANS=1352-1353
PEPMASS=415.56364	273922
CHARGE=1+
151.15644	18	
155.32923	18	
163.17595	18	
169.04493	18	
178.20348	18	
198.11712	34	
206.15489	78	
209.09612	52	
210.14878	72	
210.78705	20	
215.12502	52	
216.13038	434	1+
223.10400	48	
224.11618	36	
226.00809	18	
226.10181	36	
226.14748	516	1+
226.25210	52	
227.04800	20	
229.16622	86	
233.15049	94	
236.89512	18	
238.14536	30	
239.08343	18	
239.12914	54	
240.12617	310	
240.91597	24	
241.10878	32	
241.84110	28	
242.25234	24	
244.02959	40	
244.15680	2140	1+
244.43161	44	
244.65647	48	
244.89487	24	
248.19952	54	
256.15517	80	
256.41792	30	
268.11492	52	
268.16117	54	
270.13192	88	
274.91105	18	
281.14699	32	
281.18262	58	
284.13934	26	
292.96311	94	
297.18564	224	
297.24119	46	
298.17381	22	
299.17421	58	
299.41886	48	
300.12077	38	
300.19280	56	
302.17243	52	
309.15591	44	
313.01445	18	
313.17556	64	
314.10767	136	
315.19430	446	1+
317.20527	50	
322.16645	42	
325.17958	82	
327.20601	78	
329.17116	188	
329.31223	48	
332.11214	178	
332.77830	18	
339.19266	30	
339.23136	54	
339.39058	66	
340.17511	56	
341.17179	52	
341.20421	46	
347.35772	18	
353.21109	38	
354.20493	96	
355.28351	44	
355.89100	58	
358.17991	54	
359.17199	68	
359.20696	68	
364.17999	18	
364.74958	18	
368.28183	50	
368.85526	38	
372.21438	38	
372.34160	42	
376.19703	26	
378.27101	22	
378.85427	90	1+
379.89780	36	
384.23167	78	
386.25323	22	
386.87298	64	
389.16641	48	
389.74059	18	
403.18774	56	
404.16710	36	
404.40496	24	
415.25681	70	
END IONS

###FS:    #m/z: 622.84275 #charge 2+
###MS: 1352
###MSMS: 1354
BEGIN IONS
TITLE=Cmpd 192, +MS2(622.8427), 33.0eV, 10.5min #1354
RTINSECONDS=631.218
SCANS=1352,1354
PEPMASS=622.84275	19210
CHARGE=2+
171.79907	70	
206.05305	66	
216.13341	252	1+
226.14947	164	1+
234.11799	50	
244.16106	972	1+
246.03029	38	
247.10832	34	
261.16192	58	
297.18548	70	
315.19231	328	1+
315.87774	36	
332.12503	100	
333.11826	52	
337.18589	36	
375.81989	36	
379.19486	32	
397.23290	76	
401.24825	82	
424.24786	36	
428.22557	44	
443.25961	78	
453.28203	56	
456.23984	44	
467.86782	34	
471.27886	82	
472.26116	48	
517.28644	62	
531.23675	34	
578.16068	60	
643.42018	38	
646.35987	60	
774.39940	192	1+
824.50275	30	
847.46102	34	
874.42951	34	
END IONS

###FS:    #m/z: 415.56353 #charge 3+
###MS: 1355
###MSMS: 1356
BEGIN IONS
TITLE=Cmpd 193, +MS2(415.5635), 23.3eV, 10.5min #1356
RTINSECONDS=631.858
SCANS=1355-1356
PEPMASS=415.56353	301874
CHARGE=3+
149.42387	18	
152.35579	18	
163.79168	18	
178.74282	62	
199.21949	114	
205.08474	24	
209.12363	112	
210.11799	56	
212.15989	56	
213.05743	50	
213.13871	46	
213.17157	72	
215.98443	26	
216.13170	534	1+
216.18493	30	
219.94681	18	
220.11560	22	
225.11648	66	
226.15233	214	
226.75447	24	
226.81334	28	
227.13069	348	1+
228.16883	168	
229.20266	70	
236.55058	52	
238.15081	64	
240.12263	366	
241.30600	24	
242.12136	46	
243.71102	30	
243.86404	18	
244.15974	1930	1+
244.25975	56	
244.56546	22	
244.89505	24	
246.52596	24	
252.98412	18	
255.13693	84	
255.17817	86	
256.16485	80	
256.22111	30	
257.17312	82	
257.32348	20	
258.13518	62	
259.89285	34	
267.74630	18	
268.40192	18	
270.19811	46	
271.16678	74	
274.11927	48	
275.14068	36	
276.52767	18	
282.11764	46	
282.15184	54	
286.15934	32	
287.19940	138	
293.12476	26	
297.18421	684	1+
301.18646	22	
304.12448	54	
304.18857	54	
311.20731	70	
312.13980	48	
312.18965	66	
314.10812	266	1+
315.19360	758	1+
315.24643	46	
319.24051	18	
331.17670	56	
332.11473	192	
332.83968	80	
333.17529	62	
334.12131	62	
337.20990	62	
339.18959	114	
341.20107	42	
344.31094	18	
346.19758	28	
346.29497	56	
351.37879	18	
354.19586	88	
355.92647	22	
356.18045	24	
356.82955	38	
357.16503	54	
357.20216	66	
360.01657	18	
360.88352	24	
372.21467	58	
374.22646	56	
375.17413	42	
381.19609	68	
382.19801	50	
383.44723	18	
384.10350	20	
385.16588	60	
386.23019	96	
397.24705	50	
398.86578	64	
400.22165	44	
403.14350	64	
404.15738	48	
410.20937	30	
411.23918	26	
412.93884	18	
415.19679	60	
422.76100	18	
423.76249	18	
428.29471	20	
431.20358	50	
432.49064	68	
438.21356	44	
443.28828	94	
446.91850	44	
447.22280	34	
453.28735	42	
459.16996	54	
464.08883	18	
469.59657	18	
471.28225	92	
472.24352	42	
472.29320	62	
472.90316	20	
481.30675	48	
488.22103	38	
489.19406	34	
503.25467	32	
508.35698	50	
514.21480	68	
517.27038	82	
531.24649	68	
533.01470	18	
537.27089	18	
540.79514	18	
549.26967	28	
554.31748	26	
571.04128	18	
574.74971	18	
576.31869	62	
583.41568	18	
599.42334	46	
601.32074	40	
615.39201	64	
641.51064	18	
643.38923	72	
646.31994	46	
672.75902	18	
677.76448	18	
714.40606	34	
755.20216	18	
769.47274	38	
770.49758	18	
774.42683	110	1+
804.53729	18	
826.74344	18	
845.45916	58	
874.53814	32	
END IONS

###FS:    #m/z: 622.84269 #charge 2+
###MS: 1355
###MSMS: 1357
BEGIN IONS
TITLE=Cmpd 194, +MS2(622.8427), 33.0eV, 10.5min #1357
RTINSECONDS=631.919
SCANS=1355,1357
PEPMASS=622.84269	19078
CHARGE=2+
209.12885	58	
216.12777	312	
218.13980	34	
226.15165	118	
226.22359	72	
227.13501	54	
244.16354	1076	1+
244.28101	58	
246.15876	70	
256.15807	62	
297.13096	84	
297.18366	128	
297.45164	32	
314.13652	58	
315.19578	184	
332.11563	40	
350.17182	34	
357.17135	86	
364.20857	40	
372.21188	70	
372.26990	62	
373.21675	54	
379.74167	78	
408.26669	40	
446.22824	66	
453.26644	48	
471.29128	64	
471.78326	52	
479.28615	50	
514.32203	66	
517.26524	104	
529.25181	54	
542.33060	42	
557.25424	44	
560.29690	48	
582.81044	44	
611.32902	42	
614.29066	50	
630.31220	68	
646.29271	32	
774.41771	36	
END IONS

###FS:    #m/z: 415.56369 #charge 1+
###MS: 1358
###MSMS: 1359
BEGIN IONS
TITLE=Cmpd 195, +MS2(415.5637), 23.3eV, 10.5min #1359
RTINSECONDS=632.564
SCANS=1358-1359
PEPMASS=415.56369	336536
CHARGE=1+
166.35730	18	
171.68893	18	
190.29456	18	
197.00652	18	
200.21907	18	
206.91738	76	
209.12319	74	
210.13357	70	
211.05691	18	
211.14084	62	
213.13015	62	
213.65030	22	
216.12793	1344	1+
216.21646	60	
217.00683	18	
225.09022	24	
226.15387	152	
226.32499	32	
227.06771	20	
227.12934	66	
227.15135	60	
227.19093	54	
227.35187	78	
227.42279	18	
228.12931	112	
228.20048	70	
228.28401	22	
229.18641	64	
231.12407	58	
238.14796	70	
240.12011	170	
241.53187	18	
243.76362	24	
243.99497	40	
244.11599	48	
244.15888	2488	1+
244.21333	150	
244.35666	20	
244.63534	24	
244.93191	20	
245.30557	76	
251.18072	56	
252.16540	46	
253.15964	40	
253.59432	26	
254.14268	18	
256.15904	364	
256.20788	70	
258.09641	70	
258.15068	60	
260.13509	58	
266.13577	62	
269.18297	38	
274.10856	102	
279.15342	122	1+
279.47752	18	
281.68782	52	
284.14838	56	
285.19432	18	
286.13422	32	
287.15786	26	
287.29703	50	
288.19881	20	
293.15133	44	
294.17556	98	
296.15283	50	
297.00898	18	
297.09017	20	
297.18366	444	1+
297.27460	38	
299.20055	48	
301.17965	54	
301.25481	18	
302.17839	40	
303.67172	18	
311.17810	54	
314.11295	170	
314.16129	24	
314.22999	44	
314.72073	18	
314.94297	30	
315.19490	868	1+
315.25385	86	
318.89924	18	
323.01378	24	
323.17822	34	
327.16388	74	
330.17811	32	
330.25986	28	
331.13369	76	
332.12180	226	
332.21933	80	
334.12044	66	
337.20633	26	
339.18446	32	
342.17817	60	
344.93839	54	
349.20784	50	
349.71706	70	
350.86861	36	
351.84975	66	
355.19125	58	
355.50197	18	
356.26788	62	
357.15632	56	
367.20727	24	
368.85730	64	
369.88138	84	
372.23115	56	
378.89846	60	
380.90687	32	
382.19291	46	
382.23335	22	
382.36055	78	
385.15527	62	
396.91377	24	
399.21711	40	
403.15909	32	
403.68186	22	
404.15667	64	
407.25277	54	
412.22678	42	
414.12292	30	
414.23530	54	
415.20124	52	
415.26065	52	
416.22301	30	
420.23042	38	
END IONS

###FS:    #m/z: 622.84263 #charge 2+
###MS: 1358
###MSMS: 1360
BEGIN IONS
TITLE=Cmpd 196, +MS2(622.8426), 33.0eV, 10.5min #1360
RTINSECONDS=632.624
SCANS=1358,1360
PEPMASS=622.84263	24186
CHARGE=2+
216.12808	404	1+
226.15098	332	1+
238.10682	72	
239.11018	40	
244.11596	54	
244.16164	594	
245.16472	276	
272.15426	86	
273.14776	48	
292.13126	74	
297.18117	168	
304.13335	52	
315.19008	216	
317.19087	58	
329.17358	84	
343.19898	60	
354.18625	62	
372.20472	76	
385.17138	46	
400.20618	50	
429.82906	38	
453.27199	54	
455.25038	40	
471.33349	38	
475.50650	72	
515.29815	40	
517.27184	50	
532.24648	52	
555.36597	36	
622.28718	56	
643.36176	42	
699.34492	30	
END IONS

###FS:    #m/z: 415.56307 #charge 1+
###MS: 1361
###MSMS: 1362
BEGIN IONS
TITLE=Cmpd 197, +MS2(415.5631), 23.3eV, 10.6min #1362
RTINSECONDS=633.25
SCANS=1361-1362
PEPMASS=415.56307	383412
CHARGE=1+
155.60334	18	
182.15913	18	
195.11559	18	
199.11253	44	
200.12970	72	
201.46530	18	
205.08661	26	
207.10943	46	
210.11819	50	
211.15895	58	
211.48296	20	
216.12750	1024	1+
216.23863	24	
216.48635	44	
216.90054	24	
216.93743	30	
216.98755	20	
219.12031	56	
221.08212	46	
222.90862	24	
223.10276	42	
226.14941	422	
227.13495	70	
227.88299	26	
227.97173	24	
228.12973	158	
228.17522	136	
230.18281	60	
231.09650	48	
231.26363	30	
236.88907	20	
237.06634	20	
238.00214	18	
238.16083	64	
239.19158	50	
240.12183	48	
240.17456	60	
242.14314	68	
242.88414	18	
243.72703	20	
243.89860	26	
244.00301	18	
244.15860	3228	1+
244.42623	24	
244.76605	18	
244.87457	20	
245.40317	28	
246.81772	20	
252.12267	36	
255.83121	30	
256.16195	276	
258.13742	154	
259.12434	92	
261.33575	18	
262.15191	54	
264.14340	74	
266.76427	22	
267.16758	64	
268.14984	88	
269.11958	50	
269.15722	70	
270.13650	34	
272.94898	64	
274.11720	92	
275.16785	52	
277.15810	44	
279.03123	74	
280.15680	92	
281.38165	30	
283.10730	52	
286.12869	104	
286.18872	82	
287.20361	58	
292.12234	80	
296.92689	40	
297.18536	232	1+
300.12469	62	
301.20484	20	
307.05528	60	
311.28509	26	
314.10782	46	
315.11633	78	
315.19337	708	1+
315.25423	46	
315.29615	46	
316.23012	54	
323.20509	34	
325.21191	66	
328.13317	106	
329.16915	174	
330.21237	66	
332.12125	102	
332.22651	56	
333.17945	18	
334.10764	66	
337.18456	44	
338.18513	46	
338.85280	28	
343.18183	60	
344.92733	50	
350.43748	18	
354.13753	54	
354.20565	36	
355.22039	48	
356.25632	42	
357.14355	56	
359.17298	48	
360.39407	18	
366.22097	52	
367.19490	26	
368.37736	18	
368.87096	68	
370.87746	42	
378.19292	38	
378.84033	30	
378.87471	54	
381.22548	58	
385.21291	38	
386.23266	38	
387.19275	62	
390.75909	18	
396.86944	28	
397.25743	68	
397.87434	58	
400.20038	102	
403.16484	92	
408.21478	76	
409.12646	26	
410.19370	42	
411.19305	66	
411.64218	18	
412.25285	58	
414.26416	30	
417.09754	18	
418.95433	18	
419.22883	48	
END IONS

###FS:    #m/z: 622.84164 #charge 2+
###MS: 1361
###MSMS: 1363
BEGIN IONS
TITLE=Cmpd 198, +MS2(622.8416), 33.0eV, 10.6min #1363
RTINSECONDS=633.313
SCANS=1361,1363
PEPMASS=622.84164	25524
CHARGE=2+
209.13066	50	
216.12651	290	1+
226.14653	312	1+
228.12903	58	
228.17022	60	
240.12299	60	
243.71317	56	
244.12137	182	
244.16060	1018	1+
244.38480	42	
244.42362	46	
254.15119	54	
298.17809	44	
308.10684	36	
315.19445	156	
316.19622	88	
317.19151	38	
325.17864	54	
329.21224	54	
354.20075	66	
369.18193	80	
372.21530	124	
373.21057	56	
374.16137	58	
403.16689	60	
410.22530	54	
410.26132	66	
443.29833	90	
446.23899	102	
455.22436	68	
460.21890	66	
471.30077	88	
471.39527	36	
504.27023	52	
517.27775	66	
533.23292	46	
555.31457	72	
559.29556	38	
637.21536	56	
647.31741	52	
727.46334	46	
1001.52166	44	
1088.17971	38	
END IONS

###FS:    #m/z: 415.56311 #charge 1+
###MS: 1364
###MSMS: 1365
BEGIN IONS
TITLE=Cmpd 199, +MS2(415.5631), 23.3eV, 10.6min #1365
RTINSECONDS=633.947
SCANS=1364-1365
PEPMASS=415.56311	389748
CHARGE=1+
145.42637	18	
159.55884	18	
165.92212	18	
166.80655	18	
205.09396	114	
206.08745	64	
207.10223	38	
209.12407	26	
209.17469	78	
211.79316	20	
213.11206	48	
214.68441	18	
215.11316	40	
215.88635	18	
216.12729	930	1+
216.68309	18	
217.25364	22	
217.49114	22	
218.16498	18	
221.08949	70	
223.15354	74	
225.11649	76	
225.81352	26	
226.10552	56	
226.14806	384	
227.13415	216	
227.19793	72	
227.54515	18	
228.16239	122	
229.00425	18	
229.78911	18	
234.14384	34	
235.13999	62	
236.16012	68	
236.29754	36	
237.02604	20	
238.14414	82	
238.96328	46	
241.16004	22	
244.15819	2192	1+
246.27722	18	
247.12442	34	
249.15627	102	
253.15437	54	
256.15743	274	1+
267.73773	18	
268.49233	24	
272.21445	78	
274.11349	78	
275.12695	68	
276.16288	56	
280.14827	50	
282.36826	18	
284.17356	36	
285.15118	68	
286.13207	18	
287.15950	76	
287.20030	64	
289.19934	18	
294.13443	76	
296.14775	42	
296.22222	24	
296.62345	28	
297.18674	186	1+
298.15741	70	
298.27172	52	
299.21003	60	
301.21165	18	
308.20697	64	
311.17007	50	
312.18138	36	
314.10591	168	
315.19406	848	1+
315.24958	74	
317.23990	18	
319.90000	62	
324.14014	56	
325.17799	82	
327.16759	90	
328.13834	44	
329.88185	18	
333.11968	52	
341.69281	80	
341.82477	42	
349.17968	26	
350.24251	40	
351.86077	82	
354.72764	18	
355.21161	50	
356.20287	40	
357.21184	60	
358.21034	44	
360.16149	34	
366.20273	28	
368.85416	62	
369.64151	32	
369.79274	26	
370.20823	80	
371.16150	58	
377.18998	42	
378.86492	72	
378.97096	20	
380.18998	132	1+
380.86331	56	
381.22625	20	
381.52780	24	
385.13516	68	
386.22562	60	
387.77950	36	
387.86826	74	
395.15334	18	
396.87856	52	
396.93035	74	
400.21578	50	
403.14785	34	
405.16844	66	
411.97146	18	
412.24476	28	
415.27277	40	
417.19261	28	
417.93178	18	
420.75034	40	
END IONS

###FS:    #m/z: 622.84234 #charge 2+
###MS: 1364
###MSMS: 1366
BEGIN IONS
TITLE=Cmpd 200, +MS2(622.8423), 33.0eV, 10.6min #1366
RTINSECONDS=634.009
SCANS=1364,1366
PEPMASS=622.84234	26324
CHARGE=2+
216.12736	332	
216.18933	52	
217.14928	58	
226.14717	152	
227.14067	72	
228.16311	72	
230.14172	66	
240.12972	70	
243.88841	36	
244.11931	114	
244.15957	1238	1+
245.22512	34	
248.12427	68	
250.47163	34	
261.14436	80	
268.11404	56	
282.17110	46	
285.09626	54	
297.17704	94	
298.16082	58	
309.76109	32	
315.19075	500	1+
333.13563	56	
345.38611	74	
345.42651	34	
354.20121	130	
357.15729	52	
357.56266	34	
368.91960	60	
372.93181	34	
373.20885	66	
403.15738	38	
430.84297	38	
431.18767	52	
443.29769	54	
444.28920	32	
446.24403	34	
446.85714	34	
446.89550	46	
447.83845	66	
453.26237	78	
455.25201	62	
455.33383	56	
464.86818	42	
471.28051	236	1+
503.22002	34	
503.78802	44	
513.29029	56	
516.01690	34	
517.27581	52	
518.29573	46	
524.42273	50	
532.25260	36	
559.23756	48	
580.76499	48	
586.32649	50	
599.37938	74	
643.35447	58	
646.32705	32	
774.40990	44	
777.48743	32	
846.44077	46	
875.46474	66	
END IONS

###FS:    #m/z: 415.56305 #charge 3+
###MS: 1367
###MSMS: 1368
BEGIN IONS
TITLE=Cmpd 201, +MS2(415.5631), 23.3eV, 10.6min #1368
RTINSECONDS=634.649
SCANS=1367-1368
PEPMASS=415.56305	405586
CHARGE=3+
162.49525	62	
208.13212	58	
209.12920	130	
210.16106	56	
211.14972	26	
212.14285	70	
213.12348	64	
215.89613	26	
216.12922	1340	1+
216.18302	44	
216.27549	40	
218.16554	82	
222.14831	114	
226.14819	360	
226.39194	26	
227.12596	254	
227.74197	34	
228.16697	144	
229.16499	122	
237.11404	68	
237.14711	26	
239.10963	54	
239.13686	38	
240.12025	122	
240.17481	66	
241.11535	116	
243.67811	38	
244.04716	46	
244.11932	72	
244.16041	2610	1+
244.43582	64	
245.22190	72	
248.71866	36	
249.15708	64	
254.14835	166	
254.19307	74	
256.01538	44	
256.15532	230	
257.16148	108	
258.14034	90	
258.27972	28	
269.19202	38	
270.10612	58	
270.17101	44	
272.12166	30	
275.14429	88	
275.16864	132	
278.14474	54	
279.16805	58	
283.11190	58	
283.16060	50	
283.73074	26	
284.14313	80	
286.12237	116	
286.15785	38	
287.14204	58	
287.19066	66	
297.18121	468	1+
298.13341	34	
300.13369	70	
303.17575	44	
306.88273	62	
310.14594	72	
312.14832	70	
314.11055	154	
314.40063	56	
315.19362	556	
315.24679	70	
316.20034	262	
316.93502	46	
322.23498	34	
325.21614	68	
327.16185	178	1+
328.19064	48	
331.99786	28	
332.11840	162	1+
340.17070	42	
341.19623	46	
343.20853	48	
350.19705	58	
351.85125	32	
352.89668	80	
353.18568	38	
354.22443	46	
356.31093	42	
357.18852	138	
359.16327	50	
364.20011	72	
364.55021	72	
367.00659	58	
372.21095	74	
373.22974	56	
374.19213	40	
374.29921	66	
377.04333	36	
380.88518	56	
384.25125	36	
384.80121	34	
386.15022	30	
386.23508	32	
386.85561	46	
392.24806	32	
396.86711	42	
402.23860	52	
402.89001	28	
403.15079	44	
403.18762	34	
408.20953	74	
414.25361	56	
425.27204	58	
430.19689	50	
433.21732	44	
441.19902	52	
443.28576	74	
444.22893	30	
446.23035	196	1+
451.24589	58	
453.28528	108	
468.27278	30	
471.22283	30	
471.30505	120	
472.17049	64	
496.31471	46	
505.56420	28	
509.29606	30	
511.28827	46	
513.30296	34	
514.32458	58	
517.26355	92	
517.34774	50	
518.25898	136	
527.30685	52	
531.26126	50	
531.33626	58	
532.24760	56	
541.27486	32	
542.31064	38	
554.32945	50	
555.32857	36	
564.80105	26	
571.38418	50	
572.32886	34	
586.31968	40	
587.37070	26	
629.44987	50	
630.32010	40	
631.30386	38	
632.33495	58	
644.37062	98	1+
646.33846	122	
647.29659	42	
687.41824	56	
714.42625	62	
715.38935	26	
769.44816	26	
774.41037	102	
943.50823	42	
END IONS

###FS:    #m/z: 415.56278 #charge 3+
###MS: 1369
###MSMS: 1370
BEGIN IONS
TITLE=Cmpd 202, +MS2(415.5628), 23.3eV, 10.6min #1370
RTINSECONDS=635.217
SCANS=1369-1370
PEPMASS=415.56278	421080
CHARGE=3+
156.38457	18	
161.58847	18	
177.02803	18	
204.84493	18	
209.14928	74	
210.15206	102	
211.14441	84	
213.11220	58	
215.77485	18	
216.12819	1250	1+
216.16430	140	
218.53624	18	
222.11377	26	
226.14652	522	1+
226.56319	20	
228.15271	122	
228.47385	18	
229.11180	52	
229.16238	58	
230.16930	46	
231.79911	28	
234.15036	52	
237.12350	64	
237.17554	48	
237.64292	18	
238.16293	68	
240.12787	48	
240.15354	58	
243.14504	68	
243.98880	20	
244.06433	20	
244.11445	36	
244.15778	2502	1+
244.35683	30	
244.42052	68	
246.05958	64	
250.09712	24	
254.17562	68	
255.81012	18	
256.15973	94	
256.38391	18	
257.08073	82	
257.12236	74	
258.14016	46	
260.92129	18	
264.28874	18	
266.11675	80	
268.12943	26	
269.19900	66	
270.19319	56	
276.17153	58	
280.15222	48	
280.59870	18	
281.17342	48	
286.12921	132	
287.19261	90	
288.13729	72	
295.23002	18	
297.18195	314	
297.41955	18	
299.18320	50	
300.14767	40	
300.73490	18	
301.18212	18	
301.22235	62	
303.15877	32	
304.13322	42	
312.00977	28	
314.10274	64	
314.66501	22	
315.19657	1016	1+
320.13845	62	
325.20757	50	
327.19266	30	
329.16535	102	
330.16753	34	
332.21574	62	
336.14254	40	
337.86522	30	
339.19236	92	
348.00261	44	
351.15857	82	
356.24786	42	
357.19751	84	
357.25662	34	
359.17199	78	
360.85200	54	
368.13102	48	
368.19185	52	
368.87034	60	
372.22526	56	
373.94428	44	
378.85443	58	
379.85534	28	
383.18127	36	
385.14046	36	
385.21170	48	
386.26982	54	
387.04071	22	
388.06230	44	
395.21038	30	
396.89229	84	
399.15802	72	
408.20939	30	
415.19164	58	
424.24099	58	
427.31383	62	
437.67782	18	
443.29004	90	
444.29069	74	
446.24692	68	
453.35399	36	
455.24645	66	
456.26362	40	
460.21510	28	
461.29610	26	
468.26410	42	
471.29445	62	
477.62162	18	
483.26581	80	
493.73614	18	
496.22774	50	
501.27329	52	
515.17857	18	
517.26573	20	
523.24119	18	
526.46710	50	
531.24577	54	
531.29969	56	
536.45828	18	
541.24045	48	
541.34344	30	
543.58620	18	
553.20840	18	
554.30563	82	
559.29985	30	
560.26622	28	
562.39355	18	
572.34832	72	
625.17657	18	
631.32896	46	
640.02663	18	
646.35209	18	
648.12986	18	
658.02844	20	
699.38226	34	
756.36973	44	
773.44306	68	
774.39287	22	
775.39539	52	
822.00539	20	
873.50493	26	
901.30967	70	
1217.64153	48	
END IONS

###FS:    #m/z: 415.56311 #charge 3+
###MS: 1371
###MSMS: 1372
BEGIN IONS
TITLE=Cmpd 203, +MS2(415.5631), 23.3eV, 10.6min #1372
RTINSECONDS=635.811
SCANS=1371-1372
PEPMASS=415.56311	395212
CHARGE=3+
182.29296	44	
194.24583	66	
199.09886	62	
210.15612	72	
210.18778	58	
210.24768	66	
211.09818	62	
215.11725	58	
216.13025	1730	1+
216.18923	58	
217.19601	74	
220.15408	72	
221.08805	100	
222.11441	90	
225.11510	192	
225.85811	46	
226.14903	1262	1+
226.68811	48	
227.22972	60	
227.30016	48	
228.26502	48	
229.10134	100	
229.12674	78	
234.15703	50	
235.11942	56	
237.15019	48	
238.15066	66	
239.09400	102	
240.13774	46	
241.10592	60	
241.16201	64	
244.15978	5318	1+
246.32247	58	
247.18093	68	
253.16411	92	
254.18031	54	
255.14499	56	
256.16047	608	1+
257.98227	52	
258.13477	148	
259.14910	52	
260.13870	48	
263.14121	68	
266.14245	74	
266.18353	58	
267.19358	66	
268.11698	120	
269.16123	74	
275.16642	74	
278.17439	56	
280.14741	66	
284.14758	54	
285.17024	82	
286.13678	100	
287.10193	72	
287.17780	44	
296.15335	44	
297.18055	426	1+
299.10677	64	
299.16476	80	
301.19205	56	
302.10475	56	
304.12239	68	
305.13842	50	
313.14049	64	
313.17618	44	
314.10686	214	
315.19332	1946	1+
317.23214	50	
317.62542	52	
320.89766	44	
322.15661	54	
326.21223	64	
327.19154	48	
328.24300	42	
329.16992	54	
329.21483	118	
332.11503	372	1+
333.21827	44	
339.15376	54	
339.20815	78	
340.20539	64	
343.17653	58	
347.19240	68	
347.69905	64	
349.18321	60	
357.16150	58	
357.19469	100	
359.16866	40	
360.84714	74	
366.23558	56	
367.20000	78	
368.88021	74	
372.21786	92	
373.17371	60	
374.91174	74	
375.16449	64	
378.86865	66	
379.86708	52	
382.19378	46	
384.20534	68	
394.28499	54	
395.17836	42	
396.21740	52	
396.88120	66	
397.24332	42	
398.17190	40	
400.16809	54	
400.23116	54	
401.17393	58	
403.16117	52	
404.17308	40	
408.70464	140	
412.25247	184	1+
415.12799	42	
420.20270	56	
427.22882	56	
428.38659	68	
429.32053	42	
431.19705	46	
438.24155	48	
442.20424	56	
443.28951	106	
444.28446	42	
445.18638	60	
446.23705	148	
447.25010	72	
448.20860	72	
454.24504	68	
456.24080	66	
460.21600	66	
461.20808	74	
471.28027	158	
476.24416	56	
482.30442	88	
487.24942	42	
500.27030	46	
501.24891	42	
502.27390	96	
503.25795	72	
503.34987	42	
511.29039	46	
514.20386	56	
514.33966	44	
531.24328	214	1+
545.36272	60	
554.30659	126	
556.41342	54	
559.24154	68	
566.31035	58	
567.91093	60	
573.33714	60	
612.29204	46	
630.30694	130	
643.38332	86	
644.36387	52	
646.32689	138	1+
730.32728	104	1+
759.40276	108	
769.36622	44	
774.40720	190	1+
846.47792	46	
1192.67573	168	1+
END IONS

###FS:    #m/z: 415.56335 #charge 1+
###MS: 1373
###MSMS: 1374
BEGIN IONS
TITLE=Cmpd 204, +MS2(415.5634), 23.3eV, 10.6min #1374
RTINSECONDS=636.386
SCANS=1373-1374
PEPMASS=415.56335	401764
CHARGE=1+
164.31125	18	
198.29063	18	
198.44544	18	
201.07823	50	
209.12314	68	
210.17131	34	
213.12645	64	
216.12734	1564	1+
216.28261	18	
216.37114	24	
216.96454	66	
217.02224	18	
217.42523	20	
221.10940	80	
223.11814	58	
226.01415	24	
226.14389	666	1+
228.12316	70	
228.16484	372	1+
228.23630	34	
229.97958	18	
230.14630	74	
230.95697	24	
231.12369	92	
231.14610	92	
238.14549	50	
238.17015	50	
240.12805	196	
240.18329	68	
240.21987	22	
242.11428	64	
243.51675	18	
243.74347	18	
243.99668	24	
244.16011	2496	1+
244.22116	132	
244.97286	24	
246.65521	18	
247.42445	18	
248.05471	18	
249.17817	60	
253.11685	92	
255.04885	22	
255.14048	98	
256.10244	46	
256.16187	320	1+
258.13109	42	
258.92360	22	
260.11768	64	
262.01312	18	
262.24272	38	
266.14687	56	
267.18945	58	
269.11356	80	
269.15499	106	
269.19525	40	
273.12268	46	
274.11100	62	
280.15069	64	
280.96041	24	
281.15136	38	
284.11644	74	
286.13889	116	
287.19517	52	
288.10484	34	
290.03632	70	
293.12672	28	
295.16807	82	
297.18882	528	1+
299.20345	82	
300.13846	54	
301.17862	88	
301.27076	32	
304.11512	62	
308.12487	56	
309.17936	42	
310.06300	54	
311.16497	82	
314.10536	106	
315.19682	590	
315.27887	32	
315.38113	38	
315.83512	78	
316.11282	18	
316.19692	290	
316.24000	42	
317.15576	22	
322.21590	62	
324.54171	18	
324.84907	66	
326.19462	52	
327.21138	50	
328.17342	58	
329.18136	72	
331.17367	26	
332.11488	140	
334.10671	76	
337.20578	82	
339.18618	70	
340.29621	34	
341.28493	26	
342.76835	20	
346.18783	90	
346.31951	18	
349.18335	82	
352.18343	72	
353.21489	46	
355.14766	58	
356.65778	28	
357.15790	38	
357.27255	60	
358.80590	18	
361.17831	60	
368.24135	42	
368.89021	54	
369.21204	78	
369.85996	38	
372.20876	64	
373.14225	30	
374.21503	28	
374.86452	96	
375.15396	100	
375.83873	62	
378.90444	60	
380.89471	40	
382.23400	70	
384.22783	60	
385.20418	82	
385.54530	52	
386.23455	84	
389.42545	18	
394.16028	18	
395.21072	74	
396.87632	190	1+
398.19259	34	
403.37928	18	
403.63378	26	
413.70501	18	
414.18487	36	
414.25349	38	
415.20146	40	
418.19862	34	
419.96202	18	
420.24598	56	
END IONS

###FS:    #m/z: 415.56300 #charge 3+
###MS: 1375
###MSMS: 1376
BEGIN IONS
TITLE=Cmpd 205, +MS2(415.5630), 23.3eV, 10.6min #1376
RTINSECONDS=636.958
SCANS=1375-1376
PEPMASS=415.56300	402342
CHARGE=3+
147.23092	18	
156.65337	48	
165.52119	18	
190.12851	18	
195.30207	18	
200.13312	72	
205.09316	44	
210.16220	60	
211.08664	50	
213.11863	72	
216.12673	862	1+
216.35394	34	
217.40796	18	
218.09960	64	
222.11016	48	
225.12014	68	
226.01594	20	
226.11586	46	
226.15090	260	
227.14318	334	1+
228.19335	84	
228.26374	56	
229.10374	48	
230.14304	60	
236.12433	60	
237.15402	52	
238.15874	70	
240.12069	264	
241.10530	42	
243.82094	26	
243.90683	20	
243.94168	26	
244.15967	1844	1+
244.21119	72	
244.30519	44	
244.48508	26	
244.65795	32	
245.09405	28	
245.50566	18	
247.57782	68	
248.67101	30	
248.88909	64	
251.14118	36	
252.13076	50	
252.95080	18	
253.20033	52	
255.19493	40	
256.16001	272	
256.90201	24	
257.28358	20	
258.13957	90	
266.17199	72	
268.17110	66	
270.18509	58	
275.13705	44	
277.67344	18	
280.15149	70	
283.16992	166	1+
284.09924	46	
286.14790	76	
287.19889	54	
287.77318	70	
289.33287	18	
297.18406	184	
299.19601	66	
299.26026	52	
299.98511	58	
302.10746	38	
305.12927	48	
310.14191	60	
311.15564	66	
312.15111	30	
312.40352	18	
314.11002	62	
315.19593	564	1+
315.44543	18	
315.52823	38	
324.19274	64	
325.19848	54	
327.15666	122	
327.23871	60	
328.09221	18	
329.05729	24	
329.16992	58	
332.11538	50	
342.11057	36	
348.17763	18	
349.69930	80	
350.86458	56	
351.20604	48	
353.22607	44	
355.19035	66	
356.26276	44	
357.16240	42	
357.21177	68	
358.19601	52	
359.16679	36	
362.81697	82	
372.21051	44	
374.23739	18	
378.86906	58	
385.13097	68	
385.19742	54	
387.10481	18	
397.86067	24	
400.20140	40	
403.14950	50	
413.21037	66	
414.85502	28	
418.20910	42	
425.27274	60	
426.25257	30	
429.25933	18	
435.25124	92	
443.28320	30	
446.25058	92	
447.22050	26	
450.10616	18	
455.25710	26	
456.23801	88	
458.24883	24	
469.25710	56	
469.39192	64	
471.28197	56	
483.28772	34	
499.27514	52	
508.08985	36	
509.52412	18	
517.26697	214	1+
520.37155	18	
529.21550	40	
531.25947	32	
534.25426	36	
536.76747	18	
543.24383	56	
555.29878	96	
559.27243	50	
561.40093	18	
572.33641	44	
573.38283	46	
625.36067	62	
630.30120	20	
631.30280	80	
643.36939	48	
647.30880	48	
651.09155	18	
658.36094	24	
701.40180	26	
702.71618	18	
705.68869	18	
715.40669	48	
725.77623	18	
737.64132	18	
744.99512	20	
774.42022	36	
846.53537	24	
END IONS

###FS:    #m/z: 415.56291 #charge 1+
###MS: 1377
###MSMS: 1378
BEGIN IONS
TITLE=Cmpd 206, +MS2(415.5629), 23.3eV, 10.6min #1378
RTINSECONDS=637.52
SCANS=1377-1378
PEPMASS=415.56291	392056
CHARGE=1+
151.36243	18	
159.30108	18	
171.27080	18	
182.59031	18	
186.65845	18	
192.29266	18	
195.08268	18	
200.17049	56	
210.12260	18	
211.10850	32	
211.15882	58	
216.13262	854	1+
216.19080	76	
216.32768	48	
218.13059	42	
221.09749	46	
221.45569	44	
226.14820	332	
226.22893	52	
227.09866	54	
227.14462	252	
228.13179	68	
228.16694	192	
236.16494	34	
236.34992	56	
237.14337	64	
238.15517	64	
240.12653	90	
241.11445	92	
243.79455	24	
243.86811	18	
243.93351	18	
244.11491	52	
244.15895	2004	1+
244.36289	20	
245.10592	26	
245.21545	58	
246.17222	98	
254.16144	50	
256.01310	28	
256.15732	254	1+
256.31267	20	
257.08412	52	
258.13993	122	
259.89546	52	
260.17683	64	
261.14456	64	
266.45882	24	
268.12695	38	
269.97780	24	
275.11914	88	
276.93637	56	
280.15837	24	
281.88261	20	
282.13988	72	
283.16138	68	
286.13670	50	
286.17209	24	
287.20894	56	
296.63697	22	
297.18820	256	1+
298.16458	36	
299.23223	58	
299.45863	18	
302.10712	20	
308.54865	28	
309.14392	24	
312.01507	18	
314.10339	148	
314.14044	62	
314.78543	36	
315.19338	920	1+
316.09542	62	
323.20408	72	
324.19724	56	
324.65959	18	
325.14077	18	
325.18882	40	
328.12049	142	
329.16830	72	
332.11877	162	1+
333.21765	20	
333.92031	18	
335.08825	20	
336.19177	72	
338.19028	18	
340.18160	58	
341.19962	142	
341.31143	18	
343.18597	46	
353.19864	156	1+
354.15964	48	
355.88467	28	
357.16098	32	
359.20243	60	
365.19954	20	
368.21820	40	
368.86476	28	
370.20529	34	
370.85289	26	
372.19040	30	
374.21990	66	
374.83212	36	
375.56749	24	
378.86312	64	
380.85947	96	
381.88571	18	
384.30868	18	
387.37531	24	
396.11639	18	
396.70521	28	
398.25229	24	
398.83465	62	
399.26879	20	
399.42830	24	
400.20271	28	
401.19296	46	
404.15891	62	
409.79092	40	
410.19429	24	
412.26808	56	
414.27962	36	
416.16782	64	
420.17121	18	
420.21950	64	
END IONS

###FS:    #m/z: 415.56268 #charge 3+
###MS: 1379
###MSMS: 1380
BEGIN IONS
TITLE=Cmpd 207, +MS2(415.5627), 23.3eV, 10.6min #1380
RTINSECONDS=638.093
SCANS=1379-1380
PEPMASS=415.56268	379218
CHARGE=3+
173.72558	100	
202.76682	52	
209.12303	66	
210.15767	82	
211.09527	72	
211.17808	56	
215.11475	62	
216.13058	1706	1+
218.10995	52	
225.13458	48	
226.10630	92	
226.15164	656	1+
226.22691	60	
227.13204	316	
228.16614	170	
230.15960	88	
231.15201	46	
238.16827	72	
240.12684	222	
241.12129	142	
244.04864	48	
244.12066	114	
244.15909	3478	1+
244.24753	74	
244.63308	52	
245.32153	64	
251.17313	48	
254.14192	106	
254.20171	70	
256.16337	156	
257.10537	60	
257.15871	114	
258.09256	60	
258.13820	106	
261.08519	52	
261.15667	52	
261.80582	40	
261.87771	38	
265.11033	72	
267.12168	54	
268.13809	96	
269.13244	56	
272.95213	54	
274.11108	114	
274.14761	66	
279.17975	76	
280.15589	138	1+
283.20005	48	
286.12055	54	
287.16071	80	
287.20080	40	
288.12742	70	
289.05239	60	
297.18692	540	1+
298.13441	68	
298.93333	94	
300.35219	54	
303.06582	40	
311.18366	114	
312.16378	78	
314.09340	48	
314.17368	52	
315.19566	1212	1+
315.28487	40	
315.43188	52	
316.12684	86	
316.90213	52	
325.17910	38	
327.91810	72	
329.17296	204	
331.18601	60	
332.12792	148	
332.23281	62	
333.11264	72	
341.17104	56	
342.19728	58	
347.85566	62	
354.20328	124	
361.17474	50	
365.21019	76	
368.18884	54	
368.87050	50	
372.35039	72	
373.18377	48	
378.85390	50	
382.26492	48	
382.91528	48	
385.14018	102	
386.22733	80	
386.87839	54	
387.13606	66	
389.17799	46	
391.22430	62	
395.21997	48	
396.23635	156	
396.32419	78	
398.22714	94	
399.21183	52	
400.20158	50	
402.20361	78	
403.16057	48	
404.15660	54	
405.72762	86	
405.93685	46	
411.20628	40	
413.22714	46	
429.21960	58	
430.18217	138	
430.24406	48	
434.20680	42	
437.27907	42	
441.21059	58	
443.27711	96	
444.28999	68	
446.23552	78	
453.28333	46	
454.26758	90	
455.25348	76	
455.33517	56	
458.73791	62	
461.21656	78	
467.23366	40	
468.21246	52	
470.22102	50	
477.24438	66	
478.81762	82	
483.30008	58	
483.35151	68	
486.21676	46	
487.24955	42	
489.28519	44	
491.21021	50	
499.33570	54	
503.25127	46	
515.23320	76	
515.32649	42	
517.26718	180	1+
531.24523	146	
537.29998	56	
554.30096	114	
562.23286	50	
612.30102	46	
625.36715	52	
630.30807	44	
631.31582	56	
632.33766	54	
646.30931	62	
647.34208	44	
670.38449	52	
671.38166	46	
685.41854	122	1+
687.41844	46	
692.40407	46	
738.37995	40	
742.42420	242	1+
758.41510	40	
774.40948	62	
775.38027	40	
845.47448	66	
994.49726	86	1+
END IONS

###FS:    #m/z: 415.56281 #charge 1+
###MS: 1381
###MSMS: 1382
BEGIN IONS
TITLE=Cmpd 208, +MS2(415.5628), 23.3eV, 10.6min #1382
RTINSECONDS=638.685
SCANS=1381-1382
PEPMASS=415.56281	374762
CHARGE=1+
145.53639	38	
179.38716	52	
194.93973	60	
197.08039	42	
199.02455	62	
205.08472	54	
206.07864	88	
208.13484	62	
209.13057	60	
210.14728	96	
213.08227	28	
213.17529	38	
215.10657	68	
216.12844	964	1+
218.93921	32	
221.10526	56	
223.09890	60	
225.14733	48	
226.14521	1148	
227.12865	244	
227.22237	78	
228.16782	370	1+
230.14116	104	
231.06361	50	
233.33269	38	
234.15922	84	
235.16045	82	
235.38307	30	
237.15289	72	
237.19170	52	
238.14970	116	
239.15337	76	
240.13242	124	
241.10974	42	
242.06331	100	
242.14314	84	
243.65410	30	
244.15929	6088	1+
244.31797	58	
244.35031	30	
244.53519	60	
247.14534	40	
248.09916	52	
249.15049	98	
252.12213	50	
254.14659	70	
254.96158	44	
256.16141	318	1+
258.13437	56	
259.08545	48	
259.17324	70	
263.12043	54	
266.19349	54	
268.12617	100	
268.18427	58	
269.19473	106	
270.17349	34	
274.11310	152	
278.14028	28	
279.24638	38	
280.15914	242	
282.13759	96	
283.14200	50	
284.12188	58	
285.09638	50	
286.13049	62	
286.16427	52	
286.66816	84	
287.20224	190	
288.13163	58	
290.17473	50	
291.13007	70	
294.12837	44	
295.16316	42	
297.18493	606	1+
299.13757	50	
300.12730	164	1+
301.18716	28	
306.13270	30	
307.16551	80	
308.13998	84	
309.15120	54	
311.16382	178	
312.14417	30	
314.10719	176	
314.16960	40	
314.84153	68	
314.94459	40	
315.11090	228	
315.19486	1856	1+
315.25905	68	
315.37549	56	
318.40867	34	
320.88370	68	
323.36824	40	
324.18327	76	
325.16925	68	
326.92340	118	
328.13522	60	
329.17214	248	1+
329.22664	64	
330.70363	84	
332.12019	114	
333.13625	56	
333.20529	70	
339.14853	54	
339.19086	170	
340.18719	88	
341.19648	52	
343.20484	42	
349.70682	38	
354.09963	28	
354.19510	30	
354.91957	52	
355.22039	32	
355.89551	64	
356.25066	52	
357.16463	68	
358.20198	48	
359.16293	32	
360.87059	36	
366.20888	204	1+
368.86918	88	
369.85618	38	
370.86092	32	
372.21763	62	
373.22001	56	
374.59096	86	
375.16373	50	
378.87083	90	
380.87022	94	
384.20652	40	
385.14207	186	
386.24302	54	
386.87134	60	
387.15673	54	
387.21358	34	
388.81758	80	
390.27705	52	
395.18061	42	
396.26599	34	
397.93221	56	
398.18208	58	
398.23296	76	
399.24290	68	
400.21603	134	
401.21617	66	
401.42565	66	
403.16054	156	
405.15220	138	
405.84715	50	
406.21706	46	
412.23113	62	
414.22046	56	
415.86820	60	
416.82477	52	
418.23123	60	
420.20958	82	
420.27851	42	
END IONS

###FS:    #m/z: 420.56084 #charge 1+
###MS: 1396
###MSMS: 1397
BEGIN IONS
TITLE=Cmpd 209, +MS2(420.5608), 23.4eV, 10.8min #1397
RTINSECONDS=646.179
SCANS=1396-1397
PEPMASS=420.56084	10452
CHARGE=1+
213.08392	44	
216.14363	56	
231.08653	202	1+
231.22326	34	
271.11887	46	
272.14179	58	
278.13566	38	
280.20208	32	
291.16039	32	
293.92781	32	
298.17873	34	
303.06507	54	
306.94583	78	
308.17182	66	
315.19509	48	
320.86648	48	
326.18455	54	
328.16903	66	
331.17070	64	
352.83115	66	
354.18443	42	
357.22214	64	
365.18009	58	
366.60671	40	
369.23100	46	
380.89476	36	
384.87719	44	
400.89560	50	
402.24479	118	
417.25811	56	
420.16982	52	
420.30521	48	
END IONS

###FS:    #m/z: 420.55991 #charge 3+
###MS: 1402
###MSMS: 1403
BEGIN IONS
TITLE=Cmpd 210, +MS2(420.5599), 23.4eV, 10.8min #1403
RTINSECONDS=648.972
SCANS=1402-1403
PEPMASS=420.55991	18128
CHARGE=3+
201.03192	48	
213.08381	52	
214.17939	66	
216.14837	36	
219.10883	44	
222.13035	56	
223.10529	58	
225.19025	76	
226.11839	34	
230.98554	34	
231.09298	198	
232.98179	46	
237.08607	42	
240.12628	60	
244.15980	98	
248.95812	76	
252.11857	58	
258.05900	74	
259.08572	136	
262.16573	66	
270.17620	42	
271.16623	56	
276.10671	60	
278.13233	58	
288.19879	42	
290.15773	56	
297.05664	32	
323.13248	70	
326.27532	92	
327.19305	42	
337.02771	66	
339.19693	50	
340.98677	72	
342.93775	54	
343.24290	56	
348.15372	52	
348.94091	40	
353.20565	52	
366.29078	56	
368.18804	52	
373.86730	66	
382.20844	38	
397.85148	74	
398.90212	54	
400.23247	58	
402.30645	44	
403.24193	42	
405.23679	50	
411.25966	40	
417.26369	38	
428.23532	58	
437.22309	72	
444.28295	32	
502.27451	40	
530.32235	130	1+
541.33128	32	
584.31997	42	
637.25081	66	
640.28339	46	
660.53519	36	
661.53100	52	
715.33037	46	
789.39738	54	
917.42599	56	
END IONS

###FS:    #m/z: 469.58014 #charge 1+
###MS: 1405
###MSMS: 1406
BEGIN IONS
TITLE=Cmpd 211, +MS2(469.5801), 24.4eV, 10.8min #1406
RTINSECONDS=650.163
SCANS=1405-1406
PEPMASS=469.58014	18236
CHARGE=1+
176.16181	58	
209.11885	74	
216.12906	54	
219.10234	74	
226.14766	140	
226.18157	60	
227.13352	96	
236.10905	68	
238.11878	52	
240.09028	66	
244.15966	836	1+
247.05327	48	
250.00383	34	
253.09595	48	
264.08441	40	
277.11590	60	
287.14628	52	
288.87504	56	
290.15188	82	
294.13036	54	
306.13382	62	
307.11013	58	
315.19901	106	
316.18968	124	
331.90961	68	
332.17667	54	
333.13657	132	
334.91969	68	
342.17651	46	
359.19707	64	
364.89451	42	
366.92687	54	
368.72342	146	
373.20614	62	
387.26873	54	
394.80993	54	
397.91047	86	
399.90154	42	
406.85624	40	
415.85726	68	
416.22635	60	
427.78570	32	
432.83329	48	
432.88000	106	
434.87058	34	
446.24557	66	
468.84103	78	
470.29439	50	
END IONS

###FS:    #m/z: 469.58077 #charge 1+
###MS: 1407
###MSMS: 1408
BEGIN IONS
TITLE=Cmpd 212, +MS2(469.5808), 24.4eV, 10.8min #1408
RTINSECONDS=650.845
SCANS=1407-1408
PEPMASS=469.58077	21808
CHARGE=1+
216.13325	38	
217.12528	78	
219.09393	58	
223.13767	52	
226.14390	196	
235.09493	56	
237.13928	54	
238.10277	70	
240.13906	86	
244.16125	718	1+
263.09569	54	
278.18044	70	
282.15272	68	
286.12984	32	
292.08212	50	
307.11655	36	
315.19426	218	
318.17107	40	
319.33008	48	
324.14690	40	
325.12741	80	
332.12037	42	
337.19098	66	
339.19140	38	
354.20912	50	
360.17027	46	
365.20954	52	
368.97126	34	
372.21494	52	
376.93660	48	
380.91896	66	
381.04254	48	
392.92405	70	
393.20352	46	
396.90966	66	
400.83961	56	
404.89307	50	
405.21102	70	
409.82681	60	
412.22570	52	
414.84038	44	
417.17142	72	
423.22323	44	
424.81823	62	
430.86530	40	
434.86405	46	
442.22354	42	
443.29073	40	
446.22805	78	
447.25918	32	
450.22342	48	
451.82961	34	
452.24067	80	
453.22216	48	
456.87732	64	
465.22353	78	
468.84889	54	
469.31772	60	
469.82421	72	
471.25493	42	
END IONS

###FS:    #m/z: 469.58028 #charge 3+
###MS: 1410
###MSMS: 1411
BEGIN IONS
TITLE=Cmpd 213, +MS2(469.5803), 24.4eV, 10.9min #1411
RTINSECONDS=652.05
SCANS=1410-1411
PEPMASS=469.58028	25286
CHARGE=3+
215.12964	74	
216.12190	72	
221.12490	58	
222.11814	46	
226.14304	102	
227.14713	112	
237.11482	34	
240.16820	58	
241.10496	46	
244.16094	752	1+
244.39933	50	
244.43321	72	
255.13006	124	
258.12951	42	
259.14038	64	
263.09836	110	
265.11113	62	
273.13491	66	
277.07984	62	
277.11170	68	
287.19964	58	
296.14383	62	
298.16556	58	
301.06183	32	
307.11588	64	
311.19646	66	
314.11334	50	
315.19525	130	
317.19110	34	
329.17811	52	
332.10577	44	
332.96858	38	
339.16759	54	
354.90466	48	
355.26104	66	
368.88869	58	
386.18325	46	
389.21096	32	
398.15598	36	
406.20705	34	
406.96651	38	
408.82716	52	
412.92307	56	
413.85880	78	
414.86594	38	
423.20799	96	
423.53648	68	
424.83425	64	
427.81245	38	
428.85729	58	
432.87784	118	
443.28175	48	
443.34194	72	
448.80849	34	
450.84073	50	
468.81471	64	
469.80986	96	
469.92100	36	
471.08791	58	
471.27110	66	
472.14780	52	
478.89905	60	
480.23301	60	
500.29954	42	
504.26550	42	
518.27783	52	
523.29032	44	
551.30476	86	
552.30540	76	
559.49831	102	
565.30216	34	
575.48041	32	
579.29557	62	
597.31011	64	
643.36251	64	
756.45339	36	
END IONS

###FS:    #m/z: 469.57945 #charge 1+
###MS: 1412
###MSMS: 1413
BEGIN IONS
TITLE=Cmpd 214, +MS2(469.5794), 24.4eV, 10.9min #1413
RTINSECONDS=652.716
SCANS=1412-1413
PEPMASS=469.57945	25398
CHARGE=1+
209.13363	120	
216.14501	74	
226.10696	64	
226.14804	158	
227.14623	88	
228.12501	62	
235.09664	46	
237.13823	34	
240.12192	190	
244.12041	66	
244.16003	716	1+
244.46903	78	
254.15061	82	
255.14847	42	
256.15385	98	
263.10564	48	
264.27198	36	
274.11818	66	
289.12828	68	
297.18916	44	
304.12329	56	
309.13151	50	
312.14498	36	
314.12776	52	
315.19699	436	1+
319.18794	56	
322.20277	50	
324.14322	106	
328.92765	60	
332.93212	48	
347.20128	48	
352.42363	62	
357.19138	60	
375.16549	52	
378.89874	74	
383.21935	32	
385.18111	44	
386.15304	42	
386.91463	74	
391.18934	62	
395.21551	72	
401.20550	60	
408.88641	48	
413.14177	44	
416.80492	40	
420.21405	90	
422.21248	54	
424.80837	80	
432.87155	78	
433.79938	44	
434.86801	46	
442.83272	48	
446.22841	42	
446.83864	38	
450.23386	40	
450.85717	84	
468.04394	72	
468.83079	70	
469.09829	32	
469.99269	68	
470.22588	66	
470.81595	52	
END IONS

###FS:    #m/z: 469.58018 #charge 3+
###MS: 1416
###MSMS: 1417
BEGIN IONS
TITLE=Cmpd 215, +MS2(469.5802), 24.4eV, 10.9min #1417
RTINSECONDS=654.448
SCANS=1416-1417
PEPMASS=469.58018	28758
CHARGE=3+
207.15136	60	
216.12639	122	
219.10571	68	
220.13681	60	
226.11400	54	
226.15807	158	
227.13414	70	
228.16955	94	
232.13637	34	
237.11987	170	
239.09549	40	
240.15157	58	
242.17389	48	
243.06257	46	
243.13649	70	
244.15999	946	1+
245.24641	34	
246.16066	58	
255.19111	70	
256.16664	102	
259.11494	52	
263.09561	140	
265.09774	36	
274.11404	60	
277.10512	66	
289.10235	76	
290.14345	72	
292.23005	54	
294.12845	108	
297.18384	76	
301.16027	54	
306.13445	60	
308.12492	44	
308.90316	42	
310.92431	64	
314.10384	120	
315.19453	252	1+
320.50078	58	
325.23589	46	
331.21313	48	
332.12059	48	
336.12854	48	
337.52609	104	
356.87050	42	
359.16292	40	
360.90466	60	
363.19755	38	
372.21480	44	
372.86673	36	
376.20558	48	
381.85096	56	
382.91388	56	
394.23260	68	
399.05426	48	
401.88324	42	
408.84762	46	
412.80657	32	
414.84907	78	
423.22321	38	
424.11955	56	
427.83586	64	
432.79200	52	
432.87142	64	
446.22886	50	
446.84758	52	
450.82244	72	
456.23444	38	
461.21730	36	
465.26251	50	
474.91430	40	
480.31923	52	
481.22535	64	
496.23717	34	
500.20206	44	
505.27711	60	
509.35444	48	
510.21775	48	
514.24696	76	
518.27714	138	
521.30389	32	
551.58426	34	
579.29999	36	
628.29582	40	
662.35905	40	
671.36928	48	
725.39425	40	
END IONS

###FS:    #m/z: 479.76652 #charge 2+
###MS: 1429
###MSMS: 1430
BEGIN IONS
TITLE=Cmpd 216, +MS2(479.7665), 26.2eV, 11.0min #1430
RTINSECONDS=660.861
SCANS=1429-1430
PEPMASS=479.76652	21094
CHARGE=2+
219.07482	86	
226.11084	56	
226.16912	50	
233.12470	86	
234.97953	46	
237.15515	72	
244.12255	62	
256.09893	72	
261.11556	44	
264.16416	72	
264.20484	60	
268.15795	54	
268.96918	68	
269.11346	42	
271.19961	188	
272.20777	162	
273.07510	52	
281.18915	300	1+
281.53669	68	
282.28350	54	
285.10991	38	
299.19724	262	1+
299.25981	44	
323.18021	52	
340.19275	62	
342.96672	36	
347.18779	54	
359.21266	66	
368.97562	56	
372.92280	60	
378.84316	54	
382.20391	44	
383.19263	270	1+
383.25805	32	
388.92482	54	
390.15933	60	
393.93086	34	
397.87801	54	
400.22606	46	
416.23803	52	
421.83110	60	
422.82566	40	
425.21693	50	
432.25183	46	
432.88266	64	
436.24923	56	
443.82435	198	1+
460.85002	42	
478.25604	72	
478.89093	46	
481.81222	66	
547.26534	58	
563.28383	50	
606.30423	46	
643.33917	48	
660.34297	302	1+
660.42056	48	
660.73311	30	
829.76756	28	
830.43821	34	
END IONS

###FS:    #m/z: 479.76687 #charge 2+
###MS: 1431
###MSMS: 1432
BEGIN IONS
TITLE=Cmpd 217, +MS2(479.7669), 26.2eV, 11.0min #1432
RTINSECONDS=661.501
SCANS=1431-1432
PEPMASS=479.76687	25908
CHARGE=2+
224.09920	76	
226.13622	24	
226.18086	52	
227.11148	60	
233.13731	84	
234.13730	48	
237.28408	36	
240.12416	26	
240.78504	52	
243.15420	66	
244.13330	50	
248.29597	44	
261.11138	30	
264.16191	136	
272.20326	42	
281.18527	208	
282.17480	156	
283.17773	74	
286.14735	74	
287.57621	72	
299.20177	250	1+
299.54515	42	
303.16992	34	
326.91179	48	
340.20350	34	
341.18559	54	
350.91706	46	
358.94951	82	
363.87594	52	
366.17273	76	
382.19914	66	
383.18358	90	
383.79045	38	
384.19241	58	
385.19186	48	
400.22185	222	
407.81468	40	
426.56080	28	
445.80154	30	
460.86309	54	
462.26478	62	
462.82260	36	
479.04795	46	
504.24875	58	
542.19913	34	
546.26133	66	
564.30096	32	
660.32748	390	1+
660.56212	24	
706.96895	50	
759.38698	34	
830.41286	34	
END IONS

###FS:    #m/z: 479.76612 #charge 1+
###MS: 1433
###MSMS: 1434
BEGIN IONS
TITLE=Cmpd 218, +MS2(479.7661), 26.2eV, 11.0min #1434
RTINSECONDS=662.127
SCANS=1433-1434
PEPMASS=479.76612	32344
CHARGE=1+
218.29204	52	
226.11377	154	
233.12267	126	
234.13358	44	
236.18172	66	
254.19597	76	
257.00539	38	
264.16646	144	
265.17331	50	
271.20695	200	
281.18941	330	
282.16986	164	
282.21341	56	
290.97329	46	
296.20760	66	
299.20344	266	
299.31839	28	
299.85508	32	
301.03015	24	
336.91683	68	
339.76305	26	
340.18767	152	
359.87347	40	
368.87849	56	
383.19405	64	
383.22989	98	
400.21704	304	1+
406.90210	78	
436.84517	42	
443.82381	26	
444.81410	56	
445.81831	30	
457.81264	48	
460.84380	22	
END IONS

###FS:    #m/z: 479.76639 #charge 2+
###MS: 1435
###MSMS: 1436
BEGIN IONS
TITLE=Cmpd 219, +MS2(479.7664), 26.2eV, 11.0min #1436
RTINSECONDS=662.755
SCANS=1435-1436
PEPMASS=479.76639	31808
CHARGE=2+
200.13666	50	
209.18095	30	
221.00400	44	
222.11380	54	
223.15638	44	
224.07147	64	
225.10409	52	
230.11459	104	
231.09662	36	
233.11967	98	
236.17957	62	
237.03390	76	
244.12133	46	
254.20621	50	
255.92497	30	
257.13049	68	
261.11677	86	
264.15619	54	
268.09645	64	
271.21414	90	
272.94445	48	
281.18995	322	
282.17223	174	
283.02726	76	
283.17189	78	
286.13891	98	
299.19705	416	1+
299.23776	44	
312.99198	64	
313.14895	38	
327.71334	34	
340.19038	138	
357.19573	62	
361.79038	46	
364.92844	44	
366.15706	38	
368.88392	50	
374.33481	36	
383.18825	344	1+
400.22714	40	
401.22711	44	
418.94338	38	
427.80146	46	
435.90964	46	
444.80826	26	
444.92934	50	
453.86671	42	
460.86518	40	
461.79924	40	
462.81693	60	
481.34683	50	
487.24389	44	
507.83861	64	
510.18395	30	
563.28717	32	
619.32694	92	
660.34176	212	1+
660.45473	66	
759.40922	44	
760.39305	50	
830.45048	52	
END IONS

###FS:    #m/z: 479.76616 #charge 2+
###MS: 1437
###MSMS: 1438
BEGIN IONS
TITLE=Cmpd 220, +MS2(479.7662), 26.2eV, 11.1min #1438
RTINSECONDS=663.37
SCANS=1437-1438
PEPMASS=479.76616	41376
CHARGE=2+
200.12656	40	
208.09834	78	
214.17028	46	
226.10592	44	
233.08592	78	
233.12344	108	
233.33146	24	
236.17019	100	
236.97799	52	
243.14917	84	
244.12101	42	
254.17412	130	
261.13375	40	
262.14493	38	
264.16332	72	
270.74190	24	
271.20389	170	
272.21070	72	
281.19276	212	
282.17322	122	
282.22380	56	
282.52858	28	
283.17021	62	
286.12677	66	
295.01806	34	
299.21526	154	
300.20785	74	
303.16665	68	
303.25222	18	
306.85443	52	
318.93198	62	
344.92674	72	
360.93125	70	
363.86532	22	
367.20873	62	
368.24703	52	
371.21823	26	
383.19774	210	
400.23262	80	
403.74473	24	
407.76691	22	
408.78930	46	
444.81451	72	
446.42632	52	
460.85899	32	
461.31346	46	
461.79602	56	
463.83521	86	
465.21604	50	
480.86925	56	
512.18773	42	
546.23877	64	
565.28889	50	
660.34353	82	
661.30241	32	
661.37477	40	
830.45376	22	
832.44587	34	
END IONS

###FS:    #m/z: 479.76626 #charge 2+
###MS: 1439
###MSMS: 1440
BEGIN IONS
TITLE=Cmpd 221, +MS2(479.7663), 26.2eV, 11.1min #1440
RTINSECONDS=663.981
SCANS=1439-1440
PEPMASS=479.76626	39734
CHARGE=2+
198.11754	36	
216.73129	24	
222.12513	60	
226.13218	156	
233.12199	130	
234.11471	82	
234.31393	52	
237.20710	56	
237.98976	42	
245.06760	80	
246.99222	82	
247.09819	60	
254.19674	80	
257.13383	52	
259.88135	62	
260.95900	50	
261.12033	102	
261.17134	54	
264.16500	218	1+
264.20338	68	
269.11731	68	
271.19854	146	
272.21725	68	
272.99101	40	
281.19073	252	
282.16767	302	1+
283.00404	22	
287.14296	62	
296.09413	40	
298.90138	36	
299.19764	508	1+
299.68507	28	
303.94861	54	
328.12542	74	
328.95499	60	
335.20341	48	
340.18532	42	
350.91056	26	
383.18889	132	
383.23831	46	
384.19949	146	
391.18384	60	
396.84129	56	
400.22255	156	
409.13167	28	
411.72923	26	
416.24132	44	
444.81288	124	
445.67580	100	
460.96486	36	
461.82210	44	
462.84408	70	
463.74530	30	
470.85170	52	
478.86895	68	
478.91961	72	
563.29256	60	
618.40325	50	
659.83200	24	
660.34576	256	1+
660.47291	46	
662.32926	86	
830.42750	50	
831.42396	42	
END IONS

###FS:    #m/z: 479.76606 #charge 2+
###MS: 1441
###MSMS: 1442
BEGIN IONS
TITLE=Cmpd 222, +MS2(479.7661), 26.2eV, 11.1min #1442
RTINSECONDS=664.611
SCANS=1441-1442
PEPMASS=479.76606	46846
CHARGE=2+
226.11017	150	
229.75506	24	
233.13161	118	
234.13685	58	
236.18391	36	
242.55448	58	
243.44648	48	
244.13105	126	
245.09946	62	
255.14318	62	
255.18661	68	
256.18713	24	
261.11661	64	
261.15288	68	
262.12759	72	
264.15370	184	
268.29131	56	
269.07147	30	
271.20380	48	
272.20514	64	
280.14650	58	
281.17852	752	1+
281.49140	20	
286.14841	84	
286.94363	70	
295.01487	64	
299.20242	354	1+
320.09462	24	
340.19194	46	
342.19435	28	
365.17987	56	
382.04166	36	
383.19514	202	
383.84122	62	
389.85462	74	
393.09700	52	
396.25697	30	
400.21827	360	1+
401.77724	48	
414.84988	52	
415.85019	22	
422.20571	34	
426.81692	78	
436.99379	30	
439.79956	38	
442.89452	28	
444.81850	20	
445.80671	52	
460.87063	58	
462.83713	38	
467.86261	36	
480.81226	42	
521.27350	88	
528.25300	58	
529.22177	56	
563.29721	30	
609.97750	30	
644.31174	32	
660.41537	40	
661.41294	26	
662.31284	78	
759.39452	44	
759.53051	42	
761.47179	44	
END IONS

###FS:    #m/z: 479.76626 #charge 2+
###MS: 1443
###MSMS: 1444
BEGIN IONS
TITLE=Cmpd 223, +MS2(479.7663), 26.2eV, 11.1min #1444
RTINSECONDS=665.244
SCANS=1443-1444
PEPMASS=479.76626	42716
CHARGE=2+
203.09884	60	
205.12051	50	
210.17528	44	
215.13333	72	
226.11064	136	
227.09894	84	
227.13036	88	
233.11868	162	
234.12981	108	
236.16772	70	
237.18420	82	
238.11855	52	
239.13986	28	
243.13300	84	
243.22252	46	
244.12203	62	
244.15020	80	
254.16752	40	
257.13412	34	
260.97957	52	
261.11083	58	
261.16648	34	
262.66929	42	
264.15801	70	
265.18786	58	
268.19376	40	
270.21071	72	
271.20790	260	
273.20760	78	
278.08268	56	
281.19289	212	
282.17963	160	
283.12621	70	
283.82117	30	
285.15075	86	
285.19032	78	
286.14613	72	
297.91567	36	
298.93738	58	
299.20105	552	
299.41336	68	
301.68561	28	
305.79618	56	
331.17088	80	
337.05530	38	
340.18571	38	
341.20550	78	
344.92219	44	
346.87590	60	
358.18720	46	
376.16785	44	
381.21698	52	
383.18804	298	1+
385.19528	62	
396.83974	46	
400.23012	148	
401.22866	50	
403.86361	50	
421.19161	30	
421.82716	38	
433.87570	50	
438.80687	44	
442.81104	56	
443.96113	30	
444.81352	46	
461.00873	60	
479.80192	54	
481.25182	30	
520.92360	52	
542.17817	36	
546.26767	46	
548.17852	54	
564.26885	38	
643.28945	46	
643.44719	66	
660.32954	620	1+
660.40011	74	
661.40461	54	
742.29654	40	
759.36400	56	
830.57977	60	
831.46971	36	
831.53447	60	
END IONS

###FS:    #m/z: 479.76588 #charge 2+
###MS: 1445
###MSMS: 1446
BEGIN IONS
TITLE=Cmpd 224, +MS2(479.7659), 26.2eV, 11.1min #1446
RTINSECONDS=665.909
SCANS=1445-1446
PEPMASS=479.76588	43616
CHARGE=2+
188.97867	34	
200.61587	80	
226.11453	222	
227.08371	70	
227.13090	30	
228.13371	34	
233.12120	236	1+
233.37750	36	
236.18013	86	
237.15420	48	
244.13123	100	
245.11693	40	
255.18479	32	
258.14234	74	
261.13934	100	
264.17035	128	
266.16420	36	
270.58929	32	
271.20694	128	
271.60097	34	
272.20403	134	
281.18626	720	1+
281.25164	72	
283.16532	80	
286.14057	80	
292.00785	34	
292.16135	84	
299.19954	402	1+
299.42758	68	
303.17048	52	
313.16129	48	
317.07327	48	
340.18951	38	
341.18654	42	
348.14942	68	
355.11084	58	
358.95447	62	
360.17772	34	
360.23072	48	
366.22639	58	
369.24646	52	
370.16683	44	
371.15480	70	
383.19351	812	1+
383.32472	60	
394.48744	38	
398.84512	66	
400.22153	196	
400.85439	80	
401.22304	236	
405.90596	50	
408.92270	48	
412.19903	74	
415.84385	48	
434.85646	52	
438.03935	66	
441.22792	38	
442.78048	60	
442.85963	54	
443.81931	46	
443.88130	48	
444.81110	88	
452.95275	44	
478.22729	38	
482.27607	38	
496.82816	38	
500.28838	92	
503.24377	48	
529.21379	56	
532.31914	44	
563.26990	54	
563.96522	30	
660.33123	832	1+
660.43658	34	
661.41007	54	
662.58036	46	
742.38352	40	
759.43647	58	
830.44323	48	
830.50391	34	
852.30111	34	
END IONS

###FS:    #m/z: 479.76689 #charge 2+
###MS: 1447
###MSMS: 1448
BEGIN IONS
TITLE=Cmpd 225, +MS2(479.7669), 26.2eV, 11.1min #1448
RTINSECONDS=666.583
SCANS=1447-1448
PEPMASS=479.76689	41362
CHARGE=2+
214.04159	60	
221.08132	64	
226.12268	58	
233.11948	236	1+
236.18550	94	
239.13419	58	
243.14181	86	
247.10330	54	
252.08893	64	
253.19649	94	
254.17573	72	
256.14411	68	
261.12776	60	
264.16515	160	
265.17240	90	
268.13179	36	
269.11815	46	
271.21129	150	
281.18419	694	1+
281.95699	32	
283.17287	100	
284.14450	44	
294.92001	38	
299.20033	572	1+
301.23731	50	
303.16950	118	
314.15848	32	
320.05957	32	
321.13668	64	
323.15745	62	
325.17279	38	
340.18783	112	
345.16689	58	
356.20260	102	
358.18584	70	
365.22483	34	
383.19739	238	
384.31325	50	
384.93478	82	
388.91469	62	
389.92166	70	
393.09634	36	
395.80430	84	
396.17261	78	
396.94370	90	
400.22266	336	
400.30532	34	
417.25151	34	
426.80718	70	
429.49283	88	
440.22327	58	
442.84925	60	
444.82282	38	
444.91366	52	
460.95260	48	
462.81968	182	
478.81112	58	
478.88226	62	
504.24610	52	
546.26141	44	
547.24897	96	
563.30132	38	
564.35713	56	
574.24771	44	
615.32139	68	
643.30148	42	
644.32414	38	
654.62768	52	
657.38490	44	
660.21133	34	
660.33216	422	1+
661.55527	58	
661.63240	50	
662.33686	170	
759.42010	68	
830.45093	66	
END IONS

###FS:    #m/z: 479.76597 #charge 2+
###MS: 1449
###MSMS: 1450
BEGIN IONS
TITLE=Cmpd 226, +MS2(479.7660), 26.2eV, 11.1min #1450
RTINSECONDS=667.25
SCANS=1449-1450
PEPMASS=479.76597	46134
CHARGE=2+
200.13405	84	
226.11018	288	
226.15787	42	
232.11499	40	
233.12027	352	
243.13718	82	
244.14462	70	
247.14834	60	
252.14387	54	
254.18376	40	
255.13723	62	
259.12519	38	
261.11177	34	
264.16015	276	1+
268.13121	46	
269.11862	38	
269.21224	66	
269.29040	36	
271.20240	288	
281.18825	620	
282.17111	468	1+
282.26186	48	
283.53911	50	
286.14768	138	
297.09990	74	
299.19985	1338	1+
300.51080	40	
303.16175	76	
313.16349	34	
323.85861	60	
338.87791	38	
340.19634	64	
341.18158	46	
349.15085	72	
358.19734	44	
363.58162	82	
366.16444	50	
367.16251	40	
368.86836	50	
369.86706	42	
373.18055	50	
383.19238	564	1+
386.88789	66	
387.16218	44	
388.86843	40	
389.32307	38	
396.24196	32	
399.82267	34	
400.22178	296	
401.22174	146	
401.31981	50	
408.79518	32	
424.84056	66	
425.81331	46	
432.49142	34	
443.80377	32	
445.82113	58	
446.84646	94	
456.82759	40	
460.84964	40	
461.81851	92	
462.82334	104	
486.11336	52	
486.23614	92	
503.26025	78	
546.25547	102	
563.27574	68	
564.28056	74	
643.32051	54	
646.31944	40	
649.46871	62	
660.17848	74	
660.33431	572	1+
660.54698	32	
661.43614	50	
662.41132	54	
663.36860	50	
742.44139	40	
759.38803	62	
760.42902	32	
830.44012	90	
831.43927	82	
END IONS

###FS:    #m/z: 420.54232 #charge 3+
###MS: 1460
###MSMS: 1461
BEGIN IONS
TITLE=Cmpd 227, +MS2(420.5423), 23.4eV, 11.2min #1461
RTINSECONDS=672.713
SCANS=1460-1461
PEPMASS=420.54232	15862
CHARGE=3+
207.14068	56	
211.04634	42	
216.12119	56	
217.10375	54	
222.14104	36	
229.05941	70	
229.13501	76	
233.13186	32	
233.97314	54	
235.11220	46	
240.12221	78	
241.06775	64	
241.16691	64	
242.13015	48	
246.07991	88	
247.08172	54	
251.07213	70	
254.10617	90	
255.08795	58	
258.10862	54	
260.13177	50	
261.15423	38	
262.16262	60	
267.02845	50	
274.17312	38	
281.19969	62	
283.08591	50	
289.90202	48	
291.13827	40	
295.16766	34	
296.15749	82	
299.12809	58	
301.01902	72	
311.15444	64	
324.14526	50	
326.88840	70	
328.09320	64	
330.91044	50	
335.91787	38	
355.26447	42	
356.01612	56	
361.87076	36	
367.06788	32	
368.16637	60	
369.20683	36	
382.22873	86	
386.18906	42	
392.93470	44	
402.23464	48	
404.22511	50	
420.84989	32	
440.25943	52	
446.21707	36	
451.18124	32	
483.22060	50	
499.21821	40	
510.30604	58	
511.28860	46	
524.90636	56	
532.22431	52	
608.31728	66	
630.32346	42	
654.28789	44	
666.35234	44	
788.40565	34	
END IONS

###FS:    #m/z: 420.54250 #charge 3+
###MS: 1462
###MSMS: 1463
BEGIN IONS
TITLE=Cmpd 228, +MS2(420.5425), 23.4eV, 11.2min #1463
RTINSECONDS=673.362
SCANS=1462-1463
PEPMASS=420.54250	21068
CHARGE=3+
203.09557	94	
212.07749	64	
212.14602	74	
213.41341	82	
215.07654	54	
223.06294	74	
224.12550	84	
226.11382	42	
227.13491	74	
230.17015	42	
231.00507	58	
237.07887	32	
240.13598	98	
241.12950	60	
241.16116	82	
243.14189	84	
246.08324	104	
246.54211	36	
247.09459	42	
251.18412	50	
257.11436	50	
258.13033	72	
262.99254	36	
265.07192	62	
269.93027	38	
272.11518	86	
282.10874	34	
283.09100	56	
285.24503	30	
289.15546	96	
290.12496	50	
299.12406	56	
299.19066	44	
309.14702	64	
311.15621	48	
319.01489	48	
324.87727	70	
346.87735	32	
347.16176	60	
354.17061	54	
354.20521	50	
361.81711	40	
368.18134	46	
386.19122	32	
388.17052	50	
393.30351	72	
406.16366	36	
406.20148	36	
410.86110	56	
412.19530	52	
420.22069	46	
424.20970	68	
455.20654	78	
466.21074	54	
466.88458	54	
481.25422	34	
500.23437	66	
514.29350	46	
515.70230	44	
537.19219	36	
605.31135	56	
620.31632	40	
628.32112	36	
645.33476	42	
649.32202	34	
651.33136	56	
699.36188	42	
798.40193	48	
END IONS

###FS:    #m/z: 630.31059 #charge 2+
###MS: 1464
###MSMS: 1465
BEGIN IONS
TITLE=Cmpd 229, +MS2(630.3106), 33.0eV, 11.2min #1465
RTINSECONDS=674.005
SCANS=1464-1465
PEPMASS=630.31059	16520
CHARGE=2+
186.15431	32	
203.09591	226	
212.09416	128	
213.07466	136	
216.10997	42	
229.05520	46	
229.09445	36	
231.05263	64	
239.14134	88	
240.13934	56	
241.06857	52	
246.08592	50	
254.10487	66	
255.09003	52	
257.14742	118	
257.20045	78	
266.08655	64	
283.09252	142	
284.08938	78	
299.12336	46	
300.12626	112	
301.10829	74	
309.16451	38	
317.13965	144	
318.13830	56	
348.29050	74	
356.05355	48	
368.18227	50	
385.23229	56	
386.18106	40	
387.19680	32	
397.20474	36	
433.67198	52	
447.05481	32	
451.44642	58	
464.85572	64	
468.24485	40	
484.22227	58	
486.26764	52	
487.24122	34	
493.19446	66	
548.77987	32	
594.29988	36	
610.31445	80	
628.35749	34	
651.31170	34	
669.32193	80	
759.36542	64	
766.33896	48	
943.40123	36	
END IONS

###FS:    #m/z: 420.54205 #charge 3+
###MS: 1466
###MSMS: 1467
BEGIN IONS
TITLE=Cmpd 230, +MS2(420.5420), 23.4eV, 11.2min #1467
RTINSECONDS=674.645
SCANS=1466-1467
PEPMASS=420.54205	32248
CHARGE=3+
181.11108	28	
199.11006	64	
205.09979	58	
212.11523	52	
213.08378	56	
214.18228	68	
222.11727	64	
223.12476	48	
226.10702	64	
226.14499	66	
227.11130	28	
228.12720	90	
236.09656	58	
237.06997	30	
239.16542	64	
240.11931	102	
240.17042	84	
241.10953	52	
241.75161	30	
242.99477	50	
246.08359	42	
254.12101	56	
257.16309	34	
258.10927	74	
259.09337	50	
264.08498	70	
266.07622	86	
272.11855	62	
282.09563	66	
285.14484	50	
286.19172	20	
292.92336	62	
299.12431	44	
310.98011	64	
313.17537	52	
314.17693	56	
317.12347	122	
329.16908	48	
333.06046	64	
356.22320	26	
361.14010	52	
366.18135	70	
367.14289	52	
368.16040	78	
379.87224	36	
380.88982	40	
383.78122	54	
384.88346	70	
386.20193	96	
386.29974	30	
399.05466	44	
403.21552	54	
403.33201	62	
410.86168	40	
415.29891	58	
427.28769	70	
429.18208	50	
474.26417	36	
483.20207	42	
498.28544	20	
500.24092	40	
514.21373	30	
514.28828	72	
554.26174	48	
556.31191	30	
582.21625	44	
602.30408	48	
607.26610	50	
621.26985	72	
628.73447	74	
629.32460	70	
830.48059	30	
END IONS

###FS:    #m/z: 630.31006 #charge 2+
###MS: 1466
###MSMS: 1468
BEGIN IONS
TITLE=Cmpd 231, +MS2(630.3101), 33.0eV, 11.2min #1468
RTINSECONDS=674.707
SCANS=1466,1468
PEPMASS=630.31006	19916
CHARGE=2+
203.09813	486	1+
205.08325	136	
213.08882	70	
225.13244	44	
228.13269	56	
239.13475	66	
241.07860	152	
246.08083	52	
246.48730	110	
257.16475	34	
258.10063	50	
261.14154	108	
263.09799	52	
283.08484	224	
295.13018	66	
299.12891	82	
300.11479	228	
308.15824	50	
311.15988	50	
317.13680	266	
328.10538	50	
328.20122	62	
329.16855	72	
365.12823	78	
368.17926	102	
377.69746	72	
386.19419	104	
403.21511	36	
412.20944	52	
434.19137	34	
456.88344	48	
458.81930	42	
492.87673	66	
499.17747	38	
503.24345	36	
506.71796	42	
524.82831	98	
558.30340	44	
559.29990	48	
574.25232	46	
583.30839	48	
621.28981	50	
640.26558	46	
666.44065	30	
689.37736	48	
END IONS

###FS:    #m/z: 420.54171 #charge 3+
###MS: 1469
###MSMS: 1470
BEGIN IONS
TITLE=Cmpd 232, +MS2(420.5417), 23.4eV, 11.3min #1470
RTINSECONDS=675.384
SCANS=1469-1470
PEPMASS=420.54171	40338
CHARGE=3+
203.09410	50	
204.09960	76	
205.10050	52	
210.11872	74	
212.10401	70	
214.07940	86	
217.12537	70	
220.08213	58	
222.11787	20	
223.14126	80	
226.07044	74	
226.10364	68	
226.13323	36	
230.12607	64	
237.09847	60	
240.12007	88	
240.14959	56	
241.07578	84	
241.14086	52	
242.14244	48	
244.12157	46	
254.10152	44	
254.17548	40	
257.15771	28	
263.90054	52	
265.13189	62	
270.17942	64	
279.95506	62	
282.09622	74	
283.08084	72	
288.13592	44	
300.88674	56	
314.70695	74	
315.18970	66	
322.92194	46	
347.15171	80	
351.13723	60	
355.17503	70	
356.16841	92	
361.80556	26	
361.90472	52	
363.15272	70	
368.17230	56	
374.17045	54	
374.83559	74	
376.71261	60	
379.17384	76	
380.90159	38	
382.16295	56	
388.22321	50	
413.93343	72	
421.25684	62	
482.22291	70	
520.31094	46	
530.31224	62	
538.24858	32	
539.19843	26	
540.31418	62	
582.32884	32	
628.30817	40	
682.35194	42	
697.33739	54	
END IONS

###FS:    #m/z: 630.31046 #charge 2+
###MS: 1469
###MSMS: 1471
BEGIN IONS
TITLE=Cmpd 233, +MS2(630.3105), 33.0eV, 11.3min #1471
RTINSECONDS=675.447
SCANS=1469,1471
PEPMASS=630.31046	22724
CHARGE=2+
203.09410	168	
204.10738	62	
205.10027	52	
213.11688	106	
227.05132	50	
239.12090	34	
240.14461	34	
241.07473	134	
243.13751	68	
243.20150	40	
244.16188	44	
257.16262	74	
258.21611	30	
267.12875	60	
271.14081	50	
283.07588	50	
284.09931	28	
289.11553	44	
299.12332	148	
300.10836	156	1+
301.16464	42	
317.13290	112	
317.18008	46	
325.20233	64	
335.97714	30	
369.14237	64	
372.17911	34	
416.20062	46	
446.84724	54	
457.78480	56	
461.15992	66	
482.21318	48	
484.14793	82	
486.19826	62	
492.19322	46	
514.31031	58	
540.18700	50	
567.29717	34	
567.83185	38	
571.26659	34	
571.34248	62	
592.26825	54	
626.30746	42	
687.33725	64	
712.30234	50	
783.38005	30	
830.39716	46	
830.59637	28	
883.39778	46	
END IONS

###FS:    #m/z: 420.54200 #charge 3+
###MS: 1472
###MSMS: 1473
BEGIN IONS
TITLE=Cmpd 234, +MS2(420.5420), 23.4eV, 11.3min #1473
RTINSECONDS=676.114
SCANS=1472-1473
PEPMASS=420.54200	39384
CHARGE=3+
192.53188	72	
203.09533	38	
203.18549	88	
208.10138	54	
208.13638	60	
212.10751	36	
212.13404	76	
218.13705	52	
220.08977	108	
221.13240	48	
223.12969	90	
228.12959	38	
239.14229	60	
240.10537	46	
240.14426	94	
241.05480	48	
244.15513	76	
253.12053	50	
258.08738	88	
264.09239	44	
264.13133	42	
269.17796	90	
282.09586	60	
283.08759	64	
283.16502	46	
284.07788	58	
297.11769	34	
299.41757	28	
300.11118	70	
307.17144	54	
317.11726	32	
318.11450	46	
326.23850	30	
336.15012	30	
349.44232	44	
351.14414	62	
356.17848	52	
357.30108	32	
359.19818	72	
368.17414	24	
369.16187	62	
369.21025	32	
369.25012	46	
370.21160	38	
372.18040	38	
383.16549	42	
386.19836	58	
389.19887	74	
398.89878	38	
402.28651	78	
403.89907	50	
404.24188	66	
410.24006	46	
428.19119	44	
437.19045	50	
446.21559	38	
455.22888	52	
473.21073	46	
504.81704	46	
511.24675	28	
530.32983	42	
558.29810	76	
574.28379	36	
610.32201	60	
625.39776	46	
638.39085	50	
685.27903	66	
686.27958	44	
729.35585	68	
757.34719	42	
END IONS

###FS:    #m/z: 630.30875 #charge 2+
###MS: 1472
###MSMS: 1474
BEGIN IONS
TITLE=Cmpd 235, +MS2(630.3087), 33.0eV, 11.3min #1474
RTINSECONDS=676.169
SCANS=1472,1474
PEPMASS=630.30875	25776
CHARGE=2+
203.09555	96	
203.12869	68	
212.09419	84	
229.12652	54	
237.07823	54	
239.15393	52	
240.12648	116	
241.08725	126	
243.18941	36	
246.09618	78	
255.08546	44	
265.09810	38	
272.12278	54	
282.10417	70	
283.08176	52	
283.48408	34	
299.15595	42	
300.10931	62	
301.11186	144	
310.14627	98	
317.12779	80	
351.15496	64	
354.17447	48	
368.28564	54	
386.16746	74	
414.08898	36	
414.17771	56	
427.17916	40	
428.87526	70	
443.19063	50	
472.43009	34	
484.28497	78	
670.35954	46	
688.34013	58	
813.84173	56	
874.42163	48	
END IONS

###FS:    #m/z: 420.54133 #charge 3+
###MS: 1475
###MSMS: 1476
BEGIN IONS
TITLE=Cmpd 236, +MS2(420.5413), 23.4eV, 11.3min #1476
RTINSECONDS=676.835
SCANS=1475-1476
PEPMASS=420.54133	44050
CHARGE=3+
203.11502	42	
205.08838	70	
209.26410	20	
209.54976	60	
213.07361	60	
214.90990	56	
222.11749	70	
223.09332	52	
226.10277	34	
227.10757	40	
228.12409	176	
229.05349	26	
231.14428	90	
239.14393	28	
240.14371	222	
241.09198	46	
246.08034	82	
251.14334	66	
255.08609	54	
257.04855	20	
257.10852	48	
257.15115	92	
258.07036	68	
258.10015	50	
259.09020	44	
260.08455	42	
265.08886	38	
265.23842	64	
271.16569	86	
282.10175	118	
283.08743	82	
291.12891	52	
297.12536	46	
297.86675	48	
299.12444	50	
299.15526	98	
303.85874	68	
307.11479	56	
312.19979	56	
314.24710	140	
318.12019	38	
320.94863	42	
329.16833	84	
335.16374	48	
357.30050	68	
358.14108	48	
367.78950	56	
384.85218	46	
385.17078	38	
395.16877	54	
396.17287	112	
400.59733	42	
403.21529	32	
417.17277	80	
420.94313	40	
423.14841	72	
437.24412	64	
467.26162	34	
480.23577	26	
484.85430	106	
524.24614	60	
530.33194	104	
542.36903	24	
558.24247	60	
558.28802	54	
574.46733	34	
585.30189	42	
628.33768	34	
641.25704	44	
654.61537	26	
684.28791	46	
801.36831	42	
858.12772	84	
END IONS

###FS:    #m/z: 630.30827 #charge 2+
###MS: 1475
###MSMS: 1477
BEGIN IONS
TITLE=Cmpd 237, +MS2(630.3083), 33.0eV, 11.3min #1477
RTINSECONDS=676.892
SCANS=1475,1477
PEPMASS=630.30827	27236
CHARGE=2+
203.11713	42	
205.08827	76	
211.09793	38	
212.10245	100	
222.12895	42	
225.06932	42	
240.12157	70	
241.07654	42	
241.12591	42	
242.07620	66	
243.14861	68	
257.15195	44	
258.11407	46	
263.14159	56	
264.13068	34	
265.06727	86	
282.10259	80	
283.08309	84	
284.09471	50	
298.25501	44	
299.11631	52	
300.11320	132	
315.94699	30	
316.15554	60	
319.14764	62	
328.13491	60	
333.14610	64	
354.19419	56	
396.16334	46	
428.18480	54	
430.20279	66	
431.20406	48	
445.22701	38	
454.26420	48	
463.81112	46	
496.27009	34	
497.26681	40	
500.74508	36	
514.27655	146	1+
517.25830	94	
529.27438	80	
542.26151	62	
559.36781	52	
611.31525	64	
830.39517	50	
944.50172	36	
END IONS

###FS:    #m/z: 420.54115 #charge 1+
###MS: 1478
###MSMS: 1479
BEGIN IONS
TITLE=Cmpd 238, +MS2(420.5411), 23.4eV, 11.3min #1479
RTINSECONDS=677.575
SCANS=1478-1479
PEPMASS=420.54115	41086
CHARGE=1+
203.09291	140	
206.11321	50	
209.10400	50	
212.09552	46	
213.09516	34	
215.03673	66	
215.11348	52	
222.33325	56	
224.14984	40	
226.10573	76	
228.12391	130	
231.44248	38	
235.09585	106	
236.09406	34	
237.08644	68	
237.12198	76	
237.15833	62	
239.14299	56	
240.09087	92	
240.12273	122	
241.07421	26	
241.12879	88	
242.07474	30	
243.16588	64	
244.11708	64	
246.08512	70	
247.07917	80	
247.33179	28	
248.09562	72	
258.10048	36	
258.14249	114	
261.16187	58	
263.13208	46	
265.06952	80	
266.06620	72	
270.13999	50	
279.07702	28	
282.09746	54	
282.13761	86	
283.08307	336	1+
283.12461	78	
292.11722	72	
295.13169	46	
298.15105	46	
299.11651	34	
299.16871	42	
300.13137	84	
310.13651	56	
312.13459	38	
316.15730	60	
317.13720	32	
323.16124	46	
323.92329	54	
325.91368	64	
326.93251	100	
327.67605	94	
328.10220	38	
337.13763	80	
337.18866	42	
340.18120	54	
341.16485	86	
351.00524	86	
365.91059	34	
367.18089	102	
368.18204	66	
369.17497	54	
378.89907	28	
380.19415	74	
380.88561	66	
381.19552	46	
384.19507	142	1+
385.01670	38	
396.87232	36	
397.92074	52	
399.77684	64	
401.18465	44	
401.90924	46	
420.90050	42	
END IONS

###FS:    #m/z: 630.30906 #charge 2+
###MS: 1478
###MSMS: 1480
BEGIN IONS
TITLE=Cmpd 239, +MS2(630.3091), 33.0eV, 11.3min #1480
RTINSECONDS=677.638
SCANS=1478,1480
PEPMASS=630.30906	26168
CHARGE=2+
169.24945	70	
203.09643	318	1+
203.13641	76	
213.09301	44	
213.15766	74	
218.09588	48	
237.12216	36	
239.16540	50	
240.11792	50	
241.07345	216	
242.13343	70	
254.10113	46	
258.10012	50	
265.07951	70	
283.08834	120	
288.70081	82	
299.12661	152	
300.12253	74	
300.19224	76	
311.16132	46	
317.13371	226	
318.14094	98	
328.11073	72	
336.14829	46	
341.16574	78	
368.18005	58	
369.18023	56	
385.21608	46	
386.17815	78	
396.16778	68	
396.21917	74	
417.21493	84	
424.22453	46	
440.21066	34	
500.22113	36	
514.26651	36	
523.27784	50	
566.26760	42	
582.33364	50	
583.72971	46	
628.31973	64	
728.28214	44	
759.35738	36	
830.40454	36	
943.55410	42	
1005.44976	36	
1057.64754	54	
1058.51459	38	
END IONS

###FS:    #m/z: 420.54191 #charge 1+
###MS: 1481
###MSMS: 1482
BEGIN IONS
TITLE=Cmpd 240, +MS2(420.5419), 23.4eV, 11.3min #1482
RTINSECONDS=678.351
SCANS=1481-1482
PEPMASS=420.54191	43562
CHARGE=1+
203.10283	50	
204.09686	56	
205.08511	54	
209.08113	38	
213.09013	28	
215.11049	56	
218.16809	60	
219.07794	52	
222.11372	128	
223.09733	116	
228.12617	40	
229.05469	66	
229.10229	82	
229.13479	70	
230.10584	56	
231.08480	56	
237.08191	64	
238.10253	62	
239.14641	46	
240.12689	146	
240.16453	32	
245.13289	76	
246.07642	192	
250.10810	74	
255.07000	38	
256.16066	66	
257.11791	76	
257.16732	48	
264.08035	26	
265.08420	64	
266.97713	74	
271.13681	82	
282.08597	30	
282.13426	50	
283.07519	210	
284.10793	38	
289.16235	50	
297.16301	82	
298.16545	64	
309.14617	54	
312.94415	36	
313.19999	78	
317.11613	162	
320.14881	38	
323.11328	78	
324.99974	62	
325.65973	78	
327.18829	48	
333.83371	56	
337.15098	56	
337.20951	102	
351.15272	126	
354.03804	36	
358.19089	74	
361.82218	42	
367.81211	30	
368.17529	54	
369.17610	58	
370.96334	42	
384.88903	60	
385.02228	38	
386.19538	52	
392.92085	62	
393.93201	48	
394.21202	100	1+
396.88722	68	
401.69940	76	
402.85450	32	
405.81660	48	
411.21304	46	
419.17846	78	
423.18658	48	
END IONS

###FS:    #m/z: 630.31000 #charge 2+
###MS: 1481
###MSMS: 1483
BEGIN IONS
TITLE=Cmpd 241, +MS2(630.3100), 33.0eV, 11.3min #1483
RTINSECONDS=678.415
SCANS=1481,1483
PEPMASS=630.31000	25108
CHARGE=2+
203.10262	106	
203.32342	46	
211.09480	154	1+
222.12906	58	
223.09742	84	
228.14200	60	
237.08547	36	
239.14020	126	
240.12735	62	
241.07007	108	
242.07348	40	
243.06798	36	
246.08399	42	
254.23497	56	
257.16077	80	
258.10270	118	
265.07110	44	
274.10926	50	
282.09974	60	
282.19264	34	
283.08060	72	
283.15112	40	
298.16956	32	
299.12655	134	
300.11480	164	
309.15461	60	
317.13686	250	
319.14118	66	
329.16528	58	
350.16852	42	
360.21455	32	
368.18688	42	
369.16031	42	
370.16848	68	
370.21788	82	
375.03235	34	
386.18386	102	
388.25440	60	
389.03861	70	
395.22583	38	
400.27299	56	
426.83769	42	
446.84777	84	
451.18979	40	
464.84458	72	
487.82165	54	
514.28278	48	
520.25721	62	
539.30971	64	
579.29139	34	
611.30911	42	
683.47253	66	
711.26733	60	
746.17349	40	
759.35594	62	
813.45097	34	
814.37671	34	
840.38294	42	
1058.54919	62	
END IONS

###FS:    #m/z: 420.54212 #charge 3+
###MS: 1484
###MSMS: 1485
BEGIN IONS
TITLE=Cmpd 242, +MS2(420.5421), 23.4eV, 11.3min #1485
RTINSECONDS=679.143
SCANS=1484-1485
PEPMASS=420.54212	41650
CHARGE=3+
203.09654	58	
203.13262	58	
205.08865	122	
208.11300	60	
213.08049	108	
218.08450	138	
221.15147	40	
222.11780	152	
223.09465	64	
223.12580	92	
223.16911	54	
223.87291	68	
224.17531	54	
225.15081	66	
226.11028	34	
227.10722	76	
227.14558	56	
228.12847	84	
230.06243	72	
237.07890	46	
239.16290	48	
240.09411	60	
240.13103	142	
241.08230	116	
241.10829	108	
241.15056	94	
243.13747	34	
246.08133	56	
247.00017	58	
247.06905	50	
255.07332	46	
255.14431	78	
256.17234	152	
257.14697	66	
257.49976	84	
258.10079	52	
258.14225	58	
263.13251	58	
263.88935	42	
264.12750	66	
265.07556	102	
266.14224	56	
282.11457	60	
282.80124	32	
283.08272	228	
288.98598	50	
298.17401	58	
299.12326	58	
300.14009	52	
301.17688	54	
306.71604	36	
309.16829	48	
311.17678	58	
317.12382	176	
327.08658	50	
328.14333	58	
329.18793	46	
339.14465	48	
340.19127	54	
342.16396	42	
348.85681	54	
349.14019	38	
353.19729	52	
356.03038	56	
357.11644	50	
367.14753	42	
367.19049	110	
368.19036	70	
370.21661	76	
370.91297	74	
372.16898	66	
378.90522	40	
379.22180	62	
380.88225	54	
384.90359	78	
386.15203	70	
387.16782	74	
389.12172	44	
397.15931	50	
397.22118	82	
399.18091	102	
402.86278	40	
403.17302	74	
406.15355	44	
410.17891	38	
410.22411	36	
412.20851	122	
414.17073	40	
417.11417	66	
438.86002	56	
441.19348	34	
445.20378	48	
465.19909	50	
471.22076	36	
478.15849	80	
482.25341	74	
484.21166	64	
485.20090	56	
489.27364	36	
496.26841	48	
499.33163	32	
500.24122	52	
514.29111	52	
530.32442	52	
546.25589	46	
547.24330	56	
575.22081	68	
600.32562	34	
600.48529	54	
614.25980	32	
614.38037	34	
629.32472	54	
631.28301	34	
634.27837	66	
681.46158	64	
686.39530	48	
699.42576	54	
714.36188	44	
735.35296	32	
814.40234	38	
830.38939	48	
943.49854	42	
END IONS

###FS:    #m/z: 589.56485 #charge 3+
###MS: 1491
###MSMS: 1492
BEGIN IONS
TITLE=Cmpd 243, +MS2(589.5648), 26.8eV, 11.4min #1492
RTINSECONDS=682.457
SCANS=1491-1492
PEPMASS=589.56485	8838
CHARGE=3+
213.17952	44	
216.13188	48	
217.06109	64	
217.10994	838	
217.24891	52	
218.12698	120	
225.08693	84	
228.08598	62	
228.19629	40	
239.13361	52	
240.14501	88	
245.21104	40	
247.10528	114	
285.18310	40	
300.11969	56	
301.12716	32	
310.04985	48	
324.08866	48	
327.08249	44	
332.13854	48	
344.11219	52	
374.12682	48	
398.10447	66	
398.15435	48	
422.11406	38	
432.93300	58	
433.13310	46	
451.17671	42	
466.79031	40	
472.78842	68	
484.50381	74	
546.26704	48	
565.15788	52	
575.28338	50	
605.16435	40	
617.15063	36	
632.26356	34	
654.13961	38	
666.28999	50	
685.14148	36	
933.29864	72	
END IONS

###FS:    #m/z: 589.56476 #charge 3+
###MS: 1493
###MSMS: 1494
BEGIN IONS
TITLE=Cmpd 244, +MS2(589.5648), 26.8eV, 11.4min #1494
RTINSECONDS=683.131
SCANS=1493-1494
PEPMASS=589.56476	10814
CHARGE=3+
212.12818	84	
213.03881	82	
217.11297	692	1+
227.05992	82	
229.08370	62	
231.07228	64	
247.11053	66	
258.13797	60	
263.02260	36	
263.09524	152	
283.09299	68	
315.19349	88	
316.19335	42	
342.16864	100	
380.11295	72	
388.92444	48	
415.16388	58	
428.21764	74	
438.10352	54	
438.83324	60	
451.17785	34	
458.21646	66	
482.15575	32	
493.21805	62	
512.16561	34	
562.23136	62	
590.33334	32	
700.48363	38	
851.33502	50	
END IONS

###FS:    #m/z: 589.56513 #charge 3+
###MS: 1496
###MSMS: 1497
BEGIN IONS
TITLE=Cmpd 245, +MS2(589.5651), 26.8eV, 11.4min #1497
RTINSECONDS=684.333
SCANS=1496-1497
PEPMASS=589.56513	13250
CHARGE=3+
202.08147	50	
210.08088	74	
212.05721	76	
217.11520	1064	1+
217.21729	56	
217.31658	52	
218.16111	74	
223.07627	34	
225.09307	82	
228.08256	46	
230.06722	70	
240.14285	62	
248.15284	52	
253.08337	68	
267.13492	56	
283.10811	82	
283.16817	70	
284.10215	62	
298.10752	140	
299.09259	62	
300.11923	48	
309.06409	56	
313.14296	64	
324.11176	60	
327.08679	38	
327.42176	32	
338.85938	94	
342.33297	60	
344.18998	58	
354.16214	56	
355.14176	42	
359.21246	50	
363.12066	60	
376.11400	36	
402.18084	62	
415.14252	46	
420.87968	48	
422.14642	46	
429.10477	32	
436.87172	50	
438.15689	32	
455.16658	44	
456.14001	60	
457.22503	62	
466.11032	36	
469.18736	34	
476.90217	34	
484.28819	32	
494.77214	48	
497.18931	66	
499.25347	62	
537.17344	80	
585.21804	46	
683.32673	56	
684.30737	36	
735.29074	46	
748.27063	80	
END IONS

###FS:    #m/z: 406.20571 #charge 1+
###MS: 1517
###MSMS: 1518
BEGIN IONS
TITLE=Cmpd 246, +MS2(406.2057), 23.1eV, 11.6min #1518
RTINSECONDS=695.075
SCANS=1517-1518
PEPMASS=406.20571	19886
CHARGE=1+
205.09623	50	
207.06133	44	
209.08322	64	
211.11228	72	
222.10929	46	
230.08315	56	
231.04906	40	
231.11787	318	
232.12023	156	
233.13693	54	
239.14172	156	
240.12517	144	
241.13274	50	
242.09697	64	
244.12525	84	
247.15705	48	
249.12791	72	
256.05660	50	
257.17445	38	
258.15522	56	
259.09262	44	
261.14846	66	
264.13202	50	
269.19074	48	
273.12593	60	
274.17869	52	
275.09610	110	
277.12790	40	
292.12962	88	
293.11759	80	
300.65153	80	
301.11996	256	1+
306.13012	32	
314.19993	50	
321.13318	48	
328.14026	56	
329.17353	52	
331.22589	50	
332.22375	42	
341.14269	44	
346.14809	38	
353.87748	40	
354.18953	42	
361.14322	38	
361.94619	36	
363.17115	72	
364.16089	52	
370.24850	70	
370.88630	108	
389.87464	72	
395.18418	60	
406.85511	48	
411.19636	78	
END IONS

###FS:    #m/z: 608.80700 #charge 2+
###MS: 1519
###MSMS: 1520
BEGIN IONS
TITLE=Cmpd 247, +MS2(608.8070), 33.0eV, 11.6min #1520
RTINSECONDS=695.736
SCANS=1519-1520
PEPMASS=608.80700	11612
CHARGE=2+
210.08854	56	
226.11344	92	
228.10676	58	
230.07038	78	
231.12045	238	
233.13267	42	
239.14283	122	
240.06629	42	
240.12817	270	1+
244.12024	338	
245.14139	90	
246.13658	68	
268.12676	48	
273.12364	92	
284.16522	64	
292.12897	92	
301.11597	166	
306.10240	82	
310.16416	40	
313.20899	56	
323.12333	132	
324.14046	42	
330.13371	44	
331.22647	138	
370.17163	46	
372.18059	62	
382.17305	56	
403.18360	86	
411.16803	70	
412.24697	38	
429.20974	60	
441.29280	52	
442.25149	34	
444.84546	44	
446.21090	44	
454.87586	38	
456.22327	50	
459.28023	94	
460.22320	48	
460.75756	36	
473.23815	48	
493.24493	32	
500.33914	40	
535.82083	32	
541.22737	66	
551.33934	48	
552.83242	44	
558.25481	36	
566.82169	58	
567.27641	96	
575.02031	44	
577.27250	62	
579.27129	116	
595.41599	48	
628.35350	38	
644.27853	54	
758.34018	52	
760.39254	66	
807.39093	48	
886.40902	52	
END IONS

###FS:    #m/z: 406.20502 #charge 3+
###MS: 1519
###MSMS: 1521
BEGIN IONS
TITLE=Cmpd 248, +MS2(406.2050), 23.1eV, 11.6min #1521
RTINSECONDS=695.762
SCANS=1519,1521
PEPMASS=406.20502	45640
CHARGE=3+
164.53934	18	
208.10449	50	
212.13337	54	
212.27901	18	
214.42358	18	
215.74956	28	
216.29785	18	
222.04371	18	
226.14101	66	
231.11815	188	
234.11733	44	
238.15466	70	
240.12965	160	
242.59132	44	
244.13084	60	
247.42427	18	
266.14156	56	
274.56814	18	
285.10129	70	
291.14290	18	
292.11726	146	
292.89678	46	
301.11997	70	
301.36361	18	
304.10492	18	
310.93375	38	
319.13283	52	
320.59780	18	
329.11593	38	
331.22293	50	
336.15684	40	
341.16132	18	
342.12948	56	
352.25232	18	
364.17834	46	
367.76452	18	
368.80921	18	
381.34862	18	
399.68175	18	
411.19119	32	
415.84744	18	
423.68675	18	
429.17781	60	
433.74416	18	
434.02764	18	
434.50759	18	
453.54383	18	
460.28950	48	
465.51601	18	
470.36785	18	
473.07356	18	
487.85660	18	
491.23293	48	
492.24095	50	
492.49208	18	
502.99620	18	
519.73854	18	
526.20953	72	
541.57405	18	
546.61657	18	
585.27524	18	
611.29499	64	
626.91800	18	
644.69592	18	
649.54270	20	
657.25966	22	
667.91363	18	
668.34600	24	
668.93536	18	
691.80362	18	
731.56882	18	
757.60571	18	
776.15929	18	
797.07866	18	
799.38008	42	
817.22843	18	
881.31445	18	
885.51500	18	
904.74577	18	
921.49584	18	
929.45767	18	
943.03924	18	
974.44806	18	
1023.54728	18	
1056.19055	18	
1080.27797	18	
1116.14874	18	
1132.64730	18	
END IONS

###FS:    #m/z: 406.20536 #charge 1+
###MS: 1522
###MSMS: 1523
BEGIN IONS
TITLE=Cmpd 249, +MS2(406.2054), 23.1eV, 11.6min #1523
RTINSECONDS=696.404
SCANS=1522-1523
PEPMASS=406.20536	92678
CHARGE=1+
160.91039	18	
162.42115	18	
195.96817	18	
205.08736	56	
208.09668	68	
209.07986	40	
210.99972	18	
213.59659	18	
221.13073	70	
223.46162	18	
224.59370	18	
226.11585	128	
226.27948	18	
227.08332	18	
227.12266	46	
228.12100	32	
231.11575	314	1+
236.11246	64	
237.09518	36	
239.14548	72	
239.42531	18	
240.13382	42	
244.13980	36	
249.09960	64	
249.71433	20	
257.14195	42	
258.17646	44	
264.12387	60	
270.15410	66	
273.12593	50	
275.08445	18	
276.94978	18	
292.11711	42	
298.72486	64	
299.11432	18	
301.12527	90	
310.17551	28	
311.15481	68	
319.14190	30	
321.14711	36	
323.09026	42	
323.12340	70	
331.22537	70	
332.22384	120	
336.25800	18	
345.15551	46	
346.13890	30	
347.14860	46	
350.54502	18	
352.87724	46	
353.21573	18	
358.74617	18	
363.19147	18	
364.14506	54	
370.86365	40	
374.62202	18	
377.97275	18	
382.19124	36	
385.04758	18	
398.23483	40	
402.38594	30	
403.24603	48	
406.92354	58	
407.23585	18	
411.16290	54	
END IONS

###FS:    #m/z: 608.80547 #charge 2+
###MS: 1522
###MSMS: 1524
BEGIN IONS
TITLE=Cmpd 250, +MS2(608.8055), 33.0eV, 11.6min #1524
RTINSECONDS=696.438
SCANS=1522,1524
PEPMASS=608.80547	28812
CHARGE=2+
209.10240	46	
215.11051	46	
218.16415	50	
226.11962	60	
228.10933	46	
228.14211	64	
229.65992	20	
231.11806	76	
240.13621	70	
244.12151	58	
244.40288	60	
245.12055	36	
279.14035	26	
292.13498	76	
297.15341	66	
299.05081	68	
301.14224	82	
313.23787	68	
328.19997	68	
328.58732	22	
331.23021	82	
335.16437	70	
345.11302	48	
360.15293	42	
363.16058	58	
374.62442	20	
429.18087	64	
441.26551	36	
442.26723	46	
446.20051	66	
483.26604	24	
492.25321	110	
495.21389	58	
522.20897	30	
578.27498	38	
595.26492	42	
759.32972	38	
760.41774	40	
END IONS

###FS:    #m/z: 406.20524 #charge 3+
###MS: 1525
###MSMS: 1526
BEGIN IONS
TITLE=Cmpd 251, +MS2(406.2052), 23.1eV, 11.6min #1526
RTINSECONDS=697.044
SCANS=1525-1526
PEPMASS=406.20524	161296
CHARGE=3+
159.57195	20	
162.78157	18	
167.42557	18	
169.21838	18	
169.27286	18	
176.66942	18	
183.24148	18	
200.13450	42	
201.13428	42	
207.11038	44	
209.08426	54	
210.11456	68	
210.16351	42	
213.02705	22	
218.76828	18	
221.74352	18	
223.12199	56	
226.11353	164	
231.11710	608	1+
231.26506	20	
234.07399	54	
238.54331	18	
239.13055	502	1+
240.13119	332	1+
242.13055	38	
245.13855	32	
248.07863	72	
250.13297	48	
257.07600	26	
257.16378	28	
262.93728	18	
262.97588	60	
264.80344	54	
265.12200	66	
270.65932	24	
273.13032	72	
274.06965	18	
275.09338	96	
282.10392	28	
285.13292	116	
286.13489	40	
291.88020	20	
292.12529	76	
293.12419	72	
294.14288	66	
301.12157	204	
302.14018	50	
306.12015	72	
306.27209	18	
306.65695	34	
309.95412	22	
310.37126	18	
311.16656	90	
313.12972	60	
314.23432	80	
319.12886	50	
344.70883	30	
348.93964	18	
356.48931	18	
357.19036	70	
359.13699	88	
364.17376	50	
379.78745	62	
388.87804	48	
411.16469	30	
432.85072	18	
441.27781	42	
443.21361	44	
450.25022	22	
460.33006	36	
461.16175	72	
463.35483	52	
468.95557	18	
473.30413	30	
474.23669	46	
478.18780	74	
493.24728	44	
496.20737	22	
504.23669	50	
511.24682	54	
522.20418	54	
550.27039	28	
567.23187	40	
582.78958	18	
601.31928	76	
629.31784	60	
641.29806	18	
660.27386	38	
664.27292	18	
665.96708	18	
670.60157	18	
760.33085	28	
772.28151	24	
893.45317	18	
973.81909	18	
1016.17555	18	
1061.76051	18	
1063.85942	18	
1082.55009	18	
1211.90308	18	
END IONS

###FS:    #m/z: 608.80583 #charge 2+
###MS: 1525
###MSMS: 1527
BEGIN IONS
TITLE=Cmpd 252, +MS2(608.8058), 33.0eV, 11.6min #1527
RTINSECONDS=697.066
SCANS=1525,1527
PEPMASS=608.80583	49180
CHARGE=2+
155.38131	18	
164.84498	18	
184.59020	18	
208.95750	22	
215.10629	76	
221.83706	18	
222.12130	84	
223.37555	18	
226.10903	92	
230.08585	84	
231.11457	174	
238.76163	18	
247.13207	34	
248.14096	30	
257.15538	44	
270.96758	18	
293.27754	46	
293.63109	18	
310.14100	48	
310.18093	56	
314.19405	54	
330.12449	46	
331.26051	32	
339.61618	18	
342.11854	56	
354.58446	18	
363.18635	42	
371.52831	18	
377.66752	18	
380.95008	18	
381.61443	18	
390.25714	18	
429.16738	82	
433.79867	18	
475.79273	18	
478.46817	18	
479.47626	18	
508.34588	18	
586.47886	18	
590.98753	18	
595.27857	32	
602.98364	18	
603.12503	18	
667.16306	18	
687.07573	18	
733.48843	18	
743.43815	18	
753.04547	18	
772.44516	18	
776.48014	18	
803.54967	18	
874.16546	18	
895.01060	18	
989.71957	18	
1001.81020	18	
1004.18073	18	
1079.62432	18	
1207.44281	18	
1209.86308	18	
1216.61803	18	
END IONS

###FS:    #m/z: 406.20578 #charge 3+
###MS: 1528
###MSMS: 1529
BEGIN IONS
TITLE=Cmpd 253, +MS2(406.2058), 23.1eV, 11.6min #1529
RTINSECONDS=697.679
SCANS=1528-1529
PEPMASS=406.20578	248398
CHARGE=3+
164.63671	18	
200.12977	30	
201.12428	62	
203.13224	54	
208.11955	62	
209.08690	146	
210.12743	122	
212.14496	66	
215.09235	112	
221.13774	116	
222.11696	66	
225.17856	72	
226.10626	276	1+
227.90864	28	
228.11279	56	
231.11715	1212	1+
231.77879	24	
232.06801	80	
234.08617	72	
236.11716	74	
236.56210	34	
237.10197	60	
239.14701	232	
240.13053	446	
241.11669	48	
241.25731	24	
242.11718	60	
244.12627	180	
248.14146	302	
248.40717	26	
249.12959	152	
250.16947	50	
253.12055	94	
254.11540	64	
257.15689	246	
258.14435	24	
260.07981	58	
264.13772	70	
265.11829	78	
273.12550	348	
275.14512	46	
276.12721	76	
276.45546	24	
279.18415	54	
281.13431	74	
283.20646	24	
285.23359	50	
292.12113	194	
300.14512	30	
300.99606	28	
301.12014	358	1+
305.06478	70	
310.13810	64	
310.17753	52	
311.19151	48	
313.20956	70	
314.12598	52	
314.86504	40	
317.77830	22	
318.13838	48	
319.15644	34	
322.09816	36	
323.12368	66	
324.10494	54	
325.18843	60	
327.60638	20	
329.17010	66	
331.22963	198	
337.15758	102	
341.13154	64	
341.42223	32	
342.14019	82	
343.20488	62	
353.18146	70	
359.17334	28	
360.14535	82	
363.16813	144	
364.19510	54	
364.23964	44	
364.87041	50	
365.47159	26	
366.08008	18	
368.93371	74	
369.15880	28	
370.81856	48	
372.86220	52	
379.29598	50	
381.18442	72	
382.18116	54	
382.94892	48	
383.14352	74	
384.37386	52	
385.18689	52	
385.26707	62	
391.16681	32	
393.16856	84	
394.14369	52	
401.22083	74	
402.19970	28	
404.35728	20	
409.17554	50	
411.15741	72	
411.20573	68	
412.17855	66	
414.44800	26	
420.20848	36	
429.17073	44	
430.20902	50	
441.26139	42	
443.24616	46	
448.23106	18	
457.17643	30	
457.24207	30	
459.21874	20	
472.18892	26	
473.77631	26	
474.22043	74	
476.25430	62	
478.19307	308	1+
479.26739	34	
488.18300	24	
489.45336	20	
491.24383	108	
491.29320	128	
496.22319	54	
507.18434	52	
512.27712	34	
521.75757	52	
541.24501	34	
557.27475	28	
558.61482	64	
568.29142	56	
577.44468	38	
579.33348	44	
604.48519	20	
610.31853	50	
611.30897	40	
622.34539	52	
624.35977	56	
629.31414	50	
632.26648	28	
647.33010	22	
659.26303	64	
660.29272	48	
660.67693	42	
665.26504	40	
669.25241	38	
695.31793	68	
711.38075	54	
771.32689	42	
787.67070	42	
790.52745	24	
796.43250	216	1+
804.33719	34	
805.35771	32	
END IONS

###FS:    #m/z: 608.80658 #charge 2+
###MS: 1528
###MSMS: 1530
BEGIN IONS
TITLE=Cmpd 254, +MS2(608.8066), 33.0eV, 11.6min #1530
RTINSECONDS=697.697
SCANS=1528,1530
PEPMASS=608.80658	70290
CHARGE=2+
176.29392	18	
176.96175	18	
209.07669	18	
215.10044	24	
218.14922	32	
222.11790	54	
223.98617	18	
226.10899	160	
231.11580	32	
237.77188	18	
239.14960	52	
240.13272	54	
244.12632	66	
248.14012	48	
248.24006	18	
268.44031	18	
268.60757	18	
273.12245	48	
277.96552	18	
292.11691	82	
292.33163	28	
293.16450	36	
297.50264	24	
301.25458	18	
310.75868	18	
311.18315	80	
311.57121	18	
311.79299	18	
316.72945	18	
318.46870	34	
330.10964	100	
331.22616	114	
342.50431	24	
343.81552	18	
346.20669	28	
352.86167	18	
356.18761	68	
359.76309	18	
398.16062	18	
410.30486	18	
429.17830	58	
441.28156	40	
492.28882	38	
513.99676	18	
557.27203	18	
565.55051	18	
577.28064	18	
578.14244	18	
578.27172	38	
587.13821	18	
596.26009	34	
615.97037	18	
698.44825	30	
764.58042	18	
770.28011	46	
795.69015	18	
816.76463	18	
827.02128	18	
872.88143	18	
898.30994	18	
901.59964	18	
916.71933	18	
953.21734	18	
967.56496	18	
985.82072	18	
997.12711	18	
1058.79486	18	
END IONS

###FS:    #m/z: 406.20552 #charge 3+
###MS: 1531
###MSMS: 1532
BEGIN IONS
TITLE=Cmpd 255, +MS2(406.2055), 23.1eV, 11.6min #1532
RTINSECONDS=698.298
SCANS=1531-1532
PEPMASS=406.20552	334258
CHARGE=3+
202.12248	52	
202.24448	26	
203.06549	70	
204.10704	76	
207.12074	64	
208.11715	64	
210.11808	52	
214.09398	30	
215.09198	56	
215.12131	90	
218.14194	84	
219.12864	38	
221.12924	76	
222.11329	42	
226.10894	414	
226.15720	54	
227.13118	76	
228.11699	84	
230.13026	94	
231.05035	36	
231.11884	1156	1+
232.91601	24	
233.11943	82	
236.11780	116	
237.07342	36	
238.36201	38	
239.14570	170	
239.63373	24	
240.13303	482	1+
244.12744	162	1+
247.07875	58	
248.07726	40	
248.14036	66	
249.13655	84	
254.11076	66	
254.17512	58	
257.15711	100	
264.12370	34	
265.11035	54	
266.15246	278	
267.10338	74	
268.66838	46	
270.13608	62	
272.31995	24	
273.12569	206	
274.13026	96	
274.19556	60	
275.09949	92	
276.12294	70	
277.07528	58	
277.13281	64	
282.09756	50	
285.16792	44	
285.21668	38	
292.12139	406	1+
293.15788	76	
295.21217	30	
297.79061	40	
300.20588	54	
301.12101	798	1+
307.35821	44	
309.14125	68	
309.19766	50	
309.50098	40	
310.17893	66	
310.93331	52	
311.16413	110	
312.16817	48	
314.65148	56	
323.15737	26	
328.19154	32	
329.12065	52	
331.22434	344	1+
335.16914	50	
341.22023	56	
346.13594	100	
346.18583	60	
353.17269	42	
356.18072	58	
359.15254	52	
360.08560	24	
360.58780	28	
361.15494	46	
361.59459	28	
377.17831	46	
381.17510	24	
382.23587	26	
385.20962	22	
387.15205	84	
388.89224	50	
394.16573	54	
398.02236	22	
402.23333	48	
403.17973	50	
404.18925	66	
411.16607	90	
412.16896	26	
413.17257	52	
414.26641	26	
418.17471	24	
427.19582	80	
429.03601	78	
429.18451	74	
430.17892	94	
441.19559	48	
441.27038	46	
443.25887	58	
452.20552	66	
456.26709	32	
459.21178	62	
459.28355	100	
460.17699	40	
460.33649	68	
468.28744	32	
468.84650	54	
469.30406	24	
474.21815	48	
478.19201	362	1+
480.20470	54	
481.21355	72	
491.22727	62	
491.27143	50	
492.19091	32	
492.25422	52	
494.21239	34	
495.22829	72	
496.19725	134	
506.20637	28	
508.21630	26	
509.24024	30	
510.22304	82	
516.25493	76	
519.25472	40	
520.28254	56	
522.19191	48	
522.24204	66	
525.25513	58	
544.26003	26	
546.24969	74	
555.25279	36	
561.27033	54	
567.27482	46	
581.26111	56	
600.12689	52	
607.25140	56	
611.28972	48	
614.61384	54	
622.54751	48	
628.30188	56	
629.29221	38	
641.24538	42	
647.32950	52	
654.32103	36	
659.27791	62	
659.34302	32	
661.26771	40	
1005.44530	24	
END IONS

###FS:    #m/z: 608.80607 #charge 2+
###MS: 1531
###MSMS: 1533
BEGIN IONS
TITLE=Cmpd 256, +MS2(608.8061), 33.0eV, 11.6min #1533
RTINSECONDS=698.315
SCANS=1531,1533
PEPMASS=608.80607	101310
CHARGE=2+
150.52631	18	
168.45324	18	
204.05944	72	
215.08709	80	
227.12258	52	
228.15282	52	
229.11977	68	
231.07707	42	
231.12909	136	
232.12545	80	
232.40638	50	
239.14555	56	
240.12615	168	
241.12512	18	
244.11706	140	
245.11696	136	
248.15695	58	
257.14899	22	
258.12891	46	
264.14792	76	
273.13802	104	
292.12428	130	
297.11727	60	
301.12342	52	
325.24910	18	
330.12420	46	
331.12766	94	
331.23109	88	
335.06612	24	
341.74165	18	
342.12137	28	
346.13932	46	
356.17746	46	
359.14891	46	
363.16155	18	
364.15055	34	
384.65737	18	
386.10623	18	
386.15205	36	
401.18446	52	
403.18874	102	
419.41251	26	
424.82958	18	
429.20102	50	
441.26279	20	
442.25686	34	
443.19180	74	
458.20338	72	
473.83351	22	
478.18877	34	
500.53981	18	
512.23725	50	
524.13920	18	
543.48514	24	
557.27204	56	
584.08250	22	
657.14208	18	
722.78931	18	
744.16620	20	
754.10878	20	
769.32783	18	
781.39597	18	
790.41306	18	
878.10078	18	
885.81098	18	
905.18666	20	
920.60625	18	
933.25154	18	
949.68952	18	
END IONS

###FS:    #m/z: 406.20585 #charge 3+
###MS: 1534
###MSMS: 1535
BEGIN IONS
TITLE=Cmpd 257, +MS2(406.2058), 23.1eV, 11.6min #1535
RTINSECONDS=698.911
SCANS=1534-1535
PEPMASS=406.20585	412202
CHARGE=3+
146.26067	18	
174.12525	70	
181.88357	18	
203.16271	64	
205.11168	42	
209.08016	56	
218.14535	58	
218.17600	50	
218.20775	44	
219.13993	74	
221.12697	100	
222.11636	122	
223.12944	54	
226.10308	116	
227.11498	42	
228.13574	26	
229.12698	82	
230.05964	56	
230.94885	20	
231.11943	1094	1+
231.43633	18	
231.52592	18	
232.05679	78	
232.26323	18	
233.11713	48	
234.23882	52	
237.13074	46	
238.10607	46	
238.15224	68	
239.10145	32	
239.14521	200	
239.27954	42	
240.12763	456	1+
244.12638	286	1+
246.09569	32	
249.12297	110	
255.11339	32	
257.16038	64	
257.24336	90	
258.08415	34	
258.13017	154	
258.16993	22	
263.10293	38	
264.13478	52	
266.14940	124	
268.93365	18	
273.12700	186	
274.12823	24	
275.09261	82	
277.74303	18	
292.12502	92	
292.15407	100	
293.14593	54	
300.13815	46	
300.47377	18	
301.12191	528	1+
303.11112	46	
311.16942	20	
313.23124	48	
314.96568	40	
315.17612	48	
318.15555	68	
319.15392	30	
323.13638	184	1+
325.11758	74	
328.13057	50	
328.18962	142	
329.11149	52	
330.12157	38	
330.78062	18	
331.22495	320	1+
334.24472	32	
339.16193	48	
341.13993	42	
345.15609	52	
346.86566	60	
350.10047	36	
353.19537	90	
357.21516	34	
363.18245	56	
369.12500	58	
370.86955	74	
372.76020	18	
381.17372	50	
386.16896	54	
387.66354	24	
393.18359	32	
396.15760	34	
396.26717	50	
396.58504	18	
401.17800	86	
402.16499	52	
402.42829	80	
403.18396	42	
411.17259	84	
417.17244	64	
425.19017	32	
426.16842	18	
427.17124	22	
428.20231	22	
429.16015	68	
429.48721	30	
430.22772	24	
432.18268	66	
432.77403	26	
437.15256	36	
438.21189	24	
441.97015	62	
446.21089	66	
448.20878	60	
450.21087	64	
452.25109	66	
453.22491	46	
456.19518	68	
459.30420	54	
459.40649	20	
460.27681	22	
464.87250	18	
468.20452	102	
469.22729	34	
473.23414	52	
474.24411	64	
476.22228	60	
478.76589	32	
479.19064	58	
480.18240	48	
482.02410	18	
491.25011	36	
492.24959	54	
496.23435	42	
505.11149	18	
513.50438	18	
514.64370	18	
518.24266	48	
523.21376	28	
523.48030	18	
539.63288	18	
543.20198	24	
551.26464	56	
555.27848	28	
557.27070	28	
596.12673	18	
602.31482	70	
611.30151	36	
617.75140	18	
629.36295	64	
631.40179	48	
660.25832	34	
677.29403	66	
683.35643	40	
759.75300	36	
788.36247	40	
852.46644	32	
868.38035	50	
880.39753	56	
1037.42632	60	
END IONS

###FS:    #m/z: 608.80677 #charge 2+
###MS: 1534
###MSMS: 1536
BEGIN IONS
TITLE=Cmpd 258, +MS2(608.8068), 33.0eV, 11.6min #1536
RTINSECONDS=698.929
SCANS=1534,1536
PEPMASS=608.80677	123354
CHARGE=2+
149.05927	18	
181.79182	18	
190.02013	18	
190.82911	18	
200.97880	18	
215.09295	74	
216.12821	54	
223.21911	18	
226.10742	142	
228.49742	18	
230.87926	24	
231.11580	138	
232.12835	58	
238.72928	18	
238.90724	20	
239.13776	48	
240.13431	44	
240.98925	26	
244.14097	56	
247.09941	34	
253.10049	46	
257.17677	46	
258.13123	76	
265.13222	32	
278.67284	18	
288.12750	66	
292.11682	144	
293.13809	48	
296.10960	22	
299.62148	18	
300.10587	44	
300.76929	24	
329.02711	66	
330.11961	34	
331.23889	80	
332.12826	74	
336.38279	18	
341.13644	50	
365.48738	26	
371.43750	18	
378.58357	18	
420.20431	50	
420.27285	44	
433.47167	26	
439.29969	18	
452.90225	52	
461.44235	18	
478.01029	18	
492.62847	30	
496.19792	38	
517.30414	32	
536.49426	18	
551.28172	84	
561.25805	48	
564.76655	20	
572.76163	38	
577.27329	44	
585.30056	18	
587.30943	18	
629.30553	48	
655.90818	18	
671.29302	18	
699.42409	18	
707.01673	20	
743.09564	18	
794.64216	18	
876.30243	18	
891.45943	18	
897.81581	18	
900.26417	18	
944.18886	18	
945.31507	18	
955.44878	18	
1211.58419	18	
END IONS

###FS:    #m/z: 406.20571 #charge 3+
###MS: 1537
###MSMS: 1538
BEGIN IONS
TITLE=Cmpd 259, +MS2(406.2057), 23.1eV, 11.7min #1538
RTINSECONDS=699.51
SCANS=1537-1538
PEPMASS=406.20571	488900
CHARGE=3+
169.34437	18	
202.92684	50	
203.12702	68	
215.11409	34	
215.69748	24	
218.14992	50	
219.14355	46	
221.17959	58	
222.11617	86	
222.43386	20	
226.10731	524	1+
228.12150	104	
231.01058	28	
231.07045	48	
231.11732	1680	1+
231.37687	26	
236.08817	68	
238.15347	108	
239.13380	746	1+
239.36916	48	
240.52217	24	
240.65392	18	
243.21445	18	
244.12470	276	
246.10551	76	
246.51335	22	
247.09976	100	
247.14035	82	
248.15979	80	
249.35975	34	
250.02460	18	
256.17327	52	
257.15706	38	
258.15448	30	
259.10254	74	
262.10285	64	
264.12674	34	
265.11533	68	
266.13079	60	
268.15363	84	
272.11781	56	
273.12714	258	1+
275.10857	100	
275.61426	18	
276.10111	26	
276.13794	114	
276.42628	42	
278.18005	78	
280.56343	18	
282.10863	42	
292.12123	176	
292.17369	116	
294.14339	50	
296.10219	68	
299.10927	68	
299.46570	28	
299.52164	28	
301.12310	490	1+
302.08871	18	
305.13700	66	
305.83203	42	
307.15133	38	
310.17636	234	
311.15453	90	
312.99337	22	
314.20650	122	
315.19436	46	
318.14083	174	
323.12068	70	
324.12187	44	
325.45208	18	
328.19223	44	
330.19477	68	
331.21630	144	
331.28910	54	
332.33418	18	
333.22323	64	
338.12165	46	
341.13155	80	
343.58878	52	
344.12566	64	
346.88194	30	
355.13182	48	
356.18685	68	
357.21000	40	
359.18046	34	
360.15488	212	1+
364.19202	32	
364.79927	18	
365.14984	40	
367.78969	72	
368.14505	38	
369.69974	44	
377.37766	18	
380.14367	66	
380.20946	80	
381.18572	74	
382.17643	26	
387.38296	38	
387.94947	18	
388.88556	30	
390.44845	22	
401.19267	26	
404.22678	64	
411.04737	18	
411.17563	126	1+
411.30211	18	
412.13635	46	
413.28310	46	
416.02357	18	
420.21820	46	
421.21141	46	
427.12797	18	
429.17671	144	
430.15075	78	
442.25293	104	
443.25822	46	
444.73592	60	
447.18861	38	
452.21774	36	
461.20387	52	
468.19175	60	
469.04057	20	
473.24635	90	
473.55279	74	
477.48115	18	
478.19538	414	1+
484.46348	18	
491.14017	60	
491.24983	242	1+
495.42368	18	
496.02970	18	
496.20629	116	
498.22442	72	
501.22218	26	
504.20622	42	
506.17599	66	
509.26031	44	
517.24204	40	
519.17782	18	
521.53003	18	
529.52155	18	
533.81217	18	
539.25643	66	
541.25705	108	
568.24265	32	
574.29791	48	
577.24805	52	
596.26001	54	
600.32017	74	
605.31992	34	
606.31873	64	
610.29831	24	
610.52624	18	
622.43793	32	
629.31015	84	
631.29137	86	1+
659.26306	58	
660.25513	28	
780.00656	48	
END IONS

###FS:    #m/z: 608.80634 #charge 2+
###MS: 1537
###MSMS: 1539
BEGIN IONS
TITLE=Cmpd 260, +MS2(608.8063), 33.0eV, 11.7min #1539
RTINSECONDS=699.527
SCANS=1537,1539
PEPMASS=608.80634	140992
CHARGE=2+
150.08672	18	
155.94294	18	
158.56190	18	
174.50540	18	
185.55508	18	
201.67323	18	
209.08599	72	
215.10712	80	
216.09949	24	
226.11171	168	
226.14393	26	
227.12760	62	
230.94885	18	
231.05427	46	
231.11701	172	
233.85341	18	
238.48267	18	
239.14578	44	
240.12224	42	
240.15141	52	
244.12208	254	
244.17654	34	
257.16060	46	
265.11494	42	
273.23406	46	
278.32343	18	
285.00849	54	
292.11904	32	
301.11562	106	
323.11849	30	
328.14303	54	
328.18662	60	
329.18358	28	
330.12347	58	
331.21576	84	
332.25231	48	
336.67345	26	
336.71439	34	
338.20447	18	
341.13195	44	
343.13140	24	
359.16067	90	
382.17556	56	
400.17620	112	
411.16344	62	
411.70560	18	
429.16713	62	
459.25900	54	
473.29639	30	
474.22937	56	
486.97832	18	
496.22775	44	
536.43365	18	
546.73894	18	
557.76021	18	
562.04563	18	
567.28901	60	
577.26176	44	
578.27458	36	
586.71972	18	
588.30563	18	
605.27924	48	
611.23778	18	
614.67195	18	
622.31973	18	
623.50201	18	
628.30631	64	
708.29777	18	
708.61821	18	
710.01226	18	
738.32333	18	
758.33685	20	
760.41392	20	
783.18937	18	
784.44233	18	
814.39712	46	
821.78365	18	
854.42323	34	
916.75893	18	
937.96665	18	
1014.24924	18	
1027.83877	18	
1041.50184	18	
1042.76070	18	
1134.02175	18	
END IONS

###FS:    #m/z: 406.20585 #charge 3+
###MS: 1540
###MSMS: 1541
BEGIN IONS
TITLE=Cmpd 261, +MS2(406.2059), 23.1eV, 11.7min #1541
RTINSECONDS=700.129
SCANS=1540-1541
PEPMASS=406.20585	528242
CHARGE=3+
202.88979	52	
203.12992	60	
208.06251	72	
208.09474	72	
209.09329	108	
209.12462	98	
210.11805	54	
215.11078	92	
216.09889	126	
218.15637	144	1+
221.13606	100	
222.12235	104	
224.12358	88	
226.10964	342	1+
228.24750	78	
230.12146	58	
231.05559	134	
231.11830	2120	1+
231.19089	50	
233.15325	62	
236.10860	60	
237.12677	58	
238.12787	64	
238.15573	124	
239.14473	494	
240.12900	880	1+
244.12885	224	1+
244.37375	68	
247.11916	104	
248.13833	92	
254.11067	120	
258.13022	48	
259.13443	66	
261.07640	72	
264.13114	74	
266.10842	56	
266.15515	58	
267.14409	64	
268.14658	152	
270.18748	52	
273.12906	594	1+
275.09231	48	
278.13987	66	
279.11350	50	
282.09970	82	
283.16686	110	
283.20146	104	
284.14555	64	
285.14920	120	
289.15925	88	
291.13067	172	
292.11859	506	
292.15777	78	
292.26574	54	
292.68935	76	
293.15265	152	
296.11736	50	
297.19740	62	
299.17865	64	
301.11898	1322	1+
302.15832	72	
306.10181	50	
307.13426	96	
308.17656	58	
310.17711	94	
311.16051	236	1+
313.14538	114	
314.20914	74	
316.91643	60	
318.15335	136	
320.16516	64	
323.12299	188	
328.14321	88	
328.18674	108	
329.11794	68	
329.19289	206	
331.10204	68	
331.22876	520	
332.22905	346	
337.14729	54	
337.18599	58	
338.33066	100	
339.16671	66	
339.94812	52	
340.15210	74	
341.13054	198	
342.13364	120	
343.14525	56	
343.19101	98	
346.14838	90	
353.18957	108	
359.14731	228	
361.21456	56	
363.16147	120	
364.17007	136	
365.87008	62	
375.19935	64	
377.17491	60	
381.17247	148	
382.22345	72	
382.89793	52	
385.23209	90	
386.16328	82	
387.17041	54	
391.17735	48	
401.20647	48	
403.17934	104	
403.25912	76	
411.17037	96	
412.16772	94	
420.20972	80	
421.21220	64	
424.24321	76	
429.16553	62	
429.20900	208	1+
430.17646	88	
431.16887	70	
432.12207	52	
434.19678	58	
441.26658	74	
442.25531	60	
446.20747	70	
448.22031	58	
451.18537	60	
459.20284	50	
460.18994	56	
462.18383	54	
462.26234	80	
468.24280	66	
470.24966	58	
472.25913	68	
473.23896	72	
474.21804	122	
478.19054	674	1+
480.13473	64	
480.20368	116	
490.20772	56	
491.25419	122	
493.24292	58	
493.30496	58	
493.49758	62	
496.20980	106	
504.16981	64	
506.17168	134	1+
507.17006	92	1+
509.25213	68	
516.22308	72	
522.22773	78	
527.19901	62	
540.25287	68	
551.33224	52	
553.23749	54	
560.25629	174	1+
561.26684	130	1+
577.26381	54	
610.29080	188	1+
611.36477	54	
612.29388	56	
616.20973	60	
632.27138	64	
639.68896	50	
641.24963	74	
759.50781	54	
787.36291	52	
876.39512	70	
1104.44676	110	1+
END IONS

###FS:    #m/z: 608.80655 #charge 2+
###MS: 1540
###MSMS: 1542
BEGIN IONS
TITLE=Cmpd 262, +MS2(608.8066), 33.0eV, 11.7min #1542
RTINSECONDS=700.146
SCANS=1540,1542
PEPMASS=608.80655	158500
CHARGE=2+
190.84357	18	
209.08434	48	
213.43978	18	
218.10290	66	
219.46561	18	
226.11312	82	
231.12141	84	
233.12640	48	
236.10801	74	
239.14224	136	
240.13097	130	
244.12217	86	
245.13596	64	
249.14851	58	
273.12087	76	
280.14274	18	
283.75746	24	
288.41188	18	
292.13112	72	
292.50651	18	
294.12909	20	
295.20328	64	
309.98406	18	
323.12751	42	
327.15961	70	
328.18442	28	
330.29528	18	
331.12266	48	
331.21811	130	
335.67274	18	
343.10736	18	
346.35822	18	
347.14845	54	
382.18330	36	
391.16749	52	
411.16021	68	
418.50415	18	
427.04953	18	
441.26037	66	
459.73485	18	
460.29044	52	
478.19217	54	
513.31461	18	
515.06460	48	
527.09127	18	
533.05658	18	
564.43073	18	
583.31517	36	
590.43411	18	
592.63014	18	
600.62093	18	
613.82871	18	
628.32128	40	
636.42934	18	
639.12600	18	
642.23288	24	
694.90473	18	
759.33554	18	
759.64208	20	
830.79629	18	
938.06282	18	
1051.72134	18	
1054.79607	18	
1095.53978	18	
1102.97616	18	
1124.08449	18	
1134.55060	18	
1197.60478	18	
END IONS

###FS:    #m/z: 406.20603 #charge 3+
###MS: 1543
###MSMS: 1544
BEGIN IONS
TITLE=Cmpd 263, +MS2(406.2060), 23.1eV, 11.7min #1544
RTINSECONDS=700.739
SCANS=1543-1544
PEPMASS=406.20603	566700
CHARGE=3+
200.06299	70	
200.15608	72	
201.09792	80	
203.14414	86	
204.06289	56	
204.10625	56	
205.00188	68	
210.09993	54	
210.13020	50	
211.07522	76	
215.09589	120	
217.18709	46	
218.14452	208	
221.13528	66	
222.16810	50	
223.10292	50	
225.08478	56	
226.11211	558	1+
227.06343	56	
228.12348	192	
230.13374	64	
231.05288	66	
231.12051	1304	1+
232.06725	98	
233.91721	58	
236.09158	90	
238.07791	56	
238.15915	78	
239.14893	294	
240.13542	418	1+
243.41823	44	
244.11696	152	
247.13715	124	
248.14104	146	
249.12865	178	
255.11572	54	
256.09552	64	
257.15416	232	
263.11096	72	
264.09719	66	
265.12168	120	
266.14432	72	
266.17560	98	
267.14706	50	
270.18053	80	
273.13055	356	
274.12340	162	
278.93948	72	
279.16614	48	
283.11069	58	
285.17303	52	
285.21203	74	
288.09676	54	
290.88492	52	
292.12289	512	1+
292.16987	56	
294.13307	78	
296.17919	48	
301.12101	548	1+
303.63942	80	
306.09472	60	
307.12885	62	
308.90149	62	
310.12576	96	
310.17916	108	
311.16280	336	1+
312.10500	48	
314.65502	78	
320.11896	64	
323.09174	74	
323.13754	134	
324.10905	76	
328.18945	166	
329.19776	74	
330.11650	76	
331.23204	232	
332.22224	174	
333.15021	50	
335.18264	114	
336.15596	42	
341.14130	82	
343.67061	70	
352.14075	42	
355.22084	58	
356.14265	52	
356.18852	46	
358.18658	64	
359.14334	92	
363.16551	360	1+
364.81927	66	
364.93474	58	
376.16825	50	
385.16491	56	
388.16479	58	
391.16634	62	
400.14844	70	
403.17507	84	
404.19684	110	
411.16947	122	
412.16949	122	
420.24537	64	
429.17158	110	
429.21229	220	
430.17369	90	
432.17048	46	
438.20328	60	
442.26392	74	
446.21687	50	
450.22593	110	
459.27575	208	
460.17953	52	
461.76327	64	
462.16330	50	
468.21179	110	
473.24978	54	
474.22316	68	
475.22350	70	
476.21088	48	
478.19507	526	1+
478.73250	58	
491.24422	284	1+
493.26453	98	
495.22082	66	
496.19933	152	
504.23033	58	
504.40272	42	
513.24259	96	
519.24633	44	
522.22990	56	
544.23347	110	
544.28255	64	
555.28498	60	
557.26515	110	
562.32322	90	
566.55426	100	
567.23898	52	
574.28640	58	
575.27141	42	
577.26035	68	
587.32149	66	
595.28385	70	
610.37224	72	
611.29846	90	
623.33153	62	
624.26569	52	
624.31039	64	
631.27246	60	
642.52293	46	
659.25876	60	
664.25131	58	
676.29373	44	
677.29390	44	
690.30986	50	
740.31676	42	
759.38681	40	
760.40490	50	
771.29837	52	
796.35404	62	
801.79299	50	
END IONS

###FS:    #m/z: 608.80686 #charge 2+
###MS: 1543
###MSMS: 1545
BEGIN IONS
TITLE=Cmpd 264, +MS2(608.8069), 33.0eV, 11.7min #1545
RTINSECONDS=700.756
SCANS=1543,1545
PEPMASS=608.80686	161982
CHARGE=2+
146.91976	18	
160.06161	18	
161.29572	18	
193.66680	18	
197.14966	18	
203.12916	174	
209.11052	58	
215.09359	198	
226.11018	196	
227.11690	110	
228.11729	62	
232.12439	48	
239.15295	100	
240.14446	46	
240.78792	18	
241.10456	84	
244.12233	126	
245.13624	58	
247.74135	18	
252.12730	54	
253.09216	18	
254.09753	64	
255.51700	18	
256.11248	44	
258.12595	56	
266.00597	18	
273.12625	42	
273.97433	18	
292.11928	28	
294.62397	48	
300.57811	18	
301.11949	52	
311.16571	54	
311.38644	18	
319.12347	52	
322.14630	68	
323.12418	34	
330.76633	18	
331.21949	70	
332.22492	34	
333.23160	74	
334.23130	34	
345.76911	18	
349.13973	46	
355.81757	18	
357.97327	18	
359.15018	30	
363.16730	62	
366.72130	18	
381.17651	62	
384.08897	64	
409.37234	18	
411.16460	56	
413.17001	24	
422.18091	54	
429.17284	54	
440.21099	50	
441.26983	140	
442.24716	32	
442.35007	60	
448.35849	18	
456.49148	18	
468.41162	18	
483.59978	18	
491.25649	44	
491.35435	18	
492.24923	40	
496.21071	42	
507.73931	50	
546.16996	18	
551.26999	42	
585.26955	52	
587.12550	18	
592.03140	18	
595.32120	42	
595.64118	18	
604.01232	18	
610.30937	28	
671.78133	18	
678.28869	18	
688.39349	18	
702.23704	18	
705.84810	18	
720.66592	18	
735.79383	18	
743.65222	18	
822.44400	18	
844.41504	18	
878.00769	18	
893.82085	18	
972.21896	20	
1138.94493	20	
1156.23337	18	
1168.81538	18	
1179.91869	18	
1194.43690	18	
1195.74880	18	
END IONS

###FS:    #m/z: 406.20597 #charge 3+
###MS: 1546
###MSMS: 1547
BEGIN IONS
TITLE=Cmpd 265, +MS2(406.2060), 23.1eV, 11.7min #1547
RTINSECONDS=701.347
SCANS=1546-1547
PEPMASS=406.20597	579452
CHARGE=3+
174.31819	52	
203.06017	62	
203.12472	46	
204.02900	50	
204.13399	40	
204.17804	38	
209.07958	78	
214.85732	54	
218.16163	122	
219.14731	84	
221.12092	58	
222.11990	102	
222.17707	36	
223.10405	140	
226.11161	266	
226.70691	24	
227.09348	110	
228.13434	68	
230.08250	42	
230.60733	76	
230.72567	36	
231.05724	54	
231.12054	1172	1+
231.27537	32	
232.20932	36	
233.12584	64	
239.14227	296	
239.18996	62	
240.13901	196	
240.82446	28	
241.11637	82	
241.12450	70	
244.12107	190	
244.16592	40	
245.13169	72	
247.10669	28	
247.12959	36	
248.13735	146	1+
248.17432	56	
254.10811	130	
256.11559	62	
257.10558	46	
257.14978	254	
266.15074	36	
267.13443	92	
270.14071	92	
271.14048	50	
273.12489	284	1+
275.09716	74	
276.13850	132	
281.11056	78	
282.10087	56	
283.09901	54	
285.15409	46	
286.14564	38	
292.12260	160	
293.11487	62	
295.12237	50	
300.51199	24	
300.81183	28	
301.12574	258	
301.31808	58	
302.12011	130	
310.17053	42	
310.94366	58	
311.17341	88	
312.17745	54	
318.15147	66	
319.13946	30	
320.13337	46	
323.14827	38	
325.12093	58	
327.12603	62	
328.18449	282	1+
329.11325	120	
329.18651	156	1+
331.22545	366	1+
332.16004	28	
333.21822	74	
337.33608	28	
339.20111	58	
341.13621	106	1+
352.87245	54	
353.18585	34	
356.18231	54	
359.14339	28	
360.01390	26	
363.16685	48	
364.90900	44	
370.86270	28	
381.18744	70	
387.26311	46	
388.87833	38	
389.05321	32	
391.15135	62	
395.17158	26	
395.85691	100	
396.23125	62	
402.71938	30	
403.18931	72	
404.18919	54	
407.18762	42	
407.67530	34	
411.16976	102	
412.60434	54	
420.21239	32	
421.24354	34	
429.17609	54	
430.16443	68	
431.22735	34	
432.19132	36	
439.20048	66	
440.19005	62	
441.25962	224	1+
441.32723	42	
447.17334	36	
447.22266	76	
448.20951	66	
449.23706	28	
451.99067	40	
452.20181	50	
453.20284	46	
456.60269	72	
459.27599	34	
460.17845	34	
460.30080	42	
465.22742	48	
468.21026	136	1+
473.17128	44	
474.24722	140	
478.19155	340	1+
479.52638	40	
479.95201	34	
491.25456	40	
491.30677	38	
492.27226	86	
496.20592	120	
509.26632	26	
512.07565	30	
522.24585	66	
544.25056	38	
561.25850	58	
574.27792	40	
577.24347	36	
605.32002	54	
606.34895	46	
610.29035	74	
623.35099	40	
628.31810	36	
629.39809	76	
631.28434	36	
632.27384	64	
638.27716	36	
654.27453	56	
654.64140	26	
687.35150	46	
702.29252	46	
741.40922	42	
742.32641	40	
787.32275	112	1+
871.41259	32	
END IONS

###FS:    #m/z: 608.80679 #charge 2+
###MS: 1546
###MSMS: 1548
BEGIN IONS
TITLE=Cmpd 266, +MS2(608.8068), 33.0eV, 11.7min #1548
RTINSECONDS=701.364
SCANS=1546,1548
PEPMASS=608.80679	168104
CHARGE=2+
152.89239	18	
194.85596	18	
209.09224	38	
215.09394	142	
227.11422	44	
228.13700	56	
230.73412	18	
231.06930	54	
231.11899	140	
232.05258	48	
236.47207	24	
238.15581	78	
239.14547	34	
240.12843	20	
244.12889	150	
257.15148	50	
259.48767	30	
262.33499	18	
264.12322	36	
265.43003	18	
273.12372	70	
275.09139	94	
280.40563	18	
285.22910	30	
292.11979	120	
293.12955	44	
297.37870	18	
300.88219	20	
301.10993	32	
308.91595	18	
311.16941	28	
313.21287	56	
315.19937	42	
320.17140	64	
324.10749	28	
330.11411	88	
331.13318	66	
331.22160	250	
331.30917	18	
332.30554	18	
333.59426	70	
341.13792	74	
341.22513	52	
344.25725	18	
351.00016	30	
358.29024	18	
359.02380	18	
359.16295	34	
360.15602	32	
362.16046	52	
363.16326	76	
364.18887	34	
376.18382	18	
380.19889	36	
381.18519	52	
393.60940	18	
412.13716	42	
416.13418	80	
420.21241	58	
429.17186	108	
442.26372	28	
456.13367	18	
458.16805	30	
459.28178	90	
471.25940	18	
479.20572	40	
481.16831	18	
485.31063	18	
486.78196	18	
491.23552	28	
492.24177	54	
495.21305	50	
496.53693	20	
503.14292	18	
507.37858	18	
551.91604	18	
557.24748	36	
562.84008	18	
575.74103	18	
577.28384	36	
577.35941	34	
578.27308	34	
604.33524	36	
610.29231	48	
611.38012	34	
622.34597	50	
626.49864	18	
629.31225	42	
633.15872	18	
643.20821	18	
660.36633	18	
660.85066	18	
708.78540	18	
758.40136	24	
762.77226	18	
776.38513	48	
781.54957	18	
789.28764	18	
794.95202	18	
801.38384	62	
863.41193	18	
875.18713	18	
876.93409	26	
885.56168	18	
957.44020	28	
980.65874	18	
1050.87273	18	
1102.61979	18	
1166.00751	18	
1186.70682	18	
END IONS

###FS:    #m/z: 406.20556 #charge 3+
###MS: 1549
###MSMS: 1550
BEGIN IONS
TITLE=Cmpd 267, +MS2(406.2056), 23.1eV, 11.7min #1550
RTINSECONDS=701.947
SCANS=1549-1550
PEPMASS=406.20556	586928
CHARGE=3+
170.20712	54	
199.10173	46	
200.09984	82	
203.12096	42	
209.08716	56	
215.10536	142	
218.16151	44	
220.14545	34	
221.13438	90	
222.12151	48	
223.11072	68	
225.10980	40	
226.11506	204	
227.10863	288	1+
227.15103	68	
230.13327	70	
231.11854	1240	1+
231.19288	54	
231.22076	60	
238.10382	52	
238.15901	52	
239.15008	338	
240.13300	484	1+
244.12036	284	1+
244.23335	88	
248.15444	52	
249.12682	56	
252.66870	52	
253.08315	66	
253.15388	62	
255.11175	46	
257.10592	94	
257.16028	52	
262.11391	64	
262.80176	54	
264.11743	42	
266.15434	230	1+
271.12797	92	
273.12490	396	
274.17290	60	
275.08877	96	
275.14158	58	
276.09240	82	
276.14508	98	
277.08278	70	
280.11136	40	
283.10809	46	
288.09952	44	
292.12126	150	
293.12432	202	
297.14625	36	
300.16449	54	
300.20699	44	
301.12030	666	1+
301.87743	68	
303.09755	42	
306.10284	72	
310.16898	42	
311.15794	32	
311.19803	44	
314.20492	40	
319.15681	56	
320.13531	64	
323.12004	44	
324.12669	52	
327.14862	54	
328.18582	202	
329.11130	124	
330.18663	46	
331.22371	532	1+
332.16612	42	
339.07600	32	
341.13399	110	
341.70679	40	
343.15631	66	
347.17309	40	
356.17791	88	
359.14659	48	
360.15117	50	
363.17131	174	
365.70069	64	
369.13672	34	
376.17458	70	
378.18550	56	
381.17040	50	
382.18193	72	
385.18092	36	
385.63902	76	
391.15650	38	
392.69132	86	
394.13413	46	
394.17525	74	
399.19502	70	
403.17711	50	
405.24940	32	
407.17356	78	
408.22338	48	
409.18082	54	
411.16688	268	
413.17816	58	
417.17653	54	
420.20953	98	
423.19210	60	
424.24602	106	
429.17241	58	
430.15336	48	
432.20789	48	
435.22681	42	
435.73472	108	
439.16094	64	
441.29331	72	
445.22699	86	
447.21097	36	
452.21191	48	
453.18994	34	
459.28681	38	
462.16511	78	
468.16162	38	
468.21613	112	
473.26684	52	
474.23258	64	
478.18770	358	1+
478.27980	56	
479.25749	30	
491.24415	182	
491.84785	48	
492.21927	40	
496.19931	104	
497.19597	40	
500.21866	86	
509.30772	32	
522.22452	74	
539.26750	34	
540.24572	56	
541.31153	54	
544.25665	50	
550.21406	42	
557.26736	58	
558.28480	42	
577.25640	48	
622.34830	66	
624.23551	34	
625.26227	50	
628.50608	36	
629.31821	38	
630.32496	38	
631.27975	104	
638.29906	58	
665.06558	34	
672.30266	34	
686.35522	44	
730.32259	36	
741.34261	60	
760.38750	58	
772.32286	32	
788.38476	44	
818.14865	36	
872.40370	38	
END IONS

###FS:    #m/z: 608.80616 #charge 2+
###MS: 1549
###MSMS: 1551
BEGIN IONS
TITLE=Cmpd 268, +MS2(608.8062), 33.0eV, 11.7min #1551
RTINSECONDS=701.963
SCANS=1549,1551
PEPMASS=608.80616	173594
CHARGE=2+
154.19607	18	
154.54400	18	
177.50527	18	
209.08474	52	
214.93741	18	
215.10671	66	
221.57595	18	
226.10758	88	
227.09891	56	
228.10996	50	
231.05321	42	
231.11818	368	
239.14957	44	
240.12995	56	
241.12563	58	
243.13087	22	
244.12310	140	
248.13373	54	
252.10611	82	
257.14195	42	
271.90754	18	
273.12603	88	
292.12314	114	
301.11930	288	1+
311.16113	190	
314.18719	48	
321.14708	42	
328.18704	38	
328.62786	18	
329.19141	124	
331.22962	142	
341.12366	68	
342.09006	18	
345.15078	70	
345.56473	18	
359.16514	34	
360.15490	38	
362.72525	18	
391.52483	18	
395.17384	48	
396.98523	56	
403.23162	68	
410.50742	60	
420.18052	46	
429.16621	40	
440.19912	58	
441.29329	42	
459.28565	34	
460.30177	18	
471.11168	18	
474.07890	22	
491.25558	52	
493.19489	72	
517.70589	18	
527.31420	66	
542.29336	32	
556.29923	28	
559.28511	24	
567.28529	80	
577.25409	36	
578.25236	20	
608.08423	20	
613.05731	18	
628.30122	44	
655.33184	18	
660.87083	18	
697.54267	18	
743.42382	18	
746.53833	18	
755.00017	18	
758.45592	18	
759.40080	42	
764.59483	18	
856.09101	18	
879.41186	18	
946.60294	18	
971.55803	18	
986.46036	44	
1024.28417	20	
1101.16025	18	
1131.64333	18	
1206.31530	18	
END IONS

###FS:    #m/z: 406.20594 #charge 3+
###MS: 1552
###MSMS: 1553
BEGIN IONS
TITLE=Cmpd 269, +MS2(406.2059), 23.1eV, 11.7min #1553
RTINSECONDS=702.541
SCANS=1552-1553
PEPMASS=406.20594	581306
CHARGE=3+
203.12330	82	
205.09285	68	
209.09031	164	
213.04549	66	
215.09751	76	
218.13771	130	
219.14334	96	
221.12905	98	
222.14186	56	
226.10881	484	1+
226.24462	70	
226.38267	34	
228.10729	46	
229.12633	80	
231.05081	222	
231.11873	1490	
231.23119	70	
238.16278	74	
239.14783	284	
240.12908	678	1+
244.12285	296	1+
246.15297	58	
247.10314	120	
248.08111	34	
248.13770	76	
249.12651	54	
250.11165	66	
254.10695	106	
257.16297	188	
258.21337	40	
259.10422	122	
259.14427	86	
263.14499	88	
264.12759	70	
265.10212	78	
266.15359	250	1+
269.10879	52	
273.12217	208	
274.23493	70	
275.09648	136	
276.29649	44	
277.12445	52	
277.77149	38	
282.10776	52	
282.17990	58	
283.17692	56	
286.22412	48	
289.14154	68	
292.11987	584	1+
293.16686	92	
299.11456	42	
300.14186	50	
301.12134	730	1+
302.16228	46	
307.15738	48	
309.13206	46	
311.16029	44	
313.16172	70	
313.22629	42	
318.16964	62	
319.13191	64	
323.09361	74	
323.12375	132	
323.53783	36	
325.14586	50	
329.17432	42	
331.22469	296	
331.27019	34	
332.12966	50	
332.23393	134	
338.18589	38	
340.21555	56	
341.13540	132	
343.14554	72	
353.18252	106	
353.24656	44	
354.18907	70	
356.17368	68	
357.22678	36	
359.14471	76	
360.83662	42	
366.48502	44	
366.91708	72	
369.40245	110	
371.65400	112	
380.19952	74	
382.16762	52	
385.25195	78	
386.16141	52	
388.90261	40	
393.18796	58	
394.16968	42	
398.20643	66	
401.20853	36	
403.18442	80	
404.19389	52	
409.17587	54	
412.18873	114	
414.16351	44	
420.21127	60	
429.17852	46	
429.23763	38	
431.19117	64	
433.17144	66	
434.14809	94	
442.19399	56	
442.26115	94	
443.45607	34	
447.22947	70	
458.20892	42	
460.18300	140	
460.22804	58	
460.26935	54	
461.17274	110	
462.15630	46	
468.20627	52	
469.21958	82	
470.26667	82	
474.25697	52	
478.18774	574	1+
480.23166	66	
485.72472	76	
491.25675	56	
492.21737	52	
496.21146	122	
496.35054	60	
500.23535	70	
502.21535	74	
509.25980	58	
512.25284	92	
522.21813	46	
546.24522	66	
551.30102	60	
554.21817	34	
556.29745	96	
561.25931	66	
576.33202	42	
577.25426	92	
579.22627	40	
585.25519	34	
587.31492	36	
604.47472	60	
619.23007	64	
622.33860	76	
623.34689	72	
628.32128	68	
629.28460	48	
631.27048	94	
632.33039	40	
638.30024	46	
650.27576	48	
660.24573	34	
685.38912	38	
743.37546	46	
787.30901	66	
821.33396	152	1+
923.55630	118	
986.47062	50	
END IONS

###FS:    #m/z: 608.80702 #charge 2+
###MS: 1552
###MSMS: 1554
BEGIN IONS
TITLE=Cmpd 270, +MS2(608.8070), 33.0eV, 11.7min #1554
RTINSECONDS=702.558
SCANS=1552,1554
PEPMASS=608.80702	176544
CHARGE=2+
155.57057	18	
157.64376	18	
196.93657	18	
204.42171	18	
209.10336	46	
215.09821	70	
216.09407	94	
220.69055	20	
223.10536	64	
225.71112	24	
226.12751	98	
227.87769	106	
230.59500	18	
231.11614	270	
233.16552	18	
237.06615	18	
238.10477	30	
239.13992	110	
240.11780	54	
255.18678	82	
257.16585	24	
266.26601	36	
273.20365	44	
275.14015	60	
282.51318	18	
283.10720	98	
284.15152	32	
287.92317	18	
288.15176	30	
289.93395	18	
293.32554	42	
296.42139	46	
301.11954	70	
302.12167	92	
306.12422	46	
311.32177	18	
314.12622	64	
318.16022	52	
319.13964	96	
319.19789	60	
328.18135	52	
329.10691	50	
329.17945	40	
330.11898	98	
330.86403	20	
331.21615	20	
331.25923	30	
341.20480	18	
359.11067	28	
359.14778	22	
360.13466	38	
382.02352	18	
383.62631	18	
386.74415	18	
390.07617	18	
408.03371	18	
411.15983	54	
412.17737	50	
420.21348	40	
423.56821	18	
425.60129	18	
428.75487	18	
429.18250	52	
430.16589	54	
435.20613	18	
460.27394	54	
461.16970	26	
477.95304	18	
491.25790	74	
493.79391	18	
505.05852	18	
521.99630	18	
544.22719	24	
561.26141	96	
564.26747	48	
567.26943	48	
570.94075	18	
578.26560	30	
579.42055	18	
592.43900	18	
605.25768	26	
613.30399	34	
620.46036	18	
622.35234	38	
633.27725	18	
655.96177	18	
663.54457	18	
703.24995	18	
732.90018	20	
758.31752	62	
772.75064	18	
775.36499	24	
783.96590	18	
800.40650	26	
845.31265	18	
854.39162	36	
898.94536	18	
926.45994	18	
944.26119	18	
948.92339	18	
1066.24232	18	
END IONS

###FS:    #m/z: 406.20611 #charge 3+
###MS: 1555
###MSMS: 1556
BEGIN IONS
TITLE=Cmpd 271, +MS2(406.2061), 23.1eV, 11.7min #1556
RTINSECONDS=703.14
SCANS=1555-1556
PEPMASS=406.20611	583342
CHARGE=3+
202.10942	54	
203.06162	72	
203.15182	44	
203.18189	60	
204.12830	68	
206.10095	62	
209.08731	272	
210.11928	78	
213.13332	56	
215.09467	120	
218.14778	124	
220.12079	38	
221.14122	122	
222.11108	314	1+
224.11863	40	
226.11112	430	1+
227.15276	124	
228.12032	74	
231.12180	1108	1+
231.17621	44	
231.20700	76	
232.05605	50	
236.10131	114	
236.37355	58	
238.18165	50	
239.14637	144	
240.09312	90	
240.13079	384	1+
241.03501	50	
244.12331	306	
245.12259	170	
247.10074	44	
248.14096	38	
249.12869	58	
250.15313	78	
251.16775	84	
254.10858	52	
254.13750	86	
255.11235	46	
256.09801	48	
257.18136	102	
258.15315	80	
261.14418	56	
264.08925	82	
264.18684	46	
265.43324	54	
266.14452	72	
273.12942	82	
275.09446	164	
278.18438	46	
282.09606	68	
283.10337	112	
284.08991	50	
284.13405	58	
284.16479	46	
292.12123	278	
292.17034	62	
293.12105	148	
294.13016	78	
296.11570	68	
297.85268	62	
300.20841	38	
301.11938	290	
302.12779	204	
304.30500	40	
307.12434	44	
310.17283	124	
311.15962	138	
313.22486	118	
317.64725	66	
318.15249	56	
319.13046	118	
320.12684	74	
321.15181	54	
324.11172	98	
328.18584	98	
331.22518	278	1+
331.96604	34	
356.18232	80	
359.14529	40	
361.23835	60	
363.16952	42	
369.13457	52	
376.18974	60	
381.17947	38	
382.30077	46	
383.18411	72	
385.16107	52	
386.15689	54	
389.20225	76	
391.16097	56	
395.15758	44	
396.14187	72	
401.15348	38	
403.19968	140	
404.20473	68	
411.17131	186	1+
413.15684	46	
414.10130	40	
414.27400	50	
420.20803	60	
421.24492	44	
427.27572	40	
429.21258	98	
430.17665	74	
441.27081	34	
442.26147	44	
444.94116	146	
447.19654	38	
452.19493	44	
453.21079	46	
457.27517	48	
459.27763	80	
460.29101	66	
461.18928	68	
462.17309	66	
463.28876	74	
474.21924	70	
476.21458	48	
476.28962	44	
478.18990	374	1+
483.24776	46	
491.24060	82	
496.20313	124	
496.27931	66	
516.25323	48	
522.31326	60	
525.19360	50	
540.26712	100	
544.32994	38	
545.30646	62	
556.40203	40	
557.28927	134	
567.24986	38	
574.99919	40	
577.28170	50	
580.22565	58	
595.30387	58	
601.31904	46	
610.28524	94	
611.28311	96	
622.34231	72	
624.29185	52	
628.31549	36	
632.26204	54	
644.32494	46	
646.31727	52	
656.29652	36	
659.26311	60	
668.35192	62	
687.99340	42	
710.68916	50	
730.57008	56	
759.39185	50	
784.25031	46	
788.35287	50	
864.19045	60	
END IONS

###FS:    #m/z: 608.80703 #charge 2+
###MS: 1555
###MSMS: 1557
BEGIN IONS
TITLE=Cmpd 272, +MS2(608.8070), 33.0eV, 11.7min #1557
RTINSECONDS=703.159
SCANS=1555,1557
PEPMASS=608.80703	178668
CHARGE=2+
162.32775	18	
164.03949	18	
167.60509	18	
204.05890	18	
206.97790	18	
215.11865	58	
216.23241	18	
223.01386	18	
225.02141	18	
226.12738	144	
227.11928	44	
228.12526	94	
231.11755	86	
232.11079	46	
236.51441	18	
239.14003	28	
240.14343	36	
241.12497	72	
244.13992	112	
246.01851	26	
246.12436	44	
249.11569	72	
249.95424	20	
256.70391	32	
257.15711	84	
267.20676	18	
273.12172	36	
274.30364	18	
283.23066	18	
286.39752	18	
292.12794	156	
292.44383	18	
302.11761	82	
313.21368	44	
314.19991	88	
317.30724	18	
320.13381	56	
323.09327	26	
324.01361	18	
324.13553	42	
330.11714	90	
330.26686	38	
331.23166	92	
350.03067	18	
356.19377	48	
359.18249	18	
380.29648	18	
403.17995	56	
404.32567	18	
420.21411	58	
441.26741	90	
444.20630	18	
459.28104	38	
460.27418	24	
468.18588	52	
473.23708	52	
473.53471	18	
501.75876	38	
511.20461	68	
512.33075	18	
537.35537	18	
541.29292	50	
542.24516	32	
544.24966	46	
549.31215	18	
550.25673	48	
577.30355	42	
581.77276	18	
588.50875	18	
605.25754	22	
611.89791	18	
622.33361	32	
626.74758	18	
628.29632	36	
637.02367	18	
639.12238	26	
640.13206	18	
657.86680	18	
672.85349	18	
747.96918	18	
754.48248	18	
766.28917	18	
770.35211	54	
786.00437	18	
800.39968	48	
831.97346	18	
853.64232	18	
854.37656	18	
912.17646	18	
915.37265	18	
915.62605	18	
933.16351	18	
934.88319	18	
1015.58320	18	
1055.97783	18	
1058.18169	18	
1059.69765	18	
1067.58444	18	
1081.72349	18	
1136.27902	18	
1184.41788	18	
END IONS

###FS:    #m/z: 406.20572 #charge 3+
###MS: 1558
###MSMS: 1559
BEGIN IONS
TITLE=Cmpd 273, +MS2(406.2057), 23.1eV, 11.7min #1559
RTINSECONDS=703.745
SCANS=1558-1559
PEPMASS=406.20572	557350
CHARGE=3+
203.14048	72	
205.13272	68	
208.05163	42	
208.10837	62	
209.09553	74	
210.11792	64	
215.09016	70	
218.11377	70	
218.15463	68	
219.09308	86	
219.12438	54	
221.14078	144	
222.15251	54	
223.09815	86	
226.11519	364	
227.08937	60	
228.11697	144	
231.07164	42	
231.12092	1772	1+
231.19004	56	
231.22269	64	
236.11889	60	
238.16444	68	
238.99257	58	
239.14971	144	
240.12901	354	
241.15355	40	
242.12877	62	
244.12058	512	1+
245.15221	68	
248.14332	172	
249.12898	64	
254.10835	92	
255.10823	56	
256.16695	102	
257.15735	78	
258.06798	54	
258.12232	46	
264.13042	60	
264.93564	42	
266.16837	56	
267.13415	90	
271.13350	40	
273.12964	348	1+
275.08409	68	
276.09703	130	
280.11574	78	
282.10071	74	
283.10327	46	
284.13091	58	
284.98580	42	
286.14433	56	
292.12331	476	1+
301.11881	556	1+
305.11989	46	
305.64828	78	
309.18656	56	
310.17382	68	
310.24761	46	
311.16853	138	
312.65800	102	
314.12109	50	
314.20145	44	
315.14750	60	
315.19445	74	
318.14174	66	
319.18012	64	
320.13336	76	
323.08151	42	
324.08405	70	
328.19338	156	
331.18143	52	
331.22612	258	
332.16324	58	
332.23084	128	
333.17318	56	
340.12905	186	1+
341.20533	40	
343.18923	90	
353.18152	68	
358.71061	74	
360.14861	104	
363.16444	188	
365.17380	62	
365.30034	68	
369.12065	56	
375.27691	50	
377.19378	46	
378.17613	40	
380.14201	64	
382.18117	52	
386.16889	42	
403.19020	122	
408.17124	90	
411.16888	294	1+
411.32935	70	
412.14182	80	
421.21412	70	
423.20843	52	
429.20698	56	
430.16422	62	
431.22267	56	
434.15836	52	
434.22949	52	
435.28803	86	
439.14654	80	
441.26697	106	1+
441.30899	44	
446.20677	50	
452.16928	46	
452.21378	50	
452.26718	46	
455.27436	40	
459.28311	64	
460.17923	80	
468.20433	116	
470.23305	44	
474.21889	84	
475.23632	44	
477.19901	58	
478.19559	110	
479.18728	102	
479.23356	62	
491.24878	82	
496.21246	294	1+
496.27971	52	
501.23978	62	
510.27829	44	
512.23597	40	
513.29116	48	
528.23896	46	
537.21607	62	
544.28642	52	
545.24029	42	
557.25750	96	
558.27358	56	
561.26089	70	
563.37369	72	
568.24571	148	
578.25384	64	
583.31089	40	
588.34381	60	
593.26121	42	
606.24104	40	
611.29963	46	
613.28560	46	
622.33260	54	
628.32180	76	
631.26606	144	
643.22016	66	
650.26878	58	
659.25829	126	1+
668.32728	46	
672.31157	42	
672.44667	52	
676.27735	126	1+
683.31982	46	
685.35469	50	
728.39383	56	
759.37706	42	
916.39423	56	
END IONS

###FS:    #m/z: 608.80637 #charge 2+
###MS: 1558
###MSMS: 1560
BEGIN IONS
TITLE=Cmpd 274, +MS2(608.8064), 33.0eV, 11.7min #1560
RTINSECONDS=703.774
SCANS=1558,1560
PEPMASS=608.80637	167482
CHARGE=2+
160.55202	18	
176.22094	18	
189.70277	18	
191.34283	18	
191.89350	18	
197.49523	18	
199.26091	18	
209.08387	46	
211.10797	22	
215.10838	86	
215.34413	22	
216.25165	20	
218.13858	72	
221.12097	70	
222.78290	28	
226.12111	36	
226.85482	42	
227.10789	102	
227.13877	50	
228.09850	60	
228.14087	46	
229.14342	40	
231.07594	60	
231.11340	402	1+
233.82174	36	
235.47115	32	
237.13828	68	
238.17879	58	
239.16086	128	
239.25929	22	
240.12902	108	
240.17926	100	
241.12974	44	
242.93519	26	
244.13104	228	
245.11257	44	
247.13979	120	
248.16867	26	
254.10819	72	
257.16317	106	
260.13335	20	
267.10792	40	
267.16008	76	
269.13879	44	
273.12121	142	
278.18005	68	
282.18795	72	
285.13857	28	
292.12292	272	
292.23768	66	
293.23669	34	
300.78662	44	
301.12931	182	
308.12755	26	
308.89294	38	
309.15534	34	
310.14021	40	
311.15607	58	
312.11061	114	
313.20831	124	
313.36619	20	
315.14905	54	
318.14895	72	
318.64197	18	
319.14602	64	
319.23089	26	
320.16545	36	
323.12513	126	
329.11275	70	
331.12608	76	
331.22501	122	
332.22507	78	
337.18966	46	
341.14622	68	
348.16201	84	
350.53519	18	
353.17161	28	
356.18186	46	
356.78582	18	
359.13769	36	
359.34389	30	
359.48296	26	
363.17149	42	
364.24735	22	
379.29680	18	
381.03679	62	
383.71437	68	
384.15977	34	
387.43413	18	
394.18035	30	
401.21361	30	
402.15515	18	
403.38947	18	
406.75006	18	
411.17199	56	
422.20760	66	
424.24669	50	
428.93086	20	
429.17120	48	
429.69779	86	
441.20792	34	
441.27630	36	
442.25621	70	
443.26999	48	
446.18838	50	
448.22651	60	
458.20486	96	
459.28070	184	1+
463.26564	36	
465.16312	38	
478.20133	66	
479.20010	54	
485.24143	28	
491.24932	62	
492.24692	50	
496.19342	36	
503.53043	18	
516.23915	30	
516.87849	18	
517.27127	32	
524.22903	18	
532.22301	18	
540.25438	106	
543.25021	60	
548.88285	18	
549.09135	18	
550.26348	44	
551.26989	80	
558.36747	54	
561.02229	18	
566.32249	20	
567.26528	52	
568.27344	48	
577.26861	92	
589.42359	32	
595.26744	98	
597.27801	62	
605.31871	40	
609.80177	56	
621.54019	24	
628.29296	62	
630.30459	56	
638.27595	40	
645.30841	40	
655.31294	66	
714.49275	24	
738.39281	36	
757.41174	42	
758.35402	54	
759.32952	42	
886.38766	34	
903.46501	64	
END IONS

###FS:    #m/z: 406.20553 #charge 3+
###MS: 1561
###MSMS: 1562
BEGIN IONS
TITLE=Cmpd 275, +MS2(406.2055), 23.1eV, 11.7min #1562
RTINSECONDS=704.367
SCANS=1561-1562
PEPMASS=406.20553	554568
CHARGE=3+
152.08442	20	
158.92460	20	
200.13283	56	
203.12445	74	
204.12562	74	
209.08917	176	
214.11988	48	
215.09562	80	
218.04716	26	
218.13490	72	
218.18779	44	
218.31172	20	
221.13121	84	
221.17172	52	
222.11507	58	
222.13889	42	
223.09393	76	
226.11209	368	1+
228.06037	24	
228.12304	42	
229.13289	22	
230.14624	72	
231.07312	82	
231.11851	1110	1+
232.25551	82	
233.14601	34	
236.10348	58	
238.11138	64	
238.15980	46	
239.13466	536	1+
240.13335	338	1+
242.11682	58	
244.12130	118	
244.16811	24	
245.12340	64	
247.11246	74	
247.66094	30	
247.76413	32	
251.33339	52	
254.10703	76	
255.00249	26	
255.58811	20	
256.11919	64	
257.16143	102	
257.40709	38	
258.22345	60	
259.07762	30	
264.11954	42	
264.14772	56	
266.15878	52	
267.11692	36	
267.14709	66	
273.12991	224	
275.12377	84	
276.09359	48
[truncated: 22,044,288 more chars]
